# Supplementary material for: Activity-induced Ca2+ signaling in perisynaptic Schwann cells of the early postnatal mouse is mediated by P2Y1 receptors and regulates muscle fatigue
Source: eLife. 2018 Jan 31;7:e30839. doi: 10.7554/eLife.30839 (PMC5798932; doi:10.7554/eLife.30839)
Supplement: Figure 2—source data 1. — Column A has time in seconds, columns B-K represent the fluorescence values of individual cells, in standard deviation of 16-bit intensity units (SD iu16). Column M has a background fluorescence trace. Columns O-X represent the fluorescence values of cells in B-K, minus the background fluorescence trace, normalized to a common starting value. Columns Z-AI represent the fluorescence/initial fluorescence ratio (∆f/f, in %) of the cells in B-K, used in Figure 2C. Finally, columns AK-AT represent the value in decibels of the cells in B-K. [file elife-30839-fig2-data1.xlsx]

## Sheet: Sheet1
Time (s)	Cell 1	Cell 2	Cell 3	Cell 4	Cell 5	Cell 6	Cell 7	Cell 8	Cell 9	Cell 10		Bckgrnd		1-Bckgrnd	2-Bckgrnd	3-Bckgrnd	4-Bckgrnd	5-Bckgrnd	6-Bckgrnd	7-Bckgrnd	8-Bckgrnd	9-Bckgrnd	10-Bckgrnd		1-deltaF/F	2-deltaF/F	3-deltaF/F	4-deltaF/F	5-deltaF/F	6-deltaF/F	7-deltaF/F	8-deltaF/F	9-deltaF/F	10-deltaF/F		1-dB	2-dB	3-dB	4-dB	5-dB	6-dB	7-dB	8-dB	9-dB	10-dB
0	29.4343	31.8271	33.9617	38.8336	37.42	27.239	33.7514	36.2889	35.5484	30.1756		31.1418		2.4925	2.5853	2.5199	2.5918	2.5782	2.4972	2.5096	2.5471	2.5066	2.5038		1.7817e-14	5.15324e-14	3.52466e-14	-1.02806e-13	6.88991e-14	5.33505e-14	-1.23869e-13	-6.97404e-14	3.54336e-14	-1.77366e-14		22.4447	19.3226	18.4008	16.0773	16.1237	21.1654	19.3593	16.7694	14.6468	22.5822
0.04	28.9343	31.257	33.2997	37.9546	37.09	26.7561	33.1595	35.9067	35.9677	29.9478		30.6274		2.5069	2.5296	2.3723	2.2272	2.7626	2.5287	2.4321	2.6793	3.4403	2.7904		0.577733	-2.15449	-5.85738	-14.0674	7.15228	1.26141	-3.08814	5.19022	37.2497	11.4466		2.4925	2.5853	2.5199	2.5918	2.5782	2.4972	2.5096	2.5471	2.5066	2.5038
0.08	28.9912	31.0981	33.1986	37.9445	37.14	26.8168	33.0913	36	35.3871	29.9271		30.6875		2.5037	2.3106	2.2111	2.157	2.7525	2.5293	2.3038	2.7125	2.7996	2.7096		0.449348	-10.6255	-12.2545	-16.776	6.76053	1.28544	-8.20051	6.49366	11.6891	8.21951		9.00489	7.47403	7.30219	6.20314	6.25386	8.47565	7.7141	6.58372	5.84329	9.01917
0.12	28.9785	31.1122	33.3979	38.1109	37.05	26.667	32.78	35.6156	35.3548	29.715		30.6442		2.5343	2.368	2.4537	2.3667	2.7058	2.4228	2.0358	2.3714	2.8106	2.5408		1.67703	-8.40521	-2.62709	-8.68508	4.94919	-2.97934	-18.8795	-6.89804	12.128	1.47775		19.0896	17.4711	17.2691	15.8522	15.923	18.5635	17.7457	16.3694	15.3332	19.1033
0.16	28.9141	31.0794	33.193	37.9916	36.865	26.5318	32.7976	35.5089	35.1613	29.802		30.637		2.4771	2.3424	2.256	2.2546	2.528	2.2948	2.0606	2.2719	2.6243	2.635		-0.617854	-9.39543	-10.4726	-13.0103	-1.94709	-8.10508	-17.8913	-10.8044	4.6956	5.24004
0.2	28.5732	30.8738	33.0899	37.8824	36.9	26.5896	32.7096	35.4289	35.4839	29.3935		30.3726		2.4006	2.4012	2.4173	2.4098	2.8274	2.617	2.237	2.4563	3.2113	2.4909		-3.68706	-7.12103	-4.07159	-7.02215	9.66566	4.79737	-10.8623	-3.56484	28.1138	-0.515217	dB	17.272
0.24	28.596	30.9346	33.2139	37.9546	36.43	26.4976	32.7096	35.4467	35.0645	29.5998		30.3341		2.4619	2.5005	2.5798	2.5205	2.3959	2.5635	2.2755	2.5126	2.8304	2.7357		-1.22768	-3.28008	2.37708	-2.75098	-7.07082	2.65497	-9.32818	-1.35448	12.9179	9.26192		1.37431
0.28	28.6035	30.6262	32.9895	37.7395	36.68	26.2811	32.6601	35.4156	34.4194	29.3596		30.113		2.6905	2.4132	2.5765	2.5265	2.867	2.5681	2.4471	2.7026	2.4064	2.7166		7.94383	-6.65687	2.24612	-2.51948	11.2016	2.83918	-2.49044	6.10498	-3.99745	8.49908
0.32	28.4811	30.6495	32.823	37.563	36.55	26.2214	32.5831	35.2378	34.9032	29.4192		30.1587		2.5224	2.3908	2.3643	2.3043	2.6913	2.4627	2.3244	2.4791	2.8445	2.7305		1.1996	-7.5233	-6.17485	-11.0927	4.38678	-1.38155	-7.37966	-2.6697	13.4804	9.05424
0.36	28.4836	30.8178	32.9805	37.8319	36.61	26.4486	32.5413	35.24	34.3871	29.3554		30.1635		2.5201	2.5543	2.517	2.5684	2.7465	2.6851	2.2778	2.4765	2.3236	2.6619		1.10732	-1.19909	-0.115084	-0.902847	6.52781	7.52443	-9.23653	-2.77178	-7.30073	6.3144
0.4	28.4066	30.771	33.0397	37.5916	36.57	26.2449	32.5853	35.2489	35.1613	29.3041		30.4062		2.2004	2.2648	2.3335	2.0854	2.4638	2.2387	2.0791	2.2427	2.8551	2.3679		-11.7192	-12.397	-7.39712	-19.5385	-4.4372	-10.3516	-17.1541	-11.9508	13.9033	-5.42775
0.44	28.3598	30.5981	32.8272	37.5008	36.54	26.3232	32.6689	35.3622	35.129	29.2129		30.1154		2.4444	2.3827	2.4118	2.2854	2.7246	2.6078	2.4535	2.6468	3.1136	2.5675		-1.92979	-7.83661	-4.28985	-11.8219	5.67838	4.42896	-2.23542	3.91426	24.2161	2.54413
0.48	28.452	30.6729	32.9603	37.4034	36.135	26.1616	32.4664	35.2	35.129	29.3148		30.0577		2.5943	2.5152	2.6026	2.2457	2.3773	2.5039	2.3087	2.5423	3.1713	2.7271		4.08425	-2.71148	3.28188	-13.3537	-7.79226	0.2683	-8.00526	-0.18845	26.518	8.91844
0.52	28.3737	30.4346	32.5756	37.3496	36.33	26.1479	32.4323	35.1489	35	29.1889		30		2.5737	2.3346	2.2756	2.2496	2.63	2.5479	2.3323	2.5489	3.1	2.6589		3.25777	-9.69713	-9.69483	-13.2032	2.00915	2.03027	-7.06487	0.0706686	23.6735	6.19458
0.56	28.3712	30.4206	32.7666	37.4	36.42	26.2566	32.5193	35.3067	35.1613	29.1002		30.2524		2.3188	2.0682	2.2142	2.0476	2.4676	2.4042	2.1669	2.4543	3.0089	2.3178		-6.96891	-20.0015	-12.1314	-20.997	-4.28981	-3.72417	-13.6556	-3.64336	20.0391	-7.42871
0.6	28.3737	30.6449	32.7505	37.5042	36.025	26.1548	32.4444	35.0222	35.129	29.0489		30.0986		2.4751	2.4463	2.3519	2.3056	2.2264	2.4562	2.2458	2.3236	3.1304	2.4203		-0.698094	-5.37655	-6.66693	-11.0425	-13.6452	-1.64184	-10.5116	-8.77468	24.8863	-3.33493
0.64	28.2753	30.4907	32.6976	37.5193	36.06	26.1704	32.3564	35.1133	34.4516	29.0978		30.0913		2.384	2.2994	2.3063	2.328	2.2687	2.4791	2.1651	2.422	2.4603	2.4765		-4.35306	-11.0587	-8.47653	-10.1783	-12.0045	-0.724812	-13.7273	-4.91147	-1.84712	-1.09034
0.68	28.3573	30.715	32.7443	37.2807	36.135	26.2223	32.2321	34.9911	34.2258	29.1574		29.9784		2.5789	2.6366	2.4659	2.2023	2.4566	2.6439	2.1537	2.4127	2.3474	2.649		3.4664	1.9843	-2.14294	-15.0282	-4.71647	5.87458	-14.1815	-5.27659	-6.35123	5.79919
0.72	28.3093	30.4112	32.6174	37.2454	36.07	26.0597	32.231	34.8511	34.6452	29.2179		30.1707		2.3386	2.1405	2.1467	1.9747	2.1993	2.289	1.9603	2.0804	2.5745	2.5172		-6.17452	-17.205	-14.8101	-23.8097	-14.6963	-8.33734	-21.888	-18.3228	2.70885	0.535187
0.76	28.2917	30.2664	32.5993	37.3378	36.105	26	32.1419	34.6689	34.7419	29.1591		29.9014		2.5903	2.265	2.3979	2.3364	2.5036	2.4986	2.1405	2.1675	2.9405	2.7277		3.92377	-12.3893	-4.84146	-9.85416	-2.89349	0.0560628	-14.7075	-14.9032	17.3103	8.94241
0.8	28.1932	30.1963	32.5561	37.3815	36.025	25.952	32.2013	34.8778	34.7419	29.0514		29.8774		2.5158	2.2189	2.3787	2.4041	2.4476	2.4746	2.2239	2.4004	2.9645	2.644		0.934804	-14.1724	-5.6034	-7.24207	-5.06555	-0.905014	-11.3843	-5.75949	18.2678	5.59949
0.84	28.1982	30.2056	32.5066	37.3126	36.16	25.8639	31.9923	34.7178	34.2581	28.9884		29.9399		2.4583	2.1657	2.2667	2.2727	2.5201	2.324	1.9524	2.1779	2.4182	2.5185		-1.37212	-16.2302	-10.048	-12.3119	-2.25351	-6.93577	-22.2027	-14.4949	-3.52669	0.587108
0.88	28.1705	30.243	32.5944	37.2454	36.04	26.0666	32.2233	35.0311	34.8064	29.0613		29.9159		2.4546	2.2271	2.3785	2.2295	2.4241	2.5507	2.2074	2.5152	2.9905	2.6154		-1.52056	-13.8553	-5.61133	-13.9787	-5.97704	2.1424	-12.0418	-1.2524	19.305	4.45723
0.92	28.2753	30.0654	32.4599	37.2185	35.76	25.8893	32.1474	34.7311	34.4839	29.0588		29.8269		2.6484	2.1385	2.333	2.2916	2.2331	2.4624	2.2205	2.3042	2.757	2.7019		6.25476	-17.2823	-7.41696	-11.5827	-13.3853	-1.39356	-11.5198	-9.53634	9.98963	7.91197			1st bout
0.96	28.0884	30.0794	32.3666	37.2941	36.14	25.9696	32.2222	34.8089	34.6452	28.9925		29.9447		2.3437	2.0347	2.1219	2.2494	2.4953	2.4249	2.1775	2.2642	2.8005	2.5178		-5.96991	-21.2973	-15.7943	-13.2109	-3.21542	-2.89524	-13.2332	-11.1067	11.725	0.55915		dB	17.3	14.2	19.7	15.4	19.7	17.26
1	28.0859	30.0841	32.4509	37.037	35.84	25.8443	31.868	34.6911	33.871	28.7821		29.7716		2.5143	2.2125	2.3793	2.1654	2.3684	2.4727	1.9964	2.3195	2.1994	2.4805		0.874624	-14.42	-5.57959	-16.4519	-8.13746	-0.981099	-20.4495	-8.93565	-12.2556	-0.930586			2nd bout					2.48656
1.04	28.0366	30.0748	32.5352	37.2252	35.77	25.8492	31.9725	34.5933	34.4194	28.942		29.8221		2.4145	2.1527	2.4131	2.3031	2.2479	2.4271	2.0504	2.1712	2.6973	2.5899		-3.12939	-16.7331	-4.23826	-11.139	-12.8113	-2.80714	-18.2977	-14.758	7.60792	3.43877		dB	14.6	12.2	13.2	12.4	14.3	13.34
1.08	28	30.2523	32.4321	37.1597	35.83	25.7806	31.9967	34.7356	34.5806	28.8409		29.976		2.224	2.1763	2.1561	2.0837	2.154	2.2046	1.9207	2.1596	2.7046	2.3349		-10.7723	-15.8202	-14.4371	-19.6041	-16.4533	-11.7171	-23.4659	-15.2134	7.89915	-6.74575								1.08536	0.0120435
1.12	28.1818	30.257	32.5965	37.2773	35.475	25.9354	32.0231	34.74	34.7097	28.797		29.9495		2.4323	2.2075	2.347	2.2278	1.8255	2.3859	1.9736	2.1905	2.8602	2.3175		-2.41525	-14.6134	-6.86138	-14.0443	-29.1948	-4.45699	-21.358	-14.0002	14.1068	-7.44069
1.16	28.1641	30.2523	32.3714	37.0992	35.97	25.619	31.8647	34.5067	34.2903	28.7771		29.4663		2.8978	2.686	2.6051	2.5329	2.8037	2.5527	2.2984	2.4404	2.924	2.7808		16.2608	3.8951	3.38109	-2.27255	8.74641	2.22249	-8.41568	-4.18908	16.652	11.0632
1.2	28.0164	29.9346	32.4544	37.2084	35.845	25.8022	32.0319	34.6067	34.7742	28.8592		29.8365		2.3799	1.9981	2.3179	2.2719	2.3085	2.3657	2.0954	2.1702	3.0377	2.4927		-4.51755	-22.713	-8.01619	-12.3428	-10.4608	-5.2659	-16.5046	-14.7972	21.1881	-0.443326
1.24	28.1629	29.9579	32.2	36.7849	35.555	25.7855	31.9461	34.5711	34.5161	28.8401		29.4519		2.911	2.406	2.4481	2.233	2.4031	2.7336	2.3942	2.5192	3.1642	2.8582		16.7904	-6.93537	-2.84932	-13.8437	-6.79156	9.4666	-4.59834	-1.09536	26.2347	14.1545
1.28	27.846	30.0187	32.2948	36.9328	35.74	25.7179	31.8086	34.5933	34.5806	28.9387		29.4952		2.5508	2.4235	2.4996	2.3376	2.5448	2.6227	2.2134	2.4981	3.1854	2.9135		2.33902	-6.25846	-0.805588	-9.80786	-1.29548	5.02563	-11.8027	-1.92376	27.0805	16.3631
1.32	28.0038	30.2617	32.3617	36.9244	35.62	25.7835	31.8064	34.4956	33.9032	28.6321		29.8558		2.348	2.3059	2.2059	1.9686	2.0642	2.3277	1.8506	2.0398	2.1474	2.2463		-5.79739	-10.8073	-12.4608	-24.0451	-19.9364	-6.7876	-26.2592	-19.9168	-14.3302	-10.2844
1.36	27.9848	30.2944	32.4125	37.0706	35.46	25.621	31.6304	34.4622	34.4194	28.8111		29.8173		2.3675	2.3771	2.2952	2.1533	1.9427	2.2037	1.7131	2.0449	2.7021	2.4638		-5.01505	-8.05322	-8.91702	-16.9187	-24.649	-11.7532	-31.7381	-19.7165	7.79941	-1.59757
1.4	27.827	30.0374	32.2063	36.7143	35.515	25.6503	31.813	34.52	34.4194	28.6628		29.6562		2.3708	2.2812	2.2501	1.9581	2.1588	2.3941	2.0568	2.2638	2.8632	2.4766		-4.88265	-11.7627	-10.7068	-24.4502	-16.2672	-4.12862	-18.0427	-11.1225	14.2264	-1.08635
1.44	27.9116	30.2103	32.1756	36.7328	35.865	25.8159	31.9527	34.5356	34.6452	28.6877		29.7981		2.3135	2.3122	2.0775	1.8347	2.3669	2.4178	2.0546	2.1375	2.9471	2.3596		-7.18154	-10.5636	-17.5563	-29.2114	-8.19564	-3.17956	-18.1304	-16.081	17.5736	-5.75925
1.48	27.8119	30.2336	32.2599	36.6454	35.71	25.7375	31.7448	34.3844	33.871	28.7978		29.75		2.2619	2.3836	2.2099	1.7954	2.26	2.3875	1.8948	2.0344	2.221	2.5178		-9.25176	-7.8018	-12.3021	-30.7277	-12.3419	-4.39292	-24.4979	-20.1288	-11.3939	0.55915
1.52	27.7917	30.1168	32.1401	36.7613	35.92	25.5309	31.6546	34.2622	34.2581	28.7639		29.6995		2.2922	2.3173	2.1406	1.9618	2.5205	2.2314	1.8551	1.9627	2.6586	2.5344		-8.03611	-10.3663	-15.0522	-24.3074	-2.238	-10.6439	-26.0799	-22.9437	6.06399	1.22214
1.56	27.6364	29.785	32.2258	36.7513	35.44	25.4819	31.6799	34.2244	34.6129	28.9122		29.5048		2.3316	2.1802	2.421	2.1465	2.2352	2.3771	2.0751	2.1196	3.2081	2.8774		-6.45537	-15.6694	-3.92476	-17.1811	-13.3039	-4.80939	-17.3135	-16.7838	27.9861	14.9213
1.6	27.8674	29.8318	32.1909	36.8639	35.485	25.4956	31.6821	34.3089	34.3871	28.6147		29.6587		2.4087	2.0731	2.2322	2.1052	2.1263	2.2369	1.9234	2.0502	2.8284	2.426		-3.36209	-19.812	-11.4171	-18.7746	-17.5277	-10.4237	-23.3583	-19.5085	12.8381	-3.10728
1.64	27.7828	29.8972	32.1463	36.7681	35.36	25.5759	31.7041	34.3978	34.0968	28.6197		29.7356		2.2472	2.0616	2.1107	1.9325	1.9244	2.2403	1.8685	2.0622	2.4612	2.3541		-9.84152	-20.2568	-16.2387	-25.4379	-25.3588	-10.2875	-25.5459	-19.0373	-1.81122	-5.97891
1.68	27.8018	29.8598	32.1721	36.7798	35.495	25.4995	31.604	34.4444	34.2903	28.7771		29.3654		2.6364	2.3944	2.5067	2.3144	2.4296	2.5341	2.1386	2.479	3.0249	2.8817		5.77332	-7.38406	-0.52383	-10.703	-5.76371	1.47765	-14.7832	-2.67363	20.6774	15.0931
1.72	27.8283	29.9486	32.1875	36.4538	35.355	25.5338	31.7613	34.5489	33.8387	28.6164		29.4639		2.5644	2.3847	2.4236	1.8899	2.1911	2.4699	2.1974	2.485	2.4748	2.6225		2.88465	-7.75925	-3.82158	-27.0816	-15.0144	-1.09322	-12.4402	-2.43807	-1.26865	4.74079
1.76	27.8876	29.9252	32.2328	36.6403	35.22	25.3986	31.5468	34.1444	34.1613	28.4408		29.5048		2.5828	2.3204	2.428	2.0355	2.0152	2.2938	1.942	2.0396	2.7565	2.406		3.62287	-10.2464	-3.64697	-21.4638	-21.8369	-8.14512	-22.6172	-19.9246	9.96968	-3.90606
1.8	27.9293	30.0467	32.2028	36.8252	35.52	25.7424	31.8295	34.4844	34.5484	28.4673		29.5625		2.5668	2.3842	2.3403	2.1627	2.2575	2.5799	2.167	2.3219	3.0859	2.3748		2.98094	-7.77859	-7.12727	-16.5561	-12.4389	3.31171	-13.6516	-8.84143	23.111	-5.15217
1.84	27.75	29.9813	32.1624	36.6269	35.38	25.5211	31.6348	34.4689	34.1936	28.6727		29.4591		2.4909	2.4222	2.4033	2.0678	2.2209	2.462	2.0757	2.4098	2.8345	2.6836		-0.0641926	-6.30875	-4.62717	-20.2176	-13.8585	-1.40958	-17.2896	-5.39044	13.0815	7.18108
1.88	27.6982	30.1122	32.0997	36.563	35.585	25.3281	31.4169	34.0933	34.1613	28.6065		29.387		2.5112	2.6252	2.4127	2.076	2.498	2.3411	1.9299	2.1063	2.8743	2.6895		0.750251	1.54334	-4.25414	-19.9012	-3.1107	-6.251	-23.0993	-17.306	14.6693	7.41673
1.92	27.7828	30.0981	31.9296	36.4908	35.49	25.4574	31.5754	34.2	33.9032	28.5692		29.5		2.4828	2.4981	2.1296	1.8908	2.29	2.3574	1.9754	2.1	2.5032	2.5392		-0.389168	-3.37292	-15.4887	-27.0468	-11.1783	-5.59827	-21.2863	-17.5533	-0.135642	1.41385
1.96	27.803	30.0374	32.1031	36.7042	35.345	25.4633	31.5941	34.1778	33.5806	28.58		29.7091		2.2939	2.2283	2.094	1.8951	1.9359	2.1542	1.785	1.8687	1.9715	2.3409		-7.9679	-13.8088	-16.9015	-26.8809	-24.9127	-13.7354	-28.8731	-26.6342	-21.3476	-6.50611
2	27.7008	30	32.0969	36.6487	35.535	25.5152	31.8196	34.36	33.5161	28.6371		29.7067		2.1941	2.1933	2.0902	1.842	2.1283	2.2085	2.0129	2.0533	1.9094	2.4004		-11.9719	-15.1627	-17.0523	-28.9297	-17.4502	-11.5609	-19.792	-19.3868	-23.8251	-4.12972
2.04	27.9722	30.3131	31.9652	36.5345	35.54	25.3908	31.5655	34.36	33.7419	28.4979		29.5288		2.6434	2.6843	2.1364	1.9057	2.3112	2.262	1.9367	2.2312	2.3131	2.4391		6.05416	3.82934	-15.2189	-26.4719	-10.3561	-9.41855	-22.8283	-12.4023	-7.71962	-2.58407
2.08	27.7336	29.7243	31.853	36.4706	35.23	25.3643	31.3938	34.2222	33.871	28.478		29.6707		2.2629	1.9536	1.8823	1.6999	1.8593	2.0936	1.6231	1.9515	2.3003	2.2773		-9.21163	-24.4343	-25.3026	-34.4124	-27.8838	-16.1621	-35.3244	-23.3835	-8.23027	-9.04625
2.12	27.702	29.785	32.0906	36.6353	35.505	25.3546	31.4466	34.2956	34.5484	28.5046		29.476		2.426	2.209	2.3146	2.0593	2.329	2.2786	1.8706	2.2196	3.1724	2.4986		-2.668	-14.5554	-8.14715	-20.5456	-9.66566	-8.7538	-25.4622	-12.8578	26.5619	-0.207684
2.16	27.8497	29.8598	32.0293	36.4387	35.175	25.2684	31.3795	34.0956	33.6452	28.5568		29.6659		2.3838	2.0939	2.0634	1.6728	1.8091	2.0025	1.6136	1.8297	2.0793	2.3609		-4.36108	-19.0075	-18.1158	-35.458	-29.8309	-19.8102	-35.7029	-28.1654	-17.047	-5.70732
2.2	27.7525	29.8832	31.8627	36.2958	35.78	25.3604	31.3861	34.1489	33.9032	28.4217		29.3365		2.616	2.4467	2.2262	1.8593	2.7435	2.4239	1.9496	2.2124	2.6667	2.5552		4.95486	-5.36108	-11.6552	-28.2622	6.41145	-2.93529	-22.3143	-13.1404	6.38714	2.05288
2.24	27.6427	29.785	31.9721	36.5429	35.54	25.4153	31.4995	34.22	33.5161	28.2751		29.4976		2.3451	2.1874	2.1745	1.9453	2.3424	2.3177	1.9019	2.1224	2.1185	2.2475		-5.91374	-15.3909	-13.7069	-24.9441	-9.14592	-7.18805	-24.215	-16.6739	-15.4831	-10.2364
2.28	27.6566	29.8505	31.899	36.4504	35.225	25.5367	31.6051	34.5	33.8387	28.5062		29.6947		2.1619	2.0558	1.9043	1.6557	1.8303	2.242	1.8104	2.2053	2.244	2.2815		-13.2638	-20.4812	-24.4295	-36.1178	-29.0086	-10.2194	-27.861	-13.4192	-10.4763	-8.8785
2.32	27.6048	29.7009	31.777	36.2689	35.13	25.3536	31.3421	34.0622	34.2258	28.4142		29.7067		2.0981	1.8942	1.7703	1.4622	1.7233	2.0469	1.5354	1.7555	2.6191	2.1775		-15.8235	-26.7319	-29.7472	-43.5836	-33.1588	-18.0322	-38.8189	-31.0785	4.48815	-13.0322
2.36	27.8068	29.8878	32.023	36.5143	35.175	25.3967	31.5677	34.0911	33.129	28.4971		29.6298		2.377	2.158	2.0932	1.7845	1.8452	2.1669	1.8379	1.8613	1.5992	2.3373		-4.6339	-16.5281	-16.9332	-31.1482	-28.4307	-13.2268	-26.7652	-26.9247	-36.2004	-6.64989
2.4	27.553	29.729	31.7122	36.0874	35.23	25.4466	31.7591	34.3689	33.8064	28.3157		29.5072		2.2458	2.1218	1.905	1.4802	2.0228	2.3394	2.1519	2.2617	2.3992	2.2785		-9.89769	-17.9283	-24.4018	-42.8891	-21.5422	-6.31908	-14.2533	-11.2049	-4.28469	-8.99832
2.44	27.6465	29.8178	31.922	36.4202	35.84	25.2987	31.4378	34.14	33.9032	28.3877		29.1082		2.7383	2.6096	2.5138	2.212	3.0318	2.5905	2.2296	2.4318	2.895	2.7495		9.86158	0.93993	-0.242073	-14.6539	17.5937	3.73618	-11.1572	-4.52672	15.4951	9.81308
2.48	27.4722	29.9393	32.0376	36.3697	35.45	25.3595	31.4763	34.1133	33.4839	28.4432		29.5144		2.1578	2.3249	2.2232	1.7553	2.2356	2.2451	1.8619	1.9989	2.0695	2.3988		-13.4283	-10.0723	-11.7743	-32.2749	-13.2883	-10.0953	-25.8089	-21.5225	-17.438	-4.19363
2.52	27.4104	29.715	31.8021	36.2756	35.365	25.335	31.582	34.2267	33.8387	28.1955		29.4135		2.1969	2.2015	2.0886	1.7621	2.2515	2.3215	2.0685	2.2132	2.5252	2.252		-11.8596	-14.8455	-17.1158	-32.0125	-12.6716	-7.03588	-17.5765	-13.109	0.742041	-10.0567
2.56	27.4116	29.7757	31.8139	36.358	35.53	25.2605	31.2112	34.18	33.5484	28.2635		29.4351		2.1765	2.2406	2.0788	1.8229	2.3949	2.2254	1.6761	2.1449	2.2133	2.2984		-12.678	-13.3331	-17.5047	-29.6666	-7.10961	-10.8842	-33.2125	-15.7905	-11.7011	-8.20353
2.6	27.4141	29.6822	31.9707	36.5277	35.415	25.2938	31.4356	34.1311	34.129	28.5236		29.4423		2.1718	2.1399	2.2284	1.9854	2.2727	2.2515	1.8933	2.0888	2.7867	2.5513		-12.8666	-17.2282	-11.5679	-23.3969	-11.8494	-9.83902	-24.5577	-17.993	11.1745	1.89712
2.64	27.6351	30.1636	32.1122	36.6874	35.17	25.2047	31.3278	33.9467	33.5161	28.3546		28.9663		2.8688	3.0973	2.8459	2.6211	2.5037	2.6384	2.2615	2.3804	2.6498	2.8583		15.0973	19.8043	12.937	1.13049	-2.88961	5.65433	-9.88604	-6.5447	5.71292	14.1585
2.68	27.5581	29.6495	31.899	36.4319	35.37	25.1538	31.396	34.1733	33.6452	28.2204		29.6154		2.1427	1.9341	1.9836	1.7165	2.0546	1.9384	1.6806	1.9579	2.1298	2.075		-14.0341	-25.1886	-21.2826	-33.7719	-20.3087	-22.3771	-33.0332	-23.1322	-15.0323	-17.126
2.72	27.4684	29.6449	31.6697	36.2403	35.275	25.2321	31.3234	33.8756	33.0645	28.2328		29.0312		2.6372	2.5137	2.3385	2.1091	2.5438	2.6009	2.1922	2.2444	2.1333	2.6716		5.80542	-2.7695	-7.1987	-18.6241	-1.33426	4.15265	-12.6474	-11.8841	-14.8927	6.70181
2.76	27.3131	29.2944	31.7672	36.1849	34.955	25.094	31.2805	33.8511	33.2903	28.2659		29.1683		2.3448	2.0261	2.2989	1.9166	2.0867	2.3257	2.0122	2.0828	2.222	2.5676		-5.92578	-21.63	-8.77019	-26.0514	-19.0637	-6.86769	-19.8199	-18.2286	-11.354	2.54813
2.8	27.4672	30.0047	31.7303	36.1546	35.235	25.382	31.5292	34.1022	34	28.3339		29.274		2.3932	2.6307	2.1563	1.7806	2.261	2.508	2.1552	2.2282	2.826	2.5299		-3.98395	1.75608	-14.4291	-31.2987	-12.3032	0.432484	-14.1218	-12.5201	12.7424	1.04242
2.84	27.3851	29.7944	31.922	36.2252	35.06	25.2292	31.2893	34.1178	33.1613	28.0257		29.3077		2.2774	2.3867	2.3143	1.8175	2.0523	2.3215	1.8816	2.2101	1.9536	2.188		-8.62989	-7.68189	-8.15905	-29.875	-20.398	-7.03588	-25.0239	-13.2307	-22.0618	-12.6128
2.88	27.4356	29.6822	31.8864	36.1345	34.86	25.286	31.4686	34.2444	34	28.3596		29.1875		2.4481	2.3947	2.3989	1.847	1.9725	2.4985	2.1811	2.4569	2.9125	2.6421		-1.78134	-7.37245	-4.80178	-28.7368	-23.4931	0.0520583	-13.0897	-3.54128	16.1932	5.5236
2.92	27.4583	29.8318	31.9575	36.3849	35.115	25.3144	31.3696	34.12	33.4194	28.164		29.3317		2.3266	2.4001	2.3258	1.9532	2.0833	2.3827	1.9379	2.1883	2.1877	2.3023		-6.65597	-7.16358	-7.70269	-24.6392	-19.1956	-4.58514	-22.7805	-14.0866	-12.7224	-8.04777
2.96	27.5126	30.0187	31.9847	36.321	35.17	25.0078	31.1144	33.7111	33.4194	28.2204		29.3269		2.3857	2.5918	2.3578	1.8941	2.1431	2.0809	1.6875	1.7842	2.1925	2.3635		-4.28485	0.251421	-6.43279	-26.9195	-16.8761	-16.6707	-32.7582	-29.9517	-12.5309	-5.60348
3	27.471	29.5794	31.6864	36.2218	35.42	25.2184	31.2937	34.0244	34	28.1814		29.1538		2.5172	2.3256	2.2326	1.968	2.5662	2.4646	2.0399	2.2706	2.9462	2.4976		0.990973	-10.0453	-11.4012	-24.0682	-0.465441	-1.30546	-18.7161	-10.8555	17.5377	-0.247624
3.04	27.4154	29.8598	31.6091	36.0857	34.9	25.2233	31.1309	33.64	34.0323	28.3554		29.2404		2.375	2.5194	2.0687	1.7453	1.9596	2.3829	1.7905	1.7996	2.8919	2.585		-4.71414	-2.54903	-17.9055	-32.6607	-23.9935	-4.57713	-28.654	-29.3471	15.3714	3.24307
3.08	27.5076	29.8738	31.6836	36.1294	34.94	25.0833	31.2244	33.8733	33.129	28.1094		29.1875		2.5201	2.5863	2.1961	1.8419	2.0525	2.2958	1.9369	2.0858	2.0415	2.3919		1.10732	0.0386802	-12.8497	-28.9336	-20.3902	-8.06503	-22.8204	-18.1108	-18.555	-4.46921
3.12	27.4874	29.785	31.6857	36.042	34.93	25.2135	31.2816	34.0489	33.7097	28.1284		29.4159		2.2715	2.2691	1.9698	1.5261	1.8141	2.1976	1.7657	2.033	2.3938	2.1825		-8.8666	-12.2307	-21.8302	-41.1181	-29.637	-11.9974	-29.6422	-20.1837	-4.50012	-12.8325
3.16	27.4596	29.7383	31.6105	35.9613	34.89	25.1988	31.2013	33.9356	33.7419	28.1549		29.0697		2.5899	2.5686	2.2408	1.7916	2.1203	2.5291	2.0316	2.2659	2.7722	2.5552		3.90772	-0.64596	-11.0758	-30.8743	-17.7605	1.27743	-19.0469	-11.04	10.596	2.05288
3.2	27.2487	29.8551	31.7373	36.1092	35.075	25.002	31.1485	33.8044	34.2903	28.2809		29.5433		1.9054	2.2118	1.894	1.4659	1.8317	1.8587	1.5052	1.6611	2.847	2.2076		-23.5547	-14.4471	-24.8383	-43.4409	-28.9543	-25.5686	-40.0223	-34.7847	13.5801	-11.83
3.24	27.5379	29.729	31.6397	35.9445	35.09	24.9657	31.0341	33.7	33.5484	28.1524		29.2019		2.536	2.4271	2.1378	1.6426	2.1881	2.1638	1.7322	1.8981	2.4465	2.4205		1.74524	-6.11921	-15.1633	-36.6232	-15.1307	-13.351	-30.977	-25.48	-2.39767	-3.32694
3.28	27.3093	29.6355	31.8265	36.1546	34.82	25.1616	31.3432	34.0956	33.6129	28.1085		29.1514		2.3579	2.3841	2.3751	1.9032	1.9686	2.4102	2.0918	2.3442	2.5615	2.4271		-5.4002	-7.78246	-5.74626	-26.5684	-23.6444	-3.4839	-16.6481	-7.96592	2.19022	-3.06334
3.32	27.4104	29.3692	31.7115	36.1328	35.09	25.1117	31.2464	33.9	33.3871	28.3099		29.238		2.3724	2.0312	2.1735	1.7948	2.152	2.2737	1.9084	2.062	2.2491	2.5419		-4.81846	-21.4327	-13.7466	-30.7508	-16.5309	-8.95002	-23.956	-19.0452	-10.2729	1.52169
3.36	27.3548	29.7897	31.8648	36.0773	35.025	25.0715	30.9945	33.6956	33.3548	28.2121		29.2524		2.3024	2.4373	2.3124	1.7249	2.0726	2.2191	1.6421	1.8432	2.2024	2.4297		-7.62688	-5.72467	-8.23445	-33.4478	-19.6106	-11.1365	-34.5673	-27.6354	-12.136	-2.9595
3.4	27.3598	29.6075	31.7087	36.0588	34.935	25.1263	31.0154	33.7311	33.5806	28.1533		29.2548		2.305	2.2527	2.1539	1.704	1.9802	2.2715	1.6606	1.8763	2.4258	2.3685		-7.52257	-12.865	-14.5244	-34.2542	-23.1945	-9.03812	-33.8301	-26.3358	-3.22349	-5.40379
3.44	27.4912	29.5093	31.7491	36.0168	34.9	25.0421	31.1452	33.7222	33.6774	28.0911		29.3197		2.3715	2.0896	2.1294	1.5971	1.8803	2.1224	1.7255	1.8025	2.4577	2.2414		-4.85456	-19.1738	-15.4966	-38.3787	-27.0693	-15.0088	-31.244	-29.2332	-1.95085	-10.4801
3.48	27.2689	29.6449	31.6216	36.1412	35.15	25.096	31.1639	33.9778	33.3548	28.0431		29.1923		2.2766	2.3526	2.1293	1.8489	2.2577	2.3037	1.8716	2.1855	2.2625	2.3208		-8.66199	-9.00089	-15.5006	-28.6635	-12.4312	-7.74868	-25.4224	-14.1965	-9.73829	-7.30889
3.52	27.4495	29.5794	31.784	36.0941	34.935	25.0989	31.2563	33.8622	33.7742	28.0978		29.4495		2.2	2.0299	2.0345	1.5446	1.7855	2.0494	1.7068	1.8127	2.4247	2.1183		-11.7352	-21.483	-19.2627	-40.4044	-30.7463	-17.9321	-31.9892	-28.8328	-3.26737	-15.3966
3.56	27.3977	29.6122	31.6411	36.1445	35.2	25.0617	31.1771	33.8067	33.6129	27.9453		28.9375		2.6602	2.5747	2.4036	2.107	2.5625	2.5242	2.1396	2.2692	2.7754	2.4778		6.72818	-0.41001	-4.61526	-18.7051	-0.608952	1.08121	-14.7434	-10.9104	10.7237	-1.03842
3.6	27.2109	29.5654	31.6153	36.1479	34.83	25.0137	30.9593	33.38	34.0645	27.9271		28.9904		2.4205	2.475	2.3249	2.0575	2.1396	2.4233	1.8689	1.7896	3.1741	2.4067		-2.88867	-4.26643	-7.7384	-20.615	-17.0119	-2.95931	-25.53	-29.7397	26.6297	-3.87811
3.64	27.4129	29.2897	31.5178	36.1008	34.83	25.0098	31.0649	33.6956	33.7742	28.1276		29.0553		2.5576	2.1344	2.1625	1.9455	2.0747	2.3545	1.9096	2.0403	2.8189	2.5423		2.61184	-17.4409	-14.1831	-24.9363	-19.5291	-5.7144	-23.9082	-19.8971	12.4591	1.53766
3.68	27.2298	29.3878	31.5422	36.0151	34.73	25.047	31.1265	33.8022	33.4516	28.0886		28.9615		2.4683	2.3263	2.2807	1.9536	2.0685	2.4855	2.065	2.2407	2.5901	2.5971		-0.970913	-10.0182	-9.49244	-24.6238	-19.7696	-0.468525	-17.716	-12.0294	3.33121	3.72634
3.72	27.4571	29.3925	31.685	36.0235	34.845	25.2204	31.1199	33.8933	33.6452	28.0481		28.8654		2.7917	2.4271	2.5196	2.0581	2.2796	2.755	2.1545	2.4279	2.8798	2.6527		12.004	-6.11921	-0.0119052	-20.5919	-11.5817	10.3236	-14.1497	-4.67983	14.8887	5.94696
3.76	27.072	29.271	31.6718	36.0992	34.815	25.048	31	33.6311	33.2258	28.1027		29.1058		2.1662	2.0652	2.266	1.8934	2.0092	2.3422	1.7942	1.9253	2.22	2.4669		-13.0913	-20.1176	-10.0758	-26.9465	-22.0697	-6.20695	-28.5065	-24.4121	-11.4338	-1.47376
3.8	27.1376	29.4346	31.653	35.9933	34.92	25.1185	31.0616	33.7178	33.5806	28.0953		29.0577		2.2799	2.2769	2.2953	1.8356	2.1623	2.4608	1.9039	2.0601	2.6229	2.5076		-8.52959	-11.929	-8.91305	-29.1766	-16.1314	-1.45763	-24.1353	-19.1198	4.63975	0.151769
3.84	27.3081	29.2243	31.5247	36	35.035	24.8874	31.0374	33.5889	33.4516	28.0133		29.1274		2.3807	1.9969	2.0973	1.7726	2.2076	2.16	1.81	1.8615	2.4242	2.3559		-4.48546	-22.7594	-16.7705	-31.6074	-14.3744	-13.5031	-27.877	-26.9169	-3.28732	-5.90702
3.88	27.1225	29.2103	31.7345	36.2756	34.84	24.8883	30.9604	33.5622	33.2903	28.0729		28.9231		2.3994	2.1872	2.5114	2.2525	2.2169	2.3652	1.9373	2.0391	2.4672	2.6198		-3.73521	-15.3986	-0.337315	-13.0913	-14.0137	-5.28592	-22.8044	-19.9443	-1.57185	4.63296
3.92	27.3687	29.5748	31.492	35.963	35.015	24.9931	30.9461	33.5822	32.9677	27.9437		29.2332		2.3355	2.2416	1.9588	1.6298	2.0818	2.1599	1.6129	1.749	1.8345	2.1805		-6.2989	-13.2944	-22.2668	-37.1171	-19.2537	-13.5071	-35.7308	-31.3337	-26.8132	-12.9124
3.96	27.2386	29.3224	31.3484	35.7765	34.79	25.0196	30.8889	33.4467	33.8064	27.8774		28.9856		2.453	2.2368	2.0628	1.6909	2.1044	2.434	1.8033	1.8611	2.9208	2.3618		-1.58475	-13.4801	-18.1396	-34.7596	-18.3772	-2.53083	-28.1439	-26.9326	16.5244	-5.67138
4	27.2449	29.3551	31.6125	36.1832	35.34	24.9922	30.9637	33.8133	33.3871	28.1442		28.9976		2.4473	2.2575	2.3149	2.0856	2.6424	2.3946	1.8661	2.2157	2.4895	2.6166		-1.81344	-12.6794	-8.13524	-19.5308	2.49011	-4.1086	-25.6415	-13.0109	-0.682199	4.50515
4.04	27.2172	29.3972	31.3582	35.7361	34.66	24.8991	30.9516	33.5267	32.8064	28.0423		28.8005		2.6167	2.4967	2.2577	1.8356	2.1595	2.4986	2.0511	2.1262	2.1059	2.7118		4.98295	-3.42707	-10.4052	-29.1766	-16.24	0.0560628	-18.2698	-16.5247	-15.9858	8.30737
4.08	27.3295	29.4393	31.4606	35.9647	34.66	25.0558	31.0451	33.7156	33.871	28.0746		29.0409		2.4886	2.2984	2.1197	1.8238	1.9191	2.4149	1.9042	2.0747	2.9301	2.5037		-0.156469	-11.0974	-15.8816	-29.6319	-25.5643	-3.29569	-24.1234	-18.5466	16.8954	-0.00399393
4.12	27.1629	29.5093	31.5707	35.9966	34.63	24.9324	31.0935	33.5178	33.4194	27.9312		28.8582		2.5047	2.5511	2.4125	2.0384	2.0718	2.4742	2.1353	2.0596	2.6612	2.543		0.489468	-1.32286	-4.26207	-21.352	-19.6416	-0.921032	-14.9147	-19.1394	6.16772	1.56562
4.16	27.3295	29.2757	31.5359	36.0353	34.875	24.7551	30.8449	33.4111	32.8387	27.9834		29.3558		2.1737	1.8199	1.8801	1.5795	1.8192	1.7993	1.3891	1.4553	1.5829	2.0976		-12.7904	-29.6058	-25.3899	-39.0578	-29.4391	-27.9473	-44.6485	-42.8644	-36.8507	-16.2233
4.2	27.0859	29.1776	31.3456	35.6605	34.765	24.9226	30.8944	33.5289	33.1613	28.0563		28.8798		2.4061	2.1978	2.1658	1.6807	2.1852	2.4428	1.9146	2.0491	2.3815	2.6465		-3.4664	-14.9886	-14.0521	-35.1532	-15.2432	-2.17844	-23.709	-19.5516	-4.99082	5.69934
4.24	27.0833	29.6822	31.6286	35.7983	34.69	24.9216	30.9329	33.5089	33.9355	28.029		28.8317		2.4516	2.7505	2.4969	1.8666	2.1583	2.4899	2.0012	2.0772	3.2038	2.6673		-1.64092	6.38997	-0.912735	-27.9806	-16.2866	-0.292327	-20.2582	-18.4484	27.8146	6.53007
4.28	27.0316	29.2991	31.6132	35.879	34.6	24.8619	30.901	33.6689	33.3226	27.9312		29.0721		2.1595	2.127	2.2411	1.7069	1.8279	2.1898	1.7289	1.9968	2.3505	2.3291		-13.3601	-17.7271	-11.0639	-34.1423	-29.1017	-12.3098	-31.1085	-21.605	-6.22756	-6.97739
4.32	27.1263	29.4252	31.5115	35.7395	34.515	25.0519	31.0649	33.7	33.6452	27.9925		29.2356		2.0907	2.0896	1.9759	1.4039	1.5794	2.2163	1.7293	1.8644	2.5096	2.2269		-16.1204	-19.1738	-21.5882	-45.833	-38.7402	-11.2486	-31.0926	-26.803	0.119684	-11.0592
4.36	27.1212	29.514	31.5324	35.8958	35.005	24.857	30.9241	33.6267	33.3548	28.0431		29.012		2.3092	2.402	2.2204	1.7838	2.293	2.245	1.8121	2.0147	2.4428	2.5011		-7.35406	-7.09009	-11.8854	-31.1752	-11.062	-10.0993	-27.7933	-20.9022	-2.54528	-0.107836
4.4	26.9104	29.3878	31.5213	35.8874	34.635	24.9412	30.9439	33.6844	32.9355	27.778		28.9663		2.1441	2.3215	2.255	1.8211	1.9687	2.3749	1.8776	2.1181	2.0692	2.2817		-13.9779	-10.2038	-10.5123	-29.7361	-23.6405	-4.89749	-25.1833	-16.8427	-17.4499	-8.87052
4.44	27.0101	29.2664	31.3456	35.8034	34.595	24.8991	30.9142	33.5733	32.4194	27.913		28.8029		2.4072	2.3635	2.2427	1.9005	2.0921	2.4962	2.0113	2.1704	1.7165	2.5801		-3.42227	-8.57928	-11.0004	-26.6726	-18.8542	-0.0400449	-19.8558	-14.7894	-31.5208	3.04737
4.48	27.2702	29.3832	31.3986	35.7798	34.905	24.7493	30.8075	33.4489	33.6129	28.0497		28.9087		2.5615	2.3745	2.1899	1.7711	2.2963	2.2406	1.7988	1.9402	2.8042	2.611		2.7683	-8.15379	-13.0958	-31.6653	-10.934	-10.2755	-28.3232	-23.8271	11.8727	4.28149
4.52	27.1566	28.986	31.4035	35.7008	34.695	24.9608	30.9725	33.5267	33.8387	27.9611		29.0913		2.2653	1.7947	2.0122	1.5095	1.9037	2.2695	1.7812	1.8354	2.8474	2.3398		-9.11535	-30.5806	-20.1476	-41.7586	-26.1617	-9.11821	-29.0245	-27.9416	13.5961	-6.55004
4.56	27.1894	29.2944	31.5031	35.763	34.815	24.9638	30.9263	33.6222	33.3548	27.918		28.988		2.4014	2.2064	2.2151	1.675	2.127	2.3758	1.8383	2.0342	2.4668	2.4		-3.65496	-14.6559	-12.0957	-35.3731	-17.5006	-4.86144	-26.7493	-20.1366	-1.58781	-4.1457
4.6	27.1692	29.4206	31.4822	35.8437	34.875	25.0519	31.1221	33.6667	32.7419	27.9942		28.7236		2.6456	2.597	2.4586	2.0201	2.4514	2.7283	2.2985	2.3431	2.1183	2.7406		6.14243	0.452559	-2.43264	-22.058	-4.91816	9.25436	-8.4117	-8.00911	-15.4911	9.45762
4.64	27.1414	29.1542	31.4139	35.7815	34.555	24.8384	30.7646	33.5	33.2903	27.8691		29.0433		2.2981	2.0109	2.0706	1.6382	1.8117	2.1951	1.6213	1.8567	2.347	2.2958		-7.7994	-22.2179	-17.8301	-36.793	-29.73	-12.0975	-35.3961	-27.1053	-6.36719	-8.30737
4.68	27.1806	29.1215	31.347	35.7613	34.845	24.9579	30.9021	33.6978	33.0968	27.8931		28.7909		2.5897	2.2306	2.2561	1.8704	2.3541	2.567	2.0112	2.3069	2.4059	2.5722		3.8997	-13.7199	-10.4687	-27.8339	-8.69211	2.79513	-19.8597	-9.43033	-4.01739	2.73185
4.72	27.1162	29.1589	31.3659	35.8286	34.365	24.7179	30.571	33.22	33.1613	27.9362		28.6394		2.6768	2.4195	2.4265	2.0892	2.0256	2.4785	1.8316	1.9806	2.6219	2.7668		7.39418	-6.41318	-3.7065	-19.3919	-21.4336	-0.748839	-27.0163	-22.241	4.59986	10.504
4.76	26.9508	29.1122	31.4439	35.8454	34.745	24.8168	30.7173	33.3489	33.2258	27.7374		28.7284		2.4224	2.2838	2.4155	2.017	2.3166	2.4884	1.8889	2.0205	2.5974	2.479		-2.81244	-11.6621	-4.14302	-22.1776	-10.1466	-0.352395	-24.733	-20.6745	3.62244	-0.990494
4.8	27.1389	29.243	31.3909	35.6924	34.525	24.9726	30.8438	33.5489	33.2581	27.8161		28.7236		2.6153	2.4194	2.3673	1.8688	2.1014	2.649	2.0202	2.2253	2.6345	2.5625		4.92678	-6.41705	-6.0558	-27.8957	-18.4935	6.07881	-19.5011	-12.634	5.10253	2.34444
4.84	27.1313	29.4346	31.3923	35.6773	34.77	24.7404	30.6568	33.3533	32.8387	27.884		28.6274		2.7039	2.7072	2.4649	1.9499	2.4426	2.513	1.9294	2.1259	2.3113	2.7266		8.48144	4.71512	-2.18263	-24.7666	-5.25948	0.632709	-23.1192	-16.5365	-7.79143	8.89847
4.88	27.3308	29.4112	31.3568	35.9378	34.77	24.7816	30.8185	33.5267	33.4194	27.971		28.9014		2.6294	2.4098	2.1554	1.9364	2.1686	2.2802	1.8171	2.0253	2.618	2.5396		5.49248	-6.78838	-14.4649	-25.2874	-15.8871	-8.68973	-27.594	-20.486	4.44427	1.42983
4.92	27	29.2757	31.2516	35.4538	34.69	24.7689	30.9494	33.5622	32.9032	27.8028		28.4736		2.7264	2.7021	2.478	1.8802	2.5164	2.6953	2.3758	2.4886	2.5296	2.7992		9.38415	4.51785	-1.66276	-27.4558	-2.39702	7.93288	-5.33153	-2.29673	0.917578	11.7981
4.96	27.0997	29.285	31.2523	35.684	34.57	24.8433	30.8977	33.7933	33.3871	27.9519		28.8005		2.4992	2.3845	2.1518	1.7835	2.0695	2.4428	1.9972	2.3928	2.6866	2.6214		0.268806	-7.76699	-14.6077	-31.1868	-19.7308	-2.17844	-20.4176	-6.05787	7.18104	4.69686
5	27.0202	29.1542	31.3638	35.6958	34.695	24.6611	30.7558	33.4044	33.5806	27.57		28.7139		2.5063	2.3403	2.3499	1.8819	2.2811	2.3472	1.9419	2.0905	2.9667	2.3261		0.553661	-9.47666	-6.7463	-27.3902	-11.5235	-6.00673	-22.6211	-17.9263	18.3555	-7.09721
5.04	26.8927	29.3178	31.3526	35.7933	34.58	24.6807	30.7569	33.5089	33.0645	27.7216		28.6226		2.4701	2.5952	2.43	2.0707	2.2574	2.4581	2.0343	2.2863	2.5419	2.569		-0.898696	0.382934	-3.5676	-20.1057	-12.4428	-1.56575	-18.9393	-10.2391	1.40828	2.60404
5.08	26.9735	29.2664	31.2787	35.5664	34.53	24.6993	30.8735	33.5667	33.2903	27.9619		28.7163		2.4572	2.4501	2.2624	1.7501	2.1137	2.383	2.0572	2.2504	2.674	2.7156		-1.41625	-5.22957	-10.2187	-32.4755	-18.0164	-4.57312	-18.0268	-11.6485	6.67837	8.45914
5.12	26.9924	29.5374	31.3296	35.6924	34.78	24.8413	30.681	33.2956	33.2581	27.836		28.7404		2.452	2.697	2.2892	1.852	2.3396	2.5009	1.8406	1.9552	2.6177	2.5656		-1.62487	4.32058	-9.15513	-28.5439	-9.25452	0.148166	-26.6576	-23.2382	4.4323	2.46825
5.16	27.1111	29.472	31.3854	35.563	34.805	24.6601	30.5578	33.2333	32.9677	27.9064		28.8245		2.4866	2.5475	2.2609	1.6385	2.2805	2.2356	1.6333	1.8088	2.2432	2.5519		-0.23671	-1.46211	-10.2782	-36.7814	-11.5468	-10.4757	-34.9179	-28.9859	-10.5083	1.92108
5.2	27.0316	29.486	31.2523	35.5529	34.43	24.7218	30.9098	33.6133	33.5161	27.7788		28.774		2.4576	2.612	2.1783	1.6789	1.956	2.3478	2.0358	2.2393	2.8421	2.4748		-1.4002	1.03276	-13.5561	-35.2226	-24.1331	-5.9827	-18.8795	-12.0843	13.3847	-1.15824
5.24	27.0543	29.3692	31.354	35.6303	34.43	24.6699	30.7283	33.3356	33.1936	27.8285		28.9327		2.3216	2.3365	2.1213	1.5976	1.7973	2.1372	1.6956	1.8029	2.3609	2.3658		-6.85657	-9.62364	-15.8181	-38.3594	-30.2886	-14.4161	-32.4354	-29.2175	-5.81265	-5.51162
5.28	26.9407	29.2991	31.3617	35.6403	34.715	24.7111	30.9285	33.5	33.3548	27.7365		28.649		2.4917	2.5501	2.4127	1.8913	2.366	2.4621	2.1795	2.251	2.8058	2.5575		-0.0320963	-1.36154	-4.25414	-27.0275	-8.23055	-1.40557	-13.1535	-11.625	11.9365	2.14474
5.32	26.9356	29.2944	31.3652	35.563	34.655	24.7992	30.8746	33.7867	33.2258	27.9362		28.7548		2.3808	2.4396	2.3104	1.7082	2.2002	2.4444	2.0198	2.4319	2.571	2.6514		-4.48144	-5.63571	-8.31382	-34.0921	-14.6614	-2.11437	-19.5171	-4.52279	2.56922	5.89504
5.36	27.0051	29.2103	31.2697	35.6655	34.46	24.9265	30.9769	33.6756	33.6774	27.7167		28.6947		2.5104	2.4156	2.275	1.8708	2.0653	2.6318	2.1822	2.3809	3.0827	2.492		0.718154	-6.56404	-9.71864	-27.8185	-19.8937	5.39004	-13.0459	-6.52507	22.9833	-0.471284
5.4	27.1035	29.1262	31.3387	35.6773	34.51	24.712	30.6128	33.34	33.1936	27.8757		28.5601		2.7434	2.4661	2.4786	2.0172	2.2499	2.5519	1.9527	2.1799	2.7335	2.7856		10.0662	-4.61068	-1.63895	-22.1699	-12.7337	2.19045	-22.1908	-14.4164	9.0521	11.2549
5.44	26.923	29.3271	31.2969	35.7798	34.485	24.714	30.6953	33.3111	32.9355	27.7887		28.2764		2.8466	2.9507	2.7205	2.4034	2.5086	2.8376	2.3189	2.4347	2.7591	2.9823		14.2066	14.1338	7.96063	-7.26908	-2.69956	13.6313	-7.59882	-4.41286	10.0734	19.111
5.48	27.125	29.285	31.2007	35.5143	34.61	24.618	30.6491	33.4044	33.0645	27.7233		28.8654		2.4596	2.3196	2.0353	1.5489	2.0446	2.1526	1.6837	1.939	2.2991	2.3279		-1.31996	-10.2773	-19.2309	-40.2384	-20.6966	-13.7995	-32.9096	-23.8742	-8.27815	-7.02532
5.52	27.0101	29.2009	31.2578	35.5294	34.455	24.6435	30.6777	33.4	33.0645	27.9445		28.738		2.4721	2.3629	2.2198	1.6914	2.017	2.3055	1.8397	2.062	2.4265	2.6765		-0.818455	-8.60248	-11.9092	-34.7403	-21.7671	-7.6766	-26.6935	-19.0452	-3.19556	6.89752
5.56	26.9912	29.1215	31.2481	35.5277	34.57	24.7963	30.8152	33.4378	32.7742	27.6603		28.4111		2.7801	2.6104	2.537	2.0166	2.4589	2.7852	2.3041	2.4267	2.4631	2.7192		11.5386	0.970874	0.678598	-22.1931	-4.62726	11.5329	-8.18856	-4.72694	-1.73542	8.60292
5.6	27.0366	29.1542	31.2843	35.5361	34.69	24.7297	30.7129	33.3	33.2258	27.8442		28.5529		2.6837	2.5013	2.4314	1.8832	2.4371	2.5768	2.06	2.1471	2.7729	2.7613		7.67101	-3.24914	-3.51204	-27.3401	-5.47281	3.18757	-17.9152	-15.7041	10.624	10.2844
5.64	26.7538	29.1402	31.2892	35.4067	34.385	24.7649	30.78	33.5133	32.8387	27.7622		28.3942		2.5596	2.646	2.595	1.9125	2.2908	2.7707	2.2858	2.5191	2.5445	2.838		2.69208	2.34789	2.98028	-26.2096	-11.1473	10.9523	-8.91776	-1.09929	1.51201	13.3477
5.68	26.8927	29.3878	31.2683	35.6185	34.52	24.8227	30.8306	33.6333	32.5161	27.807		28.5697		2.523	2.7181	2.3986	1.9488	2.2503	2.653	2.1609	2.4636	2.0464	2.7073		1.22367	5.13673	-4.81368	-24.809	-12.7182	6.23899	-13.8946	-3.27824	-18.3595	8.12765
5.72	26.9634	29.0794	31.2787	35.6269	34.645	24.668	30.879	33.5711	32.7097	27.6429		28.5337		2.6297	2.4457	2.445	1.9932	2.4113	2.5343	2.2453	2.4374	2.276	2.5792		5.50451	-5.39976	-2.97234	-23.0959	-6.47351	1.48566	-10.5316	-4.30686	-9.19971	3.01142
5.76	26.774	29.2523	30.9366	35.2723	34.53	24.6131	30.44	33.4444	32.7097	27.7084		28.4688		2.5052	2.6835	2.1678	1.7035	2.3612	2.5443	1.8712	2.3756	2.3409	2.7096		0.509529	3.7984	-13.9728	-34.2735	-8.41672	1.88611	-25.4383	-6.73315	-6.61055	8.21951
5.8	27.0455	29.3551	31.3275	35.6134	34.59	24.7071	30.7525	33.4289	32.9677	27.7448		28.4712		2.7743	2.7839	2.5563	2.0422	2.4188	2.6359	2.1813	2.3577	2.5965	2.7436		11.3059	7.68189	1.4445	-21.2053	-6.18261	5.55422	-13.0818	-7.43591	3.58653	9.57744
5.84	26.8535	29.2056	31.1944	35.4857	34.445	24.7052	30.8009	33.5867	33.2258	27.72		28.4423		2.6112	2.6633	2.4521	1.9434	2.3027	2.6629	2.2586	2.5444	2.8835	2.7477		4.76229	3.01706	-2.69058	-25.0174	-10.6857	6.63543	-10.0016	-0.106003	15.0363	9.74119
5.88	26.7879	29.271	31.3017	35.5933	34.35	24.6915	30.6172	33.3689	33.129	27.7871		28.6418		2.3461	2.5292	2.3599	1.8515	2.0082	2.4497	1.8754	2.1271	2.5872	2.6153		-5.87362	-2.16996	-6.34946	-28.5632	-22.1084	-1.90213	-25.271	-16.4893	3.21551	4.45323
5.92	26.9987	29.0888	31.062	35.3933	34.45	24.6259	30.7701	33.5733	32.9032	27.8484		28.3678		2.8309	2.621	2.3942	1.9255	2.3822	2.6581	2.3023	2.6055	2.6354	2.9506		13.5767	1.38088	-4.98829	-25.708	-7.6022	6.44322	-8.26028	2.2928	5.13843	17.8449
5.96	26.8813	29.1682	30.9443	35.1798	34.545	24.6895	30.7349	33.4911	32.8387	27.6794		28.5793		2.502	2.4889	2.065	1.5005	2.2657	2.5102	2.0556	2.3118	2.3594	2.5701		0.381143	-3.72877	-18.0523	-42.1059	-12.1209	0.520583	-18.0905	-9.23796	-5.8725	2.64798
6	27.0593	29.4346	31.4983	35.5983	34.58	24.7277	30.8108	33.6511	32.9355	27.6272		28.4688		2.7905	2.8658	2.7295	2.0295	2.4112	2.6589	2.242	2.5823	2.5667	2.6284		11.9559	10.8498	8.31779	-21.6953	-6.47739	6.47525	-10.6631	1.38196	2.39767	4.97644
6.04	27.0265	29.3505	31.1233	35.3513	34.37	24.6396	30.6469	33.7556	33.0323	27.7672		28.5481		2.6784	2.7024	2.2752	1.7032	2.1219	2.4915	1.9988	2.6075	2.5842	2.6891		7.45838	4.52945	-9.7107	-34.2851	-17.6984	-0.228256	-20.3538	2.37132	3.09583	7.40075
6.08	26.8939	29.4579	31.4613	35.6588	34.86	24.6239	30.8416	33.52	32.5484	27.7365		28.4712		2.6227	2.8867	2.6901	2.0876	2.6888	2.5527	2.2704	2.4488	2.1772	2.7353		5.22367	11.6582	6.75424	-19.4537	4.28981	2.22249	-9.5314	-3.85929	-13.1413	9.24595
6.12	26.9785	29.1168	31.1889	35.4538	34.565	24.4985	30.6777	33.7111	32.871	27.6437		29.0865		2.092	1.9303	1.8024	1.2673	1.7785	1.812	1.4912	2.0246	1.8845	2.0272		-16.0682	-25.3356	-28.4734	-51.1035	-31.0178	-27.4387	-40.5802	-20.5135	-24.8185	-19.0351
6.16	27.1098	28.9907	31.1115	35.2319	34.405	24.954	31.1144	33.7867	32.9355	27.7887		28.8822		2.4276	2.0085	1.9293	1.2497	1.8228	2.4718	2.1322	2.3045	2.1533	2.3765		-2.60381	-22.3108	-23.4374	-51.7825	-29.2995	-1.01714	-15.0383	-9.52456	-14.0948	-5.08427
6.2	26.9116	29.2523	31.2188	35.5697	34.595	24.8658	31.1639	34.0578	33.1613	27.8244		28.7596		2.352	2.3927	2.1592	1.7101	2.1354	2.5062	2.3043	2.6982	2.5017	2.5348		-5.63691	-7.44981	-14.3141	-34.0188	-17.1748	0.360404	-8.18059	5.93224	-0.195484	1.23812
6.24	27.0884	29.0187	31.2244	35.4538	34.75	24.6836	30.9461	33.7333	33.1936	27.8368		29.0216		2.2668	1.8971	1.9028	1.3322	2.0284	2.062	1.8245	2.1117	2.272	2.2852		-9.05517	-26.6197	-24.4891	-48.5994	-21.325	-17.4275	-27.2992	-17.0939	-9.35929	-8.73073
6.28	27.0644	29.3131	31.4042	35.4756	34.455	24.7914	31.1331	34.14	33.3548	27.9843		28.9495		2.3149	2.2636	2.1547	1.4261	1.8055	2.2419	2.0836	2.5905	2.5053	2.5048		-7.12538	-12.4434	-14.4926	-44.9765	-29.9705	-10.2235	-16.9748	1.7039	-0.0518631	0.0399393
6.32	27.1288	29.2477	31.2091	35.3916	34.545	24.715	31.1265	33.9022	33.4194	27.7896		28.4639		2.8649	2.6838	2.4452	1.8277	2.3811	2.6511	2.5626	2.8383	3.0555	2.7957		14.9408	3.81	-2.9644	-29.4814	-7.64487	6.1629	2.11189	11.4326	21.8982	11.6583
6.36	27.1528	29.4206	31.2557	35.5025	34.76	24.8384	31.143	34.0844	33.5161	28.0862		28.9736		2.3792	2.347	1.9821	1.4289	2.0864	2.2648	2.0694	2.5108	2.6425	2.5826		-4.54564	-9.2175	-21.3421	-44.8684	-19.0753	-9.30642	-17.5406	-1.42515	5.42169	3.14722
6.4	27.1086	29.3878	31.2467	35.516	34.795	24.6925	31.0803	33.9711	32.8387	27.9354		28.8534		2.4552	2.4344	2.0933	1.5626	2.2416	2.2391	2.1269	2.5177	2.0853	2.552		-1.49649	-5.83685	-16.9292	-39.7099	-13.0556	-10.3356	-15.2494	-1.15425	-16.8076	1.92507
6.44	27.303	29.6729	31.6153	35.7244	34.73	25.0813	31.3487	34.3156	33.1936	28.1102		28.7885		2.7145	2.7844	2.5268	1.8359	2.2415	2.6928	2.4602	2.9271	2.5051	2.7917		8.90672	7.70123	0.27382	-29.1651	-13.0595	7.83277	-1.96844	14.9189	-0.059842	11.4985
6.48	27.5556	30.1495	31.7958	35.9529	35.305	24.954	31.1342	34.1133	33.2903	28.464		28.988		2.7676	3.0615	2.5078	1.8649	2.617	2.366	2.0462	2.5253	2.4023	2.946		11.0371	18.4195	-0.480178	-28.0461	1.50493	-5.25388	-18.4651	-0.855875	-4.16101	17.6612
6.52	28.0909	30.3551	32.3178	36.516	35.83	25.2625	31.681	34.7222	33.7097	28.7978		29.0601		3.2308	3.195	2.9577	2.3559	3.0699	2.6024	2.5209	3.0621	2.7496	3.2077		29.6209	23.5833	17.3737	-9.10178	19.0714	4.21272	0.450271	20.2191	9.69441	28.1133
6.56	28.2475	30.9673	32.7721	36.9261	36.495	25.4172	31.67	34.7378	33.9355	29.9586		29.2812		3.1663	3.5861	3.1909	2.5449	3.5138	2.536	2.2888	2.8566	2.7543	4.1474		27.0331	38.7112	26.628	-1.80955	36.2889	1.55374	-8.79821	12.1511	9.88191	65.6442
6.6	28.9205	31.1308	33.6446	37.6387	37.72	25.4006	31.9307	35.0289	34.9355	31.3107		29.4255		3.695	3.6053	3.9191	3.1132	4.5945	2.3751	2.4052	3.0034	3.61	5.3552		48.2447	39.4538	55.526	20.1173	78.2057	-4.88948	-4.16003	17.9145	44.0198	113.883
6.64	29.4369	31.5561	34.4237	38.1361	38.205	25.8198	32.5952	35.5311	35.9355	32.6686		29.012		4.6249	4.4441	5.1117	4.0241	5.493	3.2078	3.4832	3.9191	5.0235	7.1266		85.5527	71.8988	102.853	55.2628	113.056	28.4559	38.795	53.8652	100.411	184.631
6.68	30.2374	32.0607	35.3226	38.7294	39.01	25.8932	33.0176	35.9533	35.8064	33.7912		29.4591		4.9783	4.5016	5.5635	4.1703	5.8509	2.8341	3.4585	3.8942	4.4473	7.8021		99.7312	74.1229	120.783	60.9036	126.937	13.4911	37.8108	52.8876	77.4236	211.61
6.72	31.1528	32.3925	36.4976	39.7378	40.8	26.2919	33.802	36.5044	36.9355	35.3016		29.6202		5.7326	4.6723	6.5774	5.0176	7.4798	3.0717	4.0818	4.2842	5.4153	9.1514		129.994	80.7256	161.018	93.5952	190.117	23.0058	62.6474	68.1991	116.042	265.5
6.76	32.0997	33	37.4328	41.2706	43.415	26.7013	34.2321	36.5333	37.4194	36.7539		29.4615		6.8382	5.4385	7.6713	6.7091	10.2535	3.6398	4.6706	4.4718	6.0579	10.7624		174.351	110.362	204.429	158.859	297.7	45.7552	86.1093	75.5644	141.678	329.843
6.8	33.346	34.1636	38.4662	43.6269	46.235	27.1077	34.6546	36.7044	37.3871	38.0928		29.7163		7.8297	6.3473	8.4499	8.8106	12.8187	3.7914	4.8383	4.3881	5.7708	11.8465		214.13	145.515	235.327	239.941	397.196	51.826	92.7917	72.2783	130.224	373.141
6.84	34.8447	36.0234	39.278	45.4084	47.385	27.5426	35.1595	37.2689	38.871	39.6537		29.8678		9.1769	8.0556	9.1102	10.4406	13.8172	4.0748	5.1917	4.8011	7.1032	13.2559		268.181	211.592	261.53	302.832	435.924	63.1748	106.874	88.4928	183.38	429.431
6.88	36.4773	38.5561	40.2564	46.9899	48.53	28.3115	35.5534	37.86	39.1613	41.2477		30.0337		10.6436	10.4224	9.9227	11.8562	14.7963	4.6778	5.4197	5.2263	7.2276	14.684		327.025	303.141	293.774	357.45	473.9	87.3218	115.959	105.186	188.343	486.469
6.92	37.7172	40.6168	41.1596	47.5311	48.975	28.8795	36.0825	39.4044	40.2258	42.4333		29.6202		12.297	12.8966	11.2394	12.8109	15.6548	5.6593	6.3623	7.1842	8.7056	16.2831		393.36	398.843	346.026	394.286	507.199	126.626	153.518	182.054	247.307	550.335
6.96	38.6301	42.285	42.1951	48.0067	48.98	29.5504	37.209	40.9444	41.3548	43.7075		30.0096		12.8205	14.1754	11.8855	12.8971	15.2704	5.9408	7.0994	8.3348	9.4452	17.1679		414.363	448.308	371.666	397.612	492.289	137.898	182.89	227.227	276.813	585.674
7	39.6061	43.1308	42.9415	48.1193	49.05	30.6856	38.846	42.6	42.1936	44.4341		29.7909		14.0152	15.2399	12.8506	13.2284	15.5591	7.2947	8.9551	10.2091	10.5027	18.1132		462.295	489.483	409.965	410.394	503.487	192.115	256.834	300.813	319.002	623.428
7.04	40.4571	43.8645	43.9679	48.5227	49.325	31.6778	40.0209	43.3556	42.7742	45.3223		30.1538		14.5033	15.6107	13.5141	13.2689	15.4712	7.924	9.7671	10.6018	10.7204	18.6385		481.878	503.825	436.295	411.957	500.078	217.315	289.19	316.23	327.687	644.408
7.08	41.4634	44.1729	44.9338	49.0588	48.96	32.7444	41.3773	43.6778	43.3548	45.5775		29.5841		16.0793	16.4888	15.0497	14.3747	15.6759	9.5603	11.6932	11.4937	11.8707	19.4634		545.107	537.791	497.234	454.622	508.017	282.841	365.939	351.247	373.578	677.354
7.12	42.0278	44.3692	45.9526	49.4689	49.4	34.1322	42.4962	44.1711	43.9032	45.6371		30.0745		16.1533	16.1947	15.5781	14.2944	15.6255	10.4577	12.3217	11.4966	11.9287	19.0326		548.076	526.415	518.203	451.524	506.062	318.777	390.983	351.36	375.892	660.149
7.16	42.5593	44.4206	46.3889	49.8151	49.415	35.7238	42.9615	44.1444	45.2581	46.0058		29.5913		17.168	16.7293	16.4976	15.1238	16.1237	12.5325	13.2702	11.9531	13.7668	19.8845		588.786	547.093	554.693	483.525	525.386	401.862	428.777	369.283	449.222	694.173
7.2	42.9444	44.528	47.0941	50.2521	49.425	37.2243	43.736	44.5844	44.871	46.2751		29.9928		17.1516	16.4352	16.8013	15.1593	15.7322	13.6315	13.6432	11.9916	12.9782	19.7523		588.128	535.717	566.745	484.895	510.201	445.871	443.64	370.794	417.761	688.893
7.24	43.6768	44.5467	47.3296	50.2336	48.905	38.5651	43.8218	44.4867	45.7742	46.6553		29.988		17.8888	16.4587	17.0416	15.1456	15.217	14.9771	13.7338	11.8987	13.8862	20.1373		617.705	536.626	576.281	484.366	490.218	499.756	447.251	367.147	453.985	704.27
7.28	43.9129	44.743	47.4997	50.5244	49.17	39.7042	44.2607	45.0911	45.7742	46.6943		29.6803		18.4326	16.9627	17.5194	15.7441	15.7897	16.4239	14.4804	12.8108	14.1939	20.484		639.523	556.121	595.242	507.458	512.431	557.693	477	402.956	466.261	718.116
7.32	44.5	44.5888	47.6174	50.6084	49.095	40.8452	44.3509	45.5978	45.2581	46.6603		29.7404		18.9596	16.7484	17.577	15.768	15.6546	17.5048	14.5105	13.2574	13.6177	20.3899		660.666	547.832	597.528	508.38	507.191	600.977	478.2	420.49	443.274	714.358
7.36	44.6187	44.6355	47.8467	50.7782	49.18	41.7747	44.5248	46.0156	45.6774	47.0439		29.8606		18.9581	16.6749	17.6861	15.8176	15.6194	18.3141	14.5642	13.555	13.9168	20.6533		660.606	544.989	601.857	510.294	505.826	633.385	480.339	432.174	455.206	724.878
7.4	44.9091	45.2617	47.9937	50.6941	48.975	42.1714	44.5204	46.5733	45.6452	46.9072		29.5168		19.5923	17.6449	18.1769	16.0773	15.7582	19.0546	14.9036	14.4565	14.2284	20.8604		686.05	582.509	621.334	520.314	511.209	663.039	493.864	467.567	467.637	733.15
7.44	45.0972	44.8411	47.8836	50.6538	49.41	42.9187	44.8284	46.88	45.871	47.0804		29.7332		19.564	17.0079	17.8504	15.8206	15.9768	19.5855	14.9952	14.5468	14.2378	20.8172		684.915	557.869	608.377	510.41	519.688	684.298	497.514	471.112	468.012	731.424
7.48	45.0063	44.5748	47.8307	50.8303	48.91	43.2272	44.8878	47.2044	45.2258	47.1632		29.863		19.3433	16.6118	17.6677	15.8673	15.347	19.7642	14.9248	14.7414	13.4628	20.7702		676.06	542.548	601.127	512.212	495.26	691.454	494.708	478.752	437.094	729.547
7.52	45.1237	44.8318	47.816	50.5244	49.035	43.3457	44.8339	47.3311	45.9032	46.9536		29.637		19.6867	17.0948	17.879	15.7874	15.698	20.1087	15.0969	15.0941	14.3662	20.7866		689.838	561.231	609.512	509.129	508.874	705.25	501.566	492.599	473.135	730.202
7.56	45.553	45.0421	47.8125	50.3529	48.76	43.4339	45.066	47.5489	44.871	46.8592		29.7212		20.0318	17.2209	17.7913	15.5317	15.3388	20.1127	15.2448	15.2277	13.2498	20.608		703.683	566.108	606.032	499.263	494.942	705.41	507.459	497.845	428.597	723.069
7.6	45.3561	44.7103	47.8934	50.4555	49.035	43.811	45.1309	47.84	45	47.2552		29.7043		19.8518	16.906	17.8891	15.6512	15.6307	20.5067	15.3266	15.5357	13.3957	21.0209		696.461	553.928	609.913	503.874	506.264	721.188	510.719	509.937	434.417	739.56
7.64	45.3434	45.3505	47.7017	50.1866	48.44	43.7914	44.8592	47.4178	45.8064	47.1574		29.4688		20.0746	17.7817	17.9329	15.6178	15.2712	20.7226	15.2904	15.349	14.4376	21.1586		705.4	587.8	611.651	502.585	492.32	729.833	509.276	502.607	475.983	745.06
7.68	45.4179	45.3505	47.8955	50.3966	48.525	43.8472	45.044	47.2933	45.4839	46.8683		29.8582		19.7597	17.3923	17.7373	15.4384	14.9668	20.389	15.0858	14.8351	13.7257	20.4801		692.766	572.738	603.889	495.663	480.514	716.474	501.124	482.431	447.582	717.961
7.72	45.5316	45.4907	47.83	50.2403	48.56	44.0264	45.0891	47.4178	45.6452	46.9022		29.7788		19.9528	17.6119	17.7512	15.3615	15.0812	20.6476	15.2103	15.039	13.9664	20.5934		700.514	581.232	604.441	492.696	484.951	726.83	506.085	490.436	457.185	722.486
7.76	45.3763	45.3832	47.5707	49.9815	48.385	44.1126	45.2805	47.4156	45.4516	46.9735		29.4976		20.0787	17.7856	17.7731	15.3839	15.1874	21.015	15.6829	15.318	14.054	20.9459		705.565	587.951	605.31	493.56	489.07	741.543	524.916	501.39	460.68	736.564
7.8	45.4078	45.7009	47.7603	50.1025	48.57	44.1283	45.3542	47.5044	45.0323	46.8832		29.4904		20.1174	18.1105	17.9699	15.5121	15.3796	21.0379	15.7638	15.414	13.6419	20.8628		707.117	600.518	613.12	498.507	496.525	742.46	528.14	505.159	444.239	733.245
7.84	45.3636	45.6776	47.846	50.1597	48.575	44.0882	45.1364	46.9933	45.6129	46.9014		29.5192		20.0444	18.0584	18.0268	15.5405	15.3558	20.969	15.5172	14.8741	14.1937	20.8522		704.189	598.503	615.378	499.603	495.602	739.7	518.314	483.962	466.253	732.822
7.88	45.4646	45.743	47.7254	49.8924	48.28	44.3183	45.2618	47.0022	45.1613	46.7299		29.5529		20.1117	18.0901	17.8725	15.2395	15.0271	21.1654	15.6089	14.8493	13.7084	20.647		706.889	599.729	609.254	487.989	482.852	747.565	521.968	482.988	446.892	724.627
7.92	45.8068	45.8692	47.8007	49.8891	48.085	44.2644	45.3201	46.96	45.5484	46.6545		29.9375		20.0693	17.8317	17.5632	14.8516	14.4475	20.7269	15.2826	14.4225	13.7109	20.187		705.188	589.734	596.98	473.023	460.372	730.006	508.966	466.232	446.992	706.254
7.96	45.7803	46.0234	47.924	50.0034	48.565	44.1214	45.3256	46.7956	45.3548	46.5684		29.7284		20.2519	18.195	17.8956	15.175	15.1366	20.793	15.4972	14.4672	13.7264	20.31		712.514	603.787	610.171	485.5	487.1	732.653	517.517	467.987	447.61	711.167
8	46.0859	46.3271	47.7693	49.8118	48.325	44.1322	45.637	46.9333	44.8387	46.5244		29.6803		20.6056	18.5468	17.789	15.0315	14.9447	20.8519	15.8567	14.653	13.2584	20.3141		726.704	617.394	605.941	479.964	479.656	735.011	531.842	475.282	428.94	711.331
8.04	46.2247	46.2897	47.7038	49.5966	48.44	44.1822	45.7833	47.0533	45.6452	46.3836		29.5697		20.855	18.62	17.8341	14.9269	15.1703	21.0125	16.1136	14.8836	14.1755	20.2839		736.71	620.226	607.73	475.928	488.407	741.442	542.078	484.335	465.527	710.125
8.08	46.7412	46.6168	48.0655	49.7412	48.205	44.1244	45.6348	46.6978	45.2258	46.3306		29.8005		21.1407	18.7163	17.965	14.8407	14.7045	20.7239	15.7343	14.2973	13.5253	20.0001		748.173	623.951	612.925	472.602	470.34	729.885	526.964	461.317	439.587	698.79
8.12	46.5884	46.3598	47.8369	49.5748	48.16	44.3026	45.8911	46.7822	44.7419	46.4283		29.9399		20.8485	18.3199	17.597	14.5349	14.5201	20.7627	15.8512	14.2423	12.902	19.9584		736.449	608.618	598.321	460.803	463.187	731.439	531.623	459.157	414.721	697.124
8.16	47.1869	46.8411	48.0453	49.6672	48.315	43.9452	45.7008	46.6267	45.6774	46.3902		29.5601		21.8268	19.181	18.1852	15.0071	15.0549	20.7851	16.0407	14.4666	14.2173	20.3001		775.699	641.926	621.664	479.022	483.931	732.336	539.174	467.964	467.195	710.772
8.2	47.101	46.3364	47.8021	49.5429	48.19	44.1685	46.0011	46.6667	45.5161	46.3455		29.4639		21.8371	18.7725	18.0382	14.979	15.0261	21.1046	16.4372	14.6028	14.1522	20.3516		776.112	626.125	615.83	477.938	482.814	745.131	554.973	473.311	464.597	712.829
8.24	47.6212	46.7991	47.8244	49.4622	47.88	44.0607	46.0319	46.5244	45.4516	46.3529		29.4784		22.3428	19.2207	18.046	14.8838	14.7016	20.9823	16.4535	14.446	14.0732	20.3445		796.401	643.461	616.14	474.265	470.227	740.233	555.622	467.155	461.446	712.545
8.28	47.3043	46.229	47.8557	49.4034	47.925	43.9608	45.9494	46.3511	44.8387	46.2237		29.2356		22.2687	18.8934	18.3201	15.0678	14.9894	21.1252	16.6138	14.5155	13.7031	20.4581		793.428	630.801	627.017	481.364	481.39	745.955	562.01	469.883	446.681	717.082
8.32	47.4343	46.6822	47.8746	49.5765	48.175	44.0108	46.0891	46.5089	45.8064	46.2146		29.2596		22.3747	19.3226	18.315	15.2169	15.2154	21.1512	16.7295	14.6493	14.6468	20.425		797.681	647.403	626.815	487.117	490.156	746.997	566.62	475.136	484.329	715.76
8.36	47.5354	46.6869	47.83	49.1697	47.71	43.8658	46.3399	46.5889	44.9032	46.1524		29.4856		22.2498	19.1013	18.0444	14.5841	14.5244	20.7802	16.7543	14.5033	13.5176	20.1368		792.67	638.843	616.076	462.702	463.354	732.14	567.608	469.404	439.28	704.25
8.4	47.5215	46.7196	47.8815	49.2387	48.05	43.808	46.4367	46.6422	45.2581	46.1003		29.6154		22.1061	19.0042	17.9661	14.5233	14.7346	20.5926	16.7213	14.4268	13.7427	19.9549		786.905	635.087	612.969	460.356	471.507	724.628	566.293	466.401	448.261	696.985
8.44	47.6389	46.3178	47.9652	49.321	47.925	43.8629	46.516	46.2778	44.6129	46.1085		29.3942		22.4447	18.8236	18.271	14.8268	14.8308	20.8687	17.0218	14.2836	13.3187	20.1843		800.489	628.101	625.068	472.066	475.239	735.684	578.267	460.779	431.345	706.147
8.48	47.4129	46.5374	47.9854	49.4571	47.97	43.9667	46.6997	46.48	45.2581	46.3248		29.5		22.1129	18.9374	18.1854	14.8571	14.77	20.8667	17.0997	14.38	13.8581	20.2948		787.178	632.503	621.671	473.235	472.88	735.604	581.372	464.564	452.864	710.56
8.52	47.2854	46.1542	47.9045	49.3697	47.85	43.7277	46.725	46.6044	45.5161	46.4416		29.6562		21.8292	18.398	17.9483	14.6135	14.4938	20.4715	16.9688	14.3482	13.9599	20.2554		775.795	611.639	612.262	463.836	462.167	719.778	576.156	463.315	456.926	708.986
8.56	47.4962	46.5047	47.8084	49.3042	48.135	43.9001	46.8735	46.4733	45.4516	46.4797		29.649		22.0472	18.7557	17.8594	14.5552	14.786	20.6511	17.1245	14.2243	13.9026	20.3007		784.542	625.475	608.734	461.587	473.501	726.97	582.36	458.451	454.64	710.796
8.6	47.4773	46.3271	47.947	49.1664	47.77	43.5612	46.6007	46.4533	44.6129	46.546		29.3053		22.372	18.9218	18.3417	14.7611	14.7647	20.6559	17.1954	14.548	13.4076	20.7107		797.573	631.9	627.874	469.531	472.675	727.162	585.185	471.159	434.892	727.171
8.64	47.2551	46.5607	47.908	49.1597	47.57	43.7023	46.8955	46.5867	44.9677	46.6694		29.5385		21.9166	18.9222	18.0695	14.5212	14.3315	20.5638	17.257	14.4482	13.5292	20.6009		779.302	631.915	617.072	460.275	455.872	723.474	587.639	467.241	439.743	722.785
8.68	47.3169	46.0701	47.9059	49.116	47.57	43.4476	46.692	46.2889	44.8387	46.6835		29.512		22.0049	18.4581	18.0939	14.504	14.358	20.3356	17.08	14.1769	13.4267	20.6415		782.845	613.964	618.04	459.611	456.9	714.336	580.587	456.59	435.654	724.407
8.72	47.3775	46.229	47.8077	49.0286	47.32	43.7042	47.0715	46.4867	45.2903	46.9345		29.2091		22.3684	18.9199	18.2986	14.7195	14.4109	20.8951	17.7624	14.6776	14.1812	21.1954		797.428	631.826	626.164	467.926	458.952	736.741	607.778	476.247	465.754	746.529
8.76	47.3472	46.1869	47.8007	49.1681	47.64	43.6611	46.8779	46.3089	44.8064	47.3198		29.7909		21.7563	18.296	17.7098	14.2772	14.1491	20.2702	16.987	13.918	13.1155	20.9989		772.871	607.693	602.798	450.86	448.798	711.717	576.881	446.425	423.239	738.681
8.8	47.2361	46.2477	47.9366	49.2319	47.575	43.5563	46.8086	46.2267	45.1936	47.1582		29.4832		21.9529	18.6645	18.1534	14.6487	14.3918	20.4731	17.2254	14.1435	13.8104	21.145		780.758	621.947	620.402	465.194	458.211	719.842	586.38	455.279	450.961	744.516
8.84	47.2929	45.8879	47.7505	49.1059	47.355	43.5348	47.1276	46.4911	44.8387	47.5543		29.7548		21.7381	18.0331	17.6957	14.2511	13.9002	20.18	17.2728	14.1363	13.1839	21.2695		772.14	597.524	602.238	449.853	439.144	708.105	588.269	454.996	425.967	749.489
8.88	47.096	46.1028	47.731	49.0605	47.515	43.6503	47.1166	46.3533	45.0645	47.6943		29.5288		21.7672	18.474	17.9022	14.4317	14.2862	20.5215	17.4878	14.2245	13.6357	21.6355		773.308	614.579	610.433	456.822	454.115	721.78	596.836	458.459	443.992	764.107
8.92	47.1149	45.9766	47.8195	49.0756	47.57	43.476	46.9945	46.1756	45.4194	47.6512		29.4087		21.9062	18.4679	18.1108	14.5669	14.4613	20.4673	17.4858	14.1669	14.1107	21.7125		778.885	614.343	618.711	462.038	460.907	719.61	596.756	456.197	462.942	767.182
8.96	47.1654	45.8037	47.7686	49.1176	47.645	43.4163	47.1595	46.0022	44.5484	47.7448		29.3269		22.0385	18.3768	18.1417	14.6907	14.6181	20.4894	17.7326	14.0753	13.3215	21.8879		784.193	610.819	619.937	466.815	466.989	720.495	606.591	452.601	431.457	774.187
9	47.1313	45.8972	47.6474	48.8538	47.435	43.4055	47.2288	46.3333	44.8064	47.9445		29.1562		22.1751	18.641	18.1912	14.5976	14.5788	20.6493	17.9726	14.5771	13.7502	22.2583		789.673	621.038	621.902	463.222	465.464	726.898	616.154	472.302	448.56	788.981
9.04	47.0694	45.8224	47.708	49.0807	47.45	43.3105	47.1848	46.0533	44.6774	47.7084		29.0072		22.2622	18.7152	18.4008	14.9735	14.7428	20.7033	18.0776	14.4461	13.7702	22.1712		793.168	623.908	630.219	477.726	471.825	729.061	620.338	467.159	449.358	785.502
9.08	47.0543	45.7804	47.724	49.1244	47.69	43.3448	47.1452	45.9178	44.7097	47.7697		29.2933		21.961	18.3871	18.1307	14.7311	14.6967	20.4515	17.7519	14.0245	13.5164	21.9464		781.083	611.217	619.501	468.373	470.037	718.977	607.36	450.607	439.232	776.524
9.12	46.9293	45.8785	47.7812	48.8269	47.395	43.2605	47.1177	46.0711	44.6774	47.86		29.1659		21.9634	18.6126	18.3153	14.561	14.5291	20.4946	17.8518	14.3052	13.6115	22.1641		781.18	619.94	626.826	461.81	463.537	720.703	611.34	461.627	443.026	785.218
9.16	46.9886	46.0561	47.5728	48.8655	47.245	43.2233	47.1034	45.7422	45	47.9155		29.3558		21.8328	18.6003	17.917	14.4097	14.1892	20.2675	17.6476	13.7864	13.7442	22.0297		775.94	619.464	611.02	455.973	450.353	711.609	603.204	441.259	448.32	779.851
9.2	46.9558	45.4486	47.6578	49.0908	47.465	43.2987	47.2343	46.0689	44.7419	47.9718		29.4399		21.7159	17.9087	17.9179	14.5509	14.3251	20.2588	17.6944	14.029	13.402	22.0019		771.25	592.713	611.056	461.421	455.624	711.261	605.069	450.783	434.668	778.74
9.24	46.8699	45.6682	47.4732	48.7176	47.375	43.141	47.1353	45.7644	44.9355	47.8393		29.1635		21.9064	18.4047	18.0097	14.4541	14.5115	20.3775	17.8718	14.0009	13.872	22.1458		778.893	611.898	614.699	457.686	462.854	716.014	612.137	449.68	453.419	784.488
9.28	47.0063	45.7523	47.6564	48.8151	47.12	43.286	47.1529	45.8133	45.0968	47.9727		29.6442		21.5621	18.0081	17.7122	14.0709	13.7758	20.0418	17.4087	13.5691	13.5526	21.7985		765.079	596.557	602.893	442.901	434.319	702.571	593.684	432.727	440.677	770.617
9.32	46.8674	45.5047	47.653	48.8605	47.04	43.2302	47.1496	45.8311	44.9355	47.8186		29.375		21.6924	18.0297	17.978	14.3855	13.965	20.2552	17.6746	13.8561	13.6605	21.9136		770.307	597.393	613.441	455.039	441.657	711.116	604.28	443.995	444.981	775.214
9.36	46.6768	45.757	47.5979	48.8975	47.41	43.2909	47.3883	45.96	45.0323	48.0481		29.2356		21.6412	18.4214	18.0623	14.5619	14.4744	20.4553	18.0527	14.1244	13.8967	22.2825		768.253	612.544	616.786	461.845	461.415	719.129	619.346	454.529	454.404	789.947
9.4	46.9003	45.8224	47.446	48.8437	47.355	43.2449	47.3025	45.9822	44.4516	47.7514		29.1394		21.9609	18.583	18.0066	14.6043	14.5156	20.5055	18.0631	14.2428	13.4122	22.082		781.079	618.795	614.576	463.481	463.013	721.14	619.76	459.177	435.075	781.939
9.44	46.6237	45.4907	47.6105	48.6706	46.985	43.2165	47.4653	46.4533	45.0645	47.7929		29.274		21.5497	18.1167	18.0365	14.2966	14.011	20.3425	18.0913	14.5793	13.8905	21.9889		764.582	600.758	615.763	451.609	443.441	714.612	620.884	472.388	454.157	778.221
9.48	46.6591	45.3551	47.3679	48.6605	46.925	43.1117	47.4202	46.4756	44.6452	47.7026		29.1755		21.6836	18.0796	17.8924	14.385	14.0495	20.3362	18.1447	14.7001	13.5697	21.9971		769.954	599.323	610.044	455.02	444.934	714.36	623.012	477.131	441.359	778.549
9.52	46.4861	45.5794	47.4167	48.8387	46.995	43.2204	47.5325	46.7444	44.7742	48.0257		28.9135		21.7726	18.5659	18.2032	14.8252	14.3815	20.7069	18.519	15.2309	13.9607	22.5822		773.525	618.133	622.378	472.004	457.812	729.205	637.926	497.97	456.958	801.917
9.56	46.6477	45.8645	47.4209	48.8202	47.31	43.0676	47.6634	46.78	45.0645	47.9213		29.5288		21.3189	18.2357	17.5921	14.1914	14.0812	19.9388	18.0346	14.6512	13.6357	21.8625		755.322	605.361	598.127	447.55	446.164	698.446	618.624	475.211	443.992	773.173
9.6	46.6932	45.8458	47.4132	48.7412	47.555	42.8071	47.0902	46.7156	44.6452	47.9089		29.399		21.4942	18.3468	17.7142	14.2422	14.456	19.8081	17.5912	14.7166	13.3462	21.9799		762.355	609.658	602.972	449.51	460.701	693.212	600.956	477.779	432.442	777.862
9.64	46.5821	45.6542	47.4453	48.7748	47.01	43.1724	47.5611	47.4222	44.7742	47.8981		29.4062		21.3759	18.148	17.7391	14.2686	13.9038	20.1662	18.0549	15.416	13.468	21.9619		757.609	601.969	603.96	450.529	439.283	707.552	619.433	505.237	437.302	777.143
9.68	46.6048	45.4206	47.2962	48.7546	47.225	43.1048	47.5171	47.3622	45.3226	47.8409		29.3894		21.4154	17.9312	17.6068	14.2652	14.1356	20.1154	18.0277	15.3728	14.0332	21.9215		759.194	593.583	598.71	450.397	448.274	705.518	618.35	503.541	459.85	775.529
9.72	46.4899	45.6682	47.2286	48.8235	47.43	42.7502	47.2343	47.3711	45.0645	47.8915		29.5361		21.1538	18.0321	17.3925	14.1874	14.1939	19.6141	17.5982	15.235	13.6284	21.8254		748.698	597.486	590.206	447.396	450.535	685.444	601.235	498.131	443.701	771.691
9.76	46.4343	45.9159	47.4732	48.8504	47.1	42.9001	47.527	47.6178	44.871	47.9138		29.2788		21.3555	18.5371	17.8944	14.4716	14.1212	20.0213	18.1482	15.739	13.6922	22.105		756.79	617.019	610.123	458.361	447.715	701.75	623.151	517.918	446.246	782.858
9.8	46.3258	45.5701	47.3317	48.7277	47.255	42.9383	47.5402	47.8578	45.4194	47.8757		29.1298		21.396	18.3403	17.9019	14.4979	14.4252	20.2085	18.3104	16.128	14.3896	22.2159		758.415	609.407	610.421	459.376	459.507	709.246	629.614	533.191	474.068	787.287
9.84	46.2753	45.986	47.2613	48.5244	47.155	42.7689	47.5578	47.7444	44.4194	47.9064		29.5144		20.9609	18.3716	17.4469	13.91	13.9406	19.6545	17.9434	15.63	13.005	21.862		740.959	610.618	592.365	436.693	440.711	687.062	614.99	513.639	418.83	773.153
9.88	46.4886	45.8832	47.2216	48.8521	47.16	42.8629	47.5545	47.6333	45	47.8948		29.2909		21.3977	18.4923	17.6307	14.4612	14.1691	19.972	18.1636	15.7424	13.8091	22.0739		758.483	615.286	599.659	457.96	449.573	699.776	623.765	518.052	450.91	781.616
9.92	46.279	45.5701	47.1944	48.6202	47.575	42.9079	47.8141	47.9667	44.7742	47.7713		29.1923		21.2867	18.2778	17.7021	14.3279	14.6827	20.1156	18.5218	16.1744	13.6819	22.049		754.03	606.99	602.492	452.817	469.494	705.526	638.038	535.012	445.835	780.621
9.96	46.1856	45.3785	47.023	48.3748	46.995	42.8472	47.8735	47.8822	44.5806	48.0961		29.4567		20.9289	17.8218	17.2663	13.8181	13.8383	19.7905	18.3168	15.8255	13.2239	22.1094		739.675	589.351	585.198	433.147	436.743	692.508	629.869	521.314	427.563	783.034
10	46.0505	45.9766	47.2815	48.5714	47.295	42.9207	47.9956	48.1644	44.3548	47.8848		29.238		21.0125	18.6386	17.7435	14.2334	14.357	20.0827	18.6576	16.3264	13.2168	22.1168		743.029	620.945	604.135	449.17	456.861	704.209	643.449	540.98	427.28	783.329
10.04	46.1275	45.972	47.076	48.6672	47.435	42.5348	47.8768	48.0578	44.7097	47.8003		29.2812		21.0463	18.5908	17.4948	14.286	14.4538	19.6536	18.4956	16.1766	13.5285	21.9891		744.385	619.096	594.266	451.2	460.616	687.025	636.994	535.099	439.715	778.229
10.08	45.947	45.7523	47.2084	48.6891	47.46	42.9236	48.1859	48.3289	44.7419	47.85		29.4279		20.7191	18.2244	17.4805	14.1612	14.3321	19.8957	18.658	16.301	13.414	21.8921		731.258	604.924	593.698	446.385	455.896	696.72	643.465	539.983	435.147	774.355
10.12	46.1641	45.771	47.0578	48.5042	46.82	42.7101	47.9989	48.0711	45.0323	47.9031		29.1731		21.191	18.4979	17.5847	14.2311	13.9469	19.937	18.7258	16.298	13.9592	22.2		750.191	615.503	597.833	449.082	440.955	698.374	646.167	539.865	456.898	786.652
10.16	46	45.771	46.9624	48.3899	47.115	42.5945	47.89	48.0689	44.4194	47.7829		29.1875		21.0125	18.4835	17.4749	14.1024	14.2275	19.807	18.6025	16.2814	13.3319	22.0654		743.029	614.946	593.476	444.116	451.838	693.168	641.254	539.213	431.872	781.276
10.2	45.8598	45.5607	47.0523	48.6353	47.35	42.5309	47.9549	48.06	45.5161	47.9743		29.0264		21.0334	18.4343	17.7259	14.5089	14.6236	19.9045	18.8285	16.4336	14.5897	22.4179		743.868	613.043	603.437	459.8	467.202	697.073	650.259	545.189	482.051	795.355
10.24	45.8523	45.5561	46.9895	48.3647	47.575	42.474	47.978	48.1244	44.7742	48.034		29.1635		20.8888	18.2926	17.526	14.1012	14.7115	19.7105	18.7145	16.3609	13.7107	22.3405		738.066	607.562	595.504	444.07	470.611	689.304	645.716	542.334	446.984	792.264
10.28	45.9306	45.8178	46.9777	48.3445	47.305	42.6503	48.2079	48.22	44.6774	48.1094		29.1154		21.0152	18.6024	17.5623	14.1291	14.4896	19.9349	18.9925	16.5046	13.662	22.464		743.137	619.545	596.944	445.146	462.004	698.29	656.794	547.976	445.041	797.196
10.32	45.9798	45.5561	46.9254	48.3328	47.285	42.7023	48.3267	48.3311	44.4194	48.0232		29.1635		21.0163	18.2926	17.4619	14.0693	14.4215	19.9388	19.0632	16.5676	13.3559	22.3297		743.182	607.562	592.96	442.839	459.363	698.446	659.611	550.45	432.829	791.832
10.36	45.6098	45.7056	46.8474	48.4655	47.215	42.7738	48.2398	48.2356	44.3871	47.942		29.2067		20.6031	18.3989	17.3407	14.1588	14.3083	19.9671	18.9331	16.4289	13.2804	22.2053		726.604	611.674	588.15	446.292	454.972	699.58	654.427	545.004	429.817	786.864
10.4	45.9646	45.8598	46.724	48.2168	47.35	42.5622	48.2684	48.1178	44.5161	47.807		29.2043		20.9603	18.5555	17.2197	13.9125	14.4457	19.7579	18.9641	16.3135	13.4118	22.0727		740.935	617.731	583.349	436.789	460.302	691.202	655.662	540.473	435.059	781.568
10.44	45.8535	45.8645	46.9303	48.2773	47.095	42.5877	48.2684	48.0533	44.1936	47.8351		29.0649		20.9886	18.6996	17.5654	14.1124	14.3301	19.9228	19.1035	16.3884	13.2287	22.2402		742.07	623.305	597.067	444.502	455.818	697.806	661.217	543.414	427.755	788.258
10.48	45.8169	45.7056	46.9436	48.3513	47.025	42.6974	48.1969	48.0867	44.9355	47.86		29.0962		20.9207	18.5094	17.5474	14.1551	14.2288	20.0012	19.0007	16.3905	13.9393	22.2338		739.346	615.948	596.353	446.149	451.889	700.945	657.121	543.497	456.104	788.002
10.52	45.8801	45.8832	46.9749	48.6303	47.055	42.4554	48.0506	48.0178	44.7419	47.9171		28.8077		21.2724	18.9755	17.8672	14.7226	14.5473	20.0477	19.1429	16.6101	14.0342	22.5794		753.456	633.977	609.044	468.045	464.242	702.807	662.787	552.118	459.89	801.805
10.56	45.6288	45.6963	46.8557	48.3513	47.185	42.6454	48.2574	48.04	44.3548	47.7713		29.4567		20.3721	18.1396	17.099	13.7946	14.0283	19.5887	18.7007	15.9833	12.9981	21.7846		717.336	601.644	578.559	432.24	444.112	684.427	645.167	527.51	418.555	770.062
10.6	45.5429	45.7243	46.7589	48.3597	47.38	42.4329	48.0869	48.1289	44.4516	47.6877		29.0865		20.6564	18.5378	17.3724	14.1732	14.5935	19.7464	18.9004	16.4424	13.4651	22.0712		728.742	617.046	589.408	446.848	466.034	690.742	653.124	545.534	437.186	781.508
10.64	45.8952	45.7664	46.9122	48.4454	47.225	42.5632	48.4785	48.3089	44.4516	47.6023		29.0192		21.076	18.6472	17.593	14.3262	14.5058	19.944	19.3593	16.6897	13.5324	22.0531		745.577	621.278	598.163	452.751	462.633	698.654	671.41	555.243	439.871	780.785
10.68	45.6263	45.8224	47.0021	48.437	47.05	42.5162	48.4444	48.26	44	47.8053		29.1418		20.6845	18.5806	17.5603	14.1952	14.2082	19.7744	19.2026	16.5182	12.9582	22.1335		729.87	618.702	596.865	447.697	451.09	691.863	665.166	548.51	416.963	783.996
10.72	45.6616	45.6449	46.777	48.4101	47.265	42.4643	48.2651	48.0244	44.7419	47.7432		29.351		20.5106	18.1939	17.126	13.9591	14.214	19.5133	18.8141	16.0734	13.4909	21.8622		722.893	603.744	579.63	438.587	451.315	681.407	649.685	531.047	438.215	773.161
10.76	45.5063	45.486	46.63	48.3008	47.26	42.4907	48.2222	48.1778	44.9355	47.6098		29.2596		20.4467	18.1264	17.0704	13.9412	14.3004	19.6311	18.8626	16.3182	13.7759	21.8202		720.329	601.133	577.424	437.896	454.666	686.124	651.618	540.658	449.585	771.483
10.8	45.6768	45.5794	46.6341	48.1731	47.18	42.6572	48.4488	48.4311	44.1936	47.8981		29.1587		20.7181	18.3207	17.1754	13.9144	14.3213	19.8985	19.1901	16.6724	13.1349	22.2094		731.218	608.649	581.591	436.862	455.477	696.832	664.668	554.564	424.013	787.028
10.84	45.7412	45.6636	46.662	48.4319	47.205	42.2987	48.1408	47.9356	44.2581	47.6371		29.1851		20.7561	18.3785	17.1769	14.1468	14.3199	19.5136	18.8557	16.1505	13.173	21.922		732.742	610.885	581.65	445.829	455.422	681.419	651.343	534.074	425.533	775.549
10.88	45.4811	45.5234	46.5819	48.3126	46.85	42.2605	48.1111	48.0489	44.3871	47.4954		29.149		20.5321	18.2744	17.1329	14.0636	14.001	19.5115	18.8621	16.2999	13.3381	21.8164		723.755	606.858	579.904	442.619	443.053	681.335	651.598	539.94	432.119	771.332
10.92	45.8737	45.9439	46.7233	48.5143	47.065	42.5534	48.429	48.3622	44.2258	47.507		29.262		20.8117	18.5819	17.1613	14.1523	14.103	19.6914	19.067	16.5002	13.0638	21.715		734.973	618.752	581.031	446.041	447.01	688.539	659.763	547.803	421.176	767.282
10.96	45.7778	45.6028	46.6488	48.3126	46.95	42.1939	48.0539	48.0422	45	47.8293		29.2885		20.6893	18.2143	17.0603	13.9241	13.9615	19.3054	18.6654	16.1537	13.8115	22.0108		730.062	604.533	577.023	437.237	441.521	673.082	643.76	534.2	451.005	779.096
11	45.5669	45.9019	46.646	48.2387	46.905	42.3722	48.3388	48	44.7097	47.5576		29.1755		20.5914	18.6264	17.1705	13.9632	14.0295	19.5967	19.0633	16.2245	13.6342	21.8521		726.134	620.473	581.396	438.745	444.159	684.747	659.615	536.979	443.932	772.757
11.04	45.5038	45.6449	46.7171	48.1882	46.95	42.2752	48.0495	47.9756	44	47.6959		29.0649		20.6389	18.48	17.3522	14.0233	14.1851	19.6103	18.8846	16.3107	13.0351	22.101		728.04	614.811	588.607	441.064	450.194	685.292	652.494	540.364	420.031	782.698
11.08	45.7412	45.4206	46.5247	48.358	46.905	42.3261	48.11	47.9911	43.8064	47.7249		29.1779		20.7633	18.1427	17.0468	14.0801	14.0271	19.5482	18.8321	16.2132	12.7285	22.017		733.031	601.764	576.487	443.256	444.066	682.805	650.402	536.536	407.799	779.343
11.12	45.6313	45.5093	46.6711	48.0908	46.745	42.3477	48.1034	47.9511	45.0968	47.4076		29.0721		20.7592	18.3372	17.299	13.9187	13.9729	19.6756	18.9313	16.279	14.1247	21.8055		732.867	609.287	586.495	437.028	441.963	687.906	654.355	539.119	463.5	770.896
11.16	45.7146	45.743	46.5979	48.2739	46.995	42.3017	48.165	48.04	44.5806	47.4822		29.2139		20.7007	18.4291	17.084	13.96	14.0811	19.4878	18.8511	16.2261	13.4667	21.7383		730.52	612.842	577.963	438.622	446.16	680.386	651.16	537.042	437.25	768.212
11.2	45.5556	45.472	46.5756	48.2	46.515	42.4114	48.2178	48.1378	44.6452	47.4772		28.8894		20.8662	18.4826	17.3862	14.2106	13.9256	19.922	19.2284	16.6484	13.8558	22.0578		737.159	614.911	589.956	448.291	440.129	697.774	666.194	553.622	452.773	780.973
11.24	45.553	45.5607	46.7763	48.4908	47.205	42.2968	48.1529	48.2333	44.2903	47.4615		28.9231		20.8299	18.5376	17.5532	14.4677	14.5819	19.7737	19.1298	16.7102	13.4672	22.0084		735.703	617.039	596.583	458.211	465.585	691.835	662.265	556.048	437.27	779
11.28	45.5088	45.4299	46.7206	48.2521	46.675	42.2292	48.0726	48.16	45	47.28		28.8486		20.8602	18.4813	17.572	14.3035	14.1264	19.7806	19.124	16.7114	14.2514	21.9014		736.919	614.861	597.329	451.875	447.917	692.111	662.034	556.095	468.555	774.726
11.32	45.6768	45.7009	46.6223	48.1529	47.02	42.3105	47.9164	48.06	44.1936	47.517		29.1346		20.7422	18.4663	17.1877	13.9183	14.1854	19.5759	18.6818	16.3254	13.159	21.8524		732.185	614.281	582.079	437.013	450.206	683.914	644.413	540.941	424.974	772.769
11.36	45.5682	45.5794	46.6976	48.3412	46.855	42.2184	47.78	47.9067	44.6129	47.5833		28.9399		20.8283	18.5395	17.4577	14.3013	14.2151	19.6785	18.7401	16.3668	13.773	22.1134		735.639	617.112	592.793	451.79	451.358	688.023	646.737	542.566	449.469	783.194
11.4	45.5783	45.2243	46.5401	48.1697	46.71	42.2106	47.8097	48.2156	44.5806	47.4159		28.8462		20.9321	18.2781	17.3939	14.2235	14.1638	19.7644	18.8635	16.7694	13.8344	22.0397		739.803	607.001	590.262	448.788	449.368	691.462	651.654	558.372	451.919	780.25
11.44	45.6616	45.4065	46.4787	48.1529	46.58	42.0735	47.5787	47.9622	44.871	47.3099		28.988		20.8736	18.3185	17.1907	14.0649	13.892	19.4855	18.4907	16.3742	13.983	21.7919		737.456	608.564	582.198	442.669	438.826	680.294	636.799	542.857	457.847	770.353
11.48	45.5391	45.5	46.5707	48.2017	46.66	42.3624	47.7118	48.0133	43.8387	47.3447		29.0288		20.7103	18.3712	17.2419	14.0729	13.9312	19.7336	18.583	16.3845	12.9099	21.7859		730.905	610.602	584.23	442.978	440.346	690.229	640.477	543.261	415.036	770.113
11.52	45.7929	45.6262	46.446	48.2134	46.9	42.3722	47.6997	48.1378	44.6129	47.3637		29.0577		20.9352	18.4685	17.0883	14.0557	14.1423	19.7145	18.542	16.4801	13.6552	21.776		739.928	614.366	578.134	442.314	448.534	689.464	638.843	547.014	444.77	769.718
11.56	45.6351	45.4206	46.4105	48.2689	46.87	42.2341	47.6997	48.0733	44.4516	47.3016		28.8822		20.9529	18.4384	17.2283	14.2867	14.2878	19.7519	18.7175	16.5911	13.6694	21.8894		740.638	613.202	583.69	451.227	454.177	690.962	645.836	551.372	445.336	774.247
11.6	45.6338	45.6028	46.485	48.2	46.68	42.0803	47.5501	47.9778	44.4839	47.5327		29.1298		20.704	18.373	17.0552	13.9702	13.8502	19.3505	18.3203	16.248	13.4541	21.8729		730.652	610.672	576.821	439.015	437.204	674.888	630.009	537.902	436.747	773.588
11.64	45.5694	45.4533	46.4857	48.2118	46.685	42.0627	47.5457	48.0333	43.5806	47.2751		29.0024		20.767	18.3509	17.1833	14.1094	13.9826	19.4603	18.4433	16.4309	12.6782	21.7427		733.18	609.817	581.904	444.386	442.34	679.285	634.91	545.083	405.793	768.388
11.68	45.4811	45.4579	46.4502	48.0017	46.915	41.8639	47.2739	48.0111	44.0645	47.3571		29.2764		20.4047	18.0815	16.8738	13.6253	13.9386	18.9875	17.8975	16.1347	12.8881	21.5507		718.644	599.397	569.622	425.708	440.633	660.352	613.161	533.454	414.167	760.72
11.72	45.5669	45.5047	46.5038	48.2924	46.775	42.1459	47.4257	48.1756	44.7742	47.121		28.8894		20.8775	18.5153	17.3144	14.303	14.1856	19.6565	18.4363	16.6862	13.9848	21.7016		737.613	616.176	587.107	451.856	450.213	687.142	634.631	555.106	457.919	766.747
11.76	45.6881	45.1963	46.2606	48.0605	46.805	41.9471	47.3256	47.84	43.9355	47.2386		29.238		20.6501	17.8583	16.7226	13.7225	13.867	19.1091	17.9876	16.002	12.7975	21.4706		728.489	590.763	563.622	429.458	437.856	665.221	616.752	528.244	410.552	757.521
11.8	45.5922	45.5093	46.3624	48.1597	47.095	41.8443	47.121	47.3978	43.871	47.2974		29.1659		20.6263	18.2434	16.8965	13.8938	14.2291	19.0784	17.8551	15.6319	12.8051	21.6015		727.535	605.659	570.523	436.068	451.901	663.992	611.472	513.714	410.855	762.749
11.84	45.4419	45.1729	46.3498	48.1479	46.71	42.0039	47.1518	47.8511	44.4194	47.0099		28.8726		20.7693	18.2003	17.1772	14.1753	14.1374	19.5313	18.1792	16.3785	13.6468	21.6073		733.272	603.992	581.662	446.929	448.344	682.128	624.386	543.025	444.435	762.98
11.88	45.4545	45.1308	46.4202	48.2151	46.745	41.8482	46.9714	47.6311	44.8064	47.0588		28.8678		20.7867	18.163	17.2524	14.2473	14.1772	19.3804	18.0036	16.1633	14.0386	21.661		733.97	602.549	584.646	449.707	449.888	676.085	617.389	534.577	460.065	765.125
11.92	45.1566	45.1121	46.308	48.0824	46.745	41.5632	46.8735	47.4067	44.4839	46.9536		29.0337		20.3229	17.9784	16.9743	13.9487	14.0113	18.9295	17.7398	15.773	13.5502	21.3899		715.362	595.409	573.61	438.186	443.453	658.029	606.878	519.253	440.581	754.297
11.96	45.4306	44.8738	46.2237	48.0555	46.62	41.6876	46.6997	47.48	44.3226	46.9727		29.0433		20.5873	17.7305	16.8804	13.9122	13.8767	19.0443	17.5564	15.8367	13.3793	21.3994		725.97	585.82	569.884	436.778	438.232	662.626	599.57	521.754	433.763	754.677
12	45.4583	45.1682	46.2948	47.9832	46.745	41.7982	46.9428	47.5867	44.6129	47.0928		28.887		20.7713	18.1812	17.1078	13.9962	14.158	19.3112	17.9558	16.0997	13.8259	21.6758		733.352	603.253	578.908	440.019	449.143	673.314	615.485	532.08	451.58	765.716
12.04	45.351	45.0374	46.2885	48.0504	46.595	41.6151	46.4543	47.2911	44.871	47.0497		29.1923		20.3587	17.7451	16.7962	13.7581	13.7027	18.8228	17.162	15.4988	13.7787	21.3274		716.798	586.385	566.542	430.832	431.483	653.756	583.854	508.488	449.697	751.801
12.08	45.3396	45.3458	46.0753	47.7328	46.22	41.8697	46.6953	47.6644	44.1936	47.1458		28.9135		20.6261	18.3323	16.8618	13.7193	13.6065	19.3562	17.6818	16.1509	13.3801	21.7023		727.527	609.098	569.146	429.335	427.752	675.116	604.566	534.09	433.795	766.775
12.12	45.2563	44.8458	46.2362	47.9798	46.325	41.7689	46.5699	47.4844	44.4194	47.0447		28.9952		20.4611	17.7506	16.941	13.8846	13.6298	19.1737	17.4747	15.8892	13.5242	21.5195		720.907	586.597	572.289	435.713	428.656	667.808	596.314	523.815	439.544	759.474
12.16	45.3687	44.7523	46.2432	48.1277	46.225	41.5906	46.308	47.3911	44.2581	47.2212		29.0312		20.5375	17.6211	16.912	13.9965	13.4938	18.9594	17.1768	15.7599	13.3269	21.66		723.972	581.588	571.138	440.03	423.381	659.226	584.444	518.739	431.672	765.085
12.2	45.322	44.8178	46.1463	47.9445	46.39	41.7189	46.5842	47.2289	44.7742	46.8741		28.8486		20.6734	17.8692	16.9977	13.9959	13.8414	19.2703	17.6356	15.7803	14.0256	21.4955		729.424	591.185	574.539	440.007	436.863	671.676	602.726	519.54	459.547	758.515
12.24	45.1591	44.5888	46.092	47.9378	46.385	41.7522	46.5699	47.5578	43.9677	47.0282		28.9062		20.4529	17.5826	16.8858	13.9316	13.7788	19.246	17.5637	16.0516	13.1615	21.592		720.578	580.099	570.098	437.526	434.435	670.703	599.861	530.191	425.074	762.369
12.28	45.2992	45.0607	46.1707	48.1395	46.585	41.5142	46.2156	47.1178	44.5161	46.9751		29.0529		20.4463	17.9078	16.8178	13.9866	13.8321	18.8613	17.0627	15.4649	13.5632	21.3922		720.313	592.678	567.399	439.648	436.502	655.298	579.897	507.157	441.099	754.389
12.32	45.447	44.8551	46.1415	48.0185	46.155	41.5945	46.0957	47.14	44.0645	47.0746		28.5433		21.1037	18.2118	17.2982	14.3752	13.9117	19.4512	17.4524	15.9967	13.6212	22.0013		746.688	604.437	586.464	454.642	439.59	678.92	595.426	528.036	443.413	778.716
12.36	45.274	44.6682	45.9902	48.0067	46.03	41.5455	46.0165	47.1933	44	46.9544		28.5865		20.8875	17.9817	17.1037	14.3202	13.7435	19.359	17.33	16.0068	13.5135	21.8379		738.014	595.536	578.745	452.519	433.066	675.228	590.548	528.432	439.117	772.19
12.4	45.274	44.8411	46.1714	48.0622	46.08	41.334	45.8339	47.0889	43.7742	46.9312		28.7644		20.7096	17.9767	17.107	14.1978	13.6156	18.9696	16.9695	15.7245	13.1098	21.6368		730.877	595.343	578.876	447.797	428.105	659.635	576.183	517.349	423.011	764.158
12.44	45.0202	44.7991	45.8098	47.6387	46.135	41.5544	45.8702	47.1089	44.1936	46.9263		29.0192		20.201	17.6799	16.4906	13.5195	13.4158	18.9352	16.751	15.4897	13.2744	21.3771		710.471	583.863	554.415	421.626	420.355	658.257	567.477	508.131	429.578	753.786
12.48	45.3081	44.9813	46.1889	47.9294	46.11	41.4515	45.8922	47.1311	44.3226	46.9901		29.1538		20.3543	17.7275	16.7351	13.6756	13.2562	18.6977	16.6384	15.3773	13.2688	21.3063		716.622	585.704	564.118	427.649	414.165	648.747	562.99	503.718	429.355	750.959
12.52	45.1503	44.7523	46.0941	47.9849	46.225	41.6582	46.0011	47.1489	43.9032	46.9909		28.5385		20.8118	18.1138	17.2556	14.3464	13.9865	19.5197	17.3626	16.0104	13.4647	21.9224		734.977	600.646	584.773	453.53	442.491	681.663	591.847	528.574	437.17	775.565
12.56	44.9874	44.8692	46.0753	48.0034	46.17	41.381	45.7316	46.9133	44.2581	46.8558		28.9639		20.2235	17.8053	16.8114	13.9395	13.5061	18.8171	16.6677	15.3494	13.3942	21.3619		711.374	588.713	567.146	437.831	423.858	653.528	564.158	502.623	434.357	753.179
12.6	44.9015	45.0607	45.9359	47.9513	46.265	41.3732	45.7382	46.7956	43.871	46.8691		28.9904		20.1111	17.9703	16.6455	13.8609	13.5746	18.7828	16.6478	15.2052	12.9806	21.3487		706.865	595.095	560.562	434.798	426.515	652.154	563.365	496.961	417.857	752.652
12.64	45.0808	45.1308	46.1303	48.0286	46.29	41.335	45.505	46.8133	43.9032	46.8045		29.1562		20.1246	17.8746	16.6741	13.7724	13.4338	18.5788	16.2488	15.0571	12.847	21.1183		707.406	591.394	561.697	431.384	421.053	643.985	547.466	491.147	412.527	743.45
12.68	45.0076	44.7009	45.922	47.7378	46.125	41.2566	45.4785	46.7089	44.3226	46.7564		28.5625		20.6451	18.0384	17.0595	14.0753	13.8625	19.0941	16.816	15.5464	13.8601	21.6639		728.289	597.729	576.991	443.07	437.681	664.62	570.067	510.357	452.944	765.241
12.72	44.9861	44.9813	46.2	47.916	46.035	41.2527	45.3707	46.6844	43.7742	46.5534		29.0625		20.1236	17.8188	16.8375	13.7535	13.2725	18.5902	16.2082	15.0219	12.8117	20.9609		707.366	589.235	568.181	430.654	414.797	644.442	545.848	489.765	411.119	737.164
12.76	44.9217	44.7056	45.8516	47.8487	46.395	41.1714	45.4907	46.7444	44.1613	46.6628		29.0361		20.0856	17.5695	16.5155	13.7126	13.6589	18.5353	16.3546	15.1083	13.2252	21.0967		705.842	579.592	555.403	429.076	429.784	642.243	551.682	493.157	427.615	742.587
12.8	44.8737	44.5748	45.8941	47.805	46.025	41.0098	45.1683	46.7022	44.0645	46.6421		28.8942		20.1795	17.5806	16.6999	13.8108	13.4308	18.5156	16.1741	15.208	13.2703	21.2179		709.609	580.022	562.721	432.865	420.937	641.454	544.489	497.071	429.414	747.428
12.84	44.9318	44.8084	45.9902	47.9664	46.17	41.0127	45.1386	46.5667	44.1613	46.7133		29.2837		19.8481	17.4247	16.4065	13.5827	13.1863	18.129	15.7549	14.683	12.9776	20.8996		696.313	573.991	551.077	424.064	411.454	625.973	527.785	476.46	417.737	734.715
12.88	44.8005	44.986	45.7233	47.7849	45.94	41.2272	45.2409	46.5733	43.8064	46.5319		28.7284		20.2721	18.1576	16.6949	13.9565	13.5116	18.8988	16.4125	15.2449	13.178	21.2735		713.324	602.34	562.522	438.487	424.071	656.8	553.989	498.52	425.732	749.649
12.92	44.8586	44.6495	45.6272	47.6336	46.385	41.1019	45.1793	46.6178	43.4839	46.6885		28.637		20.4216	17.9125	16.6902	13.8966	14.048	18.8649	16.4423	15.3808	12.9469	21.5215		719.322	592.86	562.336	436.176	444.876	655.442	555.176	503.855	416.512	759.553
12.96	44.8232	44.8458	45.9561	48.0202	46.285	41.1734	45.2475	46.6489	44.0323	46.6421		28.8534		20.1698	17.8924	16.8027	14.0668	13.7316	18.72	16.2941	15.1955	13.2789	21.2587		709.22	592.082	566.8	442.742	432.604	649.64	549.271	496.58	429.757	749.057
13	44.7071	44.5935	45.8606	47.716	46.135	41.0167	44.9406	46.4356	43.5806	46.3952		29.0288		19.8783	17.4647	16.5318	13.5872	13.4062	18.3879	15.8118	14.8068	12.6518	20.8364		697.525	575.539	556.05	424.238	419.983	636.341	530.053	481.32	404.739	732.191
13.04	44.7146	44.5841	45.784	47.7782	45.91	40.855	44.7492	46.3867	44	46.3654		28.7332		20.1814	17.7509	16.7508	13.945	13.4768	18.5218	15.916	15.0535	13.3668	21.1022		709.685	586.609	564.741	438.043	422.721	641.703	534.205	491.005	433.264	742.807
13.08	44.625	44.8879	45.8704	47.8975	46.145	40.9118	44.8064	46.42	43.5484	46.7332		28.9639		19.8611	17.824	16.6065	13.8336	13.4811	18.3479	15.7425	14.8561	12.6845	21.2393		696.835	589.436	559.014	433.745	422.888	634.739	527.291	483.255	406.044	748.283
13.12	44.5758	44.7336	45.8111	47.8639	46.125	40.8639	44.6744	46.5133	43.7419	46.6048		28.8293		19.9465	17.8043	16.6818	13.9346	13.5957	18.4346	15.7451	15.084	13.0126	21.2455		700.261	588.674	562.002	437.642	427.333	638.211	527.395	492.203	419.133	748.53
13.16	44.6061	44.8785	45.7958	47.6471	45.975	40.8384	44.6238	46.4356	42.8064	46.2991		28.7428		20.0633	18.0357	16.753	13.8043	13.5322	18.4956	15.781	15.0928	12.1636	21.0263		704.947	597.625	564.828	432.614	424.87	640.654	528.825	492.548	385.263	739.776
13.2	44.5013	44.4019	45.7289	47.6504	46.31	40.6807	44.3586	46.2111	42.9032	46.3471		28.524		20.1773	17.7779	16.9049	14.0264	14.086	18.5567	15.7346	15.0871	12.4792	21.2931		709.521	587.653	570.856	441.184	446.35	643.1	526.976	492.325	397.854	750.431
13.24	44.3674	44.771	45.6348	47.5109	45.99	40.6709	44.3465	46.4578	43.5484	46.3753		29.0264		19.541	17.6446	16.3084	13.3845	13.2636	18.0445	15.2201	14.8314	12.622	20.8189		683.992	582.497	547.184	416.417	414.452	622.589	506.475	482.286	403.551	731.492
13.28	44.6338	44.4112	45.6153	47.5143	46.12	40.7708	44.4455	46.18	43.6452	46.2742		28.5288		20.305	17.7824	16.7865	13.8855	13.8912	18.642	15.8167	15.0512	13.2164	21.2154		714.644	587.827	566.157	435.747	438.795	646.516	530.248	490.915	427.264	747.328
13.32	44.3371	44.6262	45.6662	47.4891	46.01	40.7982	44.4598	46.2667	43.7742	46.3099		28.8365		19.7006	17.6897	16.5297	13.5526	13.4735	18.3617	15.5233	14.8302	13.0377	20.9434		690.395	584.242	555.967	422.903	422.593	635.292	518.557	482.239	420.135	736.465
13.36	44.2904	44.8224	45.9185	47.6672	45.945	40.5514	44.3399	46.0667	43.2258	46.2013		28.8534		19.637	17.869	16.7651	13.7138	13.3916	18.098	15.3865	14.6133	12.4724	20.8179		687.844	591.177	565.308	429.123	419.417	624.732	513.106	473.723	397.582	731.452
13.4	44.1149	44.6168	45.6244	47.5277	45.795	40.6004	44.2024	46.34	43.8064	46.1475		28.8269		19.488	17.6899	16.4975	13.6008	13.2681	18.1735	15.2755	14.9131	13.0795	20.7906		681.866	584.249	554.689	424.763	414.626	627.755	508.683	485.493	421.802	730.362
13.44	44.226	44.5187	45.6167	47.5731	45.885	40.6161	44.1562	46.2733	43.6452	46.3563		28.5649		19.8611	17.8538	16.7518	13.9082	13.6201	18.4512	15.4913	15.1084	13.1803	21.2614		696.835	590.589	564.78	436.623	428.279	638.876	517.282	493.161	425.824	749.165
13.48	44.4495	44.4299	45.5059	47.3882	46.08	40.4936	44.0088	46.0711	43.0323	46.0257		28.5096		20.1399	17.8203	16.6963	13.7786	13.8704	18.384	15.3992	14.9615	12.6227	20.9861		708.02	589.293	562.578	431.623	437.988	636.185	513.612	487.394	403.579	738.17
13.52	44.3144	44.1542	45.4488	47.5328	45.945	40.572	44.0352	46.1578	43.2581	46.1649		28.4952		20.0192	17.559	16.6536	13.9376	13.7498	18.4768	15.44	15.0626	12.8629	21.1397		703.178	579.186	560.883	437.758	433.31	639.901	515.237	491.363	413.161	744.305
13.56	44.2437	44.4299	45.4711	47.3311	46.12	40.4153	44.0297	46.02	43.5484	46.1234		28.8702		19.5735	17.4597	16.3009	13.3609	13.5498	17.9451	15.0595	14.5498	12.7782	20.7232		685.296	575.345	546.887	415.507	425.553	618.609	500.076	471.23	409.782	727.67
13.6	44.1048	44.257	45.4613	47.3042	46.115	40.6474	43.9681	46.2889	43.9032	46.0936		28.5817		19.7231	17.5753	16.5796	13.6225	13.8333	18.4657	15.2864	15.1072	13.4215	20.9819		691.298	579.817	557.947	425.6	436.549	639.456	509.117	493.114	435.446	738.002
13.64	44.0051	44.3131	45.4125	47.4622	45.655	40.4985	43.6854	45.9356	42.9355	46.0414		28.8774		19.3277	17.3357	16.2351	13.4848	13.0776	18.0211	14.708	14.4582	12.1581	20.634		675.434	570.549	544.276	420.287	407.238	621.652	486.069	467.634	385.043	724.107
13.68	44.279	44	45.1763	47.3176	45.71	40.286	43.703	45.8178	43.6129	45.9594		28.9591		19.5199	16.9409	15.9172	13.2585	13.0509	17.7269	14.6439	14.2587	12.7538	20.4703		683.145	555.278	531.66	411.556	406.202	609.871	483.515	459.801	408.809	717.569
13.72	44.2475	44.528	45.4571	47.5412	45.805	40.2027	43.5017	45.7422	43.2903	46.0298		28.7596		19.6879	17.6684	16.3975	13.6816	13.3454	17.8431	14.6421	14.3826	12.6307	20.7402		689.886	583.418	550.72	427.88	417.625	614.524	483.444	464.666	403.898	728.349
13.76	44.0631	44.2897	45.3129	47.4336	46.17	40.093	43.352	45.5356	44	45.9271		28.8678		19.3953	17.3219	16.1451	13.4658	13.6022	17.6252	14.3842	14.0678	13.2322	20.5293		678.146	570.015	540.704	419.554	427.585	605.798	473.167	452.307	427.894	719.926
13.8	44.053	44.3271	45.361	47.2857	45.585	40.1224	43.407	45.8333	43.3871	46.1839		28.4808		19.7722	17.7463	16.5802	13.7049	13.4042	18.0416	14.8262	14.7525	13.0063	21.1731		693.268	586.431	557.971	428.779	419.905	622.473	490.779	479.188	418.882	745.639
13.84	44.0808	44.4626	45.2976	47.4151	45.95	40.1234	43.3476	45.7467	42.8387	45.7664		28.8389		19.4419	17.5237	16.1587	13.4762	13.4111	17.6845	14.4087	14.3078	12.0998	20.3975		680.016	577.821	541.244	419.955	420.173	608.173	474.143	461.729	382.718	714.662
13.88	43.8295	43.9206	45.2516	47.2387	45.875	40.3487	43.3784	45.6467	43.2903	46.0398		28.7524		19.2771	17.0682	16.1992	13.3863	13.4226	17.9963	14.526	14.2943	12.6379	20.7574		673.404	560.202	542.851	416.487	420.619	620.659	478.817	461.199	404.185	729.036
13.92	43.9003	44.1729	45.2746	47.4118	45.92	40.1048	43.0726	45.4067	43.5161	45.9619		28.5385		19.5618	17.5344	16.4361	13.7733	13.6815	17.9663	14.4341	14.2682	13.0776	20.8934		684.826	578.235	552.252	431.418	430.661	619.458	475.155	460.174	421.727	734.468
13.96	43.9899	44.1589	45.0307	47.1412	45.585	40.0764	43.1012	45.5622	42.9677	45.879		28.726		19.4639	17.3329	16.0047	13.3152	13.159	17.7504	14.2752	14.2362	12.3417	20.623		680.899	570.441	535.132	413.743	410.395	610.812	468.824	458.918	392.368	723.668
14	43.822	44.2944	45.1401	47.2958	45.76	40.0382	42.9901	45.6022	43.4516	45.5684		28.8245		19.1975	17.3699	16.0156	13.3713	13.2355	17.6137	14.0656	14.1777	12.7271	20.2139		670.211	571.872	535.565	415.908	413.362	605.338	460.472	456.621	407.744	707.329
14.04	43.6515	44.0047	45.1101	47.2084	45.91	40.0362	43.1111	45.68	42.871	45.9412		28.8774		18.9741	17.0273	15.9327	13.231	13.3326	17.5588	14.1337	14.2026	12.0936	20.5338		661.248	558.62	532.275	410.495	417.128	603.14	463.185	457.599	382.47	720.105
14.08	43.7121	44.0888	45.0676	47.3513	45.895	40.0362	42.9351	45.6489	43.4839	45.6197		28.5817		19.3304	17.4071	16.1859	13.6696	13.6133	17.8545	14.2534	14.4672	13.0022	20.508		675.543	573.311	542.323	427.417	428.016	614.981	467.955	467.987	418.719	719.075
14.12	43.7689	44	45.0167	47.2471	45.73	39.8315	42.9252	45.48	43.2258	45.6222		28.4207		19.5482	17.4793	16.296	13.7264	13.6093	17.8108	14.4045	14.4593	12.9051	20.6715		684.281	576.103	546.692	429.609	427.861	613.231	473.976	467.677	414.845	725.605
14.16	43.5606	44.1542	45.1742	47.5261	45.915	39.7796	42.824	45.54	42.9677	45.57		28.8317		18.9289	17.2225	16.0425	13.5944	13.3833	17.3479	13.8923	14.1083	12.236	20.2083		659.434	566.17	536.632	424.516	419.095	594.694	453.566	453.897	388.151	707.105
14.2	43.4394	43.7991	44.8014	47.0639	45.595	39.713	42.6073	45.4756	43.3548	45.7266		28.3005		19.3389	17.3986	16.2009	13.6634	13.5945	17.8125	14.2068	14.5751	13.1543	20.8961		675.884	572.982	542.918	427.178	427.286	613.299	466.098	472.223	424.787	734.575
14.24	43.5947	44.0748	44.9115	47.1916	45.945	39.6053	42.6161	45.3378	42.871	45.4656		28.3486		19.4461	17.6262	16.2629	13.743	13.8964	17.6567	14.1675	14.3892	12.6224	20.587		680.185	581.785	545.379	430.249	438.996	607.06	464.532	464.925	403.567	722.23
14.28	43.5379	43.9673	45.0118	47.1529	45.625	39.6072	42.7107	45.4067	43.3548	45.4457		28.3798		19.3581	17.4875	16.332	13.6731	13.5452	17.6274	14.2309	14.4269	13.075	20.5359		676.654	576.421	548.121	427.552	425.374	605.887	467.058	466.405	421.623	720.189
14.32	43.7588	44.3458	45.0091	47.4319	45.625	39.4623	42.3883	45.1667	42.4516	45.4267		28.5168		19.442	17.729	16.1923	13.8151	13.4082	17.3455	13.7715	14.0499	12.0348	20.3799		680.02	585.762	542.577	433.031	420.061	594.598	448.753	451.604	380.124	713.959
14.36	43.5442	44.0047	44.8028	47.1025	45.68	39.477	42.3014	45.3267	43.3548	45.4838		28.351		19.3932	17.5537	16.1518	13.6515	13.629	17.526	13.8504	14.3757	13.1038	20.6028		678.062	578.981	540.97	426.719	428.625	601.826	451.897	464.395	422.772	722.861
14.4	43.5076	43.9159	44.8885	47.1445	45.69	39.5191	42.5038	45.4533	43.0968	45.4341		28.4375		19.2701	17.3784	16.151	13.607	13.5525	17.4816	13.9663	14.4158	12.7593	20.4666		673.123	572.201	540.938	425.002	425.657	600.048	456.515	465.969	409.028	717.422
14.44	43.3384	43.8832	44.8815	47.1008	45.575	39.4878	42.3278	45.5556	43.0645	45.3463		29.0409		18.4975	16.7423	15.5406	12.9599	12.8341	16.8469	13.1869	13.9147	12.1236	19.7754		642.126	547.596	516.715	400.035	397.793	574.632	425.458	446.296	383.667	689.815
14.48	43.4318	43.9626	44.8767	47.1462	45.675	39.1459	42.2387	45.3067	42.6452	45.111		28.7356		18.8962	17.127	15.8411	13.3106	13.2394	16.8103	13.4031	13.9711	12.0096	19.8454		658.122	562.476	528.64	413.566	413.513	573.166	434.073	448.51	379.119	692.611
14.52	43.2247	43.6355	44.7986	47.079	45.76	39.3918	42.1925	45.2511	42.9677	45.2386		28.7812		18.6435	16.7543	15.7174	13.1978	13.2788	17.0106	13.3113	13.8699	12.2865	19.9274		647.984	548.06	523.731	409.214	415.042	581.187	430.415	444.537	390.166	695.886
14.56	43.2538	44.0327	44.7387	47.2	45.81	39.1489	42.1628	45.2756	42.6774	45.005		28.5024		18.9514	17.4303	15.9363	13.5976	13.6076	17.0465	13.5604	14.1732	12.275	19.9726		660.337	574.208	532.418	424.639	427.795	582.625	440.341	456.445	389.707	697.692
14.6	43.2008	43.785	44.6181	46.9748	45.575	39.4074	42.0242	44.9889	42.1613	45.0182		28.4519		18.9489	17.2331	15.8662	13.4229	13.4231	17.3555	13.4723	13.937	11.8094	20.0363		660.237	566.58	529.636	417.899	420.638	594.998	436.831	447.171	371.132	700.236
14.64	43.1338	43.7897	44.6014	46.9244	45.53	39.0744	41.8944	45.1778	43.0968	45.1607		28.8149		18.5189	16.8748	15.4865	13.0095	13.0151	16.6595	12.9795	13.7629	12.3819	19.8158		642.985	552.721	514.568	401.948	404.813	567.127	417.194	440.336	393.972	691.429
14.68	43.0581	43.7944	44.5463	47.0134	45.585	39.1381	42.0407	45.3378	42.5806	44.7407		28.7115		18.5466	16.9829	15.5348	13.2019	13.1735	16.8266	13.2292	14.0263	11.9691	19.4992		644.096	556.902	516.485	409.372	410.957	573.819	427.144	450.677	377.503	678.784
14.72	42.9129	43.7991	44.5951	46.9664	45.515	38.8972	41.7503	44.9689	43	44.9834		28.5024		18.6105	17.1967	15.7927	13.364	13.3126	16.7948	13.1479	13.8665	12.5976	19.951		646.66	565.172	526.719	415.626	416.352	572.545	423.904	444.403	402.577	696.829
14.76	43.0492	43.7944	44.6195	47.1798	45.825	38.9481	41.9219	45.1178	42.3871	44.8774		28.5601		18.6891	17.1343	15.7594	13.5197	13.5649	16.788	13.2618	13.9577	11.927	19.7873		649.813	562.759	525.398	421.634	426.138	572.273	428.443	447.984	375.824	690.291
14.8	43.0669	43.743	44.4711	47.0454	45.595	39.0255	41.6733	44.9467	42.1613	44.8384		28.6226		18.6443	17.0204	15.5485	13.3228	13.2724	16.8029	12.9507	13.7241	11.6387	19.6858		648.016	558.353	517.028	414.037	414.793	572.87	416.046	438.813	364.322	686.237
14.84	42.8308	43.486	44.43	46.8622	45.69	39.1675	41.8603	45.4089	42.871	44.7614		28.6971		18.3337	16.6889	15.4329	13.0651	13.2929	16.8704	13.0632	14.1118	12.2739	19.5343		635.555	545.53	512.441	404.094	415.588	575.573	420.529	454.034	389.663	680.186
14.88	42.851	43.4579	44.4188	46.9244	45.71	38.9501	41.7338	44.8289	42.7097	44.6537		28.5505		18.5005	16.8074	15.5683	13.2739	13.4595	16.7996	13.0833	13.6784	12.2592	19.5732		642.247	550.114	517.814	412.15	422.05	572.737	421.33	437.019	389.077	681.74
14.92	42.721	43.5935	44.4028	46.8773	45.855	38.8159	41.5589	44.8733	42.0323	44.6537		28.5553		18.3657	16.9382	15.5475	13.222	13.5997	16.6606	12.9036	13.718	11.577	19.5684		636.839	555.173	516.989	410.147	427.488	567.171	414.17	438.573	361.861	681.548
14.96	42.8624	43.4252	44.2014	46.7697	45.485	38.6033	41.5963	44.6844	42.8387	44.652		28.6659		18.3965	16.6593	15.2355	13.0038	13.1191	16.3374	12.8304	13.4185	12.2728	19.4561		638.074	544.386	504.607	401.729	408.847	554.229	411.253	426.815	389.619	677.063
15	42.7513	43.7243	44.407	47.0017	45.545	38.3918	41.3608	44.6267	43.5806	44.6015		28.4519		18.4994	17.1724	15.6551	13.4498	13.3931	16.3399	12.8089	13.5748	13.2287	19.6196		642.203	564.232	521.259	418.937	419.475	554.329	410.396	432.951	427.755	683.593
15.04	42.6768	43.2991	44.246	46.7731	45.47	38.6376	41.5435	44.7244	42.3548	44.7191		28.5072		18.3696	16.6919	15.4388	13.1659	13.2628	16.5304	12.9363	13.6172	11.9476	19.6819		636.995	545.647	512.675	407.983	414.421	561.957	415.473	434.616	376.646	686.081
15.08	42.7045	43.5421	44.1798	46.879	45.69	38.4633	41.4246	44.7356	42.3871	44.8061		28.512		18.3925	16.9301	15.3678	13.267	13.478	16.3513	12.8126	13.6236	11.9751	19.7641		637.914	554.86	509.858	411.884	422.768	554.785	410.544	434.867	377.743	689.364
15.12	42.6932	43.4953	43.9916	46.5748	45.655	38.6219	41.3993	44.8644	42.6774	44.4805		28.6923		18.2009	16.703	14.9993	12.7825	13.2627	16.3296	12.607	13.5721	12.0851	19.2582		630.227	546.076	495.234	393.19	414.417	553.916	402.351	432.845	382.131	669.159
15.16	42.4255	42.9486	43.8209	46.5681	45.67	38.3467	41.2838	44.7956	43	44.3836		28.3606		18.2649	16.488	15.1603	13.1075	13.6094	16.3861	12.8232	13.835	12.7394	19.493		632.794	537.76	501.623	405.73	427.864	556.179	410.966	443.167	408.234	678.537
15.2	42.5189	43.5607	44.1331	46.9244	45.68	38.4094	41.264	44.5444	42.5484	44.6007		28.3654		18.3535	17.0953	15.4677	13.459	13.6146	16.444	12.7986	13.579	12.283	19.7053		636.349	561.25	513.822	419.292	428.066	558.498	409.986	433.116	390.026	687.016
15.24	42.4747	43.6589	43.9714	46.7647	45.695	38.3144	41.1892	44.8022	42.1936	44.4764		28.5962		18.0785	16.9627	15.0752	13.0685	13.3988	16.1182	12.493	13.606	11.6974	19.3502		625.316	556.121	498.246	404.225	419.696	545.451	397.808	434.176	366.664	672.833
15.28	42.4457	43.472	44.0941	46.6874	45.62	38.3408	41.2222	44.6311	42.6129	44.4209		28.3317		18.314	17.0403	15.4624	13.2557	13.5883	16.4091	12.7905	13.6994	12.3812	19.5592		634.764	559.123	513.612	411.448	427.046	557.1	409.663	437.843	393.944	681.181
15.32	42.1212	42.9673	44.0753	46.9261	45.9	38.2742	41.1705	44.7422	42.3871	44.3082		28.3558		17.9654	16.5115	15.4195	13.4703	13.8442	16.3184	12.7147	13.7864	12.1313	19.4224		620.778	538.669	511.909	419.728	436.972	553.468	406.642	441.259	383.974	675.717
15.36	42.3434	43.215	43.9833	46.7815	45.535	38.43	41.1782	44.9422	41.6774	44.4242		28.7692		17.7742	16.3458	14.9141	12.9123	13.0658	16.0608	12.309	13.573	11.0082	19.125		613.107	532.259	491.853	398.198	406.78	543.152	390.477	432.881	339.169	663.839
15.4	42.1995	43.2196	43.9345	46.8034	45.72	37.9853	40.7646	44.34	42.8064	44.314		28.4567		17.9428	16.6629	15.1778	13.2467	13.5633	15.9286	12.2079	13.2833	12.4497	19.3273		619.872	544.525	502.318	411.1	426.076	537.858	386.448	421.507	396.677	671.919
15.44	42.1275	43.2103	43.9213	46.5092	45.625	38.1969	41.0429	44.2844	42.2903	44.1607		28.5625		17.765	16.5478	15.0588	12.8467	13.3625	16.0344	12.3804	13.1219	11.8278	19.0682		612.738	540.073	497.595	395.667	418.288	542.095	393.322	415.17	371.866	661.57
15.48	42.1124	43.2009	43.7422	46.516	45.63	38.2155	40.9868	44.3822	41.6774	44.3231		28.3341		17.9783	16.7668	15.1081	13.0819	13.5959	16.2814	12.5527	13.4481	11.4433	19.459		621.296	548.544	499.552	404.742	427.341	551.986	400.187	427.977	356.527	677.179
15.52	42.024	43.2056	43.8725	46.8655	45.64	37.9001	40.769	44.32	41.7097	43.8956		28.6827		17.5413	16.4229	14.8898	13.0828	13.2573	15.6174	11.9863	13.0373	11.127	18.6829		603.763	535.242	490.889	404.777	414.208	525.396	377.618	411.849	343.908	646.182
15.56	42.0341	43.0467	43.7833	46.7412	45.52	37.6719	40.6293	44.3689	42.129	44.0025		28.5096		17.7245	16.4371	14.9737	13.1316	13.3104	15.5623	12.0197	13.2593	11.7194	18.9629		611.113	535.791	494.218	406.659	416.267	523.19	378.949	420.565	367.542	657.365
15.6	42.0669	43.2523	43.7547	46.5025	45.66	37.9716	40.659	44.2933	42.0968	44.0141		28.6442		17.6227	16.5081	14.8105	12.7583	13.3158	15.7274	11.9148	13.0491	11.5526	18.8399		607.029	538.537	487.742	392.256	416.477	529.801	374.769	412.312	360.887	652.452
15.64	41.8775	43.1075	43.7268	46.679	45.17	37.7884	40.8207	44.36	41.6774	43.749		28.4928		17.5847	16.5147	14.934	13.0862	12.9772	15.6956	12.2279	13.2672	11.2846	18.7262		605.505	538.792	492.643	404.908	403.343	528.528	387.245	420.875	350.195	647.911
15.68	41.7361	42.9206	43.6523	46.6101	45.415	37.6836	40.6073	44.3356	41.6129	43.8964		28.4856		17.4505	16.335	14.8667	13.0245	13.2294	15.598	12.0217	13.25	11.2273	18.8808		600.12	531.842	489.972	402.527	413.125	524.62	379.029	420.199	347.91	654.086
15.72	41.7854	43.0234	43.4983	46.5328	45.415	37.8394	40.8559	44.5289	42.4516	43.686		28.5553		17.4301	16.3681	14.643	12.8775	13.1597	15.6841	12.2006	13.3736	11.9963	18.6007		599.302	533.122	481.094	396.855	410.422	528.067	386.157	425.052	378.589	642.899
15.76	41.601	43	43.5484	46.3782	45.205	37.8031	40.6832	44.26	42	43.8268		28.7668		17.0342	16.1332	14.4816	12.5114	12.7382	15.4363	11.8164	12.8932	11.3332	18.53		583.418	524.036	474.689	382.73	394.073	518.144	370.848	406.191	352.134	640.075
15.8	41.7134	42.9813	43.5568	46.4353	45.645	37.7953	40.9263	44.4867	42.2258	43.7067		28.5216		17.3918	16.3597	14.7352	12.8137	13.4234	15.6737	12.3047	13.3651	11.8042	18.6551		597.765	532.797	484.753	394.394	420.65	527.651	390.305	424.718	370.925	645.071
15.84	41.6477	42.8551	43.301	46.4134	45.675	37.7649	40.6359	44.3667	42.2258	43.4988		28.3894		17.4583	16.3657	14.6116	12.924	13.5856	15.7755	12.1465	13.3773	11.9364	18.5794		600.433	533.029	479.848	398.65	426.941	531.728	384.001	425.197	376.199	642.048
15.88	41.4861	42.9019	43.3213	46.3059	45.415	37.5211	40.3157	44.1867	41.8064	43.6918		28.7043		16.9818	16.0976	14.317	12.5016	13.0107	15.2168	11.5114	12.8824	11.2021	18.4575		581.316	522.659	468.157	382.352	404.643	509.354	358.695	405.767	346.904	637.179
15.92	41.1856	42.729	43.4195	46.3613	45.58	37.5935	40.6128	44.1467	42.4839	43.7059		28.5337		16.8519	16.0953	14.5858	12.7276	13.3463	15.4598	11.9791	13.013	12.0502	18.6422		576.104	522.57	478.825	391.072	417.66	519.085	377.331	410.895	380.739	644.556
15.96	41.4167	42.6869	43.331	46.3008	45.285	37.621	40.6689	44.1778	42.0323	43.5998		28.7957		16.821	15.7912	14.2353	12.4051	12.7893	15.2253	11.7732	12.7821	11.3366	18.2741		574.865	510.807	464.915	378.629	396.055	509.695	369.127	401.83	352.27	629.855
16	41.4028	43.1121	43.4571	46.4807	45.15	37.5015	40.4092	44.0422	41.3548	43.4772		28.5072		17.0956	16.5049	14.6499	12.8735	12.9428	15.3943	11.802	12.935	10.9476	18.44		585.882	538.413	481.368	396.701	402.009	516.462	370.274	407.832	336.751	636.481
16.04	41.2879	42.8551	43.5143	46.4	45.465	37.4515	40.3971	44.0778	42.2258	43.4722		28.2308		17.2571	16.5243	14.9835	13.0692	13.5342	15.6207	12.0663	13.247	12.095	18.7114		592.361	539.164	494.607	404.252	424.948	525.529	380.806	420.082	382.526	647.32
16.08	41.3548	42.7617	43.2641	46.2487	45.175	37.3232	40.2112	43.6511	41.3871	43.4474		28.4928		17.062	16.1689	14.4713	12.6559	12.9822	15.2304	11.6184	12.5583	10.9943	18.4246		584.534	525.417	474.281	388.305	403.537	509.899	362.958	393.043	338.614	635.865
16.12	41.25	42.729	43.4822	46.479	45.605	37.2498	40.1309	43.8267	41.8064	43.5153		28.4976		16.9524	16.1314	14.6846	12.8814	13.4074	15.1522	11.5333	12.7291	11.4088	18.4877		580.136	523.966	482.745	397.006	420.029	506.768	359.567	399.749	355.15	638.386
16.16	41.2778	42.6121	43.2599	46.5176	45.185	37.2684	40.1309	43.9444	42.0645	43.4557		28.4159		17.0619	16.0962	14.544	13.0017	13.0691	15.2525	11.615	12.9285	11.7486	18.5098		584.53	522.605	477.166	401.648	406.908	510.784	362.823	407.577	368.707	639.268
16.2	41.3207	42.5935	43.2662	46.2908	45.22	37.2458	40.1045	43.8489	41.9677	43.4623		28.7788		16.7419	15.7147	14.1874	12.412	12.7412	14.867	11.2257	12.4701	11.2889	18.1535		571.691	507.848	463.014	378.895	394.19	495.347	347.31	389.58	350.367	625.038
16.24	40.952	42.5	43.0878	46.0437	44.89	36.9912	39.9032	43.7067	42.4516	43.5012		28.5385		16.6135	15.8615	14.2493	12.4052	12.6515	14.8527	11.2647	12.5682	12.0131	18.4327		566.54	513.526	465.471	378.633	390.711	494.774	348.864	393.432	379.259	636.189
16.28	40.8119	42.4112	43.0613	46.1193	45.055	37.0284	39.8328	43.4222	41	43.2602		28.488		16.5239	15.8232	14.2733	12.5313	12.867	14.9404	11.2448	12.3342	10.612	18.2422		562.945	512.045	466.423	383.498	399.069	498.286	348.071	384.245	323.362	628.581
16.32	41.048	42.257	43.2509	46.326	45.125	37.0294	39.8922	43.42	42.3548	43.406		28.4712		16.7768	15.6858	14.4797	12.7548	12.9538	14.9582	11.321	12.3488	11.9836	18.4048		573.091	506.73	474.614	392.121	402.436	498.999	351.108	384.818	378.082	635.075
16.36	40.8914	42.2243	43.1456	46.1546	45.305	36.9971	39.8405	43.6333	42	43.1773		28.2524		16.839	15.8719	14.5932	12.8022	13.3526	15.1447	11.4881	12.7809	11.8476	18.3949		575.587	513.929	479.118	393.95	417.904	506.467	357.766	401.782	372.656	634.679
16.4	40.8245	42.3925	43.1178	46.3244	44.97	36.7933	39.7305	43.5222	42.1613	43.1234		28.6442		16.3803	15.6483	14.1736	12.5802	12.6258	14.5491	10.9863	12.278	11.6171	17.9492		557.184	505.28	462.467	385.385	389.714	482.617	337.771	382.038	363.46	616.878
16.44	40.7753	42.6355	42.8774	46.116	45.305	36.7581	39.7052	43.5133	42.0645	42.995		27.9495		17.0258	16.586	14.6279	13.0665	13.6555	15.2086	11.6557	12.9638	12.215	18.5155		583.081	541.55	480.495	404.148	429.652	509.026	364.445	408.963	387.313	639.496
16.48	40.7563	42.4673	42.9972	46.084	45.015	36.7718	39.6018	43.3689	41.8387	43.0588		28.262		16.6943	16.1053	14.4352	12.722	13.053	14.9098	11.2398	12.5069	11.6767	18.2668		569.781	522.957	472.848	390.856	406.283	497.061	347.872	391.025	365.838	629.563
16.52	40.6806	42.5047	42.9756	45.9899	45.25	36.6014	39.7085	43.4089	41.129	42.9793		28.4279		16.4527	15.9768	14.2477	12.462	13.1221	14.5735	11.1806	12.381	10.8011	18.0214		560.088	517.986	465.407	380.824	408.964	483.594	345.513	386.082	330.906	619.762
16.56	40.6212	42.4346	42.8418	46.0286	45.155	36.7199	39.6128	43.5244	42.2258	42.9983		28.4952		16.326	15.8394	14.0466	12.4334	12.9598	14.6247	11.0176	12.4292	11.8306	17.9731		555.005	512.672	457.427	379.721	402.669	485.644	339.018	387.975	371.978	617.833
16.6	40.5922	42.1308	42.9226	45.9899	44.945	36.3673	39.363	43.22	41.7742	42.9826		28.3654		16.4268	15.6654	14.2572	12.5245	12.8796	14.4019	10.8976	12.2546	11.5088	18.0872		559.049	505.941	465.784	383.236	399.558	476.722	334.237	381.12	359.14	622.39
16.64	40.5606	42.1215	42.8509	46.0672	45.375	36.523	39.5182	43.32	41.3871	42.8981		28.2476		16.513	15.7739	14.3033	12.7196	13.4274	14.6754	11.1706	12.4724	11.2395	18.1205		562.508	510.138	467.614	390.763	420.805	487.674	345.115	389.671	348.396	623.72
16.68	40.8194	42.5841	42.7972	46.1092	45.27	36.3595	39.4796	43.2333	41.5161	42.7738		28.5986		16.4208	15.8855	13.8986	12.4106	12.9714	14.1609	10.781	12.0347	11.0175	17.6452		558.808	514.455	451.554	378.841	403.118	467.071	329.59	372.486	339.54	604.737
16.72	40.5922	42.1916	42.8627	45.9143	45.175	36.4358	39.4477	43.1489	41.7419	42.6611		28.2356		16.5566	15.856	14.3271	12.5787	13.2394	14.6002	11.1121	12.3133	11.6063	17.8955		564.257	513.314	468.558	385.327	413.513	484.663	342.784	383.424	363.03	614.734
16.76	40.5101	42.229	42.7526	45.9294	45.125	36.3105	39.4224	43.4711	41.0645	42.8757		28.3894		16.3207	15.7396	14.0632	12.44	13.0356	14.3211	10.933	12.4817	10.7751	17.9563		554.792	508.811	458.086	379.975	405.609	473.486	335.647	390.036	329.869	617.162
16.8	40.4318	42.3084	42.7115	45.8672	45.145	36.1871	39.2728	43.3178	41.1613	42.8136		28.5144		16.1174	15.694	13.8971	12.2528	12.9306	14.0727	10.6584	12.2034	10.7469	17.7692		546.636	507.048	451.494	372.753	401.536	463.539	324.705	379.11	328.744	609.689
16.84	40.4571	42.2383	42.6592	45.7899	44.87	36.049	39.3773	43.0867	41.9355	42.7514		28.625		16.0321	15.5133	13.7342	12.0649	12.545	13.824	10.6523	11.8617	11.4105	17.5964		543.214	500.058	445.03	365.503	386.58	453.58	324.462	365.694	355.218	602.788
16.88	40.1843	42.3037	42.6272	45.805	44.82	36.1391	39.3256	43.0467	41.871	42.6669		28.1947		16.1896	16.009	14.1325	12.5103	12.9253	14.3444	11.0309	12.252	11.7763	17.9422		549.533	519.232	460.836	382.688	401.33	474.419	339.548	381.018	369.812	616.599
16.92	40.25	42.5047	42.6704	45.795	45.135	35.9873	39.1826	43.0267	41.2258	42.4872		28.3726		16.0774	16.0321	13.9978	12.3224	13.0624	14.0147	10.71	12.0541	10.9532	17.5846		545.031	520.125	455.49	375.438	406.648	461.217	326.761	373.248	336.974	602.316
16.96	40.0303	41.9159	42.6432	45.8017	44.92	35.8991	39.1034	43.0133	40.871	42.3264		28.1058		16.1245	15.7101	14.2374	12.5959	13.1142	14.1933	10.8976	12.3075	10.8652	17.6906		546.921	507.67	464.999	385.99	408.657	468.369	334.237	383.197	333.464	606.55
17	40.0227	42.3318	42.701	45.7042	44.94	35.8756	39.0627	42.9289	41.5161	42.4457		28.1058		16.1169	16.126	14.2952	12.4984	13.1342	14.1698	10.8569	12.2231	11.5103	17.8099		546.616	523.757	467.292	382.229	409.433	467.428	332.615	379.883	359.2	611.315
17.04	40.2677	42.2383	42.5352	45.8807	44.72	35.8433	39.4048	42.98	41.4194	42.5418		28.4976		15.9701	15.6407	13.7376	12.2831	12.5224	13.7457	10.8072	11.8824	11.0218	17.5142		540.726	504.986	445.164	373.922	385.703	450.444	330.634	366.507	339.711	599.505
17.08	40.077	42.3131	42.4077	45.6336	44.985	35.8648	39.3113	42.96	41.4516	42.2867		28.4495		15.8275	15.7636	13.6582	12.0841	12.8355	13.8153	10.7618	11.9105	11.1021	17.3072		535.005	509.74	442.014	366.244	397.847	453.232	328.825	367.61	342.915	591.237
17.12	40.2652	42.2009	42.5659	45.7832	44.95	35.7307	39.0528	42.7711	41.7419	42.024		28.1298		16.3354	15.9711	14.1361	12.5534	13.1202	14.0009	10.823	12.0413	11.7121	17.3642		555.382	517.766	460.979	384.351	408.89	460.664	331.264	372.745	367.25	593.514
17.16	40.1174	42.4159	42.5568	45.8252	44.935	35.9177	39.4114	43.0444	41.2903	42.2792		28.2524		16.065	16.0635	14.0044	12.4728	12.9826	14.0653	11.059	12.192	11.1379	17.4968		544.534	521.34	455.752	381.241	403.553	463.243	340.668	378.662	344.343	598.81
17.2	40.048	42.3738	42.4718	45.6454	44.945	35.8168	39.264	42.7778	40.129	42.2817		27.8486		16.3994	16.4252	14.3232	12.6968	13.3964	14.3682	11.3154	12.3292	10.3804	17.9031		557.95	535.331	468.404	389.883	419.603	475.372	350.885	384.049	314.123	615.037
17.24	40.0947	42.1028	42.3387	45.642	44.275	35.619	38.9516	42.8622	41.3871	42.2825		28.1851		16.1096	15.8177	13.8536	12.3569	12.3899	13.8339	10.6665	12.0771	11.302	17.5674		546.323	511.832	449.768	376.769	380.564	453.976	325.028	374.151	350.89	601.63
17.28	39.9154	42.2944	42.2181	45.5076	44.595	35.5622	39.2101	42.7867	41.3226	42.0522		28.1466		15.9688	16.0478	13.7715	12.261	12.7484	13.8156	10.9635	12.0401	11.276	17.3756		540.674	520.733	446.51	373.069	394.469	453.244	336.862	372.698	349.852	593.969
17.32	39.8333	41.6822	42.2139	45.5681	44.795	35.5113	39.1243	42.6689	40.9677	42.0141		28.2091		15.8242	15.3731	13.7048	12.259	12.8859	13.7022	10.8152	11.8598	10.8586	17.275		534.873	494.635	443.863	372.992	399.802	448.703	330.953	365.62	333.2	589.951
17.36	39.7904	42.1589	42.324	45.7143	44.71	35.2723	38.9626	42.5578	41.4194	42.28		28.0841		15.9063	15.9748	13.9399	12.5302	12.9259	13.5882	10.7785	11.8737	11.4353	17.6659		538.166	517.909	453.193	383.456	401.354	444.137	329.491	366.165	356.208	605.564
17.4	39.5783	41.8972	42.2362	45.7563	44.925	35.5436	39.0737	42.7444	41.3548	41.9387		28.2548		15.5235	15.5424	13.6814	12.4015	12.9702	13.6888	10.7189	11.8896	11.2	17.1539		522.808	501.184	442.934	378.49	403.072	448.166	327.116	366.79	346.82	585.115
17.44	39.649	41.8458	42.0704	45.4857	44.54	35.3036	38.9527	42.4333	41.3548	41.9801		28.3029		15.5461	15.4429	13.4675	12.0828	12.5371	13.4007	10.5498	11.5304	11.1519	17.1472		523.715	497.335	434.446	366.193	386.273	436.629	320.378	352.687	344.901	584.847
17.48	39.7967	41.8458	42.1443	45.6303	44.645	35.38	38.901	42.6044	41.129	41.9594		28.3269		15.6698	15.4189	13.5174	12.2034	12.6181	13.4531	10.4741	11.6775	10.9021	17.1025		528.678	496.407	436.426	370.847	389.415	438.727	317.361	358.463	334.936	583.062
17.52	39.7083	41.8785	42.1226	45.4286	44.635	35.1969	38.857	42.4267	41.129	41.8177		28.5312		15.3771	15.2473	13.2914	11.7974	12.4038	13.0657	10.2258	11.2955	10.6978	16.7565		516.935	489.769	427.457	355.182	381.103	423.214	307.467	343.465	326.785	569.243
17.56	39.7285	41.6355	42.2362	45.6387	44.725	35.2566	38.692	42.3067	41.5161	41.8699		28.2981		15.6304	15.2374	13.6381	12.2406	12.7269	13.3585	10.2939	11.4086	11.318	17.0418		527.097	489.386	441.216	372.282	393.635	434.939	310.181	347.905	351.528	580.637
17.6	39.6705	41.7897	41.9568	45.3563	44.415	35.2037	38.637	42.28	40.871	41.8393		28.2284		15.6421	15.4613	13.4284	12.0279	12.4866	13.3753	10.3086	11.4516	10.7426	17.0809		527.567	498.047	432.894	364.075	384.315	435.612	310.767	349.594	328.573	582.199
17.64	39.6465	41.8505	42.0739	45.3496	44.41	34.7875	38.5743	42.0067	41.0968	41.7581		28.1394		15.7071	15.6111	13.6345	12.1102	12.5706	13.0481	10.3349	11.2673	11.0574	17.0887		530.175	503.841	441.073	367.251	387.573	422.509	311.815	342.358	341.131	582.511
17.68	39.5278	41.5514	42.023	45.3244	44.33	34.8854	38.5369	42.0711	41.0645	41.6545		28.6779		15.0499	14.7735	13.0451	11.5465	11.9521	12.6075	9.759	10.7932	10.4866	16.4466		503.807	471.442	417.683	345.501	363.583	404.865	288.867	323.745	318.36	556.866
17.72	39.4482	41.7523	41.8599	45.1176	44.685	34.9373	38.6623	42.1822	40.5806	41.778		28.4543		15.1939	15.198	13.1056	11.5633	12.5307	12.883	10.108	11.1279	10.2263	16.7937		509.585	487.862	420.084	346.149	386.025	415.898	302.773	336.885	307.975	570.728
17.76	39.4571	41.4393	41.9477	45.3008	44.42	34.8188	38.681	42.1356	40.8387	41.6263		28.1683		15.4888	15.171	13.4794	12.0325	12.5517	13.0505	10.4127	11.3673	10.7704	16.928		521.416	486.818	434.918	364.253	386.84	422.605	314.915	346.284	329.682	576.092
17.8	39.4621	41.472	41.9045	45.3933	44.395	34.7365	38.3993	41.9311	41.0645	41.4847		28.3558		15.3063	15.0162	13.2487	11.9375	12.3392	12.7807	9.9435	10.9753	10.8087	16.5989		514.094	480.83	425.763	360.587	378.597	411.801	296.219	330.894	331.21	562.948
17.84	39.4545	41.5514	41.8139	45.2975	44.585	34.7414	38.3564	41.96	40.9677	41.4996		28.1659		15.4886	15.2855	13.348	12.0316	12.7191	12.9755	10.0905	11.1941	10.9018	16.8037		521.408	491.247	429.704	364.218	393.333	419.602	302.076	339.484	334.924	571.128
17.88	39.2955	41.4159	41.6878	45.0084	44.045	34.7071	38.363	41.94	40.9677	41.6263		28.3197		15.1758	14.9962	13.0681	11.5887	12.0253	12.7874	9.9433	11.0203	10.748	16.7766		508.859	480.056	418.596	347.129	366.422	412.07	296.211	332.661	328.788	570.046
17.92	39.202	41.8785	42.0634	45.3798	44.265	34.5485	38.1859	41.8689	41.2903	41.6761		28.2236		15.1784	15.5549	13.5398	12.0562	12.3414	12.7249	9.8623	11.0453	11.1667	16.9225		508.963	501.667	437.315	365.167	378.683	409.567	292.983	333.642	345.492	575.873
17.96	39.3535	41.2804	41.8488	45.2454	44.305	34.7581	38.659	41.9267	40.7419	41.4482		28.2957		15.2578	14.8847	13.2531	11.8497	12.3093	12.8624	10.2633	11.031	10.5462	16.6225		512.148	475.744	425.938	357.2	377.438	415.073	308.962	333.081	320.737	563.891
18	39.1806	41.3738	41.6864	45.0403	44.135	34.4241	38.1804	41.6844	40.2581	41.2991		28.1226		15.258	15.1512	13.2638	11.8177	12.3124	12.7015	9.9578	10.9618	10.2355	16.6465		512.156	486.052	426.362	355.965	377.558	408.63	296.788	330.364	308.342	564.849
18.04	39.1288	41.6776	41.8286	45.1345	44.345	34.2644	37.7547	41.3689	40.6452	41.4847		28.1851		15.1437	15.3925	13.3435	11.8494	12.4599	12.4793	9.4696	10.5838	10.5601	16.7696		507.571	495.385	429.525	357.188	383.279	399.732	277.335	315.524	321.292	569.766
18.08	39.0366	41.1449	41.5798	45.0924	44.105	34.6102	38.1232	41.4956	41.0323	41.2684		27.9591		15.2775	15.0858	13.3207	12.0333	12.4459	13.0511	10.0641	10.9365	11.1732	16.7793		512.939	483.522	428.62	364.284	382.736	422.629	301.024	329.371	345.751	570.153
18.12	39.2614	41.3645	41.6906	44.8992	44.14	34.476	38.1364	41.4467	40.3871	41.4921		27.899		15.5624	15.3655	13.4916	11.9002	12.541	12.977	10.1374	10.9477	10.5881	17.0631		524.369	494.341	435.402	359.148	386.425	419.662	303.945	329.81	322.409	581.488
18.16	39.1705	41.2056	41.5847	44.9109	44.27	34.3154	37.9692	41.0978	40.9677	41.4565		28.0048		15.3657	15.1008	13.2799	11.8061	12.5652	12.7106	9.8644	10.493	11.0629	16.9217		516.477	484.102	427.001	355.517	387.363	408.994	293.067	311.959	341.351	575.841
18.2	39.1313	41	41.7178	45.0622	44.22	34.1107	38.0077	41.4711	41.1613	41.3007		28.2019		15.1294	14.6981	13.2159	11.7603	12.3181	12.3088	9.7058	10.6692	11.0594	16.5688		506.997	468.526	424.461	353.75	377.779	392.904	286.747	318.876	341.211	561.746
18.24	38.9028	41.0981	41.6265	44.7681	44.135	34.239	38.0132	41.3333	40.6774	41.2295		27.9471		15.1557	15.051	13.3794	11.721	12.4879	12.6919	9.9661	10.7862	10.8303	16.7524		508.052	482.176	430.95	352.234	384.365	408.245	297.119	323.47	332.071	569.079
18.28	38.9078	40.9299	41.5519	44.9613	44.2	33.907	37.6843	41.06	41	41.0398		28.2452		14.8626	14.5847	13.0067	11.6161	12.2548	12.0618	9.3391	10.2148	10.8548	16.2646		496.293	464.14	416.159	348.187	375.324	383.013	272.135	301.036	333.049	549.597
18.32	38.7399	41.2523	41.6132	44.8218	44.115	33.8688	37.4378	40.9867	40.6452	40.9702		28.0505		14.8894	15.1018	13.2627	11.6713	12.3645	12.2183	9.2873	10.3362	10.6947	16.3897		497.368	484.141	426.319	350.316	379.579	389.28	270.071	305.803	326.662	554.593
18.36	38.7475	40.785	41.4167	44.5933	44.25	34.1851	37.6909	41.1578	40.2581	41.232		27.9351		15.0124	14.7499	13.1816	11.5582	12.6149	12.65	9.6558	10.6227	10.423	16.7669		502.303	470.53	423.1	345.953	389.291	406.567	284.755	317.051	315.822	569.658
18.4	38.851	41.1121	41.6397	44.9345	43.71	33.7199	37.56	40.88	40.0968	41.2138		28.1971		14.8539	14.815	13.1426	11.6374	11.8129	11.9228	9.2629	10.0829	9.9997	16.4867		495.944	473.048	421.552	349.008	358.184	377.447	269.099	295.858	298.935	558.467
18.44	38.7778	40.9159	41.5686	44.7395	44.065	33.8482	37.5952	41.0356	40.7419	41.1011		28.3053		14.6725	14.5106	12.9633	11.3342	12.0597	11.9429	9.1899	10.1303	10.5366	16.2658		488.666	461.273	414.437	337.31	367.757	378.252	266.19	297.719	320.354	549.645
18.48	38.8649	40.972	41.5031	44.6202	43.62	33.6592	37.4675	40.8156	40.4516	40.9196		28.2188		14.8461	14.6532	12.9843	11.3014	11.7012	11.8404	9.1487	9.9968	10.3328	16.1708		495.631	466.789	415.27	336.044	353.852	374.147	264.548	292.478	312.224	545.85
18.52	38.8131	40.8224	41.5526	44.8538	43.91	33.6425	37.4664	40.7178	40.0323	41.0124		28.4135		14.5996	14.3089	12.8391	11.3403	11.7965	11.629	8.9529	9.7043	9.7188	16.0689		485.741	453.472	409.508	337.545	357.548	365.682	256.746	280.994	287.728	541.78
18.56	38.4331	41.0234	41.4871	44.642	43.91	33.6317	37.5567	40.8933	40.7097	41.0969		28.1442		14.4889	14.7792	13.0429	11.3978	12.0658	11.8875	9.3125	10.1491	10.6655	16.4227		481.3	471.663	417.596	339.764	367.993	376.033	271.075	298.457	325.497	555.911
18.6	38.5063	40.8411	41.4774	44.6487	43.91	33.4025	37.1254	40.6578	40.1936	41.1947		28.2067		14.4996	14.5344	12.9707	11.342	12.0033	11.5958	8.8187	9.8511	10.0869	16.458		481.729	462.194	414.731	337.611	365.569	364.352	251.399	286.757	302.414	557.321
18.64	38.5518	40.785	41.4132	44.5681	43.435	33.1587	37.209	40.5133	40.1613	40.6893		28.3606		14.3912	14.3244	12.7526	11.1075	11.3744	11.1981	8.7484	9.5527	9.9007	15.7987		477.38	454.071	406.076	328.563	341.176	348.426	248.597	275.042	294.985	530.989
18.68	38.4886	40.5047	41.5672	44.7126	43.67	33.3213	37.3762	40.5489	40.5161	40.8973		28.4111		14.2775	13.9936	12.8561	11.2015	11.5589	11.3102	8.8651	9.5378	10.205	15.9562		472.818	441.276	410.183	332.19	348.332	352.915	253.248	274.457	307.125	537.279
18.72	38.5884	40.9953	41.1798	44.4655	43.765	33.4065	37.2068	40.4844	40.1936	40.6802		28.2644		14.524	14.6309	12.6154	11.1011	11.8006	11.5421	8.8424	9.62	10.0292	15.8858		482.708	465.927	400.631	328.316	357.707	362.202	252.343	277.684	300.112	534.468
18.76	38.6427	40.6869	41.1993	44.4958	43.7	33.24	37.2178	40.5711	40.8064	40.6661		28.0192		14.8235	14.5677	12.8801	11.3766	11.9808	11.6208	9.0986	9.9519	10.8872	16.1169		494.724	463.482	411.135	338.946	364.696	365.353	262.552	290.715	334.341	543.698
18.8	38.3939	40.6869	41.147	44.4739	43.455	33.0382	37.0792	40.2	40.3548	40.594		27.9567		14.6372	14.6302	12.8903	11.4172	11.7983	11.4815	9.0225	9.6433	10.4981	16.1073		487.25	465.9	411.54	340.512	357.618	359.775	259.519	278.599	318.818	543.314
18.84	38.423	40.7243	41.2585	44.4756	43.42	32.8746	36.8647	40.1067	40.2903	40.6611		28.1034		14.5196	14.5209	12.8551	11.2722	11.6166	11.1712	8.6613	9.4033	10.2869	16.0277		482.532	461.672	410.143	334.918	350.57	347.349	245.127	269.177	310.393	540.135
18.88	38.2222	40.472	41.2118	44.3597	43.205	33.0744	37.2035	40.42	40.3548	40.5982		28.149		14.2732	14.223	12.7628	11.1107	11.356	11.3254	8.9545	9.671	10.3058	15.9192		472.646	450.149	406.48	328.687	340.462	353.524	256.81	279.687	311.147	535.802
18.92	38.2311	40.6402	41.0648	44.2941	43.485	32.8648	36.9659	40.0778	40.1936	40.4896		28.1202		14.3109	14.42	12.6446	11.0739	11.6648	11.1446	8.7457	9.3576	10.1734	15.8394		474.158	457.769	401.79	327.267	352.44	346.284	248.49	267.383	305.865	532.614
18.96	38.0985	40.5701	41.0432	44.5193	43.36	32.8834	36.8218	40.1533	40.5806	40.7249		28.1827		14.1158	14.2874	12.5605	11.2366	11.4773	11.1007	8.5391	9.3706	10.4979	16.0122		466.331	452.64	398.452	333.544	345.167	344.526	240.257	267.893	318.81	539.516
19	38.1705	40.4206	41.1345	44.3025	43.415	32.8257	37.044	40.2356	39.9032	40.6553		27.9904		14.3801	14.3302	12.8441	11.2121	11.7246	11.2353	8.9536	9.6452	10.0128	16.1349		476.935	454.295	409.707	332.599	354.759	349.916	256.774	278.674	299.457	544.416
19.04	38.0606	40.2944	41.1261	44.3933	43.16	32.7669	37.0385	39.98	39.8064	40.4706		27.9832		14.2774	14.2112	12.8429	11.3101	11.4768	11.1837	8.9553	9.3968	9.9232	15.9574		472.814	449.692	409.659	336.38	345.148	347.85	256.842	268.922	295.883	537.327
19.08	38.0732	40.3318	40.9763	44.2639	43.355	32.6366	36.8053	40.0533	40.5484	40.4391		28.0721		14.2011	14.1597	12.6042	11.0918	11.5829	10.9645	8.6332	9.3812	10.5763	15.837		469.753	447.7	400.187	327.957	349.263	339.072	244.007	268.309	321.938	532.519
19.12	38.1149	40.4766	40.9875	44.1597	42.875	32.6778	36.8207	40.2156	40.0323	40.8078		28.0505		14.2644	14.3261	12.637	11.0092	11.1245	11.0273	8.6702	9.5651	10.0818	16.2273		472.293	454.137	401.488	324.77	331.483	341.587	245.481	275.529	302.21	548.107
19.16	37.9116	40.4112	41.1456	44.2269	42.98	32.5122	36.7822	40.1556	40.129	40.3753		27.976		14.1356	14.3352	12.8696	11.1509	11.304	10.9362	8.7062	9.5796	10.253	15.8693		467.125	454.489	410.719	330.238	338.445	337.938	246.916	276.098	309.04	533.809
19.2	37.9028	40.486	40.8732	43.9042	43.205	32.475	36.7228	39.8067	39.4839	40.372		28.0216		14.0812	14.3644	12.5516	10.7826	11.4834	10.8534	8.6012	9.1851	9.5623	15.8204		464.943	455.618	398.099	316.027	345.404	334.623	242.732	260.61	281.485	531.856
19.24	37.8283	40.3084	40.9157	44.2706	42.965	32.4633	36.6106	39.8356	40.5806	40.4201		28.0673		13.961	14.1411	12.5484	11.1033	11.1977	10.796	8.4433	9.1683	10.6133	15.8228		460.12	446.981	397.972	328.401	334.322	332.324	236.44	259.951	323.414	531.951
19.28	37.7576	40.2523	40.7791	44.3277	43.21	32.3222	36.5776	39.8289	40.0323	40.4101		27.8942		14.0634	14.2581	12.5849	11.3335	11.6158	10.828	8.5834	9.3347	10.2381	15.9859		464.229	451.507	399.421	337.283	350.539	333.606	242.023	266.483	308.446	538.466
19.32	37.8561	40.4439	41.0627	44.2353	42.95	32.2145	36.396	39.6556	40.0645	40.3927		28.0721		13.984	14.2718	12.6906	11.0632	11.1779	10.5424	8.2239	8.9835	10.0924	15.7906		461.043	452.037	403.615	326.854	333.554	322.169	227.698	252.695	302.633	530.665
19.36	37.779	39.9813	40.8474	44.2017	42.945	32.19	36.4147	39.7822	40.8064	40.3297		27.8101		14.1689	14.0712	12.7373	11.2916	11.4349	10.7799	8.5046	9.3721	11.0963	15.9896		468.461	444.277	405.468	335.666	343.523	331.679	238.883	267.952	342.683	538.613
19.4	37.6692	39.7897	40.8829	44.1546	43.075	32.2243	36.3905	39.62	39.7097	40.2742		27.8846		13.9846	13.8051	12.6983	11.17	11.4904	10.7397	8.4059	9.1354	9.9251	15.8596		461.067	433.984	403.921	330.975	345.675	330.07	234.95	258.659	295.959	533.421
19.44	37.6944	39.9813	40.8348	44.0319	42.86	32.0274	36.3091	39.5511	40.2258	40.2949		28.1971		13.6973	13.6842	12.3377	10.7348	10.9629	10.2303	8.012	8.754	10.1287	15.5678		449.541	429.308	389.611	314.183	325.215	309.671	219.254	243.685	304.081	521.767
19.48	37.6881	39.8318	40.8551	44.1899	43.04	31.9197	36.1309	39.6733	40.2258	40.2916		28.0024		13.8857	13.7294	12.5527	11.0875	11.3376	10.3173	8.0285	9.0709	10.3234	15.7592		457.099	431.056	398.143	327.791	339.749	313.155	219.912	256.127	311.849	529.411
19.52	37.678	39.7897	40.7289	43.9261	42.835	31.9589	36.3058	39.5711	40.9032	40.1326		28.0577		13.8203	13.632	12.3712	10.7684	11.0773	10.3012	8.1481	8.9134	10.9455	15.5449		454.475	427.289	390.94	315.48	329.652	312.51	224.677	249.943	336.667	520.852
19.56	37.6389	39.8178	40.8098	44.163	42.61	31.8932	36.1749	39.3489	39.8387	40.203		27.8654		13.9735	13.8524	12.6444	11.1976	11.0446	10.4278	8.2095	8.8835	10.0733	15.8076		460.622	435.814	401.782	332.04	328.384	317.58	227.124	248.769	301.871	531.344
19.6	37.5985	39.6589	40.6516	44.005	42.745	31.7209	36.0704	39.4267	39.7419	40.092		28.1154		13.6831	13.4435	12.2362	10.7896	10.9296	10.0055	7.855	8.7113	9.7265	15.4466		448.971	419.998	385.583	316.298	323.924	300.669	212.998	242.009	288.036	516.926
19.64	37.4369	39.8785	40.676	43.8437	42.795	31.7169	36.1199	39.1356	40	39.9959		28.0457		13.5912	13.7328	12.3303	10.698	11.0493	10.0712	7.9742	8.4899	10.0543	15.4202		445.284	431.188	389.317	312.763	328.566	303.3	217.748	233.316	301.113	515.872
19.68	37.7146	39.715	40.678	43.8202	42.72	31.5593	35.9802	39.3111	40.4516	40.0174		28.0793		13.8353	13.5357	12.2987	10.6409	10.9407	9.88	7.8009	8.6318	10.4723	15.4081		455.077	423.564	388.063	310.56	324.354	295.643	210.842	238.887	317.789	515.389
19.72	37.3157	39.3692	40.4815	43.7697	42.34	31.5857	36.022	39.3867	40.0968	39.8326		27.9784		13.5373	13.2908	12.2031	10.6913	10.6616	10.0073	7.9436	8.8083	10.2184	15.3242		443.121	414.091	384.269	312.505	313.529	300.741	216.529	245.817	307.66	512.038
19.76	37.3523	39.4346	40.6049	43.879	42.345	31.5446	35.8515	39.3444	40.3226	40.0621		28.1274		13.4249	13.2072	12.1775	10.6516	10.5176	9.8172	7.6241	8.617	10.2952	15.4047		438.612	410.858	383.253	310.973	307.944	293.128	203.797	238.306	310.724	515.253
19.8	37.1364	39.3458	40.5638	43.6538	42.535	31.2165	35.4587	38.9044	39.7097	40.0124		28.1875		13.1489	13.0583	12.0763	10.3663	10.6475	9.429	7.1712	8.1169	9.6222	15.2949		427.539	405.098	379.237	299.965	312.982	277.583	185.751	218.672	283.875	510.867
19.84	37.0442	39.5701	40.4557	43.8655	42.4	31.3653	35.7338	39.2089	40.0323	39.918		28.1538		13.0904	13.3163	12.0019	10.6117	10.5462	9.6115	7.48	8.4551	9.9785	15.2342		425.192	415.078	376.285	309.434	309.053	284.891	198.055	231.95	298.089	508.443
19.88	37.2361	39.4579	40.4774	43.8336	42.39	31.3046	35.8174	39	39.6774	39.8989		28.1178		13.3183	13.2401	12.0596	10.6158	10.5722	9.5868	7.5996	8.2822	9.6596	15.2511		434.335	412.13	378.575	309.592	310.061	283.902	202.821	225.162	285.367	509.118
19.92	37.3018	39.7336	40.6376	43.8689	42.255	31.4016	35.6612	38.9111	39.3871	39.9843		28.3822		13.1196	13.2514	11.9554	10.3867	10.1728	9.4194	7.179	7.9289	9.1049	15.0721		426.363	412.567	374.439	300.752	294.57	277.198	186.062	211.291	263.237	501.969
19.96	36.9167	39.1355	40.3944	43.6605	42.37	31.3399	35.5138	39.0556	39.6774	39.8848		27.8534		13.2633	13.1821	12.241	10.7071	10.8166	9.8865	7.5604	8.6022	9.924	15.5014		432.128	409.887	385.773	313.114	319.541	295.903	201.259	237.725	295.915	519.115
20	37.1199	39.1168	40.5721	43.7782	42.46	31.2713	35.5556	38.9178	40.129	39.6976		28.0288		13.2911	12.988	12.2433	10.6494	10.7312	9.6425	7.4268	8.289	10.2002	15.1388		433.244	402.379	385.865	310.888	316.228	286.132	195.936	225.429	306.934	504.633
20.04	36.8737	39.2664	40.5847	43.7479	42.035	31.0881	35.3927	38.6667	39.5806	39.623		28.1803		12.8934	12.9861	12.1044	10.4676	10.1547	9.3078	7.1124	7.8864	9.5003	14.9127		417.288	402.305	380.352	303.874	293.868	272.729	183.408	209.623	279.011	495.603
20.08	37.0947	39.2757	40.5415	43.7294	42.54	31.2909	35.6491	38.8156	39.871	39.4905		28.0192		13.2755	13.1565	12.2223	10.6102	10.8208	9.6717	7.5299	8.1964	9.9518	14.9413		432.618	408.896	385.031	309.376	319.704	287.302	200.044	221.793	297.024	496.745
20.12	36.6503	39.0607	40.3603	43.6017	42.225	30.8942	35.2244	38.6867	39.6129	39.5866		28.1779		12.6724	12.7828	11.8824	10.3238	10.3471	9.1163	6.9465	7.9088	9.535	14.8787		408.421	394.442	371.543	298.325	301.33	265.061	176.797	210.502	280.396	494.245
20.16	36.75	39.1682	40.2669	43.4992	42.005	31.0372	35.3718	38.6733	39.6452	39.6703		28.0649		12.8851	13.0033	11.902	10.3343	10.2401	9.3723	7.2069	8.0084	9.6803	15.0754		416.955	402.971	372.32	298.731	297.18	275.312	187.173	214.412	286.192	502.101
20.2	36.5631	39.0374	40.1317	43.4084	42.145	31.0255	35.4136	38.5911	39.9677	39.6164		27.8966		12.8665	13.0408	11.9351	10.4118	10.5484	9.5289	7.417	8.0945	10.1711	15.1898		416.209	404.421	373.634	301.721	309.138	281.583	195.545	217.793	305.773	506.67
20.24	36.601	39.2944	40.3324	43.4773	42.195	30.7297	34.9505	38.5267	39.3548	39.6935		28.024		12.777	13.1704	12.0084	10.3533	10.471	9.1057	6.8265	7.9027	9.4308	15.1395		412.618	409.434	376.543	299.464	306.136	264.636	172.015	210.263	276.239	504.661
20.28	36.6641	38.9065	40.2293	43.4605	42.55	30.9354	35.5182	38.8022	40.0645	39.5021		27.875		12.9891	12.9315	12.0543	10.4855	10.975	9.4604	7.5432	8.3272	10.2895	15.0971		421.127	400.193	378.364	304.564	325.685	278.84	200.574	226.929	310.496	502.967
20.32	36.4912	38.8645	40.2418	43.4891	42.21	30.6915	35.1639	38.6422	39.2903	39.4118		27.6995		12.9917	13.065	12.2423	10.6896	10.8105	9.392	7.3644	8.3427	9.6908	15.1823		421.232	405.357	385.825	312.439	319.304	276.101	193.449	227.537	286.611	506.37
20.36	36.5795	38.8692	40.2146	43.3092	42.005	30.5553	35.2156	38.5	39.6452	39.348		27.8654		12.9141	12.9038	12.0492	10.3438	10.4396	9.0899	7.2502	8.0346	9.8798	14.9526		418.118	399.122	378.162	299.097	304.918	264.004	188.899	215.441	294.151	497.196
20.4	36.3106	38.6589	40.0836	43.1681	41.925	30.6974	35.0044	38.3533	39.7742	39.6031		28.149		12.3616	12.4099	11.6346	9.9191	10.076	8.9484	6.7554	7.6043	9.7252	14.9241		395.952	380.018	361.709	282.711	290.815	258.337	169.182	198.547	287.984	496.058
20.44	36.4053	38.9393	40.1728	43.5244	42.125	30.6641	35.0462	38.4822	39.3871	39.2717		27.9351		12.6702	12.9042	11.9377	10.4893	10.4899	9.129	7.0111	7.9471	9.552	14.8066		408.333	399.137	373.737	304.711	306.869	265.569	179.371	212.006	281.074	491.365
20.48	36.2967	38.514	40.0774	43.2151	42.305	30.3908	34.8493	38.3511	39.2258	39.2378		27.7837		12.713	12.6303	11.9937	10.3314	10.8213	9.0071	6.9656	7.9674	9.5421	14.9241		410.05	388.543	375.959	298.619	319.723	260.688	177.558	212.803	280.679	496.058
20.52	36.1742	38.4299	40.0307	43.2824	41.99	30.4652	35.0429	38.5267	39.2903	39.343		28.0865		12.2877	12.2434	11.6442	10.0959	10.2035	8.7787	6.8564	7.8402	9.3038	14.7265		392.987	373.578	362.09	289.532	295.761	251.542	173.207	207.809	271.172	488.166
20.56	36.0492	38.5561	40.0976	43.3882	41.995	30.4643	34.9142	38.4356	39.6774	39.1342		28.0048		12.2444	12.4513	11.7928	10.2834	10.2902	8.8595	6.8094	7.8308	9.7726	14.5994		391.25	381.619	367.987	296.767	299.123	254.777	171.334	207.44	289.875	483.09
20.6	36.0972	38.4252	40.0209	43.3714	42.125	30.3634	34.6634	38.0733	39.6129	39.348		28.1274		12.1698	12.1978	11.5935	10.144	10.2976	8.636	6.436	7.3459	9.5855	14.6906		388.257	371.814	360.078	291.388	299.41	245.827	156.455	188.402	282.41	486.732
20.64	36.096	38.6028	40.2746	43.558	41.655	30.1939	34.5523	38.1667	39.4516	39.2436		27.9038		12.3922	12.599	12.0708	10.5542	10.0512	8.6901	6.5485	7.6629	9.6478	14.8098		397.18	387.332	379.019	307.215	289.853	247.994	160.938	200.848	284.896	491.493
20.68	36.0215	38.3551	39.7791	42.9731	41.81	30.2282	34.7602	38.3133	39.7097	39.1558		27.9159		12.3056	12.3392	11.5632	9.9572	10.1941	8.7123	6.7443	7.7974	9.8938	14.7099		393.705	377.283	358.875	284.181	295.396	248.883	168.74	206.129	294.71	487.503
20.72	36.1717	38.6168	39.954	43.1076	41.96	30.0264	34.7536	38.2289	39.8064	39.2303		27.9399		12.4318	12.5769	11.7141	10.0677	10.3201	8.4865	6.7137	7.689	9.9665	14.7604		398.768	386.477	364.864	288.444	300.283	239.841	167.521	201.873	297.61	489.52
20.76	36.0253	38.4673	39.9408	43.1849	41.775	29.9716	34.5776	38.0444	38.5484	39.2121		27.9087		12.3166	12.4586	11.7321	10.1762	10.1663	8.4629	6.5689	7.5357	8.7397	14.7734		394.146	381.902	365.578	292.631	294.318	238.896	161.751	195.854	248.668	490.039
20.8	35.8245	38.528	39.8335	42.9899	41.365	29.9696	34.7789	38.0778	39.7097	39.0978		28.2548		11.7697	12.1732	11.2787	9.6351	9.4102	8.1148	6.4241	7.223	9.5549	14.313		372.205	370.862	347.585	271.753	264.991	224.956	155.981	183.577	281.19	471.651
20.84	35.8813	38.4766	39.7652	42.916	41.885	29.9119	34.7195	38.0911	39.1936	39.0273		27.8413		12.24	12.5353	11.6239	9.9747	10.3437	8.4706	6.7782	7.6498	9.4523	14.656		391.073	384.868	361.284	284.856	301.199	239.204	170.091	200.334	277.096	485.35
20.88	35.6818	38.4252	40.0732	43.2403	41.425	30.0519	34.5589	37.8089	39.2258	39.1491		27.9327		11.9491	12.3925	11.8405	10.2076	9.7923	8.5192	6.5262	7.2762	9.3931	14.6864		379.402	379.345	369.88	293.842	279.811	241.15	160.049	185.666	274.735	486.564
20.92	36.0593	38.0888	39.8878	43.0807	41.535	29.8923	34.6018	38.0244	39.1613	39.1425		27.9447		12.3146	12.0441	11.6431	10.036	9.8903	8.3476	6.5571	7.4797	9.3166	14.6678		394.066	365.869	362.046	287.221	283.613	234.278	161.281	193.656	271.683	485.822
20.96	35.7336	38.1262	39.8028	42.8235	41.37	29.9021	34.6359	37.98	39.8387	39.1392		28.113		11.8206	11.9132	11.3898	9.6105	9.557	8.1891	6.4229	7.267	9.8257	14.4962		374.247	360.805	351.994	270.804	270.685	227.931	155.933	185.305	291.993	478.968
21	35.6149	37.8645	39.4969	42.7008	41.715	29.6317	34.3696	37.6	38.7097	39.0464		27.8293		11.9856	11.9352	11.3676	9.7715	10.1857	8.2024	6.4403	7.1707	8.9804	14.6871		380.867	361.656	351.113	277.016	295.07	228.464	156.627	181.524	258.27	486.592
21.04	35.6692	37.9813	39.7972	42.7916	41.62	29.7258	34.3421	37.7644	39.8064	38.9983		27.8942		11.975	11.9871	11.603	9.7974	10.0258	8.2316	6.3479	7.2702	10.0122	14.5741		380.441	363.664	360.455	278.015	288.868	229.633	152.945	185.43	299.433	482.079
21.08	35.654	38.1121	39.653	42.4454	41.295	29.4006	34.1265	37.6711	38.6129	38.8848		27.8918		11.9622	12.1203	11.4612	9.4536	9.7032	7.9088	6.1347	7.1793	8.8211	14.463		379.928	368.816	354.828	264.75	276.356	216.707	144.449	181.862	251.915	477.642
21.12	35.5379	38.1215	39.5408	42.5714	41.24	29.4623	34.2497	37.62	39.3871	38.8103		27.9111		11.8268	12.1104	11.3297	9.5603	9.6289	7.9512	6.2386	7.1089	9.576	14.3692		374.495	368.433	349.609	268.867	273.474	218.405	148.589	179.098	282.031	473.896
21.16	35.25	37.9439	39.4418	42.3815	41.24	29.4398	34.1276	37.5867	39.0645	38.8948		27.8413		11.6087	12.0026	11.3005	9.4402	9.6987	7.9985	6.1863	7.1454	9.3232	14.5235		365.745	364.263	348.45	264.233	276.181	220.299	146.505	180.531	271.946	480.058
21.2	35.4785	37.9907	39.7463	42.7731	41.125	29.3712	34.0275	37.3489	39.7097	38.85		27.9808		11.6977	11.9099	11.4655	9.6923	9.4442	7.7904	5.9467	6.7681	9.8289	14.3392		369.316	360.678	354.998	273.96	266.31	211.965	136.958	165.718	292.121	472.697
21.24	35.3939	37.9673	39.4251	42.5546	41.385	29.3879	34.165	37.4956	39.6774	38.8012		28.0096		11.5843	11.8577	11.1155	9.445	9.6754	7.7783	6.0554	6.886	9.7678	14.2616		364.766	358.659	341.109	264.419	275.277	211.481	141.289	170.347	289.683	469.598
21.28	35.4811	37.8084	39.3338	42.5479	41.535	29.2752	34.2255	37.6644	38.6774	38.5592		27.9784		11.7027	11.73	11.0554	9.4695	9.8566	7.6968	6.1471	7.086	8.799	14.0508		369.517	353.719	338.724	265.364	282.305	208.217	144.943	178.199	251.033	461.179
21.32	35.1629	37.8271	39.4446	42.4672	41.285	29.1303	33.9428	37.2156	39	38.6578		27.7861		11.5768	11.941	11.3585	9.5811	9.7989	7.7442	6.0567	6.8295	9.3139	14.3417		364.465	361.881	350.752	269.67	280.067	210.115	141.341	168.128	271.575	472.797
21.36	35.3598	37.9299	39.4188	42.405	41.22	29.1959	33.9923	37.26	38.7419	38.8434		27.8894		11.6704	11.9405	11.2294	9.4156	9.6306	7.7065	6.0029	6.7706	8.9525	14.424		368.221	361.861	345.629	263.284	273.54	208.606	139.197	165.816	257.157	476.084
21.4	35.1225	37.9159	39.476	42.4067	41.375	29.2801	34.0638	37.4956	39.6129	38.6578		27.7524		11.5701	12.0635	11.4236	9.5543	9.9226	7.9277	6.2114	7.1432	9.9605	14.3754		364.197	366.619	353.335	268.636	284.865	217.464	147.506	180.444	297.371	474.143
21.44	35.1351	37.5467	39.2767	42.2286	40.87	29.0539	33.9703	37.2711	38.6774	38.6404		27.7115		11.6236	11.7352	11.2652	9.4171	9.4585	7.7424	6.1588	6.9596	9.0659	14.3989		366.343	353.92	347.049	263.342	266.864	210.043	145.41	173.236	261.681	475.082
21.48	35.0253	37.4813	39.2683	42.1832	41.03	28.8756	33.8922	37.02	39.4839	38.6106		27.6418		11.5835	11.7395	11.3265	9.4414	9.6882	7.6338	6.1504	6.7782	9.9421	14.4388		364.734	354.087	349.482	264.28	275.774	205.694	145.075	166.114	296.637	476.675
21.52	35.0253	37.9486	39.4613	42.0824	40.875	29.1019	34.1584	37.3267	38.9032	38.6313		27.6346		11.5907	12.214	11.5267	9.3478	9.5404	7.8673	6.4238	7.0921	9.3686	14.4667		365.023	372.44	357.427	260.668	270.041	215.045	155.969	178.438	273.757	477.79
21.56	34.9912	37.6729	39.2411	42.0924	40.975	29.002	33.9395	37.0778	38.8064	38.6703		27.9688		11.2224	11.6041	10.9723	9.0236	9.3062	7.4332	5.8707	6.509	8.9376	14.1715		350.247	348.849	335.426	248.16	260.957	197.661	133.93	155.546	256.563	466
21.6	35.0051	37.6729	39.0822	42.0286	40.995	28.764	33.7118	37.0267	39.129	38.512		27.75		11.4551	11.8229	11.0322	9.1786	9.545	7.414	5.8618	6.6767	9.479	14.232		359.583	357.312	337.803	254.14	270.22	196.893	133.575	162.129	278.162	468.416
21.64	34.6515	37.4206	39.0335	42.0017	40.985	28.7767	33.8933	36.9111	39	38.6222		27.7861		11.0654	11.5345	10.9474	9.1156	9.4989	7.3906	6.0072	6.525	9.3139	14.3061		343.948	346.157	334.438	251.709	268.431	195.955	139.369	156.174	271.575	471.376
21.68	34.7652	37.5	39.1101	41.8286	40.91	28.8864	33.8515	36.82	38.6129	38.5841		27.7428		11.2224	11.6572	11.0673	8.9858	9.4672	7.5436	6.0087	6.4772	8.9701	14.3113		350.247	350.903	339.196	246.701	267.202	202.082	139.429	154.297	257.859	471.583
21.72	34.9785	37.514	39.2871	42.0756	40.53	28.5269	33.5017	36.4289	39.3226	38.4532		27.9471		11.2314	11.4669	11.04	9.0285	8.8829	6.9798	5.4546	5.8818	9.4755	13.9761		350.608	343.542	338.113	248.349	244.539	179.505	117.349	130.921	278.022	458.196
21.76	34.8409	37.7196	39.0732	41.7126	40.83	28.6562	33.8317	36.7911	39.4839	38.4383		27.8317		11.2092	11.7879	10.9415	8.7809	9.2983	7.2245	5.9	6.3594	9.7522	14.0766		349.717	355.959	334.204	238.795	260.651	189.304	135.097	149.672	289.061	462.209
21.8	34.5833	37.5047	39.1213	41.7748	40.615	28.6219	33.7404	36.6778	38.4516	38.5095		28.0745		10.7088	11.3302	10.7468	8.6003	8.8405	6.9474	5.5659	6.0033	8.4771	13.905		329.641	338.255	326.477	231.827	242.894	178.208	121.784	135.692	238.191	455.356
21.84	34.6641	37.486	38.9491	41.6807	40.745	28.6308	33.7404	36.7244	38.3871	38.1516		27.899		10.9651	11.487	10.7501	8.6817	9.146	7.1318	5.7414	6.2254	8.5881	13.7226		339.924	344.32	326.608	234.968	254.744	185.592	128.777	144.411	242.619	448.071
21.88	34.6944	37.1682	39.0258	41.5529	40.65	28.5984	33.7349	36.6467	39.129	38.5402		27.9712		10.9232	11.097	10.7546	8.4817	8.9788	7.0272	5.6637	6.0755	9.2578	14.039		338.243	329.235	326.787	227.251	248.258	181.403	125.681	138.526	269.337	460.708
21.92	34.6465	37.6168	38.9728	41.4067	40.45	28.5406	33.6084	36.5333	39.5806	38.2983		28.125		10.7215	11.3918	10.5478	8.1817	8.625	6.8156	5.3834	5.8083	9.5556	13.6433		330.15	340.637	318.58	215.676	234.536	172.93	114.512	128.036	281.218	444.904
21.96	34.5909	37.3832	39.0335	41.4891	40.49	28.5406	33.5919	36.5422	39	38.3157		27.9303		10.8606	11.3529	10.8032	8.4588	8.8597	7.0103	5.5616	6.0119	9.1697	13.8554		335.731	339.133	328.715	226.368	243.639	180.726	121.613	136.029	265.822	453.375
22	34.5682	37.1729	38.8453	41.3714	40.905	28.6072	33.8141	36.7711	38.9032	38.338		27.9591		10.8091	11.1138	10.5862	8.3123	9.2459	7.0481	5.755	6.212	9.0441	13.8489		333.665	329.884	320.104	220.715	258.618	182.24	129.319	143.885	260.811	453.115
22.04	34.4116	36.8084	38.924	41.3681	40.17	28.6053	33.6249	36.1333	38.6129	38.193		28.0409		10.5707	10.6675	10.5831	8.2272	8.4291	6.9644	5.484	5.4924	8.672	13.6221		324.1	312.621	319.981	217.432	226.937	178.888	118.521	115.633	245.967	444.057
22.08	34.4975	37.1355	38.8808	41.1664	40.235	28.2165	33.418	36.0933	38.5484	38.261		27.887		10.8105	11.1485	10.6938	8.1794	8.648	6.7295	5.431	5.6063	8.7614	13.844		333.721	331.227	324.374	215.588	235.428	169.482	116.409	120.105	249.533	452.92
22.12	34.4848	37.0654	38.8272	41.1664	40.015	28.1626	33.1925	36.08	39.129	38.2494		27.5577		11.1271	11.4077	10.9695	8.5087	8.7573	7.0049	5.5348	5.9223	9.6713	14.1617		346.423	341.252	335.315	228.293	239.667	180.51	120.545	132.511	285.833	465.608
22.16	34.4028	37.2523	38.8111	41.0739	40.37	28.2262	33.2794	36.18	39.129	38.1085		27.8558		10.747	11.2965	10.6553	8.1181	8.8142	6.7704	5.3236	5.7242	9.3732	13.7227		331.174	336.951	322.846	213.222	241.874	171.12	112.129	124.734	273.941	448.075
22.2	34.3813	36.8271	38.7923	41.0773	40.295	28.1949	33.429	36.2311	38.2258	38.1897		27.5962		10.9851	11.1309	10.8961	8.3811	8.9988	6.9987	5.7328	6.0349	8.7296	14.0635		340.726	330.546	332.402	223.37	249.034	180.262	128.435	136.932	248.265	461.686
22.24	34.2538	36.7944	38.6787	40.9765	40.47	28.2116	33.3916	36.0244	38.5161	38.2013		27.9399		10.5139	10.7545	10.4388	7.9366	8.8301	6.6717	5.3517	5.4845	8.6762	13.7314		321.821	315.987	314.255	206.22	242.491	167.167	113.249	115.323	246.134	448.422
22.28	34.3598	36.9299	38.6404	40.7782	40.135	28.1459	33.2475	35.7578	38.8064	38.0224		27.6346		10.9252	11.1953	10.7058	8.0436	8.8004	6.9113	5.5129	5.5232	9.2718	13.8578		338.323	333.037	324.85	210.348	241.339	176.762	119.672	116.843	269.895	453.471
22.32	34.3346	36.785	38.7728	40.7613	40.33	27.9677	33.1947	35.66	38.0323	37.9635		27.3582		11.1764	11.3268	11.1146	8.3031	9.2718	7.0095	5.7365	5.7018	8.7741	14.0753		348.401	338.123	341.073	220.36	259.623	180.694	128.582	123.855	250.04	462.158
22.36	34.404	37.0841	38.5282	40.5042	39.91	27.9324	33.0209	35.6667	38.6129	37.8873		28.0216		10.5824	10.9625	10.2066	7.3826	8.1884	6.3108	4.8993	5.0451	8.6913	13.3357		324.57	324.032	305.04	184.845	217.601	152.715	95.2223	98.0723	246.737	432.618
22.4	34.2045	36.8364	38.5902	40.5378	40.195	28.0235	33.099	35.9133	38.9355	37.9188		27.5337		10.8708	11.2027	10.7565	7.9041	8.9613	6.8898	5.4653	5.7796	9.5018	13.8551		336.14	333.323	326.862	204.966	247.58	175.901	117.776	126.909	279.071	453.363
22.44	34.1061	36.5421	38.4871	40.4941	40.035	27.6885	32.8438	35.62	38.5484	38.0406		27.988		10.3181	10.4541	10.1991	7.4061	8.347	6.1005	4.7558	5.032	8.6604	13.5226		313.966	304.367	304.742	185.751	223.753	144.294	89.5043	97.558	245.504	440.083
22.48	34.2449	36.5701	38.3254	40.3244	40.175	27.9765	33.0583	35.7422	39.0323	37.8169		27.8558		10.5891	10.6143	10.1696	7.3686	8.6192	6.5207	5.1025	5.2864	9.2765	13.4311		324.839	310.564	303.572	184.304	234.311	161.12	103.319	107.546	270.083	436.429
22.52	34.0442	36.5047	38.3491	40.2168	40.22	27.7649	32.8405	35.38	38.1613	37.8857		27.8365		10.4077	10.5682	10.2126	7.2803	8.6835	6.3284	4.904	4.9435	8.4248	13.5192		317.561	308.78	305.278	180.897	236.805	153.42	95.4096	94.0835	236.105	439.947
22.56	34.1073	36.6402	38.4467	40.3529	39.97	27.8903	33.0605	35.6889	38.871	37.7647		27.637		10.6703	10.9032	10.5097	7.6159	8.633	6.6533	5.3235	5.4519	9.334	13.5977		328.096	321.738	317.068	193.846	234.846	166.43	112.125	114.043	272.377	443.083
22.6	34.024	36.4065	38.4042	40.1361	40.02	27.9471	33.1496	35.8244	38.1613	37.6943		27.5986		10.6254	10.7079	10.5056	7.4375	8.7214	6.7485	5.451	5.6258	8.6627	13.5657		326.295	314.184	316.905	186.963	238.275	170.243	117.206	120.871	245.596	441.804
22.64	34.0997	36.5841	38.3359	40.0034	40.09	27.6631	32.8284	35.5133	38.3226	37.6843		27.8966		10.4031	10.5875	10.1393	7.0068	8.4934	6.1665	4.8318	5.0167	8.526	13.2577		317.376	309.527	302.369	170.345	229.431	146.937	92.5327	96.9573	240.142	429.503
22.68	34.0859	36.3318	38.2056	40.2034	40.085	27.6748	32.8614	35.3644	37.6452	37.7017		27.6034		10.6825	10.6284	10.3022	7.5	8.7816	6.4714	5.158	5.161	8.1418	13.5683		328.586	311.109	308.834	189.374	240.61	159.146	105.531	102.623	224.814	441.908
22.72	33.822	36.3972	38.4314	39.9765	40.29	27.6229	32.8383	35.3756	38.1613	37.633		27.5625		10.4595	10.7347	10.5689	7.314	9.0275	6.4604	5.1758	5.2131	8.6988	13.5405		319.639	315.221	319.417	182.198	250.147	158.706	106.24	104.668	247.036	440.798
22.76	33.8346	36.3972	38.223	39.8958	40.09	27.7796	33.0594	35.6711	38.6129	37.483		27.8389		10.1957	10.4583	10.0841	6.9569	8.5511	6.3407	5.1205	5.2322	8.874	13.1141		309.055	304.529	300.179	168.42	231.669	153.912	104.036	105.418	254.025	423.768
22.8	33.8775	36.1682	38.324	39.9227	39.935	27.7522	32.8141	35.5111	38.2903	37.4441		27.9519		10.1256	10.1163	10.0721	6.8708	8.2831	6.2003	4.7622	4.9592	8.4384	12.9622		306.243	291.301	299.702	165.098	221.275	148.29	89.7593	94.6999	236.647	417.701
22.84	33.7727	36.0841	38.1282	39.8067	40.09	27.4515	32.5512	34.9533	38.4194	37.3546		27.7909		10.1818	10.1932	10.0373	6.9158	8.5991	6.0606	4.6603	4.5624	8.7285	13.0337		308.497	294.275	298.321	166.834	233.531	142.696	85.6989	79.1214	248.221	420.557
22.88	33.9331	35.9439	38.0662	39.8084	40.045	27.5142	32.7877	35.2956	38.0968	37.507		28.0072		10.1259	9.8367	9.759	6.7012	8.3378	5.907	4.6805	4.6884	8.1896	12.9698		306.255	280.486	287.277	158.554	223.396	136.545	86.5038	84.0682	226.721	418.005
22.92	33.6503	35.6822	37.8042	39.437	39.965	27.5377	32.5809	35.0756	37.9677	37.3869		27.5529		10.2974	10.0293	9.9513	6.7841	8.7121	6.3848	4.928	4.9227	8.5148	13.304		313.135	287.936	294.909	161.752	237.914	155.678	96.366	93.2669	239.695	431.352
22.96	33.553	35.7664	37.8976	39.395	40.24	27.5142	32.593	35.0644	38.0323	37.3861		27.6635		10.0895	10.0029	9.9341	6.6315	8.8765	6.2507	4.8295	4.8009	8.4688	13.1926		304.794	286.914	294.226	155.865	244.291	150.308	92.441	88.4849	237.86	426.903
23	33.6162	35.6355	37.8843	39.205	40.01	27.5318	32.6381	35.2222	38.2258	37.2999		27.5697		10.2465	9.9658	10.0146	6.5353	8.7403	6.3621	4.9684	5.0525	8.7561	13.2002		311.093	285.479	297.421	152.153	239.008	154.769	97.9758	98.3628	249.322	427.207
23.04	33.5682	35.7804	37.9101	39.2538	40.105	27.478	32.6469	35.2489	38.4194	37.425		27.6851		10.0831	9.9953	9.925	6.4687	8.7199	6.1929	4.8618	4.9638	8.8343	13.2099		304.538	286.621	293.865	149.583	238.217	147.994	93.7281	94.8805	252.442	427.594
23.08	33.3384	35.729	37.7192	39.1277	40.145	27.4192	32.5347	34.9533	38.4194	37.4466		27.7139		9.8245	9.9151	9.7053	6.3138	8.7311	6.1053	4.7208	4.6394	8.8055	13.2027		294.162	283.518	285.146	143.607	238.651	144.486	88.1097	82.1444	251.293	427.306
23.12	33.452	35.729	37.7888	39.1378	39.925	27.4829	32.4114	34.7778	38.2903	37.2958		27.3654		10.2866	10.2636	10.1234	6.6724	8.8596	6.5175	4.946	4.8124	9.0249	13.4004		312.702	296.998	301.738	157.443	243.635	160.992	97.0832	88.9364	260.045	435.202
23.16	33.5278	35.4766	37.7888	39.2	40.12	27.4417	32.5126	34.96	37.7419	37.3049		27.5649		10.1629	9.8117	9.9239	6.5351	8.8551	6.2768	4.8477	4.7951	8.277	13.21		307.739	279.519	293.821	152.145	243.461	151.354	93.1662	88.2572	230.208	427.598
23.2	33.4773	35.3037	37.6453	39.0219	40.015	27.2145	32.3564	35.0622	37.7742	37.2113		27.649		10.0283	9.5547	9.6963	6.2729	8.666	5.9655	4.6074	4.8132	8.2252	13.0323		302.339	269.578	284.789	142.029	236.126	138.888	83.591	88.9678	228.142	420.501
23.24	33.4924	35.1075	37.7854	38.9983	40.055	27.2723	32.341	34.7733	37.7419	37.2883		27.3726		10.3198	9.6349	10.1128	6.5257	8.9824	6.2997	4.8684	4.8007	8.4693	13.3857		314.034	272.68	301.318	151.783	248.398	152.271	93.9911	88.4771	237.88	434.615
23.28	33.4937	35.2056	37.6753	39.1025	40.19	27.1783	32.3267	34.8711	37.4194	37.4366		27.7933		9.9004	9.3123	9.582	6.2092	8.6967	5.785	4.4334	4.4778	7.7261	13.1133		297.208	260.202	280.253	139.571	237.317	131.659	76.6576	75.7999	208.23	423.736
23.32	33.4003	35.5514	37.6077	38.8941	39.815	27.3193	32.4092	34.9333	38.129	37.4515		27.762		9.8383	9.6894	9.5457	6.0321	8.353	5.9573	4.5472	4.5713	8.467	13.1595		294.716	274.788	278.813	132.738	223.986	138.559	81.1922	79.4708	237.788	425.581
23.36	33.2462	35.1729	37.5352	38.842	40.12	27.0509	32.2057	34.7222	38.5806	37.106		28		9.4462	9.0729	9.2352	5.742	8.42	5.4509	4.1057	4.1222	8.6806	12.576		278.985	250.942	266.491	121.545	226.584	118.28	63.5998	61.839	246.31	402.277
23.4	33.3144	35.0748	37.6843	38.9613	39.885	27.1998	32.374	34.7956	37.8064	37.1972		27.9183		9.5961	9.0565	9.466	5.943	8.2667	5.6815	4.3557	4.2773	7.9881	12.7489		284.999	250.308	275.65	129.3	220.638	127.515	73.5615	67.9282	218.683	409.182
23.44	33.524	35.0187	37.7547	38.9176	39.97	26.9491	31.9461	34.6178	37.5161	37.2345		27.6683		10.0557	9.2504	9.7864	6.1493	8.6017	5.6808	4.1778	4.3495	7.9478	13.0362		303.438	257.808	288.365	137.26	233.632	127.487	66.4727	70.7628	217.075	420.657
23.48	33.2816	34.9159	37.5436	38.8202	40.235	27.1841	32.2552	34.8067	37.6452	37.0812		27.6178		9.8638	9.1981	9.6258	6.1024	8.9172	5.9663	4.5374	4.5889	8.1274	12.9334		295.739	255.785	281.991	135.45	245.869	138.92	80.8017	80.1618	224.24	416.551
23.52	33.2399	35.0187	37.4592	38.558	39.92	27.1753	32.3531	34.84	37.7419	37.1127		27.8702		9.5697	9.0485	9.289	5.5878	8.3498	5.7051	4.3829	4.3698	7.9717	12.7125		283.94	249.998	268.626	115.595	223.862	128.46	74.6454	71.5598	218.028	407.728
23.56	33.2992	35.1121	37.5268	38.6403	40.095	26.8766	32.0022	34.62	37.6452	36.8674		27.9543		9.5449	9.0578	9.2725	5.586	8.4407	5.3223	3.9479	4.0657	7.7909	12.3831		282.945	250.358	267.971	115.526	227.387	113.131	57.3119	59.6207	210.815	394.572
23.6	33.2323	35.1262	37.4369	38.5479	40.21	26.9148	31.8185	34.5467	38.0323	37.0497		27.6947		9.7376	9.3315	9.4422	5.7532	8.8153	5.6201	4.0238	4.252	8.4376	12.825		290.676	260.945	274.705	121.977	241.917	125.056	60.3363	66.9349	236.615	412.221
23.64	33.0631	34.9393	37.1895	38.6034	40.225	26.9824	32.2475	34.6778	37.6452	37.2394		27.6755		9.5876	9.1638	9.214	5.8279	8.8495	5.7069	4.472	4.4023	8.0697	13.0339		284.658	254.458	265.649	124.859	243.243	128.532	78.1957	72.8358	221.938	420.565
23.68	33.0568	34.6495	37.2293	38.5933	40.145	26.9657	32.0869	34.6	37.5484	36.9975		27.613		9.6438	8.9365	9.3163	5.8803	8.832	5.7527	4.3739	4.387	8.0354	12.8545		286.913	245.666	269.709	126.881	242.565	130.366	74.2867	72.2351	220.57	413.4
23.72	32.9874	34.9533	37.108	38.3597	40.025	26.9158	31.9043	34.2844	37.7097	37.1599		27.7716		9.4158	9.0817	9.0364	5.4881	8.5534	5.5442	4.0327	3.9128	8.0381	12.8583		277.765	251.282	258.602	111.749	231.759	122.017	60.6909	53.6178	220.677	413.551
23.76	32.8699	34.8271	37.1882	38.5025	40.04	26.8648	32.0572	34.4622	37.5806	36.9917		27.9303		9.1396	8.7968	8.9579	5.4722	8.4097	5.3345	4.0269	3.9319	7.7503	12.5314		266.684	240.262	255.486	111.135	226.185	113.619	60.4598	54.3677	209.196	400.495
23.8	33.0076	34.8505	37.2125	38.3849	39.825	26.9167	31.9747	34.5378	38.1613	36.8716		27.5962		9.6114	9.1543	9.3163	5.6887	8.5288	5.7205	4.2785	4.3416	8.6651	12.7454		285.613	254.09	269.709	119.488	230.804	129.077	70.4853	70.4527	245.691	409.042
23.84	32.7841	34.6262	37.2599	38.6336	40.005	26.8991	31.9505	34.5	38.1936	36.9428		27.6322		9.3519	8.894	9.3277	5.9014	8.6728	5.6669	4.2183	4.2678	8.6614	12.7806		275.202	244.022	270.162	127.695	236.39	126.93	68.0865	67.5553	245.544	410.448
23.88	32.7235	34.4486	37.0746	38.4303	40.015	26.9256	32.0594	34.4778	38.0323	36.8766		27.6346		9.2889	8.714	9.14	5.6957	8.6804	5.691	4.3248	4.2432	8.4977	12.712		272.674	237.06	262.713	119.758	236.685	127.895	72.3303	66.5895	239.013	407.708
23.92	32.9205	34.7944	36.8767	38.1412	39.87	26.7326	31.791	34.2689	37.6452	36.6595		27.5529		9.5676	9.1415	9.0238	5.4883	8.6171	5.5797	4.1381	4.116	8.1923	12.5766		283.856	253.595	258.102	111.756	234.229	123.438	64.8908	61.5955	226.829	402.301
23.96	32.7058	34.285	37.0355	38.3244	39.76	26.7728	31.9362	34.2289	37.7742	36.8931		27.4928		9.413	8.6922	9.2427	5.7316	8.5672	5.68	4.3434	4.1361	8.3814	12.8703		277.653	236.216	266.788	121.144	232.294	127.455	73.0714	62.3847	234.373	414.031
24	32.6742	34.243	36.7895	37.9479	39.815	26.6043	31.8625	34.2511	37.5806	36.8509		27.4447		9.4295	8.6983	9.0448	5.4032	8.6703	5.5596	4.3178	4.2064	8.2359	12.8762		278.315	236.452	258.935	108.473	236.293	122.633	72.0513	65.1447	228.569	414.266
24.04	32.851	34.6682	36.7652	38.0336	39.78	26.7777	31.8625	34.3133	37.7742	36.6802		27.7764		9.2746	8.7918	8.6888	5.1572	8.3036	5.4013	3.9861	3.9369	8.0978	12.3738		272.1	240.069	244.807	98.9814	222.07	116.294	58.8341	54.564	223.059	394.201
24.08	32.4381	34.4813	36.9965	38.2807	39.685	26.5534	31.7448	34.1467	37.8387	36.4184		27.6346		9.0035	8.7467	9.0619	5.5461	8.3504	5.3188	4.0102	3.9121	8.3041	12.2538		261.224	238.324	259.613	113.986	223.885	112.991	59.7944	53.5904	231.289	389.408
24.12	32.6667	34.3131	36.9505	38.163	39.7	26.5299	31.6986	34.2156	37.3226	36.7374		27.3966		9.4701	8.8165	9.2539	5.6664	8.6034	5.5333	4.202	4.219	8.026	12.8108		279.944	241.024	267.233	118.628	233.698	121.58	67.437	65.6394	220.195	411.654
24.16	32.6831	33.9673	36.8732	38.1882	39.94	26.4868	31.7107	34.1511	37.2258	36.3778		27.6731		9.21	8.1942	8.9001	5.4151	8.5669	5.2137	3.9376	3.878	7.6527	12.1747		269.509	216.954	253.193	108.932	232.282	108.782	56.9015	52.2516	205.302	386.249
24.2	32.7462	34.1355	36.839	38.1378	39.78	26.5651	31.758	34.2289	38.2258	36.4267		27.8438		9.1024	8.1917	8.6952	5.194	8.2362	5.1213	3.8142	3.7851	8.482	12.0529		265.192	216.857	245.061	100.401	219.455	105.082	51.9844	48.6043	238.387	381.384
24.24	32.8371	34.4206	36.9895	38.1664	39.82	26.4319	31.5182	34.1867	37.129	36.6479		27.8942		9.1429	8.4264	8.7953	5.1722	8.2258	4.9377	3.524	3.6925	7.3348	12.2237		266.816	225.935	249.034	99.5602	219.052	97.7295	40.4208	44.9688	192.619	388.206
24.28	32.447	33.9393	36.5958	37.9849	39.76	26.4104	31.5215	34.1889	37.2903	36.5079		27.6514		8.9956	8.1879	8.6444	5.2335	8.4086	5.159	3.7701	3.9375	7.7389	12.3265		260.907	216.71	243.045	101.925	226.142	106.591	50.2271	54.5876	208.741	392.312
24.32	32.6225	34.4159	36.5868	37.874	39.435	26.4143	31.5952	34.1578	37.3226	36.4118		27.7933		9.0292	8.5226	8.4935	4.9807	7.9417	5.021	3.7019	3.7645	7.6293	12.0885		262.255	229.656	237.057	92.1715	208.033	101.065	47.5096	47.7955	204.368	382.806
24.36	32.2374	34.028	36.6474	38.1983	39.81	26.4858	31.5049	34.1533	37.1936	36.2527		27.5168		8.9206	8.4112	8.8306	5.5815	8.5932	5.369	3.8881	4.0365	7.7768	12.2059		257.898	225.347	250.435	115.352	233.302	115.001	54.9291	58.4743	210.253	387.495
24.4	32.4268	34.0093	36.6495	37.9613	39.595	26.2174	31.1683	33.6689	37.6774	36.2693		27.6562		8.9706	8.2531	8.6933	5.2051	8.2388	4.9612	3.4121	3.4127	8.1212	12.0831		259.904	219.232	244.986	100.83	219.556	98.6705	35.9619	33.9837	223.993	382.59
24.44	32.2967	33.7009	36.4571	37.7966	39.76	26.3849	31.264	34.0667	37.2903	36.2394		27.25		9.2467	8.3509	8.9071	5.4466	8.81	5.5349	3.914	4.2167	8.1403	12.4594		270.981	223.015	253.47	110.147	241.711	121.644	55.9611	65.5491	224.755	397.62
24.48	32.1654	33.9159	36.5289	37.8118	39.34	26.3448	31.4741	34.1133	37.3226	36.1707		27.6298		8.7356	8.1861	8.5991	5.082	8.0102	5.115	3.7443	3.8835	7.7928	12.0109		250.475	216.64	241.248	96.0799	210.69	104.829	49.1991	52.4675	210.891	379.707
24.52	32.298	34	36.5519	37.8151	39.675	26.4358	31.4037	34.1022	37.0645	36.0174		27.613		8.885	8.287	8.6389	5.1021	8.362	5.2228	3.6907	3.8892	7.5515	11.8744		256.469	220.543	242.827	96.8555	224.335	109.146	47.0633	52.6913	201.265	374.255
24.56	32.1313	34.0981	36.2181	37.6538	39.49	26.3271	31.3674	34.0022	36.9677	36.1698		27.4279		8.9034	8.5702	8.4902	5.1259	8.3621	5.2992	3.8395	3.9743	7.6398	12.2119		257.208	231.497	236.926	97.7737	224.339	112.206	52.9925	56.0324	204.787	387.735
24.6	32.2639	33.7617	36.2523	37.7966	39.39	26.1616	31.2002	33.8667	37.5806	36.1259		27.875		8.5889	7.7867	8.0773	4.8216	7.815	4.6866	3.2252	3.3917	7.8056	11.7209		244.59	201.191	220.54	86.0329	203.118	87.6742	28.5145	33.1593	211.402	368.124
24.64	32.149	33.8411	36.3742	37.7782	39.03	26.2106	31.3498	33.9467	37.5484	35.995		27.5361		8.8129	8.205	8.5381	5.1421	7.7939	5.0745	3.7137	3.8106	8.1123	11.9289		253.577	217.371	238.827	98.3988	202.3	103.208	47.9798	49.6054	223.638	376.432
24.68	32.1591	33.8832	36.3178	37.5731	39.365	26.3457	31.4708	34.1111	37.6129	36.0398		27.4567		8.9024	8.3265	8.5611	5.0164	8.2083	5.289	3.9141	4.0544	8.2562	12.0531		257.168	222.071	239.74	93.5489	218.373	111.797	55.9651	59.1771	229.378	381.392
24.72	32.1768	33.9299	36.4174	37.6807	39.23	26.0088	31.1573	33.6756	37	36.0671		27.7308		8.646	8.0991	8.3866	4.8499	7.7992	4.678	3.3265	3.3448	7.3692	11.8063		246.881	213.275	232.815	87.1248	202.506	87.3298	32.551	31.318	193.992	371.535
24.76	31.9773	33.6776	36.4544	37.6118	39.035	26.2625	31.4686	33.9844	37.0645	35.8351		27.3005		8.8768	8.2771	8.8539	5.2113	8.0345	5.362	4.0681	4.0839	7.864	12.0046		256.14	220.16	251.359	101.069	211.632	114.72	62.1015	60.3353	213.732	379.455
24.8	32.053	33.8551	36.3394	37.5193	38.995	26.1538	31.2541	33.5133	37.5806	35.7755		27.5481		8.7049	8.207	8.4913	4.8712	7.7469	5.0057	3.606	3.3652	8.1325	11.6974		249.244	217.449	236.97	87.9466	200.477	100.453	43.6882	32.1189	224.443	367.186
24.84	32.0202	33.7056	36.1157	37.4118	39.03	25.8629	31.1925	33.5133	37.5484	35.628		27.3702		8.85	8.2354	8.4455	4.9416	7.9598	4.8927	3.7223	3.5431	8.2782	11.7278		255.065	218.547	235.152	90.6629	208.735	95.9274	48.3224	39.1033	230.256	368.4
24.88	32.0038	33.9019	36.2655	37.4471	38.87	26.0646	31.3905	33.8378	36.8387	35.9345		27.4255		8.7783	8.3764	8.54	4.9216	7.7445	5.0391	3.865	3.8123	7.5132	11.979		252.189	224.001	238.902	89.8912	200.384	101.79	54.0086	49.6722	199.737	378.433
24.92	31.8788	33.5888	36.0544	37.5025	39.13	26.0744	31.2937	33.7311	36.6129	35.6379		27.6322		8.4466	7.8566	8.1222	4.7703	7.7978	4.8422	3.5615	3.4989	7.0807	11.4757		238.881	203.895	222.322	84.0536	202.451	93.9052	41.915	37.368	182.482	358.331
24.96	31.8157	33.8645	36.1157	37.442	39.06	26.0078	31.1991	33.7044	37.5161	35.6835		27.488		8.5277	8.2765	8.3277	4.854	7.872	4.9198	3.6111	3.6164	8.1281	11.6655		242.134	220.137	230.477	87.283	205.329	97.0127	43.8915	41.9811	224.268	365.912
25	31.9192	33.7804	36.1568	37.3933	38.955	25.951	31.1881	33.5489	37.5484	35.4797		27.8197		8.2995	7.8607	8.0371	4.4736	7.4353	4.5313	3.2684	3.1292	7.8287	11.13		232.979	204.054	218.945	72.6059	188.391	81.4552	30.2359	22.8534	212.323	344.524
25.04	31.8359	33.6542	35.9672	37.2941	38.95	26.0284	31.4543	33.98	37.3871	35.5021		27.75		8.2859	7.8042	7.9172	4.4441	7.5	4.6784	3.6043	3.63	7.7371	11.2221		232.433	201.868	214.187	71.4677	190.901	87.3458	43.6205	42.515	208.669	348.203
25.08	31.7639	33.8037	35.9038	37.2403	38.93	25.9804	31.2794	33.6378	37.0645	35.3877		27.3846		8.5793	8.3191	8.2192	4.7557	7.8454	4.9958	3.7948	3.6532	7.7799	11.4731		244.205	221.785	226.172	83.4902	204.298	100.056	51.2113	43.4259	210.377	358.227
25.12	31.7879	33.5327	35.9275	37.0824	38.91	25.9128	31.2783	33.4289	37.1613	35.5286		27.6298		8.3581	7.8029	7.9977	4.3526	7.5802	4.683	3.5485	3.1991	7.6315	11.3688		235.33	201.818	217.382	67.9373	194.011	87.53	41.397	25.5977	204.456	354.062
25.16	31.5909	33.2196	36.076	37.4303	39.02	26.0108	31.4356	33.6689	37.0323	35.2983		27.4279		8.363	7.6917	8.3481	4.9024	7.8921	4.9829	3.9077	3.641	7.7044	11.3404		235.527	197.517	231.287	89.1504	206.109	99.5395	55.7101	42.9469	207.365	352.928
25.2	31.8371	33.2804	35.9317	37.2756	38.925	25.81	31.4433	33.7156	37.0323	35.1814		27.6346		8.4025	7.5458	7.9971	4.541	7.5904	4.5754	3.7087	3.481	7.4977	11.0168		237.111	191.873	217.358	75.2064	194.407	83.2212	47.7805	36.6652	199.118	340.003
25.24	31.9028	33.3785	35.8146	36.9832	38.835	26.001	31.5358	33.8022	36.7419	35.3471		27.7572		8.3456	7.5213	7.7574	4.126	7.3778	4.6438	3.6786	3.445	7.0847	11.0599		234.828	190.926	207.846	59.1944	186.161	85.9603	46.5811	35.2519	182.642	341.725
25.28	31.6755	33.4159	35.853	37.2286	38.985	25.7884	31.2365	33.6178	37.2258	35.0787		27.7163		8.1592	7.5996	7.8367	4.4123	7.5687	4.4721	3.4202	3.3015	7.6095	10.8324		227.35	193.954	210.992	70.2408	193.565	79.0846	36.2847	29.618	203.579	332.638
25.32	31.4015	33.3318	35.8174	37.0605	38.78	25.9158	31.4345	33.82	36.6774	35.4747		27.5481		8.0534	7.6837	7.9693	4.4124	7.5319	4.7677	3.7864	3.6719	7.2293	11.3966		223.105	197.207	216.255	70.2446	192.138	90.9218	50.8766	44.16	188.411	355.172
25.36	31.6591	33.0935	35.8293	37.121	38.745	25.7483	31.1474	33.7911	37.1936	35.1781		27.3149		8.5442	7.6786	8.2144	4.7061	7.7301	4.8334	3.7325	3.8762	7.9787	11.3332		242.796	197.01	225.981	81.5765	199.825	93.5528	48.7289	52.1809	218.308	352.64
25.4	31.3977	33.4206	35.8948	37.037	38.435	25.6435	31.0011	33.7267	36.5806	34.9271		27.2067		8.391	8.1139	8.3881	4.7303	7.5283	4.8368	3.6944	3.92	7.4739	11.1904		236.65	213.848	232.874	82.5102	191.998	93.6889	47.2107	53.9005	198.169	346.937
25.44	31.5518	33.257	35.9261	37.205	38.69	25.7718	31.1639	33.8044	37.0645	35.0663		27.6058		8.146	7.5512	8.0203	4.4992	7.3842	4.566	3.4581	3.5986	7.5587	10.9305		226.82	192.082	218.279	73.5936	186.409	82.8448	37.7949	41.2822	201.552	336.556
25.48	31.3763	33.3505	35.7373	36.9832	38.66	25.5896	31.3916	33.76	37.6452	34.9114		27.3029		8.2734	7.9476	8.1344	4.5803	7.6571	4.6867	3.9887	3.8571	8.4423	11.0785		231.932	207.415	222.806	76.7227	196.994	87.6782	58.9377	51.431	236.803	342.467
25.52	31.4545	33.1869	35.5213	36.8891	38.66	25.6131	31.1474	33.4867	36.7097	34.836		27.4038		8.2507	7.6831	7.8175	4.3853	7.5562	4.6093	3.6436	3.4829	7.4059	10.9022		231.021	197.184	210.231	69.199	193.08	84.5787	45.1865	36.7398	195.456	335.426
25.56	31.5013	33.3037	35.7247	37.0168	38.515	25.5945	31.0154	33.5867	37.5484	35.0307		27.3173		8.384	7.8864	8.1074	4.5995	7.4977	4.6772	3.5981	3.6694	8.3311	11.1834		236.369	205.048	221.735	77.4635	190.811	87.2978	43.3734	44.0619	232.367	346.657
25.6	31.4116	33.0234	35.724	37.0639	38.41	25.3888	31.0055	33.4533	36.5484	34.826		27.7043		7.9073	7.2191	7.7197	4.2596	7.0057	4.0845	3.2012	3.149	6.9441	10.5917		217.244	179.236	206.349	64.3491	171.728	63.5632	27.5582	23.6308	177.033	323.025
25.64	31.2614	33.0327	35.5686	36.7563	38.43	25.4848	30.9967	33.5311	36.9677	34.7862		27.2212		8.2402	7.7115	8.0474	4.4351	7.5088	4.6636	3.6755	3.7099	7.8465	11.035		230.6	198.283	219.354	71.1205	191.242	86.7532	46.4576	45.6519	213.034	340.73
25.68	31.2879	32.8131	35.4836	36.9059	38.46	25.4848	31.1474	33.5156	36.4516	34.8873		27.262		8.2259	7.4511	7.9216	4.5439	7.498	4.6228	3.7854	3.6536	7.2896	11.0953		230.026	188.21	214.362	75.3183	190.823	85.1193	50.8368	43.4416	190.816	343.138
25.72	31.3535	32.9159	35.4725	36.874	38.47	25.5132	31.0396	33.6956	36.3548	34.8683		27.4856		8.0679	7.3303	7.6869	4.2884	7.2844	4.4276	3.454	3.61	6.9692	10.8527		223.687	183.538	205.048	65.4603	182.538	77.3026	37.6315	41.7298	178.034	333.449
25.76	31.1364	32.7897	35.4794	36.8303	38.44	25.6601	31.2431	33.5578	36.871	34.9105		27.363		7.9734	7.3267	7.8164	4.3673	7.377	4.6971	3.7801	3.5948	7.608	11.0175		219.896	183.398	210.187	68.5045	186.13	88.0947	50.6256	41.1331	203.519	340.031
25.8	31.3409	32.9252	35.5575	36.8807	38.74	25.4241	30.9593	33.5133	37.0323	34.6852		27.7212		7.8197	7.104	7.5363	4.0595	7.3188	4.1029	3.1381	3.1921	7.4111	10.434		213.729	174.784	199.071	56.6286	183.872	64.3	25.0438	25.3229	195.663	316.727
25.84	31.1162	32.9673	35.4244	36.7092	38.355	25.4417	30.9648	33.32	36.3871	34.7506		27.3293		7.9869	7.538	7.7951	4.2799	7.3257	4.5124	3.5355	3.3907	7.1578	10.8913		220.437	191.572	209.342	65.1323	184.14	80.6984	40.879	33.12	185.558	334.991
25.88	30.9116	32.6682	35.2411	36.6387	37.985	25.2458	30.8702	33.2822	37.129	34.7514		27.4255		7.6861	7.1427	7.5156	4.1132	6.8595	4.2203	3.3447	3.2567	7.8035	10.7959		208.369	176.281	198.25	58.7005	166.058	69.0013	33.2762	27.8591	211.318	331.181
25.92	31.0366	32.8131	35.4864	36.8067	38.165	25.4261	31.0363	33.6	36.2581	34.5336		27.2861		7.9505	7.427	7.9003	4.4206	7.1789	4.54	3.6502	3.7139	7.072	10.7175		218.977	187.278	213.516	70.561	178.446	81.8036	45.4495	45.809	182.135	328.049
25.96	30.9899	32.5748	35.1073	36.5059	37.955	25.3007	31.1463	33.7511	36.2903	34.6156		27.5938		7.5961	6.881	7.2135	3.8121	6.6612	4.1069	3.4525	3.5573	6.7965	10.4918		204.758	166.159	186.261	47.0831	158.366	64.4602	37.5717	39.6608	171.144	319.035
26	31.0543	32.4112	35.3491	36.8269	38.175	25.4025	31.1265	33.6378	36.9355	34.5642		27.4471		7.8072	6.8641	7.602	4.2798	7.0279	4.3554	3.5794	3.5907	7.5884	10.5871		213.228	165.505	201.679	65.1285	172.589	74.4113	42.6283	40.9721	202.737	322.841
26.04	30.9419	32.8178	35.2774	36.5916	38.165	25.6112	31.1122	33.6489	36.9355	34.6404		27.6995		7.4424	7.0183	7.2779	3.7921	6.7655	4.3117	3.3127	3.3494	7.336	10.4109		198.592	171.469	188.817	46.3114	162.412	72.6614	32.0011	31.4986	192.667	315.804
26.08	30.9949	32.8598	35.1665	36.7429	38.05	25.333	31.1067	33.6178	36.871	34.2908		27.5264		7.6685	7.2334	7.3401	4.1165	6.8236	4.2066	3.4803	3.4914	7.4446	10.2344		207.663	179.79	191.285	58.8278	164.665	68.4527	38.6795	37.0735	197	308.755
26.12	30.6894	32.5794	34.9944	36.5395	38.04	25.5377	31.1826	33.8711	36.4516	34.5286		27.4399		7.4495	7.0395	7.2545	3.9996	6.9001	4.4978	3.6427	3.8312	7.1117	10.5587		198.877	172.289	187.888	54.3175	167.632	80.1137	45.1506	50.4142	183.719	321.707
26.16	30.9154	32.5654	35.1819	36.8353	38.035	25.4094	31.1628	33.6756	36.871	34.5435		27.3221		7.7933	7.1433	7.5598	4.4132	7.0129	4.4873	3.7407	3.7535	7.6489	10.6914		212.67	176.304	200.004	70.2755	172.008	79.6933	49.0556	47.3637	205.15	327.007
26.2	30.75	32.8551	35.0453	36.637	37.795	25.2703	30.8295	33.5844	36.4194	34.4565		27.1298		7.8202	7.6253	7.6155	4.4072	6.9652	4.5405	3.5997	3.8546	7.3896	10.7967		213.749	194.948	202.214	70.044	170.157	81.8236	43.4372	51.3329	194.806	331.213
26.24	30.7374	32.8224	34.9352	36.5429	38.02	25.284	31.0077	33.6022	35.871	34.5443		27.3077		7.6297	7.4147	7.3275	4.1352	7.0123	4.3763	3.6	3.6945	6.6633	10.7066		206.106	186.802	190.785	59.5493	171.984	75.2483	43.4492	45.0473	165.83	327.614
26.28	30.6048	32.6729	35.1408	36.5176	37.725	25.4016	30.9538	33.6689	36.9355	34.4209		27.2308		7.574	7.3421	7.61	4.1868	6.7942	4.5708	3.623	3.8381	7.8047	10.6601		203.872	183.994	201.996	61.5402	163.525	83.037	44.3656	50.6851	211.366	325.757
26.32	30.7336	32.6869	35.0634	36.484	37.485	25.334	31.0594	33.5044	37.0645	34.4557		27.3798		7.5538	7.2071	7.3836	4.0042	6.4052	4.3542	3.5796	3.5246	7.7847	10.5459		203.061	178.772	193.012	54.4949	148.437	74.3633	42.6363	38.377	210.568	321.196
26.36	30.6578	32.5327	35.0028	36.637	37.52	25.2468	30.9197	33.2867	36.2903	34.5452		27.2572		7.6006	7.1755	7.4456	4.2798	6.5628	4.3896	3.5625	3.4295	7.1331	10.758		204.939	177.55	195.472	65.1285	154.55	75.7809	41.9549	34.6433	184.573	329.667
26.4	30.697	32.7991	34.9017	36.6571	38.19	25.1567	30.9032	33.4133	37.129	34.2104		27.3774		7.5196	7.3217	7.2243	4.1797	7.1126	4.1793	3.4258	3.4359	7.8516	10.303		201.689	183.205	186.69	61.2663	175.875	67.3594	36.5078	34.8946	213.237	311.495
26.44	30.6793	32.4766	34.6906	36.4353	37.71	25.1156	30.8614	33.4822	36.9355	34.2461		27.2476		7.6317	7.129	7.143	4.0877	6.7624	4.268	3.5138	3.6346	7.7879	10.4685		206.187	175.751	183.464	57.7166	162.292	70.9114	40.0143	42.6956	210.696	318.104
26.48	30.6692	32.4533	34.9199	36.6403	37.935	25.3888	31.1672	33.7822	36.5806	34.0505		27.3149		7.5543	7.0384	7.305	4.2254	6.9201	4.4739	3.7523	3.8673	7.3657	10.2056		203.081	172.247	189.892	63.0296	168.408	79.1567	49.5179	51.8315	193.852	307.604
26.52	30.5922	32.5561	34.7268	36.237	37.715	25.3526	31.1661	33.7489	36.3226	34.3256		27.4808		7.3114	6.9753	6.946	3.6562	6.5342	4.2718	3.5853	3.6681	6.9418	10.3148		193.336	169.806	175.646	41.068	153.44	71.0636	42.8634	44.0108	176.941	311.966
26.56	30.5568	32.2617	34.8474	36.4706	37.61	25.0686	30.9164	33.5089	35.9677	34.372		27.4327		7.3241	6.729	7.1147	3.9379	6.4773	4.0359	3.3837	3.4762	6.635	10.4093		193.846	160.279	182.341	51.9369	151.233	61.617	34.8303	36.4768	164.701	315.74
26.6	30.654	32.729	34.8376	36.5277	37.81	24.9334	30.8339	33.5711	36.4516	34.1317		27.2981		7.5559	7.3309	7.2395	4.1296	6.8119	4.0353	3.4358	3.673	7.2535	10.3036		203.145	183.561	187.293	59.3333	164.211	61.593	36.9063	44.2032	189.376	311.518
26.64	30.6162	32.6822	34.7164	36.5176	37.585	25.1146	30.8625	33.4178	36.5806	34.3099		27.3269		7.4893	7.2553	7.0895	4.0907	6.5581	4.1877	3.4356	3.4909	7.3537	10.453		200.473	180.637	181.341	57.8324	154.367	67.6958	36.8983	37.0539	193.373	317.485
26.68	30.4659	32.528	34.7882	36.2807	37.64	25.001	31.0022	33.4622	35.6774	34.1408		27.4399		7.226	6.9881	7.0483	3.7408	6.5001	3.9611	3.4623	3.4223	6.3375	10.1709		189.91	170.301	179.706	44.3321	152.118	58.6217	37.9622	34.3606	152.833	306.219
26.72	30.471	32.7664	34.7805	36.3731	37.335	25.0264	30.8581	33.54	36.4839	34.0431		27.4784		7.1926	7.188	7.0021	3.7947	6.1566	3.948	3.2797	3.4616	7.1055	10.0347		188.57	178.033	177.872	46.4118	138.795	58.0971	30.6862	35.9036	183.472	300.779
26.76	30.3258	32.5093	34.6739	36.279	37.54	24.9138	30.9285	33.4933	36.2581	34.2345		27.476		7.0498	6.9333	6.8979	3.703	6.364	3.8378	3.3525	3.4173	6.8821	10.2285		182.841	168.182	173.737	42.8737	146.839	53.6841	33.587	34.1643	174.559	308.519
26.8	30.3333	32.9112	34.7756	36.484	37.375	24.8756	30.9417	33.2667	36.4839	34.1036		27.4207		7.1126	7.3905	7.0549	3.9633	6.2543	3.8549	3.421	3.246	7.1632	10.1529		185.36	185.866	179.967	52.9169	142.584	54.3689	36.3165	27.439	185.774	305.5
26.84	30.2348	32.7383	34.6962	36.5092	37.17	24.9628	30.9692	33.3489	36.0323	33.9867		27.6226		6.8122	7.0157	6.7736	3.7866	5.8474	3.7402	3.2466	3.1263	6.5097	9.8341		173.308	171.369	168.804	46.0992	126.802	49.7757	29.3672	22.7396	159.702	292.767
26.88	30.4444	32.6355	34.5735	36.3143	37.275	24.762	30.8493	33.2933	36.4194	34.0481		27.3341		7.3103	7.2014	6.9394	3.8802	6.2409	3.8279	3.4152	3.3592	7.1853	10.184		193.292	178.552	175.384	49.7106	142.064	53.2877	36.0854	31.8833	186.655	306.742
26.92	30.3687	32.8224	34.5707	36.2017	37.03	24.8815	30.8493	33.3178	36.0323	33.8534		27.4351		7.1336	7.2873	6.8356	3.6666	5.8949	3.8464	3.3142	3.2827	6.6972	9.8883		186.203	181.874	171.265	41.4692	128.644	54.0285	32.0609	28.8799	167.183	294.932
26.96	30.1465	32.472	34.531	36.2941	37.055	24.76	31.0286	33.2489	36.3871	34.0621		27.4038		6.9427	6.9682	6.8272	3.7903	5.9512	3.7562	3.5248	3.2451	7.0833	10.1283		178.544	169.532	170.931	46.242	130.828	50.4165	40.4527	27.4037	182.586	304.517
27	30.3813	32.8131	34.4007	36.3193	37.305	24.809	30.9703	33.3356	36.3226	33.7838		27.3654		7.2159	7.3477	6.7353	3.8539	6.2396	3.8436	3.5049	3.3702	7.0572	9.8884		189.505	184.211	167.284	48.6959	142.014	53.9164	39.6597	32.3152	181.545	294.936
27.04	30.2222	32.8505	34.5122	36.3227	37.395	24.5994	31.0011	33.2378	35.6129	33.9876		27.75		6.6722	7.0005	6.4622	3.4727	5.945	3.2494	3.1511	2.8878	5.9629	9.7076		167.691	170.781	156.447	33.988	130.587	30.1217	25.5618	13.376	137.888	287.715
27.08	30.2904	33.0421	34.322	36.0655	37.005	24.7522	30.9769	33.3067	35.4839	34.1881		27.4279		7.0625	7.5142	6.5941	3.5376	5.8771	3.7243	3.449	3.2788	6.156	10.2302		183.35	190.651	161.681	36.492	127.954	49.139	37.4323	28.7268	145.592	308.587
27.12	30.2727	32.9953	34.4871	36.3899	37.175	24.7924	30.9582	33.3111	36.9677	33.9022		27.4639		7.0088	7.4314	6.7232	3.826	6.0111	3.7285	3.3943	3.2472	7.6038	9.9083		181.196	187.448	166.804	47.6194	133.151	49.3072	35.2526	27.4862	203.351	295.73
27.16	30.476	33.028	34.5052	36.4723	37.4	24.764	30.9296	33.3844	36.0968	33.85		27.0649		7.6111	7.8631	7.1403	4.3074	6.6351	4.0991	3.7647	3.7195	7.1319	10.2551		205.36	204.147	183.356	66.1934	157.354	64.1478	50.012	46.0288	184.525	309.581
27.2	30.1288	32.8551	34.476	36.2303	37.185	24.8707	31.1815	33.4667	36.6452	34.1781		27.476		6.8528	7.2791	6.7	3.6543	6.009	3.7947	3.6055	3.3907	7.2692	10.1721		174.937	181.557	165.884	40.9947	133.07	51.9582	43.6683	33.12	190.002	306.266
27.24	30.2172	32.5701	34.2425	35.8454	36.635	24.6974	31.0781	33.1978	35.6452	34.1417		27.2861		7.1311	7.184	6.6564	3.4593	5.6489	3.8113	3.692	3.3117	6.4591	10.3256		186.102	177.879	164.153	33.4709	119.102	52.6229	47.1151	30.0185	157.684	312.397
27.28	30.3359	32.7757	34.4077	36.1664	36.97	24.7973	31.0968	33.4689	36.2581	34.2552		27.5986		6.9373	7.0771	6.5091	3.4678	5.6714	3.5987	3.3982	3.2703	6.7595	10.1266		178.327	173.744	158.308	33.7989	119.975	44.1094	35.408	28.3931	169.668	304.449
27.32	30.2424	32.8879	34.361	36.1395	37.245	24.5818	30.9494	33.2911	35.6452	33.8857		27.4231		7.0193	7.3648	6.6379	3.6164	6.1219	3.5587	3.4263	3.268	6.3221	9.9326		181.617	184.872	163.419	39.5324	137.449	42.5076	36.5277	28.3028	152.218	296.701
27.36	30.2917	33.0187	34.3268	36.0571	37.19	24.6915	31.0935	33.3956	36.0323	33.9006		27.3101		7.1816	7.6086	6.7167	3.647	6.1799	3.7814	3.6834	3.4855	6.8222	10.0605		188.128	194.302	166.546	40.713	139.698	51.4256	46.7724	36.8419	172.169	301.809
27.4	30.1793	32.9019	34.3854	36.195	37.075	24.5916	31.0682	33.26	36.1613	33.923		27.5096		6.8697	7.2923	6.5758	3.5854	5.8654	3.482	3.4586	3.1504	6.7517	9.8834		175.615	182.068	160.955	38.3363	127.5	39.4362	37.8148	23.6858	169.357	294.736
27.44	30.1402	32.9953	34.2725	36.1244	36.965	24.6014	31.1309	33.4044	35.871	33.8873		27.4495		6.8907	7.4458	6.523	3.5749	5.8155	3.5519	3.5814	3.3549	6.5215	9.9078		176.457	188.005	158.859	37.9312	125.564	42.2353	42.708	31.7145	160.173	295.711
27.48	30.2917	32.9766	34.2362	36.3008	36.96	24.5818	31.1375	33.3733	35.4194	33.8418		27.3918		7.0999	7.4848	6.5444	3.809	5.8682	3.59	3.6457	3.3815	6.1276	9.92		184.851	189.514	159.709	46.9635	127.608	43.761	45.2702	32.7588	144.459	296.198
27.52	30.1843	33.028	34.2815	36.0454	36.51	24.6454	31.0374	33.3489	35.3548	33.7912		27.4808		6.9035	7.4472	6.5007	3.4646	5.3292	3.5646	3.4566	3.2681	5.974	9.7804		176.971	188.059	157.975	33.6754	106.702	42.7439	37.7351	28.3067	138.331	290.622
27.56	30.1427	33.486	34.3575	36.2218	37.07	24.5514	31.0803	33.6222	35.6129	33.8616		27.351		6.9917	8.035	6.7065	3.7708	6.019	3.6004	3.6293	3.6712	6.3619	9.9806		180.51	210.796	166.142	45.4896	133.457	44.1775	44.6167	44.1325	153.806	298.618
27.6	29.9621	33.1729	34.1589	36.0941	36.855	24.5132	30.9285	33.0956	35.7419	33.797		27.2284		6.9337	7.8445	6.6305	3.7657	5.9266	3.6848	3.6001	3.2672	6.6135	10.0386		178.183	203.427	163.126	45.2928	129.874	47.5573	43.4531	28.2714	163.843	300.935
27.64	30.1439	33.3364	34.2732	36.1277	36.725	24.6161	31.0957	33.5933	35.5484	33.749		27.25		7.0939	7.9864	6.7232	3.7777	5.775	3.7661	3.7457	3.7433	6.3984	9.969		184.61	208.916	166.804	45.7558	123.993	50.8129	49.2549	46.9632	155.262	298.155
27.68	30.029	33.1355	34.1986	36.0857	36.475	24.5514	31.2046	33.5756	36	33.9238		27.6442		6.5848	7.3913	6.2544	3.3415	5.1308	3.3072	3.4604	3.3314	6.4558	9.7496		164.185	185.897	148.2	28.9258	99.0071	32.4363	37.8865	30.7919	157.552	289.392
27.72	29.947	33.3505	34.2042	35.9176	36.49	24.333	30.9153	33.1556	35.1613	33.7987		27.3365		6.8105	7.914	6.5677	3.4811	5.4535	3.3965	3.4788	3.2191	5.9248	9.9322		173.24	206.115	160.633	34.3121	111.524	36.0123	38.6197	26.3829	136.368	296.685
27.76	30.0139	33.1355	33.9303	35.6975	36.665	24.2625	31.0022	33.2511	35.6129	33.7904		27.613		6.6009	7.4225	6.0173	2.9845	5.352	3.0495	3.2892	3.0381	6.0999	9.6474		164.83	187.104	138.791	15.1516	107.587	22.1168	31.0647	19.2768	143.354	285.31
27.8	30.1932	33.4626	34.2404	35.9983	36.65	24.5152	31.2343	33.4956	35.0645	33.657		27.0433		7.3499	8.3193	6.8971	3.855	5.9067	3.8719	4.091	3.8523	6.1212	10.0837		194.881	221.792	173.705	48.7383	129.102	55.0497	63.014	51.2426	144.203	302.736
27.84	30.0126	33.0374	34.1533	36.079	36.84	24.3604	31.0319	33.4511	35.5806	33.7465		27.5024		6.7102	7.435	6.3509	3.4766	5.6376	3.258	3.4295	3.3487	6.1782	9.7141		169.216	187.588	152.03	34.1384	118.664	30.4661	36.6552	31.4711	146.477	287.974
27.88	30.2045	33.528	34.2683	36.1126	36.68	24.24	31.0088	33.2044	35.4839	33.7448		27.4135		6.991	8.0145	6.5548	3.5991	5.5665	3.2265	3.4953	3.1909	6.1704	9.8013		180.481	210.003	160.121	38.8649	115.906	29.2047	39.2772	25.2758	146.166	291.457
27.92	30.0884	33.3178	34.062	36.0723	36.4	24.5475	31.2321	33.3867	35.4839	33.7415		27.2476		7.0408	7.9702	6.5144	3.7247	5.4524	3.6999	3.8845	3.5391	6.3363	9.9639		182.479	208.289	158.518	43.7109	111.481	48.1619	54.7856	38.9463	152.785	297.951
27.96	30.1818	33.6729	34.2272	36.205	36.375	24.192	31.066	33.2933	35.0323	33.8467		27.4062		6.9756	8.1667	6.521	3.6988	5.2688	3.1858	3.5598	3.2871	5.7261	9.9105		179.864	215.89	158.78	42.7116	104.36	27.5749	41.8473	29.0526	128.441	295.818
28	30.1591	33.6355	33.9714	35.8387	36.565	24.3222	31.1815	33.6044	36.129	33.6247		27.3389		7.0202	8.1966	6.3325	3.3998	5.5261	3.3833	3.7426	3.6655	6.8901	9.7558		181.653	217.046	151.3	31.1752	114.339	35.4837	49.1313	43.9088	174.878	289.64
28.04	30.0593	33.2664	34.0578	35.9748	36.715	24.4231	31.0517	33.2933	35.4194	33.7258		27.0865		7.1728	8.0799	6.6713	3.7883	5.9285	3.7366	3.8652	3.6068	6.4329	10.1093		187.775	212.532	164.745	46.1648	129.947	49.6316	54.0166	41.6042	156.638	303.758
28.08	29.8561	33.0748	33.9282	35.8773	36.32	24.2311	31.2497	33.4244	35.4516	33.8384		27.3365		6.7196	7.6383	6.2917	3.4408	5.2835	3.2946	3.8132	3.4879	6.2151	9.9719		169.593	195.451	149.681	32.7572	104.93	31.9318	51.9445	36.9361	147.949	298.271
28.12	30.0859	33.4299	33.8585	35.7664	36.705	24.3359	31.198	33.4933	34.4516	33.5799		27.0264		7.2595	8.3035	6.5321	3.64	5.9786	3.7095	4.0716	3.8669	5.5252	10.0235		191.254	221.181	159.221	40.4429	131.89	48.5464	62.241	51.8158	120.426	300.331
28.16	30.2475	33.1916	33.8669	35.7849	36.51	24.2409	31.2321	33.56	35.2581	33.768		27.4014		7.0461	7.6902	6.1655	3.2835	5.4086	3.2395	3.7307	3.5586	5.9567	9.8366		182.692	197.459	144.672	26.688	109.782	29.7253	48.6572	39.7118	137.641	292.867
28.2	30.0114	33.3925	33.9714	35.8924	36.515	24.2419	31.1551	33.3956	35.7097	33.6363		27.226		6.9854	8.0665	6.4454	3.5664	5.589	3.4159	3.8291	3.5696	6.5837	9.8803		180.257	212.014	155.78	37.6032	116.779	36.7892	52.5781	40.1437	162.655	294.612
28.24	30.0682	33.6682	33.8655	35.6958	36.47	24.143	30.9879	33.4	35.0645	33.6355		27.512		6.7562	8.0562	6.0535	3.0838	5.258	3.031	3.3759	3.288	5.6525	9.5935		171.061	211.616	140.228	18.9829	103.941	21.3759	34.5194	29.088	125.505	283.158
28.28	29.9912	33.3645	34.0335	36.0286	36.39	24.3781	31.4026	33.6467	35.3226	33.6048		27.5721		6.6191	7.6924	6.1614	3.3565	5.1179	3.206	3.7305	3.4746	5.8505	9.5027		165.561	197.544	144.51	29.5046	98.5067	28.3838	48.6492	36.414	133.404	279.531
28.32	30.1073	33.4673	33.9533	35.8622	36.5	24.0999	31.198	33.6067	34.9032	33.6537		27.3918		6.9155	7.9755	6.2615	3.3704	5.4082	3.1081	3.7062	3.6149	5.6114	9.7319		177.452	208.494	148.482	30.0409	109.767	24.4634	47.6809	41.9222	123.865	288.685
28.36	30.0404	33.229	33.7373	35.8017	36.355	24.1675	31.1023	33.3044	35.8064	33.6694		27.4135		6.8269	7.7155	6.0238	3.2882	5.2415	3.154	3.5888	3.2909	6.4929	9.7259		173.898	198.437	139.049	26.8694	103.301	26.3015	43.0029	29.2018	159.032	288.446
28.4	30.0391	33.243	33.8321	35.8605	36.755	24.001	31.1584	33.0978	35.4516	33.4408		27.4327		6.8064	7.7103	6.0994	3.3278	5.6223	2.9683	3.6257	3.0651	6.1189	9.4781		173.075	198.236	142.049	28.3973	118.071	18.8651	44.4732	20.3369	144.112	278.549
28.44	30.0227	33.2944	33.8718	35.9277	36.75	24.0186	30.9626	33.2911	34.9032	33.681		27.4351		6.7876	7.7593	6.1367	3.3926	5.6149	2.9835	3.4275	3.256	5.5681	9.7159		172.321	200.132	143.53	30.8974	117.784	19.4738	36.5755	27.8317	122.138	288.046
28.48	30.0139	33.2804	33.8634	35.879	36.38	24.047	31.1067	33.2089	35	33.6537		27.2596		6.9543	7.9208	6.3038	3.5194	5.4204	3.1874	3.7471	3.3493	5.8404	9.8641		179.009	206.378	150.161	35.7898	110.24	27.639	49.3106	31.4946	133.001	293.965
28.52	30.0177	33.1729	33.839	35.8773	36.595	24.1518	31.275	33.64	34.7742	33.575		27.1707		7.047	7.9022	6.3683	3.6066	5.7243	3.3811	4.0043	3.8693	5.7035	9.8743		182.728	205.659	152.72	39.1543	122.027	35.3956	59.5593	51.91	127.539	294.373
28.56	29.8939	33.5234	33.8084	35.8891	36.67	24.0225	31.1573	33.3467	35.129	33.5294		27.3558		6.7381	8.0676	6.1526	3.4333	5.6142	3.0667	3.7015	3.3909	5.8732	9.6436		170.335	212.057	144.16	32.4678	117.757	22.8055	47.4936	33.1279	134.309	285.159
28.6	29.9823	33.271	33.7226	35.8655	36.705	23.9912	31.1331	33.3978	34.9677	33.5046		27.5096		6.6727	7.6614	5.913	3.2559	5.4954	2.8816	3.5235	3.2882	5.5581	9.465		167.711	196.345	134.652	25.6231	113.149	15.3932	40.4009	29.0958	121.739	278.025
28.64	30.0694	33.4159	33.9059	35.7882	36.745	24.0989	31.3465	33.6333	35.1613	33.5965		27.2524		7.017	8.0635	6.3535	3.4358	5.7926	3.2465	3.9941	3.7809	6.0089	9.8141		181.525	211.898	152.133	32.5642	124.676	30.0056	59.1529	48.4394	139.723	291.968
28.68	29.8169	33.3925	33.8376	35.8622	36.84	24.1391	31.1936	33.5644	35.4194	33.5708		26.9183		7.0986	8.3742	6.6193	3.8439	6.2217	3.6208	4.1753	4.0461	6.6011	10.1225		184.798	223.916	162.681	48.3101	141.32	44.9944	66.3731	58.8512	163.349	304.285
28.72	29.9116	33.6262	33.5233	35.6571	36.84	24.1244	31.1815	33.7156	34.4516	33.4374		27.0697		7.0419	8.4565	6.1536	3.4874	6.0703	3.4547	4.0118	4.0459	5.4819	9.8377		182.524	227.099	144.2	34.5551	135.447	38.3429	59.8581	58.8434	118.699	292.911
28.76	29.8826	33.4299	33.7854	35.874	36.49	24.1714	31.2442	33.4533	34.871	33.628		27.0962		6.9864	8.2337	6.3892	3.6778	5.6938	3.4752	4.048	3.7571	5.8748	10.0018		180.297	218.481	153.55	41.9014	120.844	39.1639	61.3006	47.505	134.373	299.465
28.8	30.0038	33.7477	33.6857	35.8487	36.565	24.0304	31.0737	33.26	34.7742	33.5849		27.2212		6.9826	8.4265	6.1645	3.5275	5.6438	3.2092	3.7525	3.4388	5.653	9.8337		180.144	225.939	144.633	36.1023	118.905	28.5119	49.5258	35.0084	125.525	292.751
28.84	29.6944	33.4439	33.6774	35.7513	36.61	24.2027	31.0781	33.2422	34.2258	33.6263		27.3269		6.5675	8.017	6.0505	3.3244	5.5831	3.2758	3.6512	3.3153	4.9989	9.7694		163.49	210.099	140.109	28.2661	116.55	31.1789	45.4893	30.1598	99.4295	290.183
28.88	29.649	33.4019	33.5714	35.7748	36.595	24.1107	31.2112	33.5133	34.7742	33.6537		27.1803		6.6687	8.1216	6.0911	3.4945	5.7147	3.3304	3.9309	3.733	5.6939	9.9434		167.551	214.145	141.72	34.8291	121.655	33.3654	56.6345	46.5588	127.156	297.132
28.92	30.0101	33.4673	33.6711	35.7714	36.685	23.8227	30.7195	32.9622	34.4839	33.5079		27.0481		7.162	8.3192	6.323	3.6233	5.9369	3.1746	3.5714	3.3141	5.5358	9.9298		187.342	221.789	150.923	39.7986	130.273	27.1264	42.3095	30.1127	120.849	296.589
28.96	29.928	33.528	33.8244	35.9008	36.625	23.998	30.7712	33.2044	34.2903	33.6744		27.2067		6.9213	8.2213	6.3177	3.5941	5.7183	3.1913	3.4645	3.3977	5.1836	9.9377		177.685	218.002	150.712	38.672	121.794	27.7951	38.0499	33.3948	106.798	296.905
29	29.8447	33.7523	33.662	35.6941	36.575	23.9422	30.9098	33.2489	34.2581	33.5725		27.0529		6.9918	8.5994	6.3091	3.5412	5.8221	3.2893	3.7569	3.596	5.3052	9.9896		180.514	232.627	150.371	36.6309	125.82	31.7195	49.7011	41.1802	111.649	298.978
29.04	29.8939	33.6262	33.5986	35.6706	36.51	23.9314	30.9703	33.2689	34.8064	33.478		27.2139		6.88	8.3123	6.0847	3.3567	5.5961	3.1175	3.6564	3.455	5.6925	9.7341		176.028	221.522	141.466	29.5123	117.055	24.8398	45.6965	35.6445	127.1	288.773
29.08	30.0114	33.771	33.5728	35.6975	36.29	24.0294	31.0286	33.3733	34.2581	33.483		27.012		7.1994	8.659	6.2608	3.5855	5.578	3.4174	3.9166	3.7613	5.3461	9.941		188.843	234.932	148.454	38.3401	116.352	36.8493	56.0647	47.6699	113.281	297.037
29.12	29.7247	33.729	33.5171	35.7849	36.805	23.8952	30.8218	33	34.9032	33.5891		27.3966		6.5281	8.2324	5.8205	3.2883	5.7084	2.8986	3.3252	3.0034	5.6066	9.6625		161.91	218.431	130.981	26.8732	121.41	16.074	32.4992	17.9145	123.674	285.913
29.16	29.8131	33.6355	33.4822	35.7076	36.705	23.6856	30.7437	33.0978	33.7419	33.3985		27.1731		6.84	8.3624	6.0091	3.4345	5.8319	2.9125	3.4706	3.3247	4.6688	9.6954		174.423	223.46	138.466	32.5141	126.2	16.6306	38.293	30.5288	86.2603	287.227
29.2	29.702	33.7804	33.5157	35.6622	36.9	23.8247	30.8504	33.1911	34.3226	33.5137		27.2236		6.6784	8.4568	5.9921	3.3386	5.9764	3.0011	3.5268	3.3675	5.199	9.7601		167.94	227.111	137.791	28.814	131.805	20.1786	40.5324	32.2092	107.412	289.811
29.24	29.8043	33.6402	33.5254	35.721	36.6	23.9138	30.978	33.3089	34.2258	33.5766		27.1274		6.8769	8.4128	6.098	3.4936	5.7726	3.1864	3.7506	3.5815	5.1984	9.9192		175.904	225.409	141.994	34.7944	123.9	27.5989	49.4501	40.6109	107.388	296.166
29.28	29.7159	33.3879	33.4774	35.6353	36.515	23.76	30.7371	33.0467	33.9355	33.2734		27.1803		6.7356	8.1076	5.9971	3.355	5.6347	2.9797	3.4568	3.2664	4.8552	9.5631		170.235	213.604	137.99	29.4467	118.552	19.3216	37.7431	28.24	93.6966	281.943
29.32	29.9621	33.8131	33.662	35.8168	36.57	23.8991	30.912	33.2511	34.129	33.3819		27.2692		6.8929	8.4439	6.0928	3.4476	5.6008	3.0299	3.5428	3.3819	4.9598	9.5827		176.546	226.612	141.787	33.0195	117.237	21.3319	41.1699	32.7745	97.8696	282.726
29.36	29.7058	33.4907	33.3937	35.6538	36.335	23.9589	30.8988	33.3578	33.9355	33.4573		27.1034		6.8024	8.2873	5.9903	3.4504	5.5316	3.2555	3.6954	3.6544	4.9321	9.8239		172.915	220.555	137.72	33.1276	114.553	30.366	47.2506	43.473	96.7645	292.36
29.4	29.7323	33.6963	33.4613	35.5966	36.525	23.808	30.7503	33.2467	34.5806	33.3927		27.2981		6.6342	8.2982	5.8632	3.1985	5.5269	2.9099	3.3522	3.3486	5.3825	9.5646		166.166	220.976	132.676	23.4084	114.37	16.5265	33.5751	31.4672	114.733	282.003
29.44	29.7285	33.9813	33.5707	35.6269	36.71	23.7953	30.7382	33.12	34.3226	33.4615		27.2115		6.717	8.6698	6.0592	3.3154	5.7985	2.9838	3.4267	3.3085	5.2111	9.72		169.488	235.35	140.454	27.9188	124.905	19.4858	36.5437	29.8928	107.895	288.21
29.48	29.8346	33.2991	33.4202	35.5832	36.475	23.7052	30.8229	33.3067	34.6774	33.6239		27.3654		6.6692	7.8337	5.7548	3.1178	5.4096	2.7398	3.3575	3.3413	5.412	9.7285		167.571	203.009	128.374	20.2948	109.821	9.71488	33.7863	31.1806	115.91	288.549
29.52	29.6907	33.3037	33.3826	35.5899	36.37	23.8541	30.9681	33.3489	34.3871	33.5162		27.0745		6.8162	8.1292	6.0081	3.4154	5.5955	3.1796	3.7936	3.6744	5.4126	9.9117		173.468	214.439	138.426	31.7771	117.031	27.3266	51.1635	44.2582	115.934	295.866
29.56	29.673	33.7523	33.3415	35.5731	36.505	23.8198	30.8603	33.2311	34.0968	33.4565		27.1034		6.7696	8.5489	5.9381	3.3697	5.7016	3.1164	3.6569	3.5277	5.0934	9.8231		171.599	230.673	135.648	30.0139	121.147	24.7958	45.7164	38.4987	103.2	292.328
29.6	29.6503	33.4673	33.4544	35.6824	36.91	23.7414	30.7074	33.2467	34.4194	33.348		27.2668		6.5835	8.1005	5.8876	3.3156	5.9432	2.8746	3.3406	3.3799	5.2526	9.5512		164.132	213.329	133.644	27.9265	130.517	15.1129	33.1128	32.696	109.551	281.468
29.64	29.6907	33.4907	33.3861	35.4941	36.63	23.7865	31.0099	33.32	34.6452	33.0737		27.1298		6.7609	8.2609	5.9563	3.2643	5.8002	3.0567	3.7801	3.5902	5.6154	9.4139		171.25	219.534	136.37	25.9472	124.971	22.4051	50.6256	40.9525	124.025	275.985
29.68	29.5341	33.257	33.3547	35.642	36.795	23.7669	30.7635	33.2067	33.871	33.338		27.1202		6.6139	8.0368	5.9345	3.4218	5.9748	3.0467	3.5433	3.4865	4.8508	9.6878		165.352	210.865	135.505	32.0241	131.743	22.0046	41.1898	36.8812	93.5211	286.924
29.72	29.5985	33.2056	33.4014	35.5782	36.79	23.6709	30.9032	33.46	33.871	33.222		26.7212		7.0773	8.3844	6.3802	3.757	6.3688	3.3497	4.082	4.1388	5.2498	9.9708		183.944	224.311	153.193	44.9572	147.025	34.1382	62.6554	62.4907	109.439	298.227
29.76	29.6755	33.2523	33.299	35.5076	36.57	23.7924	30.846	33.3333	34.1936	33.2759		27.0433		6.8322	8.109	5.9557	3.3643	5.8267	3.1491	3.7027	3.69	5.2503	9.7026		174.11	213.658	136.347	29.8055	125.999	26.1052	47.5414	44.8706	109.459	287.515
29.8	29.7071	33.5421	33.3749	35.4857	36.595	23.8541	30.7932	33.4778	34.0968	32.908		27.2764		6.6307	8.1657	5.7985	3.1093	5.6186	2.9777	3.4168	3.6014	4.9204	9.1016		166.026	215.851	130.108	19.9668	117.927	19.2416	36.1492	41.3922	96.2978	263.511
29.84	29.6856	33.2103	33.593	35.5866	36.675	23.8168	30.9505	33.3	33.5484	33.1632		27.3149		6.5707	7.7954	5.9781	3.1717	5.6601	2.9019	3.5356	3.3851	4.3335	9.3183		163.619	201.528	137.236	22.3744	119.537	16.2062	40.883	32.9002	72.8836	272.166
29.88	29.7109	33.0607	33.3561	35.6218	36.46	23.6964	30.7767	33.3889	34.1613	33.2312		27.2091		6.7018	7.7516	5.847	3.3127	5.5509	2.8873	3.4676	3.5798	5.0522	9.4921		168.879	199.834	132.033	27.8146	115.301	15.6215	38.1734	40.5441	101.556	279.108
29.92	29.6149	33.3645	33.5909	35.8017	36.505	23.666	30.5424	33.0733	33.7419	32.9851		27.0938		6.7211	8.1707	6.1971	3.6079	5.7112	2.9722	3.3486	3.3795	4.7481	9.3613		169.653	216.045	145.926	39.2044	121.519	19.0213	33.4316	32.6803	89.4239	273.884
29.96	29.4949	33.2243	33.4132	35.605	36.7	23.6523	30.5831	33.1756	34.2903	32.8086		27.1562		6.5387	7.9681	5.957	3.3488	5.8438	2.8961	3.3269	3.4194	5.2341	9.1224		162.335	208.208	136.398	29.2075	126.662	15.9739	32.5669	34.2468	108.813	264.342
30	29.6604	33.486	33.4223	35.4622	36.54	23.6601	30.6821	33.2622	33.9355	32.9354		27.4135		6.4469	7.9725	5.7088	2.9487	5.4265	2.6466	3.1686	3.2487	4.622	8.9919		158.652	208.378	126.549	13.7704	110.476	5.9827	26.2592	27.5451	84.3932	259.13
30.04	29.5581	33.3364	33.4432	35.4538	36.28	23.5808	30.5545	33.2556	33.4516	33.0025		27.4832		6.2749	7.7532	5.66	2.8706	5.0968	2.4976	2.9713	3.1724	4.0684	8.9893		151.751	199.896	124.612	10.757	97.6883	0.0160179	18.3974	24.5495	62.3075	259.026
30.08	29.5063	33.215	33.3603	35.3983	36.475	23.6797	30.7008	33.3511	34.129	32.918		27.0673		6.639	8.0477	5.993	3.231	5.7077	3.0124	3.5335	3.6838	5.1617	9.3207		166.359	211.287	137.827	24.6624	121.383	20.6311	40.7993	44.6272	105.924	272.262
30.12	29.4785	33.229	33.3289	35.326	36.485	23.5769	30.6744	33.4044	33.6452	32.6504		27.399		6.2795	7.73	5.6299	2.827	5.386	2.5779	3.1754	3.4054	4.3462	8.7214		151.936	198.998	123.418	9.07477	108.905	3.23162	26.5301	33.6971	73.3902	248.327
30.16	29.5391	33.0467	33.2523	35.5244	36.415	23.5152	30.6084	33.2156	33.9355	32.7233		27.2236		6.5155	7.7231	5.7287	3.2008	5.4914	2.6916	3.2848	3.392	4.8119	8.9697		161.404	198.731	127.338	23.4972	112.994	7.78472	30.8894	33.1711	91.9692	258.243
30.2	29.6376	33.3645	33.2578	35.4487	36.305	23.6954	30.8174	33.4067	34.2903	32.7017		27.3966		6.441	7.8679	5.5612	2.9521	5.2084	2.6988	3.3208	3.4101	4.9937	8.7751		158.415	204.332	120.691	13.9015	102.017	8.07304	32.3239	33.8817	99.2221	250.471
30.24	29.529	32.8925	33.2969	35.3193	36.245	23.4212	30.5633	33.1267	33.5161	32.7978		27.2933		6.4357	7.4992	5.7036	2.926	5.2517	2.5279	3.17	3.2334	4.3228	8.9745		158.203	190.071	126.342	12.8945	103.696	1.22938	26.315	26.9444	72.4567	258.435
30.28	29.3927	32.9065	33.3066	35.3412	36.135	23.7404	30.6205	33.2822	34.1613	32.6694		27.1779		6.4148	7.6286	5.8287	3.0633	5.2571	2.9625	3.3426	3.5043	5.0834	8.9615		157.364	195.076	131.307	18.192	103.906	18.6329	33.1925	37.58	102.801	257.916
30.32	29.6604	33.4626	33.2578	35.4	36.39	23.6572	30.692	33.2956	33.4839	32.7705		26.9519		6.9085	8.4107	6.0059	3.3481	5.7381	3.1053	3.6401	3.7437	4.632	9.2886		177.172	225.328	138.339	29.1805	122.562	24.3513	45.047	46.9789	84.7921	270.98
30.36	29.4823	33.1589	33.2397	35.2521	36.145	23.8746	30.9329	33.4689	33.9032	32.5452		27.0962		6.5861	7.9627	5.8435	3.0559	5.3488	3.1784	3.7367	3.7727	4.907	8.919		164.237	207.999	131.894	17.9065	107.463	27.2786	48.8962	48.1175	95.7632	256.219
30.4	29.3232	32.9252	33.2544	35.2555	35.93	23.6024	30.6557	33.3622	33.6774	32.5402		27.2933		6.2299	7.5319	5.6611	2.8622	4.9367	2.7091	3.2624	3.4689	4.4841	8.7169		149.946	191.336	124.656	10.4329	91.4786	8.4855	29.9968	36.1902	78.8917	248.147
30.44	29.4091	32.785	33.3415	35.242	35.995	23.6161	30.4807	33.1756	33.5806	32.6877		27.1154		6.4937	7.5696	5.9261	3.0266	5.1796	2.9007	3.2653	3.4602	4.5652	9.0423		160.53	192.794	135.172	16.776	100.9	16.1581	30.1124	35.8486	82.1272	261.143
30.48	29.3561	32.8551	33.2453	35.2571	35.71	23.6641	30.5534	33.4222	33.2903	32.5816		27.113		6.4431	7.6421	5.8323	3.0441	4.897	2.9511	3.3404	3.7092	4.2773	8.9386		158.499	195.598	131.45	17.4512	89.9387	18.1764	33.1049	45.6244	70.6415	257.001
30.52	29.4621	32.4579	33.3895	35.4269	35.69	23.6092	30.516	33.1911	33.1613	32.686		27.2668		6.3953	7.0911	5.8227	3.0601	4.7232	2.7424	3.1492	3.3243	3.9945	8.8892		156.582	174.285	131.069	18.0685	83.1976	9.819	25.4861	30.5131	59.3593	255.028
30.56	29.4634	33.1121	33.4592	35.5227	35.905	23.5965	30.5875	33.2489	33.2258	32.4548		27.1731		6.4903	7.839	5.9861	3.2496	5.0319	2.8234	3.3144	3.4758	4.1527	8.7517		160.393	203.214	137.553	25.38	95.171	13.0626	32.0689	36.4611	65.6706	249.537
30.6	29.4672	32.6262	33.4836	35.2336	35.86	23.3438	30.3113	33	33.1613	32.3902		27.0697		6.5975	7.4565	6.1139	3.0639	5.0903	2.6741	3.1416	3.3303	4.1916	8.7905		164.694	188.419	142.625	18.2151	97.4362	7.08393	25.1833	30.7487	67.2225	251.086
30.64	29.3194	32.472	33.1638	35.0588	35.875	23.5612	30.3575	33.1644	33.5161	32.2949		27.2067		6.3127	7.1653	5.6571	2.7521	4.9683	2.7545	3.0508	3.3577	4.4094	8.5582		153.268	177.155	124.497	6.18489	92.7042	10.3035	21.5652	31.8244	75.9116	241.808
30.68	29.3346	32.6776	33.2523	35.0706	35.68	23.5318	30.3586	33.0578	33.4516	32.3604		27.2332		6.3014	7.3444	5.7191	2.7374	4.7468	2.6986	3.0254	3.2246	4.3184	8.5972		152.814	184.083	126.957	5.61772	84.1129	8.06503	20.5531	26.5989	72.2812	243.366
30.72	29.226	32.8364	33.5066	35.3244	35.73	23.5544	30.3806	33.0711	33.5806	32.4789		26.9784		6.4476	7.758	6.2282	3.246	5.0516	2.976	3.3022	3.4927	4.7022	8.9705		158.68	200.081	147.161	25.2411	95.9351	19.1735	31.5827	37.1246	87.5928	258.275
30.76	29.6111	32.5888	33.3477	35.1109	35.745	23.3996	30.3014	33.1467	32.8064	32.3521		27.4615		6.3496	7.0273	5.5862	2.5494	4.5835	2.3381	2.7399	3.0852	3.4449	8.3606		154.748	171.818	121.683	-1.63593	77.7791	-6.37114	9.17676	21.126	37.4332	233.916
30.8	29.4684	32.6355	33.4279	35.2908	35.815	23.5788	30.2948	33.1	33	32.4068		27.2115		6.4569	7.324	5.9164	2.9793	4.9035	2.7673	2.9833	3.2885	3.8885	8.6653		159.053	183.294	134.787	14.951	90.1908	10.8161	18.8755	29.1076	55.1305	246.086
30.84	29.4697	32.6542	33.3805	35.2891	35.95	23.3771	30.2673	33.2156	33.129	32.1624		27.2404		6.4293	7.3138	5.8401	2.9487	5.0096	2.5367	2.9269	3.3752	3.9886	8.392		157.946	182.899	131.759	13.7704	94.3061	1.58177	16.6281	32.5115	59.1239	235.171
30.88	29.5354	32.6262	33.5254	35.242	35.59	23.3565	30.2937	32.9867	33.4194	32.3513		27.1683		6.5671	7.3579	6.0571	2.9737	4.7217	2.5882	3.0254	3.2184	4.3511	8.653		163.474	184.605	140.371	14.7349	83.1394	3.64408	20.5531	26.3555	73.5857	245.595
30.92	29.3169	32.3318	33.1798	34.9277	35.57	23.4623	30.3212	33.1933	33.2903	32.1773		27.1466		6.3703	7.0852	5.7332	2.6811	4.7234	2.7157	3.0746	3.4467	4.2437	8.5007		155.579	174.057	127.517	3.44548	83.2053	8.7498	22.5135	35.3186	69.301	239.512
30.96	29.2197	32.6028	33.5129	35.2403	35.43	23.2547	30.1331	32.9267	33.5484	32.0605		27.0673		6.3524	7.4355	6.1456	3.073	4.6627	2.5874	2.9658	3.2594	4.5811	8.4632		154.861	187.607	143.883	18.5662	80.851	3.61205	18.1782	27.9651	82.7615	238.014
31	29.2753	32.3037	33.4585	35.1529	35.67	23.4525	30.2684	33.2	33.5484	31.8882		27.3293		6.146	6.8744	5.8292	2.7236	4.6407	2.5232	2.8391	3.2707	4.3191	8.0289		146.58	165.903	131.327	5.08527	79.9977	1.04117	13.1296	28.4088	72.3091	220.669
31.04	29.1856	32.4019	33.2537	34.8571	35.295	23.3115	30.1056	32.9267	32.9032	32.1094		27.226		6.1596	7.0759	5.7277	2.5311	4.369	2.4855	2.7796	3.1007	3.7772	8.3534		147.125	173.697	127.299	-2.342	69.4593	-0.468525	10.7587	21.7345	50.6902	233.629
31.08	29.3864	32.4112	33.354	34.9697	35.245	23.4868	30.2497	33.1111	32.9355	32.0953		27.1611		6.4253	7.1501	5.8929	2.7086	4.3839	2.7257	2.9886	3.35	3.8744	8.4042		157.785	176.568	133.855	4.50652	70.0372	9.15025	19.0867	31.5221	54.5679	235.658
31.12	29.2298	32.4393	33.4063	35.1328	35.21	23.5955	30.1947	33.0378	32.6774	32.0199		27.0409		6.3889	7.2984	6.0654	2.9919	4.4691	2.9546	3.0538	3.3969	3.7365	8.449		156.325	182.304	140.7	15.4371	73.3419	18.3165	21.6847	33.3634	49.0665	237.447
31.16	29.1604	32.215	33.3707	35.1445	35.15	23.4065	30.3113	33.1311	33.0968	32.0613		26.9423		6.4181	7.1727	6.1284	3.1022	4.5077	2.8642	3.269	3.5888	4.2545	8.589		157.496	177.442	143.2	19.6929	74.839	14.6965	30.2598	40.8975	69.7319	243.039
31.2	29.125	32.1729	33.1993	34.874	35.15	23.3516	30.055	33.0533	32.7419	32.0613		27.0721		6.2529	7.0008	5.8272	2.7019	4.3779	2.6795	2.8829	3.3812	3.7698	8.4592		150.869	170.793	131.247	4.24801	69.8045	7.30018	14.8749	32.747	50.395	237.854
31.24	29.2563	32.1682	33.2439	35.005	35.255	23.379	30.2563	33.0889	33.3871	31.7606		27.0072		6.4491	7.061	5.9367	2.8978	4.5478	2.7718	3.1491	3.4817	4.4799	8.2234		158.74	173.121	135.593	11.8065	76.3944	10.9963	25.4821	36.6927	78.7242	228.437
31.28	29.1439	31.8972	33.2014	34.7933	34.945	23.3986	30.0539	33.1622	32.6452	31.8442		26.9183		6.4256	6.8789	5.9831	2.775	4.3267	2.8803	3.0356	3.6439	3.8269	8.3959		157.797	166.077	137.434	7.06845	67.8186	15.3412	20.9595	43.0607	52.6729	235.326
31.32	29.1288	32.2009	33.3554	35.2269	35.12	23.4114	30.1243	33.1644	33.5806	31.9254		27.0481		6.2807	7.0528	6.0073	3.0788	4.3719	2.7633	2.9762	3.5163	4.6325	8.3473		151.984	172.804	138.394	18.79	69.5718	10.6559	18.5926	38.0511	84.8121	233.385
31.36	29.1831	32.1355	33.2523	35.0403	35.185	23.2958	30.0297	33.0089	32.9677	31.826		27.2957		6.0874	6.7398	5.6566	2.6446	4.1893	2.4001	2.634	3.1132	3.772	8.0003		144.229	160.697	124.477	2.03719	62.4893	-3.88835	4.95697	22.2253	50.4827	219.526
31.4	29.2664	32.3131	33.3923	35.1361	34.93	23.4016	30.2563	33.0244	33	31.6711		26.9615		6.5049	7.2516	6.1308	3.0746	4.2685	2.8401	3.1948	3.4629	4.1385	8.1796		160.979	180.494	143.295	18.628	65.5612	13.7314	27.3032	35.9546	65.1041	226.687
31.44	29.1806	31.9533	33.246	34.874	35.405	23.3546	29.8834	33.0889	32.9677	31.8343		27.1346		6.246	6.7187	5.8114	2.6394	4.5704	2.62	2.6488	3.3543	3.9331	8.1697		150.592	159.881	130.62	1.83656	77.271	4.91751	5.5467	31.6909	56.9098	226.292
31.48	29.1995	32.0421	33.1199	35.0487	35.2	23.3418	30.1353	32.8867	32.9032	31.6562		27.024		6.3755	6.9181	5.7959	2.9247	4.476	2.7178	3.0113	3.2627	3.9792	8.1022		155.787	167.594	130.005	12.8444	73.6095	8.83389	19.9912	28.0947	58.7489	223.596
31.52	29.3396	31.9673	33.2446	34.9546	34.905	23.2674	30.0539	33.0867	32.9677	31.8244		27.3029		6.2367	6.5644	5.6417	2.5517	3.9021	2.3645	2.651	3.1838	3.7648	7.9915		150.219	153.913	123.886	-1.54719	51.3498	-5.31395	5.63436	24.9971	50.1955	219.175
31.56	29.1616	31.8972	33.1707	34.9933	34.885	23.4388	30.0132	33.06	32.7097	31.5551		27.1875		6.1741	6.6097	5.6832	2.7058	3.9975	2.6513	2.7257	3.2725	3.6222	7.8376		147.707	155.665	125.533	4.39849	55.05	6.17091	8.61093	28.4794	44.5065	213.028
31.6	29.2424	31.8458	33.1561	34.6992	34.825	23.4192	30.1815	33.1511	32.9355	31.5849		26.9159		6.5265	6.8299	5.9402	2.6833	4.2091	2.9033	3.1656	3.6352	4.1196	8.139		161.846	164.182	135.732	3.53036	63.2573	16.2622	26.1396	42.7192	64.3501	225.066
31.64	29.0253	31.7056	33.2592	35.0908	35.105	23.3036	30.0253	32.9	32.8387	31.4292		27.0433		6.182	6.5623	5.9159	2.9475	4.3617	2.6603	2.882	3.2567	3.8954	7.8559		148.024	153.831	134.767	13.7241	69.1762	6.53132	14.839	27.8591	55.4057	213.759
31.68	29.0934	31.7103	33.0049	34.7311	34.77	23.3634	30.1232	33.1889	32.871	31.6114		27.1346		6.1588	6.4757	5.5703	2.4965	3.9354	2.6288	2.8886	3.4543	3.8364	7.9468		147.093	150.482	121.052	-3.67698	52.6414	5.2699	15.102	35.617	53.0519	217.39
31.72	29.072	31.472	33.062	34.9647	34.84	23.2958	29.967	33.02	32.7097	31.5294		27.0505		6.2215	6.3215	5.7115	2.8142	4.0895	2.6453	2.8165	3.3695	3.7592	7.9489		149.609	144.517	126.656	8.58091	58.6184	5.93064	12.229	32.2877	49.9721	217.473
31.76	29.1667	31.8271	33.0606	34.9277	34.97	23.3399	30.1023	33.0867	32.1613	31.3604		27.3077		6.059	6.4194	5.4529	2.52	3.9623	2.4322	2.6946	3.179	2.9536	7.5227		143.089	148.304	116.394	-2.77028	53.6847	-2.60292	7.37169	24.8086	17.8329	200.451
31.8	29.0442	31.6402	33.0662	34.8034	34.655	23.3928	30.0462	33.0244	33.0968	31.3264		27.1683		6.0759	6.3719	5.5979	2.5351	3.7867	2.6245	2.7779	3.2561	4.0285	7.6281		143.767	146.467	122.148	-2.18767	46.8738	5.09771	10.6909	27.8356	60.7157	204.661
31.84	29.1528	31.757	32.8927	34.642	34.725	23.3164	30.011	33.0467	33	31.3969		26.9087		6.4441	6.7483	5.684	2.6333	4.1163	2.8077	3.0023	3.538	4.1913	7.9582		158.54	161.026	125.565	1.6012	59.6579	12.4339	19.6326	38.9031	67.2106	217.845
31.88	28.9937	31.6822	33.0683	34.9462	34.775	23.3732	30.1375	32.9911	33.1613	31.1839		26.8894		6.3043	6.6928	5.8789	2.9568	4.1856	2.8838	3.1481	3.5017	4.3719	7.7645		152.931	158.879	133.299	14.0829	62.3458	15.4813	25.4423	37.4779	74.4155	210.109
31.92	28.8902	31.472	32.984	34.8353	34.485	23.24	29.8691	32.9444	32.7097	31.2046		26.9808		6.1094	6.3912	5.7032	2.7545	3.8042	2.6592	2.7883	3.3636	3.8289	7.6938		145.111	147.213	126.326	6.27749	47.5526	6.48727	11.1054	32.0561	52.7527	207.285
31.96	28.9331	31.4112	32.8627	34.7916	34.43	23.3918	30.1375	33.0533	33.0645	31.1392		27.125		6.0081	6.1862	5.4377	2.5666	3.605	2.6668	2.9125	3.3283	4.0395	7.4842		141.047	139.284	115.79	-0.972297	39.8262	6.79161	16.0544	30.6702	61.1546	198.914
32	28.9646	31.2757	32.9038	34.758	34.775	23.4114	29.9516	32.9778	32.9032	31.1549		27.1466		6.018	6.0291	5.4572	2.5114	3.9284	2.6648	2.705	3.2312	3.8566	7.4783		141.444	133.207	116.564	-3.10209	52.3699	6.71152	7.7861	26.858	53.8578	198.678
32.04	28.904	31.3037	32.8021	34.684	34.465	23.4045	30	32.9089	32.871	31.2436		26.9615		6.1425	6.2422	5.5406	2.6225	3.8035	2.843	2.9385	3.3474	4.0095	7.7521		146.439	141.45	119.874	1.1845	47.5254	13.8475	17.0904	31.42	59.9577	209.613
32.08	28.8308	31.4019	32.9261	34.8269	34.66	23.286	29.7437	32.72	32.8064	31.1947		26.7885		6.2423	6.5134	5.8376	2.9384	4.1715	2.8975	2.8552	3.3315	4.1179	7.8762		150.443	151.94	131.66	13.3729	61.7989	16.03	13.7711	30.7958	64.2823	214.57
32.12	29.0227	31.1963	32.9951	34.8639	34.46	23.5152	30.0506	33.0778	32.8064	31.0862		26.9471		6.2756	6.1492	5.748	2.8168	3.8129	2.9681	3.0035	3.5307	3.9593	7.6091		151.779	137.852	128.104	8.68123	47.89	18.8571	19.6804	38.6165	57.955	203.902
32.16	28.9217	31.2009	32.8857	34.8824	34.655	23.1185	29.8526	32.8378	32.7097	30.9934		27.2139		5.9078	5.887	5.3718	2.5685	3.7411	2.3046	2.5387	3.0239	3.5958	7.2495		137.023	127.711	113.175	-0.898989	45.1051	-7.71264	1.15955	18.7193	43.4533	189.54
32.2	28.9129	30.9019	32.747	34.6941	34.12	23.4535	29.901	32.8844	32.7097	31.0099		27.3846		5.7283	5.4173	5.0624	2.2095	3.0354	2.4689	2.4164	2.8998	3.4251	7.0953		129.821	109.542	100.897	-14.7504	17.7333	-1.13327	-3.71374	13.8471	36.6433	183.381
32.24	28.9798	31.0888	32.8341	34.6706	34.505	23.1645	29.8317	32.6733	32.6774	30.9263		26.9663		6.2135	6.0225	5.5678	2.6043	3.8387	2.5982	2.7654	3.107	3.8111	7.43		149.288	132.952	120.953	0.48229	48.8907	4.04453	10.1929	21.9819	52.0426	196.749
32.28	28.9785	31.2757	33.0195	34.8639	34.545	23.2458	29.8713	32.7689	32.1613	30.8981		27.3053		5.8732	5.8704	5.4142	2.4586	3.5397	2.3405	2.466	2.8636	2.956	7.0628		135.635	127.068	114.858	-5.13929	37.2935	-6.27503	-1.73733	12.4259	17.9287	182.083
32.32	28.8927	30.9112	32.961	34.7378	34.15	23.2644	29.7327	32.9667	32.5484	30.8368		26.988		6.1047	5.8232	5.673	2.6498	3.462	2.6764	2.6447	3.3787	3.6604	7.3188		144.923	125.243	125.128	2.23783	34.2797	7.17604	5.38333	32.6489	46.0305	192.308
32.36	29.0101	30.9346	32.7289	34.5412	34.435	23.3604	29.8207	32.8889	32.129	30.9379		26.8726		6.3375	5.962	5.5563	2.5686	3.8624	2.8878	2.8481	3.4163	3.3564	7.5353		154.263	130.612	120.497	-0.895131	49.8099	15.6415	13.4882	34.1251	33.9025	200.955
32.4	28.9091	30.5981	32.8913	34.7042	34.26	23.3389	29.8834	33.0022	33.0968	30.8351		27.4928		5.6163	5.0053	5.0985	2.1114	3.0672	2.2461	2.2906	2.9094	3.704	6.8123		125.328	93.6062	102.329	-18.5354	18.9667	-10.0553	-8.72649	14.224	47.7699	172.078
32.44	28.7765	30.7477	32.7882	34.8202	34.215	23.2625	29.7547	32.7133	32.5806	30.6288		27.226		5.7505	5.4217	5.2622	2.4942	3.289	2.4365	2.4287	2.8873	3.4546	6.8728		130.712	109.713	108.826	-3.76572	27.5696	-2.43072	-3.22362	13.3564	37.8202	174.495
32.48	28.7172	30.771	32.6829	34.4622	34.215	23.2605	29.813	32.8378	32.6774	30.71		27.0625		5.8547	5.6085	5.3204	2.2997	3.4525	2.598	2.6505	3.1753	3.7149	7.1175		134.893	116.938	111.135	-11.2702	33.9113	4.03652	5.61444	24.6633	48.2047	184.268
32.52	28.8801	30.8692	32.8251	34.6454	34.365	23.3575	29.8152	33	32.5161	30.5186		27.1226		5.9575	5.6466	5.4025	2.4228	3.5424	2.6349	2.5926	3.2774	3.4935	6.866		139.017	118.412	114.393	-6.52056	37.3982	5.51418	3.3073	28.6718	39.3721	174.223
32.56	28.7399	30.7103	32.8843	34.6706	34.195	23.3506	29.8603	32.8933	32.4194	30.5642		27.0721		5.8678	5.5382	5.5122	2.4985	3.4229	2.6785	2.6882	3.2212	3.4473	6.9621		135.418	114.219	118.747	-3.59981	32.7632	7.26013	7.11667	26.4654	37.5289	178.061
32.6	28.7033	30.6495	32.9108	34.8605	34.21	23.3879	29.9032	32.9733	33.0645	30.6462		27.0409		5.8624	5.5086	5.5699	2.7196	3.4691	2.747	2.7623	3.3324	4.1236	7.0753		135.202	113.074	121.037	4.93094	34.5551	10.0032	10.0693	30.8311	64.5097	182.582
32.64	28.5467	30.4439	32.7408	34.5412	34.23	23.3291	29.8295	32.7867	32.6774	30.6106		26.8798		5.8669	5.4641	5.561	2.5614	3.6502	2.8493	2.8497	3.3069	3.8976	7.2008		135.382	111.353	120.683	-1.17293	41.5794	14.0998	13.552	29.83	55.4935	187.595
32.68	28.678	30.6308	32.8328	34.6571	34.105	23.4868	30.0231	32.9378	32.3871	30.5998		27.1562		5.7218	5.3746	5.3766	2.4009	3.2488	2.7306	2.7669	3.1816	3.3309	6.9136		129.561	107.891	113.366	-7.36554	26.0104	9.34647	10.2526	24.9107	32.8852	176.124
32.72	28.4798	30.5841	32.6606	34.6891	34.06	23.0803	29.6128	32.4489	32.5806	30.7017		27.0144		5.6654	5.4697	5.3462	2.5747	3.3456	2.4659	2.4984	2.8345	3.6662	7.1573		127.298	111.569	112.159	-0.659773	29.765	-1.2534	-0.446286	11.2834	46.2619	185.857
32.76	28.5139	30.4299	32.6118	34.5025	33.89	23.2311	29.5875	32.7044	32.2258	30.4739		27.2524		5.4615	5.0775	5.0594	2.1501	2.9376	2.3787	2.2351	2.852	3.0734	6.6915		119.117	96.3989	100.778	-17.0422	13.94	-4.74531	-10.938	11.9705	22.6123	167.254
32.8	28.798	30.6822	32.7756	34.4874	34.025	23.2909	29.7459	32.8756	32.9355	30.6189		27.0697		5.9283	5.5125	5.4059	2.3177	3.2553	2.6212	2.5762	3.2059	3.9658	7.0192		137.846	113.225	114.528	-10.5757	26.2625	4.96556	2.65381	25.8647	58.2143	180.342
32.84	28.697	30.4159	32.8969	34.7328	33.725	23.2429	29.648	32.7156	32.5161	30.4267		26.9832		5.9138	5.3327	5.6137	2.6496	3.0418	2.6597	2.5648	3.1324	3.6329	6.9135		137.264	106.27	122.775	2.23011	17.9815	6.50729	2.19955	22.9791	44.9334	176.12
32.88	28.7348	30.6542	32.7979	34.6387	33.95	23.2958	29.637	32.6444	32.7097	30.5336		27.0361		5.8987	5.5181	5.4618	2.5026	3.2139	2.6597	2.5009	3.0083	3.7736	6.9675		136.658	113.441	116.747	-3.44162	24.6567	6.50729	-0.346669	18.1069	50.5466	178.277
32.92	28.7652	30.743	33.0077	34.7546	34.19	23.2488	29.7052	32.7844	32.8064	30.517		27.0625		5.9027	5.5805	5.6452	2.5921	3.4275	2.5863	2.5427	3.1219	3.8439	6.9245		136.818	115.855	124.025	0.011575	32.9416	3.568	1.31894	22.5668	53.3512	176.56
32.96	28.6326	30.6075	32.8718	34.6336	34.165	23.2713	29.6821	32.9133	32.8064	30.5286		26.8053		6.0273	5.7022	5.7665	2.7283	3.6597	2.866	2.7768	3.508	4.1011	7.1933		141.817	120.562	128.838	5.26661	41.9479	14.7685	10.6471	37.7253	63.6121	187.295
33	28.5758	30.5561	32.8328	34.8	33.96	23.236	29.6271	32.8644	32.1936	30.3902		26.887		5.8888	5.5691	5.6458	2.813	3.373	2.749	2.6401	3.3774	3.4066	6.9732		136.261	115.414	124.049	8.53461	30.8277	10.0833	5.20003	32.5979	35.9052	178.505
33.04	28.5366	30.5794	32.8021	34.6151	33.97	23.2488	29.6777	32.7644	32.6774	30.3944		27.0264		5.7102	5.453	5.4757	2.4887	3.2436	2.6224	2.5513	3.138	3.751	6.838		129.095	110.923	117.298	-3.97793	25.8087	5.01362	1.66162	23.1989	49.6449	173.105
33.08	28.6098	30.5935	32.9617	34.8672	34.085	23.3007	29.6216	32.7511	32.871	30.1317		27.1995		5.6103	5.294	5.4622	2.5677	3.1855	2.5012	2.3221	2.9516	3.7715	6.4022		125.087	104.773	116.763	-0.929856	23.5552	0.160179	-7.47131	15.8808	50.4628	155.699
33.12	28.6086	30.3224	32.554	34.4571	33.86	23.2253	29.6854	32.8889	33.0968	30.2742		27.0865		5.7221	5.1359	5.1675	2.2706	3.0735	2.5388	2.4989	3.2024	4.1103	6.6577		129.573	98.6578	105.068	-12.3929	19.2111	1.66587	-0.426363	25.7273	63.9791	165.904
33.16	28.4722	30.528	32.6056	34.4252	33.815	23.284	29.6854	32.9044	33	30.309		26.863		5.8092	5.565	5.4426	2.4622	3.252	2.821	2.7224	3.4414	4.237	6.916		133.067	115.255	115.985	-5.00039	26.1345	12.9665	8.47944	35.1105	69.0338	176.22
33.2	28.5644	30.3878	32.8683	34.5445	33.815	23.3213	29.8086	32.8	32.6774	30.3331		27.1538		5.6106	5.134	5.4145	2.2907	2.9612	2.5675	2.5548	3.0462	3.6236	6.6493		125.099	98.5843	114.87	-11.6174	14.8553	2.81515	1.80108	19.5948	44.5624	165.568
33.24	28.6919	30.4813	32.9429	34.6689	33.615	23.1969	29.5501	32.5222	32.4516	30.2138		27.1562		5.7357	5.2251	5.4867	2.4127	2.7588	2.4407	2.2939	2.766	3.3954	6.5276		130.118	102.108	117.735	-6.91026	7.00489	-2.26253	-8.595	8.59409	35.4584	160.708
33.28	28.428	30.3832	32.8153	34.6202	33.755	23.2586	29.6502	32.74	32.6452	30.0837		26.9207		5.7073	5.3625	5.5946	2.5995	3.1343	2.7379	2.6295	3.2193	3.8245	6.633		128.979	107.423	122.017	0.297091	21.5693	9.6388	4.77765	26.3908	52.5772	164.917
33.32	28.5922	30.3224	32.6983	34.4067	34.075	23.0744	29.4169	32.5511	32.7097	30.1814		26.8678		5.9244	5.3546	5.5305	2.4389	3.5072	2.6066	2.4491	3.0833	3.9419	6.7836		137.689	107.117	119.473	-5.89937	36.0329	4.38091	-2.41074	21.0514	57.2608	170.932
33.36	28.3902	30.5421	32.6411	34.4387	33.865	23.2684	29.7041	32.6711	32.9677	30.0978		26.8606		5.7296	5.5815	5.4805	2.4781	3.3044	2.8078	2.7435	3.2105	4.2071	6.7072		129.874	115.894	117.489	-4.38691	28.1669	12.4379	9.32021	26.0453	67.8409	167.881
33.4	28.6237	30.4206	32.6056	34.3815	33.775	23.1714	29.5435	32.6467	32.4516	30.1168		27		5.8237	5.3206	5.3056	2.2815	3.075	2.5714	2.4435	3.0467	3.5516	6.5868		133.649	105.802	110.548	-11.9724	19.2693	2.97133	-2.63389	19.6145	41.6899	163.072
33.44	28.4293	30.514	32.784	34.4538	33.605	23.3497	29.8185	33.0289	33.129	30.1549		27.0601		5.5692	5.3539	5.4239	2.2937	2.8449	2.6896	2.6584	3.3688	4.1689	6.5648		123.438	107.09	115.243	-11.5017	10.3444	7.70463	5.92923	32.2602	66.3169	162.193
33.48	28.4596	30.486	32.8202	34.5025	33.87	23.2057	29.4334	32.6444	32.5806	30.0232		26.9856		5.674	5.4004	5.5346	2.4169	3.1844	2.6201	2.3478	3.0588	3.695	6.5076		127.643	108.889	119.636	-6.74821	23.5125	4.92151	-6.44724	20.0895	47.4108	159.909
33.52	28.5379	30.6449	32.8732	34.6941	33.63	23.3154	29.6744	32.8711	32.3226	30.2336		26.4856		6.2523	6.0593	6.0876	3.1085	3.4444	3.2298	3.0888	3.7855	3.937	7.218		150.845	134.375	141.581	19.936	33.5971	29.3369	23.0794	48.62	57.0653	188.282
33.56	28.6604	30.1822	32.7185	34.4706	33.55	23.2429	29.5259	32.9311	32.8387	30.0762		26.9784		5.882	5.1038	5.4401	2.3922	2.8716	2.6645	2.4475	3.3527	3.9603	6.5678		135.988	97.4162	115.886	-7.70121	11.38	6.6995	-2.4745	31.6281	57.9949	162.313
33.6	28.4697	30.6542	32.7861	34.5328	33.575	23.2742	29.7217	32.6067	32.8387	30.1674		26.8149		5.8548	5.7393	5.6712	2.6179	3.0601	2.8593	2.8068	3.1918	4.1238	6.8225		134.897	121.997	125.057	1.00702	18.6913	14.5002	11.8425	25.3111	64.5177	172.486
33.64	28.4407	30.6215	32.878	34.5916	33.55	23.2302	29.4565	32.54	32.7097	30.1466		26.9135		5.7272	5.608	5.6645	2.5781	2.9365	2.7167	2.443	3.0265	3.8962	6.7031		129.777	116.919	124.791	-0.52859	13.8973	8.78984	-2.65381	18.8214	55.4376	167.717
33.68	28.1768	30.4533	32.7038	34.516	33.98	23.0833	29.473	32.6533	32.7097	30.058		26.8966		5.4802	5.4567	5.5072	2.5194	3.3834	2.5867	2.4764	3.1567	3.9131	6.6314		119.868	111.066	118.548	-2.79343	31.2311	3.58401	-1.32292	23.9331	56.1119	164.853
33.72	28.5038	30.528	32.6962	34.6303	33.825	23.2165	29.4807	32.6889	31.7097	30.1143		26.8534		5.8504	5.5746	5.5428	2.6769	3.2716	2.7631	2.5273	3.2355	2.9563	6.7309		134.72	115.627	119.961	3.28343	26.8947	10.6479	0.705292	27.0268	17.9406	168.827
33.76	28.5189	30.472	32.8571	34.4706	33.47	23.2723	29.5875	32.8733	32.2581	29.884		26.988		5.7309	5.384	5.5691	2.3826	2.782	2.6843	2.4995	3.2853	3.3701	6.366		129.926	108.254	121.005	-8.07161	7.90474	7.49239	-0.402455	28.982	34.4491	154.254
33.8	28.3725	30.5888	32.7589	34.4437	33.51	23.142	29.3949	32.72	32.6129	30.2436		26.9375		5.635	5.5513	5.5214	2.4062	2.8725	2.6045	2.3574	3.1825	3.7754	6.7761		126.078	114.726	119.112	-7.16105	11.4149	4.29681	-6.06471	24.946	50.6184	170.633
33.84	28.6894	30.7336	32.7024	34.4924	33.48	23.0558	29.396	32.4556	32.3226	29.971		26.7909		6.0985	5.8427	5.6115	2.6015	2.9891	2.6649	2.5051	3.0647	3.6317	6.6501		144.674	125.997	122.687	0.374257	15.9375	6.71552	-0.179311	20.3211	44.8855	165.6
33.88	28.2639	30.4346	32.8035	34.4975	33.675	23.1263	29.4763	32.4867	32.8387	29.9586		26.9856		5.4783	5.349	5.5179	2.4119	2.9894	2.5407	2.3907	2.9011	3.9531	6.443		119.791	106.901	118.973	-6.94112	15.9491	1.74195	-4.73781	13.8982	57.7077	157.329
33.92	28.3535	30.743	32.8822	34.6807	33.705	23.1332	29.4301	32.6556	32.6129	29.9544		26.7861		5.7674	5.8569	5.7961	2.7946	3.2189	2.7471	2.544	3.2695	3.9268	6.6383		131.39	126.546	130.013	7.82468	24.8507	10.0072	1.37074	28.3617	56.6584	165.129
33.96	28.3586	30.4813	32.7038	34.6	33.675	23.1557	29.3421	32.3689	32.7097	29.9312		26.9615		5.5971	5.4198	5.4423	2.5385	3.0135	2.5942	2.2806	2.8074	3.8482	6.4397		124.558	109.639	115.973	-2.05649	16.8839	3.88435	-9.12496	10.2195	53.5227	157.197
34	28.197	30.3364	32.77	34.4303	33.465	23.1587	29.4906	32.6467	32.3226	29.8061		27.1178		5.2792	5.1186	5.3522	2.2125	2.6472	2.4409	2.2728	2.9289	3.3048	6.1583		111.803	97.9886	112.397	-14.6346	2.67629	-2.25453	-9.43577	14.9896	31.8439	145.958
34.04	28.2992	30.5701	32.7672	34.521	33.54	23.2958	29.6084	32.6689	32.2903	29.7705		26.9279		5.5713	5.5422	5.5393	2.4931	2.9121	2.7679	2.5805	3.141	3.4624	6.3126		123.523	114.374	119.822	-3.80816	12.9509	10.8401	2.82515	23.3167	38.1313	152.121
34.08	28.2172	30.5047	32.8307	34.3899	33.475	23.1107	29.4235	32.6556	32.6129	29.937		27.0288		5.3884	5.3759	5.5019	2.2611	2.7462	2.4819	2.2947	3.0268	3.6841	6.3782		116.185	107.941	118.338	-12.7595	6.51617	-0.612686	-8.56312	18.8332	46.976	154.741
34.12	28.351	30.6355	32.6948	34.3328	33.465	23.1381	29.5534	32.68	32.2903	29.8252		26.8245		5.7265	5.711	5.5703	2.4083	2.9405	2.7136	2.6289	3.2555	3.5658	6.4707		129.749	120.903	121.052	-7.08002	14.0524	8.66571	4.75375	27.812	42.2564	158.435
34.16	28.1957	30.5187	32.6948	34.5748	33.575	23.3506	29.5369	32.7311	32.2258	29.763		27.0865		5.3092	5.3322	5.3083	2.3883	2.7885	2.6641	2.3504	3.0446	3.2393	6.1465		113.007	106.251	110.655	-7.85169	8.15685	6.68349	-6.34364	19.532	29.2308	145.487
34.2	28.1869	30.2243	32.8516	34.4252	33.495	23.1645	29.5413	32.5311	32.5484	29.7937		26.9303		5.4566	5.194	5.6213	2.3949	2.8647	2.6342	2.511	3.0008	3.7181	6.3334		118.921	100.905	123.076	-7.59704	11.1124	5.48614	0.0557858	17.8124	48.3324	152.952
34.24	28.149	30.2804	32.6049	34.4319	33.37	23.2625	29.5446	32.6356	31.9355	29.9014		26.863		5.486	5.3174	5.4419	2.4689	2.807	2.7995	2.5816	3.1726	3.1725	6.5084		120.1	105.678	115.957	-4.74188	8.87441	12.1056	2.86898	24.5573	26.5659	159.941
34.28	28.221	30.1262	32.7164	34.321	33.62	23.0793	29.2046	32.4489	32.3226	29.8418		26.5481		5.8729	5.4781	5.8683	2.6729	3.3719	2.9312	2.5565	3.3008	3.8745	6.7637		135.623	111.894	132.878	3.1291	30.785	17.3795	1.86882	29.5905	54.5719	170.137
34.32	28.0783	30.3411	32.6753	34.363	33.275	23.1322	29.4092	32.4556	32.4516	29.8244		26.988		5.2903	5.2531	5.3873	2.275	2.587	2.5442	2.3212	2.8676	3.5636	6.3064		112.249	103.191	113.79	-12.2232	0.341323	1.88211	-7.50717	12.5829	42.1687	151.873
34.36	28.2525	30.3364	32.8014	34.4689	33.15	23.2449	29.3311	32.64	32.3226	29.8467		26.8774		5.5751	5.359	5.624	2.4915	2.5726	2.7675	2.3537	3.1626	3.5452	6.4393		123.675	107.287	123.183	-3.8699	-0.217206	10.8241	-6.21215	24.1647	41.4346	157.181
34.4	28.1944	30.2944	32.7164	34.3933	33.33	23.2292	29.5644	32.6733	32.1936	29.8086		27.0264		5.368	5.168	5.39	2.2669	2.6036	2.6028	2.438	3.0469	3.2672	6.2522		115.366	99.8994	113.897	-12.5357	0.985183	4.22874	-2.85304	19.6223	30.3439	149.708
34.44	28.4407	30.528	32.8439	34.5092	33.315	23.0862	29.4972	32.5689	32.4839	29.7266		26.8173		5.8234	5.6107	5.7266	2.5919	2.7977	2.6689	2.5799	3.1516	3.7666	6.3793		133.637	117.023	127.255	0.00385832	8.51369	6.8757	2.80124	23.7329	50.2673	154.785
34.48	28.1881	30.0374	32.6669	34.6218	33.72	23.1812	29.4984	32.6956	32.5806	29.7564		26.6298		5.7583	5.3076	5.7371	2.892	3.3902	2.9514	2.7686	3.4658	4.0508	6.5966		131.025	105.299	127.672	11.5827	31.4948	18.1884	10.3204	36.0685	61.6054	163.464
34.52	28.0795	29.8458	32.5937	34.2101	33.7	23.1107	29.3993	32.5822	32.5161	29.6893		26.7788		5.5007	4.967	5.5149	2.3313	3.2212	2.7319	2.5205	3.2034	3.8373	6.3805		120.69	92.1247	118.854	-10.0509	24.9399	9.39853	0.434332	25.7666	53.0878	154.833
34.56	28.173	30.0841	32.6627	34.3244	33.61	22.9471	29.3806	32.6289	32.3226	29.7167		27.0096		5.3634	4.9745	5.3531	2.2148	2.9004	2.3375	2.271	3.0193	3.413	6.1771		115.182	92.4148	112.433	-14.5459	12.4971	-6.39516	-9.50749	18.5387	36.1605	146.709
34.6	28.1944	30.2897	32.5672	34.2992	33.39	23.0754	29.3883	32.6	32.1936	29.4515		26.7668		5.6276	5.4229	5.5004	2.4324	2.9232	2.7086	2.5215	3.2332	3.5268	6.1547		125.781	109.759	118.279	-6.15017	13.3814	8.46548	0.474179	26.9365	40.7006	145.814
34.64	28.0391	30.0374	32.6516	34.2941	33.21	23.1156	29.3432	32.6622	32.4839	29.6926		27.0962		5.1429	4.8412	5.2554	2.0979	2.4138	2.4194	2.147	2.966	3.4877	6.0664		106.335	87.2587	108.556	-19.0563	-6.37654	-3.11549	-14.4485	16.4462	39.1407	142.288
34.68	28.1073	30.1869	32.5547	34.3076	33.26	23.0715	29.2981	32.5244	32.2581	29.604		27.0889		5.2184	4.998	5.1658	2.1187	2.4711	2.3826	2.1092	2.8355	3.2692	5.9851		109.364	93.3238	105	-18.2537	-4.15406	-4.58914	-15.9547	11.3227	30.4237	139.041
34.72	28.1174	30.0794	32.6286	34.284	33.22	23.143	29.2277	32.4178	32.4194	29.3604		26.8846		5.4328	5.0948	5.444	2.2994	2.6354	2.6584	2.2431	2.9332	3.6348	5.9458		117.966	97.068	116.04	-11.2817	2.2186	6.45523	-10.6192	15.1584	45.0092	137.471
34.76	28.0227	29.8785	32.4237	34.3092	33.33	23.0176	29.2255	32.5111	32.0645	29.5642		27.0048		5.2179	4.7737	5.1189	2.2044	2.6252	2.4128	2.1207	2.9063	3.1597	6.0294		109.344	84.6478	103.139	-14.9471	1.82298	-3.37979	-15.4965	14.1023	26.0552	140.81
34.8	27.9129	29.9486	32.4927	34.3193	33.61	23.049	29.4169	32.3733	32.2258	29.5915		26.8894		5.2235	4.9592	5.3033	2.3299	3.0206	2.5596	2.4275	2.8839	3.4364	6.1721		109.569	91.823	110.457	-10.1049	17.1593	2.4988	-3.27144	13.2229	37.0941	146.509
34.84	27.9924	30.1682	32.3589	34.0655	33.335	23.0735	29.3586	32.4333	31.9355	29.4482		26.8053		5.3871	5.2629	5.2536	2.1602	2.8297	2.6682	2.4533	3.028	3.2302	6.1129		116.132	103.57	108.484	-16.6525	9.75487	6.84767	-2.24339	18.8803	28.8678	144.145
34.88	28.077	29.9439	32.416	34.1277	33.18	22.8697	29	32.28	32.0645	29.5501		27.0817		5.1953	4.7622	5.0343	1.946	2.3983	2.188	1.8183	2.5983	3.0828	5.9384		108.437	84.203	99.7817	-24.917	-6.97774	-12.3819	-27.5462	2.01013	22.9873	137.175
34.92	28.1768	30.1542	32.5847	34.3983	33.2	23.0597	29.2574	32.4756	31.6129	29.6926		26.7115		5.6653	5.3427	5.5732	2.5868	2.7885	2.7482	2.4459	3.1641	3.0014	6.4511		127.294	106.657	121.168	-0.192916	8.15685	10.0513	-2.53825	24.2236	19.7399	157.652
34.96	27.7727	29.6122	32.3136	34.2218	33.34	23.0999	29.2607	32.4489	32.4194	29.2734		26.7981		5.1746	4.7141	5.2155	2.3237	2.8419	2.7018	2.3626	3.0508	3.7213	5.9453		107.607	82.3425	106.972	-10.3442	10.2281	8.19318	-5.85751	19.7754	48.4601	137.451
35	27.8194	29.986	32.5951	34.3664	33.3	22.9452	29.1947	32.2156	33.0645	29.261		27.0264		4.993	4.8596	5.2687	2.24	2.5736	2.3188	2.0683	2.5892	4.1381	5.7046		100.321	87.9704	109.084	-13.5736	-0.178419	-7.144	-17.5845	1.65286	65.0882	127.838
35.04	27.8194	29.715	32.4885	34.3445	33.145	23.1626	29.3355	32.5111	32.9032	29.3587		26.762		5.2574	4.853	5.4265	2.4825	2.683	2.8006	2.4735	3.1491	4.2412	6.0667		110.929	87.7152	115.346	-4.21715	4.06485	12.1496	-1.43848	23.6347	69.2013	142.3
35.08	28.0189	29.771	32.4021	34.3815	33.32	23.0362	29.1331	32.3222	32.4839	29.3496		26.6731		5.5458	4.9979	5.429	2.6084	2.9469	2.7631	2.36	3.0491	3.9108	6.1465		122.499	93.3199	115.445	0.640482	14.3007	10.6479	-5.96111	19.7087	56.0201	145.487
35.12	27.8699	29.9252	32.4655	34.2571	33.16	23.2351	29.3036	32.6067	32.2258	29.4872		26.7572		5.3127	5.068	5.4083	2.3999	2.7028	2.8779	2.4464	3.2495	3.5686	6.2		113.147	96.0314	114.624	-7.40412	4.83283	15.2451	-2.51833	27.5765	42.3681	147.624
35.16	27.9785	30.0327	32.4627	34.2235	33.205	23.1577	29.2112	32.4889	32	29.3355		27.3077		4.8708	4.625	4.855	1.8158	2.1973	2.25	1.8035	2.5812	2.7923	5.4978		95.4183	78.8961	92.6664	-29.9406	-14.7739	-9.89909	-28.136	1.33878	11.3979	119.578
35.2	27.9924	29.9019	32.5902	34.2824	33.415	23.1195	29.5556	32.7889	32.5484	29.3587		26.5913		5.6011	5.2106	5.6989	2.5911	3.1237	2.9282	2.8643	3.5976	4.0571	6.2374		124.718	101.547	126.156	-0.0270083	21.1582	17.2593	14.1337	41.243	61.8567	149.117
35.24	27.9848	29.8878	32.3791	34.4908	33.155	23.2341	29.3872	32.5222	32.4516	29.3935		26.7885		5.3963	4.9993	5.2906	2.6023	2.6665	2.8456	2.4987	3.1337	3.7631	6.075		116.502	93.3741	109.953	0.405124	3.42487	13.9516	-0.434332	23.0301	50.1277	142.631
35.28	27.6806	29.5888	32.3798	34.3059	33.37	22.9657	29.1265	32.4378	31.5161	29.3687		26.851		5.0296	4.6378	5.2288	2.3549	2.819	2.5147	2.1755	2.9868	2.7651	5.9877		101.789	79.3912	107.5	-9.14037	9.33985	0.700785	-13.3129	17.2628	10.3128	139.145
35.32	27.9773	29.715	32.207	34.242	33.235	22.9961	29.1298	32.3667	32	29.3157		27.0769		5.1004	4.5381	4.8301	2.0651	2.4581	2.3192	1.9529	2.6898	3.0231	5.7088		104.63	75.5348	91.6782	-20.3218	-4.65829	-7.12798	-22.1828	5.60245	20.6056	128.005
35.36	27.8497	29.8224	32.3449	34.2807	33.395	23.3408	29.4455	32.5511	32.5161	29.2726		26.7861		5.2636	4.9363	5.2588	2.3946	2.9089	2.9547	2.5594	3.165	3.83	5.9565		111.178	90.9372	108.691	-7.60861	12.8268	18.3205	1.98438	24.259	52.7966	137.898
35.4	28.0467	29.8364	32.2098	34.1613	33.28	22.9873	29.1969	32.46	32.2581	29.1533		26.7837		5.463	4.9527	5.1261	2.2776	2.7963	2.6036	2.3132	3.0763	3.5744	5.8396		119.178	91.5716	103.425	-12.1228	8.45939	4.26077	-7.82595	20.7766	42.5995	133.229
35.44	27.8598	29.8271	32.1665	34.0353	33.085	23.0441	29.1408	32.24	31.8065	29.1301		27.1058		4.954	4.6213	4.7607	1.8295	2.2792	2.3383	1.935	2.5342	2.8007	5.4943		98.7563	78.7529	88.9242	-29.412	-11.5972	-6.36313	-22.8961	-0.506458	11.733	119.438
35.48	27.7904	29.5093	32.3728	34.3328	32.885	23.1019	29.1331	32.2644	32.7097	29.169		26.7885		5.2019	4.6208	5.2843	2.4443	2.3965	2.7134	2.2446	2.8759	4.0212	5.8505		108.702	78.7336	109.703	-5.69103	-7.04755	8.6577	-10.5595	12.9088	60.4245	133.665
35.52	27.9255	29.3131	32.1861	34.0807	33.04	23.238	29.2761	32.3044	32.0645	29.2038		26.8606		5.2649	4.3525	5.0255	2.1201	2.4794	2.7774	2.3155	2.8438	3.3039	5.8132		111.23	68.3557	99.4325	-18.1997	-3.83213	11.2206	-7.7343	11.6485	31.808	132.175
35.56	27.7311	29.757	32.2571	34.4134	33.215	23.1528	29.3014	32.4778	32.7419	29.0224		26.8654		5.0657	4.7916	5.0917	2.448	2.6496	2.6874	2.336	3.0124	3.9765	5.627		103.238	85.3402	102.06	-5.54827	2.76937	7.61653	-6.91744	18.2678	58.6412	124.738
35.6	27.8258	29.9393	32.278	34.2555	33.345	23.0695	29.2596	32.2889	32.4194	29.1226		27.0024		5.0234	4.8369	4.9756	2.1531	2.6426	2.4671	2.1572	2.6865	3.517	5.5902		101.541	87.0924	97.4523	-16.9265	2.49787	-1.20535	-14.0421	5.47289	40.3096	123.269
35.64	27.7197	30.0841	32.0697	34.0487	33.155	23.0852	29.1617	32.4467	32.5484	29.1417		26.9952		4.9245	4.9889	4.7745	1.9535	2.4598	2.49	2.0665	2.8515	3.6532	5.6165		97.5727	92.9718	89.4718	-24.6277	-4.59235	-0.288323	-17.6562	11.9508	45.7432	124.319
35.68	27.7285	29.7523	32.2934	34.2689	33.425	23.0039	29.2002	32.3022	32.5484	29.2452		27.0312		4.8973	4.6211	4.9622	2.1377	2.6938	2.3727	2.069	2.671	3.6172	5.684		96.4814	78.7452	96.9205	-17.5206	4.48375	-4.98558	-17.5566	4.86436	44.307	127.015
35.72	27.8573	29.7336	32.3129	34.2353	33.24	23.1205	29.2277	32.6244	31.9677	28.9395		26.774		5.2833	4.8596	5.2389	2.3613	2.766	2.7465	2.3537	3.2504	3.2937	5.6355		111.968	87.9704	107.901	-8.89343	7.28415	9.98318	-6.21215	27.6118	31.4011	125.078
35.76	27.6427	29.5794	32.0132	34.0471	33.14	23.0059	29.2123	32.3244	32.6129	29.1848		26.637		5.2057	4.8424	5.0762	2.3101	2.803	2.7689	2.4753	3.0874	4.0759	6.0178		108.855	87.3051	101.445	-10.8689	8.71926	10.8802	-1.36675	21.2124	62.6067	140.347
35.8	27.5455	29.7617	32.2899	34.2387	32.66	22.9403	29.0583	32.2667	32.129	29.1798		26.726		5.0195	4.9357	5.2639	2.4127	2.234	2.6143	2.2323	2.9407	3.503	5.9238		101.384	90.914	108.893	-6.91026	-13.3504	4.68925	-11.0496	15.4529	39.7511	136.592
35.84	27.702	29.4673	32.3463	34.2168	33.03	23.1538	29.1815	32.4044	32.129	28.9544		26.7764		5.1256	4.5909	5.2699	2.3404	2.5536	2.7774	2.3051	3.028	3.4526	5.648		105.641	77.5771	109.131	-9.69982	-0.954154	11.2206	-8.14871	18.8803	37.7404	125.577
35.88	27.6465	29.3925	32.0878	34.1092	32.975	22.9873	29.0858	32.3244	32.2903	28.9254		26.9279		4.9186	4.3646	4.8599	2.0813	2.3471	2.4594	2.0579	2.7965	3.4624	5.4675		97.336	68.8237	92.8608	-19.6967	-8.96362	-1.5137	-17.9989	9.79153	38.1313	118.368
35.92	27.7551	29.5888	32.1791	34.1697	33.055	22.9158	28.9813	32.2133	32.4839	29.0804		26.8173		5.1378	4.6715	5.0618	2.2524	2.5377	2.4985	2.064	2.796	3.7666	5.7331		106.13	80.6947	100.873	-13.0951	-1.57086	0.0520583	-17.7558	9.7719	50.2673	128.976
35.96	27.8321	29.8878	32.0251	33.8588	33.08	23.2096	29.2739	32.12	32.6774	29.1674		26.6659		5.3662	5.1219	5.0592	2.0929	2.7141	2.9437	2.508	2.8541	4.1115	5.9715		115.294	98.1163	100.77	-19.2492	5.27112	17.88	-0.0637552	12.0529	64.027	138.497
36	27.5871	29.7757	32.2481	34.2403	32.78	22.9677	28.9307	32.2289	32.2581	28.9495		26.6899		5.0972	4.9858	5.2582	2.4504	2.3901	2.6778	2.1408	2.939	3.6682	5.7296		104.502	92.8519	108.667	-5.45567	-7.29579	7.2321	-14.6956	15.3861	46.3417	128.836
36.04	27.6616	29.715	32.2244	34.3227	33.085	23.0176	29.11	32.2	33.0323	29.0663		26.5625		5.2991	5.0525	5.3619	2.6602	2.8225	2.8551	2.4475	3.0375	4.5698	5.9738		112.602	95.4319	112.782	2.63909	9.4756	14.3321	-2.4745	19.2533	82.3107	138.589
36.08	27.5417	29.4439	31.993	34.0622	33.34	23.1567	29.0869	32.2756	32.1613	28.9296		26.9784		4.7633	4.3655	4.7146	1.9838	2.6616	2.5783	2.0085	2.6972	3.2829	5.4212		91.1053	68.8585	87.0947	-23.4586	3.23481	3.24764	-19.9673	5.89298	30.9702	116.519
36.12	27.7727	29.6729	32.0007	34.1664	33.27	22.953	29.1419	32.3222	31.9032	29.0025		26.7837		5.189	4.7892	4.917	2.2827	2.7863	2.5693	2.2582	2.9385	3.2195	5.6888		108.185	85.2474	95.1268	-11.9261	8.07152	2.88723	-10.0175	15.3665	28.4409	127.207
36.16	27.8182	29.5421	31.9645	33.9143	33.185	23.1841	29.2398	32.5	32	28.8674		26.9038		5.1144	4.5383	4.7607	1.9105	2.5812	2.6803	2.236	2.9962	3.1962	5.4336		105.192	75.5425	88.9242	-26.2868	0.11636	7.33221	-10.9021	17.6318	27.5114	117.014
36.2	27.6477	29.7477	32.0913	34.3059	32.905	22.8266	28.7712	31.9978	31.9677	29.0406		26.9255		4.9222	4.7222	4.8658	2.2804	2.2795	2.3011	1.7457	2.4723	3.1422	5.5851		97.4804	82.6558	93.095	-12.0148	-11.5856	-7.8528	-30.4391	-2.93667	25.3571	123.065
36.24	27.6414	29.4813	32.0244	34.0168	33.01	22.859	28.9857	32.0911	32.0645	29.0041		26.5889		5.2525	4.7924	5.1355	2.3279	2.7211	2.6701	2.2968	2.9022	3.5756	5.8852		110.732	85.3711	103.798	-10.1821	5.54263	6.92375	-8.47944	13.9413	42.6474	135.051
36.28	27.5657	29.743	32.0286	34.1765	33.02	23.0069	29.0759	32.3511	32.2258	28.8906		26.7861		4.9796	4.8569	4.9425	2.2904	2.5339	2.6208	2.1898	2.965	3.5397	5.5745		99.7834	87.866	96.1387	-11.629	-1.71825	4.94954	-12.7431	16.4069	41.2152	122.642
36.32	27.7614	29.7804	32.2105	34.1983	32.935	22.9226	29.066	32.0333	31.9355	29.0298		26.7788		5.1826	4.9016	5.1317	2.3195	2.4562	2.5438	2.1872	2.6545	3.2567	5.721		107.928	89.595	103.647	-10.5062	-4.73198	1.86609	-12.8467	4.21656	29.925	128.493
36.36	27.7323	29.5467	32.046	34.1042	33.105	22.9412	29.0869	32.1756	32.5161	28.8915		26.976		4.9563	4.4707	4.77	2.0282	2.429	2.3652	2.0109	2.5996	3.6401	5.3855		98.8485	72.9277	89.2932	-21.7455	-5.78698	-5.28592	-19.8717	2.06117	45.2206	115.093
36.4	27.5455	29.6028	32.101	34.0101	32.84	23.0774	29.0847	32.2311	32.2258	28.9503		26.6346		5.1109	4.8682	5.1664	2.2755	2.5054	2.8428	2.3501	2.9965	3.6912	5.7857		105.051	88.3031	105.024	-12.2039	-2.82368	13.8395	-6.35559	17.6436	47.2592	131.077
36.44	27.5177	29.9019	31.9672	34.2319	33.085	22.9363	28.8295	32.06	31.9355	29.0638		26.637		5.0807	5.1649	5.0302	2.4949	2.748	2.6993	2.0925	2.823	3.3985	5.8968		103.84	99.7795	99.619	-3.73871	6.58599	8.09306	-16.6202	10.8319	35.5821	135.514
36.48	27.5038	29.6308	31.9854	34.1613	33.105	22.9461	28.9571	32.1	31.871	28.7639		26.6779		5.0259	4.8529	5.0075	2.3834	2.7271	2.6682	2.1792	2.8221	3.2931	5.556		101.641	87.7113	98.7182	-8.04074	5.77535	6.84767	-13.1654	10.7966	31.3772	121.903
36.52	27.4987	29.6682	32.0843	33.9866	32.78	23.2223	29.132	32.2178	32.0323	28.9047		26.7043		4.9944	4.8639	5.08	2.1823	2.3757	2.918	2.3277	2.9135	3.428	5.6704		100.377	88.1368	101.595	-15.7998	-7.85432	16.8509	-7.24817	14.385	36.759	126.472
36.56	27.4495	29.6402	32.053	34.3008	32.99	23.0852	29.0979	32.2422	31.6774	28.7523		26.6995		4.95	4.8407	5.0535	2.5013	2.5905	2.7857	2.2984	2.9427	3.0779	5.5228		98.5958	87.2394	100.544	-3.49178	0.477077	11.5529	-8.41568	15.5314	22.7918	120.577
36.6	27.7841	29.8972	32.1659	34.195	33.245	23.0382	29.055	32.2133	32.2903	28.8078		26.851		5.1331	4.9462	5.0149	2.244	2.694	2.5872	2.104	2.7623	3.5393	5.4268		105.942	91.3202	99.0119	-13.4192	4.49151	3.60404	-16.1619	8.44882	41.1992	116.743
36.64	27.4785	29.5561	31.9672	33.9328	33.03	23.0362	29.0792	32.1844	32.7097	29.0265		26.488		5.1905	4.9681	5.1792	2.3448	2.842	2.9482	2.4912	3.0964	4.3217	6.0085		108.245	92.1673	105.532	-9.53006	10.2319	18.0602	-0.733185	21.5657	72.4128	139.975
36.68	27.5455	29.528	32.1449	34.2134	33.1	22.8071	28.8372	32.0044	31.8387	28.7175		26.4952		5.2503	4.9328	5.3497	2.6182	2.9048	2.7119	2.242	2.9092	3.4435	5.6923		110.644	90.8018	112.298	1.0186	12.6678	8.59763	-10.6631	14.2162	37.3773	127.346
36.72	27.5303	29.7804	32.0014	34.3076	33.37	23.1293	29.143	32.36	32.129	28.8658		26.6611		5.0692	5.0193	5.0403	2.5465	3.0089	2.8682	2.3819	3.0989	3.5679	5.6747		103.378	94.1477	100.02	-1.74782	16.7055	14.8566	-5.08846	21.6639	42.3402	126.644
36.76	27.5354	29.6636	32.0195	34.0857	33.26	23.0049	29.0627	32.2378	32.5806	28.8583		26.8462		4.8892	4.7174	4.8733	2.1395	2.7138	2.5587	2.1165	2.7916	3.8344	5.4821		96.1565	82.4701	93.3926	-17.4512	5.25948	2.46276	-15.6639	9.59915	52.9722	118.951
36.8	27.5619	29.7991	31.8969	34.1176	32.96	23.0382	28.9186	32.2311	32.2258	28.7871		26.5962		5.1657	5.1029	5.0007	2.4214	2.6638	2.842	2.2224	3.0349	3.7296	5.6609		107.25	97.3813	98.4484	-6.57458	3.32015	13.8075	-11.4441	19.1512	48.7912	126.092
36.84	27.4066	29.7056	31.9756	34.1143	33.085	22.8315	28.6953	31.8067	32.129	28.749		26.6995		4.9071	4.9061	4.9761	2.3148	2.6855	2.532	1.8958	2.5072	3.5295	5.5195		96.8746	89.7691	97.4721	-10.6876	4.16182	1.39356	-24.4581	-1.56649	40.8083	120.445
36.88	27.5253	29.8224	31.8676	34.2067	33.09	22.8433	28.8856	32.0111	31.9677	28.7233		26.7764		4.9489	4.946	4.7912	2.3303	2.6136	2.4669	2.0092	2.6347	3.2913	5.4169		98.5517	91.3124	90.1345	-10.0895	1.37305	-1.21336	-19.9394	3.43921	31.3054	116.347
36.92	27.5253	29.5748	31.9519	34.1395	33.065	23.049	28.9285	31.94	32.2903	28.7216		26.8053		4.92	4.6695	4.8466	2.2342	2.5597	2.6437	2.0232	2.5347	3.585	5.3863		97.3922	80.6173	92.333	-13.7974	-0.717555	5.86657	-19.3816	-0.486828	43.0224	115.125
36.96	27.3396	29.6355	31.8962	34.1025	33.11	22.9265	28.8526	31.8689	31.9355	28.6454		26.8462		4.6934	4.6893	4.75	2.1563	2.5638	2.4803	1.9064	2.4227	3.1893	5.2692		88.3009	81.3832	88.4995	-16.803	-0.558529	-0.676758	-24.0357	-4.88399	27.2361	110.448
37	27.524	29.4486	31.8829	34.1143	33.02	23.049	29.0935	32.1	32.2581	28.8036		26.7644		4.9596	4.5842	4.8185	2.2499	2.5556	2.6846	2.2291	2.7356	3.5937	5.5092		98.9809	77.3179	91.2179	-13.1916	-0.876581	7.5044	-11.1771	7.40057	43.3695	120.034
37.04	27.399	29.4626	31.9847	34.1076	32.9	23.1361	28.9373	31.9778	32.3226	28.7746		26.7524		4.8466	4.6102	4.9323	2.2552	2.4476	2.7837	2.0849	2.6254	3.6702	5.4922		94.4473	78.3236	95.734	-12.9871	-5.06555	11.4728	-16.923	3.07408	46.4214	119.355
37.08	27.3043	29.4112	31.9742	34.1714	32.895	22.7845	28.6876	31.8622	31.2258	28.6711		26.7957		4.7086	4.5155	4.8785	2.2757	2.3993	2.3888	1.7919	2.4665	2.5301	5.3454		88.9107	74.6606	93.599	-12.1962	-6.93895	-4.34086	-28.5982	-3.16438	0.937525	113.491
37.12	27.3699	29.4393	32.0794	34.4067	33	23.0372	28.9362	31.9622	32.3548	28.4847		26.5577		5.0122	4.7816	5.2217	2.749	2.7423	2.8795	2.2785	2.8045	3.8971	5.397		101.091	84.9534	107.219	6.06528	6.36491	15.3091	-9.20864	10.1056	55.4735	115.552
37.16	27.428	29.5888	32.0084	34.2538	32.905	23.0558	28.8174	32.0533	31.8065	28.7117		26.7091		4.9189	4.7797	4.9993	2.4447	2.4959	2.7467	2.0083	2.7442	3.1974	5.4726		97.348	84.8799	98.3928	-5.67559	-3.19215	9.99119	-19.9753	7.73821	27.5592	118.572
37.2	27.5101	29.4766	31.8585	34.1832	33	22.8022	28.8559	31.9533	31.8065	28.768		26.8822		4.8279	4.4944	4.6763	2.201	2.4178	2.32	1.8737	2.4711	3.0243	5.3558		93.6971	73.8444	85.5748	-15.0783	-6.22139	-7.09595	-25.3387	-2.98379	20.6535	113.907
37.24	27.327	29.5935	31.8767	34.1193	33.045	23.0304	29.0814	32.1689	32.0645	28.5874		26.7139		4.8131	4.7796	4.8628	2.3054	2.6311	2.7165	2.2675	2.855	3.4506	5.3435		93.1033	84.876	92.9759	-11.0502	2.05182	8.78184	-9.64696	12.0883	37.6606	113.416
37.28	27.3068	29.4953	31.8571	34.1832	33.14	23.0127	28.989	32.2733	31.7742	28.5336		26.6394		4.8674	4.7559	4.9177	2.4438	2.8006	2.7733	2.2496	3.0339	3.2348	5.3642		95.2818	83.9593	95.1546	-5.71032	8.62617	11.0564	-10.3602	19.1119	29.0513	114.242
37.32	27.303	29.5701	31.7923	34.0487	32.935	23.1312	28.9703	31.94	31.871	28.7299		26.6418		4.8612	4.8283	4.8505	2.3069	2.5932	2.8894	2.2285	2.6982	3.3292	5.5581		95.0331	86.7598	92.4878	-10.9924	0.581801	15.7056	-11.201	5.93224	32.8174	121.987
37.36	27.3927	29.5888	31.7902	34.3025	32.915	22.9354	28.7525	31.8956	32.6774	28.7606		26.8053		4.7874	4.6835	4.6849	2.3972	2.4097	2.5301	1.8472	2.4903	3.9721	5.4253		92.0722	81.1589	85.9161	-7.5083	-6.53557	1.31748	-26.3946	-2.22999	58.4657	116.683
37.4	27.279	29.7523	31.9505	34.3042	33.165	22.9971	28.8328	31.9644	32.3548	28.7365		26.5312		4.9478	5.1211	5.1193	2.673	2.9338	2.8659	2.2016	2.8332	3.9236	5.6753		98.5075	98.0853	103.155	3.13296	13.7926	14.7645	-12.2729	11.2324	56.5308	126.667
37.44	27.4407	29.5841	31.7178	34.0252	32.875	22.8913	28.7206	32.0111	31.6129	28.7017		26.7861		4.8546	4.698	4.6317	2.1391	2.3889	2.5052	1.8345	2.625	2.9268	5.3856		94.7683	81.7197	83.8049	-17.4666	-7.34233	0.320359	-26.9007	3.05838	16.7637	115.097
37.48	27.1465	29.4206	31.9087	34.1479	32.89	23.0225	28.725	32.0333	32	28.6959		26.9663		4.3802	4.3543	4.6424	2.0816	2.2237	2.4562	1.6587	2.467	3.1337	5.1996		75.7352	68.4253	84.2295	-19.6852	-13.7499	-1.64184	-33.9058	-3.14475	25.018	107.668
37.52	27.2816	29.7196	31.8091	34.2958	32.895	23.1312	29.2398	32.0733	32.0968	28.7084		26.738		4.7436	4.8816	4.7711	2.4578	2.457	2.7932	2.4018	2.7353	3.4588	5.4404		90.3149	88.8214	89.3369	-5.17015	-4.70095	11.8533	-4.29551	7.3888	37.9877	117.286
37.56	27.2765	29.7804	31.6042	33.842	32.905	22.9442	28.7844	31.6489	31.7742	28.6462		26.5913		4.8852	5.0891	4.7129	2.1507	2.6137	2.7529	2.0931	2.4576	3.2829	5.5249		95.996	96.8476	87.0273	-17.0191	1.37693	10.2395	-16.5963	-3.5138	30.9702	120.661
37.6	27.154	29.5514	31.6516	34.1429	32.74	22.7375	28.8317	31.7244	32.129	28.6595		26.6875		4.6665	4.7639	4.6641	2.3554	2.3525	2.45	2.0442	2.4369	3.5415	5.442		87.2217	84.2688	85.0907	-9.12107	-8.75417	-1.89012	-18.5448	-4.32649	41.287	117.35
37.64	27.3018	29.6776	31.7749	33.9815	32.97	23.0313	28.7778	31.9867	32.129	28.6272		26.6034		4.8984	4.9742	4.8715	2.2781	2.6666	2.8279	2.0744	2.7833	3.6256	5.4938		96.5256	92.4032	93.3212	-12.1036	3.42875	13.2428	-17.3414	9.27329	44.6421	119.418
37.68	27.4432	29.8598	31.676	34.2185	32.995	23.046	28.9021	32.0067	31.6774	28.8202		26.7188		4.9244	5.041	4.6572	2.3997	2.5762	2.7272	2.0833	2.6879	3.0586	5.5714		97.5687	94.987	84.8169	-7.41184	-0.0775735	9.21032	-16.9868	5.52786	22.0219	122.518
37.72	27.1073	29.5467	31.7275	34.0403	32.855	22.9197	28.7987	32.1044	32.129	28.6843		26.7692		4.5381	4.6775	4.6583	2.1711	2.3858	2.5505	1.9295	2.7352	3.4598	5.3851		82.0702	80.9268	84.8605	-16.232	-7.46257	2.13439	-23.1152	7.38487	38.0276	115.077
37.76	27.2045	29.5701	31.5589	33.9311	32.91	22.999	28.8229	32.1267	32.1936	28.5907		26.8942		4.5103	4.5759	4.3647	1.9369	2.3158	2.5048	1.8287	2.6325	3.3994	5.1665		80.9549	76.9969	73.2093	-25.2682	-10.1776	0.304341	-27.1318	3.35283	35.618	106.346
37.8	27.1212	29.6449	31.5868	33.9681	32.715	22.9481	28.9285	32.1311	31.9032	28.4416		26.6587		4.6625	4.8862	4.6281	2.2094	2.3563	2.6894	2.1698	2.8724	3.3445	5.2529		87.0612	88.9993	83.6621	-14.7542	-8.60678	7.69662	-13.54	12.7714	33.4278	109.797
37.84	27.0758	29.5234	31.7861	34.2353	33.27	22.7973	28.6667	31.7311	32.0645	28.594		26.9736		4.3022	4.4498	4.5125	2.1617	2.5964	2.2237	1.5931	2.1575	3.1909	5.0904		72.6058	72.1193	79.0746	-16.5946	0.705919	-10.9523	-36.5198	-15.2958	27.2999	103.307
37.88	27.0303	29.2336	31.538	34.0807	32.77	22.7414	28.7041	31.8222	31.7419	28.4896		26.4327		4.7976	4.7009	4.8053	2.548	2.6373	2.7087	2.1714	2.7895	3.4092	5.5269		92.4814	81.8319	90.6941	-1.68995	2.2923	8.46949	-13.4763	9.51671	36.0089	120.74
37.92	27.279	29.6168	31.6293	34.0555	32.92	22.9403	28.9692	31.8378	32.2581	28.5775		26.7067		4.7723	4.8101	4.6226	2.2488	2.5133	2.6336	2.1625	2.5311	3.6514	5.3408		91.4664	86.0558	83.4438	-13.234	-2.51726	5.46212	-13.8309	-0.628165	45.6714	113.308
37.96	27.2285	29.6215	31.4843	33.8538	33.07	22.8139	28.5501	31.6067	31.6452	28.5095		26.774		4.6545	4.7475	4.4103	1.9798	2.596	2.4399	1.6761	2.2327	2.9712	5.2055		86.7402	83.6344	75.0188	-23.6129	0.690404	-2.29457	-33.2125	-12.3434	18.5351	107.904
38	26.9205	29.4019	31.5993	33.8773	32.53	22.9334	28.8625	31.9511	32.3548	28.6495		26.6779		4.4426	4.624	4.6214	2.0994	2.1521	2.6555	2.0846	2.6732	3.7769	5.4416		78.2387	78.8574	83.3962	-18.9984	-16.527	6.3391	-16.935	4.95073	50.6782	117.334
38.04	27.0227	29.5234	31.623	34.0538	32.89	22.9275	28.7041	31.7689	32.6129	28.522		26.8678		4.3549	4.5556	4.4552	2.086	2.3222	2.4597	1.7363	2.3011	3.8451	5.1242		74.7202	76.2117	76.8007	-19.5154	-9.92941	-1.50168	-30.8137	-9.65804	53.399	104.657
38.08	27.0341	29.5093	31.5861	34.1462	33	22.8247	28.8427	31.9378	32.7419	28.6893		26.5938		4.6403	4.8155	4.6923	2.4524	2.7062	2.6309	2.1489	2.744	4.2481	5.5655		86.1705	86.2647	86.2098	-5.3785	4.9647	5.354	-14.3728	7.73036	69.4766	122.282
38.12	27.2273	29.4953	31.4446	33.9429	32.815	23.0597	28.9714	32.0111	31.8065	28.6843		26.6466		4.7807	4.7487	4.498	2.1963	2.4684	2.8131	2.2248	2.7645	3.2599	5.5077		91.8034	83.6808	78.4991	-15.2597	-4.25879	12.6502	-11.3484	8.5352	30.0527	119.974
38.16	26.9053	29.4299	31.676	33.9261	32.65	22.9961	28.923	31.9978	31.7097	28.3836		26.6851		4.4202	4.6448	4.6909	2.141	2.2649	2.711	2.1379	2.7127	3.1246	5.1685		77.34	79.6619	86.1542	-17.3933	-12.1519	8.56159	-14.8111	6.50151	24.6549	106.426
38.2	26.9104	29.486	31.653	34.0958	32.81	22.9089	28.8856	31.9178	32.8064	28.4747		26.6587		4.4517	4.7273	4.6943	2.3371	2.4513	2.6502	2.1269	2.6591	4.2477	5.286		78.6038	82.8531	86.2891	-9.82715	-4.92204	6.12686	-15.2494	4.39716	69.4606	111.119
38.24	26.9646	29.1963	31.4655	33.9832	32.895	23.0235	28.8042	32.1156	32.0645	28.3911		26.7356		4.429	4.3607	4.4299	2.1476	2.4594	2.6879	1.9686	2.78	3.4289	5.1255		77.6931	68.6729	75.7967	-17.1387	-4.60787	7.63655	-21.5572	9.14373	36.7949	104.709
38.28	27.0694	29.3551	31.5826	34.1193	32.935	22.8785	28.7063	31.9267	32.2581	28.4954		26.5216		4.7478	4.7335	4.761	2.4977	2.7134	2.7569	2.0847	2.8051	3.8365	5.4438		90.4835	83.0929	88.9361	-3.63068	5.24397	10.3996	-16.931	10.1292	53.0559	117.422
38.32	26.9798	29.5047	31.7449	34.1815	32.67	22.9275	28.7019	31.9622	31.9677	28.5319		26.5529		4.6269	4.8518	4.892	2.5286	2.4171	2.7746	2.049	2.8093	3.5148	5.449		85.6329	87.6687	94.1347	-2.43846	-6.24855	11.1084	-18.3535	10.2941	40.2218	117.629
38.36	26.9129	29.2336	31.6467	34.037	33.095	22.9324	28.8075	31.8178	31.8387	28.4499		26.4207		4.6922	4.7129	4.926	2.5163	2.9743	2.9117	2.2868	2.7971	3.518	5.4992		88.2528	82.2961	95.4839	-2.91303	15.3634	16.5986	-8.87791	9.81508	40.3495	119.634
38.4	27.1061	29.5187	31.6606	34.1008	32.96	22.7855	28.8119	31.9089	32	28.3645		26.4856		4.8205	4.9331	4.875	2.5152	2.7744	2.6999	2.2263	2.8233	3.6144	5.3489		93.4002	90.8134	93.4601	-2.95547	7.60996	8.11709	-11.2887	10.8437	44.1953	113.631
38.44	27.0253	29.5981	31.5129	34.158	32.63	22.9843	28.7316	31.9111	31.9032	28.5344		26.899		4.3263	4.5991	4.3139	2.159	2.031	2.4853	1.7326	2.4121	3.1042	5.1054		73.5727	77.8942	71.1933	-16.6988	-21.2241	-0.476534	-30.9611	-5.30015	23.8411	103.906
38.48	26.9394	29.5841	31.4432	33.7613	32.73	22.9314	28.8218	31.96	31.9355	28.4209		26.8678		4.2716	4.6163	4.2754	1.7935	2.1622	2.4636	1.854	2.4922	3.1677	5.0231		71.3781	78.5595	69.6655	-30.801	-16.1353	-1.34551	-26.1237	-2.15539	26.3744	100.619
38.52	26.9659	29.5841	31.6118	34.1227	32.7	22.8511	28.7173	31.7422	31.8387	28.536		26.7692		4.3967	4.7149	4.5426	2.2535	2.2308	2.4819	1.8481	2.373	3.1695	5.2368		76.3972	82.3734	80.2691	-13.0527	-13.4745	-0.612686	-26.3588	-6.83522	26.4462	109.154
38.56	26.8725	29.3878	31.4502	33.8773	32.88	22.7973	28.7569	31.8467	32.2258	28.4466		26.6466		4.4259	4.6412	4.5036	2.1307	2.5334	2.5507	2.0103	2.6001	3.6792	5.27		77.5687	79.5227	78.7214	-17.7907	-1.73765	2.1424	-19.8956	2.0808	46.7805	110.48
38.6	26.9343	29.4813	31.6599	34.1916	32.875	22.8717	28.7855	31.8133	32	28.3273		26.6683		4.466	4.713	4.6916	2.4233	2.5067	2.6034	2.0172	2.545	3.4317	5.129		79.1775	82.2999	86.182	-6.50127	-2.77325	4.25276	-19.6207	-0.0824467	36.9066	104.849
38.64	26.846	29.4953	31.538	33.8908	32.775	22.7865	28.8416	31.7533	32.129	28.2693		26.512		4.534	4.8833	4.726	2.2788	2.563	2.6745	2.2296	2.6413	3.717	5.2273		81.9057	88.8872	87.5471	-12.0765	-0.589559	7.09995	-11.1572	3.69832	48.2885	108.775
38.68	26.7866	29.3224	31.5408	33.9681	32.795	22.8903	28.5842	31.6733	32.3226	28.3198		26.387		4.5996	4.8354	4.8538	2.4811	2.708	2.9033	2.0972	2.6863	4.0356	5.4028		84.5376	87.0344	92.6188	-4.27116	5.03452	16.2622	-16.4329	5.46504	60.999	115.784
38.72	26.7816	29.2383	31.5749	34.0017	32.8	22.8942	28.6799	31.7711	31.7419	28.2046		26.5096		4.472	4.6287	4.7653	2.3921	2.5904	2.7846	2.0703	2.6615	3.3323	5.165		79.4183	79.0392	89.1067	-7.70507	0.473198	11.5089	-17.5048	4.49138	32.941	106.286
38.76	26.8144	29.3551	31.4453	33.9529	32.735	22.9373	28.9197	31.7756	31.9355	28.3215		26.4207		4.5937	4.8344	4.7246	2.4322	2.6143	2.9166	2.399	2.7549	3.6148	5.3708		84.3009	86.9957	87.4916	-6.15788	1.4002	16.7948	-4.40708	8.1583	44.2113	114.506
38.8	26.6894	29.4673	31.3798	33.7345	32.81	22.9079	28.879	31.8667	31.6774	28.3993		26.8846		4.0048	4.4827	4.1952	1.7499	2.2254	2.4233	1.8944	2.3821	2.8928	4.9847		60.674	73.3919	66.4828	-32.4832	-13.684	-2.95931	-24.5139	-6.47796	15.4073	99.0854
38.84	26.7929	29.3878	31.4655	33.9244	32.905	22.8433	28.5391	31.6467	31.7419	28.2759		27.0889		3.904	4.1989	4.0766	1.7355	2.1161	2.1544	1.3502	1.9578	2.753	4.657		56.6299	62.4144	61.7763	-33.0388	-17.9234	-13.7274	-46.1986	-23.1361	9.83005	85.9973
38.88	26.8295	29.3318	31.4829	33.8689	32.7	22.9079	28.7888	31.8644	32.0323	28.2784		26.5962		4.4333	4.6356	4.5867	2.1727	2.4038	2.7117	2.0926	2.6682	3.5361	5.1522		77.8656	79.3061	82.0191	-16.1702	-6.76441	8.58962	-16.6162	4.75443	41.0716	105.775
38.92	26.6364	29.4112	31.3554	33.7748	32.985	22.9618	28.8471	31.9756	32.0968	28.2858		26.5409		4.2955	4.7703	4.5145	2.1339	2.7441	2.8209	2.2062	2.8347	3.6559	5.2149		72.337	84.5163	79.1539	-17.6673	6.43472	12.9625	-12.0896	11.2913	45.851	108.279
38.96	26.6995	29.3972	31.3679	33.837	32.515	22.7855	28.7525	31.7067	32.0968	28.2295		26.5745		4.325	4.7227	4.4934	2.1625	2.2405	2.611	2.078	2.5322	3.6223	5.125		73.5206	82.6751	78.3166	-16.5638	-13.0983	4.5571	-17.198	-0.584979	44.5105	104.689
39	26.601	29.3224	31.4153	33.8454	32.73	22.8815	28.7305	31.8489	32.0645	28.0191		26.6755		4.1255	4.5469	4.4398	2.0699	2.3545	2.606	1.955	2.5734	3.489	4.8136		65.5165	75.8751	76.1895	-20.1366	-8.6766	4.35688	-22.0991	1.03255	39.1925	92.2518
39.04	26.6679	29.5047	31.4153	34.0118	32.94	22.7434	28.6711	31.6467	31.4516	28.145		26.7236		4.1443	4.6811	4.3917	2.1882	2.5164	2.4198	1.8475	2.3231	2.828	4.8914		66.2708	81.066	74.2807	-15.5722	-2.39702	-3.09947	-26.3827	-8.79432	12.8221	95.3591
39.08	26.5783	29.1122	31.3972	34.084	32.81	22.8688	28.6722	31.96	32	28.3256		26.7212		4.0571	4.291	4.376	2.2628	2.3888	2.5476	1.851	2.6388	3.3788	5.0744		62.7723	65.9769	73.6577	-12.6939	-7.34621	2.01826	-26.2432	3.60017	34.7961	102.668
39.12	26.6894	29.1122	31.393	33.6807	32.79	22.7659	28.6458	31.9556	32	28.2659		26.5938		4.2956	4.4184	4.4992	1.9869	2.4962	2.5721	1.952	2.7618	3.5062	5.1421		72.341	70.9047	78.5468	-23.339	-3.18051	2.99936	-22.2187	8.42919	39.8787	105.372
39.16	26.5631	29.3224	31.3875	33.9176	32.445	22.8384	28.7668	31.8156	31.7742	28.1765		26.7452		4.0179	4.4772	4.3423	2.0724	1.9998	2.4932	1.9216	2.4704	3.129	4.9013		61.1996	73.1791	72.3203	-20.0401	-22.4343	-0.160179	-23.43	-3.01127	24.8304	95.7545
39.2	26.5922	28.9673	31.5317	33.9849	32.725	22.7414	28.6975	31.8422	31.8387	28.1384		26.887		3.9052	3.9803	4.3447	1.9979	2.138	2.2544	1.7105	2.3552	3.0517	4.7214		56.678	53.9589	72.4156	-22.9146	-17.0739	-9.72289	-31.8417	-7.53406	21.7466	88.5694
39.24	26.678	29.3458	31.361	33.9176	32.745	22.6533	28.4587	31.5378	32	28.2138		27.0192		3.8588	4.2266	4.0418	1.7984	2.0258	2.0341	1.3395	1.9186	3.0808	4.6646		54.8164	63.4859	60.3953	-30.6119	-21.4258	-18.5448	-46.625	-24.6751	22.9075	86.3008
39.28	26.6313	29.4019	31.3359	33.7143	32.66	22.8247	28.8922	31.8644	31.7097	28.2138		26.7524		4.0789	4.5495	4.2835	1.8619	2.2076	2.4723	2.0398	2.512	3.0573	4.9314		63.6469	75.9757	69.9869	-28.1619	-14.3744	-0.997117	-18.7201	-1.37804	21.97	96.9566
39.32	26.4609	29.0981	31.4516	33.9748	32.66	22.9138	28.9164	31.9756	32.3548	28.0597		26.4159		4.245	4.5822	4.7357	2.4589	2.5441	2.8979	2.4005	2.9597	4.0389	5.1138		70.3109	77.2406	87.9321	-5.12771	-1.32263	16.046	-4.34731	16.1988	61.1306	104.242
39.36	26.596	29.1449	31.315	33.8336	32.785	22.762	28.6898	31.8244	31.6774	28		26.7476		4.0484	4.2973	4.2674	1.986	2.3374	2.4144	1.8422	2.4768	3.0298	4.7224		62.4233	66.2206	69.348	-23.3737	-9.33985	-3.31571	-26.5939	-2.76	20.8729	88.6093
39.4	26.5391	29.2196	31.3854	33.8235	32.7	22.9256	28.835	31.8333	31.5484	28.0464		26.7428		3.9963	4.3768	4.3426	1.9807	2.2572	2.5828	1.9922	2.4905	2.9056	4.7736		60.333	69.2956	72.3322	-23.5782	-12.4505	3.42784	-20.6168	-2.22213	15.918	90.6542
39.44	26.5341	29.1262	31.3672	33.8303	32.75	22.7023	28.7151	31.6556	31.7097	28.2196		26.774		3.9601	4.2522	4.2932	1.9563	2.276	2.3283	1.8411	2.2816	3.0357	4.9156		58.8806	64.4761	70.3718	-24.5196	-11.7214	-6.76358	-26.6377	-10.4236	21.1083	96.3256
39.48	26.577	29.1682	31.2913	33.7613	32.785	22.8374	28.8779	32.0022	31.4839	28.2833		26.6562		4.1208	4.412	4.3351	2.0051	2.4288	2.5812	2.1217	2.746	2.9277	5.0971		65.328	70.6572	72.0346	-22.6368	-5.79474	3.36377	-15.4566	7.80888	16.7996	103.575
39.52	26.4937	28.9533	31.4118	33.8824	32.765	22.7228	28.8031	31.8933	31.129	27.855		26.6827		4.011	4.1706	4.4291	2.0997	2.3823	2.4401	2.0204	2.6106	2.5463	4.6423		60.9228	61.3198	75.7649	-18.9868	-7.59832	-2.28656	-19.4931	2.49303	1.58382	85.4102
39.56	26.4949	28.9813	31.3185	33.7647	32.535	22.8149	28.7063	31.8422	32	28.0539		26.5409		4.154	4.3404	4.4776	2.1238	2.2941	2.674	2.0654	2.7013	3.5591	4.983		66.66	67.8877	77.6896	-18.0569	-11.0193	7.07993	-17.7	6.05394	41.9891	99.0175
39.6	26.6351	29.4813	31.3735	33.7109	33.085	22.9109	28.835	32.02	31.6129	28.034		26.488		4.3471	4.8933	4.5855	2.1229	2.897	2.8229	2.247	2.932	3.2249	5.016		74.4072	89.274	81.9715	-18.0917	12.3652	13.0426	-10.4638	15.1113	28.6563	100.335
39.64	26.3952	28.9252	31.1882	33.6353	32.77	22.8119	28.5875	31.7111	31.4194	28.0215		26.4183		4.1769	4.4069	4.4699	2.117	2.6517	2.7936	2.0692	2.6928	3.1011	5.0732		67.5787	70.4599	77.384	-18.3193	2.85083	11.8693	-17.5486	5.72023	23.7174	102.62
39.68	26.3384	28.9299	31.1519	33.6672	32.91	22.7904	28.7008	31.7956	31.7419	28.1823		26.6466		3.8918	4.1833	4.2053	1.9206	2.5634	2.5438	1.9542	2.549	3.1953	5.0057		56.1404	61.811	66.8836	-25.8971	-0.574044	1.86609	-22.131	0.0745946	27.4755	99.9241
39.72	26.5177	29.2991	31.3603	33.7227	32.295	22.8688	28.9373	31.8956	32.0645	27.918		26.4688		4.2489	4.7303	4.5915	2.1539	2.1262	2.8	2.3685	2.8268	3.6957	4.9192		70.4674	82.9691	82.2096	-16.8956	-17.5316	12.1256	-5.62241	10.9811	47.4388	96.4694
39.76	26.4444	29.1262	31.3958	33.9244	32.625	22.573	28.6876	31.6489	31.6452	27.9768		26.625		4.0194	4.4012	4.4708	2.1994	2.3	2.348	1.9626	2.4239	3.1202	4.8218		61.2598	70.2394	77.4197	-15.1401	-10.7905	-5.97469	-21.7963	-4.83687	24.4794	92.5793
39.8	26.4369	28.9907	31.2502	33.6672	32.525	22.6425	28.5743	31.5244	31.3226	27.7763		26.3293		4.3076	4.5614	4.6209	2.2379	2.4957	2.7132	2.145	2.5951	3.0933	4.917		72.8225	76.436	83.3763	-13.6546	-3.19991	8.64969	-14.5282	1.8845	23.4062	96.3815
39.84	26.4053	29.0327	31.2794	33.758	32.625	22.9863	28.8537	31.9933	31.4516	28.0141		26.7284		3.8769	4.2043	4.251	1.9296	2.1966	2.6579	2.0253	2.6649	2.8232	4.7557		55.5426	62.6233	68.6972	-25.5498	-14.801	6.43521	-19.2979	4.62487	12.6307	89.9393
39.88	26.4684	29.0607	31.3422	33.8672	32.665	22.7414	28.5732	31.4333	31.8387	27.9536		26.5769		4.0915	4.3838	4.4653	2.1903	2.3881	2.5645	1.8963	2.2564	3.3618	4.8467		64.1525	69.5664	77.2015	-15.4912	-7.37336	2.69502	-24.4382	-11.413	34.1179	93.5738
39.92	26.4912	28.972	31.3429	33.7261	32.535	22.7884	28.7096	31.5756	32.2581	27.9685		26.6346		4.0566	4.2374	4.4083	1.9915	2.2004	2.5538	1.975	2.341	3.7235	4.8039		62.7523	63.9036	74.9395	-23.1615	-14.6536	2.26654	-21.3022	-8.09156	48.5478	91.8644
39.96	26.6136	28.9393	31.2167	33.8151	32.755	22.7845	28.6887	31.6733	31.4516	28.087		26.5481		4.2655	4.2912	4.3686	2.167	2.5069	2.6364	2.0406	2.5252	3.0035	5.0089		71.1334	65.9846	73.364	-16.3902	-2.7655	5.57424	-18.6882	-0.859801	19.8237	100.052
40	26.5139	29.0935	31.0557	33.7664	32.59	22.6768	28.549	31.6289	31.1613	27.9403		26.4231		4.2908	4.5704	4.3326	2.2433	2.4669	2.6537	2.0259	2.6058	2.8382	4.9872		72.1484	76.7841	71.9354	-13.4463	-4.31697	6.26702	-19.274	2.30458	13.2291	99.1852
40.04	26.4533	29.2617	31.0843	33.6387	32.585	22.8501	28.7635	31.7222	31.9032	28.0124		26.524		4.1293	4.6377	4.2603	2.0147	2.361	2.7261	2.1395	2.5982	3.4792	4.9584		65.669	79.3873	69.0662	-22.2664	-8.42448	9.16627	-14.7474	2.0062	38.8016	98.035
40.08	26.428	29.0561	31.2063	33.7462	32.81	22.7287	28.5303	31.7378	31.8065	28		26.8678		3.7602	4.0883	4.0385	1.7784	2.2422	2.2609	1.5625	2.27	3.0387	4.6022		50.8606	58.1364	60.2643	-31.3836	-13.0323	-9.4626	-37.7391	-10.879	21.228	83.8086
40.12	26.476	29.1869	31.23	33.8403	32.83	22.6925	28.7888	31.7978	31	27.879		26.7548		3.9212	4.3321	4.1752	1.9855	2.3752	2.3377	1.934	2.443	2.3452	4.5942		57.32	67.5666	65.6891	-23.393	-7.87371	-6.38715	-22.9359	-4.087	-6.439	83.4891
40.16	26.327	29.1682	31.0934	33.6807	32.67	22.6503	28.5567	31.5333	32.0968	27.8434		26.7019		3.8251	4.3663	4.0915	1.8788	2.2681	2.3484	1.7548	2.2314	3.4949	4.6115		53.4644	68.8895	62.3676	-27.5098	-12.0278	-5.95867	-30.0765	-12.3945	39.4279	84.18
40.2	26.4154	29.0701	31.3031	33.7681	32.645	22.8306	28.8735	32.0444	31.7419	27.7514		26.6755		3.9399	4.2946	4.3276	1.9926	2.2695	2.5551	2.098	2.7689	3.1664	4.5459		58.0702	66.1161	71.737	-23.1191	-11.9735	2.3186	-16.401	8.70794	26.3225	81.56
40.24	26.5013	29.0374	31.0864	33.5899	32.505	22.9167	28.8427	31.92	31.7419	27.7539		26.5769		4.1244	4.3605	4.2095	1.913	2.2281	2.7398	2.1658	2.7431	3.265	4.647		65.4724	68.6651	67.0503	-26.1903	-13.5792	9.71488	-13.6994	7.69503	30.2561	85.5979
40.28	26.2992	29.3645	31.1199	33.7966	32.87	22.855	28.7074	31.84	31.5484	28.0182		26.4543		4.0449	4.8102	4.3656	2.2423	2.7157	2.8007	2.1531	2.7857	3.1941	5.0339		62.2828	86.0596	73.245	-13.4848	5.33318	12.1536	-14.2055	9.36752	27.4276	101.05
40.32	26.351	29.0327	31.0864	33.8874	32.595	22.7375	28.6711	31.6711	31.871	27.971		26.601		3.95	4.3317	4.1854	2.1864	2.294	2.5365	1.9701	2.4701	3.37	4.84		58.4754	67.5512	66.0939	-15.6416	-11.0232	1.57376	-21.4974	-3.02305	34.4451	93.3062
40.36	26.6692	29.0561	30.9666	33.6387	32.54	22.8198	28.6953	31.8889	31.7097	27.7713		26.6226		4.2466	4.3335	4.044	1.9161	2.2174	2.5972	1.9727	2.6663	3.1871	4.6187		70.3751	67.6208	60.4826	-26.0707	-13.9943	4.00449	-21.3938	4.67983	27.1483	84.4676
40.4	26.3232	28.9953	31.0195	33.5748	32.43	22.763	28.681	31.7667	31.6452	27.9172		26.6947		3.8285	4.2006	4.0248	1.7801	2.0353	2.4683	1.8863	2.472	3.0505	4.6925		53.6008	62.4802	59.7206	-31.318	-21.0573	-1.1573	-24.8366	-2.94845	21.6987	87.4151
40.44	26.3346	28.8878	30.9672	33.7008	32.76	22.7189	28.5347	31.6778	31.7742	27.8749		26.3654		4.1692	4.4224	4.3018	2.2354	2.6946	2.7535	2.0693	2.7124	3.5088	4.9795		67.2698	71.0595	70.7131	-13.7511	4.51478	10.2635	-17.5446	6.48973	39.9824	98.8777
40.48	26.3068	28.6916	30.9429	33.5664	32.84	22.7395	28.7404	31.8689	31.6774	27.9072		26.625		3.8818	3.9666	4.0179	1.8414	2.515	2.5145	2.0154	2.6439	3.1524	4.7522		55.7392	53.429	59.4468	-28.9529	-2.45132	0.692776	-19.6924	3.8004	25.764	89.7995
40.52	26.3598	28.9439	30.8774	33.5429	32.52	22.8639	28.8174	31.8022	31.3226	27.7978		26.7308		3.829	4.1131	3.8466	1.7121	2.0892	2.5331	1.9866	2.4714	2.6918	4.537		53.6209	59.0957	52.6489	-33.9417	-18.9667	1.43761	-20.84	-2.97201	7.38849	81.2046
40.56	26.2601	28.9486	31.0265	33.6538	32.41	22.5896	28.4951	31.5533	31.4194	27.9287		26.6466		3.8135	4.202	4.0799	1.9072	2.0634	2.343	1.7485	2.3067	2.8728	4.7521		52.999	62.5343	61.9072	-26.4141	-19.9674	-6.17492	-30.3275	-9.43818	14.6094	89.7955
40.6	26.3573	29.0607	31.0105	33.6874	32.665	22.5906	28.4972	31.6822	31.3548	27.8285		26.4832		4.0741	4.4775	4.2273	2.1042	2.4818	2.5074	1.914	2.599	2.9716	4.8153		63.4544	73.1907	67.7567	-18.8132	-3.73904	0.408457	-23.7329	2.03761	18.551	92.3197
40.64	26.4621	29.0093	30.9784	33.884	32.76	22.8315	28.7316	31.7511	31.2903	27.8326		26.4351		4.227	4.4742	4.2433	2.3489	2.6249	2.7964	2.1965	2.716	2.9552	4.8675		69.5888	73.0631	68.3916	-9.37187	1.81134	11.9814	-12.4761	6.63107	17.8968	94.4045
40.68	26.3687	29.2523	31.0328	33.8487	32.775	22.6317	28.6964	31.8644	31.2581	27.9586		26.375		4.1937	4.7773	4.3578	2.3737	2.7	2.6567	2.2214	2.8894	2.9831	5.0536		68.2528	84.7871	72.9354	-8.415	4.72423	6.38715	-11.4839	13.4388	19.0098	101.837
40.72	26.2096	28.8645	31.0871	33.8286	32.825	22.7718	28.6953	31.7556	31.2258	27.7821		26.5817		3.8279	4.1828	4.2054	2.1469	2.5433	2.5901	2.0136	2.5739	2.7441	4.6704		53.5767	61.7917	66.8876	-17.1657	-1.35366	3.72017	-19.7641	1.05218	9.47499	86.5325
40.76	26.3763	29.0047	31.0557	33.9227	32.65	22.6405	28.4389	31.6067	31.5806	27.5203		26.8197		3.7566	4.085	3.936	2.003	2.1303	2.2208	1.5192	2.187	2.8609	4.1706		50.7161	58.0087	56.1967	-22.7178	-17.3726	-11.0684	-39.4645	-14.1376	14.1347	66.5708
40.8	26.3321	29.1776	30.8934	33.6202	32.815	22.7835	28.7668	31.88	31.5806	27.894		26.6947		3.8374	4.3829	3.8987	1.8255	2.4203	2.4888	1.9721	2.5853	2.9859	4.6693		53.9579	69.5316	54.7165	-29.5663	-6.12443	-0.336377	-21.4178	1.49974	19.1215	86.4885
40.84	26.2235	29.285	31	33.7479	32.725	22.7395	28.4697	31.5489	31.5806	27.5791		26.8702		3.5533	4.3148	3.8298	1.7777	2.1548	2.2693	1.4995	2.0787	2.8104	4.1789		42.5597	66.8975	51.9822	-31.4106	-16.4223	-9.12622	-40.2494	-18.3895	12.12	66.9023
40.88	26.3119	28.8785	30.9756	33.7176	32.435	22.7032	28.6909	31.8178	31.7419	27.6893		26.7764		3.7355	4.0021	3.8992	1.8412	1.9586	2.3268	1.8145	2.4414	3.0655	4.3829		49.8696	54.8022	54.7363	-28.9606	-24.0323	-6.82364	-27.6976	-4.14982	22.2971	75.0499
40.92	26.3245	28.8692	30.8599	33.7345	32.825	22.6259	28.5721	31.6733	31.2258	27.7622		26.4111		4.1134	4.3581	4.1488	2.2234	2.7139	2.6148	2.061	2.6622	2.9147	4.8211		65.0311	68.5723	64.6415	-14.2141	5.26336	4.70927	-17.8754	4.51886	16.281	92.5513
40.96	26.0404	29.1869	30.8969	33.7429	32.63	22.7081	28.6315	31.7022	31.3548	27.6719		26.3365		3.9039	4.7504	4.2604	2.3064	2.5935	2.7716	2.195	2.7657	3.1183	4.8054		56.6259	83.7466	69.0702	-11.0117	0.593437	10.9883	-12.5359	8.58231	24.4036	91.9243
41	26.2184	28.9626	30.9833	33.7798	32.915	22.6817	28.6733	31.7311	31.7097	27.6529		26.9183		3.5001	3.9443	3.765	1.7615	2.2967	2.1634	1.655	2.2128	2.8914	4.2046		40.4253	52.5664	49.4107	-32.0357	-10.9185	-13.367	-34.0532	-13.1247	15.3515	67.9287
41.04	26.3308	28.9813	30.7199	33.642	32.63	22.7199	28.6029	31.7956	30.9032	27.7249		26.625		3.9058	4.2563	3.7949	1.917	2.305	2.4949	1.8779	2.5706	2.3782	4.5699		56.7021	64.6347	50.5972	-26.036	-10.5965	-0.0921032	-25.1713	0.922618	-5.12248	82.5186
41.08	26.4482	29.1636	30.9735	33.6756	32.65	22.9246	28.7536	31.7644	31.6129	27.7034		26.7212		3.927	4.3424	3.9523	1.8544	2.2288	2.6034	1.9324	2.4432	2.9917	4.4522		57.5527	67.965	56.8435	-28.4513	-13.5521	4.25276	-22.9997	-4.07915	19.3529	77.8177
41.12	26.1578	28.8037	30.8174	33.5647	32.465	22.6494	28.5457	31.5289	31.7419	27.5559		26.3293		4.0285	4.3744	4.1881	2.1354	2.4357	2.7201	2.1164	2.5996	3.5126	4.6966		61.6249	69.2028	66.201	-17.6094	-5.52711	8.926	-15.6678	2.06117	40.134	87.5789
41.16	26.1048	28.9206	30.6871	33.5529	32.51	22.713	28.7162	31.8044	31.0968	27.6056		26.5361		3.7687	4.2845	3.851	1.9168	2.2739	2.5769	2.0801	2.6683	2.6607	4.5395		51.2016	65.7254	52.8235	-26.0437	-11.8028	3.19157	-17.1143	4.75835	6.14777	81.3044
41.2	26.2462	28.986	30.9233	33.6655	32.265	22.6807	28.6084	31.6022	31.2258	27.6893		26.6394		3.8068	4.2466	3.9839	1.9261	1.9256	2.4413	1.869	2.3628	2.6864	4.5199		52.7302	64.2595	58.0975	-25.6849	-25.3122	-2.23851	-25.526	-7.23568	7.17306	80.5216
41.24	26.1818	28.8878	30.6808	33.5664	32.675	22.5945	28.4345	31.6089	30.8387	27.6065		26.4615		3.9203	4.3263	3.9193	2.0049	2.5135	2.533	1.873	2.5474	2.4772	4.615		57.2839	67.3423	55.5339	-22.6445	-2.5095	1.43361	-25.3666	0.0117781	-1.1729	84.3198
41.28	26.0644	28.9252	30.876	33.5361	32.41	22.5357	28.5776	31.6867	31.9677	27.4043		26.6106		3.6538	4.2146	3.9654	1.8255	2.0994	2.3251	1.867	2.4761	3.4571	4.2637		46.5918	63.0217	57.3634	-29.5663	-18.5711	-6.89172	-25.6057	-2.78748	37.9199	70.2892
41.32	26.2285	28.8925	30.6774	33.6689	32.535	22.474	28.451	31.3644	31.5484	27.6214		26.5625		3.866	4.23	3.8149	2.0064	2.2725	2.3115	1.7885	2.2019	3.0859	4.5289		55.1053	63.6174	51.3909	-22.5866	-11.8571	-7.43633	-28.7337	-13.5527	23.111	80.8811
41.36	26.1402	28.8598	30.9094	33.7445	32.83	22.6278	28.5941	31.5911	31.4194	27.4441		26.5457		3.7945	4.2141	4.0637	2.0988	2.5843	2.4821	1.9484	2.4454	2.9737	4.3684		52.2367	63.0024	61.2643	-19.0215	0.236599	-0.604677	-22.3621	-3.99278	18.6348	74.4708
41.4	26.3371	28.7523	30.7826	33.5681	32.53	22.7023	28.5688	31.8444	31.3226	27.6205		26.5625		3.9746	4.0898	3.9201	1.9056	2.2675	2.5398	1.9063	2.6819	2.8601	4.528		59.4624	58.1944	55.5657	-26.4758	-12.051	1.70591	-24.0397	5.29229	14.1028	80.8451
41.44	26.3535	28.9486	30.8105	33.6269	32.505	22.6983	28.5677	31.6933	31.1613	27.6164		26.6947		3.8588	4.1539	3.8158	1.8322	2.1103	2.4036	1.773	2.3986	2.5666	4.3917		54.8164	60.6738	51.4266	-29.3078	-18.1483	-3.7482	-29.3513	-5.83016	2.39368	75.4014
41.48	26.3598	29.1822	30.7066	33.3513	32.645	22.5818	28.5699	31.6578	31.2903	27.5162		26.75		3.8098	4.3322	3.6566	1.5013	2.195	2.2318	1.7199	2.3078	2.6403	4.2362		52.8506	67.5705	45.1089	-42.075	-14.8631	-10.6279	-31.4672	-9.395	5.33392	69.1908
41.52	25.9886	28.8084	30.892	33.7529	32.63	22.6797	28.5996	31.7844	31.2903	27.4731		26.5962		3.5924	4.1122	3.9958	2.0567	2.3338	2.4835	1.9034	2.5882	2.7941	4.3469		44.1284	59.0608	58.5698	-20.6459	-9.47948	-0.548614	-24.1552	1.6136	11.4697	73.6121
41.56	26.149	28.5935	30.8585	33.6958	32.54	22.763	28.5556	31.7289	31.3871	27.4656		26.6731		3.6759	3.8204	3.8854	1.9227	2.1669	2.4899	1.7825	2.4558	2.814	4.2625		47.4784	47.774	54.1887	-25.816	-15.953	-0.292327	-28.9727	-3.58447	12.2636	70.2412
41.6	26.202	28.6402	30.6481	33.5496	32.5	22.619	28.4984	31.5778	31.5484	27.4623		26.8486		3.5534	3.6916	3.4995	1.601	1.9514	2.1704	1.5498	2.1292	2.7998	4.0837		42.5637	42.7919	38.8746	-38.2283	-24.3115	-13.0867	-38.2451	-16.4069	11.6971	63.1001
41.64	26.3068	29.0047	30.699	33.4118	32.64	22.8374	28.7877	31.8756	31.7742	27.5402		26.5072		3.9996	4.3975	3.8918	1.8046	2.4328	2.7302	2.1805	2.7684	3.367	4.503		60.4654	70.0963	54.4426	-30.3727	-5.63959	9.33045	-13.1136	8.68831	34.3254	79.8466
41.68	26.2109	28.9112	30.6655	33.5748	32.755	22.5357	28.4576	31.5422	30.5161	27.5253		26.5312		3.8797	4.28	3.8343	1.9436	2.5238	2.4045	1.8264	2.411	2.0849	4.4641		55.655	65.5514	52.1608	-25.0096	-2.11	-3.71216	-27.2235	-5.34333	-16.8236	78.293
41.72	26.2336	28.7477	30.7192	33.5916	32.25	22.5622	28.5677	31.6089	31.1935	27.4325		26.762		3.6716	3.8857	3.6572	1.7296	1.788	2.2002	1.7057	2.2469	2.5315	4.1405		47.3059	50.2998	45.1327	-33.2665	-30.6493	-11.8933	-32.033	-11.786	0.993377	65.3686
41.76	26.0909	28.7336	30.6822	33.5983	32.505	22.5945	28.5831	31.7867	31.0645	27.2626		26.7644		3.5265	3.8692	3.6178	1.7339	2.0406	2.2301	1.7187	2.4223	2.4001	3.9682		41.4845	49.6615	43.5692	-33.1005	-20.8518	-10.696	-31.515	-4.89969	-4.24878	58.4871
41.8	26.1376	28.6168	30.6934	33.5529	32.375	22.572	28.6953	31.6556	30.7419	27.4946		26.5288		3.8088	3.988	3.8646	1.9241	2.1462	2.4432	2.0665	2.5268	2.3131	4.4358		52.8104	54.2568	53.3632	-25.762	-16.7559	-2.16242	-17.6562	-0.796985	-7.71962	77.1627
41.84	26.2247	28.6542	30.6146	33.3429	32.235	22.6278	28.6227	31.6867	31.4839	27.3778		26.476		3.9487	4.0782	3.8386	1.7669	2.059	2.5518	2.0467	2.6107	3.1079	4.3718		58.4233	57.7457	52.3314	-31.8273	-20.1381	2.18645	-18.4452	2.49696	23.9887	74.6066
41.88	26.0455	28.7477	30.5345	33.3513	32.355	22.669	28.6546	31.7444	31.0323	27.4598		26.4495		3.796	4.1982	3.785	1.8018	2.2055	2.6195	2.1051	2.6949	2.6828	4.4803		52.2969	62.3873	50.2044	-30.4807	-14.4558	4.89749	-16.1181	5.80268	7.02944	78.94
41.92	26.0126	28.7009	30.8335	33.684	32.395	22.6758	28.5633	31.5422	31.6452	27.28		26.2812		3.9314	4.3197	4.2523	2.3028	2.4138	2.7946	2.1821	2.661	3.464	4.4688		57.7292	67.087	68.7488	-11.1506	-6.37654	11.9093	-13.0499	4.47175	38.1952	78.4807
41.96	26.0896	28.6542	30.5868	33.4319	32.525	22.6366	28.5644	31.5133	30.6129	27.3828		26.5385		3.7511	4.0157	3.7483	1.7934	2.2865	2.4981	1.9259	2.3748	2.1744	4.3143		50.4955	55.3282	48.748	-30.8048	-11.3141	0.0360404	-23.2587	-6.76456	-13.253	72.3101
42	26.1048	28.6729	30.7094	33.6084	32.485	22.6229	28.6601	31.4333	31.8387	27.3529		26.4567		3.8481	4.1162	3.9527	2.0517	2.3283	2.5662	2.1034	2.3766	3.482	4.3662		54.3872	59.2156	56.8594	-20.8388	-9.69281	2.76309	-16.1858	-6.69389	38.9133	74.3829
42.04	26.0568	28.7196	30.6146	33.6252	32.375	22.6357	28.462	31.4733	31.4516	27.3687		26.4928		3.764	4.1268	3.8218	2.0324	2.1822	2.5429	1.8692	2.3805	3.0588	4.3459		51.013	59.6256	51.6647	-21.5835	-15.3596	1.83005	-25.518	-6.54077	22.0298	73.5722
42.08	25.9432	28.6449	30.4502	33.516	32.49	22.5935	28.5897	31.6711	31.1613	27.5004		26.3678		3.7754	4.1771	3.7824	2.0482	2.4222	2.6257	2.1219	2.7033	2.8935	4.6026		51.4704	61.5712	50.1012	-20.9738	-6.05073	5.14576	-15.4487	6.13246	15.4353	83.8246
42.12	26.1061	28.4112	30.4718	33.4605	32.33	22.6797	28.5699	31.6689	31.3548	27.4457		26.4327		3.8734	3.8785	3.7391	1.9278	2.1973	2.647	2.0372	2.6362	3.0221	4.483		55.4022	50.0213	48.3829	-25.6193	-14.7739	5.99872	-18.8237	3.4981	20.5657	79.0478
42.16	25.7992	28.3551	30.5324	33.4672	32.495	22.7561	28.549	31.6778	31.3226	27.3173		26.6274		3.3718	3.6277	3.605	1.7398	2.1676	2.5287	1.8216	2.4504	2.7952	4.1599		35.2778	40.3203	43.0612	-32.8729	-15.9258	1.26141	-27.4147	-3.79647	11.5136	66.1435
42.2	26.0088	28.7243	30.6906	33.442	32.385	22.5916	28.4984	31.6422	31.2258	27.1541		26.4327		3.7761	4.1916	3.9579	1.9093	2.2523	2.5589	1.9657	2.6095	2.8931	4.1914		51.4985	62.1321	57.0658	-26.3331	-12.6406	2.47077	-21.6728	2.44984	15.4193	67.4015
42.24	25.9356	28.7103	30.5798	33.4454	32.755	22.7091	28.5171	31.6756	31.4516	27.1682		26.6562		3.4794	3.9541	3.6236	1.6892	2.3988	2.4529	1.7609	2.4194	2.8954	3.982		39.5948	52.9455	43.7994	-34.8252	-6.95834	-1.77399	-29.8334	-5.01354	15.5111	59.0383
42.28	26	28.5607	30.7087	33.5782	32.255	22.5005	28.4995	31.6556	31.2903	27.2635		26.5649		3.6351	3.8958	3.8438	1.9133	1.9901	2.3356	1.8346	2.4907	2.8254	4.1686		45.8415	50.6904	52.5378	-26.1787	-22.8105	-6.47125	-26.8967	-2.21428	12.7184	66.4909
42.32	26.029	28.5561	30.5324	33.3429	32.42	22.7062	28.7514	31.7178	31.0645	27.2709		26.6418		3.5872	3.8143	3.5906	1.6011	2.0782	2.4644	2.0096	2.476	2.5227	4.0991		43.9198	47.538	42.4898	-38.2244	-19.3934	-1.31347	-19.9235	-2.79141	0.642304	63.7152
42.36	25.9886	28.6589	30.3854	33.3227	32.445	22.669	28.7866	31.7689	31.129	27.1897		26.3582		3.8304	4.2007	3.7272	1.8645	2.3868	2.7108	2.3284	2.8107	2.8708	4.3015		53.677	62.484	47.9106	-28.0616	-7.42378	8.55358	-7.22027	10.349	14.5296	71.7989
42.4	26.0202	28.4579	30.4592	33.5126	32.64	22.6376	28.7437	31.5556	31.3548	27.1632		26.4207		3.7995	3.9372	3.7385	1.9919	2.5193	2.6169	2.223	2.5349	3.0341	4.2125		52.4373	52.2918	48.3591	-23.1461	-2.28454	4.79337	-11.4201	-0.478976	21.0444	68.2443
42.44	26.0366	28.5794	30.6348	33.5244	32.475	22.7071	28.5842	31.6956	31.1613	27.1549		26.4399		3.7967	4.0395	3.8949	1.9845	2.3351	2.6672	2.0443	2.6557	2.8214	4.185		52.325	56.2488	54.5657	-23.4316	-9.42906	6.80762	-18.5408	4.26367	12.5588	67.1459
42.48	25.9962	28.528	30.6014	33.4269	32.435	22.6435	28.615	31.4311	30.6452	27.2179		26.6298		3.5664	3.7982	3.6716	1.6971	2.1052	2.4137	1.8852	2.2013	2.1154	4.0581		43.0853	46.9153	45.7042	-34.5204	-18.3461	-3.34374	-24.8805	-13.5762	-15.6068	62.0776
42.52	25.9141	28.5748	30.6725	33.4891	32.54	22.5504	28.5094	31.4044	30.9032	27.3041		26.4135		3.7006	4.0613	3.959	1.9756	2.4265	2.5369	1.9959	2.3909	2.5897	4.3606		48.4694	57.092	57.1094	-23.775	-5.88395	1.58978	-20.4694	-6.13246	3.31525	74.1593
42.56	26.024	28.5234	30.5317	33.4672	32.56	22.618	28.5457	31.6333	31.6774	27.1864		26.399		3.825	4.0244	3.8327	1.9682	2.461	2.619	2.0467	2.6343	3.3784	4.2574		53.4604	55.6647	52.0973	-24.0605	-4.54581	4.87746	-18.4452	3.4235	34.7802	70.0375
42.6	26.0152	28.3738	30.515	33.5345	32.51	22.5593	28.5446	31.5911	31.3226	27.4209		26.1755		4.0397	4.0983	4.0395	2.259	2.6345	2.7838	2.2691	2.8156	3.2471	4.7154		62.0742	58.5232	60.304	-12.8405	2.18369	11.4769	-9.5832	10.5414	29.542	88.3297
42.64	25.9255	28.715	30.5638	33.4857	32.28	22.665	28.5193	31.5667	30.871	27.169		26.238		3.8875	4.377	4.0258	2.1477	2.342	2.827	2.1813	2.7287	2.733	4.401		55.9679	69.3034	59.7603	-17.1348	-9.16143	13.2068	-13.0818	7.12968	9.03216	75.7728
42.68	25.7399	28.0748	30.4746	33.5933	32.35	22.5142	28.3531	31.4622	31.4194	27.1268		26.4976		3.4423	3.4772	3.677	1.9957	2.1524	2.4166	1.7555	2.3646	3.0218	4.0992		38.1063	34.4989	45.9185	-22.9995	-16.5154	-3.22761	-30.0486	-7.16501	20.5537	63.7191
42.72	26.0253	28.4907	30.5429	33.4017	32.425	22.6308	28.6645	31.6644	30.9355	27.2635		26.5216		3.7037	3.8691	3.7213	1.7801	2.2034	2.5092	2.0429	2.5428	2.5139	4.2119		48.5938	49.6577	47.6765	-31.318	-14.5373	0.480538	-18.5966	-0.168819	0.291231	68.2203
42.76	25.8699	28.1916	30.2976	33.3798	32.56	22.7042	28.6623	31.3933	31.2258	27.4449		26.5745		3.4954	3.5171	3.4231	1.7053	2.2855	2.5297	1.9878	2.2188	2.7513	4.3404		40.2367	36.0422	35.8427	-34.204	-11.3529	1.30146	-20.7922	-12.8892	9.76223	73.3525
42.8	25.952	28.4439	30.3742	33.2874	32.325	22.5818	28.4411	31.4333	30.6452	27.1574		26.601		3.551	3.7429	3.4732	1.5864	2.024	2.3808	1.7401	2.2323	2.1442	4.0264		42.4674	44.7762	37.8309	-38.7916	-21.4956	-4.66122	-30.6623	-12.3592	-14.4578	60.8116
42.84	26.0669	28.2477	30.5742	33.4034	32.45	22.6523	28.341	31.52	31.4516	27.3148		26.5168		3.7501	3.6309	3.7574	1.7866	2.2332	2.5355	1.7242	2.4032	3.0348	4.268		50.4554	40.444	49.1091	-31.0672	-13.3814	1.53372	-31.2958	-5.64956	21.0724	70.4609
42.88	25.9609	28.7009	30.5352	33.2471	32.065	22.6699	28.6799	31.5333	30.9677	27.227		26.1707		3.9902	4.4302	4.0645	1.9764	2.1943	2.8992	2.4092	2.7626	2.897	4.5263		60.0883	71.3612	61.2961	-23.7441	-14.8902	16.098	-4.00064	8.4606	15.5749	80.7772
42.92	25.952	28.4813	30.4251	33.3378	32.235	22.4799	28.4026	31.3444	30.8387	27.367		26.3582		3.7938	4.0231	3.7669	1.8796	2.1768	2.5217	1.9444	2.3862	2.5805	4.4788		52.2086	55.6144	49.4861	-27.479	-15.569	0.981099	-22.5215	-6.31699	2.94822	78.8801
42.96	25.8005	28.5514	30.4425	33.5361	32.45	22.5132	28.3608	31.2533	31.0645	27.3115		26.2404		3.7601	4.211	3.9021	2.1957	2.5096	2.6728	2.0204	2.4129	2.9241	4.5411		50.8566	62.8825	54.8514	-15.2828	-2.66077	7.03188	-19.4931	-5.26874	16.656	81.3683
43	25.8737	28.4579	30.3875	33.2134	32.37	22.5191	28.451	31.5378	31.5806	27.2958		26.3486		3.7251	4.0093	3.7389	1.7648	2.3214	2.5705	2.0024	2.5892	3.332	4.4172		49.4524	55.0806	48.3749	-31.9083	-9.96044	2.93529	-20.2104	1.65286	32.9291	76.4198
43.04	26.1465	28.4019	30.4362	33.3697	32.31	22.5446	28.4367	31.5222	31.3548	27.2709		26.5072		3.8393	3.7947	3.629	1.7625	2.1028	2.4374	1.8295	2.415	2.9476	4.2337		54.0341	46.7799	44.0137	-31.9971	-18.4392	-2.39468	-27.0999	-5.18629	17.5936	69.091
43.08	25.9899	28.4907	30.3979	33.3126	32.525	22.6415	28.4796	31.4867	30.9677	27.2113		26.4663		3.7236	3.9244	3.6316	1.7463	2.3587	2.5752	1.9133	2.4204	2.6014	4.215		49.3922	51.7967	44.1168	-32.6221	-8.51369	3.1235	-23.7608	-4.97428	3.78202	68.3441
43.12	25.8371	28.3271	30.4432	33.3227	32.32	22.4633	28.4279	31.34	31.0968	27.3861		26.3197		3.7174	3.9074	3.8235	1.903	2.3003	2.5436	2.0082	2.4203	2.8771	4.5364		49.1434	51.1391	51.7322	-26.5761	-10.7788	1.85808	-19.9793	-4.97821	14.781	81.1806
43.16	25.7803	28.5701	30.4481	33.2588	32.35	22.3869	28.2519	31.2444	31.2903	27.2792		26.5288		3.4515	3.9413	3.6193	1.63	2.1212	2.2581	1.6231	2.1156	2.8615	4.2204		38.4754	52.4504	43.6287	-37.1093	-17.7255	-9.57472	-35.3244	-16.9408	14.1586	68.5598
43.2	25.803	28.2196	30.4334	33.4504	32.46	22.5847	28.5061	31.5533	31.1613	27.174		26.3005		3.7025	3.8191	3.8329	2.0499	2.4595	2.6842	2.1056	2.6528	2.9608	4.3435		48.5456	47.7237	52.1052	-20.9082	-4.60399	7.48839	-16.0982	4.14982	18.1202	73.4763
43.24	26.0354	28.4019	30.3686	33.3697	32.37	22.382	28.4521	31.4422	30.8387	27.2577		26.6466		3.5888	3.6553	3.422	1.6231	2.0234	2.1354	1.7055	2.1956	2.2921	4.0811		43.984	41.3878	35.799	-37.3756	-21.5189	-14.4882	-32.041	-13.8	-8.55741	62.9962
43.28	25.7614	28.6916	30.5805	33.437	32.775	22.5387	28.3718	31.4511	31.0968	27.2519		26.4279		3.5335	4.1637	3.8526	1.9091	2.6471	2.5108	1.8439	2.4232	2.7689	4.294		41.7653	61.0529	52.887	-26.3408	2.67241	0.54461	-26.5261	-4.86436	10.4644	71.4993
43.32	25.8687	28.2991	30.4362	33.3882	32.33	22.2547	28.4642	31.2867	30.8065	27.1922		26.2933		3.7754	3.9058	3.8429	1.9949	2.3367	2.3614	2.0709	2.3934	2.6132	4.3689		51.4704	51.0772	52.5021	-23.0303	-9.367	-5.43809	-17.4809	-6.03431	4.25277	74.4908
43.36	25.875	28.5093	30.577	33.3294	32.22	22.5142	28.4213	31.4511	30.871	27.3289		26.2548		3.8202	4.1545	4.0222	1.9746	2.2652	2.6594	2.0665	2.5963	2.7162	4.5441		53.2678	60.697	59.6174	-23.8136	-12.1403	6.49527	-17.6562	1.93161	8.36192	81.4881
43.4	25.9167	28.4813	30.4669	33.3731	32.41	22.5377	28.516	31.4978	30.6774	27.0696		26.512		3.6047	3.8693	3.6549	1.7611	2.198	2.4257	1.904	2.3858	2.2654	4.0276		44.6219	49.6654	45.0415	-32.0511	-14.7467	-2.86321	-24.1313	-6.33269	-9.6226	60.8595
43.44	25.9078	28.4346	30.5199	33.3782	32.525	22.4114	28.374	31.3711	30.7742	27.174		26.0168		4.091	4.3178	4.2031	2.2614	2.8082	2.7946	2.2572	2.7543	2.8574	4.6272		64.1324	67.0135	66.7963	-12.7479	8.92095	11.9093	-10.0574	8.13474	13.9951	84.8071
43.48	25.6667	28.3318	30.4753	33.4773	32.3	22.6474	28.56	31.6689	31.129	27.2312		26.1875		3.6792	4.0443	3.9878	2.1898	2.4125	2.8599	2.2725	2.8814	3.0415	4.5137		47.6108	56.4345	58.2523	-15.5105	-6.42696	14.5243	-9.44772	13.1247	21.3397	80.274
43.52	25.9356	28.2009	30.5003	33.2403	32.245	22.2929	28.2607	31.2222	30.9355	27.232		26.1562		3.9794	3.9447	4.0441	1.9841	2.3888	2.5367	2.0045	2.466	2.8793	4.5458		59.655	52.5819	60.4865	-23.447	-7.34621	1.58177	-20.1267	-3.18401	14.8687	81.556
43.56	25.8801	28.2944	30.4899	33.2739	32.555	22.3898	28.2343	31.2333	31.0645	27.2709		26.4712		3.6089	3.7232	3.7187	1.7027	2.3838	2.3186	1.6631	2.1621	2.6933	4.2697		44.7904	44.0142	47.5733	-34.3043	-7.54014	-7.15201	-33.7305	-15.1152	7.44834	70.5288
43.6	25.9053	28.6869	30.5157	33.3849	32.6	22.3624	28.4664	31.4978	30.8387	27.3654		26.4279		3.6774	4.159	3.7878	1.857	2.4721	2.3345	1.9385	2.4699	2.5108	4.4075		47.5386	60.8711	50.3155	-28.351	-4.11527	-6.5153	-22.7566	-3.0309	0.167558	76.0324
43.64	25.7778	28.2804	30.4111	33.3076	32.59	22.3898	28.3421	31.5156	30.4516	27.1558		26.3173		3.6605	3.8631	3.7938	1.8903	2.5727	2.4725	1.9248	2.5983	2.2343	4.3085		46.8606	49.4256	50.5536	-27.0661	-0.213327	-0.989108	-23.3025	2.01013	-10.8633	72.0784
43.68	25.7778	28.2383	30.3303	33.3294	32.135	22.3937	28.2816	31.1844	30.9032	27.2162		26.5793		3.3985	3.559	3.451	1.6501	1.8557	2.2144	1.6023	2.0051	2.4239	4.1069		36.349	37.6629	36.9499	-36.3338	-28.0234	-11.3247	-36.1532	-21.2791	-3.29929	64.0267
43.72	25.8851	28.3645	30.3986	33.2319	32.49	22.4985	28.4037	31.2911	30.6774	27.1085		26.5649		3.5202	3.6996	3.5337	1.567	2.2251	2.3336	1.7388	2.1262	2.2125	4.0136		41.2317	43.1014	40.2318	-39.5401	-13.6956	-6.55134	-30.7141	-16.5247	-11.733	60.3003
43.76	25.7513	28.0187	30.3882	33.0756	32.05	22.3526	28.2057	31.3	30.6129	27.0986		26.5264		3.4249	3.3923	3.5618	1.4492	1.8236	2.2262	1.5793	2.1736	2.1865	4.0422		37.4082	31.2149	41.3469	-44.0852	-29.2685	-10.8522	-37.0697	-14.6637	-12.7703	61.4426
43.8	25.7614	28.4766	30.4111	33.2723	32.555	22.5083	28.5534	31.4889	31.129	27.0804		26.4351		3.5263	3.9415	3.676	1.7372	2.4199	2.4732	2.0183	2.4538	2.7939	4.1153		41.4764	52.4581	45.8788	-32.9732	-6.13994	-0.961076	-19.5768	-3.66299	11.4617	64.3622
43.84	25.7071	28.2243	30.3352	33.1345	32.51	22.238	28.2761	31.3511	30.4516	27.111		26.3846		3.5225	3.7397	3.6506	1.6499	2.4254	2.2534	1.7915	2.3665	2.167	4.1964		41.324	44.6525	44.8708	-36.3415	-5.92662	-9.76293	-28.6141	-7.09042	-13.5482	67.6012
43.88	25.6199	28.1355	30.3882	33.1664	32.255	22.5103	28.3003	31.3444	30.871	27.0862		26.6394		3.1805	3.3961	3.4488	1.427	1.9156	2.2709	1.5609	2.105	2.3316	3.9168		27.6028	31.3619	36.8626	-44.9417	-25.7001	-9.06215	-37.8028	-17.357	-6.98157	56.4342
43.92	25.822	28.0935	30.4111	33.1966	32.71	22.3291	28.3421	31.38	31	27.1483		26.4519		3.5701	3.5416	3.6592	1.6447	2.5581	2.2772	1.7902	2.3281	2.6481	4.1664		43.2337	36.9899	45.2121	-36.5422	-0.779614	-8.80987	-28.6659	-8.59801	5.6451	66.4031
43.96	25.5758	28.0888	30.3275	33.1294	32.25	22.4261	28.3058	31.24	30.6774	27.1284		26.512		3.2638	3.4768	3.5155	1.5174	2.038	2.3141	1.6938	2.128	2.2654	4.0864		30.9448	34.4834	39.5095	-41.4538	-20.9526	-7.33221	-32.5072	-16.454	-9.6226	63.2079
44	25.7437	28.1122	30.2585	33.2067	32.24	22.477	28.2992	31.2222	30.8065	27.0008		26.0216		3.9221	3.9906	3.9369	2.0851	2.5184	2.8554	2.1776	2.6006	2.8849	4.4492		57.3561	54.3573	56.2324	-19.5501	-2.31945	14.3441	-13.2292	2.10043	15.0922	77.6979
44.04	25.5253	28.1355	30.269	33.2756	32.305	22.3751	28.4312	31.2867	30.6452	26.9602		26.1106		3.6147	3.9249	3.8584	2.065	2.4944	2.6645	2.2206	2.5761	2.6346	4.3196		45.0231	51.816	53.1172	-20.3256	-3.25033	6.6995	-11.5158	1.13855	5.10652	72.5218
44.08	25.7184	28.3692	30.2892	33.1311	32.305	22.4398	28.4125	31.3533	30.8065	26.8923		26.3846		3.5338	3.8846	3.6046	1.6465	2.2204	2.4552	1.9279	2.3687	2.5219	3.9777		41.7773	50.2572	43.0454	-36.4727	-13.8779	-1.68188	-23.179	-7.00404	0.610389	58.8665
44.12	25.5922	28.1963	30.3735	33.2353	32.345	22.427	28.4081	31.2822	30.5806	26.8227		26.4351		3.3571	3.6612	3.6384	1.7002	2.2099	2.3919	1.873	2.2471	2.2455	3.8576		34.6881	41.6161	44.3867	-34.4008	-14.2852	-4.21672	-25.3666	-11.7781	-10.4165	54.0698
44.16	25.7386	28.3084	30.3791	33.1748	32.13	22.4447	28.4103	31.4689	30.9355	26.8525		26.2981		3.6405	3.9103	3.781	1.7767	2.1319	2.5466	2.0122	2.5708	2.7374	4.0244		46.0582	51.2513	50.0456	-31.4492	-17.3105	1.97822	-19.8199	0.93047	9.20769	60.7317
44.2	25.7626	28.3645	30.4049	33.3311	31.97	22.573	28.407	31.4267	30.8065	26.8807		26.4135		3.5491	3.851	3.6914	1.8176	1.8565	2.5595	1.8935	2.4132	2.493	3.9372		42.3912	48.9576	46.4899	-29.8711	-27.9924	2.49479	-24.5497	-5.25696	-0.542568	57.249
44.24	25.6465	27.8972	30.1889	33.0941	32.5	22.5426	28.5259	31.3311	30.7097	27.0381		26.3462		3.5003	3.451	3.5427	1.6479	2.4538	2.5964	2.0797	2.3849	2.4635	4.1619		40.4333	33.4855	40.5889	-36.4187	-4.82507	3.97245	-17.1302	-6.36803	-1.71946	66.2233
44.28	25.471	27.9673	30.1679	33.0336	32.225	22.5309	28.4411	31.2911	30.4839	26.9528		26.1731		3.4979	3.6942	3.6948	1.7605	2.3519	2.7578	2.168	2.518	2.4108	4.2497		40.337	42.8925	46.6249	-32.0742	-8.77744	10.4357	-13.6117	-1.14248	-3.82191	69.73
44.32	25.5694	27.9953	30.2348	33.2487	32.215	22.4682	28.396	31.4467	30.7419	26.918		26.1923		3.5771	3.703	3.7425	1.9564	2.3227	2.6759	2.1037	2.6544	2.6496	4.1957		43.5145	43.2329	48.5178	-24.5158	-9.91001	7.15601	-16.1739	4.21263	5.70494	67.5733
44.36	25.5997	28.5701	30.3115	33.2739	32.305	22.3604	28.1672	31.22	30.9355	26.8857		26.4976		3.3021	3.9725	3.5139	1.6763	2.1074	2.2628	1.5696	2.1224	2.5379	3.8581		32.4814	53.6572	39.446	-35.3229	-18.2608	-9.38651	-37.4562	-16.6739	1.2487	54.0898
44.4	25.6187	27.9299	30.1889	33.1899	32.45	22.428	28.3542	31.3289	30.7419	26.7167		26.1923		3.6264	3.6376	3.6966	1.8976	2.5577	2.6357	2.0619	2.5366	2.6496	3.9944		45.4925	40.7032	46.6963	-26.7845	-0.795128	5.54621	-17.8395	-0.412234	5.70494	59.5335
44.44	25.779	28.028	30.1693	33.084	32.23	22.4241	28.2948	31.0867	30.6129	26.8724		26.5024		3.4766	3.4256	3.3669	1.4816	2.0276	2.3217	1.6924	1.9843	2.2105	3.84		39.4824	32.503	33.6124	-42.8351	-21.356	-7.02787	-32.563	-22.0957	-11.8128	53.3669
44.48	25.3838	27.7944	30.0042	33.0807	32.18	22.4672	28.4257	31.34	30.6452	26.8194		26.274		3.3098	3.4204	3.4302	1.7067	2.206	2.5932	2.0517	2.466	2.4712	4.0154		32.7904	32.3019	36.1244	-34.15	-14.4364	3.84431	-18.2459	-3.18401	-1.41227	60.3722
44.52	25.4937	27.8972	30.1491	33.1798	32.19	22.3653	28.3916	31.1933	31.0645	26.8567		26.5409		3.1528	3.2563	3.3082	1.5389	1.9491	2.2244	1.7507	2.0524	2.6236	3.7858		26.4915	25.9544	31.283	-40.6243	-24.4007	-10.9242	-30.2399	-19.4221	4.66768	51.2022
44.56	25.5644	28.0935	30.2829	33.2336	32.04	22.4456	28.2783	31.2022	30.9355	26.802		26.3125		3.4519	3.681	3.6704	1.8211	2.0275	2.5331	1.8658	2.2897	2.723	3.9595		38.4915	42.3819	45.6566	-29.7361	-21.3599	1.43761	-25.6535	-10.1056	8.63321	58.1396
44.6	25.6048	27.9673	30.1108	33.1613	32.12	22.3487	28.1738	31.1756	30.3548	26.6437		26.2115		3.5933	3.6558	3.5993	1.8498	2.2085	2.5372	1.8623	2.3641	2.2433	3.9022		44.1645	41.4072	42.835	-28.6288	-14.3395	1.60179	-25.793	-7.18464	-10.5043	55.8511
44.64	25.4306	27.9065	29.8801	32.8471	32.1	22.288	28.2926	31.1067	30.1935	26.792		26.3534		3.2772	3.4531	3.2267	1.3937	2.0466	2.3346	1.8392	2.1533	1.9401	3.9086		31.4824	33.5667	28.0487	-46.2266	-20.619	-6.51129	-26.7134	-15.4607	-22.6003	56.1067
44.68	25.4962	27.7383	30.0139	33.0924	32.39	22.3516	28.2178	31.4733	30.1613	26.7241		26.2596		3.4366	3.3787	3.4543	1.7328	2.4304	2.492	1.8582	2.6137	2.0017	3.9345		37.8776	30.6889	37.0808	-33.143	-5.73268	-0.208233	-25.9563	2.61474	-20.1428	57.1411
44.72	25.4482	27.6963	30.0223	32.9059	31.805	22.475	28.3344	31.3089	30.7742	26.5907		26.2212		3.427	3.3751	3.5011	1.5847	1.8838	2.6538	2.0132	2.4877	2.653	3.8395		37.4925	30.5496	38.9381	-38.8572	-26.9335	6.27102	-19.78	-2.33206	5.84058	53.3469
44.76	25.4179	27.9112	29.9826	33.1294	32.06	22.4437	28.4235	31.1378	30.4516	26.6984		26.0601		3.5578	3.7511	3.6225	1.9693	2.2999	2.7836	2.2634	2.4777	2.4915	4.1083		42.7402	45.0934	43.7557	-24.0181	-10.7944	11.4688	-9.81033	-2.72467	-0.60241	64.0826
44.8	25.4141	27.6028	30.0439	32.9143	32.125	22.5514	28.4323	31.3867	30.7742	26.5899		26.387		3.2271	3.1158	3.3569	1.4273	2.038	2.5644	1.9453	2.3997	2.4872	3.6729		29.4724	20.5199	33.2156	-44.9302	-20.9526	2.69101	-22.4857	-5.78697	-0.773957	46.693
44.84	25.5025	27.9019	29.7178	32.8235	32.145	22.3056	28.2948	31.2733	30.5484	26.6976		26.0024		3.7001	3.7995	3.4154	1.7211	2.4426	2.7032	2.1924	2.6709	2.646	4.1652		48.4493	46.9655	35.5371	-33.5944	-5.25948	8.24924	-12.6395	4.86043	5.56132	66.3551
44.88	25.4874	27.6869	29.7484	32.9412	32.235	22.4182	28.2618	31.14	30.6129	26.6529		26.3438		3.3436	3.2431	3.1046	1.4974	2.1912	2.4744	1.818	2.1962	2.3691	3.7791		34.1464	25.4439	23.2033	-42.2255	-15.0105	-0.913023	-27.5582	-13.7765	-5.48552	50.9346
44.92	25.4672	28.0234	29.9491	33.1311	31.935	22.3193	28.1584	31.1289	30.6774	26.5402		26.1971		3.4701	3.7263	3.452	1.834	2.0379	2.5222	1.8613	2.3318	2.5803	3.8131		39.2217	44.1341	36.9896	-29.2384	-20.9565	1.00112	-25.8328	-8.45275	2.94024	52.2925
44.96	25.4268	27.4346	29.8432	32.8941	32.25	22.1704	28.0462	31.0378	30.9355	26.4872		26.387		3.2398	2.9476	3.1562	1.4071	2.163	2.1834	1.5592	2.0508	2.6485	3.5702		29.9819	14.0138	25.251	-45.7095	-16.1043	-12.5661	-37.8706	-19.4849	5.66105	42.5913
45	25.4924	27.7757	29.7631	32.9546	32.075	22.3408	28.1694	30.8956	30.6774	26.5079		26.3125		3.3799	3.3632	3.1506	1.5421	2.0625	2.4283	1.7569	1.9831	2.4649	3.6654		35.6028	30.0894	25.0288	-40.5008	-20.0023	-2.75909	-29.9928	-22.1428	-1.66361	46.3935
45.04	25.4432	27.7897	29.7373	32.8286	31.84	22.2899	28.2629	31.2889	30.4839	26.5012		25.9159		3.7273	3.7738	3.5214	1.8127	2.2241	2.774	2.247	2.773	2.668	4.0553		49.5406	45.9715	39.7436	-30.0602	-13.7344	11.0844	-10.4638	8.86891	6.439	61.9658
45.08	25.4571	27.7196	29.7484	32.8118	31.93	22.2723	28.0957	30.9222	30.3871	26.5924		26.0649		3.5922	3.5547	3.3835	1.6469	2.1651	2.6074	1.9308	2.2573	2.4222	3.9975		44.1204	37.4966	34.2712	-36.4573	-16.0228	4.41294	-23.0634	-11.3776	-3.36711	59.6573
45.12	25.3662	27.6308	29.8955	32.9765	32.055	22.3555	28.3179	31.1222	30.8065	26.4093		26.1995		3.3667	3.3313	3.396	1.677	2.1555	2.556	2.0184	2.3227	2.707	3.6798		35.0732	28.8555	34.7673	-35.2959	-16.3952	2.35464	-19.5728	-8.81002	7.99489	46.9686
45.16	25.298	27.5654	29.7519	32.8134	32	22.3438	28.2772	31.0311	30.3871	26.5286		26.3245		3.1735	3.1409	3.1274	1.3889	1.9755	2.4193	1.8527	2.1066	2.1626	3.6741		27.322	21.4907	24.1081	-46.4118	-23.3768	-3.11949	-26.1755	-17.2942	-13.7238	46.741
45.2	25.1048	27.6449	29.6544	32.963	32.09	22.1929	28.1144	30.9711	30.6774	26.4855		26.4423		2.8625	3.1026	2.9121	1.4207	1.9477	2.1506	1.5721	1.9288	2.3351	3.5132		14.8445	20.0093	15.5641	-45.1848	-24.455	-13.8795	-37.3566	-24.2747	-6.84194	40.3147
45.24	25.3535	27.7243	29.7805	32.921	32.035	22.2458	28.066	30.9956	30.1613	26.4698		26.4688		3.0847	3.1555	3.0117	1.3522	1.8662	2.177	1.4972	1.9268	1.7925	3.471		23.7593	22.0555	19.5166	-47.8278	-27.6162	-12.8224	-40.3411	-24.3532	-28.4888	38.6293
45.28	25.5189	27.5607	29.6216	32.8571	32.115	22.2654	28.1782	31.0289	30.3871	26.3041		26.4832		3.2357	2.9775	2.8384	1.2739	1.9318	2.1822	1.595	1.9457	2.0039	3.2909		29.8175	15.1704	12.6394	-50.8488	-25.0718	-12.6141	-36.4441	-23.6112	-20.0551	31.4362
45.32	25.4495	27.715	29.6885	32.9714	31.89	22.2713	28.1199	30.9156	30.3226	26.5029		26.2019		3.4476	3.4131	3.1866	1.6695	1.9881	2.4694	1.818	2.1137	2.2207	3.771		38.319	32.0195	26.4574	-35.5853	-22.8881	-1.11325	-27.5582	-17.0154	-11.4059	50.6111
45.36	25.2235	27.3551	29.5714	32.7059	31.995	22.191	28.0759	31.16	30.9032	26.4358		25.9615		3.462	3.2936	3.3099	1.6444	2.3335	2.6295	2.0144	2.5985	3.0417	3.9443		38.8967	27.3972	31.3505	-36.5537	-9.49112	5.29793	-19.7322	2.01798	21.3476	57.5326
45.4	25.101	27.3738	29.5951	32.8101	31.73	22.1048	27.9318	30.9911	30.3548	26.2568		26.1274		3.1736	3.1464	3.1677	1.5827	1.9026	2.3774	1.7044	2.2637	2.3274	3.5994		27.326	21.7035	25.7074	-38.9343	-26.2043	-4.79737	-32.0848	-11.1264	-7.14913	43.7575
45.44	25.4672	27.8645	29.5631	32.8622	32.105	22.284	28.0572	31.0156	30.3871	26.5145		26.4928		3.1744	3.2717	2.7703	1.2694	1.9122	2.1912	1.4644	1.9228	1.9943	3.4917		27.3581	26.5501	9.9369	-51.0225	-25.832	-12.2537	-41.6481	-24.5102	-20.438	39.456
45.48	25.3851	27.8131	29.5261	32.6286	32.105	22.3467	28.1936	31.1956	30.3871	26.256		26.0986		3.4865	3.6145	3.1275	1.43	2.3064	2.6481	1.995	2.497	2.3885	3.6274		39.8796	39.8097	24.1121	-44.826	-10.5422	6.04277	-20.5053	-1.96694	-4.71156	44.8758
45.52	25.0631	27.3738	29.6118	32.8084	31.89	22.2566	28.1606	31.02	30.2258	26.3563		26.1442		3.1189	3.1296	3.1676	1.5642	2.0458	2.5124	1.9164	2.2758	2.1816	3.6821		25.1314	21.0536	25.7034	-39.6481	-20.6501	0.608682	-23.6372	-10.6513	-12.9658	47.0605
45.56	25.5341	27.6168	29.6223	32.8689	31.825	22.287	28.3443	31.2133	30.1935	26.4333		26.0649		3.6692	3.4519	3.2574	1.704	2.0601	2.6221	2.1794	2.5484	2.2286	3.8384		47.2096	33.5203	29.267	-34.2542	-20.0954	5.0016	-13.1575	0.0510384	-11.0907	53.303
45.6	25.3775	27.5187	29.5882	32.7546	31.695	22.2566	28.0561	30.9689	30.4194	26.3206		26.0673		3.5102	3.3514	3.2209	1.5873	1.9277	2.5893	1.8888	2.3016	2.4521	3.7233		40.8305	29.6329	27.8186	-38.7568	-25.2308	3.68813	-24.737	-9.63841	-2.17426	48.706
45.64	25.2184	27.528	29.5749	32.7193	32.005	22.1724	28.0011	30.9556	30.7742	26.5302		26.2043		3.2141	3.2237	3.0706	1.415	2.1007	2.3681	1.6968	2.1513	2.6699	3.7959		28.9509	24.6935	21.854	-45.4047	-18.5207	-5.16979	-32.3876	-15.5392	6.5148	51.6056
45.68	25.3207	27.4065	29.6084	32.6874	32.14	22.3604	28.2871	31.2378	30.2581	26.1922		26.0865		3.4342	3.22	3.2219	1.5009	2.3535	2.6739	2.1006	2.5513	2.2716	3.5757		37.7813	24.5503	27.8582	-42.0904	-8.71538	7.07593	-16.2974	0.164893	-9.37525	42.8109
45.72	25.2374	27.4626	29.6049	32.8084	32.07	22.1234	27.89	30.7911	30.3871	26.1765		26.125		3.3124	3.2376	3.1799	1.5834	2.245	2.3984	1.665	2.0661	2.3621	3.5215		32.8947	25.2311	26.1915	-38.9073	-12.9237	-3.95643	-33.6548	-18.8842	-5.76478	40.6462
45.76	25.1136	27.1869	29.3422	32.5882	32.09	22.3017	28.0715	31.0689	30.2258	26.3165		26.0673		3.2463	3.0196	2.9749	1.4209	2.3227	2.6344	1.9042	2.4016	2.2585	3.7192		30.2427	16.7988	18.0563	-45.1771	-9.91001	5.49415	-24.1234	-5.71238	-9.89787	48.5422
45.8	25.2955	27.715	29.476	32.758	32.24	22.2987	28.0726	31.0578	30.3226	26.2303		26.1034		3.3921	3.5116	3.0726	1.5546	2.4366	2.5953	1.8692	2.3544	2.3192	3.5969		36.0923	35.8295	21.9334	-40.0185	-5.4922	3.9284	-25.518	-7.56547	-7.47626	43.6576
45.84	25.2222	27.6028	29.3456	32.5849	31.725	22.1665	28.0033	30.8667	29.9355	26.0621		26.3582		3.064	3.1446	2.6874	1.1267	1.6668	2.2083	1.5451	1.9085	1.6773	3.1739		22.9288	21.6339	6.64709	-56.5283	-35.3502	-11.569	-38.4324	-25.0717	-33.0847	26.7633
45.88	25.2235	27.4206	29.4906	32.7849	31.905	22.1469	27.9472	30.8244	30.8065	26.2104		26.2043		3.2192	3.1163	2.9863	1.4806	2.0007	2.3426	1.6429	2.0201	2.7022	3.4761		29.1555	20.5392	18.5087	-42.8737	-22.3993	-6.19093	-34.5354	-20.6902	7.8034	38.833
45.92	25.3409	27.4579	29.322	32.6017	31.795	22.3359	28.1628	31.1556	30.1935	26.1549		26.1058		3.4351	3.2521	2.9162	1.3959	1.9892	2.6301	1.957	2.4498	2.1877	3.5191		37.8175	25.792	15.7268	-46.1417	-22.8454	5.32196	-22.0194	-3.82003	-12.7224	40.5504
45.96	25.1098	27.4486	29.3923	32.7866	32.215	22.2547	28.1078	31.1511	30.4194	26.2659		26.4279		2.8819	2.9207	2.6644	1.2587	2.0871	2.2268	1.5799	2.1232	2.0915	3.308		15.6229	12.9733	5.73435	-51.4353	-19.0482	-10.8281	-37.0457	-16.6425	-16.5603	32.1192
46	25.2929	27.472	29.4648	32.6504	32.025	22.0911	28.0286	30.9578	30.6452	26.2543		26.2452		3.2477	3.1268	2.9196	1.3052	2.0798	2.2459	1.6834	2.1126	2.5	3.4791		30.2989	20.9453	15.8617	-49.6412	-19.3313	-10.0633	-32.9216	-17.0586	-0.263305	38.9528
46.04	25.327	27.4206	29.3575	32.595	31.755	22.1704	27.9791	30.8511	30.129	26.0489		26.1875		3.3395	3.1331	2.87	1.3075	1.8675	2.3829	1.6916	2.0636	2.0415	3.3314		33.9819	21.189	13.8934	-49.5524	-27.5657	-4.57713	-32.5948	-18.9824	-18.555	33.0538
46.08	25.1528	27.6402	29.5157	32.721	32.075	22.1881	28.066	30.9333	29.8065	26.1881		26.0048		3.348	3.5354	3.2109	1.6162	2.3702	2.5833	1.9612	2.3285	1.9017	3.6533		34.323	36.7501	27.4217	-37.6418	-8.06764	3.44786	-21.8521	-8.58231	-24.1323	45.9102
46.12	25.221	27.2196	29.4334	32.6975	31.775	22.3154	28.1144	31.0111	30.3226	26.0804		25.8582		3.5628	3.2614	3.2752	1.7393	2.2168	2.8572	2.1562	2.5529	2.5644	3.6922		42.9408	26.1517	29.9734	-32.8922	-14.0175	14.4161	-14.0819	0.22771	2.30591	47.4639
46.16	25.2159	27.3878	29.3324	32.6336	31.9	22.2018	28.0539	31.0556	30.0323	26.0398		25.9688		3.4471	3.319	3.0636	1.5648	2.2312	2.633	1.9851	2.4868	2.1635	3.541		38.2989	28.3797	21.5763	-39.625	-13.459	5.43809	-20.8997	-2.3674	-13.6879	41.425
46.2	25.1591	27.3598	29.4613	32.6975	31.925	22.1342	28.0055	30.9489	30.3548	26.029		25.9183		3.4408	3.3415	3.243	1.6792	2.3067	2.6159	1.9872	2.4306	2.5365	3.5807		38.0461	29.25	28.6956	-35.2111	-10.5306	4.75332	-20.8161	-4.57383	1.19285	43.0106
46.24	25.322	27.6916	29.3847	32.6319	31.975	22.2018	28.1056	30.7422	30.3871	26.2113		26.1298		3.3922	3.4618	2.9549	1.4021	2.1452	2.472	1.8758	2.0124	2.3573	3.5515		36.0963	33.9032	17.2626	-45.9025	-16.7947	-1.00913	-25.255	-20.9925	-5.95628	41.8444
46.28	25.0657	27.5	29.3254	32.4874	31.815	22.2096	28.0385	30.9356	30	25.9627		26.113		3.1527	3.287	2.9124	1.2744	2.002	2.4966	1.8255	2.2226	1.987	3.3197		26.4875	27.1419	15.576	-50.8295	-22.3489	-0.0240269	-27.2593	-12.74	-20.7293	32.5865
46.32	25.0543	27.5888	29.322	32.6706	31.81	22.2027	27.9879	30.88	30.2258	26.1193		26.1082		3.1461	3.3806	2.9138	1.4624	2.0018	2.4945	1.7797	2.1718	2.2176	3.4811		26.2227	30.7624	15.6316	-43.5759	-22.3567	-0.108121	-29.0843	-14.7344	-11.5296	39.0327
46.36	25.0253	27.3084	29.2794	32.4487	31.95	22.4643	28.2101	31.0044	30.129	26.0588		26.4471		2.7782	2.7613	2.5323	0.9016	1.8029	2.4172	1.663	1.9573	1.7819	3.0817		11.4624	6.80772	0.492083	-65.2134	-30.0714	-3.20359	-33.7345	-23.1557	-28.9117	23.0809
46.4	25.1856	27.4486	29.315	32.6269	31.905	22.0343	27.9989	30.7	30.5161	26.1549		26.0962		3.2894	3.2524	2.9188	1.4307	2.1088	2.3381	1.8027	2.0038	2.5199	3.5287		31.9719	25.8036	15.83	-44.799	-18.2065	-6.37114	-28.1678	-21.3301	0.530599	40.9338
46.44	24.9949	27.5467	29.1889	32.4101	31.885	22.0686	27.8009	30.7156	30.6452	26.0373		25.6995		3.4954	3.7472	3.1894	1.6106	2.4855	2.7691	2.0014	2.4161	3.0457	3.8078		40.2367	44.9426	26.5685	-37.8579	-3.59553	10.8882	-20.2502	-5.1431	21.5072	52.0808
46.48	25.1528	27.1729	29.3331	32.7176	31.88	22.1117	27.9461	30.86	30.6452	25.9818		26.0553		3.2975	3.0176	2.9778	1.5623	2.1247	2.4564	1.7908	2.2047	2.6899	3.3965		32.2969	16.7215	18.1714	-39.7214	-17.5898	-1.63383	-28.642	-13.4427	7.31269	35.6538
46.52	25.096	26.9533	29.3505	32.6756	31.755	22.141	27.9241	30.8222	29.871	25.9967		25.9231		3.3729	2.9302	3.1274	1.6525	2.1319	2.6179	1.901	2.2991	2.0479	3.5436		35.322	13.3408	24.1081	-36.2412	-17.3105	4.83341	-24.2509	-9.73656	-18.2997	41.5289
46.56	25.1477	27.2757	29.3401	32.7092	31.595	22.2057	27.9021	30.7978	30.1613	26.0356		26.1923		3.1554	2.9834	2.8478	1.4169	1.7027	2.4134	1.6098	2.0055	2.069	3.3133		26.5958	15.3986	13.0124	-45.3314	-33.9578	-3.35576	-35.8543	-21.2634	-17.4579	32.3309
46.6	25.0152	27.2664	29.3352	32.5765	31.905	22.2086	28.066	31.1422	30.0968	26.0348		26.488		2.7272	2.6784	2.5472	0.9885	1.717	2.1206	1.478	2.0542	1.7088	3.0168		9.41625	3.60113	1.08338	-61.8605	-33.4031	-15.0809	-41.1062	-19.3514	-31.828	20.4889
46.64	24.9066	27.1776	29.4613	32.6689	32.09	21.9912	27.8768	30.8178	30.3548	25.8989		26.2404		2.8662	2.8372	2.9209	1.3285	2.1496	2.1508	1.5364	1.9774	2.2144	3.1285		14.993	9.74355	15.9133	-48.7422	-16.624	-13.8715	-38.7791	-22.3666	-11.6572	24.9501
46.68	25.0909	27.4579	29.2676	32.479	31.9	22.0646	27.9659	30.9556	30.3871	26.0771		26.3029		2.988	3.055	2.6647	1.0761	1.8971	2.1617	1.563	2.0527	2.1842	3.2442		19.8796	18.1681	5.74626	-58.4806	-26.4177	-13.435	-37.7192	-19.4103	-12.862	29.5711
46.72	25.0682	27.4486	29.1756	32.4185	31.945	22.2086	28.143	31.0444	29.6129	26.1268		26.1971		3.0711	3.1515	2.6785	1.1214	2.0479	2.4115	1.8459	2.2473	1.5158	3.3997		23.2136	21.9007	6.2939	-56.7328	-20.5686	-3.43184	-26.4464	-11.7702	-39.5276	35.7816
46.76	25.3068	27.3411	29.1366	32.4319	31.72	22.2282	28.2255	31.0067	29.7419	25.9022		26.2548		3.252	2.9863	2.5818	1.0771	1.7652	2.3734	1.8707	2.1519	1.5871	3.1174		30.4714	15.5108	2.45645	-58.442	-31.5336	-4.95755	-25.4582	-15.5157	-36.6832	24.5067
46.8	25.1503	27.1682	29.1394	32.4252	31.85	22.2938	28.0792	30.8556	30.129	25.9296		26.226		3.1243	2.8422	2.6134	1.0992	1.924	2.4678	1.7532	2.0296	2.003	3.1736		25.348	9.93695	3.71046	-57.5893	-25.3743	-1.17732	-30.1403	-20.3172	-20.091	26.7513
46.84	24.9293	27.0981	29.1401	32.4336	31.77	22.0607	27.9978	30.7711	30.3871	26.0323		26.1659		2.9634	2.8322	2.6742	1.1677	1.9041	2.2948	1.7319	2.0052	2.3212	3.3364		18.8927	9.55015	6.12326	-54.9464	-26.1461	-8.10508	-30.989	-21.2752	-7.39647	33.2535
46.88	24.8737	27.0935	29.2648	32.4807	31.555	22.1156	27.9252	30.8444	30.4516	26.0878		26.2692		2.8045	2.7243	2.6956	1.1115	1.5858	2.2464	1.556	1.9752	2.2824	3.2886		12.5176	5.37655	6.9725	-57.1147	-38.492	-10.0432	-37.9981	-22.453	-8.94439	31.3444
46.92	25.1654	27.3598	29.4153	32.6824	31.725	22.2253	28.0627	30.8333	30.3226	25.966		26.375		2.9904	2.8848	2.7403	1.2074	1.65	2.2503	1.5877	1.8583	2.0476	3.061		19.9759	11.5847	8.74638	-53.4146	-36.0019	-9.88707	-36.7349	-27.0425	-18.3117	22.2542
46.96	24.9419	27.285	29.2495	32.6303	31.995	22.1851	27.8856	30.7756	30.5484	25.7854		26.0553		3.0866	3.1297	2.8942	1.475	2.2397	2.5298	1.7303	2.1203	2.5931	3.2001		23.8355	21.0575	14.8538	-43.0897	-13.1293	1.30546	-31.0528	-16.7563	3.45089	27.8097
47	25.0568	27.1869	29.1777	32.4118	31.84	21.9079	27.857	30.68	30.6452	25.8194		26.1202		3.1366	2.9667	2.7575	1.1916	2.0198	2.1877	1.6368	1.9598	2.625	3.1692		25.8415	14.7526	9.42895	-54.0242	-21.6585	-12.3939	-34.7785	-23.0576	4.72353	26.5756
47.04	25.0227	26.9206	29.2237	32.6319	31.545	22.1596	27.9472	30.9089	29.9355	25.686		26.2332		2.9895	2.5874	2.6905	1.2987	1.6118	2.3264	1.614	2.0757	1.8023	2.9228		19.9398	0.0812285	6.77011	-49.892	-37.4835	-6.83966	-35.687	-18.5073	-28.0978	16.7346
47.08	24.9242	27.1168	29.0564	32.558	31.735	22.1058	27.8647	30.7267	30.3871	25.7581		26.3341		2.7901	2.6827	2.4223	1.1239	1.7009	2.1717	1.4306	1.7926	2.153	2.894		11.9398	3.76745	-3.87317	-56.6363	-34.0276	-13.0346	-42.9949	-29.6219	-14.1068	15.5843
47.12	24.9735	27.3551	29.2105	32.4151	31.545	22.1273	27.9527	30.8644	29.9677	25.7929		25.9519		3.2216	3.3032	2.9586	1.3632	1.8931	2.5754	1.9008	2.3125	2.1158	3.311		29.2518	27.7685	17.4094	-47.4033	-26.5728	3.13151	-24.2588	-9.21047	-15.5908	32.239
47.16	25.1742	27.2009	29.1045	32.4706	31.705	22.3232	28.0726	30.9533	30	25.8799		26.0697		3.3045	3.0312	2.7348	1.3009	1.9353	2.6535	1.9029	2.2836	2.0303	3.2802		32.5777	17.2475	8.52812	-49.8071	-24.936	6.25901	-24.1752	-10.3451	-19.0018	31.0089
47.2	24.8801	27.0935	29.0453	32.3899	31.88	22.2331	27.989	30.9067	30	25.8078		26.0144		3.0657	2.9791	2.7309	1.2755	2.1656	2.6187	1.8746	2.2923	2.0856	3.2634		22.997	15.2323	8.37335	-50.7871	-16.0034	4.86545	-25.3028	-10.0035	-16.7957	30.3379
47.24	25.0467	26.9019	29.3484	32.5513	31.78	22.0059	27.6865	30.5467	30.3226	25.7647		26.0457		3.201	2.7562	3.0027	1.4056	2.0343	2.3602	1.5408	1.901	2.3769	3.189		28.4253	6.61045	19.1595	-45.7674	-21.0961	-5.48614	-38.6038	-25.3661	-5.17434	27.3664
47.28	24.75	27.0888	29.1429	32.5462	31.68	22.2292	28.0198	30.7511	30.3226	26.0273		25.7284		3.2216	3.2604	3.1145	1.7178	2.2516	2.9008	2.1914	2.4227	2.6942	3.7689		29.2518	26.113	23.5962	-33.7217	-12.6678	16.1621	-12.6793	-4.88399	7.48424	50.5272
47.32	25.0455	27.1449	29.3136	32.6857	31.915	22.1734	27.9153	30.7556	30.129	25.8981		26.1587		3.0868	2.8862	2.8549	1.427	2.0563	2.4147	1.6566	1.9969	2.0703	3.2094		23.8435	11.6389	13.2942	-44.9417	-20.2428	-3.3037	-33.9895	-21.601	-17.406	28.1812
47.36	24.8295	26.9953	29.0551	32.5092	31.805	22.2155	27.9318	30.8244	30.2258	25.9279		26.0865		2.943	2.8088	2.6686	1.3227	2.0185	2.529	1.7453	2.1379	2.2393	3.3114		18.0742	8.64503	5.90103	-48.966	-21.7089	1.27343	-30.4551	-16.0653	-10.6638	32.255
47.4	25.0442	27.0327	29.2077	32.5479	31.655	22.1969	27.9406	30.8444	30.0968	25.6694		25.9615		3.2827	2.9712	2.9462	1.4864	1.9935	2.6354	1.8791	2.2829	2.2353	3.1779		31.7031	14.9267	16.9173	-42.6499	-22.6786	5.5342	-25.1235	-10.3726	-10.8234	26.9231
47.44	24.9962	27.3878	29.262	32.5697	31.635	22.0255	27.8328	30.7178	30.2258	25.6984		26.2933		2.9029	2.9945	2.6687	1.1764	1.6417	2.1322	1.4395	1.8245	2.0325	2.8751		16.4654	15.828	5.905	-54.6107	-36.3238	-14.6164	-42.6403	-28.3695	-18.9141	14.8295
47.48	25.0202	27.3131	29.1909	32.558	31.635	22.0637	27.8361	30.4444	30.4194	25.9553		26.149		3.0712	3.0641	2.7419	1.309	1.786	2.3147	1.5871	1.6954	2.3704	3.2763		23.2177	18.5201	8.80987	-49.4946	-30.7269	-7.30819	-36.7588	-33.438	-5.43366	30.8531
47.52	24.8043	27.1449	29.1847	32.6639	31.93	22.2351	27.9857	30.7778	30.7097	25.9304		26.1202		2.8841	2.9247	2.7645	1.4437	2.1098	2.5149	1.7655	2.0576	2.6895	3.2802		15.7111	13.1281	9.70673	-44.2974	-18.1677	0.708794	-29.6501	-19.2179	7.29674	31.0089
47.56	24.9823	27.4065	29.1519	32.4672	31.76	22.0421	27.8064	30.7644	29.6129	25.8799		26.1875		2.9948	3.119	2.6644	1.1797	1.8725	2.2546	1.5189	1.9769	1.5254	3.1624		20.1525	20.6436	5.73435	-54.4834	-27.3718	-9.71488	-39.4764	-22.3862	-39.1447	26.304
47.6	24.7222	26.8084	29.0244	32.2353	31.595	22.2223	27.9956	30.9622	30.129	25.7531		26.0312		2.891	2.6772	2.6932	1.1041	1.8638	2.5911	1.8644	2.331	2.1978	3.1919		15.988	3.55471	6.87726	-57.4003	-27.7093	3.76021	-25.7093	-8.48416	-12.3195	27.4822
47.64	24.9381	27.3598	29.2425	32.4689	31.795	22.286	27.9703	30.62	30.4194	25.8525		26.2284		2.9097	3.0314	2.7141	1.1405	1.8666	2.4576	1.6419	1.7916	2.291	3.0941		16.7382	17.2553	7.70666	-55.9958	-27.6007	-1.58578	-34.5752	-29.6612	-8.60129	23.5762
47.68	24.9003	26.8925	29.1512	32.4739	31.735	22.1685	27.9725	30.7733	30.4516	25.6495		26.0361		3.0642	2.7564	2.8151	1.3378	1.9989	2.5324	1.8364	2.1372	2.5155	3.0834		22.9368	6.61819	11.7148	-48.3834	-22.4692	1.40958	-26.825	-16.0928	0.355063	23.1488
47.72	24.8662	27.1355	29.1603	32.3815	31.825	22.191	28.209	30.9	30.3548	25.8227		26.3269		2.7393	2.7086	2.5334	0.9546	1.7981	2.2641	1.7821	1.9731	2.1279	2.9658		9.90171	4.76927	0.535736	-63.1685	-30.2575	-9.33445	-28.9887	-22.5354	-15.1081	18.452
47.76	24.9508	26.9907	29.0481	32.363	31.415	22.3624	28.1111	30.9733	30.4839	25.8318		25.8245		3.3263	3.0662	2.9236	1.4385	1.8905	2.9379	2.1866	2.5488	2.7594	3.4773		33.4524	18.6013	16.0205	-44.498	-26.6736	17.6478	-12.8706	0.0667426	10.0854	38.8809
47.8	24.9154	27.1729	29.0084	32.4387	31.575	22.2184	28.044	30.7711	30.4194	25.8857		25.4976		3.6178	3.5753	3.2108	1.8411	2.3774	3.1208	2.4464	2.6735	3.0218	3.8581		45.1474	38.2934	27.4178	-28.9644	-7.78838	24.972	-2.51833	4.96251	20.5537	54.0898
47.84	24.8826	26.8692	29.1756	32.6151	31.735	22.1665	27.956	30.6244	30.3226	25.6993		25.8197		3.2629	2.9495	3.0559	1.6954	2.2153	2.7468	2.0363	2.2047	2.6029	3.3496		30.9087	14.0873	21.2707	-34.586	-14.0757	9.99519	-18.8596	-13.4427	3.84186	33.7807
47.88	24.9217	27.2477	29.0843	32.558	31.82	22.2057	27.8273	30.5889	30.4194	25.6711		25.7163		3.4054	3.4314	3.068	1.7417	2.4037	2.8894	2.011	2.2726	2.8031	3.4248		36.6259	32.7273	21.7509	-32.7996	-6.76829	15.7056	-19.8677	-10.777	11.8288	36.7841
47.92	24.899	26.5935	29.1422	32.5916	31.675	21.9667	27.8009	30.5356	29.9032	25.6098		26.101		2.998	2.3925	2.7412	1.3906	1.874	2.2657	1.5999	1.8346	1.9022	2.9788		20.2808	-7.45755	8.78209	-46.3462	-27.3136	-9.27038	-36.2488	-27.973	-24.1123	18.9712
