# Supplementary material for: Activity-induced Ca2+ signaling in perisynaptic Schwann cells of the early postnatal mouse is mediated by P2Y1 receptors and regulates muscle fatigue
Source: eLife. 2018 Jan 31;7:e30839. doi: 10.7554/eLife.30839 (PMC5798932; doi:10.7554/eLife.30839)
Supplement: Figure 2—source data 2. — Averages of background-subtracted, normalized SD iu16 values were transformed into ∆f/f, in %, plotted and shown in Figure 2E. Below the plot, decibels were calculated for each of the samples and compared statistically. [file elife-30839-fig2-data2.xlsx]

## Sheet: Sheet1
Time (s)	Phasic0106	Phasic0109a	Phasic0109b	Phasic-avg		Tonic0106	Tonic0109a	Tonic0109b	Tonic-avg		deltaf/f-Phasic	deltaf/f-Tonic
0	2.567	2.5197	2.5074	2.53137		2.452	2.4903	2.5413	2.49453		-1.31681e-05	1.33626e-05
0.04	1.9237	2.5927	2.7015	2.40597		2.3639	2.399	2.2746	2.34583		-4.95386	-5.96102
0.08	2.4193	2.0491	2.3395	2.2693		2.6658	2.4541	2.1837	2.43453		-10.3528	-2.40525
0.12	2.0747	2.4365	2.3798	2.297		3.0051	2.3851	1.898	2.4294		-9.25852	-2.61103
0.16	2.4773	2.5663	2.5318	2.52513		2.5515	2.0578	1.9801	2.19647		-0.246257	-11.9488
0.2	2.095	2.6637	2.2445	2.3344		2.9071	2.3948	1.9429	2.41493		-7.78105	-3.19096
0.24	1.8852	2.5197	2.5741	2.32633		2.4381	2.3421	2.4381	2.4061		-8.09972	-3.54507
0.28	2.6299	2.4791	2.5259	2.54497		3.1444	2.6608	2.3765	2.72723		0.537246	9.32841
0.32	2.0236	2.5562	2.6428	2.40753		2.9254	2.1342	1.979	2.3462		-4.89197	-5.94632
0.36	2.076	2.2073	2.2487	2.17733		2.7068	2.4609	2.171	2.44623		-13.9859	-1.93622
0.4	2.2001	2.0917	2.3698	2.22053		2.0758	2.4062	1.8615	2.1145		-12.2793	-15.2346
0.44	2.0236	2.4182	2.5983	2.3467		2.3639	2.2758	2.1496	2.2631		-7.29515	-9.27761
0.48	2.0451	2.4508	2.7098	2.4019		3.0897	2.6253	2.179	2.63133		-5.11451	5.48401
0.52	2.0395	2.4812	2.39	2.30357		2.9369	2.521	2.3297	2.59587		-8.9991	4.06223
0.56	2.3296	2.3372	2.4307	2.36583		2.598	2.4619	2.2587	2.43953		-6.5393	-2.20481
0.6	2.2456	2.1606	2.5921	2.33277		2.452	2.3187	1.9163	2.229		-7.84558	-10.6446			Phasic1	2	3		Tonic1	2	3
0.64	1.8629	2.2215	2.5962	2.22687		2.8496	2.6064	2.4389	2.63163		-12.0291	5.49603		peak	13.4202	12.7854	9.9618		13.9457	13.014	13.475
0.68	2.0548	2.3696	2.6286	2.351		2.556	2.1007	2.4131	2.3566		-7.12528	-5.52941		initial	2.567	2.5197	2.5074		2.452	2.4903	2.5413
0.72	2.1389	2.4771	2.556	2.39067		2.9051	2.1284	2.1194	2.3843		-5.55827	-4.41898		ratio	5.22797	5.07418	3.97296		5.68748	5.22588	5.3024
0.76	2.0581	2.4527	2.4995	2.33677		2.3444	2.8981	2.2015	2.48133		-7.68756	-0.529144		dB	14.3667	14.1073	11.9823		15.0984	14.3632	14.4895
0.8	2.1652	2.6413	2.4046	2.4037		2.7774	2.2917	2.2774	2.44883		-5.0434	-1.83199						13.4854				14.6503	0.213704
0.84	2.5804	2.7854	2.3218	2.56253		2.1087	2.0601	1.8408	2.0032		1.23121	-19.6964						1.3082				0.393127
0.88	2.0832	2.6048	2.7014	2.46313		2.3246	2.0516	2.0925	2.15623		-2.69553	-13.5616
0.92	2.0771	2.1505	2.4509	2.22617		3.0607	2.6049	2.2393	2.63497		-12.0567	5.62966
0.96	2.3852	2.1404	2.3519	2.2925		3.0885	2.461	2.1064	2.55197		-9.43628	2.30238
1	1.9582	2.1099	2.6026	2.22357		2.8012	2.3128	2.0333	2.38243		-12.1595	-4.49381		1/2 max	6.7101	6.3927	4.9809		6.97285	6.507	6.7375
1.04	2.2801	2.0227	2.4932	2.26533		3.1453	2.4868	2.056	2.5627		-10.5095	2.73266		time	26.52	20.72	19.72	22.32	14.96	16.28	15.04	15.4267	0.0332849
1.08	2.3207	2.3737	2.4672	2.3872		2.7472	2.3979	2.4436	2.52957		-5.69522	1.40442						3.67151				0.74009
1.12	2.3762	2.3838	2.455	2.405		2.4861	2.1965	2.2897	2.3241		-4.99205	-6.83226
1.16	2.0662	2.2884	2.4409	2.26517		2.7944	2.5459	2.0801	2.47347		-10.5161	-0.8445
1.2	2.2187	2.4426	2.2349	2.29873		3.1342	2.5578	2.2949	2.6623		-9.19004	6.72539
1.24	2.1234	2.5197	2.3174	2.32017		2.5449	2.1045	1.8842	2.17787		-8.34333	-12.6944
1.28	2.2322	2.2601	2.2271	2.2398		2.8404	2.4363	2.3762	2.55097		-11.5182	2.26229
1.32	2.2257	2.2661	2.3519	2.28123		2.5885	2.2819	2.4635	2.44463		-9.88137	-2.00036
1.36	2.0873	2.2641	2.6611	2.3375		3.2932	2.4562	2.1325	2.6273		-7.65859	5.32232
1.4	2.3498	2.2539	2.4286	2.3441		2.5099	2.2774	1.6528	2.1467		-7.39786	-13.9438
1.44	2.1944	2.3493	2.455	2.3329		2.8131	2.5156	1.8846	2.40443		-7.84031	-3.61189
1.48	2.2156	2.1526	2.4085	2.2589		2.402	2.4851	2.1877	2.35827		-10.7636	-5.4626
1.52	2.1304	2.2398	2.39	2.2534		2.3957	2.3177	2.3778	2.36373		-10.9809	-5.24345
1.56	2.287	2.1911	2.4103	2.29613		2.3611	1.9932	2.2897	2.21467		-9.29275	-11.2192
1.6	2.2411	2.2925	2.3462	2.29327		2.5913	2.3481	2.1985	2.3793		-9.406	-4.61942
1.64	2.2642	2.3736	2.5238	2.3872		2.8472	2.5091	2.0615	2.4726		-5.69522	-0.879243
1.68	2.6116	2.3919	2.3076	2.43703		2.7801	2.1078	2.3515	2.41313		-3.72659	-3.26312
1.72	2.4997	2.5197	2.532	2.51713		2.5175	2.512	2.1425	2.39067		-0.562292	-4.16376
1.76	2.1583	2.3006	2.4876	2.3155		2.1897	2.479	2.0111	2.2266		-8.52768	-10.7408
1.8	2.1855	2.5927	2.6915	2.4899		2.7762	2.534	2.7047	2.67163		-1.63813	7.09954
1.84	2.2833	2.7266	2.4086	2.47283		2.4258	1.9688	2.1758	2.19013		-2.31233	-12.2027
1.88	2.3458	2.2844	2.4469	2.35903		2.7904	2.4087	2.094	2.43103		-6.80793	-2.54555
1.92	1.7589	2.3229	2.2953	2.1257		2.4369	2.3419	2.3833	2.38737		-16.0256	-4.29605
1.96	2.0552	2.254	2.4087	2.2393		2.7837	2.3545	2.373	2.50373		-11.5379	0.36882
2	2.3174	2.4629	2.4629	2.4144		3.2171	2.4856	2.0385	2.5804		-4.6207	3.44221
2.04	2.334	2.3635	2.2593	2.31893		2.7413	2.4907	2.027	2.41967		-8.39205	-3.00122
2.08	2.0565	2.3351	2.4554	2.28233		3.1154	2.5135	2.544	2.7243		-9.83791	9.21082
2.12	2.3806	2.5825	2.3726	2.44523		2.752	2.6373	2.252	2.5471		-3.40265	2.10729
2.16	2.2005	2.4588	2.6389	2.43273		2.5421	2.5681	2.5421	2.55077		-3.89646	2.25428
2.2	2.2545	2.5238	2.3383	2.3722		3.3064	2.2897	2.4135	2.66987		-6.28779	7.02872
2.24	2.1977	2.467	2.5926	2.4191		2.7793	2.4946	2.0293	2.4344		-4.43503	-2.41059
2.28	2.0467	2.2925	2.5982	2.31247		2.9346	2.8081	2.506	2.74957		-8.64751	10.2237
2.32	2.4658	2.5298	2.7689	2.58817		2.5861	2.6025	2.2111	2.46657		2.24383	-1.1211
2.36	2.1664	2.2743	2.5402	2.32697		3.0627	2.528	2.1163	2.569		-8.0747	2.98521
2.4	2.3454	2.7306	2.5383	2.5381		2.2596	1.7488	1.6524	1.88693		0.265983	-24.3573
2.44	2.3491	2.3331	2.5844	2.4222		2.8793	2.1655	2.2008	2.4152		-4.31257	-3.18027
2.48	2.4704	2.0876	2.3926	2.31687		2.5758	2.2345	1.9151	2.2418		-8.4737	-10.1315
2.52	2.0633	2.0207	2.3946	2.15953		2.6235	2.0045	2.0342	2.22073		-14.689	-10.976
2.56	2.2427	2.4446	2.1458	2.2777		2.6068	2.3646	2.321	2.4308		-10.0209	-2.55491
2.6	2.332	2.3615	2.5017	2.3984		2.4258	2.3084	2.0686	2.2676		-5.25277	-9.09721
2.64	2.2768	2.615	2.6273	2.50637		2.3528	2.3468	2.0135	2.2377		-0.987622	-10.2958
2.68	1.9396	2.4142	2.5376	2.29713		2.7703	2.4327	2.1631	2.45537		-9.25325	-1.57009
2.72	2.2897	2.6515	2.3281	2.4231		2.0639	1.9423	1.6175	1.87457		-4.27702	-24.853
2.76	2.4606	2.2032	2.5626	2.4088		3.171	2.5766	2.171	2.63953		-4.84193	5.81272
2.8	2.3312	2.1992	2.3241	2.28483		2.4385	2.2513	1.9385	2.20943		-9.73915	-11.429
2.84	1.9193	2.1181	2.3617	2.13303		2.3738	2.1376	2.2488	2.2534		-15.7359	-9.66646
2.88	2.4496	2.6515	2.7082	2.6031		3.2068	2.2557	2.4389	2.6338		2.83377	5.58289
2.92	2.4435	2.5765	2.5243	2.51477		2.8404	2.3617	2.1976	2.46657		-0.655785	-1.1211
2.96	2.4971	2.5846	2.5769	2.55287		2.6849	2.1912	1.8457	2.2406		0.84933	-10.1796
3	2.3028	2.5501	2.7846	2.54583		2.5575	2.3421	2.254	2.38453		0.571483	-4.40963
3.04	2.4185	2.3696	2.3174	2.3685		2.7647	2.2592	2.2468	2.42357		-6.43395	-2.84487
3.08	2.4947	2.2499	2.3503	2.36497		2.7651	2.8289	2.5865	2.72683		-6.57354	9.31238
3.12	2.1957	2.8787	2.1906	2.42167		2.5413	2.2272	1.952	2.24017		-4.33364	-10.197
3.16	2.1079	2.5825	2.2392	2.30987		2.8182	2.2798	2.4611	2.5197		-8.75023	1.00889
3.2	2.3434	2.3149	2.5363	2.3982		2.8043	2.3629	2.0901	2.4191		-5.26068	-3.02393
3.24	2.4768	2.7367	2.5344	2.58263		2.5714	2.3336	2.4464	2.45047		2.02524	-1.76652
3.28	2.1116	2.1505	2.3298	2.1973		2.6786	2.2515	2.125	2.3517		-13.1971	-5.72584
3.32	1.9079	2.4609	2.3766	2.24847		2.9377	2.9105	2.4199	2.75603		-11.1758	10.4829
3.36	2.0179	2.2965	2.7724	2.36227		2.5425	2.6714	2.1139	2.4426		-6.6802	-2.08187
3.4	2.2099	2.4447	2.3826	2.34573		2.3381	2.3615	1.8738	2.19113		-7.33334	-12.1626
3.44	2.2711	2.473	2.4186	2.38757		2.681	2.4346	1.9131	2.3429		-5.68074	-6.07861
3.48	2.1546	2.5603	2.6193	2.44473		2.8151	2.2632	2.2258	2.4347		-3.42241	-2.39857
3.52	2.1673	2.2986	2.5178	2.3279		2.2865	1.9282	1.6793	1.96467		-8.03783	-21.2411
3.56	2.1186	2.2499	2.358	2.24217		2.8829	2.6957	2.3293	2.63597		-11.4247	5.66975
3.6	2.2034	2.1404	2.0852	2.143		2.9944	2.4698	2.0837	2.51597		-15.3422	0.859226
3.64	2.4729	2.0227	2.1032	2.1996		2.4592	2.409	2.2806	2.38293		-13.1062	-4.47377
3.68	2.431	2.611	2.5987	2.5469		3.0413	2.7123	2.1127	2.6221		0.613621	5.11386
3.72	2.1616	1.9011	2.4696	2.17743		2.3571	2.5873	2.3571	2.43383		-13.9819	-2.43331
3.76	2.121	2.1708	2.2957	2.19583		3.0611	2.6335	2.6682	2.7876		-13.255	11.7484
3.8	1.9805	2.2702	2.6472	2.2993		2.3564	2.4778	2.1778	2.33733		-9.16766	-6.30177
3.84	2.1444	2.3432	2.4091	2.2989		3.3349	2.5278	2.2635	2.70873		-9.18346	8.58679
3.88	2.3839	2.045	2.5324	2.32043		2.8786	2.4104	2.1821	2.49037		-8.3328	-0.167019
3.92	2.0849	2.4325	2.4616	2.32633		3.1496	2.4773	2.4175	2.68147		-8.09972	7.49373
3.96	2.3489	2.3188	2.3671	2.34493		2.6587	2.7519	2.248	2.55287		-7.36494	2.33846
4	2.4253	2.0755	2.4173	2.30603		2.3893	2.4787	2.425	2.431		-8.90166	-2.54689
4.04	2.444	1.9233	2.4773	2.28153		2.6814	2.6722	2.2885	2.54737		-9.86952	2.11798
4.08	2.0937	2.5683	2.4028	2.35493		2.3337	2.1209	1.7265	2.06037		-6.9699	-17.4047
4.12	2.1798	2.402	2.4878	2.35653		3.2464	2.6056	2.1929	2.68163		-6.90669	7.50042
4.16	2.183	2.1749	2.4254	2.2611		2.0218	2.0697	2.0575	2.04967		-10.6767	-17.8337
4.2	2.1238	2.2661	2.3198	2.23657		2.6346	2.176	2.331	2.38053		-11.6459	-4.56998
4.24	2.4411	2.4832	2.5199	2.4814		2.8393	2.6228	2.6429	2.70167		-1.97391	8.3035
4.28	2.2707	2.6434	2.3323	2.41547		3.0043	2.6748	2.7365	2.8052		-4.57857	12.4539
4.32	2.1173	2.258	2.6051	2.3268		2.4615	2.383	1.8186	2.22103		-8.08129	-10.964
4.36	2.5608	2.4994	2.2174	2.42587		3.081	2.6667	2.8131	2.8536		-4.16772	14.3942
4.4	2.2837	2.1282	2.2554	2.22243		2.6079	2.5774	2.3401	2.50847		-12.2042	0.558568
4.44	1.9201	2.2662	2.5666	2.25097		2.3846	2.2133	2.0274	2.20843		-11.077	-11.4691
4.48	2.1258	2.4406	2.3218	2.29607		2.481	2.2607	2.3917	2.3778		-9.29539	-4.67955
4.52	2.3153	2.4121	2.6658	2.4644		2.6032	2.5098	2.1925	2.43517		-2.64549	-2.37986
4.56	2.3498	2.5846	2.3892	2.4412		2.1615	2.1465	2.0008	2.10293		-3.56199	-15.6983
4.6	2.2082	2.2235	2.5385	2.3234		2.994	2.3889	2.1012	2.4947		-8.2156	0.00669464
4.64	2.3559	2.5907	2.6842	2.5436		2.7592	2.6007	2.5092	2.62303		0.483257	5.15128
4.68	2.2711	2.4244	2.6236	2.4397		2.4389	2.3546	2.2425	2.34533		-3.62124	-5.98107
4.72	2.1769	2.6515	2.686	2.5048		3.2321	2.4735	2.2679	2.65783		-1.04951	6.54633
4.76	2.0373	2.189	2.5929	2.27307		2.35	2.4485	2.5464	2.4483		-10.204	-1.85337
4.8	2.1948	2.1992	2.6574	2.35047		2.7235	2.4813	2.0627	2.4225		-7.14635	-2.88763
4.84	2.1392	2.4994	2.5139	2.38417		2.7207	2.2733	1.9707	2.32157		-5.81505	-6.93382
4.88	2.3153	2.4811	2.6213	2.47257		2.4556	2.2817	2.2056	2.3143		-2.32287	-7.22512
4.92	1.9184	2.4933	2.3891	2.26693		2.2515	2.2429	2.448	2.31413		-10.4463	-7.2318
4.96	2.3019	2.4568	2.5625	2.4404		2.8682	2.5611	2.2075	2.5456		-3.59359	2.04716
5	2.0973	2.26	2.5206	2.29263		2.4603	2.5247	2.371	2.452		-9.43102	-1.70505
5.04	2.1352	2.254	2.3321	2.24043		2.896	2.4098	2.3782	2.56133		-11.4931	2.67787
5.08	2.0547	2.6657	2.478	2.39947		2.7158	2.5265	1.9301	2.3908		-5.21064	-4.15841
5.12	2.3044	2.116	2.3397	2.25337		3.2297	2.6038	2.3012	2.71157		-10.9822	8.70037
5.16	2.1315	2.2722	2.3304	2.2447		2.896	2.2456	2.2353	2.45897		-11.3246	-1.42577
5.2	2.4022	2.6495	2.5284	2.5267		2.4611	2.1753	2.0861	2.24083		-0.184367	-10.1702
5.24	2.0547	2.6312	2.478	2.38797		2.6754	2.4626	2.2825	2.4735		-5.66494	-0.843164
5.28	2.263	2.2094	2.371	2.28113		2.4551	2.2903	2.3123	2.35257		-9.88532	-5.6911
5.32	2.0677	2.2539	2.601	2.30753		3.3679	2.6929	2.4393	2.83337		-8.8424	13.5831
5.36	1.9667	2.2093	2.302	2.15933		2.7881	2.0242	2.2881	2.3668		-14.6969	-5.12052
5.4	2.2674	2.5602	2.1947	2.34077		3.1369	2.5941	2.6547	2.79523		-7.52954	12.0544
5.44	2.0788	2.323	2.4555	2.28577		2.7397	2.5589	2.5075	2.60203		-9.70228	4.30944
5.48	2.3214	2.4182	2.2274	2.32233		2.7603	2.2426	2.1175	2.37347		-8.25774	-4.85327
5.52	2.2475	2.3898	2.2435	2.2936		2.6115	2.5405	2.6829	2.61163		-9.39283	4.69428
5.56	2.2553	2.3412	2.3159	2.30413		2.2707	2.4763	2.6278	2.45827		-8.97672	-1.45383
5.6	2.3515	2.4954	2.4555	2.43413		2.4464	2.4362	2.5357	2.47277		-3.84115	-0.872561
5.64	2.5394	2.2601	2.4838	2.42777		2.7515	2.1757	1.948	2.29173		-4.09266	-8.12976
5.68	2.3738	2.1039	2.3445	2.27407		2.6627	2.3966	2.2699	2.44307		-10.1645	-2.06317
5.72	2.3404	2.1849	2.401	2.30877		3.0337	2.5298	1.9801	2.51453		-8.79368	0.801767
5.76	2.2431	1.9152	2.2371	2.1318		2.2631	2.3126	2.031	2.20223		-15.7846	-11.7176
5.8	2.2167	2.3716	2.2551	2.28113		2.4587	2.1675	2.1551	2.26043		-9.88532	-9.38451
5.84	2.1745	2.3858	2.3927	2.31767		2.4547	2.4221	2.169	2.3486		-8.44209	-5.85011
5.88	2.2285	2.1749	2.2254	2.2096		2.571	2.4355	2.4996	2.50203		-12.7112	0.300671
5.92	2.5677	1.9436	2.3788	2.2967		3.2654	2.4919	2.2297	2.66233		-9.27037	6.72672
5.96	2.515	1.9253	2.3039	2.24807		2.9131	2.4178	2.1274	2.4861		-11.1916	-0.338059
6	2.3292	2.0938	2.0777	2.1669		3.1889	1.8919	2.2246	2.43513		-14.398	-2.38119
6.04	2.4464	2.327	2.5262	2.4332		2.2012	1.3173	1.8619	1.79347		-3.87802	-28.1041
6.08	2.4378	2.2479	2.6762	2.45397		1.8658	1.6616	1.6694	1.73227		-3.05765	-30.5575
6.12	2.2678	2.5136	2.6638	2.48173		2.5373	1.6645	1.573	1.92493		-1.96075	-22.8339
6.16	2.6043	2.7388	2.571	2.63803		1.9182	1.2865	1.329	1.51123		4.21378	-39.4182
6.2	2.2779	2.3513	2.2739	2.30103		1.9738	1.6182	1.4203	1.67077		-9.09918	-33.0229
6.24	2.6737	2.1545	2.3706	2.3996		1.5996	1.5243	1.4746	1.53283		-5.20537	-38.5523
6.28	2.4123	2.3838	2.6719	2.48933		1.9579	1.3789	1.6008	1.64587		-1.66051	-34.0211
6.32	2.27	2.0126	2.372	2.2182		1.173	1.1078	1.3158	1.19887		-12.3715	-51.9402
6.36	2.5515	2.3412	2.8515	2.5814		2.2877	1.7157	2.0735	2.02563		1.97652	-18.7971
6.4	2.1839	2.0065	2.4203	2.20357		1.8314	1.5349	1.2064	1.52423		-12.9495	-38.897
6.44	2.4489	2.1931	2.5478	2.3966		1.8214	1.4642	1.7143	1.66663		-5.32388	-33.1886
6.48	2.3354	2.0106	3.0343	2.4601		1.8246	1.5964	1.4853	1.63543		-2.81536	-34.4393
6.52	2.5744	2.0005	3.2219	2.59893		1.6814	1.4595	1.4314	1.5241		2.66916	-38.9024
6.56	2.4104	2.1343	3.2821	2.60893		1.5658	1.4362	1.6373	1.54643		3.06421	-38.0071
6.6	2.7031	2.3736	3.3889	2.82187		1.8182	1.3245	1.4611	1.5346		11.476	-38.4815
6.64	2.5879	2.2803	3.2535	2.70723		1.5492	1.6771	1.6207	1.61567		6.94748	-35.2317
6.68	3.2591	1.9234	3.2238	2.8021		1.8436	1.3707	1.4508	1.55503		10.6951	-37.6623
6.72	3.9526	2.0856	3.4334	3.1572		1.5468	1.5201	1.4397	1.5022		24.7231	-39.7803
6.76	3.7535	2.1262	3.6595	3.17973		1.7932	1.5458	1.7218	1.68693		25.6133	-32.3748
6.8	4.6707	2.2722	4.0232	3.65537		1.9238	1.4749	1.531	1.64323		44.4029	-34.1266
6.84	5.5485	2.2175	4.4596	4.0752		1.7873	1.4705	1.6265	1.6281		60.9881	-34.7333
6.88	7.2023	2.2804	4.3003	4.59433		2.1508	1.7125	1.5793	1.8142		81.4961	-27.273
6.92	9.1316	2.335	4.3205	5.26237		1.921	1.4124	1.3853	1.5729		107.886	-36.9461
6.96	9.7514	1.9862	4.813	5.51687		1.9194	2.1448	1.6158	1.89333		117.94	-24.1007
7	9.3877	2.1931	5.4574	5.6794		2.4413	2.3735	1.4056	2.07347		124.361	-16.8796
7.04	9.6602	2.5157	5.9218	6.03257		2.2476	3.449	1.6762	2.4576		138.313	-1.48056
7.08	9.8626	2.7306	6.3666	6.31993		2.1	4.0679	1.4036	2.52383		149.665	1.17458
7.12	11.4868	2.7185	6.0212	6.74217		1.9222	5.1438	1.6543	2.90677		166.345	16.5255
7.16	12.7234	2.7732	5.6314	7.04267		1.7321	6.1265	2.2321	3.36357		178.216	34.8375
7.2	12.6666	2.7854	6.2413	7.2311		1.8846	6.5417	1.6703	3.36553		185.66	34.9164
7.24	11.488	2.903	6.6678	7.0196		2.0957	7.0774	2.1671	3.78007		177.305	51.534
7.28	11.6739	3.0106	7.6052	7.4299		2.5635	7.8912	2.1171	4.1906		193.513	67.9914
7.32	11.3363	2.7043	7.4514	7.164		1.756	8.1999	2.1667	4.04087		183.009	61.9889
7.36	12.7031	3.2357	7.0556	7.6648		1.9421	8.5539	2.9064	4.46747		202.793	79.0903
7.4	13.3617	2.9821	6.4334	7.5924		1.5171	8.6252	2.8207	4.321		199.933	73.2188
7.44	12.7526	3.1018	6.993	7.6158		2.0806	8.7836	3.0449	4.63637		200.857	85.8611
7.48	12.0265	3.2519	7.9952	7.75787		2.5207	8.98	3.4314	4.97737		206.469	99.531
7.52	11.8058	3.2255	7.9987	7.67667		2.5222	9.4528	3.8615	5.27883		203.262	111.616
7.56	12.0245	3.7326	8.3487	8.03527		2.3793	9.908	4.5222	5.60317		217.428	124.618
7.6	12.5996	3.7388	7.6683	8.00223		2.5944	9.678	4.1837	5.48537		216.123	119.896
7.64	13.1203	3.7955	7.0415	7.98577		3.198	9.9649	5.5373	6.2334		215.472	149.882
7.68	13.1731	4.0552	7.5832	8.2705		2.8801	10.2228	5.4158	6.1729		226.721	147.457
7.72	12.3901	4.1484	8.5507	8.36307		3.6158	10.3631	5.6873	6.5554		230.377	162.791
7.76	11.8853	4.2235	8.3913	8.1667		4.0476	10.4393	5.7083	6.73173		222.62	169.859
7.8	12.0972	4.6455	8.4416	8.39477		4.7353	10.24	6.0032	6.99283		231.63	180.326
7.84	12.9904	4.686	8.25	8.64213		4.6068	10.5587	6.5175	7.22767		241.402	189.74
7.88	13.4202	4.4872	7.406	8.4378		4.5877	11.2993	6.9985	7.6285		233.33	205.809
7.92	13.165	4.5988	7.5306	8.43147		4.8476	10.7542	7.0976	7.56647		233.08	203.322
7.96	12.1698	4.6272	8.4233	8.40677		5.3774	11.4775	7.6631	8.17267		232.104	227.623
8	11.816	4.5116	8.4534	8.26033		4.7742	11.2752	7.3992	7.8162		226.319	213.333
8.04	11.5233	4.9274	8.3466	8.26577		5.6404	11.7773	8.2476	8.5551		226.534	242.954
8.08	12.8321	5.0653	8.0301	8.6425		6.0079	11.9215	8.2758	8.73507		241.416	250.168
8.12	12.9916	4.8017	7.3411	8.37813		5.8472	12.0353	8.3472	8.74323		230.973	250.496
8.16	13.2281	5.2357	7.6847	8.71617		6.3639	12.1564	8.4889	9.00307		244.326	260.912
8.2	12.193	5.5359	8.2899	8.67293		6.5004	12.3324	8.5897	9.14083		242.619	266.435
8.24	11.5773	6.3027	8.4904	8.79013		6.4897	12.2641	8.5075	9.0871		247.248	264.281
8.28	11.7814	6.8767	8.4461	9.03473		6.4658	12.172	8.5194	9.0524		256.911	262.89
8.32	12.8763	6.9497	7.8501	9.22537		6.75	12.1843	8.3036	9.0793		264.442	263.968
8.36	13.0585	7.041	7.6302	9.24323		7.0663	12.0246	9.352	9.48097		265.148	280.07
8.4	13.1766	7.7468	7.5675	9.49697		7.7881	12.2518	9.1631	9.73433		275.171	290.227
8.44	12.0662	8.7164	8.6359	9.80617		7.5543	12.6763	10.0901	10.1069		287.386	305.162
8.48	12.0865	9.116	8.8785	10.027		8.0663	12.3231	9.5127	9.96737		296.11	299.568
8.52	12.1661	9.8523	8.7772	10.2652		8.4075	12.7891	10.479	10.5585		305.52	323.267
8.56	12.9222	9.4203	8.6747	10.3391		8.7436	12.1289	10.5115	10.4613		308.438	319.37
8.6	12.3986	8.972	8.0279	9.7995		9.0738	12.36	11.1274	10.8537		287.123	335.101
8.64	12.9551	9.2479	7.9935	10.0655		8.7119	12.3967	11.0512	10.7199		297.631	329.737
8.68	12.3662	10.6292	8.9511	10.6488		9.4182	12.5962	10.8647	10.9597		320.675	339.349
8.72	11.9368	10.9538	9.3308	10.7405		10.3182	12.8283	11.7111	11.6192		324.295	365.787
8.76	11.6685	11.5663	9.1594	10.7981		11.0401	12.7979	11.8793	11.9058		326.571	377.274
8.8	13.0963	10.6759	8.7801	10.8508		10.5083	12.8717	12.3654	11.9151		328.652	377.65
8.84	13.2253	9.6576	8.0384	10.3071		11.323	12.7877	12.3051	12.1386		307.175	386.608
8.88	13.0492	9.7793	8.2643	10.3643		10.6107	12.4534	11.7714	11.6118		309.434	365.491
8.92	12.2493	11.5217	9.0826	10.9512		11.9393	12.5623	11.9036	12.1351		332.62	386.466
8.96	12.0631	11.5988	9.1651	10.9423		12.554	12.4574	12.5182	12.5099		332.27	401.491
9	11.9786	11.7996	9.418	11.0654		11.9377	12.6306	12.9199	12.4961		337.131	400.938
9.04	12.507	10.8625	8.8686	10.746		13.1671	13.014	12.8099	12.997		324.515	421.019
9.08	12.8414	9.5338	8.3959	10.257		13.1679	12.6422	12.9	12.9034		305.197	417.266
9.12	13.2806	10.0937	8.2684	10.5476		12.7306	12.3067	13.0163	12.6845		316.675	408.493
9.16	12.423	11.7895	9.6968	11.3031		12.2893	12.4907	12.9857	12.5886		346.522	404.646
9.2	11.4818	11.8138	9.6222	10.9726		13.2265	12.6993	13.2444	13.0567		333.465	423.414
9.24	11.645	11.8767	9.6016	11.0411		13.2528	12.6237	13.4314	13.1026		336.171	425.254
9.28	12.4124	10.9152	9.0891	10.8056		13.3853	12.6102	13.0639	13.0198		326.867	421.933
9.32	12.699	9.4244	8.3232	10.1489		12.6651	12.6207	13.0579	12.7812		300.924	412.37
9.36	13.0382	10.0207	8.6544	10.5711		13.1349	12.8091	13.1707	13.0382		317.604	422.672
9.4	12.1665	11.5298	9.6463	11.1142		13.3596	12.5391	12.8596	12.9194		339.059	417.91
9.44	11.6182	12.4	9.5778	11.1987		13.4571	12.5194	13.475	13.1505		342.396	427.173
9.48	11.7598	12.3473	9.9618	11.3563		12.727	12.478	13.0485	12.7512		348.623	411.164
9.52	12.6758	10.757	9.1678	10.8669		12.8949	12.3612	12.7163	12.6575		329.288	407.408
9.56	12.399	9.4081	8.0748	9.96063		12.8551	12.4328	13.123	12.8036		293.488	413.268
9.6	12.8625	10.6819	8.6605	10.735		12.725	12.4989	13.1536	12.7925		324.078	412.821
9.64	12.4055	11.8503	9.8166	11.3575		13.6024	12.4115	13.031	13.015		348.669	421.74
9.68	12.2951	12.4751	9.8184	11.5295		13.3865	12.4909	12.8865	12.9213		355.467	417.985
9.72	11.6121	12.4284	9.4828	11.1744		12.9182	12.0887	12.7397	12.5822		341.439	404.391
9.76	12.8186	10.8543	9.1984	10.9571		13.1793	12.2603	13.0365	12.8254		332.853	414.139
9.8	12.1859	9.6982	8.3334	10.0725		13.05	11.8612	12.7821	12.5644		297.908	403.679
9.84	13.0082	10.4264	8.4486	10.6277		12.8694	11.9642	12.9587	12.5974		319.842	405.002
9.88	12.1328	12.0572	9.3722	11.1874		13.1147	11.7809	12.9004	12.5987		341.951	405.051
9.92	11.5994	12.2417	9.8287	11.2233		13.1682	11.8387	12.9897	12.6655		343.368	407.732
9.96	12.0253	12.2601	9.7091	11.3315		13.1056	11.4989	12.3377	12.3141		347.644	393.642
10	12.3994	10.9132	8.5661	10.6262		13.4401	12.0151	12.6008	12.6853		319.782	408.525
10.04	12.4615	9.5866	8.0908	10.0463		13.0508	12.0379	12.8722	12.6536		296.873	407.255
10.08	12.5882	10.323	8.5053	10.4722		13.9218	11.9809	12.6897	12.8641		313.696	415.693
10.12	11.7229	11.7022	9.5007	10.9753		13.1754	11.735	12.6218	12.5107		333.571	401.526
10.16	11.7777	12.3432	9.6221	11.2477		13.9457	11.9909	12.9457	12.9608		344.332	419.567
10.2	11.8345	12.2966	9.4789	11.2033		13.446	11.9076	12.9639	12.7725		342.58	412.02
10.24	12.0406	10.8036	9.1032	10.6491		13.7524	12.1921	12.931	12.9585		320.687	419.476
10.28	12.2277	9.7164	8.4651	10.1364		13.2686	11.8144	12.7865	12.6232		300.432	406.033
10.32	12.505	10.6191	8.511	10.545		13.4703	11.5469	12.881	12.6327		316.575	406.417
10.36	11.923	12.1343	9.5856	11.2143		13.0675	11.8605	12.4246	12.4509		343.014	399.126
10.4	11.7988	12.5947	9.22	11.2045		13.1619	11.7385	12.9119	12.6041		342.626	405.269
10.44	11.4344	12.6049	9.6647	11.2347		12.7182	11.6238	11.9504	12.0975		343.818	384.959
10.48	12.2209	10.9761	8.7431	10.6467		12.2774	11.6648	12.2953	12.0792		320.591	384.226
10.52	12.3999	9.4669	8.0302	9.96567		13.427	11.8086	13.052	12.7625		293.687	411.62
10.56	12.6656	10.3675	8.602	10.545		13.0004	11.9219	12.8397	12.5873		316.575	404.597
10.6	11.6011	12.3594	9.0506	11.0037		13.2163	11.4134	12.3949	12.3415		334.694	394.743
10.64	11.1986	12.7124	9.543	11.1513		13.2512	11.5277	12.5726	12.4505		340.526	399.111
10.68	11.4936	12.5968	9.3876	11.1593		12.8619	11.252	12.4333	12.1824		340.842	388.364
10.72	12.4696	10.8706	8.61	10.6501		12.5607	11.4369	12.2929	12.0968		320.724	384.934
10.76	12.2882	9.617	7.8347	9.9133		12.9512	11.168	12.4869	12.202		291.618	389.151
10.8	12.5618	10.2276	8.2123	10.3339		12.6908	11.244	12.2265	12.0538		308.234	383.207
10.84	11.9705	12.3432	9.1876	11.1671		13.0032	11.3874	12.4139	12.2682		341.149	391.802
10.88	11.5159	12.4122	9.0765	11.0015		13.2139	11.3758	12.7496	12.4464		334.608	398.948
10.92	11.0155	12.4588	9.2741	10.9161		12.7163	11.1672	12.4127	12.0987		331.235	385.01
10.96	12.0946	10.6069	8.6866	10.4627		12.4797	11.3426	12.3726	12.065		313.322	383.656
11	11.5959	9.2398	7.7777	9.5378		12.5393	11.2631	12.4679	12.0901		276.785	384.664
11.04	12.2116	10.2316	8.3105	10.2512		12.5179	10.981	11.9464	11.8151		304.968	373.64
11.08	11.6405	11.9395	9.3779	10.986		12.6774	10.9604	11.856	11.8313		333.993	374.288
11.12	11.4294	12.0937	9.6163	11.0465		11.9571	11.1052	11.9393	11.6672		336.383	367.711
11.16	11.2964	12.5359	9.2822	11.0382		12.3158	10.5892	11.9587	11.6212		336.056	365.868
11.2	12.0489	10.9295	8.262	10.4135		12.4314	10.9297	11.8421	11.7344		311.377	370.405
11.24	12.1112	9.1626	7.7496	9.67447		12.5075	10.863	12.0968	11.8224		282.183	373.934
11.28	12.3118	10.4588	8.0542	10.2749		12.0607	10.8474	11.9357	11.6146		305.905	365.602
11.32	11.451	11.9335	9.2783	10.8876		12.7051	10.7716	12.2408	11.9058		330.108	377.277
11.36	11.3796	12.0329	9.3654	10.926		12.5671	10.7983	11.6921	11.6858		331.623	368.458
11.4	11.6697	12.7854	9.3394	11.2648		12.3778	10.6069	11.8242	11.603		345.01	365.136
11.44	12.1352	10.7854	8.2605	10.3937		11.9821	10.9698	12.0714	11.6744		310.596	368.001
11.48	11.7111	8.9192	7.5353	9.38853		12.0869	10.4135	11.4797	11.3267		270.888	354.061
11.52	12.2968	10.2134	8.1735	10.2279		12.5158	10.375	11.6051	11.4986		304.047	360.953
11.56	11.4774	11.7875	9.1047	10.7899		11.7758	10.2778	11.4186	11.1574		326.247	347.274
11.6	11.5006	12.5238	9.1268	11.0504		11.5647	10.4062	11.1182	11.0297		336.539	342.155
11.64	11.2701	12.0613	9.167	10.8328		11.9421	10.4942	11.3171	11.2511		327.943	351.032
11.68	11.7522	10.2377	8.5067	10.1655		11.8127	10.4011	11.0627	11.0922		301.583	344.659
11.72	11.6523	8.8949	7.6543	9.4005		12.5301	10.5257	12.1194	11.7251		271.361	370.031
11.76	11.7793	10.2194	7.8217	9.94013		11.6139	10.5893	11.3996	11.2009		292.678	349.019
11.8	11.2404	11.5724	9.203	10.6719		11.175	10.3966	11.3893	10.987		321.588	340.442
11.84	11.5439	12.2458	9.0359	10.9419		11.3246	9.8874	11.0925	10.7682		332.251	331.671
11.88	11.2708	12.2924	9.3001	10.9544		11.446	10.2023	10.696	10.7814		332.748	332.202
11.92	11.852	10.3047	8.3146	10.1571		11.5472	10.3323	11.4401	11.1065		301.25	345.235
11.96	11.1357	8.9254	7.4579	9.173		11.4377	9.5634	10.5806	10.5272		262.373	322.012
12	12.4932	9.6779	7.874	10.015		11.2047	9.8923	11.0619	10.7196		295.637	329.725
12.04	11.5123	12.0998	8.9588	10.857		10.7515	10.1571	11.1265	10.6784		328.897	328.071
12.08	11.1641	12.0917	9.3752	10.877		10.6349	9.8763	10.5635	10.3582		329.689	315.237
12.12	11.253	12.6069	8.9288	10.9296		11.3254	10.0007	10.6468	10.6576		331.765	327.24
12.16	11.8946	10.1059	8.2684	10.0896		10.4325	9.7656	10.0754	10.0912		298.584	304.531
12.2	11.3297	8.8341	7.3368	9.16687		10.7385	10.0438	10.1492	10.3105		262.131	313.324
12.24	11.8322	9.7347	7.6473	9.73807		10.6976	10.1229	10.6083	10.4763		284.696	319.969
12.28	11.335	11.6231	8.5825	10.5135		11.0833	9.7975	10.9404	10.6071		315.33	325.213
12.32	11.32	11.9294	8.9018	10.7171		10.9821	9.8131	10.5	10.4317		323.371	318.184
12.36	11.2251	11.9599	8.7867	10.6572		11.0564	9.786	10.4492	10.4305		321.007	318.136
12.4	11.4364	10.1383	8.1284	9.90103		10.2346	9.9813	10.2346	10.1502		291.134	306.896
12.44	10.7031	8.615	7.3445	8.88753		10.8167	9.863	10.2631	10.3143		251.096	313.475
12.48	11.9981	9.6028	8.1223	9.90773		10.9365	9.8356	10.5079	10.4267		291.399	317.981
12.52	11.4425	11.5237	8.8011	10.5891		10.5583	9.9292	10.3083	10.2653		318.315	311.511
12.56	11.2328	11.7043	8.5479	10.495		10.2432	9.5928	10.1361	9.9907		314.598	300.504
12.6	11.0875	11.8787	8.9844	10.6502		10.3293	9.5297	10.3651	10.0747		320.729	303.871
12.64	11.6082	9.9213	7.6294	9.71963		10.2373	9.4765	9.8801	9.86463		283.968	295.45
12.68	11.0656	8.8442	6.7423	8.88403		10.3401	9.2062	9.8936	9.8133		250.958	293.392
12.72	11.6755	9.6454	7.8715	9.7308		10.4897	9.4208	10.0611	9.99053		284.409	300.497
12.76	11.1423	11.7611	8.5503	10.4846		10.1194	9.5761	9.8515	9.849		314.186	294.823
12.8	11.212	12.0612	8.8858	10.7197		9.6158	9.4526	9.723	9.59713		323.473	284.727
12.84	10.8602	11.8787	8.8955	10.5448		10.0429	9.1888	9.4357	9.5558		316.565	283.07
12.88	11.5136	9.5744	7.4894	9.5258		10.006	9.1514	9.4703	9.54257		276.311	282.539
12.92	10.9146	8.4629	6.7035	8.69367		9.8258	9.533	9.5758	9.64487		243.438	286.64
12.96	11.9089	9.5136	7.722	9.71483		9.1857	8.9351	9.0964	9.0724		283.778	263.691
13	10.9678	11.5866	8.487	10.3471		10.0278	9.5965	9.6885	9.77093		308.757	291.694
13.04	10.605	11.3351	8.5535	10.1645		10.3682	9.3783	9.9218	9.88943		301.543	296.444
13.08	11.1207	11.901	8.55	10.5239		9.0913	9.3817	9.5913	9.35477		315.74	275.011
13.12	11.3796	9.5298	7.5604	9.48993		9.9476	9.1863	9.644	9.59263		274.894	284.546
13.16	10.745	8.3371	6.8046	8.6289		9.3976	8.9423	9.4333	9.25773		240.879	271.121
13.2	12.2843	9.3655	7.354	9.66793		9.8837	9.3724	9.598	9.61803		281.925	285.564
13.24	11.3833	11.2357	8.3844	10.3345		9.4353	9.3467	9.8103	9.53077		308.256	282.066
13.28	11.0278	11.4852	8.748	10.4203		9.4881	8.9257	8.9703	9.12803		311.648	265.922
13.32	11.0761	11.4771	8.6387	10.3973		9.2699	9.4153	9.2699	9.31837		310.739	273.552
13.36	11.2684	9.1991	7.4068	9.29143		8.7746	8.9008	8.9532	8.8762		267.052	255.826
13.4	10.5469	8.1139	6.8549	8.50523		8.6024	8.9712	8.5131	8.69557		235.994	248.585
13.44	11.6001	9.4102	7.3052	9.4385		9.3551	8.8209	8.873	9.01633		272.862	261.444
13.48	11.221	11.2458	8.3554	10.2741		9.1893	8.6481	8.3679	8.7351		305.87	250.17
13.52	11.0007	11.6759	8.4108	10.3625		8.9139	8.7736	8.0925	8.59333		309.362	244.487
13.56	11.0903	11.4568	8.3418	10.2963		8.6833	8.6288	8.6297	8.64727		306.749	246.649
13.6	11.0409	9.6597	7.3601	9.35357		8.6953	8.6376	8.9988	8.77723		269.507	251.859
13.64	10.641	8.3006	6.7703	8.57063		9.0401	8.7308	8.9151	8.89533		238.577	256.593
13.68	11.3818	9.4081	7.1353	9.3084		8.2528	8.1759	8.4314	8.2867		267.722	232.194
13.72	11.0868	11.0755	8.3353	10.1659		8.6726	8.5904	8.4762	8.57973		301.596	243.941
13.76	10.6687	11.2154	8.3495	10.0779		8.9551	8.1895	8.2765	8.4737		298.12	239.691
13.8	10.6281	11.3128	8.2645	10.0685		8.6008	8.4349	8.7258	8.58717		297.748	244.239
13.84	10.8972	9.1931	7.2406	9.1103		7.9988	8.5984	8.606	8.40107		259.896	236.779
13.88	10.107	7.8198	6.3999	8.1089		8.506	8.6439	8.6488	8.59957		220.337	244.737
13.92	11.4881	9.1931	7.2184	9.29987		8.2782	8.3191	8.3139	8.30373		267.385	232.877
13.96	11.0665	11.1586	8.1372	10.1208		8.1401	8.1069	8.0686	8.1052		299.814	224.919
14	10.771	11.4791	8.3841	10.2114		8.0119	7.9206	8.2083	8.04693		303.395	222.583
14.04	10.8213	11.0937	8.1213	10.0121		8.6337	8.4507	8.2408	8.44173		295.521	238.409
14.08	11.0267	8.8179	7.1014	8.982		7.7944	8.2026	7.4373	7.81143		254.828	213.142
14.12	9.8453	7.4751	6.41	7.91013		8.5258	8.2965	7.9543	8.25887		212.485	231.079
14.16	11.0722	9.1079	7.0964	9.09217		7.8258	8.2159	7.7365	7.92607		259.18	217.737
14.2	11.3084	10.6232	7.8377	9.9231		7.7369	8.1605	7.7904	7.89593		292.006	216.53
14.24	10.6955	10.8645	8.2177	9.9259		7.4936	8.3341	7.5829	7.80353		292.116	212.825
14.28	10.9171	10.8807	7.9029	9.90023		7.7623	8.6395	7.548	7.98327		291.102	220.031
14.32	10.5084	8.7793	6.4115	8.5664		8.0024	8.2368	7.5203	7.91983		238.41	217.488
14.36	9.7066	7.5197	6.2944	7.84023		7.9964	8.4414	7.9964	8.14473		209.723	226.503
14.4	10.8283	8.759	6.8112	8.7995		7.6068	8.1296	7.6246	7.787		247.619	212.163
14.44	10.5571	10.3107	8.1491	9.6723		7.7964	7.6743	7.225	7.56523		282.098	203.273
14.48	10.9391	10.8463	7.9896	9.925		7.2246	7.6382	6.9925	7.2851		292.081	192.043
14.52	10.5803	10.8057	7.8379	9.7413		7.3758	7.9935	7.3758	7.5817		284.824	203.933
14.56	10.4577	8.5562	6.783	8.59897		7.6218	8.3264	7.3897	7.7793		239.697	211.854
14.6	9.6448	7.0207	5.8115	7.49233		7.1758	7.7524	7.1043	7.34417		195.98	194.41
14.64	10.7236	8.6637	7.0216	8.80297		7.5349	8.1271	7.6242	7.76207		247.755	211.163
14.68	10.6067	10.4528	7.7754	9.61163		7.2833	7.8146	7.1226	7.40683		279.701	196.923
14.72	10.741	10.4852	7.9288	9.71833		7.4139	7.8184	7.0389	7.42373		283.916	197.6
14.76	10.4516	10.4811	7.5769	9.5032		6.4207	7.6375	6.7778	6.94533		275.418	178.422
14.8	10.3855	8.5968	6.4704	8.48423		7.1508	8.0931	7.1686	7.47083		235.164	199.488
14.84	9.7914	7.2378	6.0439	7.69103		7.1397	7.888	7.2468	7.42483		203.829	197.644
14.88	11.099	8.4811	6.6979	8.75933		7.2654	7.8464	7.2297	7.44717		246.032	198.54
14.92	10.7296	10.4973	7.6943	9.6404		7.2603	7.612	7.0996	7.32397		280.838	193.601
14.96	10.289	10.5583	7.7728	9.54003		6.7135	7.5412	6.8742	7.04297		276.873	182.336
15	10.3458	10.3392	7.6074	9.4308		7.4325	7.9223	6.9861	7.44697		272.558	198.531
15.04	10.5154	8.2925	6.6396	8.4825		6.5667	7.9339	6.7274	7.076		235.096	183.66
15.08	9.1586	7.1505	5.9121	7.40707		6.1611	7.4051	6.3575	6.64123		192.611	166.232
15.12	10.5646	8.3777	6.5747	8.50567		6.196	7.4225	6.321	6.6465		236.011	166.443
15.16	10.5098	9.8402	7.5865	9.31217		6.5885	7.3864	6.0885	6.6878		267.871	168.098
15.2	10.022	10.1282	7.7098	9.28667		6.7663	7.4373	6.1949	6.7995		266.864	172.576
15.24	9.7078	9.9943	7.6249	9.109		6.4639	7.6706	6.3568	6.83043		259.845	173.816
15.28	10.1753	8.0856	6.3975	8.21947		6.9274	7.4044	5.9096	6.74713		224.705	170.477
15.32	9.295	6.6332	6.0455	7.32457		6.2631	7.5813	6.2631	6.7025		189.352	168.688
15.36	10.5653	8.2296	6.7077	8.50087		6.225	7.469	6.1357	6.6099		235.821	164.975
15.4	10.2115	9.7692	7.2933	9.09133		6.4068	7.5117	6.2996	6.73937		259.147	170.165
15.44	10.3583	10.0085	7.4836	9.28347		6.4658	7.2653	5.9658	6.56563		266.737	163.201
15.48	10.211	9.6982	7.607	9.17207		6.3488	7.4596	6.0988	6.63573		262.337	166.011
15.52	10.0762	8.0774	6.3671	8.17357		5.6976	7.2758	5.6083	6.1939		222.891	148.299
15.56	9.1136	6.8766	5.5985	7.19623		5.8265	7.3701	5.6658	6.28747		184.282	152.05
15.6	10.916	8.1241	6.6958	8.57863		5.7453	7.4003	6.2096	6.45173		238.893	158.635
15.64	10.5572	9.7042	7.433	9.23147		6.0139	7.3326	5.8532	6.3999		264.683	156.557
15.68	10.239	10.187	7.4996	9.30853		5.8651	6.8618	5.4722	6.06637		267.728	143.186
15.72	9.9744	10.0227	7.53	9.1757		5.5996	7.2557	5.7068	6.18737		262.48	148.037
15.76	9.8749	7.8056	6.1466	7.94237		6.0079	7.2983	5.9186	6.40827		213.758	156.892
15.8	8.9692	6.834	5.2793	7.0275		5.923	7.2608	5.548	6.24393		177.617	150.305
15.84	10.6076	7.9741	6.6147	8.3988		5.4837	7.2149	5.3408	6.01313		231.789	141.052
15.88	10.0207	9.4953	7.5298	9.01527		6.0182	7.3753	6.3575	6.58367		256.142	163.924
15.92	9.8924	9.9862	7.3823	9.08697		5.5596	7.2018	5.7024	6.1546		258.975	146.724
15.96	10.3308	9.7631	7.3217	9.13853		5.5814	6.8707	5.5635	6.0052		261.012	140.734
16	9.6656	7.4913	5.8959	7.68427		5.6265	6.8903	5.323	5.9466		203.562	138.385
16.04	8.888	6.9457	5.5587	7.1308		5.3306	6.9216	5.2413	5.83117		181.698	133.758
16.08	10.3629	8.1181	6.3518	8.2776		5.7904	6.9796	5.4512	6.07373		227.001	143.482
16.12	9.9631	9.6555	7.2954	8.97133		5.3127	7.1586	5.277	5.9161		254.407	137.163
16.16	10.1405	9.8361	7.5112	9.1626		5.296	7.0225	5.1532	5.8239		261.963	133.467
16.2	10.2954	9.3249	7.2651	8.9618		5.575	7.0504	5.7	6.10847		254.03	144.874
16.24	9.3832	7.0004	6.0165	7.4667		5.7453	6.7436	5.156	5.88163		194.967	135.781
16.28	8.9599	6.2276	5.669	6.95217		5.225	6.8384	4.9214	5.6616		174.641	126.96
16.32	9.9132	7.6637	6.289	7.9553		5.4524	6.9294	4.9167	5.76617		214.269	131.152
16.36	10.0439	9.5075	7.1297	8.8937		5.0694	6.7463	5.3194	5.7117		251.34	128.969
16.4	10.065	9.4142	7.3721	8.95043		5.0218	6.6704	5.1825	5.6249		253.581	125.489
16.44	10.2021	8.9902	7.1941	8.79547		5.8214	6.9642	5.3036	6.02973		247.459	141.718
16.48	9.75	7.049	5.8651	7.5547		5.225	6.7899	4.9571	5.65733		198.443	126.789
16.52	8.4619	6.2641	5.1154	6.6138		5.1861	6.7212	4.9897	5.63233		161.274	125.787
16.56	10.496	7.6901	6.192	8.12603		5.2143	6.6321	4.3036	5.38333		221.014	115.805
16.6	10.2626	9.2357	7.2525	8.91693		5.3421	6.7151	4.5564	5.53787		252.258	122
16.64	10.3771	9.2012	7.3215	8.9666		5.3515	7.0257	4.9587	5.77863		254.22	131.652
16.68	9.4206	9.0958	7.1418	8.55273		5.4222	6.8267	4.5293	5.59273		237.87	124.2
16.72	9.9075	6.8178	5.6853	7.4702		4.6814	6.5453	4.2349	5.15387		195.105	106.606
16.76	8.7853	6.1424	5.4995	6.80907		5.1889	6.7464	4.7068	5.54737		168.988	122.381
16.8	10.4547	7.5907	6.0183	8.02123		4.5349	6.7129	4.8564	5.36807		216.874	115.193
16.84	9.4976	8.6352	6.8582	8.33033		4.9235	6.8157	5.1556	5.6316		229.084	125.758
16.88	9.7001	9.1606	6.8587	8.57313		4.8635	6.5681	4.8457	5.42577		238.676	117.506
16.92	9.5159	8.7915	6.8765	8.39463		5.0393	7.1362	4.5214	5.56563		231.625	123.113
16.96	9.3032	6.3108	5.2931	6.96903		5.4325	6.4484	4.5397	5.47353		175.307	119.421
17	8.6311	6.0085	5.5503	6.72997		5.048	6.5313	4.6194	5.39957		165.863	116.456
17.04	9.8868	6.9131	5.6848	7.4949		5.2754	6.682	4.2932	5.41687		196.081	117.15
17.08	9.8341	8.2398	6.8099	8.2946		5.1087	6.6534	4.7158	5.49263		227.673	120.187
17.12	9.7294	8.6617	6.9314	8.44083		4.5861	6.7368	4.1575	5.16013		233.45	106.858
17.16	9.4534	8.4061	6.6605	8.17333		4.5238	6.8734	4.5596	5.31893		222.882	113.224
17.2	9.5297	6.3899	5.5377	7.15243		5.0123	6.7925	4.3873	5.39737		182.552	116.368
17.24	8.6924	5.7956	4.9197	6.46923		4.4639	6.4803	3.9639	4.96937		155.563	99.2103
17.28	10.1433	7.0004	5.6908	7.6115		4.3321	6.1705	4.0821	4.86157		200.687	94.8888
17.32	9.7659	8.043	6.5012	8.10337		4.7131	6.3074	4.0524	5.0243		220.118	101.412
17.36	9.1409	8.2519	6.5086	7.96713		4.556	6.3917	4.3238	5.0905		214.736	104.066
17.4	9.4347	8.1789	6.6003	8.0713		3.9342	6.4175	3.9699	4.77387		218.851	91.3732
17.44	9.1449	6.2417	5.1398	6.84213		4.421	6.5878	4.3139	5.10757		170.294	104.75
17.48	8.4307	5.6231	4.863	6.3056		4.2917	6.4462	4.131	4.9563		149.099	98.6865
17.52	10.0821	7.11	5.8326	7.6749		4.6246	6.3964	4.2853	5.1021		203.192	104.531
17.56	9.8158	7.9801	6.2582	8.01803		4.6397	6.0969	3.9075	4.88137		216.747	95.6826
17.6	9.168	8.5298	6.4731	8.05697		4.2865	6.4468	4.2865	5.0066		218.285	100.703
17.64	9.503	7.9274	6.2201	7.8835		4.4746	6.2501	4.1353	4.95333		211.433	98.5676
17.68	9.0078	6.0795	5.4734	6.85357		4.2643	6.3649	3.4964	4.70853		170.746	88.7541
17.72	7.9851	5.7935	4.382	6.05353		4.6056	6.7228	3.9092	5.0792		139.141	103.613
17.76	9.8787	6.6292	5.2989	7.26893		4.6651	6.3931	3.7901	4.94943		187.154	98.4112
17.8	9.9619	7.9882	6.2266	8.0589		4.0389	6.1299	4.0032	4.724		218.362	89.3741
17.84	9.6725	8.039	6.4574	8.0563		4.171	6.2743	3.671	4.70543		218.259	88.6298
17.88	9.2071	7.3635	5.998	7.52287		4.0421	5.6353	3.4885	4.38863		197.186	75.9301
17.92	8.6169	6.1667	4.8249	6.53617		4.4654	6.3635	3.9476	4.9255		158.207	97.4518
17.96	8.3924	5.2965	4.6935	6.12747		3.7254	5.6507	3.3325	4.2362		142.062	69.8194
18	9.935	6.5115	5.5138	7.3201		3.9778	6.0353	3.7457	4.58627		189.176	83.8527
18.04	9.2923	7.6901	6.1276	7.70333		4.0306	5.8231	3.4592	4.43763		204.315	77.8944
18.08	9.4822	7.9741	6.3802	7.9455		3.9496	5.9714	3.8603	4.59377		213.882	84.1534
18.12	9.2362	7.7123	6.3422	7.76357		3.9393	5.872	3.3857	4.399		206.695	76.3456
18.16	8.8827	5.757	5.1302	6.58997		4.054	6.2074	3.4111	4.5575		160.332	82.6995
18.2	7.8867	5.1059	4.4231	5.80523		4.0182	6.2372	3.3754	4.5436		129.332	82.1423
18.24	10.3251	6.5035	5.5625	7.4637		4.1726	6.0158	3.5833	4.59057		194.849	84.0251
18.28	9.418	7.5399	6.5422	7.83337		4.125	6.4437	3.7143	4.761		209.452	90.8574
18.32	9.3113	7.9254	6.2618	7.83283		4.0151	5.9371	3.5329	4.49503		209.431	80.1954
18.36	9.22	7.4203	5.8594	7.4999		4.227	5.6347	3.5127	4.45813		196.279	78.7161
18.4	8.6416	5.4892	4.7405	6.29043		3.6147	5.9562	3.2218	4.26423		148.499	70.9432
18.44	7.8052	5.1607	4.3001	5.75533		3.9306	5.7157	3.3056	4.3173		127.361	73.0705
18.48	9.7609	6.4142	5.4578	7.21097		4.5265	6.0328	3.3837	4.64767		184.865	86.3141
18.52	9.5851	7.5582	5.9084	7.6839		3.6921	6.0353	3.3171	4.34817		203.547	74.3078
18.56	9.4232	7.6454	6.5312	7.8666		3.7627	5.6944	3.0663	4.17447		210.765	67.3446
18.6	9.4966	7.4101	6.0239	7.64353		4.106	5.9268	3.5167	4.5165		201.953	81.0559
18.64	8.6407	5.7611	4.8791	6.42697		3.9611	5.4104	2.7825	4.05133		153.893	62.4085
18.68	8.2227	5.6942	4.6267	6.1812		4.0825	5.7962	2.6897	4.18947		144.184	67.9459
18.72	9.7118	6.2601	5.2562	7.07603		3.869	5.8908	2.9047	4.2215		179.534	69.2301
18.76	9.7397	7.3554	5.9094	7.66817		3.7488	5.6283	3.1417	4.17293		202.926	67.2831
18.8	9.7015	7.546	5.8066	7.6847		3.5885	5.4573	2.9814	4.00907		203.579	60.7141
18.84	9.54	7.6008	6.0269	7.72257		3.8297	5.7486	3.2226	4.26697		205.075	71.0527
18.88	8.5721	5.5765	4.4125	6.18703		3.4532	5.4232	2.7746	3.88367		144.415	55.6871
18.92	7.7624	5.3311	4.1786	5.75737		3.5286	5.3963	2.975	3.96663		127.441	59.0131
18.96	9.7697	6.3838	5.2535	7.13567		4.029	5.5928	3.2254	4.2824		181.89	71.6714
19	9.4539	7.2702	5.9913	7.5718		3.4543	5.6136	3.1508	4.0729		199.119	63.273
19.04	9.4384	7.4507	5.9526	7.6139		3.9127	5.6989	3.1985	4.27003		200.782	71.1757
19.08	9.5338	7.3047	6.048	7.62883		3.6722	5.4946	2.9401	4.03563		201.372	61.7791
19.12	8.7725	5.8442	4.3492	6.32197		3.8901	5.8009	3.1401	4.27703		149.745	71.4563
19.16	7.8593	5.047	4.2118	5.70603		3.5908	5.6104	3.0194	4.07353		125.413	63.2984
19.2	10.1442	6.3696	5.0907	7.2015		3.6703	5.5305	3.0274	4.07607		184.491	63.4
19.24	9.833	7.1587	5.541	7.5109		4.3314	5.3222	2.7242	4.12593		196.713	65.399
19.28	9.1438	7.1404	5.666	7.31673		4.0301	5.6451	3.0837	4.25297		189.043	70.4915
19.32	8.9234	7.6739	5.6547	7.41733		3.429	5.5077	2.8218	3.9195		193.017	57.1236
19.36	8.3638	5.5217	4.3072	6.06423		3.9028	5.3558	2.9742	4.0776		139.564	63.4615
19.4	8.0273	4.9862	3.6667	5.56007		3.4801	5.2407	2.8194	3.84673		119.647	54.2066
19.44	9.8397	6.0714	4.7963	6.90247		4.0381	5.7219	3.2881	4.34937		172.677	74.3559
19.48	9.6478	7.3027	5.4751	7.4752		3.4814	5.558	3.2492	4.0962		195.303	64.2071
19.52	9.0216	7.5197	5.4852	7.34217		4.0051	5.5754	3.0765	4.219		190.047	69.1299
19.56	9.211	7.1464	5.3625	7.23997		3.1699	5.0653	2.7592	3.6648		186.01	46.9133
19.6	8.4691	5.6819	4.3731	6.1747		3.677	5.3422	3.3556	4.12493		143.927	65.3589
19.64	7.8023	4.9964	4.0094	5.6027		3.5068	5.4512	2.7032	3.88707		121.331	55.8234
19.68	9.9249	6.3148	4.7309	6.9902		3.7056	5.1474	3.152	4.00167		176.143	60.4175
19.72	9.5348	6.8402	5.0601	7.14503		3.7258	5.3509	2.7258	3.93417		182.26	57.7116
19.76	9.351	7.1485	5.4359	7.3118		3.2235	5.0373	2.7592	3.67333		188.848	47.2554
19.8	9.6135	7.1586	5.2084	7.32683		3.5877	5.344	2.6592	3.86363		189.442	54.884
19.84	8.641	5.6109	4.3481	6.2		3.7504	5.3398	2.5718	3.88733		144.927	55.8341
19.88	7.6021	4.7915	3.7072	5.36693		3.7568	5.2087	3.1675	4.04433		112.017	62.1279
19.92	9.9122	6.3351	4.7213	6.98953		3.5306	5.1925	2.4949	3.73933		176.117	49.9011
19.96	9.344	7.1383	5.146	7.20943		3.7889	5.1561	2.8425	3.92917		184.804	57.5111
20	9.1216	7.3046	4.9721	7.13277		3.7857	5.0873	2.5536	3.80887		181.775	52.6886
20.04	9.1192	6.6941	5.0343	6.9492		3.6476	4.8415	2.5226	3.67057		174.524	47.1444
20.08	8.1471	5.0308	4.1764	5.78477		3.4147	4.9689	2.8254	3.73633		128.523	49.7809
20.12	7.7603	4.9842	3.9987	5.58107		3.5528	4.8603	2.8207	3.7446		120.476	50.1123
20.16	9.7891	6.1039	4.8517	6.9149		3.7051	5.1448	2.9908	3.9469		173.169	58.222
20.2	9.3354	6.7834	5.2071	7.10863		3.452	5.1097	2.5949	3.71887		180.822	49.0807
20.24	9.1657	7.3127	4.9081	7.12883		3.1889	4.9926	2.7603	3.64727		181.62	46.2104
20.28	9.0557	6.8564	5.0012	6.9711		3.7282	5.3661	2.9246	4.0063		175.389	60.6032
20.32	8.0784	5.2803	4.3592	5.90597		3.156	5.0738	2.8346	3.68813		133.311	47.8486
20.36	7.7802	4.6921	3.8438	5.4387		3.4071	4.9955	2.7464	3.71633		114.852	48.9791
20.4	9.8289	5.8442	4.5814	6.7515		3.5722	4.8162	2.8043	3.7309		166.714	49.5631
20.44	9.1778	7.0694	5.0364	7.09453		3.7985	5.1832	2.727	3.9029		180.265	56.4581
20.48	9.0281	7.0106	5.0887	7.04247		3.7837	4.7388	2.748	3.75683		178.208	50.6027
20.52	9.2139	6.7042	4.6927	6.87027		3.3194	4.9851	2.5694	3.62463		171.405	45.3031
20.56	8.0277	4.9741	3.9802	5.66067		3.6432	5.1831	3.054	3.9601		123.621	58.7512
20.6	7.4176	5.1383	3.6287	5.39487		3.3944	4.8213	2.823	3.67957		113.121	47.5052
20.64	9.4692	5.7651	4.4126	6.54897		3.0742	4.8065	2.7707	3.55047		158.713	42.3299
20.68	9.6363	7.3006	5.0676	7.33483		3.8623	4.7582	2.9158	3.84543		189.758	54.1544
20.72	9.1465	7.0694	5.3223	7.1794		3.4658	4.7951	2.3944	3.55177		183.618	42.382
20.76	8.6616	6.7631	4.8696	6.76477		3.4877	4.4231	2.5235	3.4781		167.238	39.4289
20.8	7.5292	5.043	3.8959	5.48937		3.3385	4.6625	2.5528	3.51793		116.854	41.0257
20.84	7.6083	4.9842	3.5972	5.39657		3.65	4.6925	2.6679	3.67013		113.188	47.1271
20.88	9.3879	6.5867	4.4526	6.80907		3.479	4.804	2.7111	3.6647		168.988	46.9093
20.92	9.3915	7.1545	5.0986	7.21487		3.523	4.734	2.6837	3.6469		185.019	46.1957
20.96	8.6984	6.9598	4.9085	6.85557		2.9778	4.5502	2.5314	3.35313		170.825	34.4193
21	8.8563	6.544	5.1088	6.83637		3.5647	4.7831	2.5111	3.61963		170.066	45.1026
21.04	7.9577	5.4385	3.988	5.79473		3.775	4.6944	2.5607	3.6767		128.917	47.3903
21.08	7.6371	4.8625	3.5391	5.34623		3.3921	4.6644	2.5707	3.5424		111.199	42.0065
21.12	9.107	6.0957	4.2888	6.49717		3.5417	4.3753	2.8096	3.57553		156.666	43.3348
21.16	9.1123	6.9051	4.7396	6.919		3.9551	4.6448	2.7408	3.78023		173.331	51.5407
21.2	9.1163	7.0126	4.788	6.9723		3.9651	4.57	2.7151	3.75007		175.436	50.3314
21.24	9.0863	6.6942	4.7601	6.84687		3.4726	4.6926	2.4547	3.53997		170.481	41.909
21.28	8.0485	5.0451	3.6152	5.5696		3.4694	4.497	2.5587	3.50837		120.023	40.6422
21.32	7.5582	4.6535	3.6229	5.2782		3.8718	4.3674	2.4254	3.55487		108.512	42.5063
21.36	9.2116	5.8665	4.2167	6.4316		3.4127	4.2325	2.3235	3.3229		154.076	33.2073
21.4	9.023	6.6637	4.7886	6.8251		3.7143	4.6507	2.6964	3.68713		169.621	47.8086
21.44	8.8901	7.2519	4.9952	7.04573		3.5849	4.3748	2.6207	3.5268		178.337	41.3812
21.48	8.5708	6.6191	4.6819	6.62393		3.7917	4.8417	2.7203	3.78457		161.674	51.7144
21.52	7.6759	4.9781	3.8072	5.48707		3.9543	4.539	2.4186	3.6373		116.763	45.8109
21.56	7.1824	5.0065	3.5268	5.23857		3.5429	4.4015	2.4714	3.47193		106.946	39.1817
21.6	9.4539	5.7874	4.1024	6.4479		3.2913	4.0332	2.5056	3.2767		154.72	31.3552
21.64	8.8687	6.7712	4.7505	6.7968		3.3393	4.578	2.9643	3.6272		168.503	45.406
21.68	8.8666	7.1343	4.8424	6.94777		3.1985	4.4563	2.7699	3.4749		174.467	39.3006
21.72	8.7336	6.3696	4.1972	6.43347		4.0504	4.5951	2.6754	3.77363		154.15	51.2761
21.76	7.5967	5.0228	3.5775	5.399		2.9738	4.316	2.7774	3.35573		113.284	34.5235
21.8	7.1453	4.5541	3.3817	5.02703		3.756	4.2372	2.7381	3.5771		98.5897	43.3976
21.84	9.1486	5.4994	4.0082	6.21873		3.4163	4.3858	2.7556	3.51923		145.667	41.0778
21.88	8.9283	6.5643	4.2141	6.5689		3.3421	4.1405	2.6814	3.388		159.5	35.817
21.92	8.6372	6.5805	4.6625	6.62673		3.5575	4.2936	2.6111	3.4874		161.785	39.8017
21.96	8.7801	5.9193	4.2932	6.33087		3.0976	4.0788	2.6512	3.27587		150.097	31.3218
22	7.6055	4.7651	3.7237	5.36477		3.852	3.9313	2.5485	3.44393		111.932	38.0592
22.04	7.3417	4.4527	3.1983	4.99757		3.7496	4.5027	2.8925	3.71493		97.4256	48.923
22.08	9.136	5.6921	3.9542	6.26077		3.7024	4.101	2.2917	3.36503		147.327	34.8963
22.12	8.7744	6.5562	4.4673	6.5993		3.746	4.3792	2.871	3.6654		160.701	46.9373
22.16	8.9606	6.5481	4.4959	6.6682		3.2476	4.0497	2.4619	3.25307		163.423	30.4078
22.2	8.8376	6.262	4.3325	6.47737		2.9222	3.8901	2.4936	3.10197		155.884	24.3506
22.24	7.5425	4.3777	3.4436	5.12127		3.2119	4.0161	2.694	3.30733		102.312	32.5833
22.28	7.1562	4.333	3.2411	4.9101		3.5599	3.6595	2.1492	3.12287		93.9703	25.1884
22.32	8.9188	5.2884	3.6976	5.96827		3.6131	4.2148	2.756	3.52797		135.772	41.4279
22.36	8.8469	6.4892	4.2984	6.54483		3.5726	3.8971	2.6976	3.3891		158.549	35.8611
22.4	8.388	6.4284	4.6031	6.47317		3.6679	4.1198	2.7036	3.4971		155.718	40.1906
22.44	8.9293	5.8381	4.0879	6.2851		3.5393	4.1175	2.5929	3.41657		148.289	36.9622
22.48	7.5449	4.7468	3.3369	5.20953		3.6492	3.8144	2.3635	3.2757		105.799	31.3152
22.52	7.1651	4.3168	3.0984	4.8601		3.6758	4.1778	3.1222	3.6586		91.9951	46.6647
22.56	8.9874	5.6313	4.2803	6.29967		3.9651	4.055	2.4293	3.48313		148.864	39.6307
22.6	9.0189	6.2945	4.3129	6.5421		2.9024	3.5809	2.3846	2.95597		158.441	18.4978
22.64	8.7711	6.3899	4.2458	6.46893		3.4765	4.0798	2.6908	3.4157		155.551	36.9274
22.68	8.6821	5.757	4.2972	6.24543		3.4929	4.0157	2.6357	3.38143		146.722	35.5538
22.72	7.4788	4.4142	3.1859	5.0263		3.269	4.0743	3.0012	3.44817		98.5607	38.2289
22.76	7.4382	4.2012	3.0342	4.8912		3.8821	4.1384	2.8286	3.61637		93.2237	44.9717
22.8	8.8696	5.2925	3.7009	5.95433		3.5579	3.8968	2.5758	3.3435		135.222	34.0331
22.84	9.2527	6.0126	4.5658	6.61037		3.5901	3.6315	2.2329	3.1515		161.138	26.3363
22.88	8.4045	6.4873	4.4712	6.45433		3.3904	3.9303	2.6047	3.30847		154.974	32.6287
22.92	8.4013	5.8868	4.3336	6.20723		3.1707	3.4882	2.4742	3.04437		145.213	22.0415
22.96	7.3445	4.0024	3.1657	4.83753		3.4087	3.916	2.7123	3.34567		91.1036	34.12
23	7.0445	4.4689	2.9172	4.8102		3.3496	3.89	2.546	3.26187		90.0238	30.7606
23.04	8.9252	5.0957	3.6888	5.90323		3.0599	3.4282	2.3635	2.95053		133.203	18.28
23.08	8.6792	5.5582	4.4509	6.22943		3.3158	3.7981	2.6194	3.24443		146.09	30.0618
23.12	8.3709	5.8564	4.2143	6.1472		3.7536	3.722	2.7536	3.40973		142.841	36.6882
23.16	8.6086	5.3027	3.849	5.9201		2.3468	3.5738	2.5432	2.82127		133.87	13.098
23.2	7.1917	4.4892	2.9988	4.89323		3.3988	3.379	2.4346	3.0708		93.304	23.1012
23.24	7.4369	4.2783	2.9702	4.89513		3.3293	3.7983	2.5079	3.21183		93.379	28.7549
23.28	9.1289	5.254	3.7582	6.04703		3.1718	3.8652	2.9932	3.3434		138.884	34.0291
23.32	8.6934	5.8483	3.7763	6.106		3.8079	3.9715	2.7722	3.5172		141.214	40.9963
23.36	8.5684	5.6637	3.9442	6.05877		3.056	3.5074	2.5024	3.02193		139.348	21.1422
23.4	8.4482	5.473	3.8048	5.90867		2.9464	3.4511	2.6786	3.02537		133.418	21.2799
23.44	7.0972	4.1627	3.2194	4.82643		3.073	3.4257	2.5194	3.00603		90.6651	20.5049
23.48	7.4133	4.2641	2.9507	4.87603		3.4846	3.5521	2.5024	3.1797		92.6245	27.4667
23.52	8.8536	5.0085	3.7142	5.85877		3.3318	3.6493	2.9032	3.29477		131.447	32.0795
23.56	8.6573	5.7652	3.6088	6.01043		3.4615	3.7076	2.3008	3.15663		137.438	26.5421
23.6	8.5208	5.9233	4.2359	6.22667		3.4869	3.7314	2.594	3.27077		145.98	31.1174
23.64	8.3155	5.2682	3.6337	5.73913		2.9825	3.5544	2.5718	3.03623		126.721	21.7155
23.68	7.1247	4.2357	2.8035	4.7213		3.45	3.5709	2.6286	3.2165		86.5119	28.942
23.72	6.839	4.1302	2.8804	4.61653		3.0793	3.7125	2.4901	3.09397		82.3731	24.0299
23.76	8.8833	4.9457	3.8338	5.8876		3.2536	3.778	2.7536	3.26173		132.586	30.7553
23.8	8.8463	5.2175	3.8443	5.96937		3.2667	3.2757	2.4274	2.98993		135.816	19.8594
23.84	8.5565	5.7631	4.006	6.10853		3.3893	3.6989	2.7286	3.27227		141.314	31.1775
23.88	8.1961	5.2601	3.8547	5.7703		3.2393	3.5004	2.7393	3.15967		127.952	26.6637
23.92	7.3678	4.2499	3.1112	4.90963		3.2036	3.8026	2.7393	3.2485		93.9519	30.2248
23.96	6.9445	4.0633	2.6525	4.55343		2.8238	3.248	2.4846	2.85213		79.8804	14.3354
24	9.1405	4.9395	3.489	5.85633		3.1976	3.3654	2.4297	2.99757		131.351	20.1654
24.04	8.4615	5.69	4.0019	6.05113		3.8472	3.5539	2.3829	3.26133		139.046	30.7392
24.08	8.0208	5.475	3.8359	5.77723		3.0627	3.2668	2.3127	2.88073		128.226	15.4819
24.12	8.1446	5.0471	3.5153	5.569		3.0801	3.2511	2.2408	2.85733		120	14.5438
24.16	7.1879	3.9071	3.0021	4.69903		3.3679	3.0623	2.2429	2.89103		85.6322	15.8948
24.2	6.9388	4.2864	3.0489	4.75803		3.0699	3.3571	2.5877	3.0049		87.963	20.4594
24.24	8.9095	4.8543	3.5539	5.77257		2.769	2.9811	2.2333	2.66113		128.041	6.67862
24.28	8.6649	5.2398	3.6467	5.85047		3.7726	3.2762	2.2904	3.11307		131.119	24.7956
24.32	8.3922	5.2743	3.8689	5.84513		3.854	3.6604	2.6218	3.37873		130.908	35.4455
24.36	8.0476	4.6617	3.5092	5.40617		3.3318	3.1568	2.3675	2.95203		113.567	18.3401
24.4	7.2009	3.895	2.9524	4.68277		3.2782	3.1438	2.3853	2.93577		84.9896	17.688
24.44	7.0922	3.9821	2.7093	4.59453		3.3175	3.3829	2.4782	3.05953		81.504	22.6495
24.48	8.5601	4.972	3.4348	5.65563		3.4377	3.5746	2.9556	3.32263		123.422	33.1966
24.52	8.5139	5.327	3.7462	5.86237		3.194	3.3277	2.4976	3.00643		131.589	20.5209
24.56	8.1206	5.114	3.7822	5.67227		3.2988	3.2865	2.4953	3.02687		124.079	21.34
24.6	8.1647	4.9152	3.7849	5.6216		3.3742	3.4274	2.6957	3.16577		122.078	26.9082
24.64	7.1957	3.9132	2.9017	4.6702		3.7135	3.4778	2.5707	3.254		84.4932	30.4453
24.68	7.093	3.8199	3.0697	4.66087		3.6913	3.1534	2.7627	3.20247		84.1245	28.3794
24.72	8.4431	4.6576	3.4553	5.51867		3.2397	3.1633	2.4004	2.93447		118.011	17.6359
24.76	8.1039	5.2682	3.7463	5.70613		3.025	3.2653	2.4357	2.90867		125.417	16.6017
24.8	8.194	5.3128	3.702	5.73627		3.7194	3.0231	2.7194	3.15397		126.607	26.4352
24.84	7.9719	4.7428	3.1083	5.27433		3.6988	3.041	2.6988	3.1462		108.359	26.1238
24.88	6.713	4.114	2.9423	4.58977		3.2524	3.2182	2.4667	2.9791		81.3157	19.4252
24.92	7.2597	4.1262	2.4335	4.60647		3.4361	2.9824	2.704	3.04083		81.9755	21.8999
24.96	8.9114	4.7042	3.472	5.69587		3.4028	3.158	2.7957	3.11883		125.011	25.0267
25	7.9606	5.4101	3.6737	5.68147		2.9453	3.2831	2.4988	2.90907		124.443	16.6177
25.04	8.2021	5.5967	3.7546	5.85113		3.3992	3.1763	3.2028	3.25943		131.145	30.6631
25.08	8.047	4.9558	3.339	5.44727		3.502	2.809	2.3949	2.90197		115.191	16.3331
25.12	6.668	3.688	2.5447	4.30023		3.5932	3.301	2.7361	3.2101		69.8779	28.6854
25.16	6.8891	3.6819	2.7831	4.45137		2.6821	2.9011	2.8071	2.79677		75.8483	12.1158
25.2	8.5206	4.5846	3.4459	5.51703		3.2357	3.056	2.8607	3.0508		117.947	22.2994
25.24	8.4524	5.3878	3.8484	5.8962		3.3528	2.7946	2.5492	2.89887		132.926	16.2088
25.28	8.0389	4.9477	3.6642	5.55027		2.9087	2.9757	2.7123	2.86557		119.26	14.8739
25.32	8.0676	5.1018	3.4727	5.54737		2.8385	3.0356	2.7671	2.8804		119.145	15.4685
25.36	6.7715	3.757	2.7593	4.42927		3.5714	3.0687	2.6964	3.11217		74.9753	24.7595
25.4	6.7163	3.9558	2.6355	4.43587		2.8953	3.0764	2.6274	2.86637		75.236	14.9059
25.44	8.3194	4.6576	3.4699	5.4823		3.4342	2.8877	2.4877	2.93653		116.575	17.7188
25.48	8.0754	5.1566	3.4562	5.56273		3.4306	3.0216	2.8413	3.09783		119.752	24.1849
25.52	8.2621	5.0126	3.349	5.54123		3.1881	2.801	2.2774	2.7555		118.903	10.4616
25.56	7.8709	4.5806	3.5032	5.31823		3.0321	2.7847	2.5143	2.77703		110.093	11.3248
25.6	6.9406	4.26	2.8164	4.67233		3.1508	2.6267	2.2401	2.67253		84.5775	7.13562
25.64	6.4938	3.901	2.6665	4.35377		3.1833	3.0691	2.6297	2.9607		71.9927	18.6875
25.68	8.336	4.3168	3.0885	5.2471		2.9793	3.2058	2.6936	2.95957		107.283	18.6421
25.72	8.2917	4.9152	3.4018	5.53623		3.5524	2.9809	2.7488	3.09403		118.705	24.0326
25.76	8.1472	5.045	3.5492	5.58047		3.6265	3.0284	2.7873	3.1474		120.453	26.1719
25.8	7.6111	4.7895	3.004	5.13487		3.5675	2.8083	2.7103	3.0287		102.85	21.4135
25.84	6.9268	3.9923	2.8046	4.57457		3.2468	2.8581	2.9611	3.022		80.7153	21.1449
25.88	6.6407	3.7956	2.7458	4.39403		3.8318	2.8583	2.671	3.12037		73.5834	25.0882
25.92	8.2	4.684	2.9576	5.28053		3.0444	2.7325	2.6515	2.80947		108.604	12.625
25.96	7.9577	5.0247	3.4991	5.49383		3.544	2.7934	2.5619	2.96643		117.03	18.9174
26	8.3046	5.1444	3.4632	5.6374		3.7103	2.9949	3.0853	3.2635		122.702	30.8261
26.04	7.334	4.6252	2.8643	4.94117		2.9901	2.6024	2.5436	2.71203		95.1976	8.71908
26.08	6.7299	3.9538	3.0572	4.5803		3.5849	3.039	2.6742	3.09937		80.9418	24.2464
26.12	6.9784	3.757	2.4996	4.41167		3.6123	2.9261	3.0944	3.21093		74.28	28.7188
26.16	8.1244	4.1931	3.1073	5.1416		3.2329	2.4562	2.6079	2.76567		103.116	10.8691
26.2	7.954	4.4913	3.4085	5.2846		4.1175	2.9553	2.4925	3.18843		108.765	27.8168
26.24	7.3663	4.8503	3.2794	5.16533		3.6524	2.7189	2.9381	3.10313		104.053	24.3974
26.28	7.3521	4.4223	3.043	4.93913		2.927	3.0623	3.0342	3.00783		95.1172	20.577
26.32	6.7693	3.6373	2.4067	4.2711		3.2282	2.549	2.621	2.7994		68.727	12.2214
26.36	6.5632	3.7854	2.8046	4.3844		3.6846	2.6104	2.506	2.93367		73.2029	17.6038
26.4	8.0359	4.3898	3.1561	5.19393		3.0754	2.6536	2.754	2.82767		105.183	13.3546
26.44	7.9354	4.3818	3.1212	5.14613		3.6024	2.8219	2.781	3.06843		103.295	23.0063
26.48	7.8302	4.7327	3.4009	5.32127		3.4889	2.7441	2.5425	2.92517		110.213	17.2631
26.52	7.5437	4.6171	3.1175	5.09277		3.3496	3.1923	3.0103	3.18407		101.186	27.6418
26.56	6.2498	3.5724	2.2751	4.03243		3.3936	2.6632	2.7508	2.93587		59.2986	17.692
26.6	6.5412	3.6474	2.6513	4.27997		4.0083	3.2673	3.5619	3.6125		69.0773	44.8167
26.64	7.8025	3.9699	3.1722	4.98153		3.1235	2.5381	2.4806	2.71407		96.7922	8.80059
26.68	7.8545	4.8949	3.3585	5.3693		3.8515	2.7422	3.0658	3.21983		112.111	29.0756
26.72	7.4349	4.6556	3.4127	5.16773		3.621	2.8438	2.4068	2.9572		104.148	18.5472
26.76	7.7096	4.3128	3.1036	5.042		3.1627	2.6914	3.0735	2.97587		99.1809	19.2955
26.8	6.4462	3.9193	2.6473	4.3376		3.306	2.7238	2.431	2.82027		71.3541	13.0579
26.84	6.6829	3.6637	2.8132	4.3866		3.0262	2.7654	3.0083	2.9333		73.2898	17.5891
26.88	7.904	3.968	3.2293	5.03377		2.9389	2.4031	2.3139	2.55197		98.8557	2.30238
26.92	7.4329	4.3777	3.2551	5.0219		3.1051	2.459	2.9801	2.84807		98.3869	14.1723
26.96	7.4547	4.7083	3.3244	5.16247		2.5774	2.532	2.5596	2.55633		103.94	2.47743
27	7.5253	4.1018	3.1041	4.9104		3.7575	2.3854	2.5968	2.91323		93.9821	16.7847
27.04	6.3252	3.9801	2.4414	4.2489		3.0143	2.5813	2.6929	2.76283		67.85	10.7555
27.08	6.4275	3.9334	2.5204	4.29377		2.6623	2.4948	2.948	2.7017		69.6224	8.30484
27.12	7.9125	4.0329	3.2398	5.06173		4.3107	2.7653	2.7036	3.25987		99.9605	30.6804
27.16	7.7485	4.5115	3.3445	5.2015		3.3087	2.7153	2.8623	2.9621		105.482	18.7437
27.2	7.4974	4.3513	3.4065	5.08507		4.1397	2.9439	2.9075	3.33037		100.882	33.5066
27.24	7.4032	4.254	2.9628	4.87333		3.6504	2.516	2.7397	2.9687		92.5179	19.0082
27.28	6.24	3.7428	2.6278	4.20353		3.7278	2.7218	2.9064	3.11867		66.0578	25.0201
27.32	6.3756	3.6292	2.512	4.17227		3.2893	2.431	2.7893	2.83653		64.8227	13.71
27.36	7.9064	4.4061	3.2559	5.18947		3.3167	2.6503	2.781	2.916		105.006	16.8956
27.4	7.6171	4.1262	3.2151	4.98613		3.3543	2.4427	2.9079	2.90163		96.9739	16.3197
27.44	7.3589	4.5764	3.1872	5.04083		3.5786	2.5545	2.9714	3.03483		99.1348	21.6594
27.48	7.5006	4.0755	2.9935	4.85653		3.5758	2.3987	2.5936	2.85603		91.8542	14.4917
27.52	6.6158	3.4101	2.7511	4.259		3.1996	2.4452	2.8068	2.8172		68.249	12.935
27.56	6.4539	3.4426	2.6135	4.17		3.7056	2.7892	3.0806	3.1918		64.7331	27.9518
27.6	7.762	3.7428	2.8034	4.7694		3.5726	2.5911	2.8404	3.00137		88.412	20.3178
27.64	7.4976	4.3594	3.1693	5.00877		3.5571	2.5709	2.7179	2.94863		97.8681	18.2038
27.68	7.1739	4.2175	3.2052	4.86553		3.0774	2.4238	2.9524	2.81787		92.2097	12.9617
27.72	7.0006	4.1445	2.9491	4.69807		3.15	2.3567	2.6143	2.707		85.5941	8.51731
27.76	6.0074	3.6576	2.3327	3.99923		3.429	2.4555	2.7147	2.8664		57.9871	14.9073
27.8	6.5602	3.5035	2.2966	4.1201		3.7008	2.1095	2.4151	2.7418		62.7619	9.91236
27.84	7.5801	3.9497	2.87	4.79993		3.2468	2.7014	3.0861	3.01143		89.6182	20.7213
27.88	7.3678	4.2844	3.4223	5.02483		4.1008	2.8976	3.3329	3.44377		98.5028	38.0526
27.92	7.6138	4.3737	3.0158	5.0011		3.3321	2.3347	2.5821	2.74963		97.5652	10.2264
27.96	7.2574	3.9781	2.9796	4.73837		3.1976	2.5743	2.7154	2.8291		87.1861	13.412
28	6.145	3.4629	2.3349	3.98093		3.3568	2.637	2.6246	2.8728		57.2642	15.1638
28.04	6.4611	3.5987	2.3773	4.1457		3.5988	2.2842	3.1167	2.9999		63.7732	20.259
28.08	7.5845	3.9416	2.9876	4.8379		3.3996	2.552	2.7032	2.88493		91.1181	15.6502
28.12	7.6283	4.2722	3.1212	5.00723		3.1615	2.2621	2.3043	2.57597		97.8075	3.26449
28.16	7.4064	3.7854	3.1893	4.7937		3.4857	2.444	3.0571	2.9956		89.372	20.0866
28.2	6.7148	3.8665	3.0926	4.55797		3.1258	2.4785	2.8758	2.8267		80.0595	13.3158
28.24	5.9794	3.5826	2.3511	3.97103		3.4203	2.7096	2.6524	2.92743		56.8731	17.354
28.28	6.2939	3.4629	2.4828	4.07987		3.0262	2.3176	2.6154	2.65307		61.1725	6.35524
28.32	7.63	3.7347	2.9653	4.77667		3.3897	2.7312	3.0147	3.0452		88.6991	22.075
28.36	7.649	4.0531	3.2723	4.99147		3.2032	2.4904	3.1318	2.9418		97.1846	17.9299
28.4	7.0391	4.4933	3.432	4.98813		3.5449	1.9067	2.777	2.74287		97.0529	9.95512
28.44	7.4482	3.8726	2.8987	4.73983		3.0869	2.768	2.8904	2.9151		87.244	16.8595
28.48	6.1381	3.4324	2.3957	3.98873		3.3203	2.1693	2.9988	2.82947		57.5723	13.4267
28.52	6.4741	3.4487	2.3054	4.07607		3.7793	2.2894	2.9758	3.01483		61.0224	20.8576
28.56	7.6044	3.9254	3.2771	4.93563		3.4857	2.5746	3.0929	3.05107		94.979	22.3101
28.6	7.3171	4.2682	3.3049	4.9634		3.5964	2.2914	3.025	2.97093		96.0759	19.0978
28.64	7.0533	4.2317	3.024	4.76967		3.0976	2.0005	3.0619	2.72		88.4226	9.03845
28.68	7.2586	3.8869	2.9374	4.6943		3.123	2.166	2.5873	2.62543		85.4453	5.24749
28.72	5.994	3.4812	2.4566	3.97727		3.4512	2.1008	2.844	2.79867		57.1193	12.192
28.76	6.6531	3.4568	2.6147	4.24153		3.5464	1.9877	2.8143	2.7828		67.559	11.556
28.8	7.5524	3.9659	3.0464	4.8549		3.6675	2.5501	3.1675	3.12837		91.7897	25.4089
28.84	7.1964	4.2823	3.257	4.9119		3.2512	2.2217	3.3583	2.94373		94.0414	18.0074
28.88	6.7939	4.256	3.105	4.7183		3.1932	2.1137	2.8361	2.71433		86.3934	8.81128
28.92	7.2176	3.9477	2.9438	4.70303		2.9857	1.944	2.7357	2.55513		85.7903	2.42933
28.96	6.0317	3.5987	2.2731	3.96783		3.1944	2.2332	3.498	2.9752		56.7467	19.2688
29	5.9835	3.4142	2.533	3.9769		2.7667	2.0816	2.8738	2.57403		57.1048	3.18698
29.04	7.6486	4.0166	3.2971	4.98743		2.7301	1.972	2.5515	2.41787		97.0253	-3.07337
29.08	6.9806	4.1464	3.2866	4.80453		3.7373	2.1071	2.648	2.8308		89.8	13.4802
29.12	6.9993	4.256	3.5518	4.9357		3.044	2.1105	2.7226	2.6257		94.9816	5.25818
29.16	6.6105	3.828	2.8832	4.44057		3.4485	2.1578	3.1449	2.91707		75.4217	16.9384
29.2	6.0832	3.398	2.5681	4.01643		3.8015	2.1847	3.0515	3.01257		58.6666	20.7668
29.24	6.263	3.6028	2.5883	4.15137		3.4015	2.2287	3.0087	2.87963		63.997	15.4378
29.28	7.3142	3.9314	2.9698	4.73847		2.752	2.156	2.6806	2.52953		87.19	1.40308
29.32	7.2456	4.2296	3.1032	4.85947		3.7703	2.1939	3.056	3.00673		91.9701	20.5329
29.36	6.8909	4.1931	3.3333	4.80577		3.096	2.1061	2.6675	2.6232		89.8487	5.15796
29.4	6.507	3.828	2.8019	4.37897		3.7404	2.2729	3.4726	3.16197		72.9882	26.7559
29.44	6.0703	3.5339	2.3783	3.99417		3.229	2.3525	2.854	2.81183		57.7869	12.7198
29.48	6.0841	3.5602	2.7679	4.1374		3.1762	2.046	2.6226	2.61493		63.4453	4.82657
29.52	7.3328	3.7996	3.3015	4.8113		3.2258	2.1905	3.0829	2.83307		90.0673	13.571
29.56	6.9152	3.8381	2.9576	4.5703		3.3353	2.1497	3.3353	2.9401		80.5467	17.8617
29.6	7.2537	4.2377	3.2446	4.912		3.2496	2.3385	3.071	2.88637		94.0454	15.7077
29.64	6.7399	3.8665	2.8328	4.47973		3.1087	2.3884	2.9658	2.82097		76.9689	13.086
29.68	5.8382	3.1059	2.3029	3.749		3.0849	2.2218	3.0671	2.79127		48.1018	11.8954
29.72	6.4396	3.2418	2.382	4.02113		2.852	2.2634	3.1377	2.75103		58.8522	10.2825
29.76	7.0792	3.8767	3.0974	4.68443		3.0199	2.0757	2.8949	2.6635		85.0555	6.77349
29.8	7.0792	3.9802	3.0752	4.71153		3.4806	2.4672	3.4627	3.13683		86.126	25.7483
29.84	7.1315	4.045	3.1032	4.7599		3.8353	2.1348	3.2282	3.0661		88.0367	22.9128
29.88	6.6299	3.8929	2.7925	4.43843		3.7623	2.1097	2.9408	2.9376		75.3374	17.7615
29.92	5.9927	3.6961	2.6149	4.10123		2.9842	2.4041	2.8413	2.7432		62.0165	9.96848
29.96	5.7792	3.5501	2.6045	3.97793		3.4127	2.5795	3.0377	3.00997		57.1457	20.6625
30	7.0906	3.899	2.7542	4.58127		3.4647	1.9443	2.7504	2.7198		80.9799	9.03043
30.04	6.6616	3.8808	2.998	4.51347		2.748	2.306	2.9444	2.66613		78.3016	6.87906
30.08	6.811	3.8138	3.0322	4.55233		3.1849	2.0905	2.7385	2.6713		79.837	7.08618
30.12	6.8401	3.8868	2.8654	4.53077		3.2929	2.3343	3.0607	2.89597		78.985	16.0925
30.16	5.5146	3.5582	2.2793	3.78403		3.5449	1.8097	3.0627	2.80577		49.4858	12.4766
30.2	6.14	3.7651	2.136	4.0137		3.554	2.1365	3.304	2.99817		58.5586	20.1895
30.24	7.3262	3.7914	2.8091	4.64223		2.8476	1.9706	2.9904	2.60287		83.3884	4.34284
30.28	6.9724	3.9172	3.2168	4.70213		3.6325	2.0701	2.9718	2.89147		85.7547	15.9121
30.32	6.6425	4.3898	2.9132	4.6485		2.8627	2.2272	2.9877	2.69253		83.636	7.93737
30.36	6.7764	3.7306	2.536	4.34767		3.369	2.3012	2.9404	2.8702		71.7517	15.0596
30.4	5.7894	3.7327	2.1702	3.89743		3.423	2.3914	3.173	2.9958		53.9656	20.0946
30.44	5.8867	3.6921	2.4675	4.01543		3.2849	2.4293	3.0885	2.93423		58.6271	17.6266
30.48	7.1019	3.7834	2.6777	4.521		3.421	2.3639	3.3496	3.04483		78.5992	22.0603
30.52	6.7127	4.1607	2.9844	4.61927		3.6536	2.122	3.2071	2.99423		82.4811	20.0318
30.56	6.9289	4.2985	2.9077	4.7117		3.4842	2.2922	2.9842	2.9202		86.1326	17.064
30.6	6.1307	3.6413	2.659	4.14367		3.7846	2.5275	2.8203	3.04413		63.6928	22.0322
30.64	5.5792	3.1526	2.053	3.59493		2.9893	2.1944	3.2036	2.79577		42.0155	12.0758
30.68	6.0845	3.5826	2.3037	3.99027		2.8742	2.3565	3.1778	2.80283		57.6329	12.359
30.72	6.9794	3.9132	2.7783	4.55697		3.7921	2.5494	3.3099	3.21713		80.02	28.9674
30.76	6.3441	3.9253	2.6694	4.31293		3.4651	2.4058	2.8043	2.89173		70.3796	15.9228
30.8	6.7078	4.0288	2.9138	4.55013		3.2913	2.2459	2.952	2.82973		79.75	13.4374
30.84	6.4147	3.9395	2.6269	4.32703		3.4976	2.3482	3.4619	3.10257		70.9366	24.3746
30.88	5.7492	3.4731	2.3987	3.87367		2.6592	2.1425	2.8199	2.54053		53.0267	1.84405
30.92	5.9208	3.3939	2.2107	3.8418		3.0314	2.2274	3.4778	2.9122		51.7678	16.7433
30.96	6.8543	4.0045	2.7018	4.5202		3.6413	2.5847	3.2485	3.15817		78.5675	26.6035
31	6.7338	4.0673	2.8489	4.55		3.6881	2.2637	3.1346	3.0288		79.7448	21.4175
31.04	6.8352	4.5825	2.8837	4.76713		3.3957	2.0155	2.9492	2.7868		88.3225	11.7163
31.08	6.2715	3.7022	2.7766	4.2501		3.2639	1.9594	2.8175	2.68027		67.8974	7.44563
31.12	5.985	3.6414	2.1203	3.91557		3.0607	1.7466	2.7929	2.5334		54.6819	1.55809
31.16	6.0231	3.4852	2.2453	3.91787		3.2873	2.2765	2.8051	2.78963		54.7728	11.8299
31.2	6.7403	3.8199	2.7019	4.4207		3.1658	2.1295	2.898	2.7311		74.6369	9.48342
31.24	6.6332	3.6313	2.6635	4.30933		3.4139	2.0646	2.5389	2.67247		70.2374	7.13294
31.28	6.5463	4.0491	3.0675	4.5543		3.4932	1.8316	2.6897	2.6715		79.9146	7.09419
31.32	6.4874	3.7692	2.7692	4.34193		3.0357	2.147	2.8571	2.67993		71.5252	7.43227
31.36	5.8174	3.7246	2.2901	3.94403		3.0079	2.1789	3.1865	2.7911		55.8065	11.8887
31.4	5.6879	3.5136	2.2959	3.83247		2.9203	1.9298	2.9203	2.59013		51.3991	3.83239
31.44	6.6818	3.542	2.6676	4.29713		2.7699	2.1653	2.9485	2.6279		69.7554	5.34637
31.48	6.2837	3.7489	2.3888	4.14047		3.4346	2.2521	3.0417	2.90947		63.5664	16.6337
31.52	6.4768	4.0125	2.8677	4.45233		3.6306	2.1284	3.202	2.987		75.8865	19.7419
31.56	6.3486	3.7449	2.5203	4.2046		2.8524	2.1242	3.1917	2.72277		66.1	9.14935
31.6	5.2979	3.3149	2.003	3.5386		3.3043	2.1129	2.8936	2.77027		39.7901	11.0535
31.64	5.8567	3.3737	2.2618	3.83073		3.3496	1.9273	3.2425	2.8398		51.3306	13.8409
31.68	6.6169	3.8564	2.3805	4.2846		3.6043	2.6405	3.3901	3.21163		69.2603	28.7469
31.72	6.5125	3.9213	2.9489	4.4609		3.1385	2.3468	3.2099	2.8984		76.2249	16.1901
31.76	6.3336	3.9132	2.773	4.33993		3.1579	2.0192	2.7651	2.6474		71.4462	6.12808
31.8	6.3915	3.7407	2.3653	4.16583		3.2583	2.2262	3.2583	2.91427		64.5685	16.8261
31.84	5.6181	3.3169	1.8939	3.60963		3.8806	2.0985	3.2377	3.07227		42.5962	23.16
31.88	5.6392	3.2925	2.2917	3.74113		3.3321	2.0287	3.35	2.9036		47.791	16.3985
31.92	6.549	4.0268	2.4965	4.35743		3.2051	2.1336	3.0265	2.7884		72.1376	11.7804
31.96	6.2768	3.7874	2.6273	4.2305		3.3765	2.5433	3.448	3.1226		67.1231	25.1777
32	6.2147	3.8179	2.4309	4.1545		3.5877	1.9709	2.927	2.82853		64.1208	13.3893
32.04	5.8799	3.4203	2.3728	3.891		3.4092	2.1836	3.0877	2.8935		53.7114	15.9937
32.08	5.4959	3.4893	2.4019	3.7957		3.4421	2.2853	3.4957	3.07437		49.9466	23.2442
32.12	5.7938	3.4487	1.7322	3.65823		3.7068	2.3005	2.9568	2.98803		44.5161	19.7833
32.16	6.2577	3.7104	2.6315	4.19987		3.6615	2.1651	3.1079	2.97817		65.913	19.3877
32.2	5.8977	3.5541	2.7442	4.06533		3.4413	2.131	2.8699	2.81407		60.5983	12.8094
32.24	6.3587	3.7205	2.5971	4.22543		3.5833	2.1781	2.744	2.83513		66.923	13.6539
32.28	5.8851	3.5745	2.3568	3.9388		3.2543	2.0181	3.2901	2.85417		55.5997	14.4169
32.32	5.3011	3.2945	2.0738	3.55647		3.1797	2.1583	3.1619	2.8333		40.4959	13.5804
32.36	5.8753	3.4487	2.2157	3.84657		3.681	2.3488	3.1631	3.0643		51.9561	22.8406
32.4	6.5819	3.6129	2.6375	4.27743		3.1028	1.9289	2.9064	2.64603		68.9772	6.07329
32.44	6.1022	3.7367	2.3466	4.06183		3.2186	2.089	2.7186	2.6754		60.4601	7.25054
32.48	6.1802	3.8381	2.8236	4.28063		3.4064	2.1285	3.1385	2.89113		69.1036	15.8988
32.52	5.8198	3.7144	2.4278	3.98733		2.8012	1.8389	2.5333	2.39113		57.517	-4.14505
32.56	5.2512	3.5643	2.1835	3.66633		3.525	2.2877	3.3464	3.05303		44.8361	22.389
32.6	5.6148	3.5643	2.4501	3.8764		2.7087	2.0743	3.0301	2.60437		53.1347	4.40298
32.64	6.0698	3.7043	2.2698	4.01463		2.9099	1.9909	2.9457	2.6155		58.5955	4.84928
32.68	6.0182	3.9051	2.4637	4.129		3.4432	2.1883	3.2825	2.97133		63.1134	19.1138
32.72	6.0986	3.9964	2.6562	4.2504		3.7199	2.1787	2.8449	2.9145		67.9093	16.8355
32.76	6.0047	3.5217	2.5876	4.038		3.4821	1.869	2.7857	2.71227		59.5186	8.72843
32.8	5.2224	3.2032	2.086	3.50387		2.7413	2.278	3.1342	2.71783		38.418	8.95159
32.84	5.9094	3.4608	2.1367	3.83563		3.8543	2.342	3.4793	3.2252		51.5242	29.2907
32.88	6.407	4.0227	2.4434	4.29103		2.9908	2.0254	3.0087	2.67497		69.5145	7.23316
32.92	5.9861	3.8949	2.5003	4.1271		3.479	2.4533	3.5682	3.16683		63.0384	26.9509
32.96	6.2175	4.0025	2.8155	4.34517		2.6925	2.1087	3.1568	2.65267		71.653	6.33921
33	5.9074	3.5623	2.1791	3.88293		3.6008	2.0319	2.7972	2.80997		53.3927	12.645
33.04	5.3108	3.4406	2.1532	3.63487		3.1833	2.2034	3.0047	2.79713		43.593	12.1305
33.08	5.4448	2.968	2.1933	3.53537		3.3556	2.2377	3.1413	2.91153		39.6624	16.7166
33.12	6.3222	4.0146	2.7211	4.35263		3.1964	2.1974	3.2143	2.86937		71.9479	15.0262
33.16	6.6829	4.0917	2.6304	4.46833		4.1158	2.3668	3.3123	3.26497		76.5186	30.8849
33.2	6.0973	3.6049	2.5872	4.09647		3.3485	2.0802	3.027	2.81857		61.8282	12.9898
33.24	5.4074	3.5278	2.2903	3.74183		3.6968	2.2932	3.0897	3.02657		47.8187	21.328
33.28	5.2094	3.1668	1.9407	3.43897		3.3654	1.8792	2.9904	2.745		35.8541	10.0406
33.32	5.4289	3.2844	1.846	3.51977		3.2404	2.0714	3.169	2.82693		39.0461	13.3252
33.36	6.1212	3.4892	2.5474	4.0526		3.3953	2.4458	3.3417	3.06093		60.0953	22.7057
33.4	5.8624	3.6881	2.6927	4.08107		3.2718	2.3085	3.3254	2.96857		61.2199	19.0029
33.44	5.8583	3.7874	2.7108	4.11883		3.556	2.1641	3.1631	2.96107		62.7118	18.7022
33.48	5.329	3.6312	2.3492	3.7698		3.3508	2.2446	3.3329	2.9761		48.9235	19.3049
33.52	5.1984	3.0632	2.0418	3.43447		3.5765	2.2694	3.2015	3.0158		35.6764	20.8964
33.56	5.4188	3.2053	2.0582	3.56077		3.0968	1.9544	3.1504	2.73387		40.6658	9.59433
33.6	5.9269	3.9375	2.3329	4.06577		2.881	1.8958	3.2024	2.65973		60.6155	6.6225
33.64	5.864	3.6333	2.4923	3.99653		3.0199	1.8817	3.127	2.6762		57.8804	7.28261
33.68	5.8571	3.8443	2.5975	4.09963		3.5425	1.9997	3.0246	2.8556		61.9533	14.4743
33.72	5.5774	3.6069	2.1694	3.78457		3.173	2.5332	3.8515	3.1859		49.5068	27.7153
33.76	5.0993	3.262	1.8115	3.39093		3.4865	2.2849	3.0936	2.955		33.9566	18.459
33.8	5.2772	3.1891	1.963	3.47643		3.4151	2.2849	3.4329	3.0443		37.3342	22.0389
33.84	5.9675	3.7023	2.5735	4.0811		3.7964	2.1034	3.1536	3.0178		61.2212	20.9766
33.88	5.631	3.684	2.4219	3.9123		3.5476	2.3609	3.4226	3.11037		54.5529	24.6873
33.92	5.6602	4.2195	2.5613	4.147		3.6583	2.1934	2.6226	2.82477		63.8245	13.2383
33.96	5.6695	3.688	2.0826	3.81337		3.5722	2.07	2.9293	2.85717		50.6446	14.5371
34	5.0064	3.0876	1.7428	3.27893		3.2774	2.4559	3.081	2.9381		29.5321	17.7816
34.04	5.2873	3.3026	1.9065	3.4988		3.4111	2.2559	3.0897	2.9189		38.2178	17.0119
34.08	5.8254	3.7185	2.5254	4.0231		3.2028	2.0513	3.1135	2.7892		58.9299	11.8125
34.12	5.7839	3.9639	2.6627	4.13683		3.2293	2.2618	3.1043	2.86513		63.4229	14.8565
34.16	5.8855	3.7692	2.4037	4.01947		3.3603	2.074	3.2353	2.88987		58.7864	15.848
34.2	5.6123	3.4224	2.4507	3.82847		3.4043	2.392	3.2972	3.03117		51.2411	21.5124
34.24	4.9889	3.4243	1.996	3.46973		3.4889	2.3859	2.9889	2.95457		37.0695	18.4417
34.28	5.1764	3.1322	2.2219	3.51017		3.354	2.1865	2.9432	2.8279		38.6668	13.3639
34.32	6.0973	3.5217	2.6589	4.09263		3.6904	2.1296	3.244	3.02133		61.6768	21.1182
34.36	5.607	3.9578	2.5332	4.03267		3.3917	2.326	3.1953	2.971		59.3079	19.1004
34.4	5.3283	3.6414	2.4384	3.8027		3.704	2.0663	3.4182	3.06283		50.2232	22.7818
34.44	5.0746	3.3047	2.1008	3.49337		3.3754	2.2895	3.7325	3.13247		38.0032	25.5733
34.48	4.9131	3.2905	2.1434	3.449		3.0087	1.7101	2.9373	2.55203		36.2505	2.30505
34.52	5.1723	3.3695	1.8622	3.468		3.6389	2.2561	3.4782	3.1244		37.0011	25.2499
34.56	5.9041	3.7408	2.4021	4.01567		3.4793	2.2095	3.1222	2.937		58.6363	17.7375
34.6	6.0202	3.5136	2.7151	4.08297		3.1389	2.1068	3.2639	2.83653		61.2949	13.71
34.64	5.3794	3.6597	2.5087	3.84927		3.8012	2.3426	3.1404	3.09473		52.0628	24.0606
34.68	5.2011	3.7306	2.2486	3.72677		3.4543	2.1024	2.9365	2.83107		47.2235	13.4908
34.72	4.8603	3.0653	2.1572	3.36093		3.4707	2.1726	3.4349	3.02607		32.7715	21.3079
34.76	4.728	3.2073	2.0724	3.3359		3.7036	2.3847	3.775	3.28777		31.7826	31.7989
34.8	5.9609	3.6597	2.7256	4.1154		3.0846	2.1223	3.1381	2.78167		62.5762	11.5105
34.84	5.3899	3.7611	2.5212	3.89073		3.2171	2.0528	2.5028	2.5909		53.7009	3.86313
34.88	5.2458	3.7408	2.4711	3.81923		3.3087	1.8907	3.1837	2.79437		50.8763	12.0196
34.92	5.3538	3.9193	2.3094	3.86083		3.4825	2.2186	3.0004	2.9005		52.5197	16.2743
34.96	4.9597	3.1647	1.9455	3.35663		3.4556	2.1511	3.3127	2.97313		32.6016	19.186
35	5.1569	3.2601	2.3398	3.5856		3.2675	2.027	2.946	2.74683		41.6468	10.1141
35.04	5.6935	3.3107	2.5491	3.8511		3.104	2.0857	2.8182	2.6693		52.1352	7.006
35.08	5.7754	3.5744	2.8128	4.0542		3.2401	2.4793	3.9008	3.20673		60.1585	28.5504
35.12	5.5405	3.6718	2.6021	3.93813		3.2468	2.1118	3.229	2.86253		55.5734	14.7523
35.16	5.1561	3.4426	2.0288	3.5425		3.5968	2.6148	3.0968	3.1028		39.9441	24.384
35.2	5.1273	3.047	2.1091	3.4278		3.0154	2.0143	3.2119	2.7472		35.413	10.1288
35.24	5.3396	3.3879	2.1396	3.62237		3.2536	2.1996	3.0036	2.81893		43.0992	13.0045
35.28	5.4378	3.8199	2.3701	3.87593		3.2532	2.1299	3.271	2.8847		53.1162	15.6409
35.32	5.2625	3.5522	2.5736	3.7961		3.4321	1.8787	2.9679	2.75957		49.9625	10.6246
35.36	5.2999	3.5096	2.4988	3.76943		3.504	2.3439	3.4861	3.11133		48.909	24.7261
35.4	5.2686	3.3514	2.2019	3.6073		2.9925	2.1512	3.2246	2.78943		42.504	11.8219
35.44	4.7316	3.2094	1.9902	3.3104		2.6972	1.6838	2.5365	2.30583		30.7752	-7.56453
35.48	5.1902	3.041	2.0609	3.4307		2.931	1.9794	3.056	2.65547		35.5276	6.45145
35.52	5.5327	3.7549	2.5741	3.9539		3.2925	2.0669	3.4175	2.92563		56.1962	17.2818
35.56	5.2268	3.471	2.3591	3.68563		3.1346	2.2469	3.1167	2.83273		45.5985	13.5577
35.6	5.2636	3.8401	2.8202	3.97463		3.5012	2.0464	3.019	2.85553		57.0153	14.4717
35.64	4.9528	3.4791	2.2508	3.5609		3.2417	2.1648	3.4024	2.9363		40.671	17.7094
35.68	4.8103	3.1627	1.9114	3.2948		3.6774	2.4865	3.3738	3.17923		30.1589	27.448
35.72	5.2892	2.9801	2.2023	3.49053		3.9032	2.015	3.0818	3		37.8912	20.263
35.76	5.3193	3.1952	2.2749	3.59647		3.7131	2.0424	3.4274	3.06097		42.0761	22.707
35.8	5.5075	3.8442	2.5499	3.9672		3.1778	2.0039	3.4635	2.88173		56.7216	15.522
35.84	5.3862	3.5724	2.5862	3.84827		3.4365	2.0819	3.0972	2.87187		52.0233	15.1264
35.88	5.0684	3.2844	2.4997	3.6175		3.4722	2.2349	3.2222	2.97643		42.907	19.3183
35.92	4.7072	3.2884	1.9214	3.30567		3.7623	2.2776	3.6194	3.21977		30.5882	29.0729
35.96	5.1683	3.3858	2.1521	3.56873		3.4449	2.2881	3.2127	2.9819		40.9805	19.5374
36	5.2961	3.3899	2.5638	3.74993		3.0917	2.1342	2.806	2.6773		48.1387	7.3267
36.04	5.3009	3.7489	2.9949	4.0149		2.9508	1.8483	2.9508	2.5833		58.606	3.55846
36.08	5.1386	3.5521	2.6992	3.79663		3.7675	2.068	3.2139	3.01647		49.9835	20.9231
36.12	4.6716	3.2073	2.5292	3.46937		3.2631	2.1223	3.2988	2.89473		37.0551	16.0431
36.16	4.721	3.7144	1.9604	3.46527		3.4742	2.0461	3.3492	2.9565		36.8931	18.5192
36.2	4.8225	3.4163	2.3236	3.5208		3.2985	2.1534	3.0485	2.83347		39.0869	13.5871
36.24	5.3014	3.4061	2.6145	3.774		3.6457	2.4185	3.2528	3.10567		49.0894	24.4989
36.28	5.0165	3.6353	2.5579	3.73657		3.6631	2.0559	3.3238	3.01427		47.6106	20.8349
36.32	5.2064	3.8158	2.8771	3.96643		3.2107	1.9638	3.175	2.78317		56.6914	11.5706
36.36	4.4731	3.2925	2.16	3.30853		3.3579	2.4506	3.1615	2.99		30.7014	19.8621
36.4	4.9016	3.1505	2.0027	3.3516		2.975	2.2153	3.3679	2.85273		32.4028	14.3594
36.44	4.6354	3.1931	2.2728	3.3671		3.2921	2.0308	2.5599	2.6276		33.0151	5.33435
36.48	5.165	3.6475	2.6145	3.809		3.4377	2.1567	3.6699	3.0881		50.4721	23.7947
36.52	5.3139	3.3716	2.6068	3.7641		3.3615	2.0181	3.2186	2.86607		48.6983	14.8939
36.56	5.0027	3.6089	2.9239	3.84517		3.7968	2.1469	3.0468	2.99683		51.9008	20.136
36.6	4.9406	3.4325	2.2164	3.52983		3.3413	2.2735	3.2877	2.9675		39.4438	18.9601
36.64	4.6476	3.0673	1.8183	3.17773		3.9397	2.132	3.4932	3.1883		25.5343	27.8115
36.68	4.8285	3.3188	2.3518	3.4997		3.2682	2.0469	3.0182	2.77777		38.2534	11.3542
36.72	4.9739	3.2478	2.6042	3.60863		3.0746	1.8277	3.0925	2.66493		42.5567	6.83095
36.76	5.0258	3.3797	3.0127	3.80607		3.4913	2.2369	3.2413	2.98983		50.3562	19.8554
36.8	4.956	3.5622	2.6549	3.72437		3.2083	2.1389	3.3869	2.91137		47.1287	16.7099
36.84	4.8115	3.1403	2.3135	3.42177		3.0682	1.9812	2.9611	2.67017		35.1747	7.04074
36.88	4.8825	3.1424	2.029	3.3513		3.4199	1.8452	3.3663	2.87713		32.3909	15.3376
36.92	4.8477	3.1546	2.2144	3.40557		3.354	1.9066	3.1575	2.80603		34.5347	12.4873
36.96	5.0603	3.4832	2.8472	3.7969		3.5432	2.2137	3.579	3.11197		49.9941	24.7515
37	4.9966	3.6718	2.6067	3.75837		3.7131	2.1507	3.7488	3.2042		48.4718	28.4489
37.04	5.0433	3.7185	2.6311	3.79763		3.1282	1.7549	2.9853	2.6228		50.023	5.14192
37.08	4.6788	3.1769	2.6535	3.50307		3.7885	2.3252	3.8064	3.3067		38.3864	32.5579
37.12	4.611	2.9822	2.1201	3.23777		3.6425	2.1669	3.3389	3.04943		27.9059	22.2447
37.16	4.7088	3.2194	2.0815	3.33657		3.3515	1.9175	2.9944	2.75447		31.8089	10.4201
37.2	5.2989	3.3676	2.5706	3.7457		2.9543	1.7517	3.0436	2.5832		47.9714	3.55445
37.24	5.2227	3.6942	2.6045	3.84047		3.6643	2.3321	3.3964	3.13093		51.7151	25.5118
37.28	4.6034	3.6658	2.7317	3.66697		2.9988	2.2663	3.2846	2.8499		44.8611	14.2458
37.32	4.7896	3.1404	2.2714	3.40047		3.7131	2.1432	3.606	3.1541		34.3332	26.4405
37.36	4.6784	3.0511	2.1844	3.30463		3.6408	2.1828	3.5694	3.131		30.5474	25.5145
37.4	4.846	3.0714	2.3036	3.407		3.4508	1.9565	3.6293	3.0122		34.5913	20.7521
37.44	5.2904	3.1992	2.8046	3.76473		3.3068	2.1318	3.3246	2.92107		48.7233	17.0987
37.48	4.717	3.9173	2.623	3.75243		3.8242	2.0341	3.6814	3.1799		48.2374	27.4748
37.52	4.9758	3.3391	2.7	3.67163		3.5551	2.1701	3.5194	3.08153		45.0455	23.5315
37.56	4.6954	3.1606	2.2227	3.35957		3.3107	2.1981	3.4357	2.9815		32.7175	19.5214
37.6	4.5582	3.3776	2.0229	3.31957		3.1186	1.9703	3.2258	2.77157		31.1373	11.1056
37.64	4.9998	3.2032	2.2776	3.49353		3.3047	1.94	3.3404	2.8617		38.0098	14.7189
37.68	4.8598	2.8908	2.6265	3.45903		3.006	2.2298	3.3988	2.8782		36.6469	15.3803
37.72	4.6865	3.6109	2.637	3.6448		3.6262	2.2385	3.4833	3.116		43.9854	24.9132
37.76	4.652	3.2661	2.6247	3.51427		3.502	2.1485	3.5735	3.07467		38.8288	23.2562
37.8	4.6244	3.2823	2.3345	3.41373		3.823	1.9481	3.2873	3.01947		34.8573	21.0434
37.84	4.5883	3.1099	2.0065	3.2349		3.0551	1.991	3.2694	2.77183		27.7926	11.1163
37.88	4.8874	2.9639	2.3218	3.39103		3.1889	1.7202	2.7425	2.55053		33.9606	2.24492
37.92	5.0871	3.5805	2.4709	3.71283		3.127	2.1616	3.4663	2.9183		46.6731	16.9878
37.96	4.7669	3.4406	2.4245	3.544		2.7449	1.8269	3.1199	2.5639		40.0034	2.78076
38	4.7242	3.6252	2.8313	3.7269		3.6218	2.2742	3.7825	3.22617		47.2288	29.3295
38.04	4.6211	3.1647	2.1746	3.32013		2.6504	2.0495	3.2575	2.65247		31.1597	6.33119
38.08	4.3923	2.9923	1.9923	3.12563		3.8337	2.3597	3.7087	3.3007		23.4761	32.3174
38.12	4.6926	3.1343	2.2209	3.34927		3.279	2.1115	3.4575	2.94933		32.3106	18.2319
38.16	4.7802	3.2925	2.4833	3.51867		3.0436	2.1677	3.4365	2.8826		39.0026	15.5567
38.2	4.773	3.6191	2.475	3.62237		3.2667	1.8503	3.0524	2.72313		43.0992	9.16405
38.24	5.1434	3.3939	2.8414	3.7929		3.1579	1.9782	3.1043	2.7468		49.836	10.1128
38.28	4.5262	3.2986	2.2373	3.35403		3.2869	1.9717	3.3047	2.85443		32.4989	14.4276
38.32	4.3545	2.9984	2.0474	3.13343		3.3457	2.1931	3.2921	2.94363		23.7842	18.0034
38.36	4.6045	3.1606	2.2671	3.34407		3.2203	2.1365	2.9881	2.78163		32.1052	11.5092
38.4	4.7887	3.7022	2.7604	3.75043		3.3329	2.2465	3.2436	2.941		48.1584	17.8978
38.44	4.615	3.5724	2.6797	3.62237		3.2904	2.1064	3.5226	2.97313		43.0992	19.186
38.48	4.9019	3.2073	2.7383	3.61583		3.0925	2.0273	3.521	2.88027		42.8411	15.4632
38.52	4.4966	2.9477	2.34	3.26143		3.3663	1.959	3.2413	2.85553		28.8408	14.4717
38.56	4.2872	2.9781	1.8225	3.02927		3.4746	2.1755	3.8139	3.15467		19.6692	26.4632
38.6	4.6597	3.2033	2.391	3.418		3.4663	2.2455	3.2877	2.99983		35.0259	20.2563
38.64	4.7859	3.4345	2.7364	3.65227		3.9615	2.2151	3.3901	3.1889		44.2804	27.8356
38.68	4.3488	3.3391	2.5276	3.40517		3.4718	2.1465	3.5611	3.0598		34.5189	22.6602
38.72	4.8058	3.6048	2.5543	3.65497		3.3992	2.1987	3.4885	3.0288		44.3871	21.4175
38.76	4.6857	3.0005	2.0595	3.24857		3.0329	1.9278	3.2472	2.73597		28.3325	9.67851
38.8	4.4069	2.8564	2.0978	3.12037		3.4806	2.0493	3.2663	2.93207		23.268	17.5397
38.84	4.2883	3.1281	2.1803	3.1989		2.3897	1.8768	2.9254	2.3973		26.3705	-3.89784
38.88	4.7887	3.185	2.6493	3.541		3.4524	1.8809	3.1488	2.82737		39.8849	13.3425
38.92	4.8188	3.3655	2.4774	3.5539		3.4373	2.1653	3.2587	2.95377		40.3945	18.4096
38.96	4.417	3.4182	2.4412	3.42547		2.952	1.7216	3.202	2.6252		35.3208	5.23813
39	4.3521	3.3189	2.1763	3.28243		3.7158	1.978	3.323	3.0056		29.6704	20.4875
39.04	4.6053	3.0329	2.3164	3.3182		3.2186	1.9957	3.4151	2.87647		31.0833	15.3108
39.08	4.4393	3.3371	2.2191	3.33183		3.3301	1.7362	2.6158	2.5607		31.6219	2.65248
39.12	4.7583	3.258	2.4634	3.49323		3.1992	1.6442	2.9135	2.58563		37.9979	3.652
39.16	4.7129	3.7063	2.6634	3.6942		3.3842	2.1063	3.027	2.83917		45.937	13.8156
39.2	4.9384	3.3472	2.5748	3.62013		3.1293	2.2028	3.9865	3.1062		43.011	24.5203
39.24	4.4393	3.1992	2.308	3.3155		3.3921	1.5823	2.9992	2.65787		30.9767	6.54767
39.28	4.2482	3.0755	2.0311	3.11827		3.5135	2.2853	3.4242	3.07433		23.1851	23.2428
39.32	4.7262	3.4547	2.1888	3.45657		3.3885	2.0259	3.1028	2.83907		36.5494	13.8115
39.36	4.7774	3.3695	2.2592	3.4687		2.9092	2.2507	3.3556	2.8385		37.0287	13.7888
39.4	4.6683	3.4203	2.5299	3.5395		3.1342	1.9011	2.902	2.64577		39.8256	6.0626
39.44	4.5656	3.6373	2.7423	3.6484		3.3436	1.7961	2.9151	2.68493		44.1277	7.6327
39.48	4.1873	2.9456	1.9924	3.04177		3.3051	2.103	3.5373	2.9818		20.163	19.5334
39.52	4.1443	3.0389	1.9746	3.0526		3.1421	2.3994	3.4992	3.01357		20.591	20.8068
39.56	4.3212	3.183	2.2596	3.2546		3.3746	1.7658	3.0532	2.7312		28.5708	9.48743
39.6	4.7445	3.1627	2.6516	3.5196		3.3528	2.0035	3.4242	2.92683		39.0395	17.3299
39.64	4.6001	3.4649	2.5102	3.52507		2.9143	1.8657	3.0214	2.60047		39.2555	4.24663
39.68	4.475	3.3838	2.5003	3.45303		3.4432	2.0018	3.3361	2.92703		36.4098	17.3379
39.72	4.8123	3.0816	2.0294	3.30777		3.4131	1.9924	3.0917	2.8324		30.6712	13.5443
39.76	4.2596	3.2357	1.9545	3.14993		3.4297	1.8598	3.1262	2.80523		24.4361	12.4553
39.8	4.5598	3.2053	2.1386	3.30123		3.6682	2.3014	3.329	3.09953		30.4131	24.253
39.84	4.5983	3.4507	2.4882	3.5124		3.4464	2.1899	3	2.87877		38.7551	15.403
39.88	4.7234	3.3594	2.4314	3.50473		3.2143	2.4045	3.1964	2.9384		38.4522	17.7936
39.92	4.2251	3.3047	2.4311	3.3203		2.9929	2.2246	3.1714	2.7963		31.1663	12.0971
39.96	4.3678	3.402	2.2173	3.32903		3.1564	2.1808	3.2099	2.84903		31.5113	14.2111
40	4.1886	2.9923	1.9057	3.02887		3.3008	2.0379	3.1579	2.8322		19.6534	13.5363
40.04	4.557	3.1789	2.3368	3.35757		3.5873	2.3825	3.4444	3.13807		32.6385	25.7978
40.08	4.578	3.7407	2.4902	3.60297		2.7536	1.584	2.8429	2.3935		42.3328	-4.05018
40.12	4.6585	3.2945	2.5443	3.4991		3.9658	1.8735	3.2158	3.01837		38.2297	20.9993
40.16	4.6191	3.3696	2.3282	3.43897		2.777	1.8899	3.277	2.64797		35.8541	6.1508
40.2	4.3293	2.9152	2.2677	3.17073		3.1842	2.0369	3.1663	2.7958		25.2577	12.0771
40.24	4.2677	3.2783	1.8737	3.1399		2.9944	1.7757	3.0837	2.61793		24.0397	4.94683
40.28	4.4486	3.116	2.3406	3.30173		3.4575	2.063	3.279	2.93317		30.4328	17.5838
40.32	4.5111	3.398	2.4455	3.45153		3.3342	2.0563	3.5485	2.97967		36.3506	19.4479
40.36	4.6597	3.5136	2.2799	3.4844		2.7631	1.8275	3.1024	2.56433		37.6489	2.79813
40.4	4.6884	3.6332	2.5995	3.64037		3.248	2.3246	3.5337	3.03543		43.8103	21.6834
40.44	4.1788	3.0045	2.2091	3.1308		2.9929	2.3552	3.2786	2.87557		23.6802	15.2747
40.48	4.3114	3.0572	1.8518	3.07347		3.8679	2.3123	3.4393	3.2065		21.4153	28.5411
40.52	4.4316	3.11	2.369	3.30353		3.5024	1.9458	2.9488	2.799		30.5039	12.2054
40.56	4.7356	3.2682	2.5103	3.5047		2.8381	1.9324	2.9274	2.56597		38.4509	2.86361
40.6	4.2428	3.5622	2.763	3.52267		3.3512	2.1314	3.2976	2.92673		39.1606	17.3259
40.64	4.4364	3.5176	2.4617	3.4719		3.1346	2.2208	3.4381	2.93117		37.1551	17.5036
40.68	4.0537	3.1992	2.5325	3.2618		2.8154	2.1389	3.3333	2.76253		28.8553	10.7435
40.72	4.1374	2.9741	1.8132	2.9749		2.996	1.7486	2.6568	2.46713		17.5215	-1.09839
40.76	4.4799	3.1018	2.2375	3.27307		3.1774	2.2701	3.4453	2.96427		29.3004	18.8305
40.8	4.4993	3.4081	2.3468	3.41807		3.3846	2.2171	3.2417	2.9478		35.0285	18.1704
40.84	4.1569	3.2804	2.6336	3.35697		3.5599	2.1558	3.7207	3.14547		32.6148	26.0944
40.88	4.2498	3.5582	2.7245	3.51083		3.2936	2.011	3.3472	2.88393		38.6932	15.6101
40.92	4.094	3.0795	2.0374	3.0703		3.0139	1.9743	3.3889	2.79237		21.2902	11.9395
40.96	3.9616	3.0146	1.8192	2.9318		3.052	1.8702	2.8913	2.6045		15.8188	4.40832
41	4.257	2.9213	2.0439	3.07407		2.8036	1.981	2.9643	2.58297		21.439	3.5451
41.04	4.3841	3.2459	2.6336	3.4212		3.2167	2.1324	3.1631	2.8374		35.1523	13.7447
41.08	4.3221	3.5177	2.4595	3.4331		2.8707	1.6547	3.1385	2.55463		35.6224	2.40928
41.12	4.3768	3.5724	2.2697	3.4063		3.2421	1.9397	3.1528	2.7782		34.5637	11.3715
41.16	4.3297	3.0755	2.3812	3.26213		3.0913	2.281	3.3592	2.9105		28.8684	16.6751
41.2	4.0164	3.0004	2.0295	3.01543		3.2846	2.0201	2.981	2.7619		19.1227	10.7181
41.24	4.2758	3.0795	2.2374	3.19757		2.8897	1.9701	3.3182	2.726		26.3178	9.27897
41.28	4.1991	3.4041	2.5183	3.37383		3.6778	2.2427	3.2671	3.06253		33.2811	22.7698
41.32	4.4117	3.2844	2.6622	3.45277		3.3293	1.9812	3.1865	2.83233		36.3993	13.5416
41.36	4.3829	3.544	2.3869	3.43793		2.8587	1.7243	2.7158	2.43293		35.8133	-2.46939
41.4	4.156	2.9457	2.3004	3.13403		2.9203	2.1201	3.1524	2.73093		23.8079	9.47674
41.44	4.1215	3.1181	1.9104	3.05		3.6171	2.0312	3.5278	3.0587		20.4883	22.6161
41.48	4.1881	2.8869	2.2861	3.12037		3.1314	1.8573	3.2742	2.7543		23.268	10.4135
41.52	4.4393	3.4405	2.3746	3.41813		3.1889	2.0449	3.2425	2.82543		35.0311	13.265
41.56	4.4916	3.7672	2.5411	3.59997		3.0135	2.0838	3.1028	2.73337		42.2143	9.57428
41.6	4.2364	3.5684	2.5324	3.44573		3.6226	1.7904	3.1047	2.83923		36.1214	13.8182
41.64	4.0448	3.0633	2.3246	3.14423		3.1087	1.7541	3.2694	2.71073		24.2109	8.66697
41.68	3.6941	2.5825	1.8032	2.69327		3.1551	1.9157	3.1551	2.74197		6.39574	9.91904
41.72	4.5176	3.2885	2.3429	3.383		3.002	1.8276	3.002	2.61053		33.6432	4.65018
41.76	4.3813	3.4609	2.4096	3.41727		3.625	1.9399	3.1964	2.92043		34.9969	17.0733
41.8	4.5439	3.1079	2.5247	3.39217		3.4349	2.1763	3.3992	3.00347		34.0053	20.402
41.84	4.2591	3.1992	2.4904	3.31623		3.1377	2.0619	3.1556	2.78507		31.0056	11.6468
41.88	3.9567	3.0207	1.682	2.88647		3.2782	2.0952	3.2246	2.866		14.028	14.8912
41.92	4.3346	2.8625	1.6962	2.96443		3.6361	2.0742	3.3504	3.02023		17.108	21.0741
41.96	4.3719	3.1647	2.0881	3.20823		3.1278	1.7524	3.0028	2.62767		26.7392	5.33702
42	4.6954	3.6637	2.4055	3.5882		3.0115	2.0487	3.2972	2.7858		41.7495	11.6762
42.04	4.2952	3.3858	2.5912	3.42407		2.3694	1.9157	2.9944	2.4265		35.2655	-2.72728
42.08	4.2327	3.3108	2.4196	3.32103		3.0043	1.7718	2.7722	2.5161		31.1953	0.864571
42.12	4.0926	3.1566	2.3734	3.20753		3.3051	1.5843	3.198	2.6958		26.7115	8.06832
42.16	3.908	2.9375	1.6555	2.83367		2.8686	2.2427	3.6365	2.91593		11.9422	16.893
42.2	4.3245	2.9213	2.1083	3.11803		3.4842	1.781	3.1449	2.80337		23.1759	12.3804
42.24	4.2481	3.3371	2.2804	3.28853		2.848	1.7306	2.7765	2.4517		29.9114	-1.71707
42.28	4.2985	3.4	2.5954	3.4313		3.0329	1.939	3.3008	2.75757		35.5513	10.5444
42.32	4.5257	3.469	2.2621	3.41893		3.1707	1.9584	3.0278	2.71897		35.0627	8.99702
42.36	4.2509	3.191	2.2378	3.22657		2.8547	1.9378	3.5333	2.77527		27.4634	11.254
42.4	3.9786	2.7103	1.8352	2.84137		2.8154	1.5531	2.9404	2.4363		12.2463	-2.33442
42.44	4.052	3.2194	2.0662	3.11253		3.031	1.9488	3.031	2.67027		22.9586	7.04475
42.48	4.1186	3.1262	2.4197	3.2215		3.375	1.884	3.3036	2.8542		27.2633	14.4182
42.52	4.4591	3.3554	2.5308	3.44843		3.0596	2.101	3.3631	2.84123		36.2281	13.8984
42.56	4.4104	3.1343	2.4155	3.32007		3.3325	2.035	3.2075	2.85833		31.1571	14.5839
42.6	4.3731	3.2803	2.3569	3.33677		3.3861	2.1003	3.3504	2.9456		31.8168	18.0822
42.64	4.3037	3.3818	2.3795	3.355		3.3631	1.8044	3.5774	2.91497		32.5371	16.8542
42.68	3.9583	3.5724	2.6199	3.38353		3.5651	1.9759	3.0829	2.87463		33.6643	15.2373
42.72	4.2976	3.0998	2.7067	3.36803		3.4092	2.0119	3.1592	2.8601		33.052	14.6547
42.76	4.3792	3.6312	2.4297	3.48003		3.4051	2.1209	3.7444	3.09013		37.4764	23.8762
42.8	4.3804	3.5055	2.5875	3.49113		3.2369	1.9367	3.2547	2.80943		37.9149	12.6236
42.84	4.4047	3.3574	2.4562	3.4061		3.7679	2.022	3.0536	2.94783		34.5558	18.1718
42.88	4.313	3.5054	2.8119	3.54343		4.0457	2.3707	3.6707	3.36237		39.981	34.7894
42.92	4.408	3.6475	2.5494	3.53497		3.0571	1.9291	3.075	2.68707		39.6465	7.71822
42.96	4.3905	3.4811	2.5976	3.48973		3.252	2.4358	3.0735	2.92043		37.8596	17.0733
43	4.3553	3.3534	2.4967	3.4018		3.6658	2.3272	3.023	3.00533		34.3859	20.4768
43.04	4.7563	3.3108	2.5108	3.52597		2.777	2.0765	3.4377	2.76373		39.291	10.7916
43.08	4.6713	3.5237	2.4724	3.5558		3.1008	2.1065	3.5472	2.91817		40.4696	16.9825
43.12	4.022	3.4872	2.5271	3.34543		3.1393	1.9489	2.8357	2.6413		32.1592	5.88355
43.16	4.134	3.4628	2.6138	3.40353		3.3861	2.3316	3.3861	3.0346		34.4544	21.65
43.2	4.1783	3.3473	2.6116	3.37907		2.5421	1.7771	2.7921	2.37043		33.4878	-4.97487
43.24	4.1896	3.5075	2.5795	3.42553		3.6131	2.0283	3.3096	2.98367		35.3235	19.6082
43.28	4.1494	3.3513	2.6747	3.3918		2.7071	1.6351	2.5107	2.2843		33.9908	-8.42775
43.32	4.2745	3.398	2.4401	3.37087		3.2107	2.0459	3.2286	2.8284		33.1639	13.3839
43.36	4.2108	3.8625	2.4441	3.5058		3.6282	2.0833	3.0925	2.93467		38.4943	17.6439
43.4	3.9976	3.3594	2.6582	3.3384		3.0639	2.0281	2.9568	2.68293		31.8813	7.55253
43.44	4.5533	3.473	2.4907	3.50567		3.2083	2.0643	2.8869	2.71983		38.4891	9.03176
43.48	4.337	3.542	2.5228	3.46727		3.3735	2.0903	2.9806	2.8148		36.9721	12.8388
43.52	4.4355	3.548	2.5779	3.52047		3.3699	2.2765	3.0842	2.9102		39.0737	16.6631
43.56	4.1794	3.3249	2.5471	3.35047		3.2254	1.9827	3.1004	2.7695		32.358	11.0228
43.6	4.1645	3.5278	2.5332	3.4085		3.1599	2.1812	3.1242	2.82177		34.6506	13.118
43.64	4.2473	3.5542	2.5251	3.4422		3.7543	2.5106	3.1829	3.14927		35.9819	26.2467
43.68	3.882	3.2093	2.2093	3.1002		3.3235	2.1373	2.9485	2.8031		22.4714	12.3697
43.72	4.3057	3.3493	2.4259	3.3603		3.2568	2.0706	3.3639	2.8971		32.7465	16.138
43.76	4.3212	3.3067	2.309	3.3123		3.356	2.0014	2.8203	2.7259		30.8502	9.27496
43.8	3.9831	3.3229	2.1973	3.16777		3.6889	2.0859	2.9568	2.91053		25.1406	16.6765
43.84	4.2899	3.5968	2.7677	3.55147		3.3536	2.3966	3.0321	2.92743		40.2984	17.354
43.88	3.923	3.2033	2.1634	3.09657		3.0068	1.9661	2.6675	2.5468		22.3278	2.09526
43.92	4.5885	3.4973	2.4582	3.51467		3.469	2.252	3.5047	3.07523		38.8446	23.2789
43.96	4.1855	3.4	2.2199	3.26847		3.623	2.0914	2.9444	2.88627		29.1186	15.7037
44	4.005	3.3432	2.4444	3.2642		3.5515	2.2407	2.9623	2.91817		28.9501	16.9825
44.04	4.2615	3.5339	2.2948	3.3634		2.9222	2.0953	3.2258	2.74777		32.8689	10.1515
44.08	4.149	3.4669	2.0723	3.2294		3.4682	2.1424	3.2718	2.9608		27.5753	18.6916
44.12	4.2132	3.2662	2.493	3.32413		3.1401	2.2562	3.0865	2.8276		31.3177	13.3519
44.16	4.1665	3.3574	2.2241	3.24933		3.2917	2.0208	2.9167	2.74307		28.3628	9.96313
44.2	4.2253	3.4507	2.6162	3.43073		3.5682	2.0932	2.979	2.88013		35.5289	15.4578
44.24	4.2684	3.2539	2.2118	3.2447		3.4325	2.288	3.2718	2.99743		28.1798	20.1601
44.28	4.1068	3.7915	2.3876	3.42863		3.8301	2.3519	3.3301	3.1707		35.4459	27.106
44.32	4.2281	3.2702	2.1958	3.23137		3.2468	2.0671	3.1575	2.8238		27.653	13.1995
44.36	4.2249	3.3594	2.236	3.27343		3.7199	2.134	3.0949	2.98293		29.3148	19.5788
44.4	4.147	3.4304	2.2703	3.28257		3.6103	2.1934	3.0032	2.93563		29.6757	17.6827
44.44	3.7275	3.2256	2.2133	3.05547		2.9547	1.9072	2.7762	2.54603		20.7042	2.06453
44.48	4.0671	3.2235	2.3024	3.19767		3.2754	2.3574	3.2218	2.95153		26.3217	18.3201
44.52	3.9056	3.5197	2.4339	3.2864		2.9103	2.0979	2.9996	2.66927		29.8271	7.00466
44.56	4.0955	3.1485	2.1975	3.14717		3.5869	1.6598	2.8904	2.71237		24.3268	8.73244
44.6	3.9948	3.4365	2.2119	3.2144		2.7293	1.8513	2.6758	2.4188		26.9828	-3.03596
44.64	4.0634	3.4486	2.5008	3.3376		3.1718	1.9286	3.029	2.7098		31.8497	8.62955
44.68	3.9766	3.6252	2.1715	3.25777		3.2925	2.0557	2.971	2.77307		28.6959	11.1658
44.72	4.1969	3.3878	2.2767	3.28713		3.3139	2.0132	3.1532	2.82677		29.8561	13.3185
44.76	4.0513	3.3331	2.1109	3.1651		3.7524	2.1436	3.181	3.02567		25.0352	21.2919
44.8	4.1429	3.3574	2.3328	3.2777		3.3603	2.0031	3.1282	2.83053		29.4834	13.4695
44.84	4.1604	3.1789	2.3069	3.2154		3.4818	1.9486	2.9818	2.80407		27.0223	12.4085
44.88	4.0407	3.1626	2.1205	3.10793		3.4404	1.9729	3.2083	2.87387		22.7769	15.2066
44.92	4.102	3.5907	2.1616	3.28477		3.6297	1.8583	2.7547	2.74757		29.7626	10.1435
44.96	3.8682	3.3898	2.242	3.16667		3.5135	2.0166	3.1207	2.8836		25.0971	15.5968
45	4.2509	3.0186	1.9711	3.0802		3.8246	1.6971	2.8782	2.79997		21.6813	12.2441
45.04	3.9843	3.3351	2.1105	3.1433		2.6564	1.8972	2.7992	2.45093		24.174	-1.74781
45.08	4.3483	3.2884	2.2907	3.30913		2.9564	2.38	2.9921	2.77617		30.7252	11.29
45.12	3.621	3.4264	2.2018	3.08307		3.3774	1.9589	3.0203	2.78553		21.7945	11.6655
45.16	4.0122	3.4649	2.3637	3.28027		3.1869	2.5807	3.4012	3.05627		29.5848	22.5186
45.2	3.8472	3.3798	2.3108	3.17927		2.8742	1.9424	3.1421	2.6529		25.5949	6.34856
45.24	3.6995	3.1161	2.2762	3.0306		3.7488	2.3521	3.2667	3.12253		19.7219	25.1751
45.28	3.7704	2.9456	2.1249	2.94697		4.0282	2.1549	3.0282	3.07043		16.418	23.0865
45.32	3.9985	3.3493	2.0803	3.1427		4.0797	2.1068	3.0797	3.08873		24.1503	23.8201
45.36	3.8442	3.1464	2.1755	3.05537		3.2556	2.1563	2.8627	2.7582		20.7003	10.5698
45.4	3.826	3.0248	2.3573	3.06937		3.1837	2.1425	3.023	2.78307		21.2533	11.5666
45.44	4.0504	3.3432	2.0444	3.146		3.8321	2.3608	3.5643	3.2524		24.2807	30.3811
45.48	3.9222	3.4892	2.1858	3.19907		3.0496	1.6385	2.5675	2.41853		26.377	-3.04665
45.52	3.9864	3.1648	2.1349	3.09537		3.479	2.2518	3.229	2.9866		22.2804	19.7258
45.56	4.0102	3.325	2.4506	3.26193		3.1087	1.5265	2.6623	2.4325		28.8605	-2.48676
45.6	3.7452	3.4486	2.3008	3.16487		3.4663	1.9769	2.6449	2.69603		25.026	8.07768
45.64	4.2806	3.1972	2.2018	3.22653		2.8579	2.055	2.8758	2.59623		27.4621	4.07693
45.68	4.0651	2.9801	2.1227	3.05597		3.4265	2.0895	2.9087	2.80823		20.724	12.5755
45.72	3.5614	3.3087	2.3876	3.0859		3.2936	1.9774	2.9901	2.7537		21.9065	10.3894
45.76	3.9007	3.181	2.1411	3.07427		3.5079	2.1118	2.5436	2.7211		21.4469	9.08254
45.8	3.7826	3.3716	2.1593	3.1045		3.5904	2.0221	3.4119	3.00813		22.6412	20.589
45.84	3.9303	3.2215	1.9939	3.04857		3.2782	2.0467	2.6889	2.67127		20.4316	7.08484
45.88	3.955	3.4061	2.5317	3.2976		3.4631	2.5238	3.1774	3.05477		30.2695	22.4585
45.92	4.0935	3.0775	1.9511	3.0407		3.1869	1.9314	2.8297	2.64933		20.1209	6.20558
45.96	4.0955	3.4588	2.1753	3.2432		3.2861	1.9219	2.6968	2.63493		28.1205	5.62832
46	3.7944	3.1546	2.1247	3.02457		3.1699	1.6474	3.0627	2.62667		19.4835	5.29693
46.04	4.1149	3.6272	2.2624	3.33483		3.0647	2.0816	2.7432	2.62983		31.7404	5.42387
46.08	3.6884	3.2539	2.044	2.99543		3.3925	2.0549	3.0532	2.83353		18.3326	13.5897
46.12	3.9888	3.396	2.2059	3.1969		3.4151	2.1506	3.3972	2.98763		26.2914	19.7672
46.16	4.0406	3.1485	2.3255	3.17153		3.0571	1.9179	2.7179	2.5643		25.2894	2.7968
46.2	4.0723	2.9294	2.1309	3.0442		2.8897	1.6902	2.6218	2.40057		20.2591	-3.76689
46.24	4.0107	3.1546	2.1814	3.11557		3.3282	1.8729	3.1496	2.78357		23.0784	11.5867
46.28	4.0415	3.5521	2.192	3.26187		2.9008	1.8132	2.4901	2.40137		28.8579	-3.73482
46.32	4.1916	3.1302	2.1815	3.16777		3.3508	2.2595	3.1722	2.9275		25.1406	17.3566
46.36	3.9571	3.3189	2.2844	3.1868		3.4115	1.9748	3.0901	2.82547		25.8925	13.2664
46.4	4.1413	3.5846	2.1777	3.3012		2.6726	1.5979	2.6012	2.29057		30.4117	-8.17653
46.44	3.8553	3.3534	2.2078	3.13883		3.5346	1.8895	2.8024	2.74217		23.9976	9.92706
46.48	3.7209	3.2864	2.1876	3.06497		2.8631	1.9723	2.4167	2.41737		21.0795	-3.09342
46.52	3.7091	3.331	2.0889	3.043		3.4377	2.0112	2.9556	2.8015		20.2117	12.3056
46.56	4.2432	3.4466	2.1876	3.29247		3.4679	2.1623	3.0036	2.87793		30.0667	15.3696
46.6	4.0362	3.2256	2.3413	3.20103		3.1833	1.7072	2.5226	2.47103		26.4547	-0.942047
46.64	4.0277	3.0917	2.1974	3.1056		3.0631	2.0678	3.2774	2.80277		22.6847	12.3564
46.68	3.7355	3.254	2.1153	3.03493		3.0901	1.8479	2.6436	2.5272		19.8931	1.30954
46.72	3.9462	3.3189	2.0522	3.10577		3.0389	2.2158	2.9675	2.74073		22.6913	9.8696
46.76	3.8642	3.5583	2.2824	3.23497		3.1639	2.0385	2.8068	2.66973		27.7952	7.02337
46.8	4.0784	3.1769	2.0259	3.09373		3.0417	2.032	2.9167	2.66347		22.2159	6.77216
46.84	4.0033	3.0876	2.4225	3.17113		2.9083	1.7493	2.444	2.3672		25.2736	-5.10448
46.88	4.3191	3.2012	2.3958	3.30537		3.3254	1.9223	2.879	2.7089		30.5764	8.59347
46.92	4.0172	3.2865	2.2121	3.17193		3.6064	2.1382	2.7671	2.83723		25.3052	13.7381
46.96	3.7948	3.2114	2.1049	3.03703		3.4012	1.7374	2.8119	2.65017		19.976	6.23899
47	4.0382	3.331	2.1211	3.16343		3.381	2.0674	2.4703	2.63957		24.9694	5.81406
47.04	3.9429	3.2012	2.0035	3.0492		3.1235	2.053	2.4985	2.55833		20.4567	2.55761
47.08	3.6913	3.3148	2.0236	3.0099		2.8175	2.1665	2.7818	2.5886		18.9041	3.77093
47.12	4.106	3.6637	2.1878	3.31917		3.5377	2.3127	3.3056	3.052		31.1215	22.3475
47.16	3.7635	3.398	2.2079	3.12313		3.3901	2.1741	2.6043	2.72283		23.3773	9.15203
47.2	4.0776	3.2215	2.0927	3.1306		3.3139	2.1587	2.9389	2.80383		23.6723	12.3991
47.24	4.132	3.116	2.0118	3.0866		3.5111	2.2029	2.8147	2.8429		21.9341	13.9652
47.28	4.0707	2.9497	2.4424	3.15427		3.1393	1.878	2.7464	2.5879		24.6072	3.74286
47.32	4.1336	3.4954	2.2831	3.30403		3.3222	2.0177	2.7151	2.685		30.5237	7.63538
47.36	4.121	3.4953	2.2018	3.2727		2.6357	1.7134	2.5107	2.2866		29.2859	-8.33555
47.4	3.8597	3.3452	1.992	3.06563		3.3238	2.2294	3.1631	2.90543		21.1058	16.472
47.44	3.7447	3.2052	2.1255	3.02513		3.3801	2.0623	2.7373	2.72657		19.5059	9.30169
47.48	3.7736	3.3046	2.1958	3.09133		3.4821	2.0257	3.1071	2.87163		22.1211	15.1171
47.52	3.9798	3.1911	2.1091	3.09333		3.0774	1.7932	2.8988	2.5898		22.2001	3.81903
47.56	3.8979	3.0856	2.2059	3.06313		2.8877	1.8045	2.6377	2.4433		21.0071	-2.05381
47.6	3.6718	2.8706	2.0031	2.8485		2.7457	1.9252	2.8349	2.50193		12.5281	0.296662
47.64	4.128	3.2499	2.2522	3.21003		3.096	1.9195	2.4532	2.48957		26.8103	-0.199089
47.68	4.2423	3.1464	2.1656	3.18477		2.7762	1.8214	2.8297	2.47577		25.8121	-0.752298
47.72	4.095	3.3189	2.0445	3.1528		3.7393	2.1422	2.7036	2.8617		24.5493	14.7189
47.76	4.0852	3.262	2.259	3.20207		2.5306	1.7112	2.5663	2.26937		26.4956	-9.02639
47.8	3.9559	3.0998	2.1933	3.083		3.0686	2.0248	3.0151	2.70283		21.7919	8.35027
47.84	3.8365	3.3675	2.3254	3.17647		2.5051	2.0716	2.5944	2.39037		25.4842	-4.17578
47.88	3.837	3.1282	2.345	3.1034		3.521	1.837	2.6818	2.67993		22.5978	7.43227
