# Supplementary material for: Activity-induced Ca2+ signaling in perisynaptic Schwann cells of the early postnatal mouse is mediated by P2Y1 receptors and regulates muscle fatigue
Source: eLife. 2018 Jan 31;7:e30839. doi: 10.7554/eLife.30839 (PMC5798932; doi:10.7554/eLife.30839)
Supplement: Figure 2—source data 3. — The onset of these transients after the beginning of nerve stimulation, as well as the duration of the transients, were also collected and represented in these graphs in Figure 2F. [file elife-30839-fig2-data3.xlsx]

## Sheet: Sheet1
Amplitude					Onset					Length
10 Resp	10 Tonic	40 Resp	40 Tonic		10 Resp	10 Tonic	40 Resp	40 Tonic		10 Resp	10 Tonic	40 Resp	40 Tonic
0.5	11	10.1	10		7	8	0.6	0.6		4	21	25	18
1	4.1	5.2	13		7	8	0.6	0.6		5	22	27	19
1.2	4.2	6.4	12		13	8	0.7	0.7		6	24	29	20
0.8	3	10.8	9.2		14	7	0.7	0.7		7	25	32	22
1.3	4.1	9.3	9.3		15	8	0.8	0.8		5	27	35	23
1.6	3.9	6.1	9.1		16	11	0.8	0.8		7	28	34	24
1.8	6.2	10.2	12		18	12	0.9	0.9		4	30	36	26
2.1	5.1	4.7	11		20	14	0.9	0.9		7	32	37	26
0.6	3.8	7.2	13		20	15	1	0.9		4	34	38	27
1.7	4.2	8.1	8.7		21	16	1	1.2		5	35	40	29
1.9	5.4	5.9	11.2		23	17	1.2	1.2		6	32	42	30
1.4	3.9	5.1	11.1		24	14	1.4	1.4		5	30	47	32
1.1	4.2	8.8	10.5		26	13	1.6	1.6		7	30	47	33
0.9	4.4	8.6	11		27	14	1.6	1.8		4	26	47	35
1.27857	4.82143	7.60714	10.7929		17.9286	11.7857	0.985714	1.00714		5.42857	28.2857	36.8571	26
11.8496	44.6842	70.5018	100.026		0	0	0	0		1.2225	4.32219	7.24152	5.33494
0.494864	1.93994	2.0753	1.40683		6.31804	3.42342	0.341619	0.377164
4.94864	19.3994	20.753	14.0683
	10 Resp	10 Tonic	40 Resp	40 Tonic
	17.9	11.8	0.99	1		11.8	44.7	70.5	100
	5.4	28.3	36.9	26
Anova: Single Factor, Onset
SUMMARY									q	df	q critical
Groups	Count	Sum	Average	Variance		1v2	6.14286		6.43154	52	3.764
Column 1	14	251	17.9286	39.9176		1v3	16.9429		6.43009	52	3.764
Column 2	14	165	11.7857	11.7198		1v4	16.9214		6.48771	52	3.764
Column 3	14	13.8	0.985714	0.116703		2v3	10.8		4.04421	52	3.764
Column 4	14	14.1	1.00714	0.142253		2v4	10.7786		4.07641	52	3.764
						3v4	0.0214286		0.00593817	52	3.764
ANOVA
Source of Variation	SS	df	MS	F	P-value	F crit
Between Groups	2953.82	3	984.606	75.8902	5.3278e-19	2.7826
Within Groups	674.652	52	12.9741
Total	3628.47	55
