# Supplementary material for: Activity-induced Ca2+ signaling in perisynaptic Schwann cells of the early postnatal mouse is mediated by P2Y1 receptors and regulates muscle fatigue
Source: eLife. 2018 Jan 31;7:e30839. doi: 10.7554/eLife.30839 (PMC5798932; doi:10.7554/eLife.30839)
Supplement: Figure 3—source data 1. — These values were subjected to 1-way ANOVA and are plotted in Figure 3D. [file elife-30839-fig3-data1.xlsx]

## Sheet: Sheet1
				WT	WT	WT	WT	WT	WT	WT	WT	WT	WT	WT	WT	KO	KO	KO
				stim	stim,a+c	musc	musc+a		nic+c	stim,sur	stim,MRS	stim,CPA	ATP	ADP	Aden	Stim	Stim,NS	musc
				100	100	100	3		0	0	0		100	100		0		100
				100	100	100	11	41	0	0	0	0	100	100	100	0		100
				100	100	100	5	34	0	0	0	0	100	100	100	0	100	100
				100	100	100	1	28		0	0	0	100	100	100	0	100	100
				100	100			10		0	0					0	100	100
				100	100					0						0		100
				100	100											0		100
				100	100
				100	100	100	5	28.25	0	0	0	0	100	100	100	0	100	100
				0	0	0	4.32049	13.2759	0	0	0	0	0	0	0	0	0	0
								q	df	q critical
						100		46.6061	58	5.006
Anova: Single Factor
SUMMARY
Groups	Count	Sum	Average	Variance
Column 1	8	800	100	0
Column 2	8	800	100	0
Column 3	4	400	100	0
Column 4	4	0	0	0
Column 5	4	113	28.25	176.25
Column 6	3	0	0	0
Column 7	6	0	0	0
Column 8	5	0	0	0
Column 9	3	0	0	0
Column 10	4	400	100	0
Column 11	4	400	100	0
Column 12	3	300	100	0
Column 13	7	0	0	0
Column 14	3	300	100	0
Column 15	7	700	100	0
ANOVA
Source of Variation	SS	df	MS	F	P-value	F crit
Between Groups	170050	14	12146.4	1332.38	2.82465e-67	1.8662
Within Groups	528.75	58	9.11638
Total	170579	72
