# Supplementary material for: Activity-induced Ca2+ signaling in perisynaptic Schwann cells of the early postnatal mouse is mediated by P2Y1 receptors and regulates muscle fatigue
Source: eLife. 2018 Jan 31;7:e30839. doi: 10.7554/eLife.30839 (PMC5798932; doi:10.7554/eLife.30839)
Supplement: Figure 3—source data 2. — Averages of background-subtracted, normalized SD iu16 values were transformed into ∆f/f, in %, plotted and shown in Figure 3E. Below the plot, decibels were calculated for each of the samples and compared statistically. [file elife-30839-fig3-data2.xlsx]

## Sheet: Sheet1
Time	deltaf/f -40Hz	deltaf/f-40Hz+NS
0	1.96796e-14	-2.28219
0.04	0.456439	10.5934
0.08	7.73066	8.48179
0.12	3.65373	6.91306
0.16	-2.96021	4.83028
0.2	-0.604892	0.551715
0.24	1.93654	8.08296
0.28	6.1309	7.01941
0.32	-1.98307	3.297
0.36	3.61828	5.20695
0.4	4.81698	6.72693
0.44	2.51485	3.77559
0.48	-0.68909	5.75202
0.52	-5.0452	3.57396
0.56	6.58734	2.17806
0.6	-1.92325	3.26376
0.64	1.61083	2.64336			40 Hz, 45s Stim
0.68	-0.717894	5.66117
0.72	1.34716	3.7623		dB	16.3	14.7	16.2	18.1	16.325
0.76	-5.30887	3.35904							1.39134
0.8	1.97864	6.09545
0.84	0.946114	3.96171			40 Hz Stim, 45s, +NS (neostigmine)
0.88	-1.47346	5.15599
0.92	5.88053	-2.02517		dB	20.3	23.1	18.4	18	19.95
0.96	4.88567	8.9493							2.32737	0.0368419
1	0.307985	2.53036
1.04	1.81246	7.35842
1.08	3.44102	1.44908
1.12	-1.43579	5.3266
1.16	-0.505185	6.16414
1.2	-3.51857	0.609324
1.24	2.45059	-0.773287
1.28	5.11832	5.88053
1.32	0.897368	1.0857
1.36	2.92032	0.039883
1.4	5.49056	3.60055
1.44	3.40778	1.8036
1.48	1.57316	-2.1559
1.52	0.00221572	-1.55101
1.56	8.33776	2.42843
1.6	8.92272	4.23203
1.64	-6.19295	0.365594
1.68	-2.76301	0.545068
1.72	1.55101	2.12266
1.76	0.565009	-2.03182
1.8	0.487459	1.19427
1.84	-1.81468	2.3531
1.88	-1.85678	6.11761
1.92	3.24825	-2.75636
1.96	-1.84348	1.64407
2	3.07985	4.96765
2.04	-7.68413	1.13667
2.08	1.76593	1.7903
2.12	3.85757	0.702384
2.16	-2.94913	-1.03917
2.2	1.37596	3.78224
2.24	1.08792	-3.14189
2.28	-0.771072	-7.90791
2.32	4.12346	4.56439
2.36	-1.49118	1.94984
2.4	0.948329	-3.9174
2.44	0.365594	-3.25268
2.48	4.08801	1.59089
2.52	-6.41895	5.5238
2.56	2.02074	2.9314
2.6	6.75795	3.2128
2.64	0.717894	0.157316
2.68	-3.29256	-1.28512
2.72	0.702384	-1.07241
2.76	6.52752	-1.46681
2.8	8.46849	4.03705
2.84	-3.6493	0.00664717
2.88	1.81689	2.05176
2.92	0.217141	-2.60791
2.96	-1.53993	-0.217141
3	3.05105	1.59754
3.04	2.15811	-1.01702
3.08	4.44252	-3.18399
3.12	8.00984	-2.81618
3.16	4.20987	-0.172826
3.2	-0.549499	-7.72401
3.24	-1.75485	-0.226004
3.28	-0.0686874	5.03855
3.32	0.915094	1.50448
3.36	-0.350084	-6.35912
3.4	3.19064	0.301338
3.44	1.84127	-0.726757
3.48	7.34069	-0.436497
3.52	1.46459	-2.46167
3.56	3.22166	-2.64336
3.6	10.1524	-3.21945
3.64	-1.59089	2.94026
3.68	3.2128	-7.5822
3.72	1.23859	-2.9026
3.76	5.33324	0.711247
3.8	-1.19649	1.03917
3.84	-1.0281	-0.365594
3.88	-2.27333	1.25853
3.92	-0.226004	-3.15076
3.96	7.01276	-5.721
4	-3.60055	-2.01409
4.04	3.81326	-2.67216
4.08	-5.34875	-4.19436
4.12	0.728973	2.82505
4.16	-5.12275	-0.808739
4.2	-0.257024	0.569441
4.24	-2.63893	-2.29549
4.28	1.29398	-2.46167
4.32	2.56581	0.0509616
4.36	-0.221572	0.500753
4.4	4.20766	0.715678
4.44	2.00523	0.895152
4.48	-2.14039	-5.0164
4.52	4.74165	-8.58814
4.56	2.74306	0.350084
4.6	1.90995	-5.834
4.64	2.06949	-0.607108
4.68	3.74457	-3.85314
4.72	1.38261	-1.33387
4.76	3.31472	-1.59754
4.8	-4.79926	-4.35168
4.84	3.11752	-1.77479
4.88	1.93876	0.565009
4.92	-2.39076	-6.95515
4.96	1.76815	-4.0592
5	0.950545	-2.56802
5.04	4.51121	-5.82957
5.08	-0.00664717	-3.27484
5.12	3.33245	-3.10644
5.16	2.6921	-1.23859
5.2	0.615971	-0.214925
5.24	1.78366	-3.34353
5.28	-2.70097	2.27555
5.32	6.27714	-3.43437
5.36	-2.38412	-6.2284
5.4	-4.33395	-0.587167
5.44	0.868563	-4.67739
5.48	0.299123	0.024373
5.52	0.161748	-0.655854
5.56	3.27705	-1.4801
5.6	1.41806	3.14633
5.64	0.0110786	-2.88709
5.68	-0.505185	-0.930604
5.72	-7.04821	-4.23868
5.76	-4.42923	-3.523
5.8	-0.438713	-6.39901
5.84	3.5651	-9.91979
5.88	-14.9783	-26.5133
5.92	-39.6769	-1.30284
5.96	-38.2567	22.3212
6	-32.2432	34.3083
6.04	-25.9217	48.8744
6.08	-20.1498	62.4103
6.12	-17.2693	78.4233
6.16	-8.34884	86.6148
6.2	0.456439	94.0752
6.24	9.9353	110.735
6.28	10.0195	114.863
6.32	11.894	133.885
6.36	12.3327	137.935
6.4	15.3084	155.998
6.44	14.9251	177.674
6.48	14.4066	196.302
6.52	19.1682	216.166
6.56	30.3576	247.946
6.6	28.0178	272.1
6.64	33.145	306.827
6.68	37.2352	326.815
6.72	49.2112	349.528
6.76	56.317	365.623
6.8	71.6166	384.195
6.84	82.2299	397.802
6.88	98.4091	415.421
6.92	103.324	429.423
6.96	123.267	440.727
7	142.557	457.374
7.04	156.319	469.857
7.08	179.079	487.231
7.12	196.258	493.878
7.16	212.386	503.328
7.2	229.07	520.608
7.24	242.839	535.341
7.28	265.537	549.22
7.32	279.026	552.464
7.36	295.761	568.882
7.4	303.184	578.102
7.44	325.235	588.975
7.48	332.474	596.973
7.52	351.234	604.569
7.56	365.543	620.3
7.6	379.726	628.895
7.64	394.625	638.048
7.68	396.608	644.764
7.72	414.613	651.582
7.76	427.942	659.339
7.8	434.339	667.675
7.84	441.543	676.42
7.88	461.207	685.157
7.92	468.878	688.452
7.96	477.692	699.716
8	489.486	705.32
8.04	490.102	716.662
8.08	500.368	718.145
8.12	503.784	730.422
8.16	502.716	736.433
8.2	509.02	745.427
8.24	518.712	745.569
8.28	523.881	762.641
8.32	529.068	767.522
8.36	528.481	769.452
8.4	539.681	775.417
8.44	536.249	779.015
8.48	534.559	786.907
8.52	536.936	791.62
8.56	534.627	795.07
8.6	545.662	808.905
8.64	543.703	812.776
8.68	539.504	812.92
8.72	547.385	820.46
8.76	544.758	824.743
8.8	545.305	824.309
8.84	553.809	827.222
8.88	547.253	830.284
8.92	549.384	840.836
8.96	544.303	837.74
9	549.951	840.027
9.04	547.323	840.845
9.08	550.915	844.221
9.12	551.115	855.555
9.16	548.666	845.85
9.2	541.436	856.319
9.24	537.16	857.793
9.28	543.368	860.323
9.32	536.311	863.235
9.36	532.037	862.109
9.4	537.299	868.366
9.44	538.414	867.083
9.48	532.74	865.791
9.52	530.176	873.635
9.56	535.751	873.735
9.6	527.358	872.656
9.64	525.33	879.219
9.68	524.674	877.375
9.72	524.169	880.081
9.76	528.674	886.163
9.8	521.506	879.239
9.84	520.015	882.5
9.88	522.549	880.125
9.92	521.723	884.745
9.96	516.126	887.705
10	514.759	881.676
10.04	514.387	892.781
10.08	513.735	891.496
10.12	512.432	888.729
10.16	512.621	885.536
10.2	509.676	891.713
10.24	516.308	888.252
10.28	512.995	897.053
10.32	514.307	897.029
10.36	504.635	893.41
10.4	498.103	896.898
10.44	500.793	902.165
10.48	508.214	897.689
10.52	505.929	898.735
10.56	494.37	900.931
10.6	492.591	903.321
10.64	494.153	905.519
10.68	492.125	902.127
10.72	494.259	902.643
10.76	494.656	901.396
10.8	489.054	900.802
10.84	488.8	903.262
10.88	489.602	901.793
10.92	487	903.895
10.96	482.458	899.645
11	479.383	902.185
11.04	479.487	903.359
11.08	477.918	900.631
11.12	472.813	902.185
11.16	476.006	901.77
11.2	468.346	904.954
11.24	469.376	897.277
11.28	461.593	899.304
11.32	462.51	902.75
11.36	467.575	900.804
11.4	457.753	897.23
11.44	467.094	900.864
11.48	457.952	895.32
11.52	458.249	895.659
11.56	452.125	897.733
11.6	457.434	898.5
11.64	451.739	895.001
11.68	448.564	894.804
11.72	444.784	896.519
11.76	451.05	891.509
11.8	445.387	889.825
11.84	443.905	889.489
11.88	439.954	888.361
11.92	437.488	890.652
11.96	435.908	888.062
12	427.752	888.392
12.04	428.935	883.92
12.08	441.74	882.615
12.12	426.252	877.26
12.16	430.152	886.048
12.2	420.566	877.508
12.24	422.284	882.239
12.28	413.689	879.682
12.32	412.652	872.744
12.36	410.274	874.805
12.4	405.504	881.966
12.44	409.807	876.742
12.48	415.592	871.907
12.52	405.2	873.294
12.56	404.799	868.732
12.6	401.686	868.499
12.64	393.001	865.209
12.68	384.765	861.765
12.72	388.944	862.8
12.76	395.285	855.803
12.8	381.348	857.314
12.84	393.519	857.394
12.88	379.323	854.6
12.92	381.073	852.112
12.96	384.98	846.869
13	372.678	845.93
13.04	367.26	843.116
13.08	374.018	842.768
13.12	360.11	838.631
13.16	370.87	838.607
13.2	362.288	836.511
13.24	352.036	837.935
13.28	352.916	830.42
13.32	357.467	833.783
13.36	350.242	826.407
13.4	352.085	821.783
13.44	351.323	824.59
13.48	343.12	818.071
13.52	342.245	814.715
13.56	344.075	812.317
13.6	329.937	812.802
13.64	341.866	805.548
13.68	335.024	810.452
13.72	331.96	803.459
13.76	326.733	801.394
13.8	328.871	801.462
13.84	320.69	797.609
13.88	323.143	794.846
13.92	321.508	791.782
13.96	310.352	795.422
14	305.98	785.576
14.04	317.19	784.189
14.08	313.458	784.913
14.12	298.575	776.817
14.16	294.093	774.344
14.2	290.466	773.21
14.24	289.491	768.138
14.28	285.487	768.517
14.32	291.02	762.774
14.36	282.675	759.299
14.4	289.362	758.039
14.44	290.672	756.769
14.48	283.524	751.892
14.52	282.358	742.894
14.56	274.692	744.536
14.6	274.26	740.49
14.64	263.917	736.932
14.68	263.944	738.529
14.72	250.281	731.437
14.76	247.481	721.014
14.8	245.475	732.212
14.84	252.145	722.691
14.88	256.534	723.932
14.92	249.632	720.278
14.96	241.968	714.613
15	236.659	714.653
15.04	237.12	707.531
15.08	243.054	703.381
15.12	235.518	703.813
15.16	238.802	706.716
15.2	237.53	698.157
15.24	234.825	695.664
15.28	228.521	692.938
15.32	226.035	692.775
15.36	225.889	691.124
15.4	224.608	687.264
15.44	226.391	681.419
15.48	226.177	681.481
15.52	220.176	677.03
15.56	224.018	675.113
15.6	217.788	670.954
15.64	221.581	666.649
15.68	213.631	660.757
15.72	215.127	660.274
15.76	218.147	665.767
15.8	203.749	659.43
15.84	213.155	656.742
15.88	210.059	653.43
15.92	208.586	641.124
15.96	206.239	639.907
16	199.109	638.232
16.04	199.832	635.133
16.08	203.649	637.665
16.12	187.902	632.106
16.16	193.541	630.971
16.2	199.916	625.665
16.24	190.787	624.47
16.28	174.377	624.606
16.32	180.231	612.935
16.36	177.544	616.489
16.4	182.35	609.667
16.44	178.8	609.315
16.48	183.542	605.313
16.52	180.462	596.687
16.56	178.007	593.2
16.6	179.243	586.969
16.64	172.592	590.049
16.68	179.657	587.319
16.72	175.86	580.949
16.76	170.214	579.963
16.8	178.359	578.426
16.84	171.987	573.564
16.88	166.884	573.546
16.92	169.534	574.158
16.96	154.629	563.928
17	154.68	566.877
17.04	151.547	562.701
17.08	158.021	561.192
17.12	149.182	555.643
17.16	147.727	553.676
17.2	143.807	554.072
17.24	145.161	549.043
17.28	140.885	550.514
17.32	144.543	542.577
17.36	143.096	543.009
17.4	134.182	540.419
17.44	136.371	535.128
17.48	133.484	530.805
17.52	135.387	527.852
17.56	132.467	525.43
17.6	131.293	523.09
17.64	118.539	521.838
17.68	128.935	518.716
17.72	119.263	516.332
17.76	120.551	516.74
17.8	122.791	515.627
17.84	120.686	510.334
17.88	120.757	504.522
17.92	121.138	507.064
17.96	123.777	497.093
18	114.365	500.419
18.04	109.034	497.292
18.08	120.688	494.762
18.12	118.408	493.014
18.16	106.02	494.871
18.2	94.3012	487.796
18.24	106.993	485.873
18.28	99.6543	484.322
18.32	95.9984	484.63
18.36	102.282	482.799
18.4	106.612	480.597
18.44	107.786	477.158
18.48	102.038	475.43
18.52	100.093	476.013
18.56	95.0501	473.624
18.6	91.7664	467.212
18.64	89.8808	465.421
18.68	90.9953	465.554
18.72	91.8905	463.184
18.76	87.4479	465.417
18.8	86.9716	458.983
18.84	85.9634	454.609
18.88	95.9541	449.577
18.92	82.354	454.469
18.96	90.6696	453.352
19	85.4272	451.788
19.04	80.0363	449.918
19.08	81.4743	452.114
19.12	84.1864	449.38
19.16	78.441	445.318
19.2	75.5074	445.85
19.24	85.6089	439.411
19.28	82.0238	440.131
19.32	76.7659	440.543
19.36	71.8625	435.035
19.4	72.6225	432.518
19.44	70.9186	428.882
19.48	74.4682	435.068
19.52	79.5156	426.088
19.56	68.7096	428.926
19.6	70.1852	421.098
19.64	66.9481	422.241
19.68	66.8506	424.477
19.72	58.9715	423.837
19.76	59.6207	418.778
19.8	53.6161	420.469
19.84	56.5408	415.235
19.88	60.4427	414.311
19.92	66.7398	407.15
19.96	59.6716	413.691
20	55.9204	409.712
20.04	56.8865	407.941
20.08	51.048	407.221
20.12	51.6662	404.148
20.16	47.0841	402.923
20.2	45.8987	403.855
20.24	47.3079	403.824
20.28	47.6336	399.061
20.32	43.4171	402.045
20.36	42.2317	396.933
20.4	43.8824	399.865
20.44	44.0397	399.639
20.48	46.3972	396.889
20.52	44.3721	391.483
20.56	41.4119	395.285
20.6	44.4075	390.694
20.64	40.5056	386.107
20.68	37.3106	392.588
20.72	37.592	383.825
20.76	39.6991	381.915
20.8	28.78	383.87
20.84	34.7248	383.796
20.88	37.9996	376.897
20.92	35.0372	380.754
20.96	31.7602	375.097
21	32.1612	379.389
21.04	22.9527	374.2
21.08	25.2947	380.149
21.12	22.7865	373.258
21.16	21.7252	372.893
21.2	22.1594	365.769
21.24	24.6787	372.385
21.28	14.2272	371.286
21.32	22.6115	369.935
21.36	20.347	369.323
21.4	23.1344	364.105
21.44	27.6788	363.345
21.48	24.3951	359.302
21.52	26.5133	363.498
21.56	17.4798	360.525
21.6	15.366	360.859
21.64	15.9399	357.95
21.68	18.5722	361.621
21.72	9.78242	349.925
21.76	12.572	354.797
21.8	21.6188	356.222
21.84	13.1215	356.545
21.88	23.6839	349.289
21.92	13.8128	353.656
21.96	19.2812	352.327
22	19.5249	344.629
22.04	9.5409	344.182
22.08	10.538	342.533
22.12	10.8039	342.267
22.16	10.6798	341.877
22.2	4.3406	343.88
22.24	6.08437	339.788
22.28	8.99362	332.188
22.32	1.77701	329.367
22.36	8.11176	332.826
22.4	3.43659	334.973
22.44	4.67739	328.142
22.48	-0.808739	335.429
22.52	9.82008	330.227
22.56	-1.55101	325.955
22.6	7.98768	326.704
22.64	1.68617	324.654
22.68	0.469733	325.946
22.72	-2.11158	325.033
22.76	2.21129	327.482
22.8	2.72977	321.415
22.84	4.44696	323.086
22.88	-1.34273	319.319
22.92	-2.68989	320.254
22.96	3.12417	318.537
23	4.28964	312.887
23.04	-4.8059	318.865
23.08	-5.50386	318.577
23.12	5.94922	308.932
23.16	3.87087	314.008
23.2	6.44332	312.087
23.24	4.76602	311.455
23.28	8.04751	312.093
23.32	0.0974918	310.022
23.36	-0.0354516	308.34
23.4	-3.54959	310.024
23.44	-2.49047	306.102
23.48	-4.6929	307.582
23.52	-16.8129	302.069
23.56	-5.13826	303.997
23.6	-6.31924	303.379
23.64	-9.1044	298.185
23.68	-12.4324	299.021
23.72	-7.5822	302.887
23.76	-7.06372	297.031
23.8	-3.94842	299.218
23.84	-13.075	299.337
23.88	-7.76611	294.498
23.92	-11.894	291.33
23.96	-9.21076	292.471
24	-11.7367	288.647
24.04	-7.32961	290.125
24.08	-7.43375	287.395
24.12	-12.0557	287.466
24.16	-11.863	287.51
24.2	-8.91164	284.069
24.24	-12.0048	279.786
24.28	-11.298	280.77
24.32	-5.4817	281.873
24.36	-16.5625	285.359
24.4	-9.50102	279.64
24.44	-7.14127	277.065
24.48	-7.8636	275.071
24.52	-17.872	278.463
24.56	-14.9295	278.308
24.6	-21.754	270.761
24.64	-18.211	267.839
24.68	-13.7463	270.318
24.72	-17.5663	272.029
24.76	-12.4435	273.27
24.8	-22.1528	271.134
24.84	-17.1275	268.563
24.88	-15.6585	267.668
24.92	-29.5688	262.579
24.96	-15.7538	263.744
25	-16.1349	264.814
25.04	-25.7888	264.396
25.08	-27.989	258.739
25.12	-21.9445	262.942
25.16	-25.4764	259.144
25.2	-25.9838	259.477
25.24	-22.4852	259.561
25.28	-19.0907	258.677
25.32	-22.5073	257.706
25.36	-15.8668	255.46
25.4	-24.0827	257.777
25.44	-22.0398	251.653
25.48	-20.3027	251.77
25.52	-25.0288	249.171
25.56	-24.1824	245.484
25.6	-22.1772	251.247
25.64	-18.7384	248.564
25.68	-17.9784	247.915
25.72	-24.8715	252.262
25.76	-23.8478	247.288
25.8	-25.2437	242.221
25.84	-27.023	245.803
25.88	-33.9094	243.116
25.92	-24.712	244.671
25.96	-24.3951	243.732
26	-33.6834	242.77
26.04	-31.7092	241.119
26.08	-28.9329	242.444
26.12	-32.0482	238.844
26.16	-27.2977	237.689
26.2	-27.6146	233.805
26.24	-26.6574	236.012
26.28	-31.1132	235.571
26.32	-33.0586	235.381
26.36	-32.2809	231.177
26.4	-21.8271	235.281
26.44	-25.2282	236.945
26.48	-26.9698	232.609
26.52	-32.3473	227.818
26.56	-31.964	226.631
26.6	-29.1633	228.678
26.64	-31.3348	228.552
26.68	-28.1818	226.764
26.72	-33.8341	225.171
26.76	-35.3031	226.471
26.8	-30.9514	223.919
26.84	-36.2869	224.47
26.88	-30.4551	221.528
26.92	-36.1384	225.554
26.96	-32.7417	221.962
27	-33.0542	226.879
27.04	-34.4501	216.578
27.08	-22.8197	221.329
27.12	-25.8065	222.479
27.16	-28.2505	220.97
27.2	-33.6302	214.781
27.24	-33.433	219.075
27.28	-36.637	217.792
27.32	-35.6953	219.476
27.36	-28.359	214.823
27.4	-31.9352	215.22
27.44	-28.0909	215.393
27.48	-30.9647	218.054
27.52	-32.6996	209.658
27.56	-26.9055	214.892
27.6	-36.1584	214.571
27.64	-27.8428	213.004
27.68	-30.8229	211.438
27.72	-30.5836	211.156
27.76	-29.6929	204.567
27.8	-20.4578	206.705
27.84	-35.7307	210.274
27.88	-33.1716	211.701
27.92	-32.5645	204.323
27.96	-29.8214	199.477
28	-34.6738	207.498
28.04	-29.1235	206.297
28.08	-24.6809	208.056
28.12	-26.5931	203.177
28.16	-36.6303	200.106
28.2	-26.9964	201.276
28.24	-32.0482	197.899
28.28	-38.6245	199.67
28.32	-27.6744	199.355
28.36	-30.5061	194.343
28.4	-32.7041	198.529
28.44	-27.9358	196.189
28.48	-25.5805	196.402
28.52	-33.8562	194.986
28.56	-35.004	194.56
28.6	-36.5616	190.993
28.64	-35.939	192.473
28.68	-29.9832	191.523
28.72	-34.3238	186.043
28.76	-35.7507	190.085
28.8	-39.9628	189.196
28.84	-35.004	190.811
28.88	-27.342	188.76
28.92	-35.7285	195.544
28.96	-43.0382	188.95
29	-33.3067	187.692
29.04	-48.2274	181.306
29.08	-45.5553	185.846
29.12	-44.9282	179.436
29.16	-45.7547	181.855
29.2	-48.4091	188.354
29.24	-43.8536	182.695
29.28	-48.0036	186.644
29.32	-42.4156	180.619
29.36	-38.2035	180.3
29.4	-45.9231	176.706
29.44	-37.7227	179.028
29.48	-49.3597	175.222
29.52	-35.8637	176.179
29.56	-40.7338	177.672
29.6	-44.7665	178.392
29.64	-48.511	171.009
29.68	-40.3993	171.107
29.72	-41.259	174.832
29.76	-46.2887	170.633
29.8	-37.2618	171.96
29.84	-36.0454	168.749
29.88	-45.5087	175.505
29.92	-43.242	172.215
29.96	-44.392	168.787
30	-45.2561	173.343
30.04	-38.2855	170.36
30.08	-42.1563	168.18
30.12	-47.7776	165.986
30.16	-37.4701	164.695
30.2	-44.6933	165.481
30.24	-40.3084	164.91
30.28	-48.0147	164.566
30.32	-39.9561	162.428
30.36	-42.0721	159.512
30.4	-42.0456	161.872
30.44	-42.9606	162.359
30.48	-45.8699	158.112
30.52	-43.5877	161.294
30.56	-37.8002	159.284
30.6	-35.1436	156.601
30.64	-37.9022	159.494
30.68	-33.905	161.05
30.72	-47.638	158.739
30.76	-39.9517	154.243
30.8	-43.5678	159.618
30.84	-41.2235	154.808
30.88	-39.4665	156.818
30.92	-38.9746	156.891
30.96	-49.9513	156.04
31	-49.0096	154.203
31.04	-39.0122	149.814
31.08	-43.9732	152.779
31.12	-42.8078	146.255
31.16	-46.2045	151.467
31.2	-39.1563	153.226
31.24	-44.5715	148.62
31.28	-51.0569	148.491
31.32	-40.7316	148.702
31.36	-39.852	149.162
31.4	-42.3513	150.452
31.44	-49.8094	148.465
31.48	-51.0525	147.818
31.52	-51.048	153.647
31.56	-49.599	146.027
31.6	-41.7907	150.629
31.64	-43.601	142.325
31.68	-43.0205	144.817
31.72	-50.2349	148.642
31.76	-53.8997	142.023
31.8	-53.6626	143.648
31.84	-52.7497	151.697
31.88	-49.0229	143.927
31.92	-52.2135	140.076
31.96	-45.4866	141.928
32	-49.2622	144.813
32.04	-57.2277	146.581
32.08	-50.0465	140.763
32.12	-44.7066	132.966
32.16	-49.5391	141.715
32.2	-47.8973	141.569
32.24	-49.7075	137.18
32.28	-53.8332	142.761
32.32	-52.4683	140.785
32.36	-54.6198	135.921
32.4	-49.7009	133.471
32.44	-54.5223	136.46
32.48	-56.2085	140.585
32.52	-56.2461	134.59
32.56	-57.97	133.138
32.6	-52.4683	129.934
32.64	-48.5819	129.786
32.68	-51.0082	135.609
32.72	-53.6737	130.825
32.76	-52.8361	128.124
32.8	-54.6353	135.886
32.84	-49.0871	135.409
32.88	-55.5327	129.782
32.92	-53.6559	128.78
32.96	-51.0525	129.595
33	-53.7712	131.457
33.04	-60.8415	127.471
33.08	-55.9514	123.792
33.12	-63.2611	128.665
33.16	-61.7721	128.41
33.2	-56.4411	122.935
33.24	-61.2625	127.349
33.28	-55.4485	122.266
33.32	-51.5975	125.857
33.36	-57.7949	121.918
33.4	-59.5475	123.817
33.44	-62.9376	125.306
33.48	-57.1856	124.595
33.52	-66.3077	121.193
33.56	-63.5957	123.117
33.6	-59.9796	125.171
33.64	-56.4943	122.66
33.68	-57.2543	121.178
33.72	-58.741	119.913
33.76	-64.0942	119.829
33.8	-60.9014	119.649
33.84	-55.1294	119.571
33.88	-63.8283	119.487
33.92	-69.1239	121.938
33.96	-69.3676	117.048
34	-63.3675	117.919
34.04	-68.3949	120.467
34.08	-69.4053	115.187
34.12	-75.8087	120.662
34.16	-69.9459	117.677
34.2	-68.2044	116.137
34.24	-76.8169	118.96
34.28	-71.8581	112.641
34.32	-69.1771	113.811
34.36	-68.8602	118.264
34.4	-74.0074	119.567
34.44	-71.7584	115.122
34.48	-73.4667	117.019
34.52	-67.6837	118.592
34.56	-65.1046	113.159
34.6	-75.0576	113.961
34.64	-76.181	107.673
34.68	-71.5811	112.876
34.72	-71.0826	112.468
34.76	-71.5036	109.268
34.8	-71.6498	106.523
34.84	-65.5854	114.686
34.88	-78.3169	110.39
34.92	-69.8905	110.075
34.96	-76.387	107.651
35	-77.342	104.097
35.04	-77.455	109.789
35.08	-79.8436	105.814
35.12	-85.6377	107.91
35.16	-80.6878	107.073
35.2	-71.9135	107.042
35.24	-79.1257	111.597
35.28	-81.45	107.281
35.32	-84.6606	105.719
35.36	-80.2978	105.457
35.4	-85.3563	102.559
35.44	-81.7956	107.228
35.48	-81.3259	103.366
35.52	-86.493	103.527
35.56	-84.326	103.06
35.6	-88.671	105.59
35.64	-70.6239	102.991
35.68	-83.5327	101.894
35.72	-78.5607	107.553
35.76	-83.4641	106.45
35.8	-85.1148	99.0273
35.84	-87.7005	102.351
35.88	-87.6961	104.604
35.92	-86.9848	102.934
35.96	-85.3519	96.2599
36	-87.182	101.877
36.04	-83.0143	101.549
36.08	-86.2625	103.492
36.12	-90.53	101.19
36.16	-85.7551	99.6211
36.2	-89.0765	101.527
36.24	-94.0774	97.7355
36.28	-90.5455	99.435
36.32	-90.0248	99.4815
36.36	-89.369	99.7297
36.4	-85.2433	92.5928
36.44	-99.2156	95.1675
36.48	-85.487	97.3589
36.52	-90.8734	99.2378
36.56	-87.5255	97.9926
36.6	-98.5044	93.0626
36.64	-89.2427	97.6513
36.68	-99.6876	91.4096
36.72	-88.1437	98.6506
36.76	-88.6777	101.761
36.8	-90.7028	97.1041
36.84	-93.5412	94.3322
36.88	-90.4591	93.9932
36.92	-88.0019	90.0004
36.96	-94.6335	96.6986
37	-89.3756	91.146
37.04	-98.1521	90.7383
37.08	-87.9443	94.5693
37.12	-96.313	94.5316
37.16	-84.9065	88.1747
37.2	-92.8787	92.5109
37.24	-87.8645	91.855
37.28	-87.931	90.8889
37.32	-97.9061	85.7086
37.36	-92.5507	93.971
37.4	-95.6173	88.9568
37.44	-90.2708	86.8054
37.48	-93.1313	88.671
37.52	-95.2827	92.6549
37.56	-94.5737	86.2869
37.6	-86.1163	90.4569
37.64	-95.5065	86.4509
37.68	-87.2419	92.4045
37.72	-99.5458	89.5817
37.76	-94.5848	81.7424
37.8	-102.444	91.0817
37.84	-105.799	88.8438
37.88	-91.5138	86.5927
37.92	-98.3714	89.3424
37.96	-88.2677	84.4478
38	-95.0323	87.4258
38.04	-91.8727	86.103
38.08	-96.4349	89.8741
38.12	-91.2501	84.3636
38.16	-97.9261	86.7345
38.2	-97.6403	84.2285
38.24	-103.237	84.1088
38.28	-101.212	84.6672
38.32	-96.4947	83.4973
38.36	-99.0805	85.0838
38.4	-98.5731	80.4994
38.44	-97.4785	81.0822
38.48	-100.035	78.554
38.52	-99.1758	79.6752
38.56	-98.7548	79.0459
38.6	-96.8847	87.4479
38.64	-93.5124	77.023
38.68	-102.998	84.2506
38.72	-101.821	80.803
38.76	-101.872	77.845
38.8	-93.7938	81.9817
38.84	-103.957	80.8894
38.88	-102.852	81.1486
38.92	-104.458	78.3723
38.96	-99.497	79.8679
39	-101.002	78.8221
39.04	-103.488	75.9528
39.08	-99.8183	74.9956
39.12	-106.441	82.6332
39.16	-104.744	81.5253
39.2	-97.5782	75.5783
39.24	-104.01	82.2565
39.28	-101.019	75.9904
39.32	-99.3907	79.0326
39.36	-99.6344	77.2512
39.4	-99.9202	75.7822
39.44	-107.387	76.7105
39.48	-102.63	76.3804
39.52	-105.311	78.8022
39.56	-99.2666	76.4269
39.6	-96.8227	77.2733
39.64	-109.505	75.9018
39.68	-102.003	74.5214
39.72	-101.152	75.6337
39.76	-104.092	76.2785
39.8	-107.237	69.6313
39.84	-103.457	76.9343
39.88	-106.995	77.3044
39.92	-108.449	74.7762
39.96	-105.251	78.5562
40	-107.088	78.8886
40.04	-107.946	75.0665
40.08	-113.316	77.4617
40.12	-100.612	74.2666
40.16	-115.747	73.0391
40.2	-106.893	70.9098
40.24	-108.812	74.9402
40.28	-102.253	72.299
40.32	-107.325	79.8037
40.36	-106.195	73.624
40.4	-104.773	68.9068
40.44	-107.538	72.0043
40.48	-101.611	75.0044
40.52	-107.458	73.593
40.56	-113.662	75.7356
40.6	-111.364	74.7829
40.64	-102.103	70.6793
40.68	-107.62	74.6145
40.72	-104.044	69.4075
40.76	-111.772	72.3766
40.8	-105.71	69.9747
40.84	-117.624	65.0669
40.88	-113.72	66.3542
40.92	-104.095	71.8603
40.96	-119.17	71.6676
41	-111.378	69.6402
41.04	-112.902	69.5117
41.08	-107.875	66.0706
41.12	-111.313	69.0796
41.16	-111.761	71.2155
41.2	-112.732	69.9459
41.24	-117.857	69.9083
41.28	-111.391	71.5634
41.32	-110.188	65.7649
41.36	-109.676	67.7191
41.4	-109.341	67.0832
41.44	-110.877	63.1658
41.48	-104.892	64.287
41.52	-118.65	65.5101
41.56	-119.131	65.6541
41.6	-111.553	59.532
41.64	-114.072	69.4873
41.68	-115.497	64.5019
41.72	-117.985	63.2035
41.76	-110.897	68.8071
41.8	-115.506	69.0973
41.84	-113.206	64.9938
41.88	-116.235	60.877
41.92	-118.698	66.8328
41.96	-119.042	69.1837
42	-114.945	67.1231
42.04	-112.796	63.0617
42.08	-118.2	64.1297
42.12	-118.679	67.0566
42.16	-116.195	66.804
42.2	-120.132	64.5351
42.24	-120.874	58.6679
42.28	-115.045	64.3667
42.32	-120.369	65.5943
42.36	-116.503	60.8305
42.4	-124.763	61.6104
42.44	-118.705	62.3903
42.48	-114.09	61.0941
42.52	-120.961	58.1118
42.56	-116.908	65.3616
42.6	-140.401	62.6429
42.64	-134.658	65.9288
42.68	-133.152	67.8277
42.72	-135.846	61.3932
42.76	-137.776	61.3467
42.8	-140.916	60.7064
42.84	-147.649	58.6945
42.88	-142.043	62.8733
42.92	-142.73	59.0955
42.96	-152.674	55.9758
43	-154.443	57.2277
43.04	-151.828	57.3407
43.08	-154.954	54.2719
43.12	-148.941	57.786
43.16	-156.412	54.3317
43.2	-152.603	53.3901
43.24	-155.836	52.9824
43.28	-160.372	50.5938
43.32	-158.666	55.4795
43.36	-161.296	55.7033
43.4	-162.76	48.8921
43.44	-160.793	52.1138
43.48	-157.551	53.4765
43.52	-161.734	49.0229
43.56	-158.395	53.2327
43.6	-159.231	48.8168
43.64	-166.571	47.7355
43.68	-159.82	48.819
43.72	-164.358	44.6645
43.76	-163.534	42.7125
43.8	-165.78	52.1869
43.84	-163.328	40.6895
43.88	-165.776	49.3663
43.92	-161.929	51.9587
43.96	-163.246	48.4135
44	-160.456	46.4548
44.04	-168.73	42.7945
44.08	-167.331	43.0714
44.12	-166.387	43.0249
44.16	-168.202	39.1695
44.2	-166.261	43.971
44.24	-165.116	39.0964
44.28	-167.925	34.7182
44.32	-165.694	35.507
44.36	-168.758	41.9215
44.4	-165.257	39.2825
44.44	-172.168	38.6666
44.48	-169.261	38.5159
44.52	-165.982	39.6725
44.56	-170.983	39.1718
44.6	-166.835	38.0373
44.64	-172.228	35.6288
44.68	-171.561	33.2691
44.72	-170.006	31.368
44.76	-175.089	35.7861
44.8	-168.486	33.6236
44.84	-176.006	29.622
44.88	-178.075	36.894
44.92	-171.945	32.1191
44.96	-174.513	32.9013
45	-180.608	31.738
45.04	-168.905	31.4743
45.08	-174.404	31.7624
45.12	-177.996	29.2941
45.16	-177.16	28.4277
45.2	-171.293	27.5126
45.24	-170.023	24.9845
45.28	-172.303	27.8827
45.32	-174.654	21.6365
45.36	-177.375	24.1758
45.4	-170.236	21.4859
45.44	-174.665	25.791
45.48	-173.786	28.6803
45.52	-169.975	25.9107
45.56	-176.028	20.3846
45.6	-176.256	25.4697
45.64	-178.891	15.7804
45.68	-177.75	19.7665
45.72	-168.798	13.3409
45.76	-174.878	20.0988
45.8	-178.465	22.186
45.84	-179.839	19.7598
45.88	-171.719	17.923
45.92	-174.269	10.4471
45.96	-180.655	14.7479
46	-178.244	13.8837
46.04	-181.607	7.57112
46.08	-185.613	12.0292
46.12	-182.715	16.3277
46.16	-174.561	10.0549
46.2	-182.323	12.7493
46.24	-178.851	13.8195
46.28	-182.5	13.383
46.32	-179.358	10.2743
46.36	-180.092	3.24825
46.4	-182.077	8.29345
46.44	-187.723	10.3231
46.48	-183.546	7.85474
46.52	-182.629	9.35478
46.56	-174.869	6.173
46.6	-181.352	0.396614
46.64	-177.151	5.74537
46.68	-176.139	3.66481
46.72	-180.096	-2.22237
46.76	-181.166	2.75414
46.8	-184.652	2.68324
46.84	-183.522	7.82815
46.88	-189.482	-1.86342
46.92	-180.409	3.29921
46.96	-183.26	-2.77408
47	-183.621	-0.959408
47.04	-182.29	-3.54959
47.08	-184.643	4.11681
47.12	-177.267	-1.10565
47.16	-176.389	-2.42622
47.2	-182.341	1.46681
47.24	-185.095	-9.46557
47.28	-183.01	-0.631481
47.32	-185.522	-1.61526
47.36	-184.173	-8.20039
47.4	-180.991	-9.32155
47.44	-182.992	-6.50093
47.48	-186.969	-12.8534
47.52	-179.037	-7.05929
47.56	-182.784	-7.45148
47.6	-182.771	-5.08508
47.64	-182.826	-11.3223
47.68	-188.223	-10.4516
47.72	-189.154	-10.9878
47.76	-185.635	-14.4354
47.8	-180.105	-8.29123
47.84	-189.93	-18.5811
47.88	-184.153	-15.1201
47.92	-191.587	-15.2309
