# Supplementary material for: Activity-induced Ca2+ signaling in perisynaptic Schwann cells of the early postnatal mouse is mediated by P2Y1 receptors and regulates muscle fatigue
Source: eLife. 2018 Jan 31;7:e30839. doi: 10.7554/eLife.30839 (PMC5798932; doi:10.7554/eLife.30839)
Supplement: Figure 3—source data 3. [file elife-30839-fig3-data3.xlsx]

## Sheet: Sheet1
		WT			KO
10mm		233			214
10		281			334
		290			313
		221			272
		345			213
		267			301
		234			256
		267.286			271.857
		43.1459			47.3759	0.853443
