# Supplementary material for: Activity-induced Ca2+ signaling in perisynaptic Schwann cells of the early postnatal mouse is mediated by P2Y1 receptors and regulates muscle fatigue
Source: eLife. 2018 Jan 31;7:e30839. doi: 10.7554/eLife.30839 (PMC5798932; doi:10.7554/eLife.30839)
Supplement: Figure 3—source data 4. [file elife-30839-fig3-data4.xlsx]

## Sheet: Sheet1
			WT				KO
			depth				depth
1mm		0.527	0.72199			0.275	0.37675
0.73		0.383	0.52471			0.27	0.3699
		0.307	0.42059			0.353	0.48361
		0.281	0.38497			0.387	0.53019
		0.477	0.65349			0.269	0.36853
		0.395	0.54115			0.335	0.45895
		0.31	0.4247			0.269	0.36853
		0.198	0.27126			0.368	0.50416
			0.492858				0.432578
			0.147486				0.0688699	0.312638
