# Supplementary material for: Activity-induced Ca2+ signaling in perisynaptic Schwann cells of the early postnatal mouse is mediated by P2Y1 receptors and regulates muscle fatigue
Source: eLife. 2018 Jan 31;7:e30839. doi: 10.7554/eLife.30839 (PMC5798932; doi:10.7554/eLife.30839)
Supplement: Figure 4—source data 1. — These values were calculated for P7 P2ry1 WT (Columns B-E) and mutant (columns H-L) and compared statistically. Single EPP amplitudes (basal) were also calculated for each genotype (Columns O-Q and U-X) and compared. This data is shown in Figure 4C. [file elife-30839-fig4-data1.xlsx]

## Sheet: Sheet1
	EPPs - % EPP height after 45Hz for 40s													EPP amps (basal)
	113	123	120				112	123	124	120				113	123	120	112			112	123	124	120
	WT1 (M)	WT2 (M)	WT3(F)	WT4(F)			KO1 (M)	KO2 (M)	KO3 (M)	KO4(F)	KO5(F)			WT1 (M)	WT2 (M)	WT3(F)				KO1 (M)	KO2 (M)	KO3 (M)	KO4(F)
	48.4722	37.0686	17.1306	27.4625			63.6364	64.4444	35.3017	25.4264	28.0025			21.6	23.47	23.35				33	18	31.16	32.25
	42.7119	32.6428	28.8588	35.5107			52.6316	23.6579	29.3111	8.31826	15.4874			17.7	15.93	22.87				19	21.98	23.95	27.65
	59.3607	35.4505	28.3836	29.1932			51.7241	48.9971	48.3806	20.7529	10.9005			26.28	20.31	18.25				29	34.9	25.01	20.72
	30.5439	52.9827	40.099	46.946			55	34.8361	37.4376	30	8.18515			23.9	25.48	20.2				30	24.4	24.04	32
	37.1517	35.3655	5.46199	4.54545										19.38	36.1	21.97
			31.0357	26.4301												27.71
	43.6481	38.702	25.1616	28.348		33.9649	55.748	42.9839	37.6077	19.6904	15.6439	34.3348	0.969247	21.772	24.258	22.3917	27.6	24.0054		27.75	24.82	26.04	28.155	26.6913	0.127888
						8.6651						16.6422						2.61898						1.54803
	EPP R2Ps (basal)									EPP T2Ds (basal)
		1213				1213	1214				1213					1213	1214
	WT1	WT2		KO1	KO2	KO3	KO4			WT1	WT2			KO1	KO2	KO3	KO4
	1.7			1.2	1.1					7.8				4.5	5.2
	1.4			1.9	1.2					4.6				6.8	4.4
	1.2			1.2	1.3					3.5				5	4.6
	1.8			1.3						8				3.9
	2									11.7
	1.62			1.4	1.2					7.12				5.05	4.73
	EPP HWs (basal)
		1213				1213	1214
	WT1	WT2		KO1	KO2	KO3	KO4
	10.1			5.8	7.8
	6.2			8.7	6.2							34	34.3
	5.3			6.6	6.5							0	0
	10.5			5.6								0	0
	15.7
	9.56			6.675	6.83
