# Supplementary material for: Activity-induced Ca2+ signaling in perisynaptic Schwann cells of the early postnatal mouse is mediated by P2Y1 receptors and regulates muscle fatigue
Source: eLife. 2018 Jan 31;7:e30839. doi: 10.7554/eLife.30839 (PMC5798932; doi:10.7554/eLife.30839)
Supplement: Figure 4—source data 2. — Red represents cells with quick time to failure (presumptive Type IIB cells), green equals represents cells with an intermediate time to failure (IIA) and blue those with the slowest time to failure. Cells C49-51 represent this value from P7 P2ry1 WT and Cells I49-51 this value from P7 P2ry1 mutants. These values were rewritten in cells T-U to make the graph in Figure 4D. [file elife-30839-fig4-data2.xlsx]

## Sheet: Sheet1
	BHC
	WT F 1/12/17
Tag	1st below 20	1st>50%below 20	1st zero	1st >50% zero pot	80%below 20
1	2.5	5	5.8	21
2	2.6	7	5.4	23.4
3	32	45	45	45
6	23	41	42	45
7	9.9	29	41	45
10	19.9	32.1	45	45
12	2.2	4.3	2.2	19.1										2.5	5	5.8	21		0.1	0.4	0.4	2.3
13	9.3	15.2	11.1	23.1										2.6	7	5.4	23.4		0.1	2.1	0.2	5.1
														2.2	4.3	2.2	19.1		1	1	1.2	3.1
	WT F 1/20/17						KO F 1/20/17							1.8	3.2	5	27.6		1	1.6	3.1	3.3
Tag	1st below 20	1st>50%below 20	1st zero	1st >50% zero pot		Tag	1st below 20	1st>50%below 20	1st zero	1st >50% zero pot				1.2	3.6	1.2	24.1		0.4	0.2	2.1	5.9
1	1.8	3.2	5	27.6		1	0.1	0.4	0.4	2.3				0.8	1.2	3.1	45		0.6	7	1	3
3	1.2	3.6	1.2	24.1		3	0.1	2.1	0.2	5.1				1.5	2.3	3.2	38		0.2	1	1	1	1
4	0.8	1.2	3.1	45		4	1	1	1.2	3.1				2	3	3.2	4.1		1.8	4.9	5	25	8
5	1.5	2.3	3.2	38		5	1	1.6	3.1	3.3				2.7	4.1	2.7	4.1		2.1	4.4	2.6	18	15.3
9	2	3	3.2	4.1		6	0.4	0.2	2.1	5.9				1.4	2.8	23	45
	WT M 1/23/17						KO M 1/23/17
1	9.9	19.5	9.5	45		1	0.6	7	1	3
2	7.8	23.9	45	45		4	7.1	45	37	45				9.9	29	41	45		7.1	45	37	45
3	22.7	31	45	45		5	45	45	45	45				9.3	15.2	11.1	23.1		4	45	5	45
4	34	45	45	45		6	4	45	5	45				9.9	19.5	9.5	45		3	19.3	21.2	45
5	17.8	22.2	24.7	38										7.8	23.9	45	45		6	16.2	24.8	45
														5.1	22.2	45	45		3.9	4.2	5.1	22
							KO M 1/24/17												4.1	25.9	45	45
						1	3	19.3	21.2	45									6.2	32.8	45	45
						3	6	16.2	24.8	45									3.4	9.4	45	45
						5	3.9	4.2	5.1	22									6.4	24.3	6.4	24.3
						7	4.1	25.9	45	45									9.7	24.7	36	45
						8	6.2	32.8	45	45
							KO M 1/13/17							32	45	45	45		45	45	45	45
						1	3.4	9.4	45	45				23	41	42	45		16	27.8	16	45
						2	6.4	24.3	6.4	24.3				19.9	32.1	45	45		32.1	38.7	45	45
						3	16	27.8	16	45				22.7	31	45	45		16	27.8	16	45
						5	32.1	38.7	45	45				34	45	45	45		32.1	38.7	45	45
						7	9.7	24.7	36	45				17.8	22.2	24.7	38		20.6	37.1	45	45
														19.7	45	45	45
	WT M 12/13/16						KO M 12/13/16
3	2.7	4.1	2.7	4.1	5	1	0.2	1	1	1	1
4	19.7	45	45	45	45	3	20.6	37.1	45	45	45
6	5.1	22.2	45	45	25	4	1.8	4.9	5	25	8
7	1.4	2.8	23	45	5	6	2.1	4.4	2.6	18	15.3			Time to >50% below 20 mV
														WT		WT
		1st>50%below 20						1st>50%below 20						StDevs		StDevs			Used in Graph from C49-51 and I49-51)
Avgs	1.87	3.65	5.48	25.14	5		0.811111	2.51111	1.84444	7.41111	8.1			1.59321		2.36614			3.65	2.51		0.115423
	8.4	21.96	30.32	40.62	25		5.38	24.68	27.05	40.63	#DIV/0!			5.12669		13.5283			21.96	24.68		0.337921
	24.1571	37.3286	41.6714	44	45		28.425	37.15	37.75	45	45			9.00272		6.79904			37.33	37.15		0.374138
Ts		0.230845
		0.675841
		0.748275
