# Supplementary material for: Activity-induced Ca2+ signaling in perisynaptic Schwann cells of the early postnatal mouse is mediated by P2Y1 receptors and regulates muscle fatigue
Source: eLife. 2018 Jan 31;7:e30839. doi: 10.7554/eLife.30839 (PMC5798932; doi:10.7554/eLife.30839)
Supplement: Figure 5—source data 1. — The values represent the difference, in microns, of the distance between the two edges of the diaphragm, relative to their starting value. So for example, the starting difference is small because the two edges have not moved yet (i.e., have not contracted yet). When contraction occurs, the two edges move closer together, representing a negative distance from their starting positions (i.e., ‘shortening’). The peak values are the most negative numbers and are conceptually correlated to peak tension values. As the muscle fatigues, the values depart from this peak shortening value and accordingly become less negative. Fatigue curves are shown in the left side of Figure 5B. The values for peak contraction and ending contraction, relative to peak contraction (fatigue) were calculated and are shown in the pair of bar graphs in the right side of Figure 5B. [file elife-30839-fig5-data1.xlsx]

## Sheet: Sheet1
Time(s)	011317-WT	011917-WT	12317-WT	012417-WT	012717-WT	021817a-WT	021817b-WT	022417-WT6	WT-Avg			011317-KO	12317-KO	012417-KO	012717-KO	021717a-KO	021717b-KO	021817-KO	022417-KO1	022417-KO2	KO-Avg		WT-Avg	KO-Avg	WT AUC	KO AUC			WT
0	149.08	149.326	149.62	149.946	149.818	149.604	149.636	149.786	149.602			149.326	149.326	149.032	149.54	149.08	149.326	149.374	149.818	149.786	149.401		149.602	149.401	11079.8	11014			149.08	149.326	149.62	149.946	149.818	149.604	149.636	149.786
0.04	149.08	149.326	143.866	149.946	144.064	149.604	149.636	149.786	148.163			143.572	149.326	149.032	149.54	143.326	143.572	149.374	149.818	149.786	147.483		148.163	147.483	10967.3	10913.9			-714.02	-483.614	-701.972	-759.186	-483.122	-632.94	-661.678	-379.582				AUC
0.08	149.08	149.326	143.866	149.946	144.064	149.604	149.636	149.786	148.163			143.572	155.08	149.032	149.54	143.326	143.572	149.374	149.818	149.786	148.122		148.163	148.122	10908.1	11002.6		peak	863.1	632.94	851.592	909.132	632.94	782.544	811.314	529.368		751.616		2.19 * 10e8
0.12	149.08	149.326	138.112	149.946	144.064	149.604	149.636	149.786	147.444			143.572	155.08	154.786	149.54	143.326	143.572	149.374	149.818	149.786	148.762		147.444	148.762	10849.3	10996.7			KO									135.919		1.4 *10e8
0.16	149.08	149.326	138.112	149.946	144.064	149.604	149.636	149.786	147.444			143.572	155.08	149.032	149.54	143.326	143.572	149.374	149.818	149.786	148.122		147.444	148.122	10843.4	10943.5			149.326	149.326	149.032	149.54	149.08	149.326	149.374	149.818	149.786
0.2	149.08	149.326	138.112	149.946	144.064	149.604	149.636	149.786	147.444			143.572	155.08	149.032	149.54	143.326	143.572	149.374	149.818	149.786	148.122		147.444	148.122	10784.5	10937.5			-500.876	-247.7	-593.234	-454.63	-817.592	-702.266	-811.544	-575.186	-488.908
0.24	149.08	149.326	138.112	144.192	144.064	149.604	149.636	149.786	146.725			143.572	149.326	154.786	149.54	143.326	143.572	149.374	149.818	149.786	148.122		146.725	148.122	10726	10931.6		peak	650.202	397.026	742.266	604.17	966.672	851.592	960.918	725.004	638.694	726.283
0.28	149.08	149.326	138.112	144.192	144.064	149.604	149.636	149.786	146.725			143.572	149.326	154.786	149.54	143.326	143.572	149.374	149.818	149.786	148.122		146.725	148.122	10720.1	10973												182.202	0.7524
0.32	149.08	149.326	138.112	144.192	144.064	149.604	149.636	149.786	146.725			143.572	155.08	154.786	149.54	143.326	143.572	149.374	149.818	149.786	148.762		146.725	148.762	10714.3	10967			WT
0.36	149.08	149.326	138.112	144.192	144.064	149.604	149.636	149.786	146.725			143.572	155.08	149.032	149.54	143.326	143.572	149.374	149.818	149.786	148.122		146.725	148.122	10708.4	10866.6			149.08	149.326	149.62	149.946	149.818	149.604	149.636	149.786
0.4	149.08	149.326	138.112	144.192	144.064	149.604	149.636	149.786	146.725			143.572	149.326	149.032	149.54	143.326	143.572	149.374	149.818	149.786	147.483		146.725	147.483	10650	10907.8			-541	-236	-402	-540	-350	-379	-489	-241
0.44	149.08	149.326	132.358	144.192	144.064	149.604	149.636	149.786	146.006			143.572	155.08	154.786	149.54	143.326	143.572	149.374	149.818	149.786	148.762		146.006	148.762	10591.8	10949.3		end	690.08	385.326	551.62	689.946	499.818	528.604	638.636	390.786
0.48	149.08	149.326	132.358	144.192	144.064	149.604	149.636	149.786	146.006			143.572	155.08	149.032	149.54	143.326	143.572	149.374	149.818	149.786	148.122		146.006	148.122	10586	10849		end/peak%	79.9536	60.8788	64.7752	75.8906	78.9677	67.5494	78.7163	73.8212		72.5691		27.4309
0.52	149.08	149.326	132.358	144.192	144.064	149.604	149.636	149.786	146.006			143.572	149.326	149.032	149.54	143.326	143.572	149.374	149.818	149.786	147.483		146.006	147.483	10580.1	10843.1			KO									7.25522
0.56	149.08	149.326	132.358	144.192	144.064	149.604	149.636	149.786	146.006			143.572	155.08	149.032	149.54	143.326	143.572	149.374	149.818	149.786	148.122		146.006	148.122	10522	10884.4			149.326	149.326	149.032	149.54	149.08	149.326	149.374	149.818	149.786
0.6	149.08	143.572	132.358	144.192	144.064	149.604	149.636	149.786	145.286			143.572	155.08	149.032	149.54	143.326	143.572	149.374	149.818	149.786	148.122		145.286	148.122	10516.2	10878.5			-270	-86	-391	-264	-276	-431	-316	-327	-247
0.64	149.08	149.326	132.358	144.192	144.064	149.604	149.636	149.786	146.006			143.572	155.08	149.032	149.54	143.326	143.572	149.374	149.818	149.786	148.122		146.006	148.122	10562.7	10872.6		end	419.326	235.326	540.032	413.54	425.08	580.326	465.374	476.818	396.786
0.68	149.08	149.326	132.358	144.192	144.064	149.604	149.636	149.786	146.006			143.572	155.08	149.032	149.54	143.326	143.572	149.374	149.818	149.786	148.122		146.006	148.122	10556.9	10819.5		end/peak%	64.4916	59.2722	72.7545	68.4476	43.9736	68.146	48.4302	65.7676	62.1246	61.4898		38.5102
0.72	149.08	149.326	132.358	144.192	144.064	149.604	149.636	149.786	146.006			143.572	149.326	149.032	149.54	143.326	143.572	149.374	149.818	149.786	147.483		146.006	147.483	10551.1	10766.7												9.54997	0.0176569
0.76	149.08	149.326	132.358	144.192	144.064	149.604	149.636	149.786	146.006			143.572	149.326	149.032	149.54	143.326	143.572	149.374	149.818	149.786	147.483		146.006	147.483	10545.3	10760.9					Fatigued
0.8	149.08	149.326	132.358	144.192	144.064	149.604	149.636	149.786	146.006			143.572	155.08	143.278	149.54	143.326	143.572	149.374	149.818	149.786	147.483		146.006	147.483	10539.4	10755			751.6	190	27.4
0.84	149.08	149.326	132.358	144.192	144.064	149.604	149.636	149.786	146.006			143.572	155.08	143.278	149.54	143.326	143.572	149.374	149.818	149.786	147.483		146.006	147.483	10533.6	10749.1			726.3	245	38.5
0.88	149.08	149.326	132.358	144.192	144.064	149.604	149.636	149.786	146.006			143.572	155.08	143.278	149.54	143.326	143.572	149.374	149.818	149.786	147.483		146.006	147.483	10527.8	10790.1
0.92	149.08	149.326	132.358	144.192	144.064	149.604	149.636	149.786	146.006			143.572	155.08	149.032	149.54	143.326	143.572	149.374	149.818	149.786	148.122		146.006	148.122	10522	10784.2
0.96	149.08	149.326	132.358	144.192	144.064	149.604	149.636	149.786	146.006			143.572	155.08	143.278	149.54	143.326	143.572	149.374	149.818	149.786	147.483		146.006	147.483	10516.2	10731.5
1	149.08	149.326	132.358	144.192	144.064	149.604	149.636	149.786	146.006			143.572	155.08	143.278	149.54	143.326	143.572	149.374	149.818	149.786	147.483		146.006	147.483	10510.4	10772.5
1.04	149.08	149.326	132.358	144.192	144.064	149.604	149.636	149.786	146.006			143.572	155.08	149.032	149.54	143.326	143.572	149.374	149.818	149.786	148.122		146.006	148.122	10504.6	10766.6
1.08	149.08	149.326	132.358	144.192	144.064	149.604	149.636	149.786	146.006			143.572	149.326	149.032	149.54	143.326	143.572	149.374	149.818	149.786	147.483		146.006	147.483	10498.8	10760.8
1.12	149.08	149.326	132.358	144.192	144.064	149.604	149.636	149.786	146.006			143.572	155.08	149.032	149.54	143.326	143.572	149.374	149.818	149.786	148.122		146.006	148.122	10493	10754.9
1.16	149.08	149.326	132.358	144.192	144.064	149.604	149.636	149.786	146.006			143.572	155.08	143.278	149.54	143.326	143.572	149.374	149.818	149.786	147.483		146.006	147.483	10487.2	10702.3
1.2	149.08	149.326	132.358	144.192	144.064	149.604	149.636	149.786	146.006			143.572	155.08	143.278	149.54	143.326	143.572	149.374	149.818	149.786	147.483		146.006	147.483	10481.5	10696.4
1.24	149.08	149.326	132.358	144.192	144.064	149.604	149.636	149.786	146.006			143.572	155.08	149.032	149.54	143.326	143.572	149.374	149.818	144.032	147.483		146.006	147.483	10475.7	10597.1
1.28	149.08	149.326	132.358	144.192	144.064	149.604	149.636	149.786	146.006			143.572	149.326	143.278	149.54	143.326	143.572	149.374	149.818	144.032	146.204		146.006	146.204	10417.8	10591.3
1.32	149.08	149.326	126.604	144.192	144.064	149.604	149.636	149.786	145.286			143.572	155.08	149.032	149.54	143.326	143.572	149.374	149.818	144.032	147.483		145.286	147.483	10360.3	10632.1
1.36	149.08	149.326	126.604	144.192	144.064	149.604	149.636	149.786	145.286			143.572	155.08	143.278	149.54	143.326	143.572	149.374	149.818	144.032	146.844		145.286	146.844	10302.8	10579.8
1.4	149.08	143.572	126.604	144.192	144.064	149.604	149.636	149.786	144.567			143.572	155.08	143.278	149.54	143.326	143.572	149.374	149.818	144.032	146.844		144.567	146.844	10245.6	10574
1.44	149.08	149.326	126.604	138.438	144.064	149.604	149.636	149.786	144.567			143.572	149.326	149.032	149.54	143.326	143.572	149.374	149.818	144.032	146.844		144.567	146.844	10239.8	10568.2
1.48	149.08	149.326	126.604	138.438	144.064	149.604	149.636	149.786	144.567			143.572	155.08	143.278	149.54	143.326	143.572	149.374	149.818	144.032	146.844		144.567	146.844	10234.1	10562.4
1.52	149.08	149.326	126.604	138.438	144.064	149.604	149.636	149.786	144.567			143.572	155.08	143.278	149.54	143.326	143.572	149.374	149.818	144.032	146.844		144.567	146.844	10228.4	10510.1
1.56	149.08	149.326	126.604	138.438	144.064	149.604	149.636	149.786	144.567			143.572	155.08	137.524	149.54	143.326	143.572	149.374	149.818	144.032	146.204		144.567	146.204	10171.2	10458.1
1.6	149.08	143.572	126.604	138.438	144.064	149.604	149.636	149.786	143.848			143.572	155.08	137.524	149.54	143.326	143.572	149.374	149.818	144.032	146.204		143.848	146.204	10165.6	10498.5
1.64	149.08	149.326	126.604	138.438	144.064	149.604	149.636	149.786	144.567			143.572	155.08	143.278	149.54	143.326	143.572	149.374	149.818	144.032	146.844		144.567	146.844	10211.2	10539.1
1.68	149.08	149.326	126.604	138.438	144.064	149.604	149.636	149.786	144.567			143.572	155.08	143.278	149.54	143.326	143.572	149.374	149.818	144.032	146.844		144.567	146.844	10154.1	10533.3
1.72	149.08	143.572	126.604	138.438	144.064	149.604	149.636	149.786	143.848			143.572	155.08	143.278	149.54	143.326	143.572	149.374	149.818	144.032	146.844		143.848	146.844	10148.5	10434.7
1.76	149.08	149.326	126.604	138.438	144.064	149.604	149.636	149.786	144.567			143.572	149.326	137.524	149.54	143.326	143.572	149.374	149.818	144.032	145.565		144.567	145.565	10194.1	10383
1.8	149.08	149.326	126.604	138.438	144.064	149.604	149.636	149.786	144.567			143.572	155.08	137.524	149.54	143.326	143.572	149.374	149.818	144.032	146.204		144.567	146.204	10188.4	10469.6
1.84	149.08	149.326	126.604	138.438	144.064	149.604	149.636	149.786	144.567			143.572	155.08	143.278	149.54	143.326	143.572	149.374	149.818	144.032	146.844		144.567	146.844	10182.7	10463.8
1.88	149.08	149.326	126.604	138.438	144.064	149.604	149.636	149.786	144.567			143.572	155.08	137.524	149.54	143.326	143.572	149.374	149.818	144.032	146.204		144.567	146.204	10125.7	10365.7
1.92	143.326	149.326	126.604	138.438	144.064	149.604	149.636	149.786	143.848			137.818	155.08	137.524	149.54	143.326	143.572	149.374	149.818	144.032	145.565		143.848	145.565	10068.9	10314.1
1.96	143.326	149.326	126.604	138.438	144.064	149.604	149.636	149.786	143.848			137.818	155.08	137.524	149.54	143.326	143.572	149.374	149.818	144.032	145.565		143.848	145.565	10063.3	10308.3
2	143.326	149.326	126.604	138.438	144.064	149.604	149.636	149.786	143.848			137.818	155.08	137.524	149.54	143.326	143.572	149.374	149.818	144.032	145.565		143.848	145.565	10057.6	10302.6
2.04	143.326	149.326	126.604	138.438	144.064	149.604	149.636	149.786	143.848			137.818	155.08	137.524	149.54	143.326	143.572	149.374	149.818	144.032	145.565		143.848	145.565	10000.9	10296.8
2.08	143.326	143.572	126.604	138.438	144.064	149.604	149.636	149.786	143.129			137.818	155.08	137.524	149.54	143.326	143.572	149.374	149.818	144.032	145.565		143.129	145.565	9995.28	10291.1
2.12	143.326	149.326	126.604	138.438	144.064	149.604	149.636	149.786	143.848			137.818	155.08	137.524	149.54	143.326	143.572	149.374	149.818	144.032	145.565		143.848	145.565	10040.6	10285.3
2.16	143.326	149.326	126.604	138.438	144.064	149.604	149.636	149.786	143.848			137.818	155.08	137.524	149.54	143.326	143.572	149.374	149.818	144.032	145.565		143.848	145.565	10034.9	10279.6
2.2	143.326	149.326	126.604	138.438	144.064	149.604	149.636	149.786	143.848			137.818	155.08	143.278	149.54	143.326	137.818	149.374	149.818	144.032	145.565		143.848	145.565	9978.3	10228
2.24	143.326	143.572	126.604	138.438	144.064	149.604	149.636	149.786	143.129			137.818	155.08	137.524	149.54	143.326	137.818	149.374	149.818	144.032	144.926		143.129	144.926	9972.67	10176.7
2.28	143.326	149.326	126.604	138.438	144.064	149.604	149.636	149.786	143.848			137.818	155.08	137.524	149.54	143.326	137.818	149.374	149.818	144.032	144.926		143.848	144.926	10017.9	10216.6
2.32	143.326	149.326	126.604	138.438	144.064	149.604	149.636	149.786	143.848			137.818	155.08	143.278	149.54	143.326	137.818	149.374	149.818	144.032	145.565		143.848	145.565	10012.3	10210.9
2.36	143.326	149.326	126.604	138.438	144.064	149.604	149.636	149.786	143.848			137.818	155.08	137.524	149.54	143.326	137.818	149.374	149.818	144.032	144.926		143.848	144.926	10006.6	10159.6
2.4	143.326	149.326	126.604	138.438	144.064	149.604	149.636	149.786	143.848			137.818	155.08	137.524	149.54	143.326	137.818	149.374	149.818	144.032	144.926		143.848	144.926	9899.2	10108.4
2.44	143.326	143.572	120.85	138.438	144.064	149.604	149.636	149.786	142.409			132.064	149.326	143.278	149.54	143.326	137.818	149.374	149.818	144.032	144.286		142.409	144.286	9843.27	10102.7
2.48	143.326	149.326	120.85	138.438	144.064	149.604	149.636	149.786	143.129			132.064	155.08	143.278	149.54	143.326	137.818	149.374	149.818	144.032	144.926		143.129	144.926	9888.22	10051.4
2.52	143.326	149.326	120.85	138.438	144.064	149.604	149.636	149.786	143.129			132.064	149.326	137.524	149.54	143.326	137.818	149.374	149.818	144.032	143.647		143.129	143.647	9882.6	9910.46
2.56	143.326	149.326	120.85	138.438	144.064	149.604	149.636	149.786	143.129			132.064	149.326	131.77	149.54	143.326	137.818	149.374	149.818	144.032	143.008		143.129	143.008	9876.97	9949.74
2.6	143.326	149.326	120.85	138.438	144.064	149.604	149.636	149.786	143.129			132.064	155.08	137.524	149.54	143.326	137.818	149.374	149.818	144.032	144.286		143.129	144.286	9871.35	10034.7
2.64	143.326	149.326	120.85	138.438	144.064	149.604	149.636	149.786	143.129			132.064	155.08	137.524	149.54	143.326	137.818	149.374	149.818	144.032	144.286		143.129	144.286	9865.73	9983.71
2.68	143.326	149.326	120.85	138.438	144.064	149.604	149.636	149.786	143.129			132.064	155.08	131.77	149.54	143.326	137.818	149.374	149.818	144.032	143.647		143.129	143.647	9860.11	9978.07
2.72	143.326	149.326	120.85	138.438	144.064	149.604	149.636	149.786	143.129			132.064	155.08	137.524	149.54	143.326	137.818	149.374	149.818	144.032	144.286		143.129	144.286	9854.5	10017.7
2.76	143.326	149.326	120.85	138.438	144.064	149.604	149.636	149.786	143.129			132.064	155.08	137.524	149.54	143.326	137.818	149.374	149.818	144.032	144.286		143.129	144.286	9848.88	9966.76
2.8	143.326	149.326	120.85	138.438	144.064	149.604	149.636	149.786	143.129			132.064	155.08	131.77	149.54	143.326	137.818	149.374	149.818	144.032	143.647		143.129	143.647	9792.8	9916.11
2.84	143.326	143.572	120.85	138.438	144.064	149.604	149.636	149.786	142.409			132.064	155.08	131.77	149.54	143.326	137.818	149.374	149.818	144.032	143.647		142.409	143.647	9787.22	9910.47
2.88	143.326	149.326	120.85	138.438	144.064	149.604	149.636	149.786	143.129			132.064	149.326	137.524	149.54	143.326	137.818	149.374	149.818	144.032	143.647		143.129	143.647	9832.05	9859.84
2.92	143.326	149.326	120.85	138.438	144.064	149.604	149.636	149.786	143.129			126.31	155.08	131.77	149.54	143.326	137.818	149.374	149.818	144.032	143.008		143.129	143.008	9776.02	9854.24
2.96	143.326	143.572	120.85	138.438	144.064	149.604	149.636	149.786	142.409			126.31	155.08	137.524	149.54	143.326	137.818	149.374	149.818	144.032	143.647		142.409	143.647	9770.44	9893.59
3	143.326	149.326	120.85	138.438	144.064	149.604	149.636	149.786	143.129			126.31	155.08	137.524	149.54	143.326	137.818	149.374	149.818	144.032	143.647		143.129	143.647	9815.23	9753.08
3.04	143.326	149.326	120.85	138.438	144.064	149.604	149.636	149.786	143.129			126.31	149.326	131.77	149.54	143.326	137.818	149.374	144.064	144.032	141.729		143.129	141.729	9809.63	9658.86
3.08	143.326	149.326	120.85	138.438	144.064	149.604	149.636	149.786	143.129			126.31	149.326	137.524	149.54	143.326	137.818	149.374	144.064	144.032	142.368		143.129	142.368	9753.66	9742.34
3.12	143.326	143.572	120.85	138.438	144.064	149.604	149.636	149.786	142.409			126.31	155.08	137.524	149.54	143.326	137.818	149.374	144.064	144.032	143.008		142.409	143.008	9848.27	9781.47
3.16	143.326	155.08	120.85	138.438	144.064	149.604	149.636	155.54	144.567			126.31	155.08	137.524	149.54	143.326	137.818	149.374	144.064	144.032	143.008		144.567	143.008	9995.18	9731.17
3.2	143.326	155.08	120.85	138.438	144.064	149.604	149.636	155.54	144.567			126.31	155.08	131.77	149.54	143.326	137.818	149.374	144.064	144.032	142.368		144.567	142.368	9938.68	9725.6
3.24	137.572	155.08	120.85	138.438	144.064	149.604	149.636	155.54	143.848			126.31	155.08	137.524	149.54	143.326	137.818	149.374	144.064	144.032	143.008		143.848	143.008	9882.49	9720.01
3.28	137.572	155.08	120.85	138.438	144.064	149.604	149.636	155.54	143.848			126.31	155.08	131.77	149.54	143.326	137.818	149.374	144.064	144.032	142.368		143.848	142.368	9876.87	9625.52
3.32	137.572	155.08	120.85	138.438	144.064	149.604	149.636	155.54	143.848			120.556	149.326	137.524	149.54	143.326	137.818	149.374	144.064	144.032	141.729		143.848	141.729	9820.71	9575.74
3.36	137.572	149.326	120.85	138.438	144.064	149.604	149.636	155.54	143.129			120.556	155.08	131.77	149.54	143.326	137.818	149.374	144.064	144.032	141.729		143.129	141.729	9815.12	9614.44
3.4	137.572	155.08	120.85	138.438	144.064	149.604	149.636	155.54	143.848			120.556	155.08	137.524	149.54	143.326	137.818	149.374	144.064	144.032	142.368		143.848	142.368	9809.5	9653.3
3.44	137.572	149.326	120.85	138.438	144.064	149.604	149.636	155.54	143.129			120.556	149.326	137.524	149.54	149.08	137.818	149.374	144.064	144.032	142.368		143.129	142.368	9803.91	9647.75
3.48	137.572	155.08	120.85	138.438	144.064	149.604	149.636	155.54	143.848			120.556	155.08	131.77	149.54	149.08	137.818	149.374	144.064	144.032	142.368		143.848	142.368	9798.3	9730.99
3.52	137.572	149.326	120.85	138.438	144.064	149.604	149.636	155.54	143.129			120.556	155.08	137.524	149.54	154.834	137.818	149.374	144.064	144.032	143.647		143.129	143.647	9792.71	9770.18
3.56	137.572	155.08	120.85	138.438	144.064	149.604	149.636	155.54	143.848			120.556	155.08	131.77	149.54	154.834	137.818	149.374	144.064	144.032	143.008		143.848	143.008	9787.1	9764.6
3.6	137.572	149.326	120.85	138.438	144.064	149.604	149.636	155.54	143.129			120.556	155.08	137.524	149.54	154.834	137.818	149.374	144.064	144.032	143.647		143.129	143.647	9831.7	9714.23
3.64	137.572	155.08	120.85	138.438	144.064	149.604	149.636	161.294	144.567			120.556	155.08	126.016	149.54	154.834	137.818	149.374	144.064	144.032	142.368		144.567	142.368	9927.42	9575.64
3.68	137.572	155.08	120.85	138.438	144.064	149.604	149.636	161.294	144.567			120.556	149.326	126.016	149.54	154.834	137.818	149.374	144.064	144.032	141.729		144.567	141.729	9871.12	9614.25
3.72	137.572	155.08	120.85	138.438	144.064	149.604	149.636	155.54	143.848			120.556	155.08	131.77	149.54	154.834	137.818	149.374	144.064	144.032	143.008		143.848	143.008	9815.12	9653.2
3.76	137.572	155.08	120.85	138.438	144.064	149.604	149.636	155.54	143.848			120.556	155.08	126.016	149.54	154.834	137.818	149.374	144.064	144.032	142.368		143.848	142.368	9759.14	9559.04
3.8	137.572	149.326	120.85	138.438	144.064	149.604	149.636	155.54	143.129			120.556	149.326	131.77	149.54	154.834	137.818	143.62	144.064	144.032	141.729		143.129	141.729	9753.57	9553.52
3.84	137.572	155.08	120.85	138.438	144.064	149.604	149.636	155.54	143.848			120.556	155.08	131.77	149.54	154.834	137.818	143.62	144.064	144.032	142.368		143.848	142.368	9798.32	9547.98
3.88	137.572	155.08	120.85	138.438	144.064	149.604	149.636	155.54	143.848			120.556	155.08	126.016	149.54	154.834	137.818	143.62	144.064	144.032	141.729		143.848	141.729	9792.72	9542.47
3.92	137.572	155.08	120.85	138.438	144.064	149.604	149.636	155.54	143.848			120.556	155.08	131.77	149.54	154.834	137.818	143.62	144.064	144.032	142.368		143.848	142.368	9787.12	9536.93
3.96	137.572	155.08	120.85	138.438	144.064	149.604	149.636	155.54	143.848			120.556	155.08	126.016	149.54	154.834	137.818	143.62	144.064	144.032	141.729		143.848	141.729	9781.53	9531.42
4	137.572	155.08	120.85	138.438	144.064	149.604	149.636	155.54	143.848			120.556	155.08	131.77	149.54	154.834	137.818	143.62	144.064	144.032	142.368		143.848	142.368	9775.93	9570.12
4.04	137.572	155.08	120.85	138.438	144.064	149.604	149.636	155.54	143.848			120.556	155.08	131.77	149.54	154.834	137.818	143.62	144.064	144.032	142.368		143.848	142.368	9770.34	9520.36
4.08	137.572	155.08	120.85	138.438	144.064	149.604	149.636	155.54	143.848			120.556	155.08	126.016	149.54	154.834	137.818	143.62	144.064	144.032	141.729		143.848	141.729	9764.75	9514.86
4.12	137.572	155.08	120.85	138.438	144.064	149.604	149.636	155.54	143.848			120.556	155.08	131.77	149.54	154.834	137.818	143.62	144.064	144.032	142.368		143.848	142.368	9759.16	9509.33
4.16	137.572	155.08	120.85	138.438	144.064	149.604	149.636	155.54	143.848			120.556	155.08	126.016	149.54	154.834	137.818	143.62	144.064	144.032	141.729		143.848	141.729	9703.34	9503.82
4.2	137.572	149.326	120.85	138.438	144.064	149.604	149.636	155.54	143.129			120.556	155.08	131.77	149.54	154.834	137.818	143.62	144.064	144.032	142.368		143.129	142.368	9697.78	9542.47
4.24	137.572	155.08	120.85	138.438	144.064	149.604	149.636	155.54	143.848			120.556	155.08	131.77	149.54	154.834	137.818	143.62	144.064	144.032	142.368		143.848	142.368	9742.4	9492.79
4.28	137.572	155.08	120.85	138.438	144.064	149.604	149.636	155.54	143.848			120.556	155.08	126.016	149.54	154.834	137.818	143.62	144.064	144.032	141.729		143.848	141.729	9736.82	9443.35
4.32	137.572	155.08	120.85	138.438	144.064	149.604	149.636	155.54	143.848			120.556	155.08	131.77	149.54	154.834	137.818	143.62	138.31	144.032	141.729		143.848	141.729	9731.24	9393.93
4.36	137.572	155.08	120.85	138.438	144.064	149.604	149.636	155.54	143.848			120.556	155.08	126.016	149.54	154.834	137.818	143.62	138.31	144.032	141.09		143.848	141.09	9725.66	9388.46
4.4	137.572	155.08	120.85	138.438	144.064	149.604	149.636	155.54	143.848			120.556	155.08	131.77	149.54	154.834	137.818	143.62	138.31	144.032	141.729		143.848	141.729	9720.08	9426.87
4.44	137.572	155.08	120.85	138.438	144.064	149.604	149.636	155.54	143.848			120.556	155.08	131.77	149.54	154.834	137.818	143.62	138.31	144.032	141.729		143.848	141.729	9714.51	9377.49
4.48	137.572	155.08	120.85	138.438	144.064	149.604	149.636	155.54	143.848			120.556	155.08	126.016	149.54	154.834	137.818	143.62	138.31	144.032	141.09		143.848	141.09	9708.93	9372.02
4.52	137.572	155.08	120.85	138.438	144.064	149.604	149.636	155.54	143.848			120.556	155.08	131.77	149.54	154.834	137.818	143.62	138.31	144.032	141.729		143.848	141.729	9653.25	9366.53
4.56	137.572	149.326	120.85	138.438	144.064	149.604	149.636	155.54	143.129			120.556	155.08	126.016	149.54	154.834	137.818	143.62	138.31	144.032	141.09		143.129	141.09	9597.88	9361.07
4.6	137.572	149.326	120.85	138.438	144.064	149.604	149.636	155.54	143.129			120.556	155.08	131.77	149.54	154.834	137.818	143.62	138.31	144.032	141.729		143.129	141.729	9642.15	9399.42
4.64	137.572	155.08	120.85	138.438	144.064	149.604	149.636	155.54	143.848			120.556	155.08	131.77	149.54	154.834	137.818	143.62	138.31	144.032	141.729		143.848	141.729	9686.65	9350.12
4.68	137.572	155.08	120.85	138.438	144.064	149.604	149.636	155.54	143.848			120.556	155.08	126.016	149.54	154.834	137.818	143.62	138.31	144.032	141.09		143.848	141.09	9631.03	9301.06
4.72	137.572	155.08	120.85	132.684	144.064	149.604	149.636	155.54	143.129			120.556	155.08	131.77	149.54	154.834	137.818	143.62	138.31	138.278	141.09		143.129	141.09	9625.5	9252.01
4.76	137.572	155.08	120.85	132.684	144.064	149.604	149.636	161.294	143.848			120.556	155.08	126.016	149.54	154.834	137.818	143.62	138.31	138.278	140.45		143.848	140.45	9619.93	9246.58
4.8	137.572	149.326	120.85	132.684	144.064	149.604	149.636	161.294	143.129			120.556	155.08	131.77	149.54	154.834	137.818	143.62	138.31	138.278	141.09		143.129	141.09	9614.4	9284.7
4.84	137.572	155.08	120.85	132.684	144.064	149.604	149.636	161.294	143.848			120.556	155.08	131.77	149.54	154.834	137.818	143.62	138.31	138.278	141.09		143.848	141.09	9658.83	9235.69
4.88	137.572	155.08	120.85	132.684	144.064	149.604	149.636	161.294	143.848			120.556	155.08	126.016	149.54	154.834	137.818	143.62	138.31	138.278	140.45		143.848	140.45	9653.27	9186.93
4.92	137.572	155.08	120.85	132.684	144.064	149.604	149.636	161.294	143.848			120.556	155.08	131.77	149.54	149.08	137.818	143.62	138.31	138.278	140.45		143.848	140.45	9647.71	9181.51
4.96	137.572	155.08	120.85	132.684	144.064	149.604	149.636	161.294	143.848			120.556	160.834	126.016	149.54	149.08	137.818	143.62	138.31	138.278	140.45		143.848	140.45	9592.21	9176.09
5	137.572	149.326	120.85	132.684	144.064	149.604	149.636	161.294	143.129			120.556	155.08	131.77	149.54	149.08	137.818	143.62	138.31	138.278	140.45		143.129	140.45	9586.69	9213.97
5.04	137.572	155.08	120.85	132.684	144.064	149.604	149.636	161.294	143.848			126.31	155.08	131.77	149.54	149.08	137.818	143.62	138.31	138.278	141.09		143.848	141.09	9631.05	9208.53
5.08	137.572	155.08	120.85	132.684	144.064	149.604	149.636	161.294	143.848			126.31	155.08	126.016	149.54	149.08	137.818	143.62	138.31	138.278	140.45		143.848	140.45	9575.6	9203.11
5.12	137.572	149.326	120.85	132.684	144.064	149.604	149.636	161.294	143.129			126.31	155.08	131.77	149.54	149.08	137.818	143.62	138.31	138.278	141.09		143.129	141.09	9570.08	9197.68
5.16	137.572	155.08	120.85	132.684	144.064	149.604	149.636	161.294	143.848			126.31	155.08	126.016	149.54	149.08	137.818	143.62	138.31	138.278	140.45		143.848	140.45	9614.41	9192.26
5.2	137.572	155.08	120.85	132.684	144.064	149.604	149.636	161.294	143.848			126.31	155.08	131.77	149.54	149.08	137.818	143.62	138.31	138.278	141.09		143.848	141.09	9608.86	9273.71
5.24	137.572	155.08	120.85	132.684	144.064	149.604	149.636	161.294	143.848			126.31	160.834	131.77	149.54	149.08	137.818	143.62	138.31	138.278	141.729		143.848	141.729	9603.31	9224.62
5.28	137.572	155.08	120.85	132.684	144.064	149.604	149.636	161.294	143.848			126.31	155.08	126.016	149.54	149.08	137.818	143.62	138.31	138.278	140.45		143.848	140.45	9597.77	9176
5.32	137.572	155.08	120.85	132.684	144.064	149.604	149.636	161.294	143.848			126.31	155.08	131.77	149.54	149.08	137.818	143.62	138.31	138.278	141.09		143.848	141.09	9542.41	9170.57
5.36	137.572	149.326	120.85	132.684	144.064	149.604	149.636	161.294	143.129			126.31	155.08	126.016	149.54	149.08	137.818	143.62	138.31	138.278	140.45		143.129	140.45	9487.36	9165.17
5.4	137.572	149.326	120.85	132.684	144.064	149.604	149.636	161.294	143.129			126.31	155.08	131.77	149.54	149.08	137.818	143.62	138.31	138.278	141.09		143.129	141.09	9481.85	9203.11
5.44	137.572	149.326	120.85	132.684	144.064	149.604	149.636	161.294	143.129			126.31	155.08	131.77	149.54	149.08	137.818	143.62	138.31	138.278	141.09		143.129	141.09	9525.86	9154.33
5.48	137.572	155.08	120.85	132.684	144.064	149.604	149.636	161.294	143.848			126.31	155.08	126.016	149.54	149.08	137.818	143.62	138.31	138.278	140.45		143.848	140.45	9570.08	9148.93
5.52	137.572	155.08	120.85	132.684	144.064	149.604	149.636	161.294	143.848			126.31	155.08	131.77	149.54	149.08	137.818	143.62	138.31	138.278	141.09		143.848	141.09	9514.8	9143.5
5.56	137.572	149.326	120.85	132.684	144.064	149.604	149.636	161.294	143.129			126.31	155.08	126.016	149.54	149.08	137.818	143.62	138.31	138.278	140.45		143.129	140.45	9459.83	9138.11
5.6	137.572	149.326	120.85	132.684	144.064	149.604	149.636	161.294	143.129			126.31	155.08	131.77	149.54	149.08	137.818	143.62	138.31	138.278	141.09		143.129	141.09	9503.79	9219.31
5.64	137.572	155.08	120.85	132.684	144.064	149.604	149.636	161.294	143.848			126.31	155.08	131.77	155.294	149.08	137.818	143.62	138.31	138.278	141.729		143.848	141.729	9547.96	9213.87
5.68	137.572	155.08	120.85	132.684	144.064	149.604	149.636	161.294	143.848			126.31	155.08	126.016	155.294	149.08	137.818	143.62	138.31	138.278	141.09		143.848	141.09	9542.43	9208.45
5.72	137.572	155.08	120.85	132.684	144.064	149.604	149.636	161.294	143.848			126.31	155.08	131.77	155.294	149.08	137.818	143.62	138.31	138.278	141.729		143.848	141.729	9536.91	9203.01
5.76	137.572	155.08	120.85	132.684	144.064	149.604	149.636	161.294	143.848			126.31	155.08	126.016	155.294	149.08	137.818	143.62	138.31	138.278	141.09		143.848	141.09	9531.38	9197.6
5.8	137.572	155.08	120.85	132.684	144.064	149.604	149.636	161.294	143.848			126.31	155.08	131.77	155.294	149.08	137.818	143.62	138.31	138.278	141.729		143.848	141.729	9525.86	9235.61
5.84	137.572	155.08	120.85	132.684	144.064	149.604	149.636	161.294	143.848			126.31	155.08	131.77	155.294	149.08	137.818	143.62	138.31	138.278	141.729		143.848	141.729	9470.71	9186.74
5.88	137.572	149.326	120.85	132.684	144.064	149.604	149.636	161.294	143.129			126.31	155.08	126.016	155.294	149.08	137.818	143.62	138.31	138.278	141.09		143.129	141.09	9465.22	9181.33
5.92	137.572	155.08	120.85	132.684	144.064	149.604	149.636	161.294	143.848			126.31	155.08	131.77	155.294	149.08	137.818	143.62	138.31	138.278	141.729		143.848	141.729	9558.91	9175.9
5.96	137.572	155.08	120.85	132.684	144.064	149.604	149.636	167.048	144.567			126.31	155.08	126.016	155.294	149.08	137.818	143.62	138.31	138.278	141.09		144.567	141.09	9603.21	9170.49
6	137.572	155.08	120.85	132.684	144.064	149.604	149.636	167.048	144.567			126.31	155.08	131.77	155.294	149.08	137.818	143.62	138.31	138.278	141.729		144.567	141.729	9597.67	9251.84
6.04	137.572	155.08	120.85	132.684	144.064	149.604	149.636	167.048	144.567			132.064	155.08	131.77	155.294	149.08	137.818	143.62	138.31	138.278	142.368		144.567	142.368	9592.13	9246.39
6.08	137.572	155.08	120.85	132.684	144.064	149.604	149.636	167.048	144.567			132.064	155.08	126.016	155.294	149.08	137.818	143.62	138.31	138.278	141.729		144.567	141.729	9586.59	9240.96
6.12	137.572	155.08	120.85	132.684	144.064	149.604	149.636	167.048	144.567			132.064	155.08	131.77	155.294	149.08	137.818	143.62	138.31	138.278	142.368		144.567	142.368	9581.05	9235.51
6.16	137.572	155.08	120.85	132.684	144.064	149.604	149.636	167.048	144.567			132.064	155.08	126.016	155.294	149.08	137.818	143.62	138.31	138.278	141.729		144.567	141.729	9575.51	9186.75
6.2	137.572	155.08	120.85	132.684	144.064	149.604	149.636	167.048	144.567			132.064	155.08	131.77	149.54	149.08	137.818	143.62	138.31	138.278	141.729		144.567	141.729	9520.22	9008.03
6.24	137.572	149.326	120.85	132.684	144.064	149.604	149.636	167.048	143.848			132.064	149.326	126.016	149.54	143.326	137.818	143.62	138.31	132.524	139.172		143.848	139.172	9514.71	8875.23
6.28	137.572	155.08	120.85	132.684	144.064	149.604	149.636	167.048	144.567			132.064	155.08	126.016	149.54	143.326	137.818	143.62	138.31	132.524	139.811		144.567	139.811	9558.91	8955.26
6.32	137.572	155.08	120.85	132.684	144.064	149.604	149.636	167.048	144.567			132.064	155.08	131.77	149.54	143.326	137.818	143.62	138.31	132.524	140.45		144.567	140.45	9553.38	8949.9
6.36	137.572	155.08	120.85	132.684	144.064	149.604	149.636	167.048	144.567			132.064	155.08	126.016	149.54	143.326	137.818	143.62	138.31	132.524	139.811		144.567	139.811	9547.86	8901.9
6.4	137.572	155.08	120.85	132.684	144.064	149.604	149.636	167.048	144.567			132.064	149.326	131.77	149.54	143.326	137.818	143.62	138.31	132.524	139.811		144.567	139.811	9542.33	8896.56
6.44	137.572	155.08	120.85	132.684	144.064	149.604	149.636	167.048	144.567			132.064	155.08	126.016	149.54	143.326	137.818	143.62	138.31	132.524	139.811		144.567	139.811	9536.8	8848.59
6.48	137.572	155.08	120.85	132.684	144.064	149.604	149.636	167.048	144.567			132.064	149.326	126.016	149.54	143.326	137.818	143.62	138.31	132.524	139.172		144.567	139.172	9531.28	8885.7
6.52	137.572	155.08	120.85	132.684	144.064	149.604	149.636	167.048	144.567			132.064	155.08	131.77	149.54	143.326	137.818	143.62	138.31	132.524	140.45		144.567	140.45	9525.76	8923.16
6.56	137.572	155.08	120.85	132.684	144.064	149.604	149.636	167.048	144.567			132.064	155.08	126.016	149.54	143.326	137.818	143.62	138.31	132.524	139.811		144.567	139.811	9569.87	8875.23
6.6	137.572	160.834	120.85	132.684	144.064	149.604	149.636	167.048	145.286			132.064	155.08	126.016	149.54	143.326	137.818	143.62	138.31	132.524	139.811		145.286	139.811	9664.07	8869.91
6.64	137.572	166.588	120.85	132.684	144.064	149.604	149.636	167.048	146.006			132.064	155.08	126.016	149.54	143.326	137.818	143.62	138.31	132.524	139.811		146.006	139.811	9708.62	8822.01
6.68	137.572	166.588	120.85	132.684	144.064	149.604	149.636	167.048	146.006			132.064	155.08	120.262	149.54	143.326	137.818	143.62	138.31	132.524	139.172		146.006	139.172	9703.04	8859.06
6.72	137.572	166.588	120.85	132.684	144.064	149.604	149.636	167.048	146.006			132.064	155.08	126.016	155.294	143.326	137.818	143.62	138.31	132.524	140.45		146.006	140.45	9647.38	8896.46
6.76	137.572	160.834	120.85	132.684	144.064	149.604	149.636	167.048	145.286			132.064	155.08	120.262	155.294	143.326	137.818	143.62	138.31	132.524	139.811		145.286	139.811	9641.84	8891.14
6.8	137.572	166.588	120.85	132.684	144.064	149.604	149.636	167.048	146.006			132.064	155.08	126.016	155.294	143.326	137.818	143.62	138.31	132.524	140.45		146.006	140.45	9686.33	8928.52
6.84	137.572	166.588	120.85	132.684	144.064	149.604	149.636	167.048	146.006			132.064	155.08	126.016	155.294	143.326	137.818	143.62	138.31	132.524	140.45		146.006	140.45	9680.77	8923.17
6.88	137.572	166.588	120.85	132.684	144.064	149.604	149.636	167.048	146.006			132.064	155.08	126.016	155.294	143.326	137.818	143.62	138.31	132.524	140.45		146.006	140.45	9625.17	8917.83
6.92	137.572	160.834	120.85	132.684	144.064	149.604	149.636	167.048	145.286			132.064	155.08	126.016	155.294	143.326	137.818	143.62	138.31	132.524	140.45		145.286	140.45	9619.64	8869.8
6.96	137.572	166.588	120.85	132.684	144.064	149.604	149.636	167.048	146.006			132.064	155.08	120.262	155.294	143.326	137.818	143.62	138.31	132.524	139.811		146.006	139.811	9664.08	8864.49
7	137.572	166.588	120.85	132.684	144.064	149.604	149.636	167.048	146.006			132.064	155.08	126.016	155.294	143.326	137.818	143.62	138.31	132.524	140.45		146.006	140.45	9608.53	8901.81
7.04	137.572	160.834	120.85	132.684	144.064	149.604	149.636	167.048	145.286			137.818	155.08	120.262	155.294	143.326	137.818	143.62	138.31	132.524	140.45		145.286	140.45	9553.28	8896.48
7.08	137.572	160.834	120.85	132.684	144.064	149.604	149.636	167.048	145.286			137.818	155.08	120.262	155.294	143.326	137.818	143.62	138.31	132.524	140.45		145.286	140.45	9597.45	8933.77
7.12	137.572	166.588	120.85	132.684	144.064	149.604	149.636	167.048	146.006			137.818	155.08	126.016	155.294	143.326	137.818	143.62	138.31	132.524	141.09		146.006	141.09	9641.85	8928.42
7.16	137.572	166.588	120.85	132.684	144.064	149.604	149.636	167.048	146.006			137.818	155.08	120.262	155.294	143.326	137.818	143.62	138.31	132.524	140.45		146.006	140.45	9636.29	8923.08
7.2	137.572	166.588	120.85	132.684	144.064	149.604	149.636	167.048	146.006			137.818	155.08	126.016	155.294	143.326	137.818	143.62	138.31	132.524	141.09		146.006	141.09	9630.74	8874.93
7.24	137.572	166.588	120.85	132.684	144.064	149.604	149.636	167.048	146.006			137.818	155.08	120.262	155.294	143.326	137.818	143.62	138.31	126.77	139.811		146.006	139.811	9625.19	8827.25
7.28	137.572	166.588	120.85	132.684	144.064	149.604	149.636	167.048	146.006			137.818	155.08	120.262	155.294	143.326	137.818	149.374	138.31	126.77	140.45		146.006	140.45	9619.64	8864.49
7.32	137.572	166.588	120.85	132.684	144.064	149.604	149.636	167.048	146.006			137.818	155.08	126.016	155.294	143.326	137.818	149.374	138.31	121.016	140.45		146.006	140.45	9614.09	8774.05
7.36	137.572	166.588	120.85	132.684	144.064	149.604	149.636	167.048	146.006			137.818	155.08	120.262	155.294	143.326	137.818	143.62	138.31	121.016	139.172		146.006	139.172	9608.55	8726.64
7.4	137.572	166.588	120.85	132.684	144.064	149.604	149.636	167.048	146.006			137.818	155.08	126.016	155.294	143.326	137.818	143.62	138.31	121.016	139.811		146.006	139.811	9603	8721.35
7.44	137.572	166.588	120.85	132.684	144.064	149.604	149.636	167.048	146.006			137.818	155.08	120.262	155.294	143.326	137.818	143.62	138.31	121.016	139.172		146.006	139.172	9597.46	8673.97
7.48	137.572	166.588	120.85	132.684	144.064	149.604	149.636	167.048	146.006			137.818	155.08	120.262	155.294	143.326	137.818	143.62	138.31	121.016	139.172		146.006	139.172	9591.92	8626.6
7.52	137.572	166.588	120.85	132.684	144.064	149.604	149.636	167.048	146.006			137.818	155.08	120.262	149.54	143.326	137.818	143.62	138.31	121.016	138.532		146.006	138.532	9586.38	8537.6
7.56	137.572	166.588	120.85	132.684	144.064	149.604	149.636	167.048	146.006			137.818	155.08	114.508	149.54	143.326	137.818	143.62	138.31	121.016	137.893		146.006	137.893	9580.84	8532.39
7.6	137.572	166.588	120.85	132.684	144.064	149.604	149.636	167.048	146.006			137.818	155.08	120.262	149.54	143.326	137.818	143.62	138.31	121.016	138.532		146.006	138.532	9575.31	8569
7.64	137.572	166.588	120.85	132.684	144.064	149.604	149.636	167.048	146.006			137.818	155.08	120.262	149.54	143.326	137.818	143.62	138.31	121.016	138.532		146.006	138.532	9569.77	8521.93
7.68	137.572	166.588	120.85	132.684	144.064	149.604	149.636	167.048	146.006			137.818	149.326	120.262	149.54	143.326	137.818	143.62	138.31	121.016	137.893		146.006	137.893	9564.24	8516.72
7.72	137.572	166.588	120.85	132.684	144.064	149.604	149.636	167.048	146.006			137.818	155.08	120.262	149.54	143.326	137.818	143.62	138.31	121.016	138.532		146.006	138.532	9558.71	8553.3
7.76	137.572	166.588	120.85	132.684	144.064	149.604	149.636	167.048	146.006			137.818	155.08	120.262	149.54	143.326	137.818	143.62	138.31	121.016	138.532		146.006	138.532	9553.18	8548.07
7.8	137.572	166.588	120.85	132.684	144.064	149.604	149.636	167.048	146.006			137.818	155.08	120.262	149.54	143.326	137.818	143.62	138.31	121.016	138.532		146.006	138.532	9547.65	8501.05
7.84	137.572	166.588	120.85	132.684	144.064	149.604	149.636	167.048	146.006			137.818	155.08	114.508	149.54	143.326	137.818	143.62	138.31	121.016	137.893		146.006	137.893	9542.12	8537.42
7.88	137.572	166.588	120.85	132.684	144.064	149.604	149.636	167.048	146.006			137.818	155.08	120.262	149.54	143.326	137.818	149.374	138.31	121.016	139.172		146.006	139.172	9486.92	8658.08
7.92	137.572	160.834	120.85	132.684	144.064	149.604	149.636	167.048	145.286			143.572	155.08	120.262	149.54	143.326	137.818	149.374	138.31	121.016	139.811		145.286	139.811	9481.43	8652.8
7.96	137.572	166.588	120.85	132.684	144.064	149.604	149.636	167.048	146.006			143.572	155.08	114.508	149.54	143.326	137.818	149.374	138.31	121.016	139.172		146.006	139.172	9525.55	8647.56
8	137.572	166.588	120.85	132.684	144.064	149.604	149.636	167.048	146.006			143.572	155.08	120.262	149.54	143.326	137.818	149.374	138.31	121.016	139.811		146.006	139.811	9520.03	8642.28
8.04	137.572	166.588	120.85	132.684	144.064	149.604	149.636	167.048	146.006			143.572	155.08	114.508	155.294	143.326	137.818	143.62	138.31	121.016	139.172		146.006	139.172	9514.51	8637.04
8.08	137.572	166.588	120.85	132.684	144.064	149.604	149.636	167.048	146.006			143.572	155.08	120.262	155.294	143.326	137.818	143.62	138.31	121.016	139.811		146.006	139.811	9558.6	8673.88
8.12	137.572	172.342	120.85	132.684	144.064	149.604	149.636	167.048	146.725			143.572	155.08	114.508	161.048	143.326	137.818	143.62	138.31	121.016	139.811		146.725	139.811	9553.05	8584.42
8.16	137.572	166.588	120.85	132.684	144.064	149.604	149.636	167.048	146.006			143.572	149.326	108.754	161.048	143.326	137.818	143.62	138.31	121.016	138.532		146.006	138.532	9497.97	8537.53
8.2	137.572	166.588	120.85	132.684	144.064	149.604	149.636	167.048	146.006			143.572	155.08	114.508	161.048	137.572	137.818	143.62	138.31	121.016	139.172		146.006	139.172	9542.01	8532.29
8.24	137.572	172.342	120.85	132.684	144.064	149.604	149.636	167.048	146.725			143.572	155.08	108.754	161.048	137.572	137.818	143.62	138.31	121.016	138.532		146.725	138.532	9586.28	8527.08
8.28	137.572	172.342	120.85	132.684	144.064	149.604	149.636	167.048	146.725			143.572	155.08	114.508	161.048	137.572	137.818	143.62	138.31	121.016	139.172		146.725	139.172	9630.53	8563.68
8.32	137.572	172.342	120.85	132.684	144.064	149.604	149.636	172.802	147.444			143.572	155.08	114.508	161.048	137.572	137.818	143.62	138.31	121.016	139.172		147.444	139.172	9674.99	8516.62
8.36	137.572	172.342	120.85	132.684	144.064	149.604	149.636	172.802	147.444			143.572	155.08	108.754	161.048	137.572	137.818	143.62	138.31	121.016	138.532		147.444	138.532	9669.43	8511.41
8.4	137.572	172.342	120.85	132.684	144.064	149.604	149.636	172.802	147.444			143.572	155.08	114.508	161.048	137.572	137.818	143.62	138.31	121.016	139.172		147.444	139.172	9713.87	8547.98
8.44	137.572	172.342	126.604	132.684	144.064	149.604	149.636	172.802	148.163			143.572	155.08	114.508	161.048	137.572	137.818	143.62	138.31	121.016	139.172		148.163	139.172	9758.53	8542.76
8.48	137.572	172.342	126.604	132.684	144.064	149.604	149.636	172.802	148.163			143.572	155.08	114.508	161.048	137.572	137.818	143.62	138.31	121.016	139.172		148.163	139.172	9702.71	8412.19
8.52	137.572	172.342	126.604	126.93	144.064	149.604	149.636	172.802	147.444			137.818	155.08	108.754	155.294	137.572	137.818	143.62	138.31	121.016	137.254		147.444	137.254	9547.27	8324.74
8.56	137.572	166.588	126.604	126.93	144.064	149.604	149.636	167.048	146.006			137.818	155.08	108.754	155.294	137.572	137.818	149.374	138.31	121.016	137.893		146.006	137.893	9492.35	8319.57
8.6	137.572	172.342	126.604	126.93	144.064	149.604	149.636	167.048	146.725			137.818	155.08	108.754	149.54	137.572	137.818	149.374	138.31	121.016	137.254		146.725	137.254	9437.15	8191.04
8.64	137.572	166.588	126.604	126.93	144.064	149.604	149.636	161.294	145.286			137.818	155.08	103	149.54	137.572	137.818	143.62	138.31	121.016	135.975		145.286	135.975	9333.4	8145.24
8.68	137.572	166.588	126.604	126.93	144.064	149.604	149.636	161.294	145.286			137.818	155.08	108.754	149.54	137.572	137.818	143.62	138.31	121.016	136.614		145.286	136.614	9278.81	8140.13
8.72	137.572	166.588	126.604	126.93	144.064	149.604	149.636	155.54	144.567			137.818	149.326	108.754	149.54	137.572	137.818	143.62	138.31	121.016	135.975		144.567	135.975	9273.37	8135.04
8.76	137.572	172.342	126.604	126.93	144.064	149.604	149.636	155.54	145.286			137.818	155.08	108.754	149.54	137.572	137.818	143.62	138.31	121.016	136.614		145.286	136.614	9317.01	8170.79
8.8	137.572	172.342	126.604	126.93	144.064	149.604	149.636	155.54	145.286			137.818	155.08	108.754	149.54	137.572	137.818	143.62	138.31	121.016	136.614		145.286	136.614	9311.55	8083.96
8.84	137.572	172.342	126.604	126.93	144.064	149.604	149.636	155.54	145.286			137.818	149.326	103	149.54	137.572	137.818	143.62	138.31	121.016	135.336		145.286	135.336	9306.09	8078.9
8.88	137.572	172.342	126.604	126.93	144.064	149.604	149.636	155.54	145.286			137.818	155.08	108.754	149.54	137.572	137.818	143.62	138.31	121.016	136.614		145.286	136.614	9251.58	8073.8
8.92	131.818	172.342	126.604	126.93	144.064	149.604	149.636	155.54	144.567			132.064	155.08	103	149.54	137.572	137.818	143.62	138.31	121.016	135.336		144.567	135.336	9197.37	8028.33
8.96	131.818	172.342	126.604	126.93	144.064	149.604	149.636	155.54	144.567			132.064	155.08	108.754	149.54	137.572	137.818	143.62	138.31	121.016	135.975		144.567	135.975	9143.18	8063.85
9	126.064	172.342	126.604	126.93	144.064	149.604	149.636	155.54	143.848			132.064	155.08	108.754	149.54	137.572	137.818	143.62	138.31	121.016	135.975		143.848	135.975	9089.29	8058.77
9.04	126.064	172.342	126.604	126.93	144.064	149.604	149.636	155.54	143.848			132.064	155.08	108.754	149.54	137.572	137.818	143.62	138.31	121.016	135.975		143.848	135.975	9035.42	8053.69
9.08	126.064	166.588	126.604	126.93	144.064	149.604	149.636	155.54	143.129			132.064	155.08	108.754	149.54	137.572	137.818	143.62	138.31	121.016	135.975		143.129	135.975	8933.64	8089.18
9.12	120.31	166.588	126.604	126.93	144.064	149.604	149.636	155.54	142.409			132.064	155.08	108.754	155.294	137.572	137.818	143.62	138.31	121.016	136.614		142.409	136.614	8928.31	8124.84
9.16	120.31	172.342	126.604	126.93	144.064	149.604	149.636	155.54	143.129			132.064	155.08	108.754	155.294	131.818	137.818	149.374	138.31	121.016	136.614		143.129	136.614	8922.95	8119.74
9.2	114.556	172.342	126.604	126.93	144.064	149.604	149.636	155.54	142.409			132.064	155.08	108.754	161.048	126.064	137.818	149.374	138.31	121.016	136.614		142.409	136.614	8869.72	8073.91
9.24	114.556	172.342	126.604	126.93	144.064	149.604	149.636	155.54	142.409			132.064	155.08	108.754	161.048	120.31	137.818	149.374	138.31	121.016	135.975		142.409	135.975	8816.5	7987.82
9.28	114.556	166.588	126.604	126.93	144.064	149.604	149.636	155.54	141.69			132.064	155.08	108.754	161.048	114.556	137.818	149.374	138.31	121.016	135.336		141.69	135.336	8763.59	7821.59
9.32	114.556	166.588	126.604	126.93	144.064	149.604	149.636	155.54	141.69			132.064	149.326	108.754	161.048	108.802	137.818	143.62	138.31	121.016	133.418		141.69	133.418	8758.29	7697.62
9.36	108.802	172.342	126.604	126.93	144.064	149.604	149.636	155.54	141.69			132.064	155.08	108.754	161.048	103.048	137.818	143.62	138.31	121.016	133.418		141.69	133.418	8753	7653
9.4	108.802	172.342	126.604	126.93	144.064	149.604	149.636	155.54	141.69			132.064	149.326	108.754	161.048	103.048	137.818	143.62	138.31	121.016	132.778		141.69	132.778	8652.56	6109.91
9.44	103.048	166.588	126.604	126.93	144.064	149.604	149.636	155.54	140.252			132.064	155.08	108.754	161.048	-23.54	137.818	143.62	138.31	23.198	108.484		140.252	108.484	8600.28	4744.53
9.48	103.048	172.342	126.604	126.93	144.064	149.604	149.636	155.54	140.971			132.064	149.326	108.754	161.048	-35.048	137.818	143.62	138.31	11.69	105.287		140.971	105.287	8547.74	1678.07
9.52	97.294	172.342	126.604	126.93	144.064	149.604	149.636	149.786	139.532			126.31	155.08	103	161.048	-397.55	137.818	143.62	138.31	-166.684	44.5502		139.532	44.5502	7326.89	-204.596
9.56	97.294	166.588	126.604	-5.412	144.064	149.604	149.636	149.786	122.27			-270.716	155.08	103	161.048	-409.058	137.818	143.62	138.31	-178.192	-2.12111		122.27	-2.12111	3836.5	94.5962
9.6	97.294	166.588	126.604	-16.92	144.064	149.604	-189.85	144.032	77.677			-282.224	155.08	103	155.294	-420.566	137.818	143.62	138.31	-189.7	-6.59644		77.677	-6.59644	2217.95	509.441
9.64	97.294	172.342	126.604	-34.182	144.064	149.604	-201.358	144.032	74.8			-287.978	155.08	103	155.294	-426.32	137.818	143.62	-235.7	-224.224	-53.2678		74.8	-53.2678	1981.01	2120.72
9.68	97.294	172.342	126.604	-45.69	144.064	149.604	-224.374	144.032	70.4845			-293.732	155.08	103	149.54	-432.074	137.818	143.62	-247.208	-235.732	-57.7431		70.4845	-57.7431	-1388.91	3933.86
9.72	91.54	-29.048	103.588	-183.786	144.064	149.604	-253.144	-310.534	-35.9645			-299.486	149.326	103	-74.866	-518.384	137.818	143.62	-281.732	-322.042	-106.972		-35.9645	-106.972	1290.89	8041.8
9.76	91.54	-40.556	92.08	-201.048	144.064	149.604	-287.668	-322.042	-46.7532			-305.24	155.08	91.492	-86.374	-529.892	5.476	143.62	-293.24	-333.55	-128.07		-46.7532	-128.07	2146.74	10338.4
9.8	57.0159	-57.818	80.572	-258.588	138.31	149.604	-304.93	-333.55	-66.173			-310.994	155.08	85.7379	-103.636	-570.17	-6.032	143.62	-304.748	-350.812	-140.217		-66.173	-140.217	4718.03	13125.8
9.84	28.2459	-201.668	74.818	-425.454	126.802	149.604	-327.946	-339.304	-114.363			-316.748	155.08	79.984	-115.144	-598.94	-138.374	149.374	-339.272	-362.32	-165.151		-114.363	-165.151	8698.31	16265.4
9.88	10.984	-236.192	69.064	-459.978	109.54	149.604	-339.454	-345.058	-130.186			-322.502	137.818	74.23	-126.652	-621.956	-149.882	143.62	-356.534	-362.32	-176.02		-130.186	-176.02	15604.8	18947
9.92	-524.138	-282.224	57.556	-500.256	103.786	149.604	-356.716	-350.812	-212.9			-334.01	109.048	68.476	-132.406	-644.972	-172.898	109.096	-373.796	-373.828	-193.921		-212.9	-193.921	26271.2	25210.6
9.96	-541.4	-310.994	51.802	-529.026	98.032	149.604	-368.224	-356.566	-225.847			-339.764	86.032	56.968	-143.914	-662.234	-437.582	68.818	-385.304	-379.582	-237.396		-225.847	-237.396	28994.3	38504.5
10	-547.154	-328.256	40.294	-546.288	92.278	149.604	-385.486	-362.32	-235.916			-345.518	74.5239	-391.844	-172.684	-679.496	-460.598	51.5561	-402.566	-385.336	-301.329		-235.916	-301.329	37759.5	62004.1
10.04	-552.908	-334.01	23.032	-563.55	86.524	-276.192	-391.24	-368.074	-297.052			-351.272	68.77	-397.598	-189.946	-714.02	-506.63	-598.646	-414.074	-391.09	-388.278		-297.052	-388.278	50030.4	81756
10.08	-564.416	-351.272	-5.738	-580.812	80.7699	-287.7	-448.78	-368.074	-315.753			-357.026	63.016	-409.106	-207.208	-725.528	-523.892	-621.662	-425.582	-396.844	-400.426		-315.753	-400.426	71604.1	89121
10.12	-570.17	-351.272	-425.78	-592.32	-322.01	-333.732	-466.042	-373.828	-429.394			-368.534	57.262	-414.86	-322.288	-742.79	-541.154	-644.678	-437.09	-402.598	-424.081		-429.394	-424.081	99440.3	96078.4
10.16	-575.924	-374.288	-454.55	-603.828	-327.764	-345.24	-483.304	-373.828	-442.341			-374.288	57.262	-420.614	-345.304	-754.298	-552.662	-656.186	-442.844	-402.598	-432.392		-442.341	-432.392	104178	99632.8
10.2	-575.924	-385.796	-466.058	-609.582	-339.272	-356.748	-489.058	-379.582	-450.253			-380.042	57.262	-432.122	-356.812	-760.052	-558.416	-667.694	-454.352	-408.352	-440.064		-450.253	-440.064	108501	103105
10.24	-587.432	-397.304	-483.32	-621.09	-345.026	-368.256	-506.32	-379.582	-461.041			-385.796	51.5079	-437.876	-368.32	-765.806	-575.678	-679.202	-460.106	-408.352	-447.736		-461.041	-447.736	111910	106637
10.28	-587.432	-397.304	-494.828	-621.09	-345.026	-379.764	-512.074	-379.582	-464.638			-385.796	51.5079	-443.63	-379.828	-771.56	-592.94	-690.71	-465.86	-419.86	-455.408		-464.638	-455.408	115174	110080
10.32	-593.186	-403.058	-506.336	-632.598	-356.534	-402.78	-523.582	-379.582	-474.707			-397.304	51.5079	-449.384	-385.582	-777.314	-604.448	-702.218	-477.368	-419.86	-462.441		-474.707	-462.441	119205	113121
10.36	-593.186	-408.812	-517.844	-644.106	-362.288	-414.288	-529.336	-379.582	-481.18			-397.304	57.262	-455.138	-397.09	-788.822	-610.202	-713.726	-483.122	-425.614	-468.195		-481.18	-468.195	122407	115741
10.4	-598.94	-408.812	-529.352	-649.86	-368.042	-425.796	-540.844	-379.582	-487.654			-403.058	51.5079	-460.892	-402.844	-794.576	-615.956	-713.726	-488.876	-431.368	-473.31		-487.654	-473.31	127263	125192
10.44	-604.694	-414.566	-540.86	-661.368	-379.55	-483.336	-540.844	-379.582	-500.6			-403.058	-207.422	-466.646	-408.598	-794.576	-627.464	-725.234	-494.63	-437.122	-507.194		-500.6	-507.194	132613	134976
10.48	-604.694	-420.32	-552.368	-661.368	-385.304	-517.86	-546.598	-379.582	-508.512			-403.058	-218.93	-466.646	-414.352	-800.33	-633.218	-725.234	-500.384	-437.122	-511.03		-508.512	-511.03	136366	137497
10.52	-604.694	-426.074	-558.122	-667.122	-391.058	-540.876	-552.352	-379.582	-514.985			-414.566	-213.176	-472.4	-420.106	-806.084	-638.972	-730.988	-506.138	-448.63	-516.784		-514.985	-516.784	140167	139541
10.56	-604.694	-431.828	-569.63	-672.876	-396.812	-569.646	-558.106	-379.582	-522.897			-414.566	-218.93	-472.4	-420.106	-806.084	-644.726	-736.742	-506.138	-448.63	-518.702		-522.897	-518.702	143642	141254
10.6	-610.448	-431.828	-575.384	-678.63	-402.566	-581.154	-563.86	-379.582	-527.932			-420.32	-224.684	-478.154	-425.86	-811.838	-644.726	-736.742	-511.892	-454.384	-523.178		-527.932	-523.178	146568	144347
10.64	-610.448	-437.582	-581.138	-684.384	-408.32	-604.17	-563.86	-379.582	-533.686			-449.09	-230.438	-483.908	-431.614	-811.838	-656.234	-742.496	-511.892	-454.384	-530.21		-533.686	-530.21	149135	147135
10.68	-616.202	-437.582	-586.892	-684.384	-414.074	-609.924	-569.614	-379.582	-537.282			-449.09	-241.946	-489.662	-431.614	-811.838	-656.234	-748.25	-517.646	-454.384	-533.407		-537.282	-533.407	151324	148896
10.72	-621.956	-443.336	-592.646	-690.138	-419.828	-615.678	-569.614	-379.582	-541.597			-454.844	-247.7	-495.416	-437.368	-817.592	-661.988	-742.496	-523.4	-448.63	-536.604		-541.597	-536.604	153531	150143
10.76	-616.202	-443.336	-598.4	-695.892	-425.582	-627.186	-575.368	-379.582	-545.194			-460.598	-247.7	-501.17	-437.368	-817.592	-661.988	-742.496	-523.4	-448.63	-537.882		-545.194	-537.882	154953	151217
10.8	-616.202	-443.336	-609.908	-695.892	-425.582	-627.186	-575.368	-379.582	-546.632			-460.598	-247.7	-506.924	-443.122	-817.592	-661.988	-742.496	-529.154	-454.384	-540.44		-546.632	-540.44	156579	152649
10.84	-621.956	-443.336	-615.662	-707.4	-431.336	-627.186	-581.122	-379.582	-550.948			-466.352	-241.946	-512.678	-443.122	-817.592	-667.742	-748.25	-529.154	-460.138	-542.997		-550.948	-542.997	157814	153910
10.88	-621.956	-443.336	-615.662	-707.4	-431.336	-627.186	-581.122	-379.582	-550.948			-466.352	-247.7	-512.678	-448.876	-817.592	-667.742	-754.004	-529.154	-460.138	-544.915		-550.948	-544.915	159049	155354
10.92	-627.71	-449.09	-621.416	-713.154	-437.09	-632.94	-581.122	-379.582	-555.263			-472.106	-247.7	-518.432	-448.876	-817.592	-667.742	-759.758	-534.908	-465.892	-548.112		-555.263	-548.112	160293	156269
10.96	-621.956	-449.09	-627.17	-713.154	-437.09	-632.94	-581.122	-379.582	-555.263			-472.106	-247.7	-518.432	-448.876	-817.592	-667.742	-759.758	-534.908	-465.892	-548.112		-555.263	-548.112	161334	157007
11	-633.464	-454.844	-632.924	-718.908	-442.844	-621.432	-586.876	-379.582	-558.859			-477.86	-241.946	-524.186	-454.63	-817.592	-667.742	-771.266	-534.908	-465.892	-550.669		-558.859	-550.669	162381	158286
11.04	-633.464	-454.844	-632.924	-718.908	-442.844	-621.432	-586.876	-379.582	-558.859			-477.86	-241.946	-524.186	-454.63	-817.592	-667.742	-777.02	-534.908	-477.4	-552.587		-558.859	-552.587	162814	158849
11.08	-639.218	-454.844	-632.924	-718.908	-448.598	-615.678	-592.63	-379.582	-560.298			-483.614	-230.438	-535.694	-454.63	-817.592	-667.742	-777.02	-534.908	-471.646	-552.587		-560.298	-552.587	163864	159773
11.12	-639.218	-460.598	-638.678	-718.908	-454.352	-609.924	-598.384	-379.582	-562.456			-489.368	-230.438	-535.694	-454.63	-817.592	-673.496	-777.02	-540.662	-483.154	-555.784		-562.456	-555.784	164300	160883
11.16	-639.218	-454.844	-638.678	-724.662	-454.352	-604.17	-598.384	-379.582	-561.736			-489.368	-241.946	-529.94	-454.63	-817.592	-673.496	-782.774	-540.662	-477.4	-556.423		-561.736	-556.423	165353	161450
11.2	-644.972	-466.352	-650.186	-730.416	-460.106	-598.416	-598.384	-379.582	-566.052			-489.368	-241.946	-541.448	-454.63	-817.592	-673.496	-782.774	-540.662	-477.4	-557.702		-566.052	-557.702	166621	161654
11.24	-644.972	-460.598	-650.186	-730.416	-460.106	-604.17	-598.384	-379.582	-566.052			-489.368	-241.946	-535.694	-454.63	-817.592	-673.496	-782.774	-540.662	-477.4	-557.062		-566.052	-557.062	166852	161859
11.28	-650.726	-460.598	-650.186	-730.416	-460.106	-604.17	-598.384	-379.582	-566.771			-489.368	-241.946	-541.448	-454.63	-817.592	-673.496	-788.528	-540.662	-477.4	-558.341		-566.771	-558.341	167083	162792
11.32	-650.726	-466.352	-650.186	-730.416	-465.86	-592.662	-598.384	-379.582	-566.771			-489.368	-236.192	-541.448	-454.63	-817.592	-679.25	-794.282	-546.416	-483.154	-560.259		-566.771	-560.259	167314	163363
11.36	-650.726	-466.352	-650.186	-730.416	-465.86	-598.416	-598.384	-379.582	-567.49			-489.368	-241.946	-535.694	-454.63	-817.592	-685.004	-788.528	-546.416	-483.154	-560.259		-567.49	-560.259	167962	163386
11.4	-650.726	-472.106	-661.694	-730.416	-465.86	-592.662	-598.384	-379.582	-568.929			-489.368	-236.192	-541.448	-454.63	-817.592	-685.004	-794.282	-546.416	-477.4	-560.259		-568.929	-560.259	168611	163226
11.44	-650.726	-472.106	-661.694	-730.416	-465.86	-598.416	-598.384	-379.582	-569.648			-489.368	-236.192	-535.694	-454.63	-817.592	-679.25	-800.036	-546.416	-477.4	-559.62		-569.648	-559.62	169261	163249
11.48	-656.48	-472.106	-661.694	-730.416	-465.86	-598.416	-604.138	-379.582	-571.087			-489.368	-236.192	-541.448	-454.63	-817.592	-679.25	-800.036	-546.416	-477.4	-560.259		-571.087	-560.259	170123	164003
11.52	-662.234	-472.106	-667.448	-730.416	-471.614	-592.662	-604.138	-379.582	-572.525			-489.368	-230.438	-541.448	-454.63	-817.592	-690.758	-805.79	-552.17	-477.4	-562.177		-572.525	-562.177	171196	164392
11.56	-662.234	-472.106	-667.448	-736.17	-471.614	-604.17	-604.138	-379.582	-574.683			-489.368	-230.438	-535.694	-454.63	-817.592	-685.004	-805.79	-552.17	-483.154	-561.538		-574.683	-561.538	172695	164415
11.6	-667.988	-477.86	-673.202	-736.17	-477.368	-598.416	-609.892	-379.582	-577.56			-489.368	-230.438	-547.202	-454.63	-817.592	-685.004	-805.79	-552.17	-477.4	-562.177		-577.56	-562.177	173355	164988
11.64	-667.988	-477.86	-673.202	-736.17	-477.368	-592.662	-609.892	-379.582	-576.841			-489.368	-236.192	-541.448	-454.63	-817.592	-685.004	-805.79	-557.924	-483.154	-563.456		-576.841	-563.456	173801	165931
11.68	-673.742	-477.86	-673.202	-736.17	-477.368	-598.416	-615.646	-379.582	-578.998			-495.122	-236.192	-547.202	-454.63	-817.592	-690.758	-805.79	-557.924	-483.154	-565.374		-578.998	-565.374	174462	167060
11.72	-673.742	-477.86	-673.202	-736.17	-483.122	-592.662	-615.646	-379.582	-578.998			-495.122	-236.192	-547.202	-454.63	-817.592	-696.512	-805.79	-563.678	-488.908	-567.292		-578.998	-567.292	174486	167454
11.76	-673.742	-477.86	-673.202	-736.17	-483.122	-592.662	-615.646	-379.582	-578.998			-495.122	-241.946	-547.202	-454.63	-817.592	-696.512	-800.036	-563.678	-483.154	-566.652		-578.998	-566.652	174934	167847
11.8	-679.496	-472.106	-673.202	-741.924	-483.122	-598.416	-615.646	-379.582	-580.437			-495.122	-241.946	-552.956	-454.63	-817.592	-696.512	-811.544	-563.678	-483.154	-568.57		-580.437	-568.57	175810	168055
11.84	-679.496	-477.86	-678.956	-741.924	-483.122	-592.662	-621.4	-379.582	-581.875			-495.122	-236.192	-547.202	-454.63	-817.592	-696.512	-811.544	-569.432	-477.4	-567.292		-581.875	-567.292	176474	168264
11.88	-685.25	-477.86	-678.956	-741.924	-483.122	-592.662	-621.4	-379.582	-582.595			-495.122	-236.192	-558.71	-454.63	-817.592	-696.512	-811.544	-569.432	-483.154	-569.21		-582.595	-569.21	176712	168844
11.92	-679.496	-472.106	-684.71	-741.924	-483.122	-598.416	-621.4	-379.582	-582.595			-495.122	-236.192	-558.71	-454.63	-811.838	-696.512	-811.544	-575.186	-483.154	-569.21		-582.595	-569.21	176949	168496
11.96	-685.25	-472.106	-684.71	-747.678	-483.122	-586.908	-627.154	-379.582	-583.314			-495.122	-230.438	-552.956	-454.63	-811.838	-696.512	-811.544	-575.186	-483.154	-567.931		-583.314	-567.931	177615	168705
12	-685.25	-477.86	-684.71	-747.678	-483.122	-592.662	-627.154	-379.582	-584.752			-495.122	-236.192	-564.464	-454.63	-806.084	-702.266	-811.544	-575.186	-483.154	-569.849		-584.752	-569.849	178069	168542
12.04	-685.25	-477.86	-684.71	-747.678	-483.122	-592.662	-627.154	-379.582	-584.752			-495.122	-218.93	-564.464	-454.63	-806.084	-702.266	-811.544	-575.186	-477.4	-567.292		-584.752	-567.292	178092	168009
12.08	-685.25	-483.614	-684.71	-747.678	-483.122	-586.908	-627.154	-379.582	-584.752			-495.122	-224.684	-564.464	-454.63	-800.33	-702.266	-811.544	-575.186	-483.154	-567.931		-584.752	-567.931	178116	167291
12.12	-685.25	-477.86	-684.71	-747.678	-483.122	-592.662	-627.154	-379.582	-584.752			-495.122	-213.176	-564.464	-454.63	-788.822	-702.266	-811.544	-575.186	-477.4	-564.734		-584.752	-564.734	178355	166208
12.16	-685.25	-477.86	-690.464	-747.678	-483.122	-592.662	-627.154	-379.582	-585.472			-495.122	-213.176	-558.71	-454.63	-788.822	-702.266	-805.79	-575.186	-483.154	-564.095		-585.472	-564.095	178594	166415
12.2	-691.004	-477.86	-684.71	-747.678	-483.122	-592.662	-627.154	-379.582	-585.472			-495.122	-213.176	-564.464	-454.63	-788.822	-702.266	-811.544	-575.186	-483.154	-565.374		-585.472	-565.374	178618	166807
12.24	-691.004	-477.86	-690.464	-747.678	-483.122	-586.908	-627.154	-379.582	-585.472			-495.122	-218.93	-564.464	-454.63	-783.068	-702.266	-811.544	-575.186	-483.154	-565.374		-585.472	-565.374	178642	166830
12.28	-691.004	-472.106	-690.464	-747.678	-483.122	-592.662	-627.154	-379.582	-585.472			-495.122	-213.176	-570.218	-454.63	-783.068	-702.266	-811.544	-575.186	-483.154	-565.374		-585.472	-565.374	178880	166484
12.32	-691.004	-477.86	-690.464	-747.678	-483.122	-592.662	-627.154	-379.582	-586.191			-495.122	-213.176	-570.218	-454.63	-771.56	-702.266	-811.544	-575.186	-483.154	-564.095		-586.191	-564.095	179120	166139
12.36	-691.004	-477.86	-690.464	-747.678	-483.122	-592.662	-627.154	-379.582	-586.191			-495.122	-218.93	-570.218	-454.63	-771.56	-702.266	-811.544	-575.186	-477.4	-564.095		-586.191	-564.095	179574	166530
12.4	-696.758	-472.106	-696.218	-753.432	-483.122	-586.908	-632.908	-379.582	-587.629			-495.122	-224.684	-570.218	-454.63	-771.56	-702.266	-811.544	-575.186	-483.154	-565.374		-587.629	-565.374	180245	166369
12.44	-696.758	-477.86	-696.218	-753.432	-483.122	-586.908	-632.908	-379.582	-588.349			-495.122	-213.176	-564.464	-454.63	-765.806	-702.266	-811.544	-575.186	-488.908	-563.456		-588.349	-563.456	180702	165839
12.48	-696.758	-472.106	-696.218	-759.186	-483.122	-586.908	-638.662	-379.582	-589.068			-495.122	-207.422	-575.972	-454.63	-765.806	-702.266	-811.544	-575.186	-483.154	-563.456		-589.068	-563.456	181158	165678
12.52	-702.512	-477.86	-696.218	-759.186	-483.122	-586.908	-638.662	-373.828	-589.787			-495.122	-207.422	-575.972	-454.63	-765.806	-702.266	-811.544	-575.186	-477.4	-562.816		-589.787	-562.816	181182	165885
12.56	-696.758	-477.86	-696.218	-759.186	-483.122	-586.908	-638.662	-373.828	-589.068			-500.876	-207.422	-575.972	-454.63	-765.806	-702.266	-811.544	-575.186	-483.154	-564.095		-589.068	-564.095	180774	165908
12.6	-696.758	-472.106	-696.218	-759.186	-483.122	-586.908	-638.662	-373.828	-588.349			-495.122	-207.422	-575.972	-454.63	-765.806	-702.266	-811.544	-575.186	-477.4	-562.816		-588.349	-562.816	180582	165747
12.64	-696.758	-483.614	-701.972	-759.186	-483.122	-569.646	-638.662	-373.828	-588.349			-495.122	-213.176	-575.972	-448.876	-765.806	-702.266	-811.544	-575.186	-483.154	-563.456		-588.349	-563.456	179957	165955
12.68	-696.758	-472.106	-696.218	-759.186	-483.122	-569.646	-638.662	-373.828	-586.191			-495.122	-218.93	-581.726	-448.876	-765.806	-702.266	-805.79	-569.432	-483.154	-563.456		-586.191	-563.456	179981	166162
12.72	-696.758	-477.86	-701.972	-759.186	-483.122	-569.646	-644.416	-373.828	-588.349			-500.876	-218.93	-581.726	-454.63	-760.052	-702.266	-805.79	-569.432	-483.154	-564.095		-588.349	-564.095	180221	166001
12.76	-696.758	-472.106	-696.218	-759.186	-483.122	-569.646	-644.416	-373.828	-586.91			-495.122	-218.93	-581.726	-448.876	-760.052	-702.266	-811.544	-569.432	-477.4	-562.816		-586.91	-562.816	180030	165288
12.8	-696.758	-477.86	-696.218	-759.186	-483.122	-569.646	-644.416	-373.828	-587.629			-495.122	-207.422	-581.726	-448.876	-760.052	-696.512	-811.544	-569.432	-483.154	-561.538		-587.629	-561.538	180054	164760
12.84	-691.004	-477.86	-696.218	-759.186	-483.122	-569.646	-644.416	-373.828	-586.91			-495.122	-218.93	-581.726	-448.876	-754.298	-696.512	-811.544	-563.678	-477.4	-560.898		-586.91	-560.898	180078	164233
12.88	-696.758	-477.86	-696.218	-759.186	-483.122	-569.646	-644.416	-373.828	-587.629			-495.122	-213.176	-581.726	-448.876	-748.544	-696.512	-811.544	-563.678	-477.4	-559.62		-587.629	-559.62	179886	163706
12.92	-696.758	-472.106	-701.972	-759.186	-483.122	-558.138	-644.416	-373.828	-586.191			-500.876	-213.176	-581.726	-448.876	-742.79	-696.512	-805.79	-557.924	-483.154	-558.98		-586.191	-558.98	179479	163546
12.96	-696.758	-472.106	-701.972	-759.186	-483.122	-558.138	-644.416	-373.828	-586.191			-495.122	-213.176	-581.726	-448.876	-748.544	-696.512	-805.79	-557.924	-483.154	-558.98		-586.191	-558.98	179718	163387
13	-696.758	-477.86	-701.972	-759.186	-483.122	-558.138	-644.416	-373.828	-586.91			-495.122	-207.422	-581.726	-448.876	-748.544	-696.512	-811.544	-552.17	-483.154	-558.341		-586.91	-558.341	179742	162861
13.04	-696.758	-472.106	-701.972	-759.186	-483.122	-558.138	-644.416	-373.828	-586.191			-495.122	-213.176	-581.726	-448.876	-742.79	-696.512	-805.79	-552.17	-477.4	-557.062		-586.191	-557.062	179120	162702
13.08	-696.758	-466.352	-701.972	-759.186	-483.122	-552.384	-644.416	-373.828	-584.752			-495.122	-218.93	-581.726	-448.876	-742.79	-696.512	-805.79	-552.17	-477.4	-557.702		-584.752	-557.702	178499	162725
13.12	-696.758	-466.352	-701.972	-759.186	-483.122	-558.138	-644.416	-362.32	-584.033			-495.122	-218.93	-581.726	-448.876	-737.036	-696.512	-805.79	-546.416	-483.154	-557.062		-584.033	-557.062	178308	162748
13.16	-696.758	-466.352	-701.972	-759.186	-483.122	-558.138	-644.416	-362.32	-584.033			-495.122	-218.93	-581.726	-448.876	-737.036	-696.512	-811.544	-546.416	-483.154	-557.702		-584.033	-557.702	178332	162223
13.2	-696.758	-477.86	-696.218	-759.186	-483.122	-552.384	-644.416	-362.32	-584.033			-495.122	-218.93	-581.726	-448.876	-725.528	-696.512	-805.79	-540.662	-483.154	-555.144		-584.033	-555.144	178356	161156
13.24	-696.758	-472.106	-696.218	-759.186	-483.122	-558.138	-644.416	-362.32	-584.033			-495.122	-207.422	-581.726	-448.876	-725.528	-696.512	-805.79	-540.662	-483.154	-553.866		-584.033	-553.866	178594	160816
13.28	-702.512	-472.106	-701.972	-759.186	-483.122	-552.384	-644.416	-362.32	-584.752			-495.122	-213.176	-581.726	-448.876	-725.528	-696.512	-805.79	-534.908	-483.154	-553.866		-584.752	-553.866	178403	160657
13.32	-702.512	-466.352	-696.218	-759.186	-483.122	-552.384	-644.416	-362.32	-583.314			-495.122	-213.176	-581.726	-448.876	-719.774	-696.512	-805.79	-534.908	-483.154	-553.226		-583.314	-553.226	177998	160318
13.36	-696.758	-472.106	-696.218	-759.186	-483.122	-552.384	-644.416	-362.32	-583.314			-495.122	-207.422	-581.726	-448.876	-719.774	-696.512	-805.79	-534.908	-483.154	-552.587		-583.314	-552.587	177807	160340
13.4	-696.758	-466.352	-701.972	-759.186	-483.122	-546.63	-644.416	-362.32	-582.595			-495.122	-207.422	-587.48	-448.876	-719.774	-696.512	-805.79	-534.908	-483.154	-553.226		-582.595	-553.226	177402	160363
13.44	-702.512	-466.352	-696.218	-759.186	-483.122	-540.876	-644.416	-362.32	-581.875			-495.122	-207.422	-587.48	-448.876	-719.774	-696.512	-805.79	-529.154	-483.154	-552.587		-581.875	-552.587	176998	160205
13.48	-696.758	-466.352	-690.464	-759.186	-483.122	-546.63	-644.416	-362.32	-581.156			-495.122	-207.422	-587.48	-448.876	-719.774	-696.512	-800.036	-529.154	-488.908	-552.587		-581.156	-552.587	176808	159684
13.52	-696.758	-466.352	-684.71	-759.186	-483.122	-552.384	-644.416	-362.32	-581.156			-495.122	-213.176	-587.48	-437.368	-719.774	-696.512	-800.036	-523.4	-483.154	-550.669		-581.156	-550.669	176404	159166
13.56	-696.758	-466.352	-684.71	-759.186	-483.122	-540.876	-644.416	-362.32	-579.718			-495.122	-207.422	-587.48	-443.122	-719.774	-696.512	-800.036	-523.4	-483.154	-550.669		-579.718	-550.669	175574	159189
13.6	-696.758	-460.598	-684.71	-759.186	-483.122	-535.122	-644.416	-362.32	-578.279			-495.122	-213.176	-587.48	-443.122	-719.774	-696.512	-805.79	-511.892	-483.154	-550.669		-578.279	-550.669	175385	158670
13.64	-696.758	-466.352	-673.202	-759.186	-483.122	-546.63	-644.416	-362.32	-578.998			-495.122	-207.422	-587.48	-437.368	-719.774	-696.512	-800.036	-511.892	-483.154	-548.751		-578.998	-548.751	175409	158153
13.68	-702.512	-466.352	-667.448	-759.186	-483.122	-540.876	-644.416	-362.32	-578.279			-495.122	-207.422	-587.48	-437.368	-719.774	-696.512	-800.036	-511.892	-483.154	-548.751		-578.279	-548.751	174581	157996
13.72	-696.758	-466.352	-667.448	-759.186	-483.122	-535.122	-644.416	-356.566	-576.121			-495.122	-207.422	-587.48	-437.368	-719.774	-696.512	-800.036	-506.138	-483.154	-548.112		-576.121	-548.112	174180	157839
13.76	-702.512	-466.352	-667.448	-759.186	-483.122	-529.368	-650.17	-356.566	-576.841			-495.122	-207.422	-587.48	-437.368	-719.774	-696.512	-800.036	-506.138	-483.154	-548.112		-576.841	-548.112	173779	157682
13.8	-696.758	-466.352	-667.448	-759.186	-483.122	-529.368	-644.416	-350.812	-574.683			-495.122	-207.422	-587.48	-437.368	-719.774	-696.512	-800.036	-500.384	-483.154	-547.472		-574.683	-547.472	173168	157883
13.84	-696.758	-466.352	-667.448	-759.186	-483.122	-529.368	-644.416	-350.812	-574.683			-495.122	-218.93	-587.48	-437.368	-719.774	-696.512	-800.036	-500.384	-483.154	-548.751		-574.683	-548.751	173191	157906
13.88	-696.758	-460.598	-667.448	-759.186	-483.122	-540.876	-644.416	-345.058	-574.683			-495.122	-207.422	-587.48	-437.368	-719.774	-696.512	-800.036	-500.384	-483.154	-547.472		-574.683	-547.472	172792	157390
13.92	-696.758	-460.598	-667.448	-759.186	-483.122	-529.368	-644.416	-345.058	-573.244			-495.122	-207.422	-587.48	-437.368	-719.774	-696.512	-800.036	-494.63	-483.154	-546.833		-573.244	-546.833	172604	156875
13.96	-696.758	-460.598	-667.448	-759.186	-483.122	-529.368	-650.17	-345.058	-573.964			-489.368	-207.422	-587.48	-437.368	-719.774	-696.512	-800.036	-494.63	-477.4	-545.554		-573.964	-545.554	172627	156182
14	-696.758	-460.598	-667.448	-759.186	-483.122	-523.614	-650.17	-345.058	-573.244			-489.368	-207.422	-587.48	-431.614	-719.774	-690.758	-800.036	-494.63	-477.4	-544.276		-573.244	-544.276	172440	156204
14.04	-691.004	-466.352	-667.448	-759.186	-483.122	-529.368	-644.416	-345.058	-573.244			-489.368	-207.422	-587.48	-437.368	-719.774	-690.758	-800.036	-494.63	-483.154	-545.554		-573.244	-545.554	173097	156048
14.08	-702.512	-460.598	-667.448	-759.186	-483.122	-529.368	-655.924	-345.058	-575.402			-489.368	-207.422	-587.48	-431.614	-719.774	-690.758	-794.282	-494.63	-477.4	-543.636		-575.402	-543.636	173332	155535
14.12	-702.512	-460.598	-667.448	-759.186	-483.122	-517.86	-655.924	-345.058	-573.964			-489.368	-207.422	-587.48	-431.614	-719.774	-690.758	-800.036	-494.63	-471.646	-543.636		-573.964	-543.636	173779	155379
14.16	-702.512	-466.352	-667.448	-759.186	-483.122	-529.368	-661.678	-345.058	-576.841			-489.368	-207.422	-587.48	-425.86	-719.774	-690.758	-794.282	-494.63	-477.4	-542.997		-576.841	-542.997	173802	155401
14.2	-702.512	-454.844	-667.448	-759.186	-483.122	-523.614	-661.678	-339.304	-573.964			-489.368	-207.422	-593.234	-425.86	-719.774	-685.004	-800.036	-494.63	-477.4	-543.636		-573.964	-543.636	172980	155067
14.24	-702.512	-460.598	-667.448	-759.186	-483.122	-517.86	-661.678	-339.304	-573.964			-489.368	-207.422	-593.234	-425.86	-714.02	-679.25	-794.282	-494.63	-477.4	-541.718		-573.964	-541.718	173003	154378
14.28	-708.266	-454.844	-667.448	-759.186	-483.122	-512.106	-661.678	-345.058	-573.964			-489.368	-201.668	-593.234	-425.86	-719.774	-679.25	-794.282	-488.876	-477.4	-541.079		-573.964	-541.079	173027	154223
14.32	-708.266	-460.598	-661.694	-759.186	-483.122	-512.106	-661.678	-345.058	-573.964			-489.368	-207.422	-593.234	-425.86	-719.774	-679.25	-794.282	-488.876	-471.646	-541.079		-573.964	-541.079	173051	154245
14.36	-708.266	-454.844	-661.694	-759.186	-483.122	-517.86	-661.678	-345.058	-573.964			-489.368	-201.668	-593.234	-425.86	-719.774	-679.25	-794.282	-488.876	-477.4	-541.079		-573.964	-541.079	173286	154090
14.4	-708.266	-454.844	-667.448	-759.186	-483.122	-512.106	-661.678	-350.812	-574.683			-489.368	-207.422	-593.234	-425.86	-719.774	-673.496	-788.528	-488.876	-477.4	-540.44		-574.683	-540.44	173309	153757
14.44	-702.512	-454.844	-667.448	-759.186	-483.122	-512.106	-661.678	-350.812	-573.964			-489.368	-201.668	-593.234	-425.86	-719.774	-673.496	-788.528	-488.876	-477.4	-539.8		-573.964	-539.8	173756	153425
14.48	-714.02	-460.598	-667.448	-759.186	-483.122	-512.106	-661.678	-350.812	-576.121			-489.368	-207.422	-593.234	-425.86	-714.02	-673.496	-782.774	-488.876	-477.4	-539.161		-576.121	-539.161	174204	152562
14.52	-714.02	-454.844	-667.448	-759.186	-477.368	-517.86	-661.678	-350.812	-575.402			-489.368	-201.668	-593.234	-425.86	-708.266	-667.742	-782.774	-488.876	-471.646	-536.604		-575.402	-536.604	174016	152056
14.56	-708.266	-454.844	-667.448	-759.186	-483.122	-517.86	-661.678	-350.812	-575.402			-489.368	-201.668	-593.234	-425.86	-714.02	-667.742	-782.774	-488.876	-471.646	-537.243		-575.402	-537.243	173403	152254
14.6	-714.02	-443.336	-667.448	-759.186	-483.122	-512.106	-661.678	-345.058	-573.244			-489.368	-201.668	-593.234	-425.86	-714.02	-667.742	-782.774	-488.876	-471.646	-537.243		-573.244	-537.243	172369	152100
14.64	-714.02	-443.336	-661.694	-759.186	-477.368	-512.106	-661.678	-345.058	-571.806			-489.368	-207.422	-593.234	-425.86	-708.266	-667.742	-782.774	-488.876	-465.892	-536.604		-571.806	-536.604	172182	152298
14.68	-714.02	-454.844	-661.694	-759.186	-477.368	-506.352	-661.678	-345.058	-572.525			-489.368	-207.422	-593.234	-425.86	-714.02	-667.742	-782.774	-488.876	-471.646	-537.882		-572.525	-537.882	172205	151967
14.72	-714.02	-443.336	-661.694	-759.186	-477.368	-512.106	-661.678	-345.058	-571.806			-489.368	-201.668	-593.234	-425.86	-708.266	-661.988	-782.774	-488.876	-465.892	-535.325		-571.806	-535.325	172018	151286
14.76	-714.02	-454.844	-661.694	-759.186	-477.368	-500.598	-661.678	-345.058	-571.806			-489.368	-201.668	-593.234	-425.86	-708.266	-661.988	-782.774	-488.876	-465.892	-535.325		-571.806	-535.325	172252	150956
14.8	-714.02	-454.844	-661.694	-753.432	-477.368	-512.106	-661.678	-345.058	-572.525			-483.614	-201.668	-593.234	-425.86	-714.02	-656.234	-782.774	-488.876	-460.138	-534.046		-572.525	-534.046	172065	150276
14.84	-714.02	-454.844	-661.694	-753.432	-477.368	-500.598	-661.678	-345.058	-571.087			-483.614	-207.422	-587.48	-425.86	-702.512	-656.234	-782.774	-488.876	-460.138	-532.768		-571.087	-532.768	171667	150298
14.88	-714.02	-443.336	-661.694	-753.432	-477.368	-506.352	-661.678	-350.812	-571.087			-483.614	-207.422	-593.234	-425.86	-708.266	-656.234	-782.774	-488.876	-460.138	-534.046		-571.087	-534.046	171901	150145
14.92	-714.02	-454.844	-661.694	-753.432	-477.368	-500.598	-661.678	-350.812	-571.806			-483.614	-207.422	-593.234	-425.86	-702.512	-656.234	-771.266	-488.876	-460.138	-532.128		-571.806	-532.128	172346	149467
14.96	-714.02	-454.844	-661.694	-753.432	-477.368	-506.352	-661.678	-350.812	-572.525			-483.614	-201.668	-593.234	-425.86	-702.512	-656.234	-771.266	-488.876	-460.138	-531.489		-572.525	-531.489	172370	148965
15	-714.02	-454.844	-661.694	-753.432	-471.614	-506.352	-661.678	-350.812	-571.806			-483.614	-201.668	-593.234	-425.86	-702.512	-650.48	-771.266	-483.122	-460.138	-530.21		-571.806	-530.21	171338	148290
15.04	-708.266	-443.336	-661.694	-753.432	-471.614	-500.598	-661.678	-350.812	-568.929			-483.614	-201.668	-593.234	-420.106	-702.512	-644.726	-771.266	-483.122	-460.138	-528.932		-568.929	-528.932	170941	147964
15.08	-708.266	-454.844	-655.94	-753.432	-471.614	-506.352	-661.678	-350.812	-570.367			-483.614	-201.668	-593.234	-420.106	-702.512	-644.726	-771.266	-483.122	-460.138	-528.932		-570.367	-528.932	170754	148333
15.12	-708.266	-443.336	-655.94	-753.432	-471.614	-500.598	-661.678	-350.812	-568.21			-483.614	-201.668	-593.234	-425.86	-702.512	-644.726	-771.266	-483.122	-465.892	-530.21		-568.21	-530.21	169939	148529
15.16	-708.266	-454.844	-655.94	-753.432	-465.86	-489.09	-661.678	-350.812	-567.49			-483.614	-207.422	-593.234	-420.106	-702.512	-644.726	-771.266	-483.122	-460.138	-529.571		-567.49	-529.571	169752	148203
15.2	-708.266	-454.844	-655.94	-753.432	-471.614	-489.09	-661.678	-345.058	-567.49			-483.614	-201.668	-593.234	-420.106	-702.512	-638.972	-771.266	-483.122	-465.892	-528.932		-567.49	-528.932	169566	147877
15.24	-708.266	-454.844	-650.186	-753.432	-471.614	-489.09	-661.678	-345.058	-566.771			-483.614	-201.668	-593.234	-420.106	-702.512	-638.972	-771.266	-483.122	-460.138	-528.292		-566.771	-528.292	168752	147551
15.28	-714.02	-454.844	-650.186	-747.678	-465.86	-477.582	-661.678	-345.058	-564.613			-483.614	-207.422	-593.234	-420.106	-702.512	-638.972	-759.758	-483.122	-460.138	-527.653		-564.613	-527.653	168358	146878
15.32	-708.266	-454.844	-650.186	-747.678	-465.86	-489.09	-661.678	-345.058	-565.333			-483.614	-201.668	-593.234	-420.106	-696.758	-638.972	-759.758	-477.368	-460.138	-525.735		-565.333	-525.735	167755	146208
15.36	-708.266	-443.336	-650.186	-747.678	-465.86	-477.582	-661.678	-345.058	-562.456			-483.614	-201.668	-593.234	-420.106	-696.758	-638.972	-759.758	-477.368	-454.384	-525.096		-562.456	-525.096	166947	145884
15.4	-708.266	-443.336	-650.186	-747.678	-465.86	-477.582	-661.678	-345.058	-562.456			-477.86	-207.422	-593.234	-420.106	-696.758	-633.218	-759.758	-477.368	-454.384	-524.456		-562.456	-524.456	167178	145561
15.44	-708.266	-454.844	-650.186	-747.678	-465.86	-471.828	-661.678	-345.058	-563.175			-483.614	-201.668	-593.234	-420.106	-696.758	-633.218	-759.758	-471.614	-454.384	-523.817		-563.175	-523.817	167617	145410
15.48	-708.266	-454.844	-650.186	-747.678	-465.86	-477.582	-661.678	-345.058	-563.894			-477.86	-201.668	-593.234	-425.86	-696.758	-633.218	-754.004	-471.614	-460.138	-523.817		-563.894	-523.817	167015	145087
15.52	-708.266	-443.336	-644.432	-747.678	-465.86	-471.828	-661.678	-345.058	-561.017			-483.614	-201.668	-593.234	-420.106	-696.758	-627.464	-759.758	-465.86	-454.384	-522.538		-561.017	-522.538	166416	144592
15.56	-708.266	-443.336	-644.432	-747.678	-465.86	-477.582	-661.678	-345.058	-561.736			-477.86	-201.668	-593.234	-420.106	-696.758	-627.464	-759.758	-465.86	-454.384	-521.899		-561.736	-521.899	166439	144270
15.6	-708.266	-443.336	-644.432	-747.678	-465.86	-471.828	-661.678	-345.058	-561.017			-477.86	-201.668	-593.234	-414.352	-696.758	-627.464	-759.758	-465.86	-454.384	-521.26		-561.017	-521.26	166463	143948
15.64	-708.266	-443.336	-644.432	-747.678	-465.86	-477.582	-661.678	-345.058	-561.736			-477.86	-201.668	-593.234	-414.352	-696.758	-627.464	-754.004	-465.86	-454.384	-520.62		-561.736	-520.62	167109	143455
15.68	-708.266	-454.844	-644.432	-747.678	-465.86	-477.582	-661.678	-345.058	-563.175			-477.86	-201.668	-593.234	-408.598	-696.758	-627.464	-754.004	-465.86	-448.63	-519.342		-563.175	-519.342	166923	143135
15.72	-708.266	-443.336	-644.432	-741.924	-465.86	-477.582	-661.678	-345.058	-561.017			-477.86	-201.668	-593.234	-408.598	-691.004	-621.71	-754.004	-465.86	-460.138	-519.342		-561.017	-519.342	166324	142985
15.76	-708.266	-454.844	-644.432	-741.924	-465.86	-466.074	-661.678	-345.058	-561.017			-477.86	-201.668	-593.234	-408.598	-691.004	-621.71	-754.004	-465.86	-454.384	-518.702		-561.017	-518.702	166762	142665
15.8	-708.266	-454.844	-644.432	-741.924	-465.86	-477.582	-661.678	-345.058	-562.456			-477.86	-201.668	-593.234	-408.598	-685.25	-621.71	-754.004	-465.86	-454.384	-518.063		-562.456	-518.063	167201	142516
15.84	-708.266	-454.844	-644.432	-741.924	-465.86	-477.582	-661.678	-345.058	-562.456			-477.86	-201.668	-593.234	-408.598	-685.25	-621.71	-754.004	-465.86	-454.384	-518.063		-562.456	-518.063	166393	142366
15.88	-708.266	-443.336	-638.678	-741.924	-465.86	-471.828	-661.678	-345.058	-559.579			-477.86	-201.668	-593.234	-408.598	-685.25	-621.71	-754.004	-465.86	-448.63	-517.424		-559.579	-517.424	166002	142217
15.92	-708.266	-454.844	-638.678	-741.924	-460.106	-483.336	-661.678	-339.304	-561.017			-477.86	-201.668	-593.234	-408.598	-685.25	-621.71	-754.004	-465.86	-448.63	-517.424		-561.017	-517.424	166025	142409
15.96	-708.266	-443.336	-638.678	-741.924	-460.106	-483.336	-661.678	-339.304	-559.578			-477.86	-201.668	-593.234	-408.598	-685.25	-621.71	-754.004	-465.86	-454.384	-518.063		-559.578	-518.063	165634	142260
16	-708.266	-443.336	-638.678	-741.924	-460.106	-483.336	-661.678	-339.304	-559.578			-477.86	-201.668	-593.234	-408.598	-685.25	-615.956	-748.25	-465.86	-454.384	-516.784		-559.578	-516.784	165864	141429
16.04	-708.266	-443.336	-638.678	-741.924	-460.106	-489.09	-661.678	-339.304	-560.298			-477.86	-195.914	-593.234	-408.598	-685.25	-615.956	-742.496	-465.86	-448.63	-514.866		-560.298	-514.866	165887	141111
16.08	-708.266	-443.336	-638.678	-736.17	-460.106	-489.09	-661.678	-339.304	-559.579			-477.86	-201.668	-593.234	-408.598	-685.25	-615.956	-742.496	-465.86	-448.63	-515.506		-559.579	-515.506	165703	141302
16.12	-708.266	-454.844	-638.678	-736.17	-460.106	-477.582	-661.678	-339.304	-559.579			-477.86	-201.668	-593.234	-408.598	-685.25	-615.956	-742.496	-465.86	-448.63	-515.506		-559.579	-515.506	165726	141494
16.16	-708.266	-443.336	-638.678	-736.17	-460.106	-489.09	-661.678	-339.304	-559.579			-477.86	-201.668	-593.234	-408.598	-685.25	-615.956	-742.496	-465.86	-454.384	-516.145		-559.579	-516.145	165335	141175
16.2	-708.266	-443.336	-638.678	-736.17	-460.106	-477.582	-661.678	-339.304	-558.14			-472.106	-201.668	-593.234	-402.844	-685.25	-615.956	-736.742	-465.86	-454.384	-514.227		-558.14	-514.227	164738	140687
16.24	-708.266	-443.336	-632.924	-736.17	-460.106	-477.582	-661.678	-339.304	-557.421			-472.106	-201.668	-593.234	-402.844	-685.25	-615.956	-736.742	-465.86	-454.384	-514.227		-557.421	-514.227	164555	140200
16.28	-708.266	-443.336	-638.678	-736.17	-460.106	-471.828	-661.678	-339.304	-557.421			-472.106	-201.668	-593.234	-397.09	-685.25	-610.202	-730.988	-465.86	-454.384	-512.309		-557.421	-512.309	164784	139545
16.32	-708.266	-443.336	-638.678	-736.17	-460.106	-477.582	-661.678	-339.304	-558.14			-472.106	-201.668	-593.234	-397.09	-685.25	-610.202	-725.234	-465.86	-454.384	-511.67		-558.14	-511.67	164600	139228
16.36	-708.266	-443.336	-632.924	-736.17	-460.106	-471.828	-661.678	-339.304	-556.702			-472.106	-201.668	-593.234	-397.09	-685.25	-604.448	-730.988	-465.86	-448.63	-511.03		-556.702	-511.03	164417	139081
16.4	-708.266	-443.336	-632.924	-736.17	-460.106	-477.582	-661.678	-339.304	-557.421			-472.106	-201.668	-593.234	-397.09	-685.25	-604.448	-730.988	-465.86	-448.63	-511.03		-557.421	-511.03	164234	139102
16.44	-702.512	-443.336	-632.924	-736.17	-460.106	-471.828	-661.678	-339.304	-555.982			-472.106	-201.668	-593.234	-397.09	-685.25	-604.448	-725.234	-465.86	-454.384	-511.03		-555.982	-511.03	164051	139292
16.48	-702.512	-443.336	-632.924	-736.17	-460.106	-477.582	-661.678	-339.304	-556.702			-472.106	-201.668	-593.234	-391.336	-685.25	-604.448	-730.988	-465.86	-460.138	-511.67		-556.702	-511.67	164074	138975
16.52	-702.512	-443.336	-632.924	-736.17	-460.106	-477.582	-655.924	-339.304	-555.982			-472.106	-201.668	-593.234	-391.336	-679.496	-604.448	-725.234	-465.86	-454.384	-509.752		-555.982	-509.752	164097	138323
16.56	-708.266	-443.336	-632.924	-730.416	-460.106	-477.582	-661.678	-339.304	-556.702			-472.106	-201.668	-593.234	-391.336	-679.496	-604.448	-725.234	-465.86	-448.63	-509.112		-556.702	-509.112	163707	138344
16.6	-702.512	-443.336	-632.924	-730.416	-460.106	-466.074	-661.678	-339.304	-554.544			-472.106	-201.668	-593.234	-391.336	-679.496	-604.448	-725.234	-465.86	-454.384	-509.752		-554.544	-509.752	163730	138197
16.64	-702.512	-454.844	-632.924	-730.416	-460.106	-477.582	-655.924	-339.304	-556.702			-472.106	-201.668	-593.234	-391.336	-667.988	-604.448	-725.234	-465.86	-454.384	-508.473		-556.702	-508.473	163753	137379
16.68	-702.512	-443.336	-627.17	-730.416	-460.106	-477.582	-655.924	-339.304	-554.544			-472.106	-195.914	-593.234	-391.336	-667.988	-598.694	-725.234	-465.86	-448.63	-506.555		-554.544	-506.555	162543	137567
16.72	-696.758	-443.336	-627.17	-730.416	-460.106	-471.828	-655.924	-333.55	-552.386			-472.106	-201.668	-593.234	-391.336	-679.496	-598.694	-725.234	-465.86	-454.384	-509.112		-552.386	-509.112	162362	137924
16.76	-702.512	-437.582	-627.17	-730.416	-460.106	-483.336	-655.924	-333.55	-553.825			-472.106	-201.668	-593.234	-391.336	-679.496	-592.94	-725.234	-465.86	-448.63	-507.834		-553.825	-507.834	162590	137442
16.8	-702.512	-443.336	-627.17	-730.416	-448.598	-483.336	-655.924	-333.55	-553.105			-466.352	-201.668	-593.234	-385.582	-679.496	-592.94	-725.234	-465.86	-454.384	-507.194		-553.105	-507.194	163227	137296
16.84	-702.512	-454.844	-627.17	-730.416	-448.598	-494.844	-655.924	-333.55	-555.982			-472.106	-201.668	-593.234	-385.582	-679.496	-592.94	-719.48	-465.86	-454.384	-507.194		-555.982	-507.194	163868	136981
16.88	-702.512	-443.336	-627.17	-730.416	-448.598	-500.598	-655.924	-333.55	-555.263			-466.352	-201.668	-593.234	-385.582	-679.496	-587.186	-719.48	-465.86	-454.384	-505.916		-555.263	-505.916	163479	136167
16.92	-702.512	-443.336	-627.17	-730.416	-448.598	-494.844	-655.924	-333.55	-554.544			-460.598	-195.914	-593.234	-385.582	-679.496	-587.186	-719.48	-465.86	-448.63	-503.998		-554.544	-503.998	163297	135522
16.96	-702.512	-443.336	-627.17	-730.416	-448.598	-494.844	-655.924	-333.55	-554.544			-460.598	-195.914	-593.234	-385.582	-679.496	-587.186	-707.972	-465.86	-454.384	-503.358		-554.544	-503.358	162909	135376
17	-702.512	-443.336	-627.17	-724.662	-448.598	-489.09	-655.924	-333.55	-553.105			-454.844	-201.668	-593.234	-385.582	-679.496	-587.186	-713.726	-465.86	-448.63	-503.358		-553.105	-503.358	162316	135064
17.04	-696.758	-443.336	-627.17	-724.662	-448.598	-489.09	-655.924	-333.55	-552.386			-454.844	-195.914	-593.234	-385.582	-679.496	-587.186	-707.972	-465.86	-448.63	-502.08		-552.386	-502.08	161725	135085
17.08	-696.758	-443.336	-627.17	-724.662	-448.598	-477.582	-655.924	-333.55	-550.948			-454.844	-201.668	-593.234	-385.582	-679.496	-587.186	-707.972	-465.86	-454.384	-503.358		-550.948	-503.358	161543	135106
17.12	-702.512	-431.828	-627.17	-724.662	-448.598	-489.09	-655.924	-333.55	-551.667			-454.844	-201.668	-593.234	-385.582	-679.496	-587.186	-707.972	-460.106	-448.63	-502.08		-551.667	-502.08	161566	134961
17.16	-696.758	-443.336	-627.17	-724.662	-448.598	-477.582	-655.924	-333.55	-550.948			-454.844	-201.668	-593.234	-385.582	-679.496	-587.186	-707.972	-460.106	-454.384	-502.719		-550.948	-502.719	161180	134815
17.2	-696.758	-437.582	-627.17	-724.662	-448.598	-477.582	-655.924	-333.55	-550.228			-454.844	-201.668	-593.234	-385.582	-679.496	-581.432	-707.972	-454.352	-454.384	-501.44		-550.228	-501.44	160795	134339
17.24	-696.758	-437.582	-627.17	-724.662	-448.598	-471.828	-655.924	-333.55	-549.509			-454.844	-201.668	-593.234	-385.582	-679.496	-581.432	-707.972	-454.352	-448.63	-500.801		-549.509	-500.801	161021	134359
17.28	-696.758	-437.582	-627.17	-724.662	-448.598	-477.582	-655.924	-339.304	-550.948			-454.844	-201.668	-593.234	-385.582	-679.496	-581.432	-707.972	-448.598	-460.138	-501.44		-550.948	-501.44	161044	134214
17.32	-696.758	-437.582	-621.416	-724.662	-448.598	-471.828	-655.924	-339.304	-549.509			-454.844	-195.914	-593.234	-385.582	-679.496	-581.432	-707.972	-448.598	-454.384	-500.162		-549.509	-500.162	160455	133904
17.36	-696.758	-431.828	-621.416	-718.908	-448.598	-477.582	-655.924	-339.304	-548.79			-454.844	-201.668	-593.234	-385.582	-679.496	-581.432	-702.218	-448.598	-454.384	-500.162		-548.79	-500.162	160478	133925
17.4	-696.758	-437.582	-627.17	-718.908	-448.598	-471.828	-655.924	-339.304	-549.509			-454.844	-201.668	-593.234	-385.582	-679.496	-581.432	-707.972	-448.598	-448.63	-500.162		-549.509	-500.162	160704	133945
17.44	-696.758	-437.582	-621.416	-718.908	-448.598	-477.582	-655.924	-339.304	-549.509			-454.844	-201.668	-593.234	-385.582	-679.496	-581.432	-707.972	-448.598	-448.63	-500.162		-549.509	-500.162	160727	133801
17.48	-696.758	-437.582	-621.416	-718.908	-448.598	-477.582	-655.924	-339.304	-549.509			-449.09	-201.668	-593.234	-385.582	-679.496	-581.432	-702.218	-454.352	-448.63	-499.522		-549.509	-499.522	160342	132995
17.52	-696.758	-431.828	-621.416	-718.908	-442.844	-477.582	-655.924	-339.304	-548.071			-443.336	-201.668	-593.234	-385.582	-673.742	-581.432	-702.218	-454.352	-437.122	-496.965		-548.071	-496.965	159551	132358
17.56	-696.758	-437.582	-621.416	-718.908	-442.844	-466.074	-650.17	-339.304	-546.632			-443.336	-201.668	-593.234	-385.582	-673.742	-581.432	-702.218	-454.352	-437.122	-496.965		-546.632	-496.965	159573	132378
17.6	-696.758	-437.582	-621.416	-718.908	-442.844	-477.582	-650.17	-339.304	-548.071			-443.336	-201.668	-593.234	-385.582	-673.742	-575.678	-696.464	-454.352	-448.63	-496.965		-548.071	-496.965	160003	132563
17.64	-696.758	-443.336	-621.416	-718.908	-442.844	-477.582	-644.416	-339.304	-548.071			-443.336	-201.668	-593.234	-385.582	-673.742	-575.678	-702.218	-454.352	-448.63	-497.604		-548.071	-497.604	159619	132419
17.68	-696.758	-437.582	-621.416	-718.908	-442.844	-471.828	-644.416	-339.304	-546.632			-443.336	-201.668	-593.234	-379.828	-667.988	-575.678	-696.464	-454.352	-454.384	-496.326		-546.632	-496.326	159438	132111
17.72	-696.758	-437.582	-621.416	-718.908	-442.844	-483.336	-638.662	-339.304	-547.351			-443.336	-201.668	-593.234	-379.828	-673.742	-575.678	-696.464	-454.352	-448.63	-496.326		-547.351	-496.326	159461	132132
17.76	-696.758	-437.582	-621.416	-718.908	-442.844	-483.336	-632.908	-339.304	-546.632			-443.336	-201.668	-587.48	-379.828	-673.742	-575.678	-696.464	-454.352	-454.384	-496.326		-546.632	-496.326	158875	131988
17.8	-696.758	-437.582	-621.416	-713.154	-442.844	-477.582	-632.908	-339.304	-545.194			-443.336	-201.668	-587.48	-379.828	-673.742	-575.678	-696.464	-454.352	-448.63	-495.686		-545.194	-495.686	158290	132173
17.84	-696.758	-437.582	-621.416	-713.154	-442.844	-477.582	-627.154	-339.304	-544.474			-443.336	-201.668	-593.234	-379.828	-673.742	-575.678	-696.464	-454.352	-454.384	-496.965		-544.474	-496.965	157705	132029
17.88	-696.758	-437.582	-621.416	-707.4	-442.844	-471.828	-627.154	-339.304	-543.036			-443.336	-195.914	-593.234	-379.828	-673.742	-575.678	-690.71	-454.352	-448.63	-495.047		-543.036	-495.047	157324	131557
17.92	-696.758	-437.582	-621.416	-707.4	-442.844	-471.828	-627.154	-339.304	-543.036			-443.336	-201.668	-593.234	-379.828	-667.988	-575.678	-690.71	-454.352	-448.63	-495.047		-543.036	-495.047	157347	131578
17.96	-696.758	-437.582	-621.416	-707.4	-442.844	-471.828	-627.154	-339.304	-543.036			-443.336	-201.668	-593.234	-379.828	-673.742	-575.678	-690.71	-454.352	-442.876	-495.047		-543.036	-495.047	157369	131598
18	-696.758	-437.582	-621.416	-707.4	-442.844	-471.828	-627.154	-339.304	-543.036			-443.336	-201.668	-593.234	-379.828	-673.742	-575.678	-684.956	-454.352	-448.63	-495.047		-543.036	-495.047	157795	131291
18.04	-696.758	-437.582	-621.416	-707.4	-442.844	-483.336	-627.154	-339.304	-544.474			-443.336	-201.668	-593.234	-379.828	-667.988	-569.924	-684.956	-454.352	-448.63	-493.768		-544.474	-493.768	157818	131148
18.08	-696.758	-437.582	-621.416	-707.4	-442.844	-471.828	-627.154	-339.304	-543.036			-443.336	-201.668	-587.48	-379.828	-673.742	-569.924	-690.71	-454.352	-448.63	-494.408		-543.036	-494.408	157638	131660
18.12	-696.758	-437.582	-621.416	-707.4	-442.844	-477.582	-627.154	-339.304	-543.755			-443.336	-201.668	-593.234	-379.828	-673.742	-575.678	-690.71	-454.352	-448.63	-495.686		-543.755	-495.686	157257	131680
18.16	-691.004	-437.582	-621.416	-707.4	-442.844	-466.074	-627.154	-339.304	-541.597			-443.336	-201.668	-593.234	-379.828	-673.742	-575.678	-684.956	-454.352	-442.876	-494.408		-541.597	-494.408	156877	131373
18.2	-696.758	-431.828	-621.416	-707.4	-437.09	-477.582	-627.154	-339.304	-542.317			-443.336	-201.668	-587.48	-379.828	-673.742	-569.924	-690.71	-454.352	-448.63	-494.408		-542.317	-494.408	156899	131394
18.24	-696.758	-431.828	-621.416	-707.4	-437.09	-466.074	-632.908	-339.304	-541.597			-443.336	-201.668	-593.234	-379.828	-673.742	-569.924	-684.956	-454.352	-448.63	-494.408		-541.597	-494.408	156720	131414
18.28	-691.004	-437.582	-621.416	-707.4	-437.09	-466.074	-632.908	-339.304	-541.597			-443.336	-201.668	-587.48	-379.828	-673.742	-575.678	-684.956	-454.352	-448.63	-494.408		-541.597	-494.408	156742	131107
18.32	-691.004	-437.582	-621.416	-707.4	-437.09	-471.828	-632.908	-333.55	-541.597			-443.336	-201.668	-587.48	-379.828	-662.234	-575.678	-684.956	-454.352	-448.63	-493.129		-541.597	-493.129	156564	130964
18.36	-696.758	-431.828	-615.662	-707.4	-437.09	-471.828	-632.908	-333.55	-540.878			-443.336	-201.668	-593.234	-379.828	-667.988	-569.924	-684.956	-454.352	-448.63	-493.768		-540.878	-493.768	156586	131148
18.4	-696.758	-431.828	-621.416	-707.4	-437.09	-477.582	-632.908	-327.796	-541.597			-443.336	-201.668	-593.234	-374.074	-667.988	-569.924	-684.956	-454.352	-454.384	-493.768		-541.597	-493.768	156004	130841
18.44	-696.758	-431.828	-615.662	-707.4	-437.09	-460.32	-632.908	-327.796	-538.72			-443.336	-201.668	-593.234	-374.074	-667.988	-575.678	-684.956	-448.598	-442.876	-492.49		-538.72	-492.49	155025	130208
18.48	-691.004	-437.582	-615.662	-701.646	-437.09	-460.32	-632.908	-327.796	-538.001			-443.336	-201.668	-587.48	-374.074	-667.988	-569.924	-679.202	-448.598	-448.63	-491.211		-538.001	-491.211	155447	129740
18.52	-696.758	-437.582	-615.662	-701.646	-437.09	-471.828	-632.908	-327.796	-540.159			-443.336	-201.668	-587.48	-374.074	-662.234	-575.678	-679.202	-448.598	-442.876	-490.572		-540.159	-490.572	155871	129760
18.56	-691.004	-431.828	-615.662	-701.646	-437.09	-477.582	-632.908	-327.796	-539.44			-443.336	-201.668	-587.48	-374.074	-667.988	-569.924	-679.202	-448.598	-448.63	-491.211		-539.44	-491.211	154690	129129
18.6	-685.25	-426.074	-609.908	-701.646	-437.09	-466.074	-632.908	-327.796	-535.843			-443.336	-201.668	-581.726	-374.074	-656.48	-569.924	-673.448	-448.598	-442.876	-488.014		-535.843	-488.014	153914	128501
18.64	-685.25	-431.828	-609.908	-701.646	-437.09	-466.074	-632.908	-327.796	-536.563			-443.336	-201.668	-581.726	-368.32	-656.48	-569.924	-673.448	-448.598	-454.384	-488.654		-536.563	-488.654	154535	128359
18.68	-685.25	-431.828	-609.908	-701.646	-437.09	-477.582	-632.908	-327.796	-538.001			-437.582	-195.914	-581.726	-374.074	-656.48	-569.924	-673.448	-448.598	-448.63	-487.375		-538.001	-487.375	154558	128703
18.72	-685.25	-426.074	-609.908	-701.646	-437.09	-471.828	-632.908	-327.796	-536.563			-443.336	-201.668	-587.48	-374.074	-662.234	-569.924	-673.448	-448.598	-448.63	-489.932		-536.563	-489.932	154380	128723
18.76	-685.25	-431.828	-609.908	-701.646	-437.09	-471.828	-632.908	-327.796	-537.282			-443.336	-201.668	-581.726	-374.074	-656.48	-564.17	-673.448	-448.598	-442.876	-487.375		-537.282	-487.375	154402	128258
18.8	-685.25	-426.074	-609.908	-701.646	-437.09	-471.828	-632.908	-327.796	-536.563			-443.336	-201.668	-587.48	-374.074	-650.726	-564.17	-673.448	-448.598	-448.63	-488.014		-536.563	-488.014	154425	128441
18.84	-685.25	-431.828	-609.908	-701.646	-437.09	-471.828	-632.908	-327.796	-537.282			-437.582	-201.668	-581.726	-374.074	-656.48	-564.17	-673.448	-448.598	-454.384	-488.014		-537.282	-488.014	154447	128461
18.88	-685.25	-431.828	-609.908	-701.646	-437.09	-471.828	-627.154	-327.796	-536.563			-443.336	-201.668	-581.726	-368.32	-662.234	-564.17	-673.448	-448.598	-448.63	-488.014		-536.563	-488.014	154469	128481
18.92	-685.25	-431.828	-609.908	-701.646	-437.09	-471.828	-632.908	-327.796	-537.282			-443.336	-201.668	-581.726	-374.074	-656.48	-564.17	-673.448	-448.598	-448.63	-488.014		-537.282	-488.014	154491	128339
18.96	-685.25	-431.828	-609.908	-701.646	-437.09	-466.074	-632.908	-327.796	-536.563			-443.336	-201.668	-581.726	-368.32	-662.234	-564.17	-673.448	-448.598	-442.876	-487.375		-536.563	-487.375	154314	128198
19	-685.25	-426.074	-609.908	-701.646	-437.09	-477.582	-627.154	-327.796	-536.563			-443.336	-201.668	-581.726	-374.074	-650.726	-564.17	-673.448	-448.598	-448.63	-487.375		-536.563	-487.375	154336	128056
19.04	-685.25	-431.828	-609.908	-695.892	-437.09	-477.582	-627.154	-327.796	-536.563			-443.336	-201.668	-581.726	-368.32	-650.726	-564.17	-673.448	-448.598	-448.63	-486.736		-536.563	-486.736	154358	127915
19.08	-685.25	-431.828	-609.908	-695.892	-437.09	-471.828	-632.908	-327.796	-536.563			-437.582	-201.668	-581.726	-374.074	-650.726	-564.17	-673.448	-448.598	-448.63	-486.736		-536.563	-486.736	154380	127935
19.12	-685.25	-426.074	-609.908	-695.892	-437.09	-477.582	-632.908	-327.796	-536.563			-437.582	-201.668	-581.726	-374.074	-650.726	-564.17	-673.448	-448.598	-448.63	-486.736		-536.563	-486.736	154403	128279
19.16	-685.25	-431.828	-609.908	-695.892	-437.09	-477.582	-627.154	-327.796	-536.563			-443.336	-201.668	-587.48	-374.074	-656.48	-564.17	-673.448	-448.598	-442.876	-488.014		-536.563	-488.014	154025	128299
19.2	-685.25	-426.074	-609.908	-695.892	-437.09	-471.828	-627.154	-327.796	-535.124			-437.582	-195.914	-581.726	-374.074	-656.48	-564.17	-673.448	-448.598	-448.63	-486.736		-535.124	-486.736	154247	127996
19.24	-685.25	-431.828	-609.908	-695.892	-437.09	-483.336	-627.154	-327.796	-537.282			-437.582	-201.668	-587.48	-374.074	-650.726	-564.17	-673.448	-448.598	-442.876	-486.736		-537.282	-486.736	154469	127854
19.28	-679.496	-426.074	-609.908	-695.892	-437.09	-483.336	-627.154	-327.796	-535.843			-431.828	-195.914	-581.726	-374.074	-656.48	-564.17	-673.448	-448.598	-448.63	-486.096		-535.843	-486.096	153693	127390
19.32	-679.496	-420.32	-609.908	-695.892	-437.09	-477.582	-627.154	-327.796	-534.405			-431.828	-195.914	-581.726	-374.074	-650.726	-564.17	-673.448	-448.598	-442.876	-484.818		-534.405	-484.818	153914	127571
19.36	-679.496	-431.828	-609.908	-695.892	-437.09	-483.336	-627.154	-327.796	-536.562			-431.828	-201.668	-581.726	-374.074	-662.234	-558.416	-673.448	-448.598	-448.63	-486.736		-536.562	-486.736	153936	127591
19.4	-679.496	-420.32	-609.908	-695.892	-437.09	-477.582	-627.154	-327.796	-534.405			-431.828	-195.914	-575.972	-374.074	-656.48	-558.416	-667.694	-448.598	-454.384	-484.818		-534.405	-484.818	153560	126967
19.44	-679.496	-426.074	-609.908	-695.892	-437.09	-477.582	-627.154	-327.796	-535.124			-431.828	-195.914	-575.972	-374.074	-656.48	-558.416	-667.694	-448.598	-448.63	-484.178		-535.124	-484.178	153582	126826
19.48	-679.496	-426.074	-609.908	-695.892	-437.09	-471.828	-627.154	-327.796	-534.405			-431.828	-201.668	-575.972	-368.32	-650.726	-558.416	-673.448	-448.598	-448.63	-484.178		-534.405	-484.178	153405	127007
19.52	-679.496	-420.32	-609.908	-695.892	-437.09	-477.582	-627.154	-327.796	-534.405			-431.828	-201.668	-581.726	-368.32	-650.726	-558.416	-673.448	-448.598	-448.63	-484.818		-534.405	-484.818	153427	126705
19.56	-679.496	-426.074	-609.908	-695.892	-437.09	-471.828	-627.154	-327.796	-534.405			-431.828	-201.668	-575.972	-368.32	-650.726	-558.416	-667.694	-448.598	-442.876	-482.9		-534.405	-482.9	153450	126243
19.6	-679.496	-426.074	-609.908	-695.892	-431.336	-477.582	-627.154	-327.796	-534.405			-431.828	-201.668	-575.972	-368.32	-650.726	-558.416	-667.694	-448.598	-442.876	-482.9		-534.405	-482.9	153472	126263
19.64	-679.496	-426.074	-609.908	-695.892	-431.336	-477.582	-627.154	-327.796	-534.405			-431.828	-195.914	-575.972	-368.32	-650.726	-558.416	-667.694	-448.598	-448.63	-482.9		-534.405	-482.9	153095	126123
19.68	-679.496	-426.074	-609.908	-690.138	-425.582	-477.582	-627.154	-327.796	-532.966			-431.828	-195.914	-575.972	-362.566	-650.726	-552.662	-673.448	-448.598	-448.63	-482.26		-532.966	-482.26	152720	125822
19.72	-679.496	-426.074	-609.908	-690.138	-425.582	-477.582	-627.154	-327.796	-532.966			-431.828	-195.914	-575.972	-362.566	-650.726	-552.662	-673.448	-448.598	-442.876	-481.621		-532.966	-481.621	152742	126002
19.76	-679.496	-420.32	-609.908	-690.138	-431.336	-477.582	-627.154	-327.796	-532.966			-431.828	-195.914	-575.972	-368.32	-662.234	-552.662	-667.694	-448.598	-442.876	-482.9		-532.966	-482.9	152764	126183
19.8	-679.496	-426.074	-604.154	-690.138	-431.336	-477.582	-627.154	-327.796	-532.966			-431.828	-195.914	-575.972	-368.32	-656.48	-552.662	-667.694	-448.598	-442.876	-482.26		-532.966	-482.26	152588	126042
19.84	-679.496	-426.074	-604.154	-690.138	-431.336	-471.828	-627.154	-327.796	-532.247			-431.828	-195.914	-581.726	-368.32	-650.726	-552.662	-667.694	-448.598	-442.876	-482.26		-532.247	-482.26	152213	126062
19.88	-679.496	-420.32	-604.154	-684.384	-431.336	-477.582	-627.154	-327.796	-531.528			-431.828	-195.914	-575.972	-368.32	-662.234	-552.662	-667.694	-448.598	-437.122	-482.26		-531.528	-482.26	151838	126083
19.92	-679.496	-420.32	-604.154	-684.384	-431.336	-471.828	-627.154	-327.796	-530.809			-431.828	-201.668	-575.972	-362.566	-650.726	-552.662	-673.448	-448.598	-442.876	-482.26		-530.809	-482.26	151464	126103
19.96	-679.496	-414.566	-604.154	-684.384	-431.336	-471.828	-627.154	-327.796	-530.089			-431.828	-201.668	-581.726	-368.32	-644.972	-552.662	-661.94	-448.598	-448.63	-482.26		-530.089	-482.26	151486	126283
20	-679.496	-414.566	-604.154	-684.384	-431.336	-477.582	-627.154	-327.796	-530.809			-431.828	-201.668	-575.972	-362.566	-656.48	-552.662	-667.694	-448.598	-448.63	-482.9		-530.809	-482.9	151706	125982
20.04	-679.496	-414.566	-604.154	-684.384	-431.336	-477.582	-627.154	-327.796	-530.809			-431.828	-201.668	-575.972	-362.566	-644.972	-552.662	-667.694	-448.598	-442.876	-480.982		-530.809	-480.982	151332	125361
20.08	-679.496	-414.566	-604.154	-684.384	-431.336	-466.074	-627.154	-327.796	-529.37			-426.074	-195.914	-575.972	-368.32	-644.972	-552.662	-667.694	-448.598	-442.876	-480.342		-529.37	-480.342	151354	125541
20.12	-679.496	-420.32	-604.154	-684.384	-431.336	-471.828	-627.154	-327.796	-530.809			-426.074	-201.668	-575.972	-362.566	-650.726	-552.662	-667.694	-448.598	-448.63	-481.621		-530.809	-481.621	151574	125401
20.16	-679.496	-420.32	-604.154	-684.384	-425.582	-471.828	-627.154	-327.796	-530.089			-426.074	-195.914	-575.972	-362.566	-644.972	-552.662	-667.694	-448.598	-442.876	-479.703		-530.089	-479.703	151398	124942
20.2	-679.496	-420.32	-604.154	-684.384	-425.582	-471.828	-627.154	-327.796	-530.089			-420.32	-201.668	-575.972	-356.812	-644.972	-552.662	-667.694	-448.598	-448.63	-479.703		-530.089	-479.703	151024	124802
20.24	-679.496	-414.566	-604.154	-684.384	-425.582	-466.074	-627.154	-327.796	-528.651			-420.32	-201.668	-575.972	-356.812	-644.972	-552.662	-667.694	-448.598	-442.876	-479.064		-528.651	-479.064	150849	124183
20.28	-679.496	-414.566	-604.154	-684.384	-425.582	-471.828	-627.154	-327.796	-529.37			-414.566	-190.16	-575.972	-356.812	-644.972	-552.662	-661.94	-448.598	-448.63	-477.146		-529.37	-477.146	151069	123726
20.32	-679.496	-414.566	-604.154	-684.384	-425.582	-471.828	-627.154	-327.796	-529.37			-414.566	-190.16	-575.972	-362.566	-644.972	-552.662	-661.94	-448.598	-442.876	-477.146		-529.37	-477.146	151288	123905
20.36	-679.496	-420.32	-604.154	-684.384	-425.582	-471.828	-627.154	-327.796	-530.089			-414.566	-195.914	-575.972	-356.812	-650.726	-552.662	-661.94	-448.598	-442.876	-477.785		-530.089	-477.785	151112	123766
20.4	-679.496	-414.566	-604.154	-684.384	-425.582	-466.074	-627.154	-327.796	-528.651			-414.566	-190.16	-575.972	-356.812	-650.726	-552.662	-661.94	-448.598	-437.122	-476.506		-528.651	-476.506	150937	123627
20.44	-673.742	-420.32	-604.154	-684.384	-425.582	-471.828	-627.154	-327.796	-529.37			-414.566	-195.914	-575.972	-356.812	-656.48	-552.662	-661.94	-448.598	-431.368	-477.146		-529.37	-477.146	150761	123965
20.48	-673.742	-414.566	-604.154	-684.384	-419.828	-477.582	-627.154	-322.042	-527.932			-420.32	-195.914	-575.972	-356.812	-656.48	-552.662	-661.94	-448.598	-431.368	-477.785		-527.932	-477.785	150389	123666
20.52	-673.742	-420.32	-604.154	-684.384	-419.828	-471.828	-627.154	-322.042	-527.932			-420.32	-190.16	-575.972	-356.812	-644.972	-552.662	-661.94	-448.598	-431.368	-475.867		-527.932	-475.867	150608	123051
20.56	-667.988	-420.32	-604.154	-690.138	-419.828	-477.582	-627.154	-322.042	-528.651			-414.566	-190.16	-575.972	-356.812	-650.726	-552.662	-661.94	-448.598	-425.614	-475.228		-528.651	-475.228	150630	122913
20.6	-673.742	-420.32	-604.154	-690.138	-419.828	-466.074	-627.154	-322.042	-527.932			-414.566	-190.16	-575.972	-356.812	-644.972	-552.662	-661.94	-448.598	-431.368	-475.228		-527.932	-475.228	150454	123408
20.64	-667.988	-414.566	-604.154	-690.138	-419.828	-477.582	-627.154	-322.042	-527.932			-414.566	-190.16	-575.972	-356.812	-656.48	-552.662	-661.94	-448.598	-437.122	-477.146		-527.932	-477.146	151068	123269
20.68	-673.742	-420.32	-604.154	-690.138	-419.828	-477.582	-627.154	-327.796	-530.089			-414.566	-190.16	-575.972	-356.812	-644.972	-552.662	-656.186	-448.598	-431.368	-474.588		-530.089	-474.588	151486	122814
20.72	-673.742	-414.566	-604.154	-690.138	-419.828	-477.582	-627.154	-327.796	-529.37			-414.566	-190.16	-575.972	-356.812	-644.972	-552.662	-661.94	-448.598	-431.368	-475.228		-529.37	-475.228	150915	123151
20.76	-673.742	-414.566	-604.154	-690.138	-419.828	-466.074	-627.154	-327.796	-527.932			-414.566	-195.914	-575.972	-356.812	-644.972	-552.662	-661.94	-448.598	-431.368	-475.867		-527.932	-475.867	150739	123329
20.8	-673.742	-414.566	-604.154	-690.138	-419.828	-471.828	-627.154	-327.796	-528.651			-414.566	-190.16	-575.972	-356.812	-644.972	-552.662	-661.94	-448.598	-437.122	-475.867		-528.651	-475.867	150761	123349
20.84	-667.988	-414.566	-604.154	-684.384	-419.828	-477.582	-627.154	-327.796	-527.932			-414.566	-190.16	-575.972	-356.812	-644.972	-552.662	-661.94	-448.598	-437.122	-475.867		-527.932	-475.867	150586	123051
20.88	-667.988	-420.32	-604.154	-684.384	-419.828	-471.828	-627.154	-327.796	-527.932			-414.566	-190.16	-575.972	-356.812	-644.972	-552.662	-661.94	-448.598	-425.614	-474.588		-527.932	-474.588	150805	122596
20.92	-673.742	-420.32	-604.154	-684.384	-419.828	-471.828	-627.154	-327.796	-528.651			-414.566	-190.16	-575.972	-356.812	-644.972	-552.662	-661.94	-448.598	-419.86	-473.949		-528.651	-473.949	150630	122141
20.96	-667.988	-414.566	-604.154	-684.384	-419.828	-471.828	-627.154	-327.796	-527.212			-408.812	-190.16	-575.972	-356.812	-644.972	-552.662	-656.186	-448.598	-419.86	-472.67		-527.212	-472.67	150257	121845
21	-667.988	-408.812	-604.154	-684.384	-419.828	-477.582	-627.154	-327.796	-527.212			-408.812	-190.16	-575.972	-351.058	-644.972	-552.662	-661.94	-448.598	-419.86	-472.67		-527.212	-472.67	150476	122023
21.04	-667.988	-414.566	-604.154	-684.384	-419.828	-477.582	-627.154	-327.796	-527.932			-408.812	-190.16	-575.972	-351.058	-644.972	-552.662	-661.94	-448.598	-425.614	-473.31		-527.932	-473.31	150696	122201
21.08	-673.742	-420.32	-598.4	-684.384	-419.828	-471.828	-627.154	-327.796	-527.932			-408.812	-190.16	-575.972	-351.058	-644.972	-552.662	-661.94	-448.598	-425.614	-473.31		-527.932	-473.31	150718	122062
21.12	-667.988	-414.566	-598.4	-684.384	-419.828	-483.336	-627.154	-327.796	-527.932			-408.812	-190.16	-575.972	-356.812	-644.972	-552.662	-656.186	-448.598	-419.86	-472.67		-527.932	-472.67	150740	121924
21.16	-673.742	-414.566	-598.4	-684.384	-419.828	-477.582	-627.154	-327.796	-527.932			-414.566	-190.16	-575.972	-356.812	-644.972	-552.662	-650.432	-448.598	-419.86	-472.67		-527.932	-472.67	150762	121628
21.2	-667.988	-414.566	-598.4	-684.384	-419.828	-483.336	-627.154	-327.796	-527.932			-408.812	-190.16	-570.218	-351.058	-644.972	-552.662	-661.94	-448.598	-414.106	-471.392		-527.932	-471.392	150191	121491
21.24	-667.988	-420.32	-592.646	-684.384	-419.828	-466.074	-627.154	-327.796	-525.774			-408.812	-190.16	-570.218	-356.812	-644.972	-546.908	-661.94	-448.598	-419.86	-472.031		-525.774	-472.031	149820	120880
21.28	-667.988	-420.32	-592.646	-684.384	-419.828	-471.828	-627.154	-327.796	-526.493			-408.812	-190.16	-570.218	-351.058	-644.972	-546.908	-650.432	-442.844	-414.106	-468.834		-526.493	-468.834	149448	120586
21.32	-667.988	-414.566	-592.646	-684.384	-419.828	-460.32	-627.154	-327.796	-524.335			-408.812	-190.16	-570.218	-351.058	-644.972	-546.908	-661.94	-442.844	-419.86	-470.752		-524.335	-470.752	149273	120920
21.36	-662.234	-420.32	-592.646	-684.384	-419.828	-471.828	-627.154	-327.796	-525.774			-408.812	-190.16	-570.218	-351.058	-644.972	-546.908	-661.94	-437.09	-419.86	-470.113		-525.774	-470.113	149885	120626
21.4	-667.988	-420.32	-592.646	-684.384	-419.828	-471.828	-627.154	-327.796	-526.493			-408.812	-190.16	-570.218	-351.058	-644.972	-546.908	-661.94	-437.09	-414.106	-469.474		-526.493	-469.474	150301	120488
21.44	-673.742	-420.32	-592.646	-684.384	-419.828	-471.828	-627.154	-327.796	-527.212			-408.812	-190.16	-570.218	-351.058	-644.972	-546.908	-656.186	-437.09	-419.86	-469.474		-527.212	-469.474	150126	120508
21.48	-667.988	-414.566	-598.4	-684.384	-414.074	-471.828	-627.154	-327.796	-525.774			-408.812	-190.16	-570.218	-356.812	-644.972	-546.908	-656.186	-437.09	-414.106	-469.474		-525.774	-469.474	149361	120685
21.52	-673.742	-403.058	-592.646	-684.384	-414.074	-471.828	-627.154	-327.796	-524.335			-408.812	-190.16	-570.218	-356.812	-644.972	-546.908	-656.186	-437.09	-419.86	-470.113		-524.335	-470.113	148990	120547
21.56	-667.988	-420.32	-592.646	-684.384	-414.074	-460.32	-627.154	-327.796	-524.335			-408.812	-190.16	-570.218	-351.058	-644.972	-546.908	-650.432	-437.09	-419.86	-468.834		-524.335	-468.834	149404	120253
21.6	-667.988	-420.32	-592.646	-684.384	-414.074	-471.828	-627.154	-327.796	-525.774			-408.812	-190.16	-570.218	-356.812	-644.972	-546.908	-644.678	-437.09	-419.86	-468.834		-525.774	-468.834	149623	120116
21.64	-667.988	-420.32	-592.646	-684.384	-414.074	-466.074	-627.154	-327.796	-525.055			-408.812	-190.16	-570.218	-356.812	-644.972	-541.154	-650.432	-437.09	-414.106	-468.195		-525.055	-468.195	149448	119822
21.68	-667.988	-414.566	-592.646	-684.384	-414.074	-471.828	-627.154	-327.796	-525.055			-408.812	-190.16	-570.218	-351.058	-644.972	-541.154	-650.432	-437.09	-414.106	-467.556		-525.055	-467.556	149470	119998
21.72	-667.988	-414.566	-592.646	-684.384	-414.074	-471.828	-627.154	-327.796	-525.055			-408.812	-190.16	-570.218	-351.058	-644.972	-541.154	-656.186	-437.09	-419.86	-468.834		-525.055	-468.834	149099	119704
21.76	-667.988	-414.566	-592.646	-684.384	-414.074	-466.074	-621.4	-327.796	-523.616			-403.058	-190.16	-570.218	-351.058	-644.972	-541.154	-644.678	-437.09	-414.106	-466.277		-523.616	-466.277	148532	119256
21.8	-667.988	-414.566	-592.646	-678.63	-414.074	-466.074	-621.4	-327.796	-522.897			-403.058	-190.16	-570.218	-351.058	-644.972	-541.154	-644.678	-437.09	-419.86	-466.916		-522.897	-466.916	148750	119588
21.84	-667.988	-414.566	-592.646	-684.384	-414.074	-471.828	-621.4	-327.796	-524.335			-403.058	-190.16	-570.218	-356.812	-644.972	-541.154	-644.678	-437.09	-419.86	-467.556		-524.335	-467.556	148379	119607
21.88	-667.988	-403.058	-592.646	-678.63	-414.074	-466.074	-621.4	-327.796	-521.458			-403.058	-190.16	-570.218	-356.812	-644.972	-541.154	-650.432	-431.336	-414.106	-466.916		-521.458	-466.916	148401	119315
21.92	-667.988	-414.566	-592.646	-678.63	-414.074	-477.582	-621.4	-327.796	-524.335			-403.058	-190.16	-570.218	-351.058	-644.972	-535.4	-644.678	-431.336	-425.614	-466.277		-524.335	-466.277	149405	118866
21.96	-673.742	-414.566	-592.646	-678.63	-414.074	-477.582	-621.4	-327.796	-525.055			-403.058	-190.16	-570.218	-351.058	-644.972	-535.4	-644.678	-431.336	-414.106	-464.998		-525.055	-464.998	148837	118885
22	-667.988	-414.566	-592.646	-678.63	-414.074	-460.32	-621.4	-327.796	-522.178			-403.058	-190.16	-570.218	-351.058	-644.972	-541.154	-644.678	-431.336	-419.86	-466.277		-522.178	-466.277	148467	119061
22.04	-667.988	-414.566	-592.646	-678.63	-414.074	-471.828	-621.4	-327.796	-523.616			-403.058	-190.16	-570.218	-351.058	-644.972	-541.154	-644.678	-431.336	-414.106	-465.638		-523.616	-465.638	148292	119080
22.08	-673.742	-414.566	-592.646	-678.63	-408.32	-460.32	-615.646	-327.796	-521.458			-403.058	-190.16	-570.218	-351.058	-644.972	-541.154	-650.432	-431.336	-414.106	-466.277		-521.458	-466.277	148119	118944
22.12	-667.988	-414.566	-592.646	-678.63	-408.32	-471.828	-621.4	-327.796	-522.897			-403.058	-190.16	-570.218	-351.058	-644.972	-541.154	-638.924	-431.336	-414.106	-464.998		-522.897	-464.998	148141	118808
22.16	-667.988	-414.566	-592.646	-678.63	-408.32	-466.074	-615.646	-327.796	-521.458			-403.058	-190.16	-570.218	-351.058	-644.972	-541.154	-638.924	-431.336	-419.86	-465.638		-521.458	-465.638	147967	118827
22.2	-667.988	-420.32	-592.646	-678.63	-408.32	-460.32	-621.4	-327.796	-522.178			-403.058	-190.16	-570.218	-351.058	-644.972	-535.4	-638.924	-431.336	-419.86	-464.998		-522.178	-464.998	147597	118847
22.24	-662.234	-414.566	-592.646	-678.63	-408.32	-466.074	-609.892	-327.796	-520.02			-403.058	-190.16	-570.218	-351.058	-644.972	-535.4	-638.924	-431.336	-425.614	-465.638		-520.02	-465.638	147034	118554
22.28	-667.988	-414.566	-592.646	-672.876	-408.32	-466.074	-609.892	-327.796	-520.02			-403.058	-190.16	-570.218	-351.058	-644.972	-535.4	-638.924	-431.336	-408.352	-463.72		-520.02	-463.72	146860	118108
22.32	-667.988	-414.566	-592.646	-672.876	-408.32	-460.32	-609.892	-327.796	-519.301			-403.058	-190.16	-570.218	-351.058	-644.972	-529.646	-638.924	-431.336	-414.106	-463.72		-519.301	-463.72	146882	118438
22.36	-667.988	-414.566	-592.646	-672.876	-408.32	-466.074	-609.892	-327.796	-520.02			-403.058	-190.16	-570.218	-351.058	-644.972	-535.4	-638.924	-431.336	-419.86	-464.998		-520.02	-464.998	146904	118302
22.4	-667.988	-414.566	-592.646	-672.876	-408.32	-460.32	-609.892	-327.796	-519.301			-397.304	-190.16	-570.218	-351.058	-644.972	-529.646	-638.924	-419.828	-425.614	-463.08		-519.301	-463.08	146731	118011
22.44	-667.988	-414.566	-592.646	-672.876	-408.32	-460.32	-609.892	-327.796	-519.301			-397.304	-190.16	-570.218	-351.058	-644.972	-535.4	-638.924	-419.828	-425.614	-463.72		-519.301	-463.72	146557	118030
22.48	-662.234	-414.566	-592.646	-672.876	-408.32	-460.32	-609.892	-327.796	-518.581			-397.304	-184.406	-570.218	-351.058	-644.972	-529.646	-650.432	-419.828	-419.86	-463.08		-518.581	-463.08	146384	118049
22.52	-662.234	-414.566	-592.646	-672.876	-408.32	-460.32	-609.892	-327.796	-518.581			-397.304	-190.16	-570.218	-351.058	-644.972	-535.4	-638.924	-425.582	-419.86	-463.72		-518.581	-463.72	146601	118069
22.56	-662.234	-414.566	-592.646	-672.876	-408.32	-466.074	-609.892	-327.796	-519.301			-397.304	-190.16	-570.218	-351.058	-644.972	-529.646	-638.924	-425.582	-419.86	-463.08		-519.301	-463.08	146817	117933
22.6	-667.988	-414.566	-592.646	-672.876	-408.32	-460.32	-609.892	-327.796	-519.301			-397.304	-190.16	-570.218	-351.058	-644.972	-535.4	-638.924	-419.828	-419.86	-463.08		-519.301	-463.08	146449	118108
22.64	-667.988	-408.812	-592.646	-672.876	-408.32	-454.566	-609.892	-327.796	-517.862			-397.304	-190.16	-570.218	-351.058	-644.972	-535.4	-638.924	-419.828	-425.614	-463.72		-517.862	-463.72	146276	117816
22.68	-662.234	-414.566	-592.646	-672.876	-408.32	-460.32	-609.892	-327.796	-518.581			-397.304	-190.16	-564.464	-351.058	-644.972	-535.4	-638.924	-414.074	-419.86	-461.802		-518.581	-461.802	146298	117061
22.72	-662.234	-403.058	-592.646	-672.876	-408.32	-466.074	-609.892	-327.796	-517.862			-397.304	-190.16	-564.464	-351.058	-644.972	-529.646	-633.17	-414.074	-419.86	-460.523		-517.862	-460.523	146708	116772
22.76	-667.988	-414.566	-592.646	-672.876	-408.32	-466.074	-609.892	-327.796	-520.02			-397.304	-190.16	-564.464	-351.058	-644.972	-529.646	-633.17	-419.828	-414.106	-460.523		-520.02	-460.523	146730	116945
22.8	-662.234	-408.812	-592.646	-672.876	-408.32	-460.32	-609.892	-327.796	-517.862			-397.304	-190.16	-564.464	-351.058	-644.972	-535.4	-633.17	-419.828	-414.106	-461.162		-517.862	-461.162	146557	116965
22.84	-662.234	-408.812	-592.646	-672.876	-408.32	-471.828	-609.892	-327.796	-519.301			-397.304	-190.16	-564.464	-351.058	-644.972	-529.646	-633.17	-419.828	-414.106	-460.523		-519.301	-460.523	147164	116984
22.88	-667.988	-420.32	-592.646	-672.876	-408.32	-466.074	-609.892	-322.042	-520.02			-397.304	-190.16	-564.464	-351.058	-644.972	-529.646	-633.17	-419.828	-419.86	-461.162		-520.02	-461.162	146795	116849
22.92	-662.234	-414.566	-592.646	-672.876	-408.32	-460.32	-609.892	-322.042	-517.862			-397.304	-184.406	-564.464	-351.058	-644.972	-529.646	-633.17	-419.828	-414.106	-459.884		-517.862	-459.884	146622	116868
22.96	-667.988	-414.566	-592.646	-672.876	-408.32	-466.074	-609.892	-322.042	-519.301			-397.304	-190.16	-564.464	-351.058	-644.972	-529.646	-633.17	-419.828	-419.86	-461.162		-519.301	-461.162	146839	116887
23	-667.988	-414.566	-586.892	-672.876	-408.32	-466.074	-609.892	-322.042	-518.581			-397.304	-190.16	-564.464	-351.058	-644.972	-529.646	-627.416	-419.828	-414.106	-459.884		-518.581	-459.884	146082	116598
23.04	-667.988	-403.058	-586.892	-672.876	-408.32	-460.32	-609.892	-322.042	-516.424			-397.304	-190.16	-564.464	-351.058	-644.972	-529.646	-627.416	-419.828	-414.106	-459.884		-516.424	-459.884	146297	116617
23.08	-662.234	-420.32	-592.646	-672.876	-408.32	-466.074	-609.892	-322.042	-519.301			-397.304	-184.406	-564.464	-351.058	-644.972	-529.646	-633.17	-419.828	-414.106	-459.884		-519.301	-459.884	147099	116019
23.12	-667.988	-414.566	-592.646	-672.876	-408.32	-466.074	-609.892	-322.042	-519.301			-391.55	-184.406	-564.464	-351.058	-644.972	-529.646	-615.908	-419.828	-414.106	-457.326		-519.301	-457.326	146731	115885
23.16	-662.234	-403.058	-592.646	-672.876	-408.32	-471.828	-609.892	-322.042	-517.862			-391.55	-184.406	-564.464	-356.812	-644.972	-529.646	-615.908	-425.582	-419.86	-459.244		-517.862	-459.244	146363	116367
23.2	-667.988	-403.058	-592.646	-672.876	-408.32	-466.074	-609.892	-322.042	-517.862			-391.55	-184.406	-564.464	-356.812	-644.972	-529.646	-627.416	-419.828	-414.106	-459.244		-517.862	-459.244	145801	116540
23.24	-662.234	-403.058	-592.646	-672.876	-408.32	-460.32	-604.138	-322.042	-515.704			-397.304	-184.406	-564.464	-356.812	-644.972	-529.646	-621.662	-419.828	-419.86	-459.884		-515.704	-459.884	145823	116560
23.28	-667.988	-408.812	-586.892	-672.876	-408.32	-471.828	-604.138	-322.042	-517.862			-391.55	-184.406	-564.464	-356.812	-644.972	-529.646	-627.416	-419.828	-414.106	-459.244		-517.862	-459.244	146623	116425
23.32	-667.988	-420.32	-586.892	-672.876	-408.32	-466.074	-604.138	-322.042	-518.581			-391.55	-184.406	-564.464	-356.812	-644.972	-529.646	-621.662	-419.828	-419.86	-459.244		-518.581	-459.244	146060	116290
23.36	-662.234	-403.058	-586.892	-672.876	-408.32	-466.074	-604.138	-322.042	-515.704			-391.55	-184.406	-564.464	-356.812	-644.972	-529.646	-621.662	-419.828	-414.106	-458.605		-515.704	-458.605	145306	116155
23.4	-662.234	-414.566	-586.892	-672.876	-408.32	-460.32	-598.384	-322.042	-515.704			-391.55	-184.406	-564.464	-356.812	-644.972	-529.646	-621.662	-419.828	-414.106	-458.605		-515.704	-458.605	145521	115712
23.44	-662.234	-414.566	-586.892	-672.876	-408.32	-460.32	-604.138	-322.042	-516.424			-391.55	-184.406	-564.464	-356.812	-644.972	-523.892	-615.908	-419.828	-408.352	-456.687		-516.424	-456.687	144961	115578
23.48	-662.234	-408.812	-581.138	-672.876	-402.566	-466.074	-598.384	-316.288	-513.546			-397.304	-184.406	-564.464	-356.812	-644.972	-523.892	-615.908	-419.828	-414.106	-457.966		-513.546	-457.966	144403	115905
23.52	-667.988	-397.304	-581.138	-672.876	-402.566	-471.828	-604.138	-316.288	-514.266			-391.55	-184.406	-564.464	-356.812	-644.972	-523.892	-615.908	-419.828	-419.86	-457.966		-514.266	-457.966	143844	115924
23.56	-662.234	-397.304	-581.138	-672.876	-402.566	-460.32	-598.384	-316.288	-511.389			-391.55	-184.406	-564.464	-356.812	-644.972	-523.892	-621.662	-419.828	-414.106	-457.966		-511.389	-457.966	143673	115789
23.6	-662.234	-408.812	-581.138	-672.876	-402.566	-466.074	-598.384	-316.288	-513.547			-391.55	-184.406	-564.464	-356.812	-639.218	-523.892	-621.662	-419.828	-414.106	-457.326		-513.547	-457.326	144081	115655
23.64	-662.234	-408.812	-581.138	-672.876	-402.566	-460.32	-598.384	-316.288	-512.827			-391.55	-184.406	-564.464	-356.812	-639.218	-523.892	-621.662	-419.828	-414.106	-457.326		-512.827	-457.326	144295	115674
23.68	-662.234	-403.058	-581.138	-672.876	-402.566	-471.828	-604.138	-316.288	-514.266			-391.55	-184.406	-564.464	-356.812	-639.218	-523.892	-615.908	-419.828	-419.86	-457.326		-514.266	-457.326	144704	115386
23.72	-662.234	-408.812	-581.138	-672.876	-402.566	-466.074	-604.138	-316.288	-514.266			-391.55	-178.652	-564.464	-356.812	-639.218	-523.892	-615.908	-419.828	-414.106	-456.048		-514.266	-456.048	143758	114945
23.76	-662.234	-397.304	-581.138	-672.876	-402.566	-460.32	-592.63	-316.288	-510.67			-391.55	-184.406	-564.464	-356.812	-639.218	-523.892	-610.154	-419.828	-408.352	-455.408		-510.67	-455.408	142626	114964
23.8	-662.234	-397.304	-581.138	-672.876	-402.566	-460.32	-592.63	-310.534	-509.95			-391.55	-184.406	-564.464	-356.812	-639.218	-523.892	-615.908	-414.074	-414.106	-456.048		-509.95	-456.048	142263	114983
23.84	-662.234	-403.058	-581.138	-672.876	-402.566	-454.566	-586.876	-310.534	-509.231			-391.55	-184.406	-564.464	-356.812	-639.218	-523.892	-610.154	-414.074	-414.106	-455.408		-509.231	-455.408	142476	115002
23.88	-662.234	-408.812	-581.138	-667.122	-402.566	-471.828	-586.876	-304.78	-510.67			-391.55	-184.406	-564.464	-356.812	-639.218	-523.892	-615.908	-408.32	-419.86	-456.048		-510.67	-456.048	142306	114868
23.92	-662.234	-408.812	-581.138	-667.122	-402.566	-454.566	-586.876	-304.78	-508.512			-391.55	-184.406	-564.464	-356.812	-639.218	-523.892	-610.154	-408.32	-414.106	-454.769		-508.512	-454.769	141752	114734
23.96	-667.988	-403.058	-581.138	-667.122	-402.566	-454.566	-586.876	-304.78	-508.512			-391.55	-184.406	-564.464	-356.812	-639.218	-523.892	-615.908	-408.32	-414.106	-455.408		-508.512	-455.408	141774	114600
24	-662.234	-408.812	-581.138	-667.122	-396.812	-460.32	-586.876	-304.78	-508.512			-391.55	-184.406	-564.464	-356.812	-639.218	-523.892	-610.154	-408.32	-408.352	-454.13		-508.512	-454.13	141604	114314
24.04	-662.234	-397.304	-581.138	-667.122	-396.812	-466.074	-586.876	-304.78	-507.793			-391.55	-184.406	-564.464	-356.812	-639.218	-523.892	-610.154	-408.32	-408.352	-454.13		-507.793	-454.13	141625	114333
24.08	-662.234	-408.812	-581.138	-667.122	-396.812	-460.32	-586.876	-304.78	-508.512			-391.55	-184.406	-564.464	-356.812	-639.218	-523.892	-610.154	-408.32	-408.352	-454.13		-508.512	-454.13	141838	114505
24.12	-662.234	-408.812	-581.138	-667.122	-396.812	-460.32	-586.876	-304.78	-508.512			-391.55	-184.406	-564.464	-356.812	-639.218	-523.892	-615.908	-408.32	-408.352	-454.769		-508.512	-454.769	141284	114371
24.16	-662.234	-397.304	-581.138	-661.368	-396.812	-460.32	-586.876	-304.78	-506.354			-391.55	-184.406	-558.71	-356.812	-639.218	-523.892	-610.154	-408.32	-408.352	-453.49		-506.354	-453.49	140542	113779
24.2	-662.234	-391.55	-581.138	-661.368	-396.812	-460.32	-586.876	-304.78	-505.635			-391.55	-178.652	-558.71	-356.812	-639.218	-523.892	-604.4	-408.32	-408.352	-452.212		-505.635	-452.212	140754	113494
24.24	-662.234	-397.304	-581.138	-661.368	-396.812	-466.074	-586.876	-304.78	-507.073			-391.55	-178.652	-558.71	-356.812	-639.218	-523.892	-604.4	-408.32	-408.352	-452.212		-507.073	-452.212	141349	113513
24.28	-662.234	-408.812	-581.138	-661.368	-396.812	-460.32	-586.876	-304.78	-507.793			-391.55	-184.406	-558.71	-356.812	-639.218	-523.892	-604.4	-402.566	-408.352	-452.212		-507.793	-452.212	141179	113532
24.32	-662.234	-403.058	-581.138	-661.368	-396.812	-454.566	-586.876	-304.78	-506.354			-391.55	-184.406	-558.71	-356.812	-639.218	-523.892	-604.4	-402.566	-408.352	-452.212		-506.354	-452.212	141391	113551
24.36	-662.234	-414.566	-581.138	-661.368	-396.812	-460.32	-586.876	-304.78	-508.512			-391.55	-178.652	-558.71	-356.812	-639.218	-523.892	-604.4	-408.32	-408.352	-452.212		-508.512	-452.212	141604	113722
24.4	-662.234	-403.058	-581.138	-661.368	-396.812	-460.32	-586.876	-304.78	-507.073			-391.55	-184.406	-558.71	-356.812	-639.218	-523.892	-604.4	-408.32	-408.352	-452.851		-507.073	-452.851	141625	113894
24.44	-662.234	-408.812	-581.138	-661.368	-396.812	-466.074	-586.876	-304.78	-508.512			-391.55	-184.406	-558.71	-356.812	-639.218	-523.892	-604.4	-408.32	-408.352	-452.851		-508.512	-452.851	141454	113913
24.48	-662.234	-397.304	-581.138	-661.368	-396.812	-460.32	-586.876	-304.78	-506.354			-391.55	-178.652	-558.71	-356.812	-639.218	-523.892	-604.4	-408.32	-414.106	-452.851		-506.354	-452.851	141094	113932
24.52	-662.234	-403.058	-581.138	-661.368	-396.812	-460.32	-586.876	-304.78	-507.073			-391.55	-178.652	-558.71	-356.812	-639.218	-523.892	-604.4	-408.32	-414.106	-452.851		-507.073	-452.851	141306	113951
24.56	-662.234	-408.812	-581.138	-661.368	-396.812	-454.566	-586.876	-304.78	-507.073			-391.55	-184.406	-558.71	-356.812	-639.218	-523.892	-604.4	-408.32	-408.352	-452.851		-507.073	-452.851	141328	113818
24.6	-662.234	-408.812	-581.138	-661.368	-396.812	-454.566	-586.876	-304.78	-507.073			-391.55	-184.406	-558.71	-356.812	-639.218	-523.892	-598.646	-408.32	-408.352	-452.212		-507.073	-452.212	141158	113989
24.64	-662.234	-397.304	-581.138	-661.368	-396.812	-460.32	-586.876	-304.78	-506.354			-391.55	-184.406	-558.71	-362.566	-639.218	-523.892	-604.4	-408.32	-408.352	-453.49		-506.354	-453.49	140988	114314
24.68	-662.234	-403.058	-581.138	-661.368	-396.812	-454.566	-586.876	-304.78	-506.354			-391.55	-184.406	-558.71	-362.566	-639.218	-523.892	-604.4	-408.32	-408.352	-453.49		-506.354	-453.49	141391	114180
24.72	-662.234	-403.058	-581.138	-661.368	-396.812	-466.074	-586.876	-304.78	-507.793			-391.55	-178.652	-558.71	-362.566	-639.218	-523.892	-604.4	-408.32	-408.352	-452.851		-507.793	-452.851	141412	114199
24.76	-662.234	-408.812	-581.138	-661.368	-396.812	-454.566	-581.122	-304.78	-506.354			-391.55	-184.406	-558.71	-362.566	-639.218	-523.892	-604.4	-408.32	-408.352	-453.49		-506.354	-453.49	140670	114371
24.8	-662.234	-403.058	-581.138	-661.368	-396.812	-454.566	-581.122	-299.026	-504.916			-391.55	-178.652	-558.71	-362.566	-639.218	-523.892	-604.4	-408.32	-414.106	-453.49		-504.916	-453.49	140119	114085
24.84	-662.234	-391.55	-581.138	-661.368	-396.812	-460.32	-581.122	-299.026	-504.196			-391.55	-167.144	-558.71	-362.566	-639.218	-523.892	-610.154	-408.32	-408.352	-452.212		-504.196	-452.212	139570	113341
24.88	-656.48	-391.55	-581.138	-661.368	-396.812	-454.566	-581.122	-299.026	-502.758			-391.55	-167.144	-558.71	-362.566	-639.218	-523.892	-598.646	-402.566	-408.352	-450.294		-502.758	-450.294	139781	113056
24.92	-656.48	-403.058	-581.138	-661.368	-396.812	-460.32	-581.122	-299.026	-504.916			-391.55	-167.144	-558.71	-362.566	-639.218	-523.892	-598.646	-402.566	-414.106	-450.933		-504.916	-450.933	140373	112619
24.96	-656.48	-403.058	-581.138	-661.368	-396.812	-460.32	-581.122	-299.026	-504.916			-391.55	-167.144	-558.71	-362.566	-639.218	-523.892	-581.384	-402.566	-408.352	-448.376		-504.916	-448.376	140014	112335
25	-656.48	-391.55	-581.138	-661.368	-396.812	-460.32	-581.122	-299.026	-503.477			-391.55	-172.898	-558.71	-362.566	-633.464	-523.892	-587.138	-402.566	-414.106	-449.654		-503.477	-449.654	140035	112658
25.04	-656.48	-403.058	-581.138	-661.368	-396.812	-460.32	-581.122	-299.026	-504.916			-391.55	-172.898	-558.71	-362.566	-633.464	-523.892	-592.892	-402.566	-408.352	-449.654		-504.916	-449.654	140246	112373
25.08	-656.48	-403.058	-581.138	-661.368	-396.812	-454.566	-581.122	-299.026	-504.196			-391.55	-167.144	-558.71	-362.566	-627.71	-523.892	-592.892	-402.566	-408.352	-448.376		-504.196	-448.376	139887	112090
25.12	-656.48	-391.55	-581.138	-655.614	-396.812	-466.074	-581.122	-299.026	-503.477			-391.55	-167.144	-558.71	-362.566	-627.71	-523.892	-592.892	-402.566	-408.352	-448.376		-503.477	-448.376	139338	112411
25.16	-656.48	-391.55	-581.138	-655.614	-396.812	-460.32	-575.368	-299.026	-502.039			-391.55	-172.898	-558.71	-362.566	-627.71	-523.892	-592.892	-402.566	-414.106	-449.654		-502.039	-449.654	138980	111975
25.2	-656.48	-391.55	-581.138	-655.614	-396.812	-460.32	-575.368	-299.026	-502.039			-391.55	-167.144	-558.71	-362.566	-621.956	-518.138	-592.892	-402.566	-402.598	-446.458		-502.039	-446.458	139001	111391
25.24	-656.48	-397.304	-575.384	-655.614	-396.812	-460.32	-575.368	-299.026	-502.039			-391.55	-167.144	-558.71	-362.566	-627.71	-518.138	-592.892	-402.566	-402.598	-447.097		-502.039	-447.097	138453	111561
25.28	-656.48	-385.796	-575.384	-655.614	-391.058	-460.32	-575.368	-299.026	-499.881			-391.55	-172.898	-558.71	-362.566	-616.202	-518.138	-592.892	-402.566	-408.352	-447.097		-499.881	-447.097	137907	111731
25.32	-656.48	-385.796	-581.138	-655.614	-391.058	-454.566	-575.368	-299.026	-499.881			-385.796	-172.898	-558.71	-362.566	-627.71	-518.138	-592.892	-402.566	-408.352	-447.736		-499.881	-447.736	137928	111145
25.36	-656.48	-385.796	-581.138	-655.614	-391.058	-454.566	-575.368	-299.026	-499.881			-385.796	-167.144	-558.71	-356.812	-616.202	-518.138	-587.138	-402.566	-408.352	-444.54		-499.881	-444.54	137761	110863
25.4	-656.48	-391.55	-581.138	-655.614	-391.058	-448.812	-575.368	-293.272	-499.162			-385.796	-167.144	-558.71	-362.566	-627.71	-518.138	-587.138	-402.566	-408.352	-446.458		-499.162	-446.458	137404	111334
25.44	-656.48	-380.042	-581.138	-655.614	-391.058	-454.566	-575.368	-293.272	-498.442			-391.55	-172.898	-558.71	-362.566	-627.71	-518.138	-581.384	-402.566	-402.598	-446.458		-498.442	-446.458	137614	111353
25.48	-656.48	-391.55	-581.138	-655.614	-385.304	-460.32	-575.368	-293.272	-499.881			-391.55	-172.898	-558.71	-356.812	-627.71	-518.138	-587.138	-402.566	-402.598	-446.458		-499.881	-446.458	137446	111221
25.52	-656.48	-380.042	-575.384	-655.614	-391.058	-454.566	-575.368	-293.272	-497.723			-385.796	-172.898	-558.71	-362.566	-627.71	-518.138	-575.63	-402.566	-408.352	-445.818		-497.723	-445.818	136714	110939
25.56	-656.48	-380.042	-575.384	-655.614	-385.304	-454.566	-575.368	-293.272	-497.004			-385.796	-167.144	-558.71	-362.566	-627.71	-518.138	-581.384	-402.566	-402.598	-445.179		-497.004	-445.179	136735	111108
25.6	-656.48	-380.042	-575.384	-655.614	-391.058	-454.566	-575.368	-293.272	-497.723			-385.796	-172.898	-558.71	-362.566	-627.71	-518.138	-587.138	-402.566	-402.598	-446.458		-497.723	-446.458	137132	111278
25.64	-656.48	-391.55	-575.384	-655.614	-385.304	-454.566	-575.368	-293.272	-498.442			-385.796	-172.898	-558.71	-362.566	-627.71	-518.138	-581.384	-402.566	-402.598	-445.818		-498.442	-445.818	137342	110694
25.68	-656.48	-391.55	-575.384	-655.614	-385.304	-454.566	-575.368	-293.272	-498.442			-385.796	-167.144	-558.71	-362.566	-621.956	-518.138	-581.384	-402.566	-396.844	-443.9		-498.442	-443.9	137363	110412
25.72	-656.48	-391.55	-575.384	-655.614	-385.304	-454.566	-575.368	-293.272	-498.442			-385.796	-167.144	-558.71	-362.566	-621.956	-518.138	-581.384	-402.566	-402.598	-444.54		-498.442	-444.54	137007	110431
25.76	-656.48	-380.042	-575.384	-655.614	-385.304	-454.566	-575.368	-293.272	-497.004			-385.796	-167.144	-558.71	-356.812	-621.956	-518.138	-587.138	-402.566	-396.844	-443.9		-497.004	-443.9	136651	110600
25.8	-656.48	-385.796	-575.384	-655.614	-385.304	-448.812	-575.368	-293.272	-497.004			-385.796	-167.144	-558.71	-362.566	-621.956	-518.138	-587.138	-402.566	-402.598	-445.179		-497.004	-445.179	136108	110619
25.84	-656.48	-374.288	-575.384	-655.614	-385.304	-443.058	-575.368	-293.272	-494.846			-385.796	-172.898	-558.71	-362.566	-621.956	-518.138	-575.63	-402.566	-396.844	-443.9		-494.846	-443.9	136316	110488
25.88	-656.48	-385.796	-575.384	-655.614	-385.304	-454.566	-575.368	-293.272	-497.723			-385.796	-172.898	-558.71	-362.566	-621.956	-518.138	-581.384	-402.566	-396.844	-444.54		-497.723	-444.54	136714	110206
25.92	-656.48	-374.288	-575.384	-655.614	-391.058	-448.812	-575.368	-293.272	-496.285			-385.796	-167.144	-558.71	-356.812	-621.956	-518.138	-575.63	-402.566	-396.844	-442.622		-496.285	-442.622	136923	109925
25.96	-656.48	-374.288	-575.384	-655.614	-396.812	-460.32	-575.368	-293.272	-498.442			-385.796	-172.898	-558.71	-362.566	-621.956	-518.138	-575.63	-402.566	-391.09	-443.261		-498.442	-443.261	137321	110094
26	-656.48	-374.288	-575.384	-655.614	-396.812	-454.566	-575.368	-293.272	-497.723			-385.796	-167.144	-558.71	-362.566	-621.956	-518.138	-575.63	-402.566	-396.844	-443.261		-497.723	-443.261	137342	110112
26.04	-656.48	-374.288	-575.384	-655.614	-402.566	-454.566	-575.368	-293.272	-498.442			-385.796	-167.144	-558.71	-356.812	-621.956	-518.138	-587.138	-402.566	-391.09	-443.261		-498.442	-443.261	137363	110131
26.08	-656.48	-374.288	-575.384	-655.614	-408.32	-448.812	-575.368	-287.518	-497.723			-385.796	-172.898	-558.71	-356.812	-621.956	-518.138	-575.63	-402.566	-396.844	-443.261		-497.723	-443.261	137384	110300
26.12	-656.48	-374.288	-575.384	-655.614	-408.32	-454.566	-575.368	-287.518	-498.442			-385.796	-167.144	-558.71	-356.812	-621.956	-518.138	-587.138	-402.566	-396.844	-443.9		-498.442	-443.9	137593	110169
26.16	-656.48	-374.288	-575.384	-655.614	-414.074	-448.812	-575.368	-287.518	-498.442			-385.796	-167.144	-558.71	-356.812	-621.956	-518.138	-575.63	-402.566	-396.844	-442.622		-498.442	-442.622	137614	109888
26.2	-656.48	-374.288	-575.384	-655.614	-414.074	-448.812	-575.368	-287.518	-498.442			-385.796	-167.144	-558.71	-356.812	-621.956	-518.138	-575.63	-402.566	-396.844	-442.622		-498.442	-442.622	137635	110206
26.24	-656.48	-374.288	-575.384	-655.614	-414.074	-448.812	-575.368	-287.518	-498.442			-385.796	-172.898	-558.71	-356.812	-621.956	-518.138	-581.384	-402.566	-396.844	-443.9		-498.442	-443.9	137845	110225
26.28	-656.48	-385.796	-575.384	-655.614	-414.074	-443.058	-575.368	-287.518	-499.162			-385.796	-167.144	-558.71	-362.566	-621.956	-518.138	-575.63	-402.566	-391.09	-442.622		-499.162	-442.622	137866	110094
26.32	-656.48	-374.288	-575.384	-655.614	-414.074	-448.812	-575.368	-287.518	-498.442			-385.796	-167.144	-558.71	-356.812	-621.956	-518.138	-575.63	-402.566	-402.598	-443.261		-498.442	-443.261	137698	109962
26.36	-656.48	-374.288	-575.384	-655.614	-419.828	-443.058	-575.368	-287.518	-498.442			-385.796	-172.898	-552.956	-356.812	-621.956	-518.138	-569.876	-402.566	-396.844	-441.982		-498.442	-441.982	138285	109831
26.4	-656.48	-385.796	-575.384	-655.614	-419.828	-448.812	-575.368	-287.518	-500.6			-385.796	-172.898	-552.956	-356.812	-621.956	-518.138	-575.63	-402.566	-396.844	-442.622		-500.6	-442.622	139065	109700
26.44	-656.48	-385.796	-575.384	-655.614	-419.828	-454.566	-575.368	-287.518	-501.319			-385.796	-167.144	-552.956	-356.812	-621.956	-518.138	-575.63	-402.566	-391.09	-441.343		-501.319	-441.343	138896	109270
26.48	-656.48	-374.288	-575.384	-655.614	-419.828	-454.566	-575.368	-287.518	-499.881			-385.796	-167.144	-552.956	-356.812	-621.956	-518.138	-564.122	-402.566	-396.844	-440.704		-499.881	-440.704	138160	109438
26.52	-656.48	-368.534	-575.384	-655.614	-419.828	-448.812	-575.368	-287.518	-498.442			-385.796	-167.144	-552.956	-356.812	-621.956	-518.138	-575.63	-402.566	-396.844	-441.982		-498.442	-441.982	137803	109607
26.56	-656.48	-368.534	-575.384	-655.614	-419.828	-448.812	-575.368	-287.518	-498.442			-385.796	-167.144	-552.956	-362.566	-621.956	-518.138	-564.122	-402.566	-396.844	-441.343		-498.442	-441.343	138202	109027
26.6	-656.48	-380.042	-575.384	-655.614	-419.828	-448.812	-575.368	-287.518	-499.881			-385.796	-172.898	-552.956	-356.812	-616.202	-518.138	-564.122	-396.812	-391.09	-439.425		-499.881	-439.425	138412	108897
26.64	-656.48	-368.534	-575.384	-655.614	-425.582	-448.812	-575.368	-287.518	-499.162			-385.796	-167.144	-552.956	-362.566	-621.956	-518.138	-564.122	-396.812	-396.844	-440.704		-499.162	-440.704	138055	109065
26.68	-656.48	-368.534	-575.384	-655.614	-425.582	-443.058	-575.368	-287.518	-498.442			-385.796	-167.144	-552.956	-362.566	-621.956	-518.138	-575.63	-391.058	-385.336	-440.064		-498.442	-440.064	138076	108785
26.72	-656.48	-374.288	-575.384	-655.614	-425.582	-443.058	-575.368	-287.518	-499.162			-385.796	-172.898	-552.956	-362.566	-621.956	-518.138	-564.122	-391.058	-385.336	-439.425		-499.162	-439.425	138854	108059
26.76	-656.48	-380.042	-575.384	-655.614	-425.582	-454.566	-575.368	-287.518	-501.319			-385.796	-167.144	-552.956	-356.812	-621.956	-518.138	-552.614	-391.058	-385.336	-436.868		-501.319	-436.868	138875	107929
26.8	-656.48	-368.534	-575.384	-655.614	-425.582	-448.812	-575.368	-287.518	-499.162			-385.796	-167.144	-552.956	-362.566	-621.956	-518.138	-558.368	-391.058	-391.09	-438.786		-499.162	-438.786	137950	108097
26.84	-656.48	-368.534	-575.384	-655.614	-425.582	-437.304	-575.368	-287.518	-497.723			-385.796	-167.144	-552.956	-356.812	-621.956	-518.138	-558.368	-391.058	-385.336	-437.507		-497.723	-437.507	137405	107818
26.88	-656.48	-368.534	-575.384	-649.86	-419.828	-443.058	-575.368	-287.518	-497.004			-385.796	-167.144	-552.956	-356.812	-621.956	-518.138	-552.614	-391.058	-391.09	-437.507		-497.004	-437.507	137238	107689
26.92	-656.48	-368.534	-575.384	-649.86	-419.828	-443.058	-575.368	-287.518	-497.004			-385.796	-167.144	-552.956	-356.812	-621.956	-518.138	-546.86	-391.058	-391.09	-436.868		-497.004	-436.868	137447	107855
26.96	-656.48	-368.534	-575.384	-649.86	-419.828	-448.812	-575.368	-287.518	-497.723			-385.796	-167.144	-552.956	-356.812	-621.956	-518.138	-564.122	-391.058	-385.336	-438.146		-497.723	-438.146	137657	108469
27	-656.48	-368.534	-575.384	-649.86	-419.828	-448.812	-575.368	-287.518	-497.723			-385.796	-172.898	-552.956	-362.566	-621.956	-518.138	-564.122	-391.058	-385.336	-439.425		-497.723	-439.425	137112	108786
27.04	-650.726	-368.534	-575.384	-649.86	-419.828	-443.058	-569.614	-287.518	-495.565			-385.796	-172.898	-552.956	-362.566	-621.956	-518.138	-564.122	-391.058	-385.336	-439.425		-495.565	-439.425	137132	108655
27.08	-656.48	-368.534	-575.384	-649.86	-419.828	-448.812	-575.368	-287.518	-497.723			-380.042	-167.144	-552.956	-362.566	-621.956	-518.138	-558.368	-391.058	-396.844	-438.786		-497.723	-438.786	137908	108227
27.12	-656.48	-380.042	-575.384	-649.86	-419.828	-448.812	-569.614	-287.518	-498.442			-380.042	-167.144	-552.956	-356.812	-621.956	-518.138	-564.122	-391.058	-385.336	-437.507		-498.442	-437.507	137740	107948
27.16	-656.48	-380.042	-575.384	-649.86	-419.828	-431.55	-575.368	-287.518	-497.004			-380.042	-167.144	-552.956	-356.812	-621.956	-518.138	-569.876	-391.058	-379.582	-437.507		-497.004	-437.507	137950	107819
27.2	-656.48	-380.042	-575.384	-649.86	-419.828	-448.812	-575.368	-287.518	-499.162			-380.042	-161.39	-552.956	-356.812	-621.956	-518.138	-558.368	-391.058	-391.09	-436.868		-499.162	-436.868	137971	107540
27.24	-656.48	-368.534	-575.384	-649.86	-419.828	-443.058	-575.368	-287.518	-497.004			-380.042	-167.144	-552.956	-356.812	-621.956	-518.138	-552.614	-391.058	-385.336	-436.228		-497.004	-436.228	136861	107411
27.28	-656.48	-368.534	-575.384	-649.86	-419.828	-437.304	-569.614	-281.764	-494.846			-380.042	-167.144	-552.956	-356.812	-621.956	-518.138	-558.368	-385.304	-385.336	-436.228		-494.846	-436.228	136694	107429
27.32	-656.48	-368.534	-575.384	-649.86	-419.828	-443.058	-575.368	-281.764	-496.285			-380.042	-167.144	-552.956	-356.812	-621.956	-518.138	-558.368	-385.304	-385.336	-436.228		-496.285	-436.228	136150	107744
27.36	-650.726	-368.534	-575.384	-644.106	-419.828	-431.55	-575.368	-276.01	-492.688			-380.042	-167.144	-552.956	-362.566	-621.956	-518.138	-558.368	-385.304	-391.09	-437.507		-492.688	-437.507	135048	107466
27.4	-650.726	-368.534	-575.384	-644.106	-419.828	-431.55	-569.614	-276.01	-491.969			-380.042	-161.39	-552.956	-356.812	-621.956	-518.138	-546.86	-385.304	-391.09	-434.95		-491.969	-434.95	135443	107041
27.44	-656.48	-368.534	-575.384	-644.106	-419.828	-437.304	-575.368	-276.01	-494.127			-380.042	-167.144	-552.956	-356.812	-621.956	-518.138	-552.614	-385.304	-385.336	-435.589		-494.127	-435.589	135839	107355
27.48	-650.726	-380.042	-575.384	-644.106	-419.828	-431.55	-569.614	-276.01	-493.408			-380.042	-167.144	-552.956	-356.812	-621.956	-518.138	-564.122	-385.304	-379.582	-436.228		-493.408	-436.228	135860	107077
27.52	-656.48	-368.534	-575.384	-644.106	-419.828	-437.304	-575.368	-276.01	-494.127			-380.042	-161.39	-552.956	-356.812	-621.956	-518.138	-552.614	-385.304	-379.582	-434.31		-494.127	-434.31	135693	106801
27.56	-650.726	-380.042	-575.384	-644.106	-419.828	-425.796	-569.614	-276.01	-492.688			-380.042	-172.898	-552.956	-356.812	-610.448	-518.138	-552.614	-385.304	-385.336	-434.95		-492.688	-434.95	135340	107115
27.6	-656.48	-362.78	-575.384	-644.106	-419.828	-431.55	-575.368	-276.01	-492.688			-380.042	-167.144	-552.956	-362.566	-621.956	-512.384	-552.614	-385.304	-385.336	-435.589		-492.688	-435.589	135360	106837
27.64	-656.48	-368.534	-575.384	-644.106	-419.828	-425.796	-575.368	-276.01	-492.688			-380.042	-167.144	-552.956	-362.566	-610.448	-512.384	-552.614	-385.304	-379.582	-433.671		-492.688	-433.671	135943	106561
27.68	-656.48	-380.042	-575.384	-644.106	-419.828	-437.304	-569.614	-276.01	-494.846			-380.042	-167.144	-552.956	-356.812	-610.448	-512.384	-558.368	-385.304	-385.336	-434.31		-494.846	-434.31	136527	106875
27.72	-656.48	-380.042	-575.384	-644.106	-419.828	-431.55	-575.368	-276.01	-494.846			-380.042	-167.144	-552.956	-362.566	-610.448	-512.384	-558.368	-385.304	-385.336	-434.95		-494.846	-434.95	136172	106745
27.76	-656.48	-368.534	-575.384	-644.106	-419.828	-437.304	-569.614	-276.01	-493.408			-380.042	-161.39	-552.956	-362.566	-621.956	-512.384	-546.86	-385.304	-379.582	-433.671		-493.408	-433.671	135443	106764
27.8	-650.726	-368.534	-575.384	-644.106	-419.828	-431.55	-569.614	-276.01	-491.969			-380.042	-167.144	-552.956	-362.566	-621.956	-512.384	-552.614	-385.304	-379.582	-434.95		-491.969	-434.95	135464	106634
27.84	-656.48	-374.288	-575.384	-644.106	-419.828	-431.55	-569.614	-276.01	-493.408			-380.042	-167.144	-552.956	-362.566	-610.448	-512.384	-552.614	-385.304	-373.828	-433.032		-493.408	-433.032	135672	106211
27.88	-656.48	-368.534	-575.384	-644.106	-419.828	-431.55	-569.614	-276.01	-492.688			-380.042	-167.144	-552.956	-356.812	-610.448	-512.384	-546.86	-385.304	-385.336	-433.032		-492.688	-433.032	135319	106524
27.92	-656.48	-368.534	-575.384	-644.106	-419.828	-425.796	-569.614	-276.01	-491.969			-380.042	-167.144	-552.956	-362.566	-621.956	-512.384	-546.86	-385.304	-379.582	-434.31		-491.969	-434.31	135153	106394
27.96	-650.726	-368.534	-575.384	-644.106	-419.828	-431.55	-569.614	-276.01	-491.969			-380.042	-167.144	-552.956	-356.812	-616.202	-512.384	-535.352	-385.304	-385.336	-432.392		-491.969	-432.392	134987	106413
28	-644.972	-368.534	-575.384	-644.106	-419.828	-431.55	-569.614	-276.01	-491.25			-380.042	-167.144	-552.956	-362.566	-621.956	-512.384	-546.86	-385.304	-379.582	-434.31		-491.25	-434.31	135007	106727
28.04	-650.726	-374.288	-575.384	-644.106	-419.828	-425.796	-569.614	-276.01	-491.969			-380.042	-161.39	-552.956	-362.566	-621.956	-512.384	-546.86	-385.304	-379.582	-433.671		-491.969	-433.671	134841	106893
28.08	-644.972	-362.78	-575.384	-644.106	-419.828	-431.55	-569.614	-276.01	-490.531			-380.042	-172.898	-552.956	-356.812	-621.956	-512.384	-552.614	-385.304	-379.582	-434.95		-490.531	-434.95	134489	106764
28.12	-644.972	-362.78	-575.384	-644.106	-419.828	-431.55	-569.614	-276.01	-490.531			-380.042	-167.144	-552.956	-356.812	-616.202	-512.384	-535.352	-385.304	-391.09	-433.032		-490.531	-433.032	135069	106487
28.16	-644.972	-380.042	-575.384	-644.106	-419.828	-431.55	-569.614	-276.01	-492.688			-380.042	-167.144	-552.956	-356.812	-621.956	-512.384	-546.86	-385.304	-379.582	-433.671		-492.688	-433.671	135090	106063
28.2	-644.972	-362.78	-575.384	-644.106	-419.828	-431.55	-569.614	-276.01	-490.531			-380.042	-161.39	-552.956	-356.812	-616.202	-512.384	-541.106	-385.304	-373.828	-431.114		-490.531	-431.114	134738	106081
28.24	-650.726	-362.78	-575.384	-644.106	-419.828	-431.55	-569.614	-276.01	-491.25			-380.042	-172.898	-552.956	-356.812	-621.956	-512.384	-546.86	-385.304	-373.828	-433.671		-491.25	-433.671	134945	105952
28.28	-650.726	-362.78	-575.384	-644.106	-419.828	-431.55	-569.614	-276.01	-491.25			-374.288	-167.144	-552.956	-356.812	-610.448	-512.384	-546.86	-379.55	-373.828	-430.474		-491.25	-430.474	134779	105530
28.32	-644.972	-374.288	-575.384	-644.106	-419.828	-420.042	-569.614	-276.01	-490.531			-380.042	-161.39	-552.956	-356.812	-616.202	-512.384	-546.86	-379.55	-379.582	-431.753		-490.531	-431.753	134800	105549
28.36	-650.726	-362.78	-575.384	-644.106	-419.828	-431.55	-569.614	-276.01	-491.25			-380.042	-161.39	-552.956	-356.812	-621.956	-512.384	-535.352	-379.55	-373.828	-430.474		-491.25	-430.474	135194	105714
28.4	-650.726	-374.288	-575.384	-644.106	-419.828	-425.796	-569.614	-276.01	-491.969			-380.042	-167.144	-552.956	-356.812	-621.956	-512.384	-546.86	-379.55	-373.828	-432.392		-491.969	-432.392	135028	106027
28.44	-644.972	-362.78	-575.384	-644.106	-419.828	-431.55	-569.614	-276.01	-490.531			-374.288	-161.39	-552.956	-362.566	-621.956	-512.384	-546.86	-379.55	-373.828	-431.753		-490.531	-431.753	135235	106045
28.48	-650.726	-374.288	-575.384	-644.106	-419.828	-431.55	-569.614	-276.01	-492.688			-380.042	-167.144	-552.956	-356.812	-621.956	-512.384	-546.86	-379.55	-373.828	-432.392		-492.688	-432.392	135256	106064
28.52	-650.726	-362.78	-575.384	-644.106	-419.828	-425.796	-569.614	-276.01	-490.531			-380.042	-161.39	-552.956	-356.812	-621.956	-512.384	-546.86	-379.55	-373.828	-431.753		-490.531	-431.753	134904	105641
28.56	-644.972	-362.78	-575.384	-644.106	-419.828	-437.304	-569.614	-276.01	-491.25			-380.042	-161.39	-552.956	-356.812	-616.202	-506.63	-546.86	-379.55	-373.828	-430.474		-491.25	-430.474	134925	104632
28.6	-650.726	-362.78	-575.384	-644.106	-419.828	-425.796	-569.614	-276.01	-490.531			-374.288	-167.144	-552.956	-356.812	-610.448	-506.63	-523.844	-379.55	-373.828	-427.278		-490.531	-427.278	134759	104650
28.64	-644.972	-362.78	-575.384	-644.106	-419.828	-425.796	-569.614	-281.764	-490.531			-380.042	-161.39	-552.956	-362.566	-610.448	-506.63	-546.86	-379.55	-373.828	-430.474		-490.531	-430.474	134593	105255
28.68	-644.972	-374.288	-575.384	-638.352	-414.074	-420.042	-569.614	-281.764	-489.811			-380.042	-167.144	-552.956	-356.812	-610.448	-506.63	-546.86	-373.796	-373.828	-429.835		-489.811	-429.835	134427	105127
28.72	-650.726	-362.78	-575.384	-638.352	-414.074	-425.796	-569.614	-281.764	-489.811			-380.042	-161.39	-552.956	-356.812	-610.448	-506.63	-546.86	-379.55	-373.828	-429.835		-489.811	-429.835	134075	104852
28.76	-650.726	-362.78	-575.384	-638.352	-414.074	-420.042	-569.614	-276.01	-488.373			-374.288	-167.144	-552.956	-356.812	-610.448	-506.63	-541.106	-379.55	-368.074	-428.556		-488.373	-428.556	133538	104432
28.8	-650.726	-362.78	-575.384	-638.352	-414.074	-414.288	-569.614	-276.01	-487.654			-374.288	-161.39	-552.956	-356.812	-610.448	-506.63	-541.106	-379.55	-368.074	-427.917		-487.654	-427.917	133372	104596
28.84	-650.726	-362.78	-575.384	-638.352	-414.074	-420.042	-569.614	-270.256	-487.654			-374.288	-161.39	-552.956	-356.812	-610.448	-506.63	-546.86	-379.55	-373.828	-429.196		-487.654	-429.196	133393	104761
28.88	-650.726	-362.78	-575.384	-638.352	-414.074	-420.042	-569.614	-270.256	-487.654			-380.042	-161.39	-552.956	-356.812	-610.448	-506.63	-541.106	-379.55	-368.074	-428.556		-487.654	-428.556	133600	104487
28.92	-644.972	-362.78	-575.384	-638.352	-414.074	-431.55	-569.614	-270.256	-488.373			-374.288	-161.39	-552.956	-356.812	-610.448	-506.63	-546.86	-379.55	-362.32	-427.917		-488.373	-427.917	133806	104505
28.96	-650.726	-362.78	-575.384	-638.352	-414.074	-425.796	-569.614	-270.256	-488.373			-374.288	-167.144	-552.956	-356.812	-610.448	-506.63	-546.86	-373.796	-368.074	-428.556		-488.373	-428.556	133455	104670
29	-644.972	-362.78	-575.384	-638.352	-414.074	-420.042	-569.614	-270.256	-486.934			-374.288	-161.39	-552.956	-356.812	-610.448	-506.63	-546.86	-379.55	-368.074	-428.556		-486.934	-428.556	133290	104834
29.04	-650.726	-357.026	-575.384	-638.352	-414.074	-425.796	-569.614	-270.256	-487.654			-374.288	-167.144	-552.956	-356.812	-610.448	-506.63	-546.86	-379.55	-368.074	-429.196		-487.654	-429.196	133496	105292
29.08	-650.726	-362.78	-575.384	-638.352	-414.074	-420.042	-569.614	-270.256	-487.654			-374.288	-167.144	-552.956	-356.812	-610.448	-506.63	-558.368	-379.55	-368.074	-430.474		-487.654	-430.474	133703	105457
29.12	-644.972	-362.78	-575.384	-638.352	-414.074	-431.55	-569.614	-270.256	-488.373			-374.288	-161.39	-552.956	-356.812	-621.956	-506.63	-546.86	-379.55	-368.074	-429.835		-488.373	-429.835	133538	105036
29.16	-644.972	-357.026	-575.384	-632.598	-414.074	-431.55	-569.614	-270.256	-486.934			-374.288	-167.144	-552.956	-362.566	-610.448	-500.876	-546.86	-379.55	-362.32	-428.556		-486.934	-428.556	132816	104761
29.2	-650.726	-357.026	-575.384	-632.598	-414.074	-414.288	-569.614	-270.256	-485.496			-374.288	-161.39	-552.956	-362.566	-610.448	-500.876	-546.86	-379.55	-368.074	-428.556		-485.496	-428.556	132466	104048
29.24	-650.726	-351.272	-575.384	-632.598	-414.074	-420.042	-569.614	-270.256	-485.496			-374.288	-161.39	-552.956	-356.812	-610.448	-495.122	-535.352	-373.796	-368.074	-425.36		-485.496	-425.36	132487	104066
29.28	-650.726	-357.026	-569.63	-632.598	-414.074	-420.042	-569.614	-270.256	-485.496			-374.288	-167.144	-552.956	-362.566	-610.448	-495.122	-546.86	-379.55	-368.074	-428.556		-485.496	-428.556	132692	104670
29.32	-650.726	-368.534	-569.63	-632.598	-414.074	-414.288	-569.614	-270.256	-486.215			-374.288	-161.39	-552.956	-362.566	-610.448	-495.122	-546.86	-379.55	-368.074	-427.917		-486.215	-427.917	132342	103957
29.36	-644.972	-357.026	-569.63	-632.598	-414.074	-414.288	-569.614	-270.256	-484.057			-374.288	-167.144	-552.956	-356.812	-610.448	-495.122	-529.598	-379.55	-362.32	-425.36		-484.057	-425.36	132363	103830
29.4	-650.726	-357.026	-575.384	-632.598	-414.074	-420.042	-569.614	-270.256	-486.215			-374.288	-161.39	-552.956	-356.812	-616.202	-495.122	-541.106	-379.55	-368.074	-427.278		-486.215	-427.278	132383	104140
29.44	-639.218	-357.026	-569.63	-632.598	-414.074	-420.042	-569.614	-270.256	-484.057			-374.288	-161.39	-547.202	-356.812	-616.202	-495.122	-541.106	-379.55	-368.074	-426.638		-484.057	-426.638	131850	103867
29.48	-644.972	-351.272	-569.63	-632.598	-408.32	-425.796	-569.614	-270.256	-484.057			-374.288	-167.144	-547.202	-356.812	-610.448	-495.122	-541.106	-379.55	-362.32	-425.999		-484.057	-425.999	131686	103740
29.52	-644.972	-357.026	-569.63	-632.598	-408.32	-414.288	-569.614	-270.256	-483.338			-374.288	-161.39	-547.202	-362.566	-610.448	-495.122	-535.352	-379.55	-368.074	-425.999		-483.338	-425.999	131891	103467
29.56	-644.972	-357.026	-569.63	-632.598	-408.32	-425.796	-569.614	-270.256	-484.777			-374.288	-161.39	-547.202	-356.812	-610.448	-495.122	-535.352	-379.55	-362.32	-424.72		-484.777	-424.72	131726	103630
29.6	-639.218	-351.272	-569.63	-632.598	-408.32	-420.042	-569.614	-270.256	-482.619			-374.288	-167.144	-547.202	-356.812	-610.448	-495.122	-541.106	-379.55	-368.074	-426.638		-482.619	-426.638	131378	103940
29.64	-639.218	-357.026	-569.63	-632.598	-408.32	-420.042	-569.614	-270.256	-483.338			-374.288	-167.144	-547.202	-356.812	-610.448	-495.122	-535.352	-379.55	-368.074	-425.999		-483.338	-425.999	131583	103376
29.68	-644.972	-357.026	-569.63	-632.598	-408.32	-414.288	-569.614	-270.256	-483.338			-374.288	-161.39	-547.202	-356.812	-610.448	-495.122	-535.352	-379.55	-356.566	-424.081		-483.338	-424.081	131604	103249
29.72	-639.218	-357.026	-569.63	-632.598	-408.32	-420.042	-569.614	-270.256	-483.338			-374.288	-161.39	-547.202	-356.812	-610.448	-495.122	-541.106	-379.55	-362.32	-425.36		-483.338	-425.36	131625	103267
29.76	-644.972	-357.026	-569.63	-632.598	-408.32	-414.288	-569.614	-270.256	-483.338			-374.288	-161.39	-547.202	-356.812	-610.448	-495.122	-529.598	-379.55	-362.32	-424.081		-483.338	-424.081	131830	103140
29.8	-644.972	-357.026	-569.63	-632.598	-408.32	-420.042	-569.614	-270.256	-484.057			-374.288	-161.39	-547.202	-362.566	-610.448	-495.122	-529.598	-379.55	-362.32	-424.72		-484.057	-424.72	132035	103158
29.84	-644.972	-362.78	-569.63	-632.598	-408.32	-414.288	-569.614	-270.256	-484.057			-374.288	-161.39	-547.202	-356.812	-610.448	-495.122	-535.352	-379.55	-356.566	-424.081		-484.057	-424.081	131871	103321
29.88	-644.972	-351.272	-569.63	-632.598	-408.32	-420.042	-569.614	-270.256	-483.338			-374.288	-167.144	-547.202	-356.812	-610.448	-495.122	-535.352	-379.55	-362.32	-425.36		-483.338	-425.36	131522	103194
29.92	-644.972	-351.272	-569.63	-632.598	-408.32	-414.288	-569.614	-270.256	-482.619			-374.288	-161.39	-547.202	-356.812	-610.448	-495.122	-529.598	-379.55	-356.566	-423.442		-482.619	-423.442	131543	101618
29.96	-644.972	-351.272	-569.63	-632.598	-408.32	-420.042	-569.614	-270.256	-483.338			-374.288	-167.144	-547.202	-356.812	-616.202	-489.368	-472.058	-379.55	-362.32	-418.327		-483.338	-418.327	131378	101493
30	-639.218	-351.272	-569.63	-632.598	-408.32	-414.288	-569.614	-270.256	-481.9			-374.288	-161.39	-547.202	-356.812	-604.694	-495.122	-523.844	-379.55	-362.32	-422.802		-481.9	-422.802	131215	102814
30.04	-644.972	-351.272	-569.63	-632.598	-408.32	-414.288	-569.614	-270.256	-482.619			-374.288	-167.144	-552.956	-356.812	-604.694	-495.122	-523.844	-379.55	-362.32	-424.081		-482.619	-424.081	131420	102832
30.08	-644.972	-351.272	-569.63	-632.598	-408.32	-414.288	-569.614	-270.256	-482.619			-374.288	-161.39	-552.956	-351.058	-604.694	-495.122	-523.844	-379.55	-362.32	-422.802		-482.619	-422.802	131440	102850
30.12	-644.972	-351.272	-569.63	-632.598	-408.32	-414.288	-569.614	-270.256	-482.619			-374.288	-161.39	-552.956	-356.812	-604.694	-495.122	-535.352	-379.55	-356.566	-424.081		-482.619	-424.081	131461	102868
30.16	-644.972	-351.272	-569.63	-632.598	-408.32	-414.288	-569.614	-270.256	-482.619			-368.534	-167.144	-552.956	-356.812	-604.694	-495.122	-523.844	-379.55	-356.566	-422.802		-482.619	-422.802	131666	102741
30.2	-644.972	-351.272	-569.63	-632.598	-408.32	-420.042	-569.614	-270.256	-483.338			-368.534	-161.39	-552.956	-356.812	-616.202	-495.122	-518.09	-379.55	-362.32	-423.442		-483.338	-423.442	131686	102905
30.24	-639.218	-351.272	-569.63	-632.598	-408.32	-414.288	-569.614	-276.01	-482.619			-368.534	-161.39	-552.956	-356.812	-604.694	-495.122	-529.598	-379.55	-362.32	-423.442		-482.619	-423.442	131522	103068
30.28	-639.218	-351.272	-569.63	-632.598	-408.32	-414.288	-569.614	-276.01	-482.619			-368.534	-167.144	-552.956	-356.812	-610.448	-495.122	-535.352	-373.796	-356.566	-424.081		-482.619	-424.081	131727	102650
30.32	-639.218	-351.272	-569.63	-632.598	-408.32	-420.042	-569.614	-276.01	-483.338			-368.534	-161.39	-552.956	-356.812	-604.694	-489.368	-529.598	-373.796	-356.566	-421.524		-483.338	-421.524	131748	101802
30.36	-644.972	-345.518	-569.63	-632.598	-408.32	-414.288	-569.614	-276.01	-482.619			-368.534	-161.39	-552.956	-356.812	-598.94	-489.368	-523.844	-373.796	-356.566	-420.245		-482.619	-420.245	132137	101964
30.4	-639.218	-351.272	-569.63	-632.598	-408.32	-431.55	-569.614	-276.01	-484.777			-368.534	-161.39	-552.956	-356.812	-598.94	-489.368	-535.352	-373.796	-362.32	-422.163		-484.777	-422.163	132343	102126
30.44	-639.218	-351.272	-569.63	-632.598	-408.32	-420.042	-569.614	-276.01	-483.338			-368.534	-167.144	-552.956	-356.812	-593.186	-489.368	-518.09	-373.796	-368.074	-420.884		-483.338	-420.884	131809	101856
30.48	-639.218	-351.272	-569.63	-632.598	-408.32	-414.288	-569.614	-276.01	-482.619			-368.534	-161.39	-552.956	-356.812	-593.186	-495.122	-529.598	-373.796	-356.566	-420.884		-482.619	-420.884	132014	102018
30.52	-644.972	-351.272	-569.63	-632.598	-408.32	-420.042	-569.614	-276.01	-484.057			-368.534	-161.39	-552.956	-356.812	-593.186	-495.122	-529.598	-373.796	-362.32	-421.524		-484.057	-421.524	132035	101747
30.56	-639.218	-351.272	-569.63	-632.598	-408.32	-414.288	-569.614	-276.01	-482.619			-368.534	-161.39	-552.956	-356.812	-587.432	-495.122	-523.844	-373.796	-356.566	-419.606		-482.619	-419.606	131871	101621
30.6	-644.972	-351.272	-569.63	-632.598	-408.32	-414.288	-569.614	-276.01	-483.338			-368.534	-167.144	-552.956	-362.566	-587.432	-495.122	-523.844	-373.796	-356.566	-420.884		-483.338	-420.884	132076	101928
30.64	-639.218	-351.272	-569.63	-632.598	-408.32	-420.042	-569.614	-276.01	-483.338			-368.534	-161.39	-552.956	-362.566	-587.432	-495.122	-529.598	-373.796	-356.566	-420.884		-483.338	-420.884	131912	102379
30.68	-644.972	-345.518	-569.63	-632.598	-408.32	-414.288	-569.614	-276.01	-482.619			-368.534	-161.39	-552.956	-362.566	-598.94	-495.122	-529.598	-373.796	-362.32	-422.802		-482.619	-422.802	131563	102397
30.72	-639.218	-345.518	-569.63	-632.598	-408.32	-414.288	-569.614	-276.01	-481.9			-368.534	-161.39	-552.956	-362.566	-587.432	-495.122	-523.844	-373.796	-362.32	-420.884		-481.9	-420.884	131400	101982
30.76	-639.218	-345.518	-569.63	-626.844	-408.32	-420.042	-569.614	-276.01	-481.9			-368.534	-161.39	-552.956	-362.566	-587.432	-495.122	-529.598	-373.796	-356.566	-420.884		-481.9	-420.884	131236	101856
30.8	-639.218	-345.518	-569.63	-626.844	-408.32	-414.288	-569.614	-276.01	-481.18			-368.534	-155.636	-552.956	-362.566	-593.186	-495.122	-523.844	-373.796	-356.566	-420.245		-481.18	-420.245	131072	101586
30.84	-639.218	-345.518	-569.63	-621.09	-408.32	-420.042	-569.614	-276.01	-481.18			-368.534	-161.39	-552.956	-362.566	-587.432	-495.122	-518.09	-373.796	-356.566	-419.606		-481.18	-419.606	130908	101172
30.88	-639.218	-345.518	-569.63	-621.09	-408.32	-414.288	-569.614	-276.01	-480.461			-368.534	-161.39	-552.956	-362.566	-581.678	-489.368	-518.09	-373.796	-356.566	-418.327		-480.461	-418.327	130561	101046
30.92	-639.218	-345.518	-569.63	-615.336	-408.32	-414.288	-569.614	-276.01	-479.742			-368.534	-161.39	-552.956	-362.566	-581.678	-495.122	-523.844	-373.796	-350.812	-418.966		-479.742	-418.966	130398	101064
30.96	-639.218	-345.518	-569.63	-615.336	-408.32	-414.288	-569.614	-276.01	-479.742			-368.534	-167.144	-552.956	-368.32	-581.678	-495.122	-506.582	-373.796	-350.812	-418.327		-479.742	-418.327	130418	100938
31	-639.218	-345.518	-569.63	-615.336	-408.32	-414.288	-569.614	-276.01	-479.742			-368.534	-161.39	-552.956	-362.566	-581.678	-489.368	-518.09	-373.796	-356.566	-418.327		-479.742	-418.327	130439	100956
31.04	-639.218	-345.518	-569.63	-615.336	-408.32	-414.288	-569.614	-276.01	-479.742			-368.534	-161.39	-552.956	-362.566	-581.678	-489.368	-523.844	-373.796	-350.812	-418.327		-479.742	-418.327	130459	101405
31.08	-639.218	-345.518	-569.63	-615.336	-408.32	-414.288	-569.614	-276.01	-479.742			-368.534	-161.39	-552.956	-362.566	-581.678	-495.122	-529.598	-373.796	-356.566	-420.245		-479.742	-420.245	130480	101712
31.12	-633.464	-339.764	-569.63	-621.09	-408.32	-420.042	-569.614	-276.01	-479.742			-368.534	-161.39	-552.956	-362.566	-581.678	-495.122	-523.844	-373.796	-356.566	-419.606		-479.742	-419.606	131051	101298
31.16	-639.218	-345.518	-569.63	-626.844	-408.32	-420.042	-569.614	-276.01	-481.9			-368.534	-161.39	-552.956	-362.566	-581.678	-489.368	-518.09	-373.796	-356.566	-418.327		-481.9	-418.327	131256	100885
31.2	-639.218	-345.518	-569.63	-626.844	-408.32	-414.288	-563.86	-276.01	-480.461			-368.534	-161.39	-552.956	-362.566	-581.678	-489.368	-512.336	-373.796	-356.566	-417.688		-480.461	-417.688	131277	100759
31.24	-633.464	-345.518	-575.384	-632.598	-408.32	-420.042	-563.86	-276.01	-481.899			-368.534	-161.39	-552.956	-368.32	-581.678	-489.368	-506.582	-373.796	-356.566	-417.688		-481.899	-417.688	131666	100921
31.28	-633.464	-345.518	-575.384	-632.598	-408.32	-420.042	-563.86	-276.01	-481.899			-368.534	-161.39	-552.956	-362.566	-575.924	-489.368	-523.844	-373.796	-356.566	-418.327		-481.899	-418.327	131687	100507
31.32	-639.218	-339.764	-575.384	-638.352	-408.32	-414.288	-563.86	-276.01	-481.9			-368.534	-161.39	-552.956	-362.566	-575.924	-489.368	-506.582	-373.796	-350.812	-415.77		-481.9	-415.77	131892	99667.7
31.36	-633.464	-339.764	-581.138	-638.352	-408.32	-414.288	-569.614	-276.01	-482.619			-368.534	-161.39	-552.956	-362.566	-570.17	-483.614	-506.582	-373.796	-350.812	-414.491		-482.619	-414.491	131913	99685.6
31.4	-633.464	-339.764	-581.138	-638.352	-408.32	-414.288	-563.86	-276.01	-481.9			-368.534	-167.144	-552.956	-362.566	-570.17	-483.614	-512.336	-373.796	-350.812	-415.77		-481.9	-415.77	131933	99703.5
31.44	-633.464	-339.764	-581.138	-638.352	-408.32	-420.042	-563.86	-276.01	-482.619			-368.534	-161.39	-552.956	-362.566	-570.17	-483.614	-500.828	-373.796	-356.566	-414.491		-482.619	-414.491	132138	99436.2
31.48	-633.464	-339.764	-581.138	-638.352	-408.32	-414.288	-569.614	-276.01	-482.619			-368.534	-167.144	-552.956	-362.566	-564.416	-483.614	-500.828	-373.796	-356.566	-414.491		-482.619	-414.491	131974	99454
31.52	-633.464	-339.764	-581.138	-638.352	-408.32	-414.288	-563.86	-276.01	-481.9			-368.534	-161.39	-552.956	-362.566	-564.416	-483.614	-506.582	-373.796	-356.566	-414.491		-481.9	-414.491	132179	99186.7
31.56	-639.218	-339.764	-581.138	-638.352	-408.32	-414.288	-563.86	-281.764	-483.338			-368.534	-161.39	-552.956	-362.566	-558.662	-483.614	-506.582	-373.796	-350.812	-413.212		-483.338	-413.212	132570	99346.7
31.6	-639.218	-339.764	-581.138	-638.352	-408.32	-414.288	-563.86	-281.764	-483.338			-368.534	-161.39	-552.956	-362.566	-558.662	-483.614	-518.09	-373.796	-356.566	-415.13		-483.338	-415.13	132776	99221.8
31.64	-633.464	-339.764	-581.138	-638.352	-408.32	-420.042	-563.86	-287.518	-484.057			-368.534	-161.39	-552.956	-362.566	-558.662	-483.614	-500.828	-373.796	-350.812	-412.573		-484.057	-412.573	133168	98955.5
31.68	-639.218	-339.764	-581.138	-638.352	-408.32	-414.288	-569.614	-287.518	-484.777			-368.534	-167.144	-552.956	-362.566	-558.662	-483.614	-500.828	-373.796	-356.566	-413.852		-484.777	-413.852	133188	99258.2
31.72	-633.464	-339.764	-581.138	-638.352	-408.32	-420.042	-563.86	-287.518	-484.057			-368.534	-161.39	-552.956	-362.566	-558.662	-483.614	-512.336	-373.796	-350.812	-413.852		-484.057	-413.852	132652	99133.6
31.76	-633.464	-334.01	-581.138	-638.352	-408.32	-414.288	-563.86	-287.518	-482.619			-368.534	-161.39	-552.956	-362.566	-558.662	-483.614	-500.828	-373.796	-356.566	-413.212		-482.619	-413.212	132488	99435.9
31.8	-639.218	-334.01	-581.138	-638.352	-408.32	-414.288	-563.86	-287.518	-483.338			-368.534	-161.39	-552.956	-356.812	-558.662	-483.614	-523.844	-373.796	-356.566	-415.13		-483.338	-415.13	132694	99310.9
31.84	-633.464	-334.01	-586.892	-638.352	-408.32	-414.288	-563.86	-287.518	-483.338			-368.534	-161.39	-552.956	-362.566	-558.662	-483.614	-500.828	-373.796	-350.812	-412.573		-483.338	-412.573	132714	99186.6
31.88	-633.464	-334.01	-586.892	-638.352	-408.32	-414.288	-563.86	-287.518	-483.338			-368.534	-161.39	-552.956	-362.566	-558.662	-489.368	-512.336	-373.796	-350.812	-414.491		-483.338	-414.491	132735	99489.8
31.92	-633.464	-334.01	-586.892	-638.352	-408.32	-414.288	-563.86	-287.518	-483.338			-368.534	-161.39	-552.956	-362.566	-558.662	-483.614	-506.582	-373.796	-356.566	-413.852		-483.338	-413.852	132756	99650.2
31.96	-633.464	-334.01	-586.892	-638.352	-408.32	-414.288	-563.86	-287.518	-483.338			-368.534	-161.39	-552.956	-362.566	-558.662	-483.614	-523.844	-373.796	-350.812	-415.13		-483.338	-415.13	132776	100097
32	-633.464	-334.01	-586.892	-638.352	-408.32	-414.288	-563.86	-287.518	-483.338			-368.534	-161.39	-552.956	-362.566	-558.662	-483.614	-523.844	-373.796	-356.566	-415.77		-483.338	-415.77	132797	100401
32.04	-627.71	-334.01	-586.892	-638.352	-408.32	-414.288	-563.86	-293.272	-483.338			-368.534	-167.144	-552.956	-362.566	-558.662	-483.614	-518.09	-373.796	-362.32	-416.409		-483.338	-416.409	133003	99558.8
32.08	-633.464	-334.01	-586.892	-638.352	-408.32	-414.288	-563.86	-293.272	-484.057			-368.534	-161.39	-552.956	-356.812	-558.662	-483.614	-500.828	-373.796	-350.812	-411.934		-484.057	-411.934	133209	98866.9
32.12	-639.218	-328.256	-586.892	-638.352	-408.32	-414.288	-563.86	-293.272	-484.057			-368.534	-161.39	-552.956	-362.566	-558.662	-483.614	-500.828	-373.796	-356.566	-413.212		-484.057	-413.212	133415	99454.1
32.16	-639.218	-334.01	-586.892	-638.352	-408.32	-414.288	-563.86	-293.272	-484.777			-368.534	-161.39	-552.956	-362.566	-558.662	-483.614	-506.582	-373.796	-362.32	-414.491		-484.777	-414.491	133622	99900.3
32.2	-639.218	-334.01	-586.892	-638.352	-408.32	-414.288	-563.86	-293.272	-484.777			-368.534	-167.144	-552.956	-362.566	-558.662	-483.614	-512.336	-373.796	-356.566	-415.13		-484.777	-415.13	133829	99632.2
32.24	-633.464	-334.01	-586.892	-638.352	-408.32	-420.042	-563.86	-299.026	-485.496			-368.534	-161.39	-552.956	-356.812	-558.662	-483.614	-512.336	-373.796	-350.812	-413.212		-485.496	-413.212	134222	99650
32.28	-639.218	-339.764	-586.892	-638.352	-408.32	-414.288	-563.86	-299.026	-486.215			-368.534	-161.39	-552.956	-362.566	-558.662	-483.614	-518.09	-373.796	-356.566	-415.13		-486.215	-415.13	134242	100097
32.32	-639.218	-334.01	-586.892	-638.352	-408.32	-414.288	-563.86	-299.026	-485.496			-368.534	-161.39	-552.956	-362.566	-558.662	-483.614	-512.336	-373.796	-362.32	-415.13		-485.496	-415.13	134077	99828.8
32.36	-639.218	-334.01	-586.892	-638.352	-408.32	-414.288	-563.86	-299.026	-485.496			-368.534	-161.39	-552.956	-362.566	-558.662	-483.614	-506.582	-373.796	-356.566	-413.852		-485.496	-413.852	133911	99133.5
32.4	-633.464	-334.01	-586.892	-638.352	-408.32	-414.288	-563.86	-299.026	-484.777			-368.534	-161.39	-552.956	-362.566	-558.662	-483.614	-489.32	-373.796	-356.566	-411.934		-484.777	-411.934	133746	99435.3
32.44	-639.218	-334.01	-586.892	-638.352	-408.32	-414.288	-558.106	-299.026	-484.777			-368.534	-161.39	-552.956	-362.566	-558.662	-483.614	-512.336	-373.796	-362.32	-415.13		-484.777	-415.13	133581	99739.4
32.48	-633.464	-328.256	-586.892	-638.352	-408.32	-420.042	-558.106	-299.026	-484.057			-368.534	-161.39	-552.956	-362.566	-558.662	-483.614	-506.582	-373.796	-350.812	-413.212		-484.057	-413.212	133601	99329.8
32.52	-633.464	-334.01	-586.892	-638.352	-408.32	-414.288	-563.86	-299.026	-484.777			-368.534	-161.39	-552.956	-362.566	-558.662	-483.614	-500.828	-373.796	-356.566	-413.212		-484.777	-413.212	133622	99347.6
32.56	-633.464	-328.256	-586.892	-638.352	-408.32	-414.288	-563.86	-299.026	-484.057			-368.534	-167.144	-552.956	-362.566	-558.662	-483.614	-500.828	-373.796	-350.812	-413.212		-484.057	-413.212	133457	99650.5
32.6	-633.464	-328.256	-586.892	-638.352	-408.32	-414.288	-563.86	-299.026	-484.057			-368.534	-155.636	-552.956	-362.566	-558.662	-489.368	-512.336	-373.796	-356.566	-414.491		-484.057	-414.491	133478	99525.4
32.64	-633.464	-328.256	-586.892	-638.352	-408.32	-414.288	-563.86	-299.026	-484.057			-368.534	-161.39	-552.956	-362.566	-558.662	-483.614	-500.828	-373.796	-350.812	-412.573		-484.057	-412.573	133684	99543.2
32.68	-639.218	-328.256	-586.892	-638.352	-408.32	-414.288	-563.86	-299.026	-484.777			-368.534	-161.39	-552.956	-362.566	-558.662	-483.614	-518.09	-373.796	-350.812	-414.491		-484.777	-414.491	133705	99561.1
32.72	-633.464	-322.502	-586.892	-638.352	-408.32	-414.288	-563.86	-304.78	-484.057			-368.534	-161.39	-552.956	-362.566	-558.662	-483.614	-500.828	-373.796	-350.812	-412.573		-484.057	-412.573	133354	99578.9
32.76	-633.464	-316.748	-586.892	-638.352	-408.32	-414.288	-563.86	-304.78	-483.338			-368.534	-161.39	-552.956	-362.566	-558.662	-483.614	-512.336	-373.796	-356.566	-414.491		-483.338	-414.491	133375	99882.8
32.8	-633.464	-322.502	-586.892	-638.352	-408.32	-414.288	-563.86	-304.78	-484.057			-368.534	-167.144	-552.956	-362.566	-558.662	-483.614	-500.828	-373.796	-356.566	-413.852		-484.057	-413.852	133581	99615.1
32.84	-639.218	-316.748	-586.892	-638.352	-408.32	-414.288	-563.86	-304.78	-484.057			-368.534	-161.39	-552.956	-362.566	-558.662	-483.614	-500.828	-373.796	-356.566	-413.212		-484.057	-413.212	133416	99205.1
32.88	-633.464	-316.748	-586.892	-638.352	-408.32	-414.288	-563.86	-304.78	-483.338			-368.534	-161.39	-552.956	-362.566	-558.662	-483.614	-495.074	-373.796	-350.812	-411.934		-483.338	-411.934	133251	99365.1
32.92	-633.464	-316.748	-586.892	-638.352	-408.32	-414.288	-563.86	-304.78	-483.338			-368.534	-161.39	-552.956	-362.566	-558.662	-483.614	-506.582	-373.796	-356.566	-413.852		-483.338	-413.852	133271	99383
32.96	-633.464	-316.748	-586.892	-638.352	-408.32	-414.288	-563.86	-304.78	-483.338			-368.534	-161.39	-552.956	-362.566	-558.662	-483.614	-495.074	-373.796	-350.812	-411.934		-483.338	-411.934	133478	99116.4
33	-633.464	-316.748	-586.892	-638.352	-408.32	-420.042	-563.86	-304.78	-484.057			-368.534	-161.39	-552.956	-362.566	-558.662	-483.614	-495.074	-373.796	-356.566	-412.573		-484.057	-412.573	133127	98991.8
33.04	-633.464	-316.748	-581.138	-638.352	-408.32	-414.288	-558.106	-304.78	-481.9			-368.534	-161.39	-552.956	-362.566	-558.662	-483.614	-489.32	-373.796	-350.812	-411.294		-481.9	-411.294	132777	99151.6
33.08	-633.464	-310.994	-586.892	-638.352	-408.32	-414.288	-563.86	-304.78	-482.619			-368.534	-161.39	-552.956	-362.566	-558.662	-483.614	-500.828	-373.796	-356.566	-413.212		-482.619	-413.212	133539	99312.1
33.12	-639.218	-316.748	-586.892	-638.352	-408.32	-420.042	-563.86	-304.78	-484.777			-368.534	-161.39	-552.956	-362.566	-558.662	-483.614	-500.828	-373.796	-345.058	-411.934		-484.777	-411.934	133933	99045.3
33.16	-639.218	-316.748	-586.892	-638.352	-408.32	-414.288	-563.86	-304.78	-484.057			-362.78	-161.39	-552.956	-362.566	-558.662	-483.614	-500.828	-373.796	-350.812	-411.934		-484.057	-411.934	133767	99205.4
33.2	-639.218	-316.748	-586.892	-638.352	-402.566	-420.042	-563.86	-304.78	-484.057			-362.78	-161.39	-552.956	-362.566	-558.662	-483.614	-506.582	-373.796	-350.812	-412.573		-484.057	-412.573	133602	99080.8
33.24	-633.464	-316.748	-586.892	-638.352	-408.32	-414.288	-563.86	-304.78	-483.338			-357.026	-161.39	-552.956	-362.566	-558.662	-489.368	-500.828	-373.796	-345.058	-411.294		-483.338	-411.294	133251	98814.3
33.28	-633.464	-322.502	-581.138	-632.598	-408.32	-414.288	-563.86	-304.78	-482.619			-357.026	-161.39	-552.956	-362.566	-558.662	-483.614	-500.828	-373.796	-350.812	-411.294		-482.619	-411.294	132901	98974.2
33.32	-633.464	-316.748	-581.138	-632.598	-408.32	-414.288	-563.86	-304.78	-481.9			-357.026	-161.39	-552.956	-362.566	-558.662	-483.614	-506.582	-373.796	-350.812	-411.934		-481.9	-411.934	132736	98849.7
33.36	-633.464	-316.748	-581.138	-632.598	-408.32	-420.042	-563.86	-299.026	-481.899			-357.026	-161.39	-552.956	-362.566	-558.662	-483.614	-489.32	-373.796	-356.566	-410.655		-481.899	-410.655	132571	98299.7
33.4	-633.464	-316.748	-581.138	-632.598	-408.32	-414.288	-563.86	-299.026	-481.18			-357.026	-155.636	-552.956	-362.566	-558.662	-483.614	-489.32	-373.796	-350.812	-409.376		-481.18	-409.376	132037	98034.4
33.44	-633.464	-310.994	-581.138	-632.598	-408.32	-414.288	-563.86	-293.272	-479.742			-357.026	-161.39	-552.956	-362.566	-558.662	-483.614	-483.566	-373.796	-350.812	-409.376		-479.742	-409.376	131688	97910.5
33.48	-633.464	-310.994	-581.138	-632.598	-408.32	-414.288	-563.86	-293.272	-479.742			-357.026	-161.39	-552.956	-362.566	-558.662	-483.614	-483.566	-373.796	-345.058	-408.737		-479.742	-408.737	132078	97362.7
33.52	-639.218	-316.748	-581.138	-632.598	-408.32	-414.288	-563.86	-293.272	-481.18			-351.272	-161.39	-552.956	-362.566	-558.662	-483.614	-472.058	-373.796	-345.058	-406.819		-481.18	-406.819	132098	97521.1
33.56	-633.464	-316.748	-581.138	-632.598	-408.32	-414.288	-563.86	-287.518	-479.742			-357.026	-161.39	-552.956	-362.566	-558.662	-483.614	-483.566	-373.796	-350.812	-409.376		-479.742	-409.376	132119	98105.2
33.6	-639.218	-316.748	-581.138	-632.598	-408.32	-414.288	-569.614	-287.518	-481.18			-351.272	-161.39	-552.956	-362.566	-558.662	-483.614	-495.074	-373.796	-345.058	-409.376		-481.18	-409.376	131954	97556.5
33.64	-633.464	-310.994	-581.138	-632.598	-408.32	-414.288	-569.614	-281.764	-479.023			-351.272	-161.39	-547.202	-356.812	-558.662	-483.614	-483.566	-373.796	-345.058	-406.819		-479.023	-406.819	131422	97292.5
33.68	-633.464	-310.994	-581.138	-632.598	-408.32	-414.288	-569.614	-281.764	-479.023			-357.026	-161.39	-547.202	-356.812	-558.662	-483.614	-489.32	-373.796	-345.058	-408.098		-479.023	-408.098	131442	97310.2
33.72	-633.464	-310.994	-581.138	-632.598	-408.32	-414.288	-569.614	-281.764	-479.023			-357.026	-161.39	-547.202	-356.812	-558.662	-477.86	-483.566	-373.796	-345.058	-406.819		-479.023	-406.819	131647	97187
33.76	-633.464	-316.748	-581.138	-632.598	-408.32	-414.288	-569.614	-281.764	-479.742			-357.026	-161.39	-547.202	-356.812	-558.662	-477.86	-483.566	-373.796	-350.812	-407.458		-479.742	-407.458	132037	96640.5
33.8	-633.464	-316.748	-586.892	-632.598	-408.32	-414.288	-569.614	-281.764	-480.461			-351.272	-155.636	-547.202	-356.812	-558.662	-472.106	-477.812	-373.796	-345.058	-404.262		-480.461	-404.262	131873	95957.8
33.84	-627.71	-316.748	-581.138	-632.598	-408.32	-414.288	-569.614	-281.764	-479.023			-351.272	-161.39	-547.202	-351.058	-558.662	-472.106	-472.058	-373.796	-350.812	-404.262		-479.023	-404.262	131340	96535.5
33.88	-627.71	-310.994	-581.138	-632.598	-408.32	-414.288	-569.614	-281.764	-478.303			-351.272	-155.636	-547.202	-356.812	-558.662	-472.106	-495.074	-373.796	-350.812	-406.819		-478.303	-406.819	131544	96553.2
33.92	-627.71	-316.748	-586.892	-632.598	-408.32	-414.288	-569.614	-281.764	-479.742			-351.272	-161.39	-547.202	-351.058	-558.662	-472.106	-472.058	-373.796	-350.812	-404.262		-479.742	-404.262	131565	96570.7
33.96	-627.71	-316.748	-581.138	-632.598	-402.566	-414.288	-569.614	-281.764	-478.303			-351.272	-161.39	-547.202	-356.812	-558.662	-472.106	-489.32	-373.796	-350.812	-406.819		-478.303	-406.819	131033	96729.2
34	-627.71	-310.994	-581.138	-632.598	-402.566	-414.288	-569.614	-281.764	-477.584			-351.272	-161.39	-547.202	-351.058	-558.662	-472.106	-483.566	-373.796	-345.058	-404.901		-477.584	-404.901	130869	96887.1
34.04	-627.71	-316.748	-575.384	-632.598	-402.566	-414.288	-569.614	-281.764	-477.584			-351.272	-161.39	-547.202	-356.812	-558.662	-472.106	-495.074	-373.796	-350.812	-407.458		-477.584	-407.458	130890	97328.1
34.08	-633.464	-310.994	-575.384	-632.598	-402.566	-414.288	-569.614	-281.764	-477.584			-351.272	-161.39	-547.202	-356.812	-558.662	-472.106	-483.566	-373.796	-356.566	-406.819		-477.584	-406.819	130726	96782
34.12	-627.71	-310.994	-575.384	-632.598	-402.566	-414.288	-569.614	-281.764	-476.865			-345.518	-161.39	-547.202	-351.058	-558.662	-472.106	-489.32	-373.796	-345.058	-404.901		-476.865	-404.901	130563	96659.2
34.16	-627.71	-310.994	-575.384	-632.598	-402.566	-414.288	-569.614	-281.764	-476.865			-345.518	-155.636	-547.202	-356.812	-558.662	-472.106	-495.074	-373.796	-350.812	-406.18		-476.865	-406.18	130583	96817.6
34.2	-627.71	-310.994	-575.384	-632.598	-402.566	-414.288	-569.614	-281.764	-476.865			-345.518	-161.39	-547.202	-356.812	-558.662	-472.106	-483.566	-373.796	-350.812	-405.54		-476.865	-405.54	130788	96272.9
34.24	-627.71	-310.994	-575.384	-632.598	-402.566	-420.042	-569.614	-281.764	-477.584			-345.518	-155.636	-547.202	-356.812	-558.662	-472.106	-472.058	-373.796	-350.812	-403.622		-477.584	-403.622	130992	95870.5
34.28	-627.71	-310.994	-575.384	-632.598	-402.566	-420.042	-569.614	-281.764	-477.584			-345.518	-161.39	-547.202	-351.058	-558.662	-472.106	-472.058	-373.796	-350.812	-403.622		-477.584	-403.622	131013	96028
34.32	-627.71	-316.748	-575.384	-632.598	-402.566	-414.288	-569.614	-281.764	-477.584			-345.518	-161.39	-547.202	-351.058	-558.662	-472.106	-477.812	-373.796	-350.812	-404.262		-477.584	-404.262	131033	96185.8
34.36	-627.71	-316.748	-575.384	-632.598	-402.566	-420.042	-569.614	-276.01	-477.584			-345.518	-155.636	-547.202	-356.812	-558.662	-472.106	-483.566	-373.796	-345.058	-404.262		-477.584	-404.262	130869	95922.9
34.4	-627.71	-316.748	-575.384	-632.598	-402.566	-414.288	-569.614	-276.01	-476.865			-345.518	-155.636	-541.448	-356.812	-558.662	-472.106	-477.812	-373.796	-345.058	-402.983		-476.865	-402.983	130890	96080.2
34.44	-627.71	-316.748	-575.384	-632.598	-402.566	-420.042	-569.614	-276.01	-477.584			-345.518	-161.39	-547.202	-356.812	-558.662	-472.106	-477.812	-373.796	-350.812	-404.901		-477.584	-404.901	130726	96378.7
34.48	-627.71	-310.994	-575.384	-632.598	-402.566	-414.288	-569.614	-276.01	-476.146			-345.518	-161.39	-547.202	-356.812	-558.662	-472.106	-472.058	-373.796	-350.812	-404.262		-476.146	-404.262	130747	96115.7
34.52	-627.71	-322.502	-575.384	-632.598	-402.566	-414.288	-569.614	-276.01	-477.584			-345.518	-155.636	-541.448	-351.058	-558.662	-472.106	-483.566	-373.796	-350.812	-403.622		-477.584	-403.622	130767	95573
34.56	-621.956	-316.748	-575.384	-632.598	-402.566	-414.288	-569.614	-276.01	-476.146			-345.518	-161.39	-541.448	-351.058	-558.662	-472.106	-472.058	-373.796	-339.304	-401.704		-476.146	-401.704	130420	95590.4
34.6	-627.71	-316.748	-575.384	-632.598	-402.566	-414.288	-563.86	-276.01	-476.146			-345.518	-161.39	-541.448	-351.058	-558.662	-472.106	-483.566	-373.796	-345.058	-403.622		-476.146	-403.622	130257	95748
34.64	-627.71	-310.994	-575.384	-632.598	-402.566	-414.288	-563.86	-276.01	-475.426			-345.518	-161.39	-541.448	-351.058	-558.662	-472.106	-472.058	-373.796	-345.058	-402.344		-475.426	-402.344	130277	95625.8
34.68	-627.71	-310.994	-575.384	-632.598	-402.566	-414.288	-569.614	-276.01	-476.146			-345.518	-161.39	-541.448	-345.304	-558.662	-472.106	-489.32	-373.796	-339.304	-402.983		-476.146	-402.983	130482	95643.3
34.72	-627.71	-310.994	-575.384	-632.598	-402.566	-414.288	-569.614	-276.01	-476.146			-345.518	-161.39	-541.448	-345.304	-558.662	-472.106	-483.566	-373.796	-339.304	-402.344		-476.146	-402.344	130135	95800.5
34.76	-627.71	-310.994	-569.63	-632.598	-396.812	-414.288	-569.614	-276.01	-474.707			-345.518	-161.39	-541.448	-339.55	-558.662	-472.106	-495.074	-373.796	-345.058	-403.622		-474.707	-403.622	130155	95958.2
34.8	-627.71	-316.748	-569.63	-632.598	-402.566	-414.288	-569.614	-276.01	-476.146			-345.518	-161.39	-541.448	-345.304	-558.662	-472.106	-483.566	-373.796	-345.058	-402.983		-476.146	-402.983	129992	95975.7
34.84	-627.71	-310.994	-563.876	-632.598	-396.812	-414.288	-569.614	-276.01	-473.988			-345.518	-161.39	-541.448	-339.55	-558.662	-472.106	-489.32	-373.796	-350.812	-403.622		-473.988	-403.622	129646	95432.6
34.88	-627.71	-316.748	-563.876	-632.598	-396.812	-414.288	-569.614	-276.01	-474.707			-345.518	-161.39	-541.448	-339.55	-558.662	-472.106	-477.812	-373.796	-333.55	-400.426		-474.707	-400.426	130033	95032.6
34.92	-633.464	-316.748	-563.876	-632.598	-396.812	-414.288	-569.614	-276.01	-475.426			-345.518	-161.39	-541.448	-339.55	-558.662	-472.106	-477.812	-373.796	-345.058	-401.704		-475.426	-401.704	130053	95329.2
34.96	-627.71	-316.748	-563.876	-632.598	-396.812	-414.288	-569.614	-276.01	-474.707			-345.518	-161.39	-541.448	-339.55	-558.662	-472.106	-483.566	-373.796	-339.304	-401.704		-474.707	-401.704	129524	95207.1
35	-621.956	-310.994	-563.876	-632.598	-396.812	-414.288	-569.614	-276.01	-473.269			-345.518	-161.39	-541.448	-333.796	-558.662	-472.106	-483.566	-373.796	-339.304	-401.065		-473.269	-401.065	129544	94527.5
35.04	-627.71	-316.748	-563.876	-632.598	-396.812	-414.288	-569.614	-276.01	-474.707			-345.518	-161.39	-541.448	-328.042	-558.662	-472.106	-460.55	-373.796	-345.058	-398.508		-474.707	-398.508	129748	94406.3
35.08	-627.71	-310.994	-563.876	-632.598	-396.812	-414.288	-569.614	-276.01	-473.988			-345.518	-155.636	-541.448	-328.042	-558.662	-472.106	-483.566	-373.796	-345.058	-400.426		-473.988	-400.426	129402	94423.7
35.12	-621.956	-316.748	-563.876	-632.598	-391.058	-414.288	-569.614	-276.01	-473.269			-345.518	-155.636	-541.448	-328.042	-558.662	-472.106	-472.058	-373.796	-339.304	-398.508		-473.269	-398.508	129057	94163.8
35.16	-621.956	-316.748	-563.876	-632.598	-391.058	-408.534	-569.614	-276.01	-472.549			-345.518	-155.636	-541.448	-322.288	-558.662	-472.106	-477.812	-373.796	-345.058	-399.147		-472.549	-399.147	129260	94458.8
35.2	-627.71	-316.748	-563.876	-632.598	-396.812	-408.534	-569.614	-276.01	-473.988			-345.518	-155.636	-541.448	-333.796	-558.662	-472.106	-472.058	-373.796	-345.058	-399.786		-473.988	-399.786	129463	94615.3
35.24	-633.464	-310.994	-563.876	-632.598	-391.058	-408.534	-569.614	-276.01	-473.269			-345.518	-161.39	-541.448	-333.796	-558.662	-472.106	-472.058	-373.796	-339.304	-399.786		-473.269	-399.786	129484	94354.6
35.28	-627.71	-316.748	-563.876	-632.598	-396.812	-408.534	-569.614	-276.01	-473.988			-345.518	-155.636	-541.448	-328.042	-558.662	-472.106	-472.058	-373.796	-339.304	-398.508		-473.988	-398.508	129687	94094.6
35.32	-627.71	-316.748	-563.876	-632.598	-396.812	-408.534	-569.614	-276.01	-473.988			-345.518	-155.636	-541.448	-333.796	-558.662	-472.106	-460.55	-373.796	-345.058	-398.508		-473.988	-398.508	129707	94666.7
35.36	-627.71	-316.748	-563.876	-632.598	-396.812	-408.534	-569.614	-276.01	-473.988			-345.518	-161.39	-541.448	-333.796	-558.662	-472.106	-483.566	-373.796	-339.304	-401.065		-473.988	-401.065	129361	94963.1
35.4	-627.71	-310.994	-563.876	-632.598	-391.058	-408.534	-569.614	-276.01	-472.549			-345.518	-155.636	-541.448	-339.55	-558.662	-472.106	-472.058	-373.796	-339.304	-399.786		-472.549	-399.786	129016	94424.1
35.44	-627.71	-316.748	-563.876	-626.844	-391.058	-408.534	-569.614	-276.01	-472.549			-345.518	-161.39	-535.694	-333.796	-558.662	-472.106	-472.058	-373.796	-333.55	-398.508		-472.549	-398.508	128854	94302.7
35.48	-621.956	-316.748	-563.876	-626.844	-391.058	-408.534	-569.614	-276.01	-471.83			-345.518	-161.39	-535.694	-339.55	-558.662	-472.106	-472.058	-373.796	-333.55	-399.147		-471.83	-399.147	128874	94459.1
35.52	-627.71	-316.748	-563.876	-626.844	-391.058	-408.534	-569.614	-276.01	-472.549			-345.518	-155.636	-535.694	-345.304	-558.662	-472.106	-472.058	-373.796	-333.55	-399.147		-472.549	-399.147	128712	94198.5
35.56	-627.71	-310.994	-558.122	-626.844	-391.058	-408.534	-569.614	-276.01	-471.111			-345.518	-155.636	-535.694	-339.55	-558.662	-472.106	-472.058	-373.796	-327.796	-397.868		-471.111	-397.868	128550	94215.9
35.6	-633.464	-310.994	-558.122	-626.844	-391.058	-408.534	-569.614	-276.01	-471.83			-345.518	-161.39	-535.694	-345.304	-558.662	-472.106	-460.55	-373.796	-339.304	-399.147		-471.83	-399.147	128570	94650.2
35.64	-627.71	-310.994	-558.122	-626.844	-391.058	-408.534	-569.614	-276.01	-471.111			-345.518	-155.636	-535.694	-351.058	-558.662	-472.106	-472.058	-373.796	-333.55	-399.786		-471.111	-399.786	128591	95224.4
35.68	-627.71	-316.748	-558.122	-626.844	-391.058	-408.534	-569.614	-276.01	-471.83			-345.518	-161.39	-535.694	-351.058	-558.662	-472.106	-477.812	-373.796	-339.304	-401.704		-471.83	-401.704	128793	94962.2
35.72	-627.71	-316.748	-558.122	-626.844	-391.058	-408.534	-569.614	-276.01	-471.83			-345.518	-155.636	-535.694	-351.058	-558.662	-472.106	-460.55	-373.796	-333.55	-398.508		-471.83	-398.508	128631	94563.2
35.76	-627.71	-316.748	-558.122	-626.844	-391.058	-402.78	-569.614	-276.01	-471.111			-345.518	-161.39	-535.694	-345.304	-558.662	-472.106	-472.058	-373.796	-333.55	-399.786		-471.111	-399.786	128469	94859.1
35.8	-627.71	-310.994	-558.122	-626.844	-391.058	-408.534	-569.614	-276.01	-471.111			-345.518	-155.636	-535.694	-351.058	-558.662	-472.106	-472.058	-373.796	-333.55	-399.786		-471.111	-399.786	128489	94598
35.84	-633.464	-310.994	-558.122	-626.844	-391.058	-402.78	-569.614	-276.01	-471.111			-345.518	-155.636	-535.694	-345.304	-558.662	-472.106	-460.55	-373.796	-339.304	-398.508		-471.111	-398.508	128510	94476.5
35.88	-627.71	-316.748	-558.122	-626.844	-391.058	-402.78	-569.614	-276.01	-471.111			-345.518	-155.636	-535.694	-351.058	-558.662	-472.106	-460.55	-373.796	-339.304	-399.147		-471.111	-399.147	128348	94633
35.92	-621.956	-316.748	-558.122	-626.844	-391.058	-402.78	-569.614	-276.01	-470.392			-345.518	-155.636	-535.694	-345.304	-558.662	-472.106	-472.058	-373.796	-333.55	-399.147		-470.392	-399.147	128004	95206.7
35.96	-621.956	-316.748	-558.122	-626.844	-391.058	-402.78	-569.614	-270.256	-469.672			-345.518	-155.636	-535.694	-351.058	-558.662	-472.106	-483.566	-373.796	-339.304	-401.704		-469.672	-401.704	127478	95643.9
36	-616.202	-310.994	-558.122	-626.844	-391.058	-402.78	-569.614	-270.256	-468.234			-345.518	-161.39	-535.694	-345.304	-558.662	-472.106	-483.566	-368.042	-339.304	-401.065		-468.234	-401.065	126592	94962.8
36.04	-610.448	-316.748	-558.122	-626.844	-379.55	-402.78	-563.86	-270.256	-466.076			-345.518	-155.636	-535.694	-351.058	-558.662	-472.106	-460.55	-373.796	-333.55	-398.508		-466.076	-398.508	126431	94702.4
36.08	-616.202	-316.748	-558.122	-626.844	-385.304	-402.78	-563.86	-270.256	-467.514			-345.518	-155.636	-535.694	-356.812	-558.662	-472.106	-466.304	-373.796	-333.55	-399.786		-467.514	-399.786	126452	95277.2
36.12	-616.202	-316.748	-558.122	-621.09	-379.55	-402.78	-563.86	-270.256	-466.076			-345.518	-155.636	-535.694	-356.812	-558.662	-472.106	-477.812	-368.042	-339.304	-401.065		-466.076	-401.065	125749	95574.2
36.16	-616.202	-305.24	-558.122	-621.09	-379.55	-402.78	-563.86	-270.256	-464.638			-345.518	-161.39	-535.694	-351.058	-558.662	-472.106	-472.058	-373.796	-339.304	-401.065		-464.638	-401.065	125769	95032.6
36.2	-616.202	-310.994	-558.122	-621.09	-379.55	-402.78	-569.614	-270.256	-466.076			-345.518	-155.636	-535.694	-351.058	-558.662	-472.106	-460.55	-373.796	-333.55	-398.508		-466.076	-398.508	125789	94633.1
36.24	-616.202	-305.24	-558.122	-621.09	-379.55	-402.78	-563.86	-270.256	-464.638			-345.518	-155.636	-535.694	-351.058	-558.662	-472.106	-472.058	-368.042	-333.55	-399.147		-464.638	-399.147	125809	94650.5
36.28	-616.202	-310.994	-558.122	-621.09	-379.55	-402.78	-569.614	-270.256	-466.076			-345.518	-155.636	-535.694	-356.812	-558.662	-472.106	-460.55	-368.042	-333.55	-398.508		-466.076	-398.508	126371	94667.9
36.32	-616.202	-310.994	-558.122	-621.09	-385.304	-402.78	-569.614	-270.256	-466.795			-345.518	-161.39	-535.694	-356.812	-558.662	-472.106	-460.55	-368.042	-333.55	-399.147		-466.795	-399.147	125849	94963.7
36.36	-610.448	-305.24	-552.368	-621.09	-385.304	-402.78	-563.86	-270.256	-463.918			-345.518	-161.39	-535.694	-351.058	-558.662	-472.106	-466.304	-368.042	-339.304	-399.786		-463.918	-399.786	125329	94981.2
36.4	-610.448	-310.994	-552.368	-621.09	-385.304	-402.78	-563.86	-270.256	-464.637			-345.518	-155.636	-535.694	-351.058	-558.662	-472.106	-466.304	-368.042	-339.304	-399.147		-464.637	-399.147	125709	94441.7
36.44	-616.202	-305.24	-552.368	-621.09	-385.304	-402.78	-569.614	-270.256	-465.357			-339.764	-155.636	-535.694	-356.812	-558.662	-472.106	-454.796	-368.042	-333.55	-397.229		-465.357	-397.229	125910	94459
36.48	-621.956	-305.24	-552.368	-621.09	-385.304	-402.78	-563.86	-270.256	-465.357			-345.518	-161.39	-535.694	-356.812	-558.662	-472.106	-454.796	-368.042	-339.304	-399.147		-465.357	-399.147	125930	94615.7
36.52	-616.202	-310.994	-552.368	-621.09	-385.304	-402.78	-563.86	-270.256	-465.357			-345.518	-155.636	-529.94	-356.812	-558.662	-472.106	-454.796	-368.042	-339.304	-397.868		-465.357	-397.868	125770	94216.5
36.56	-616.202	-305.24	-552.368	-621.09	-385.304	-402.78	-563.86	-270.256	-464.637			-339.764	-155.636	-529.94	-351.058	-558.662	-472.106	-466.304	-368.042	-333.55	-397.229		-464.637	-397.229	125609	94095.2
36.6	-616.202	-305.24	-552.368	-621.09	-385.304	-402.78	-563.86	-270.256	-464.637			-345.518	-155.636	-524.186	-356.812	-558.662	-472.106	-454.796	-368.042	-339.304	-397.229		-464.637	-397.229	125810	93973.8
36.64	-616.202	-305.24	-552.368	-621.09	-385.304	-402.78	-569.614	-270.256	-465.357			-339.764	-155.636	-524.186	-356.812	-558.662	-472.106	-454.796	-368.042	-339.304	-396.59		-465.357	-396.59	125830	93991.2
36.68	-610.448	-310.994	-552.368	-621.09	-379.55	-402.78	-569.614	-270.256	-464.638			-339.764	-155.636	-524.186	-351.058	-558.662	-472.106	-466.304	-368.042	-339.304	-397.229		-464.638	-397.229	125309	94147.2
36.72	-610.448	-305.24	-552.368	-621.09	-379.55	-402.78	-563.86	-270.256	-463.199			-339.764	-161.39	-524.186	-356.812	-558.662	-472.106	-454.796	-368.042	-339.304	-397.229		-463.199	-397.229	125149	94164.6
36.76	-616.202	-305.24	-552.368	-621.09	-379.55	-402.78	-563.86	-270.256	-463.918			-339.764	-155.636	-524.186	-356.812	-558.662	-472.106	-466.304	-368.042	-333.55	-397.229		-463.918	-397.229	125529	94043.2
36.8	-616.202	-310.994	-552.368	-621.09	-379.55	-402.78	-563.86	-270.256	-464.638			-339.764	-155.636	-524.186	-356.812	-558.662	-472.106	-454.796	-368.042	-339.304	-396.59		-464.638	-396.59	125549	93922
36.84	-616.202	-305.24	-552.368	-615.336	-385.304	-402.78	-563.86	-270.256	-463.918			-339.764	-161.39	-524.186	-351.058	-558.662	-472.106	-466.304	-368.042	-327.796	-396.59		-463.918	-396.59	125209	93800.8
36.88	-616.202	-305.24	-552.368	-615.336	-379.55	-402.78	-563.86	-270.256	-463.199			-339.764	-155.636	-524.186	-356.812	-558.662	-472.106	-454.796	-368.042	-333.55	-395.95		-463.199	-395.95	125409	93818.1
36.92	-616.202	-310.994	-552.368	-615.336	-385.304	-402.78	-563.86	-270.256	-464.637			-339.764	-161.39	-524.186	-351.058	-558.662	-472.106	-466.304	-368.042	-327.796	-396.59		-464.637	-396.59	125249	94251.2
36.96	-610.448	-305.24	-552.368	-615.336	-379.55	-402.78	-563.86	-270.256	-462.48			-339.764	-155.636	-524.186	-351.058	-558.662	-472.106	-483.566	-368.042	-327.796	-397.868		-462.48	-397.868	125089	94546.6
37	-610.448	-310.994	-552.368	-615.336	-379.55	-402.78	-569.614	-270.256	-463.918			-339.764	-155.636	-524.186	-345.304	-558.662	-472.106	-483.566	-368.042	-333.55	-397.868		-463.918	-397.868	125289	94564
37.04	-616.202	-305.24	-552.368	-615.336	-379.55	-402.78	-563.86	-270.256	-463.199			-339.764	-155.636	-524.186	-345.304	-558.662	-472.106	-483.566	-368.042	-333.55	-397.868		-463.199	-397.868	125309	94164.3
37.08	-616.202	-305.24	-552.368	-615.336	-379.55	-402.78	-569.614	-270.256	-463.918			-339.764	-155.636	-524.186	-345.304	-558.662	-472.106	-466.304	-368.042	-333.55	-395.95		-463.918	-395.95	125329	93904.8
37.12	-616.202	-305.24	-552.368	-615.336	-379.55	-402.78	-563.86	-270.256	-463.199			-339.764	-155.636	-524.186	-345.304	-558.662	-472.106	-477.812	-368.042	-327.796	-396.59		-463.199	-396.59	125170	93367.5
37.16	-616.202	-305.24	-546.614	-615.336	-385.304	-402.78	-563.86	-270.256	-463.199			-339.764	-155.636	-524.186	-339.55	-558.662	-472.106	-454.796	-368.042	-327.796	-393.393		-463.199	-393.393	125190	92971.9
37.2	-616.202	-310.994	-546.614	-615.336	-379.55	-402.78	-563.86	-270.256	-463.199			-339.764	-155.636	-524.186	-345.304	-558.662	-472.106	-460.55	-368.042	-327.796	-394.672		-463.199	-394.672	125030	92989.1
37.24	-610.448	-305.24	-546.614	-615.336	-385.304	-402.78	-563.86	-270.256	-462.48			-345.518	-155.636	-524.186	-339.55	-558.662	-472.106	-454.796	-362.288	-327.796	-393.393		-462.48	-393.393	125050	93144
37.28	-616.202	-305.24	-552.368	-615.336	-379.55	-402.78	-563.86	-270.256	-463.199			-339.764	-155.636	-524.186	-345.304	-558.662	-472.106	-466.304	-368.042	-327.796	-395.311		-463.199	-395.311	124890	93161.3
37.32	-610.448	-305.24	-546.614	-615.336	-379.55	-402.78	-563.86	-270.256	-461.761			-339.764	-155.636	-524.186	-333.796	-558.662	-472.106	-454.796	-368.042	-333.55	-393.393		-461.761	-393.393	124730	92490.1
37.36	-610.448	-305.24	-552.368	-615.336	-379.55	-402.78	-563.86	-270.256	-462.48			-339.764	-155.636	-524.186	-333.796	-558.662	-472.106	-449.042	-368.042	-327.796	-392.114		-462.48	-392.114	125289	92644.6
37.4	-616.202	-310.994	-552.368	-615.336	-379.55	-402.78	-563.86	-270.256	-463.918			-339.764	-155.636	-524.186	-333.796	-558.662	-472.106	-460.55	-368.042	-333.55	-394.032		-463.918	-394.032	125670	92937.7
37.44	-616.202	-310.994	-552.368	-615.336	-379.55	-402.78	-563.86	-270.256	-463.918			-339.764	-155.636	-524.186	-333.796	-558.662	-472.106	-460.55	-368.042	-327.796	-393.393		-463.918	-393.393	125329	92817.2
37.48	-610.448	-305.24	-552.368	-615.336	-379.55	-402.78	-563.86	-270.256	-462.48			-339.764	-155.636	-524.186	-333.796	-558.662	-472.106	-460.55	-368.042	-327.796	-393.393		-462.48	-393.393	125170	92559
37.52	-610.448	-310.994	-552.368	-615.336	-379.55	-402.78	-563.86	-270.256	-463.199			-339.764	-155.636	-524.186	-328.042	-558.662	-472.106	-454.796	-368.042	-327.796	-392.114		-463.199	-392.114	125550	92438.8
37.56	-616.202	-310.994	-552.368	-615.336	-379.55	-402.78	-563.86	-270.256	-463.918			-339.764	-155.636	-524.186	-328.042	-558.662	-472.106	-460.55	-368.042	-327.796	-392.754		-463.918	-392.754	125570	92456
37.6	-616.202	-305.24	-552.368	-615.336	-379.55	-402.78	-563.86	-270.256	-463.199			-339.764	-155.636	-524.186	-328.042	-558.662	-472.106	-449.042	-368.042	-333.55	-392.114		-463.199	-392.114	125230	92198.5
37.64	-616.202	-299.486	-552.368	-615.336	-379.55	-402.78	-563.86	-270.256	-462.48			-339.764	-155.636	-524.186	-328.042	-558.662	-472.106	-449.042	-368.042	-327.796	-391.475		-462.48	-391.475	124890	92215.6
37.68	-610.448	-305.24	-552.368	-609.582	-379.55	-402.78	-563.86	-270.256	-461.761			-339.764	-155.636	-524.186	-333.796	-558.662	-472.106	-449.042	-368.042	-327.796	-392.114		-461.761	-392.114	124551	92370.2
37.72	-610.448	-299.486	-552.368	-609.582	-379.55	-402.78	-563.86	-270.256	-461.041			-339.764	-155.636	-524.186	-322.288	-558.662	-472.106	-460.55	-368.042	-327.796	-392.114		-461.041	-392.114	124391	92250
37.76	-621.956	-299.486	-540.86	-609.582	-379.55	-402.78	-563.86	-270.256	-461.041			-339.764	-155.636	-524.186	-316.534	-558.662	-472.106	-460.55	-362.288	-333.55	-391.475		-461.041	-391.475	124591	92267.2
37.8	-616.202	-305.24	-540.86	-615.336	-379.55	-402.78	-563.86	-270.256	-461.761			-339.764	-155.636	-524.186	-328.042	-558.662	-472.106	-460.55	-368.042	-322.042	-392.114		-461.761	-392.114	124611	92009.5
37.84	-616.202	-299.486	-540.86	-615.336	-379.55	-402.78	-563.86	-270.256	-461.041			-339.764	-155.636	-524.186	-316.534	-552.908	-472.106	-449.042	-368.042	-333.55	-390.196		-461.041	-390.196	124631	91616.2
37.88	-616.202	-299.486	-546.614	-615.336	-379.55	-402.78	-563.86	-270.256	-461.761			-339.764	-155.636	-524.186	-322.288	-552.908	-472.106	-449.042	-368.042	-327.796	-390.196		-461.761	-390.196	124651	92043.8
37.92	-616.202	-299.486	-540.86	-615.336	-379.55	-402.78	-563.86	-270.256	-461.041			-339.764	-155.636	-524.186	-322.288	-552.908	-472.106	-460.55	-368.042	-333.55	-392.114		-461.041	-392.114	124312	92061
37.96	-610.448	-299.486	-540.86	-615.336	-379.55	-402.78	-563.86	-270.256	-460.322			-339.764	-155.636	-524.186	-322.288	-552.908	-472.106	-449.042	-368.042	-327.796	-390.196		-460.322	-390.196	124511	92215
38	-616.202	-305.24	-540.86	-615.336	-379.55	-402.78	-563.86	-270.256	-461.761			-339.764	-155.636	-524.186	-322.288	-552.908	-472.106	-460.55	-368.042	-339.304	-392.754		-461.761	-392.754	124711	92232.2
38.04	-616.202	-305.24	-540.86	-615.336	-379.55	-397.026	-563.86	-270.256	-461.041			-339.764	-155.636	-524.186	-322.288	-552.908	-472.106	-449.042	-362.288	-333.55	-390.196		-461.041	-390.196	124551	92112.5
38.08	-616.202	-299.486	-546.614	-615.336	-379.55	-397.026	-563.86	-270.256	-461.041			-339.764	-155.636	-524.186	-322.288	-552.908	-472.106	-460.55	-368.042	-333.55	-392.114		-461.041	-392.114	124033	91992.2
38.12	-610.448	-299.486	-540.86	-615.336	-379.55	-391.272	-563.86	-270.256	-458.884			-339.764	-155.636	-518.432	-322.288	-552.908	-472.106	-449.042	-362.288	-333.55	-389.557		-458.884	-389.557	123516	91872.6
38.16	-610.448	-299.486	-540.86	-615.336	-379.55	-391.272	-563.86	-270.256	-458.884			-339.764	-155.636	-518.432	-328.042	-552.908	-472.106	-460.55	-362.288	-333.55	-391.475		-458.884	-391.475	123894	91889.7
38.2	-616.202	-305.24	-540.86	-615.336	-379.55	-391.272	-563.86	-270.256	-460.322			-339.764	-155.636	-518.432	-322.288	-552.908	-472.106	-449.042	-368.042	-327.796	-389.557		-460.322	-389.557	123914	91496.6
38.24	-610.448	-299.486	-540.86	-615.336	-379.55	-391.272	-563.86	-270.256	-458.884			-339.764	-155.636	-518.432	-322.288	-552.908	-472.106	-449.042	-368.042	-327.796	-389.557		-458.884	-389.557	123576	91377
38.28	-610.448	-305.24	-540.86	-615.336	-379.55	-391.272	-558.106	-270.256	-458.884			-339.764	-155.636	-518.432	-322.288	-552.908	-472.106	-449.042	-362.288	-327.796	-388.918		-458.884	-388.918	123596	91257.5
38.32	-610.448	-299.486	-540.86	-615.336	-379.55	-391.272	-563.86	-270.256	-458.884			-339.764	-155.636	-518.432	-322.288	-552.908	-472.106	-449.042	-362.288	-327.796	-388.918		-458.884	-388.918	123794	91547.7
38.36	-616.202	-299.486	-540.86	-615.336	-379.55	-391.272	-563.86	-270.256	-459.603			-339.764	-155.636	-518.432	-322.288	-552.908	-472.106	-449.042	-368.042	-333.55	-390.196		-459.603	-390.196	123814	91838.9
38.4	-610.448	-305.24	-540.86	-615.336	-379.55	-391.272	-558.106	-270.256	-458.884			-339.764	-155.636	-518.432	-322.288	-552.908	-472.106	-454.796	-368.042	-327.796	-390.196		-458.884	-390.196	123477	91308
38.44	-610.448	-299.486	-540.86	-615.336	-379.55	-391.272	-563.86	-264.502	-458.164			-339.764	-155.636	-518.432	-316.534	-547.154	-472.106	-449.042	-362.288	-327.796	-387.639		-458.164	-387.639	123675	91052.6
38.48	-616.202	-299.486	-540.86	-615.336	-385.304	-391.272	-563.86	-264.502	-459.603			-339.764	-155.636	-518.432	-322.288	-547.154	-472.106	-449.042	-362.288	-333.55	-388.918		-459.603	-388.918	123874	91206.3
38.52	-610.448	-305.24	-540.86	-615.336	-379.55	-391.272	-563.86	-264.502	-458.884			-339.764	-155.636	-518.432	-316.534	-547.154	-472.106	-449.042	-368.042	-327.796	-388.278		-458.884	-388.278	123894	91223.4
38.56	-616.202	-299.486	-540.86	-615.336	-385.304	-391.272	-563.86	-264.502	-459.603			-339.764	-155.636	-518.432	-316.534	-547.154	-472.106	-460.55	-362.288	-327.796	-388.918		-459.603	-388.918	123914	91513.8
38.6	-616.202	-299.486	-540.86	-615.336	-385.304	-391.272	-558.106	-264.502	-458.884			-339.764	-155.636	-518.432	-310.78	-547.154	-472.106	-466.304	-362.288	-333.55	-389.557		-458.884	-389.557	124113	91120.3
38.64	-616.202	-305.24	-540.86	-615.336	-385.304	-391.272	-563.86	-264.502	-460.322			-339.764	-155.636	-518.432	-310.78	-547.154	-472.106	-449.042	-362.288	-327.796	-387		-460.322	-387	124133	91001.3
38.68	-610.448	-299.486	-540.86	-615.336	-385.304	-391.272	-563.86	-264.502	-458.884			-339.764	-155.636	-518.432	-310.78	-547.154	-472.106	-460.55	-362.288	-333.55	-388.918		-458.884	-388.918	123795	91428.5
38.72	-610.448	-299.486	-540.86	-615.336	-379.55	-391.272	-563.86	-270.256	-458.884			-339.764	-155.636	-518.432	-316.534	-547.154	-472.106	-449.042	-368.042	-333.55	-388.918		-458.884	-388.918	123457	91308.9
38.76	-604.694	-299.486	-540.86	-615.336	-379.55	-391.272	-558.106	-270.256	-457.445			-339.764	-155.636	-512.678	-316.534	-547.154	-472.106	-449.042	-368.042	-333.55	-388.278		-457.445	-388.278	123477	91326
38.8	-610.448	-299.486	-540.86	-615.336	-379.55	-391.272	-563.86	-270.256	-458.884			-339.764	-155.636	-518.432	-310.78	-547.154	-472.106	-460.55	-368.042	-327.796	-388.918		-458.884	-388.918	123854	91343.1
38.84	-610.448	-299.486	-540.86	-615.336	-379.55	-391.272	-563.86	-270.256	-458.884			-339.764	-155.636	-518.432	-310.78	-547.154	-472.106	-449.042	-368.042	-333.55	-388.278		-458.884	-388.278	123874	90950.5
38.88	-610.448	-305.24	-540.86	-615.336	-379.55	-391.272	-558.106	-270.256	-458.884			-339.764	-155.636	-512.678	-310.78	-547.154	-472.106	-449.042	-368.042	-327.796	-387		-458.884	-387	123536	90695.3
38.92	-604.694	-299.486	-540.86	-615.336	-379.55	-391.272	-558.106	-270.256	-457.445			-339.764	-155.636	-518.432	-310.78	-547.154	-472.106	-449.042	-362.288	-327.796	-387		-457.445	-387	123378	91120.8
38.96	-604.694	-299.486	-540.86	-615.336	-379.55	-391.272	-563.86	-270.256	-458.164			-339.764	-155.636	-518.432	-310.78	-547.154	-472.106	-460.55	-362.288	-333.55	-388.918		-458.164	-388.918	123576	91137.9
39	-604.694	-305.24	-540.86	-615.336	-379.55	-391.272	-558.106	-270.256	-458.164			-339.764	-155.636	-518.432	-310.78	-547.154	-472.106	-449.042	-362.288	-327.796	-387		-458.164	-387	123596	90882.6
39.04	-604.694	-299.486	-540.86	-615.336	-379.55	-391.272	-563.86	-270.256	-458.164			-339.764	-155.636	-518.432	-316.534	-547.154	-472.106	-449.042	-362.288	-327.796	-387.639		-458.164	-387.639	123974	90899.7
39.08	-610.448	-305.24	-540.86	-615.336	-379.55	-391.272	-563.86	-270.256	-459.603			-339.764	-155.636	-518.432	-310.78	-547.154	-472.106	-449.042	-368.042	-322.042	-387		-459.603	-387	124173	90916.7
39.12	-610.448	-299.486	-540.86	-615.336	-379.55	-391.272	-563.86	-270.256	-458.884			-339.764	-155.636	-518.432	-310.78	-547.154	-472.106	-449.042	-362.288	-333.55	-387.639		-458.884	-387.639	123835	91070.2
39.16	-604.694	-299.486	-540.86	-615.336	-379.55	-391.272	-563.86	-270.256	-458.164			-339.764	-155.636	-518.432	-316.534	-547.154	-472.106	-449.042	-362.288	-327.796	-387.639		-458.164	-387.639	123855	91087.3
39.2	-610.448	-299.486	-540.86	-615.336	-379.55	-391.272	-563.86	-270.256	-458.884			-339.764	-155.636	-518.432	-310.78	-547.154	-472.106	-449.042	-362.288	-333.55	-387.639		-458.884	-387.639	123516	90695
39.24	-604.694	-293.732	-540.86	-615.336	-379.55	-391.272	-563.86	-264.502	-456.726			-339.764	-155.636	-518.432	-310.78	-547.154	-472.106	-437.534	-362.288	-327.796	-385.721		-456.726	-385.721	123001	90983.7
39.28	-604.694	-299.486	-540.86	-615.336	-379.55	-391.272	-558.106	-264.502	-456.726			-339.764	-155.636	-518.432	-316.534	-547.154	-472.106	-454.796	-368.042	-327.796	-388.918		-456.726	-388.918	123199	91822.1
39.32	-610.448	-293.732	-540.86	-615.336	-379.55	-391.272	-563.86	-264.502	-457.445			-339.764	-155.636	-518.432	-322.288	-547.154	-472.106	-460.55	-362.288	-327.796	-389.557		-457.445	-389.557	122862	91702.2
39.36	-604.694	-293.732	-540.86	-615.336	-373.796	-391.272	-558.106	-264.502	-455.287			-339.764	-155.636	-518.432	-316.534	-547.154	-472.106	-449.042	-362.288	-333.55	-388.278		-455.287	-388.278	122704	91582.6
39.4	-604.694	-293.732	-540.86	-615.336	-373.796	-391.272	-563.86	-270.256	-456.726			-339.764	-155.636	-518.432	-316.534	-547.154	-472.106	-460.55	-362.288	-327.796	-388.918		-456.726	-388.918	122902	91325.9
39.44	-610.448	-293.732	-540.86	-615.336	-368.042	-391.272	-558.106	-270.256	-456.007			-339.764	-155.636	-518.432	-316.534	-547.154	-472.106	-449.042	-362.288	-322.042	-387		-456.007	-387	123278	90934
39.48	-604.694	-299.486	-540.86	-621.09	-373.796	-391.272	-563.86	-270.256	-458.164			-339.764	-149.882	-518.432	-316.534	-547.154	-472.106	-449.042	-362.288	-327.796	-387		-458.164	-387	123298	90951
39.52	-604.694	-293.732	-540.86	-621.09	-368.042	-391.272	-558.106	-270.256	-456.007			-339.764	-155.636	-518.432	-316.534	-547.154	-472.106	-449.042	-362.288	-322.042	-387		-456.007	-387	122783	90968.1
39.56	-610.448	-293.732	-540.86	-621.09	-368.042	-385.518	-558.106	-270.256	-456.007			-339.764	-155.636	-518.432	-316.534	-547.154	-472.106	-443.288	-368.042	-322.042	-387		-456.007	-387	122803	90848.8
39.6	-604.694	-293.732	-540.86	-621.09	-368.042	-385.518	-563.86	-270.256	-456.007			-339.764	-155.636	-518.432	-316.534	-547.154	-472.106	-443.288	-362.288	-322.042	-386.36		-456.007	-386.36	122823	90729.7
39.64	-604.694	-293.732	-540.86	-621.09	-368.042	-385.518	-563.86	-270.256	-456.007			-339.764	-155.636	-518.432	-316.534	-547.154	-472.106	-443.288	-362.288	-322.042	-386.36		-456.007	-386.36	122664	90746.7
39.68	-604.694	-293.732	-540.86	-621.09	-368.042	-385.518	-558.106	-270.256	-455.287			-339.764	-155.636	-512.678	-316.534	-547.154	-472.106	-449.042	-362.288	-322.042	-386.36		-455.287	-386.36	122506	90763.7
39.72	-604.694	-293.732	-540.86	-621.09	-368.042	-385.518	-558.106	-270.256	-455.287			-339.764	-155.636	-518.432	-316.534	-547.154	-472.106	-443.288	-362.288	-322.042	-386.36		-455.287	-386.36	122526	90917
39.76	-604.694	-293.732	-540.86	-621.09	-368.042	-385.518	-558.106	-270.256	-455.287			-339.764	-155.636	-518.432	-316.534	-547.154	-472.106	-443.288	-362.288	-327.796	-387		-455.287	-387	122902	91070.5
39.8	-610.448	-293.732	-540.86	-621.09	-368.042	-385.518	-563.86	-270.256	-456.726			-339.764	-155.636	-518.432	-316.534	-547.154	-472.106	-443.288	-362.288	-327.796	-387		-456.726	-387	123100	90814.7
39.84	-610.448	-293.732	-540.86	-621.09	-368.042	-385.518	-558.106	-270.256	-456.007			-339.764	-155.636	-518.432	-310.78	-547.154	-472.106	-443.288	-362.288	-322.042	-385.721		-456.007	-385.721	123120	90967.7
39.88	-610.448	-293.732	-540.86	-621.09	-368.042	-385.518	-563.86	-270.256	-456.726			-339.764	-155.636	-518.432	-316.534	-547.154	-472.106	-454.796	-362.288	-322.042	-387.639		-456.726	-387.639	122604	91258.2
39.92	-604.694	-293.732	-540.86	-621.09	-368.042	-385.518	-558.106	-258.748	-453.849			-339.764	-155.636	-512.678	-316.534	-547.154	-472.106	-449.042	-362.288	-327.796	-387		-453.849	-387	122091	90729.4
39.96	-604.694	-299.486	-540.86	-621.09	-368.042	-385.518	-558.106	-258.748	-454.568			-339.764	-155.636	-506.924	-316.534	-547.154	-472.106	-437.534	-362.288	-327.796	-385.082		-454.568	-385.082	121933	90474.6
40	-604.694	-293.732	-540.86	-621.09	-368.042	-385.518	-558.106	-252.994	-453.13			-339.764	-155.636	-506.924	-322.288	-547.154	-472.106	-437.534	-368.042	-322.042	-385.721		-453.13	-385.721	121953	90763.8
40.04	-610.448	-293.732	-540.86	-621.09	-368.042	-385.518	-558.106	-258.748	-454.568			-339.764	-155.636	-506.924	-322.288	-547.154	-472.106	-437.534	-368.042	-327.796	-386.36		-454.568	-386.36	122151	90508.3
40.08	-604.694	-293.732	-540.86	-621.09	-368.042	-385.518	-558.106	-258.748	-453.849			-339.764	-155.636	-506.924	-322.288	-547.154	-472.106	-426.026	-368.042	-322.042	-384.442		-453.849	-384.442	122170	90525.3
40.12	-604.694	-293.732	-540.86	-621.09	-368.042	-385.518	-558.106	-264.502	-454.568			-339.764	-155.636	-506.924	-322.288	-547.154	-472.106	-437.534	-368.042	-327.796	-386.36		-454.568	-386.36	122546	90815
40.16	-604.694	-293.732	-540.86	-621.09	-368.042	-385.518	-563.86	-264.502	-455.287			-339.764	-155.636	-506.924	-322.288	-547.154	-472.106	-437.534	-362.288	-327.796	-385.721		-455.287	-385.721	122566	90559.7
40.2	-604.694	-293.732	-540.86	-621.09	-368.042	-385.518	-558.106	-264.502	-454.568			-339.764	-155.636	-506.924	-322.288	-547.154	-472.106	-437.534	-362.288	-322.042	-385.082		-454.568	-385.082	122763	90168.9
40.24	-604.694	-299.486	-540.86	-621.09	-368.042	-391.272	-558.106	-264.502	-456.007			-339.764	-155.636	-506.924	-322.288	-547.154	-472.106	-426.026	-362.288	-322.042	-383.803		-456.007	-383.803	123319	90457
40.28	-610.448	-299.486	-540.86	-621.09	-368.042	-385.518	-563.86	-264.502	-456.726			-339.764	-155.636	-501.17	-322.288	-547.154	-472.106	-449.042	-362.288	-327.796	-386.36		-456.726	-386.36	123339	90883.2
40.32	-610.448	-293.732	-540.86	-621.09	-368.042	-385.518	-563.86	-264.502	-456.007			-339.764	-155.636	-506.924	-322.288	-547.154	-472.106	-437.534	-362.288	-327.796	-385.721		-456.007	-385.721	123001	90491.7
40.36	-610.448	-293.732	-540.86	-621.09	-368.042	-385.518	-558.106	-264.502	-455.287			-339.764	-155.636	-501.17	-322.288	-547.154	-472.106	-437.534	-362.288	-322.042	-384.442		-455.287	-384.442	122843	90101.3
40.4	-604.694	-293.732	-540.86	-621.09	-368.042	-385.518	-563.86	-264.502	-455.287			-339.764	-155.636	-506.924	-322.288	-547.154	-472.106	-426.026	-362.288	-322.042	-383.803		-455.287	-383.803	122685	90253.8
40.44	-604.694	-293.732	-540.86	-621.09	-368.042	-385.518	-558.106	-264.502	-454.568			-339.764	-155.636	-506.924	-322.288	-547.154	-472.106	-437.534	-362.288	-322.042	-385.082		-454.568	-385.082	122526	90270.8
40.48	-604.694	-293.732	-540.86	-621.09	-368.042	-385.518	-558.106	-264.502	-454.568			-339.764	-149.882	-501.17	-322.288	-547.154	-472.106	-437.534	-362.288	-322.042	-383.803		-454.568	-383.803	122724	90016.6
40.52	-604.694	-293.732	-540.86	-621.09	-368.042	-385.518	-563.86	-264.502	-455.287			-334.01	-155.636	-506.924	-322.288	-547.154	-472.106	-426.026	-362.288	-327.796	-383.803		-455.287	-383.803	122744	90304.8
40.56	-604.694	-293.732	-540.86	-621.09	-368.042	-385.518	-558.106	-264.502	-454.568			-334.01	-155.636	-506.924	-322.288	-547.154	-472.106	-437.534	-362.288	-327.796	-385.082		-454.568	-385.082	122586	90185.8
40.6	-604.694	-293.732	-540.86	-621.09	-368.042	-385.518	-558.106	-264.502	-454.568			-334.01	-155.636	-506.924	-322.288	-547.154	-472.106	-426.026	-362.288	-322.042	-383.164		-454.568	-383.164	122428	89931.8
40.64	-604.694	-293.732	-540.86	-621.09	-368.042	-385.518	-558.106	-258.748	-453.849			-334.01	-155.636	-506.924	-322.288	-541.4	-472.106	-443.288	-362.288	-316.288	-383.803		-453.849	-383.803	122447	89677.4
40.68	-610.448	-293.732	-540.86	-621.09	-368.042	-385.518	-558.106	-258.748	-454.568			-334.01	-155.636	-501.17	-322.288	-541.4	-472.106	-426.026	-362.288	-322.042	-381.885		-454.568	-381.885	122289	90099.6
40.72	-604.694	-293.732	-540.86	-621.09	-368.042	-385.518	-558.106	-252.994	-453.13			-334.01	-155.636	-506.924	-322.288	-541.4	-472.106	-449.042	-362.288	-327.796	-385.721		-453.13	-385.721	121954	90389.3
40.76	-604.694	-293.732	-540.86	-621.09	-368.042	-385.518	-558.106	-252.994	-453.13			-334.01	-155.636	-501.17	-322.288	-541.4	-472.106	-437.534	-362.288	-322.042	-383.164		-453.13	-383.164	121973	90270.7
40.8	-604.694	-293.732	-540.86	-621.09	-368.042	-385.518	-558.106	-252.994	-453.13			-334.01	-155.636	-506.924	-316.534	-541.4	-472.106	-449.042	-362.288	-327.796	-385.082		-453.13	-385.082	122171	90151.6
40.84	-604.694	-299.486	-540.86	-621.09	-368.042	-385.518	-558.106	-252.994	-453.849			-334.01	-155.636	-501.17	-316.534	-541.4	-472.106	-437.534	-362.288	-322.042	-382.524		-453.849	-382.524	122368	89762.5
40.88	-610.448	-293.732	-540.86	-621.09	-368.042	-385.518	-558.106	-252.994	-453.849			-334.01	-155.636	-501.17	-322.288	-541.4	-472.106	-437.534	-362.288	-322.042	-383.164		-453.849	-383.164	122744	89915
40.92	-610.448	-299.486	-540.86	-621.09	-368.042	-385.518	-558.106	-258.748	-455.287			-334.01	-149.882	-506.924	-322.288	-541.4	-472.106	-437.534	-362.288	-322.042	-383.164		-455.287	-383.164	122764	89932
40.96	-604.694	-293.732	-540.86	-621.09	-368.042	-385.518	-558.106	-258.748	-453.849			-334.01	-155.636	-501.17	-322.288	-541.4	-472.106	-437.534	-362.288	-322.042	-383.164		-453.849	-383.164	122428	90355.7
41	-604.694	-293.732	-540.86	-621.09	-368.042	-385.518	-558.106	-258.748	-453.849			-334.01	-155.636	-506.924	-322.288	-541.4	-472.106	-449.042	-362.288	-322.042	-385.082		-453.849	-385.082	122803	90372.7
41.04	-604.694	-299.486	-540.86	-621.09	-368.042	-385.518	-563.86	-258.748	-455.287			-334.01	-149.882	-501.17	-322.288	-541.4	-472.106	-437.534	-362.288	-327.796	-383.164		-455.287	-383.164	123002	90118.5
41.08	-610.448	-293.732	-540.86	-621.09	-368.042	-385.518	-558.106	-258.748	-454.568			-334.01	-149.882	-501.17	-322.288	-541.4	-472.106	-443.288	-362.288	-327.796	-383.803		-454.568	-383.803	122665	90135.5
41.12	-604.694	-293.732	-540.86	-621.09	-368.042	-385.518	-558.106	-258.748	-453.849			-334.01	-155.636	-506.924	-316.534	-541.4	-472.106	-437.534	-362.288	-322.042	-383.164		-453.849	-383.164	122507	90152.5
41.16	-604.694	-293.732	-540.86	-621.09	-368.042	-385.518	-558.106	-258.748	-453.849			-334.01	-155.636	-506.924	-322.288	-541.4	-472.106	-437.534	-362.288	-322.042	-383.803		-453.849	-383.803	122705	90305.3
41.2	-610.448	-293.732	-540.86	-621.09	-368.042	-385.518	-558.106	-258.748	-454.568			-334.01	-155.636	-506.924	-322.288	-541.4	-472.106	-437.534	-362.288	-322.042	-383.803		-454.568	-383.803	122725	90322.3
41.24	-604.694	-293.732	-540.86	-621.09	-368.042	-385.518	-558.106	-258.748	-453.849			-334.01	-155.636	-506.924	-322.288	-541.4	-472.106	-431.78	-362.288	-327.796	-383.803		-453.849	-383.803	122388	90203.4
41.28	-604.694	-293.732	-540.86	-621.09	-368.042	-385.518	-552.352	-258.748	-453.13			-334.01	-155.636	-501.17	-322.288	-541.4	-472.106	-431.78	-362.288	-327.796	-383.164		-453.13	-383.164	122230	90084.7
41.32	-604.694	-293.732	-540.86	-621.09	-368.042	-385.518	-552.352	-258.748	-453.13			-334.01	-149.882	-506.924	-322.288	-541.4	-472.106	-431.78	-362.288	-327.796	-383.164		-453.13	-383.164	122250	90101.7
41.36	-604.694	-299.486	-540.86	-615.336	-368.042	-385.518	-552.352	-258.748	-453.13			-334.01	-155.636	-501.17	-322.288	-541.4	-472.106	-431.78	-362.288	-327.796	-383.164		-453.13	-383.164	122448	89711.6
41.4	-604.694	-293.732	-540.86	-626.844	-368.042	-385.518	-552.352	-258.748	-453.849			-334.01	-149.882	-506.924	-322.288	-541.4	-472.106	-420.272	-362.288	-322.042	-381.246		-453.849	-381.246	122646	89863.6
41.44	-610.448	-293.732	-540.86	-626.844	-368.042	-385.518	-552.352	-252.994	-453.849			-334.01	-155.636	-506.924	-322.288	-541.4	-472.106	-431.78	-362.288	-327.796	-383.803		-453.849	-383.803	122309	90016.5
41.48	-604.694	-293.732	-535.106	-626.844	-368.042	-385.518	-552.352	-252.994	-452.41			-334.01	-155.636	-501.17	-322.288	-541.4	-472.106	-420.272	-362.288	-327.796	-381.885		-452.41	-381.885	121796	89627.5
41.52	-604.694	-293.732	-535.106	-621.09	-368.042	-385.518	-552.352	-252.994	-451.691			-334.01	-155.636	-506.924	-322.288	-541.4	-472.106	-420.272	-362.288	-322.042	-381.885		-451.691	-381.885	121816	89509.1
41.56	-604.694	-293.732	-535.106	-626.844	-368.042	-385.518	-552.352	-252.994	-452.41			-334.01	-155.636	-501.17	-322.288	-541.4	-472.106	-420.272	-362.288	-322.042	-381.246		-452.41	-381.246	122013	89796.3
41.6	-604.694	-293.732	-535.106	-621.09	-368.042	-385.518	-552.352	-258.748	-452.41			-334.01	-155.636	-506.924	-322.288	-541.4	-472.106	-431.78	-362.288	-322.042	-383.164		-452.41	-383.164	122211	90220.6
41.64	-610.448	-293.732	-535.106	-621.09	-368.042	-385.518	-552.352	-258.748	-453.13			-334.01	-155.636	-506.924	-322.288	-541.4	-472.106	-431.78	-362.288	-322.042	-383.164		-453.13	-383.164	122230	89830.2
41.68	-604.694	-293.732	-535.106	-621.09	-368.042	-385.518	-552.352	-258.748	-452.41			-334.01	-155.636	-501.17	-322.288	-541.4	-472.106	-420.272	-362.288	-322.042	-381.246		-452.41	-381.246	122072	89441.6
41.72	-604.694	-293.732	-535.106	-621.09	-368.042	-385.518	-552.352	-258.748	-452.41			-328.256	-149.882	-506.924	-316.534	-541.4	-472.106	-431.78	-362.288	-322.042	-381.246		-452.41	-381.246	122092	89323.3
41.76	-604.694	-293.732	-535.106	-621.09	-368.042	-385.518	-552.352	-258.748	-452.41			-334.01	-155.636	-501.17	-316.534	-541.4	-472.106	-420.272	-362.288	-322.042	-380.606		-452.41	-380.606	122112	89070.1
41.8	-604.694	-293.732	-535.106	-621.09	-368.042	-385.518	-552.352	-258.748	-452.41			-328.256	-155.636	-501.17	-316.534	-541.4	-472.106	-420.272	-362.288	-322.042	-379.967		-452.41	-379.967	122310	89221.8
41.84	-604.694	-299.486	-535.106	-621.09	-368.042	-385.518	-552.352	-258.748	-453.13			-334.01	-155.636	-506.924	-322.288	-541.4	-472.106	-420.272	-362.288	-316.288	-381.246		-453.13	-381.246	122507	89509.2
41.88	-610.448	-293.732	-535.106	-621.09	-368.042	-385.518	-552.352	-258.748	-453.13			-334.01	-155.636	-501.17	-322.288	-541.4	-472.106	-420.272	-362.288	-322.042	-381.246		-453.13	-381.246	122171	89390.9
41.92	-604.694	-293.732	-535.106	-621.09	-362.288	-385.518	-552.352	-258.748	-451.691			-334.01	-155.636	-495.416	-322.288	-541.4	-472.106	-431.78	-362.288	-310.534	-380.606		-451.691	-380.606	121836	89272.7
41.96	-604.694	-293.732	-535.106	-621.09	-362.288	-385.518	-552.352	-258.748	-451.691			-334.01	-155.636	-495.416	-322.288	-541.4	-472.106	-431.78	-362.288	-310.534	-380.606		-451.691	-380.606	121856	89424.7
42	-604.694	-293.732	-535.106	-621.09	-362.288	-385.518	-552.352	-258.748	-451.691			-334.01	-155.636	-501.17	-322.288	-541.4	-472.106	-431.78	-362.288	-310.534	-381.246		-451.691	-381.246	121875	89171.1
42.04	-604.694	-293.732	-535.106	-621.09	-362.288	-385.518	-552.352	-258.748	-451.691			-328.256	-155.636	-501.17	-322.288	-541.4	-472.106	-420.272	-362.288	-310.534	-379.328		-451.691	-379.328	121895	88783.8
42.08	-604.694	-293.732	-535.106	-621.09	-362.288	-385.518	-552.352	-258.748	-451.691			-328.256	-149.882	-495.416	-322.288	-541.4	-472.106	-431.78	-362.288	-310.534	-379.328		-451.691	-379.328	121737	88800.7
42.12	-604.694	-293.732	-535.106	-621.09	-362.288	-385.518	-552.352	-252.994	-450.972			-334.01	-144.128	-495.416	-322.288	-541.4	-472.106	-431.78	-362.288	-310.534	-379.328		-450.972	-379.328	121580	88817.5
42.16	-604.694	-293.732	-535.106	-621.09	-362.288	-385.518	-552.352	-252.994	-450.972			-328.256	-144.128	-495.416	-322.288	-541.4	-472.106	-431.78	-362.288	-316.288	-379.328		-450.972	-379.328	121599	88430.2
42.2	-604.694	-293.732	-535.106	-621.09	-362.288	-385.518	-552.352	-252.994	-450.972			-328.256	-149.882	-495.416	-322.288	-541.4	-472.106	-414.518	-362.288	-310.534	-377.41		-450.972	-377.41	121442	88312.8
42.24	-598.94	-293.732	-535.106	-621.09	-362.288	-385.518	-552.352	-252.994	-450.253			-328.256	-144.128	-501.17	-322.288	-541.4	-472.106	-426.026	-362.288	-310.534	-378.688		-450.253	-378.688	121639	88329.7
42.28	-604.694	-299.486	-535.106	-621.09	-362.288	-385.518	-552.352	-252.994	-451.691			-334.01	-144.128	-495.416	-322.288	-541.4	-472.106	-414.518	-362.288	-310.534	-377.41		-451.691	-377.41	121836	88212.3
42.32	-604.694	-293.732	-535.106	-621.09	-362.288	-385.518	-552.352	-252.994	-450.972			-334.01	-144.128	-495.416	-322.288	-541.4	-472.106	-426.026	-362.288	-304.78	-378.049		-450.972	-378.049	121501	88497.9
42.36	-598.94	-293.732	-535.106	-621.09	-362.288	-385.518	-552.352	-252.994	-450.253			-334.01	-149.882	-495.416	-322.288	-541.4	-472.106	-426.026	-362.288	-304.78	-378.688		-450.253	-378.688	121521	88783.9
42.4	-604.694	-293.732	-535.106	-621.09	-362.288	-385.518	-552.352	-252.994	-450.972			-328.256	-149.882	-495.416	-328.042	-541.4	-472.106	-426.026	-362.288	-310.534	-379.328		-450.972	-379.328	121718	88396.3
42.44	-604.694	-293.732	-535.106	-621.09	-362.288	-385.518	-552.352	-252.994	-450.972			-328.256	-144.128	-501.17	-322.288	-541.4	-472.106	-414.518	-362.288	-304.78	-376.77		-450.972	-376.77	121915	88145.1
42.48	-604.694	-293.732	-535.106	-626.844	-362.288	-385.518	-552.352	-252.994	-451.691			-328.256	-144.128	-495.416	-322.288	-541.4	-472.106	-426.026	-362.288	-310.534	-378.049		-451.691	-378.049	122112	88161.9
42.52	-604.694	-293.732	-535.106	-626.844	-362.288	-385.518	-552.352	-252.994	-451.691			-328.256	-144.128	-495.416	-322.288	-541.4	-472.106	-414.518	-362.288	-310.534	-376.77		-451.691	-376.77	122132	88312.7
42.56	-604.694	-293.732	-535.106	-626.844	-362.288	-385.518	-552.352	-252.994	-451.691			-328.256	-149.882	-495.416	-316.534	-541.4	-472.106	-426.026	-362.288	-316.288	-378.688		-451.691	-378.688	122152	88868.2
42.6	-604.694	-293.732	-535.106	-626.844	-362.288	-385.518	-552.352	-252.994	-451.691			-328.256	-149.882	-495.416	-322.288	-541.4	-472.106	-426.026	-362.288	-316.288	-379.328		-451.691	-379.328	122172	88750.2
42.64	-604.694	-293.732	-535.106	-626.844	-362.288	-385.518	-552.352	-252.994	-451.691			-334.01	-149.882	-495.416	-322.288	-541.4	-472.106	-414.518	-362.288	-310.534	-378.049		-451.691	-378.049	122014	88094.6
42.68	-604.694	-287.978	-535.106	-626.844	-362.288	-385.518	-552.352	-252.994	-450.972			-328.256	-144.128	-495.416	-316.534	-541.4	-472.106	-414.518	-362.288	-310.534	-376.131		-450.972	-376.131	121856	87843.6
42.72	-604.694	-287.978	-535.106	-626.844	-362.288	-385.518	-552.352	-252.994	-450.972			-328.256	-144.128	-495.416	-322.288	-541.4	-472.106	-414.518	-362.288	-310.534	-376.77		-450.972	-376.77	121876	88128.6
42.76	-604.694	-287.978	-535.106	-626.844	-362.288	-385.518	-552.352	-252.994	-450.972			-328.256	-144.128	-495.416	-322.288	-541.4	-472.106	-426.026	-362.288	-304.78	-377.41		-450.972	-377.41	121895	88145.4
42.8	-604.694	-287.978	-535.106	-626.844	-362.288	-385.518	-552.352	-252.994	-450.972			-328.256	-144.128	-495.416	-322.288	-541.4	-472.106	-414.518	-362.288	-310.534	-376.77		-450.972	-376.77	121915	88296.3
42.84	-598.94	-293.732	-535.106	-626.844	-362.288	-385.518	-552.352	-252.994	-450.972			-328.256	-144.128	-495.416	-322.288	-541.4	-472.106	-426.026	-362.288	-310.534	-378.049		-450.972	-378.049	121935	88313.2
42.88	-604.694	-287.978	-535.106	-626.844	-362.288	-385.518	-552.352	-252.994	-450.972			-328.256	-144.128	-495.416	-322.288	-541.4	-472.106	-414.518	-362.288	-310.534	-376.77		-450.972	-376.77	121777	88195.8
42.92	-598.94	-287.978	-535.106	-626.844	-362.288	-385.518	-552.352	-252.994	-450.253			-328.256	-144.128	-495.416	-322.288	-541.4	-472.106	-426.026	-362.288	-304.78	-377.41		-450.253	-377.41	121797	88347
42.96	-604.694	-287.978	-535.106	-626.844	-362.288	-385.518	-552.352	-252.994	-450.972			-328.256	-149.882	-495.416	-322.288	-541.4	-472.106	-414.518	-362.288	-310.534	-377.41		-450.972	-377.41	121817	88363.8
43	-598.94	-287.978	-535.106	-626.844	-362.288	-385.518	-552.352	-252.994	-450.253			-328.256	-149.882	-495.416	-322.288	-541.4	-472.106	-414.518	-362.288	-310.534	-377.41		-450.253	-377.41	121836	88515
43.04	-604.694	-287.978	-535.106	-626.844	-362.288	-385.518	-552.352	-252.994	-450.972			-328.256	-144.128	-495.416	-322.288	-541.4	-472.106	-426.026	-362.288	-310.534	-378.049		-450.972	-378.049	122034	88666.4
43.08	-604.694	-287.978	-535.106	-626.844	-362.288	-385.518	-552.352	-252.994	-450.972			-328.256	-144.128	-495.416	-322.288	-541.4	-472.106	-426.026	-362.288	-310.534	-378.049		-450.972	-378.049	122053	88279.4
43.12	-604.694	-287.978	-535.106	-626.844	-362.288	-385.518	-552.352	-252.994	-450.972			-328.256	-144.128	-495.416	-322.288	-535.646	-472.106	-414.518	-362.288	-310.534	-376.131		-450.972	-376.131	122073	88296.2
43.16	-604.694	-287.978	-535.106	-626.844	-362.288	-385.518	-552.352	-252.994	-450.972			-328.256	-144.128	-495.416	-322.288	-535.646	-472.106	-426.026	-362.288	-316.288	-378.049		-450.972	-378.049	122093	88447.7
43.2	-604.694	-287.978	-535.106	-626.844	-362.288	-385.518	-552.352	-252.994	-450.972			-328.256	-144.128	-489.662	-322.288	-535.646	-472.106	-426.026	-362.288	-310.534	-376.77		-450.972	-376.77	121935	87793.2
43.24	-598.94	-287.978	-535.106	-626.844	-362.288	-385.518	-552.352	-252.994	-450.253			-328.256	-144.128	-489.662	-316.534	-535.646	-472.106	-426.026	-356.534	-304.78	-374.852		-450.253	-374.852	121955	87542.7
43.28	-604.694	-287.978	-535.106	-626.844	-362.288	-385.518	-552.352	-252.994	-450.972			-328.256	-149.882	-489.662	-322.288	-535.646	-472.106	-408.764	-356.534	-316.288	-375.492		-450.972	-375.492	122152	87827.1
43.32	-604.694	-287.978	-535.106	-626.844	-362.288	-385.518	-552.352	-252.994	-450.972			-328.256	-149.882	-489.662	-322.288	-535.646	-472.106	-420.272	-356.534	-310.534	-376.131		-450.972	-376.131	121817	87307.6
43.36	-598.94	-287.978	-535.106	-621.09	-362.288	-385.518	-552.352	-252.994	-449.533			-328.256	-144.128	-489.662	-316.534	-535.646	-472.106	-408.764	-356.534	-304.78	-372.934		-449.533	-372.934	121659	86925
43.4	-598.94	-287.978	-535.106	-626.844	-362.288	-385.518	-552.352	-252.994	-450.253			-328.256	-144.128	-489.662	-322.288	-535.646	-472.106	-408.764	-356.534	-310.534	-374.213		-450.253	-374.213	122034	87075.2
43.44	-604.694	-287.978	-535.106	-626.844	-362.288	-385.518	-552.352	-252.994	-450.972			-328.256	-144.128	-489.662	-322.288	-535.646	-472.106	-408.764	-356.534	-304.78	-373.574		-450.972	-373.574	122231	87091.9
43.48	-610.448	-287.978	-535.106	-621.09	-362.288	-385.518	-552.352	-252.994	-450.972			-328.256	-144.128	-489.662	-322.288	-535.646	-472.106	-408.764	-356.534	-310.534	-374.213		-450.972	-374.213	122251	87242.1
43.52	-604.694	-287.978	-540.86	-621.09	-362.288	-385.518	-552.352	-252.994	-450.972			-328.256	-149.882	-489.662	-316.534	-535.646	-472.106	-408.764	-356.534	-310.534	-374.213		-450.972	-374.213	122449	87258.8
43.56	-604.694	-287.978	-540.86	-626.844	-362.288	-385.518	-552.352	-252.994	-451.691			-328.256	-144.128	-489.662	-322.288	-535.646	-472.106	-408.764	-356.534	-310.534	-374.213		-451.691	-374.213	122469	87275.5
43.6	-604.694	-287.978	-540.86	-621.09	-362.288	-385.518	-552.352	-252.994	-450.972			-328.256	-144.128	-489.662	-322.288	-535.646	-472.106	-408.764	-356.534	-310.534	-374.213		-450.972	-374.213	122311	87692.9
43.64	-604.694	-287.978	-540.86	-621.09	-362.288	-385.518	-552.352	-252.994	-450.972			-328.256	-149.882	-489.662	-322.288	-535.646	-472.106	-420.272	-356.534	-310.534	-376.131		-450.972	-376.131	122152	87978.1
43.68	-598.94	-287.978	-540.86	-621.09	-362.288	-385.518	-552.352	-252.994	-450.253			-328.256	-144.128	-489.662	-322.288	-535.646	-472.106	-420.272	-356.534	-310.534	-375.492		-450.253	-375.492	121995	87592.9
43.72	-598.94	-287.978	-540.86	-621.09	-362.288	-385.518	-552.352	-252.994	-450.253			-328.256	-149.882	-489.662	-322.288	-535.646	-472.106	-408.764	-356.534	-304.78	-374.213		-450.253	-374.213	122192	87208.8
43.76	-604.694	-287.978	-540.86	-621.09	-362.288	-385.518	-552.352	-252.994	-450.972			-328.256	-144.128	-489.662	-322.288	-535.646	-466.352	-408.764	-356.534	-310.534	-373.574		-450.972	-373.574	122390	87225.5
43.8	-604.694	-287.978	-540.86	-621.09	-362.288	-385.518	-552.352	-252.994	-450.972			-322.502	-144.128	-489.662	-322.288	-535.646	-472.106	-408.764	-356.534	-316.288	-374.213		-450.972	-374.213	122409	87242.2
43.84	-604.694	-287.978	-540.86	-621.09	-362.288	-385.518	-552.352	-252.994	-450.972			-322.502	-144.128	-489.662	-316.534	-535.646	-472.106	-420.272	-356.534	-304.78	-373.574		-450.972	-373.574	122429	87392.4
43.88	-604.694	-287.978	-540.86	-621.09	-362.288	-385.518	-552.352	-252.994	-450.972			-322.502	-144.128	-489.662	-316.534	-535.646	-472.106	-420.272	-356.534	-316.288	-374.852		-450.972	-374.852	122271	87275.2
43.92	-598.94	-287.978	-540.86	-621.09	-362.288	-385.518	-552.352	-252.994	-450.253			-322.502	-149.882	-489.662	-322.288	-535.646	-472.106	-408.764	-356.534	-299.026	-372.934		-450.253	-372.934	122291	86892.2
43.96	-604.694	-287.978	-540.86	-621.09	-362.288	-385.518	-552.352	-252.994	-450.972			-322.502	-144.128	-489.662	-322.288	-535.646	-472.106	-408.764	-356.534	-304.78	-372.934		-450.972	-372.934	122311	87175.4
44	-598.94	-287.978	-540.86	-621.09	-362.288	-385.518	-552.352	-252.994	-450.253			-322.502	-144.128	-489.662	-316.534	-535.646	-472.106	-420.272	-356.534	-310.534	-374.213		-450.253	-374.213	122330	86924.7
44.04	-604.694	-287.978	-540.86	-621.09	-362.288	-385.518	-552.352	-252.994	-450.972			-322.502	-144.128	-489.662	-316.534	-535.646	-472.106	-408.764	-356.534	-299.026	-371.656		-450.972	-371.656	122706	86542.7
44.08	-604.694	-293.732	-540.86	-621.09	-362.288	-385.518	-552.352	-252.994	-451.691			-322.502	-144.128	-489.662	-322.288	-535.646	-472.106	-408.764	-356.534	-299.026	-372.295		-451.691	-372.295	122548	86692.4
44.12	-598.94	-287.978	-540.86	-621.09	-362.288	-385.518	-552.352	-252.994	-450.253			-322.502	-144.128	-489.662	-316.534	-535.646	-472.106	-408.764	-356.534	-304.78	-372.295		-450.253	-372.295	122390	86709.1
44.16	-604.694	-287.978	-540.86	-621.09	-362.288	-385.518	-552.352	-252.994	-450.972			-322.502	-144.128	-489.662	-316.534	-535.646	-472.106	-408.764	-356.534	-304.78	-372.295		-450.972	-372.295	122410	86592.6
44.2	-598.94	-287.978	-540.86	-621.09	-362.288	-385.518	-552.352	-252.994	-450.253			-322.502	-138.374	-489.662	-316.534	-535.646	-472.106	-408.764	-356.534	-304.78	-371.656		-450.253	-371.656	122429	86609.3
44.24	-604.694	-287.978	-540.86	-621.09	-362.288	-385.518	-552.352	-252.994	-450.972			-322.502	-149.882	-489.662	-316.534	-535.646	-472.106	-408.764	-356.534	-299.026	-372.295		-450.972	-372.295	122627	86625.9
44.28	-604.694	-287.978	-540.86	-621.09	-362.288	-385.518	-552.352	-252.994	-450.972			-322.502	-144.128	-489.662	-316.534	-535.646	-472.106	-408.764	-356.534	-299.026	-371.656		-450.972	-371.656	122291	86775.5
44.32	-598.94	-282.224	-540.86	-621.09	-362.288	-385.518	-552.352	-252.994	-449.533			-322.502	-144.128	-489.662	-322.288	-535.646	-472.106	-408.764	-356.534	-304.78	-372.934		-449.533	-372.934	122133	86925.6
44.36	-598.94	-287.978	-540.86	-621.09	-362.288	-385.518	-552.352	-252.994	-450.253			-322.502	-144.128	-489.662	-322.288	-535.646	-472.106	-408.764	-356.534	-299.026	-372.295		-450.253	-372.295	122331	87208.7
44.4	-598.94	-287.978	-540.86	-621.09	-362.288	-385.518	-552.352	-252.994	-450.253			-322.502	-144.128	-489.662	-322.288	-535.646	-472.106	-420.272	-356.534	-304.78	-374.213		-450.253	-374.213	122350	87626.8
44.44	-598.94	-287.978	-540.86	-621.09	-362.288	-385.518	-552.352	-252.994	-450.253			-322.502	-144.128	-489.662	-322.288	-535.646	-472.106	-420.272	-356.534	-304.78	-374.213		-450.253	-374.213	122192	87108.3
44.48	-598.94	-287.978	-540.86	-621.09	-362.288	-385.518	-546.598	-252.994	-449.533			-322.502	-138.374	-489.662	-322.288	-535.646	-472.106	-408.764	-356.534	-299.026	-371.656		-449.533	-371.656	122212	86592.8
44.52	-598.94	-287.978	-540.86	-621.09	-362.288	-385.518	-552.352	-252.994	-450.253			-322.502	-144.128	-489.662	-322.288	-529.892	-466.352	-408.764	-356.534	-304.78	-371.656		-450.253	-371.656	122410	86609.5
44.56	-598.94	-287.978	-540.86	-621.09	-362.288	-385.518	-552.352	-252.994	-450.253			-322.502	-144.128	-489.662	-322.288	-529.892	-472.106	-408.764	-356.534	-299.026	-371.656		-450.253	-371.656	122430	86227
44.6	-598.94	-287.978	-540.86	-621.09	-362.288	-385.518	-552.352	-252.994	-450.253			-322.502	-144.128	-483.908	-322.288	-529.892	-466.352	-403.01	-356.534	-299.026	-369.738		-450.253	-369.738	122094	85978.6
44.64	-593.186	-287.978	-540.86	-621.09	-362.288	-385.518	-546.598	-252.994	-448.814			-322.502	-144.128	-483.908	-322.288	-529.892	-466.352	-403.01	-356.534	-304.78	-370.377		-448.814	-370.377	121758	86525.9
44.68	-593.186	-287.978	-540.86	-621.09	-362.288	-385.518	-546.598	-252.994	-448.814			-322.502	-144.128	-489.662	-316.534	-529.892	-466.352	-414.518	-356.534	-310.534	-372.295		-448.814	-372.295	121778	86675.9
44.72	-593.186	-287.978	-540.86	-621.09	-362.288	-385.518	-546.598	-252.994	-448.814			-322.502	-144.128	-483.908	-322.288	-529.892	-466.352	-414.518	-356.534	-299.026	-371.016		-448.814	-371.016	121975	86028
44.76	-598.94	-287.978	-540.86	-621.09	-362.288	-385.518	-546.598	-252.994	-449.533			-322.502	-144.128	-483.908	-316.534	-529.892	-466.352	-403.01	-356.534	-299.026	-369.098		-449.533	-369.098	122173	85912.3
44.8	-598.94	-287.978	-540.86	-621.09	-362.288	-385.518	-546.598	-252.994	-449.533			-322.502	-144.128	-483.908	-322.288	-529.892	-472.106	-403.01	-356.534	-299.026	-370.377		-449.533	-370.377	122193	86194.3
44.84	-598.94	-287.978	-540.86	-621.09	-362.288	-385.518	-546.598	-252.994	-449.533			-322.502	-144.128	-483.908	-322.288	-529.892	-466.352	-403.01	-356.534	-304.78	-370.377		-449.533	-370.377	122212	86210.9
44.88	-598.94	-287.978	-540.86	-621.09	-362.288	-385.518	-546.598	-252.994	-449.533			-322.502	-144.128	-483.908	-316.534	-529.892	-472.106	-403.01	-356.534	-304.78	-370.377		-449.533	-370.377	121877	86094.8
44.92	-593.186	-287.978	-540.86	-621.09	-362.288	-385.518	-546.598	-247.24	-448.095			-322.502	-144.128	-483.908	-322.288	-524.138	-472.106	-403.01	-356.534	-299.026	-369.738		-448.095	-369.738	121187	85978.8
44.96	-593.186	-282.224	-535.106	-621.09	-362.288	-385.518	-546.598	-247.24	-446.656			-322.502	-144.128	-483.908	-322.288	-524.138	-466.352	-403.01	-356.534	-304.78	-369.738		-446.656	-369.738	121384	85730.3
45	-593.186	-287.978	-540.86	-621.09	-362.288	-385.518	-546.598	-252.994	-448.814			-322.502	-144.128	-483.908	-316.534	-524.138	-466.352	-403.01	-356.534	-299.026	-368.459		-448.814	-368.459	122291	85746.8
45.04	-598.94	-293.732	-540.86	-621.09	-362.288	-385.518	-546.598	-252.994	-450.253			-322.502	-144.128	-483.908	-322.288	-524.138	-472.106	-403.01	-356.534	-299.026	-369.738		-450.253	-369.738	122311	86161.2
45.08	-598.94	-287.978	-540.86	-621.09	-362.288	-385.518	-540.844	-252.994	-448.814			-322.502	-144.128	-483.908	-322.288	-524.138	-472.106	-403.01	-356.534	-304.78	-370.377		-448.814	-370.377	122153	86045
45.12	-598.94	-287.978	-540.86	-621.09	-362.288	-385.518	-546.598	-252.994	-449.533			-322.502	-144.128	-483.908	-322.288	-524.138	-466.352	-403.01	-356.534	-299.026	-369.098		-449.533	-369.098	121995	85796.7
45.16	-593.186	-287.978	-540.86	-621.09	-362.288	-385.518	-540.844	-252.994	-448.095			-322.502	-144.128	-483.908	-316.534	-524.138	-466.352	-403.01	-356.534	-304.78	-369.098		-448.095	-369.098	122015	85680.9
45.2	-598.94	-287.978	-540.86	-621.09	-362.288	-385.518	-546.598	-252.994	-449.533			-322.502	-144.128	-483.908	-316.534	-524.138	-466.352	-403.01	-356.534	-299.026	-368.459		-449.533	-368.459	122213	85829.7
45.24	-598.94	-287.978	-540.86	-621.09	-362.288	-385.518	-540.844	-252.994	-448.814			-322.502	-144.128	-483.908	-316.534	-524.138	-472.106	-403.01	-356.534	-304.78	-369.738		-448.814	-369.738	122232	85978.9
45.28	-598.94	-287.978	-540.86	-621.09	-362.288	-385.518	-546.598	-252.994	-449.533			-322.502	-144.128	-483.908	-316.534	-518.384	-466.352	-403.01	-356.534	-310.534	-369.098		-449.533	-369.098	122608	85995.5
45.32	-598.94	-287.978	-540.86	-621.09	-362.288	-385.518	-546.598	-258.748	-450.253			-322.502	-144.128	-483.908	-322.288	-524.138	-466.352	-408.764	-356.534	-299.026	-369.738		-450.253	-369.738	122628	85879.4
45.36	-593.186	-287.978	-540.86	-621.09	-362.288	-385.518	-546.598	-258.748	-449.533			-322.502	-144.128	-483.908	-316.534	-524.138	-466.352	-403.01	-356.534	-299.026	-368.459		-449.533	-368.459	122648	86028.3
45.4	-598.94	-287.978	-540.86	-621.09	-362.288	-385.518	-546.598	-258.748	-450.253			-322.502	-144.128	-483.908	-322.288	-524.138	-472.106	-403.01	-356.534	-304.78	-370.377		-450.253	-370.377	122489	86310.7
45.44	-598.94	-287.978	-535.106	-621.09	-362.288	-385.518	-540.844	-258.748	-448.814			-322.502	-144.128	-483.908	-322.288	-524.138	-472.106	-403.01	-356.534	-299.026	-369.738		-448.814	-369.738	121976	86194.6
45.48	-598.94	-287.978	-535.106	-621.09	-362.288	-385.518	-535.09	-258.748	-448.095			-322.502	-138.374	-483.908	-322.288	-524.138	-472.106	-403.01	-356.534	-304.78	-369.738		-448.095	-369.738	121818	86211.2
45.52	-598.94	-287.978	-535.106	-621.09	-362.288	-385.518	-535.09	-258.748	-448.095			-322.502	-138.374	-483.908	-316.534	-524.138	-472.106	-414.518	-350.78	-304.78	-369.738		-448.095	-369.738	121838	86095.1
45.56	-598.94	-287.978	-535.106	-621.09	-362.288	-385.518	-535.09	-258.748	-448.095			-322.502	-138.374	-483.908	-322.288	-524.138	-472.106	-403.01	-350.78	-304.78	-369.098		-448.095	-369.098	121857	85581.4
45.6	-593.186	-287.978	-540.86	-621.09	-362.288	-385.518	-535.09	-258.748	-448.095			-322.502	-126.866	-483.908	-322.288	-524.138	-466.352	-403.01	-350.78	-304.78	-367.18		-448.095	-367.18	122232	85202.1
45.64	-598.94	-287.978	-540.86	-621.09	-362.288	-385.518	-540.844	-258.748	-449.533			-322.502	-132.62	-483.908	-316.534	-518.384	-466.352	-414.518	-350.78	-299.026	-367.18		-449.533	-367.18	122074	85086.7
45.68	-598.94	-282.224	-535.106	-621.09	-362.288	-385.518	-535.09	-258.748	-447.376			-322.502	-132.62	-478.154	-322.288	-518.384	-472.106	-397.256	-350.78	-304.78	-366.541		-447.376	-366.541	121739	84971.4
45.72	-598.94	-287.978	-535.106	-621.09	-362.288	-385.518	-535.09	-258.748	-448.095			-322.502	-132.62	-478.154	-322.288	-518.384	-472.106	-403.01	-350.78	-299.026	-366.541		-448.095	-366.541	121759	84724.3
45.76	-598.94	-282.224	-535.106	-621.09	-362.288	-385.518	-535.09	-258.748	-447.376			-322.502	-126.866	-478.154	-316.534	-518.384	-472.106	-403.01	-350.78	-299.026	-365.262		-447.376	-365.262	121779	85003.5
45.8	-593.186	-287.978	-540.86	-621.09	-362.288	-385.518	-535.09	-258.748	-448.095			-322.502	-132.62	-478.154	-322.288	-512.63	-472.106	-414.518	-350.78	-304.78	-367.82		-448.095	-367.82	122154	85152.3
45.84	-598.94	-287.978	-540.86	-621.09	-362.288	-385.518	-535.09	-258.748	-448.814			-322.502	-132.62	-478.154	-316.534	-518.384	-472.106	-403.01	-350.78	-299.026	-365.902		-448.814	-365.902	122351	85432
45.88	-598.94	-287.978	-535.106	-621.09	-362.288	-385.518	-535.09	-264.502	-448.814			-322.502	-132.62	-483.908	-322.288	-518.384	-472.106	-414.518	-350.78	-304.78	-369.098		-448.814	-369.098	122371	85448.6
45.92	-598.94	-287.978	-535.106	-621.09	-362.288	-385.518	-535.09	-264.502	-448.814			-322.502	-132.62	-478.154	-322.288	-518.384	-466.352	-403.01	-350.78	-299.026	-365.902		-448.814	-365.902	122391	84675.2
45.96	-598.94	-287.978	-535.106	-621.09	-362.288	-385.518	-535.09	-264.502	-448.814			-322.502	-132.62	-478.154	-316.534	-518.384	-472.106	-403.01	-350.78	-293.272	-365.262		-448.814	-365.262	122233	84560.2
46	-593.186	-287.978	-535.106	-621.09	-362.288	-385.518	-535.09	-264.502	-448.095			-322.502	-132.62	-478.154	-322.288	-512.63	-466.352	-403.01	-350.78	-299.026	-365.262		-448.095	-365.262	122075	84708.1
46.04	-593.186	-287.978	-535.106	-621.09	-362.288	-385.518	-535.09	-264.502	-448.095			-322.502	-132.62	-478.154	-322.288	-518.384	-466.352	-403.01	-350.78	-299.026	-365.902		-448.095	-365.902	122272	84987.9
46.08	-598.94	-287.978	-535.106	-621.09	-362.288	-385.518	-535.09	-264.502	-448.814			-322.502	-132.62	-478.154	-322.288	-518.384	-472.106	-403.01	-350.78	-299.026	-366.541		-448.814	-366.541	122648	85004.4
46.12	-598.94	-287.978	-535.106	-621.09	-362.288	-385.518	-540.844	-264.502	-449.533			-322.502	-132.62	-478.154	-316.534	-518.384	-472.106	-403.01	-350.78	-299.026	-365.902		-449.533	-365.902	122668	84494.1
46.16	-598.94	-287.978	-535.106	-621.09	-362.288	-385.518	-535.09	-264.502	-448.814			-322.502	-132.62	-478.154	-322.288	-512.63	-466.352	-397.256	-350.78	-293.272	-363.984		-448.814	-363.984	122332	83986.1
46.2	-598.94	-282.224	-535.106	-621.09	-362.288	-385.518	-535.09	-264.502	-448.095			-322.502	-126.866	-478.154	-316.534	-512.63	-472.106	-397.256	-350.78	-293.272	-363.344		-448.095	-363.344	122351	83871.5
46.24	-598.94	-287.978	-535.106	-621.09	-362.288	-385.518	-535.09	-264.502	-448.814			-322.502	-132.62	-478.154	-316.534	-512.63	-466.352	-403.01	-345.026	-293.272	-363.344		-448.814	-363.344	122371	83626
46.28	-593.186	-287.978	-535.106	-621.09	-362.288	-385.518	-535.09	-264.502	-448.095			-322.502	-126.866	-478.154	-316.534	-512.63	-466.352	-391.502	-345.026	-299.026	-362.066		-448.095	-362.066	122213	83642.4
46.32	-593.186	-287.978	-535.106	-621.09	-362.288	-385.518	-535.09	-264.502	-448.095			-322.502	-132.62	-478.154	-316.534	-512.63	-472.106	-391.502	-345.026	-299.026	-363.344		-448.095	-363.344	122411	83920.7
46.36	-598.94	-287.978	-535.106	-621.09	-362.288	-385.518	-535.09	-264.502	-448.814			-322.502	-132.62	-478.154	-316.534	-512.63	-472.106	-397.256	-345.026	-293.272	-363.344		-448.814	-363.344	122609	83937.1
46.4	-593.186	-287.978	-535.106	-621.09	-362.288	-385.518	-535.09	-270.256	-448.814			-322.502	-132.62	-478.154	-316.534	-512.63	-466.352	-397.256	-345.026	-299.026	-363.344		-448.814	-363.344	122450	83691.5
46.44	-598.94	-282.224	-535.106	-615.336	-362.288	-385.518	-535.09	-270.256	-448.095			-322.502	-132.62	-478.154	-316.534	-512.63	-466.352	-391.502	-345.026	-293.272	-362.066		-448.095	-362.066	122470	83707.8
46.48	-593.186	-287.978	-535.106	-621.09	-362.288	-385.518	-535.09	-270.256	-448.814			-322.502	-132.62	-478.154	-322.288	-512.63	-466.352	-397.256	-345.026	-293.272	-363.344		-448.814	-363.344	122312	83986.2
46.52	-593.186	-282.224	-535.106	-615.336	-362.288	-385.518	-535.09	-270.256	-447.376			-322.502	-132.62	-478.154	-316.534	-512.63	-466.352	-397.256	-345.026	-299.026	-363.344		-447.376	-363.344	122332	83871.6
46.56	-598.94	-287.978	-535.106	-615.336	-362.288	-385.518	-535.09	-270.256	-448.814			-322.502	-132.62	-478.154	-316.534	-512.63	-466.352	-397.256	-345.026	-293.272	-362.705		-448.814	-362.705	122886	83364.7
46.6	-598.94	-287.978	-535.106	-621.09	-362.288	-385.518	-535.09	-270.256	-449.533			-316.748	-126.866	-478.154	-316.534	-512.63	-460.598	-397.256	-345.026	-293.272	-360.787		-449.533	-360.787	123084	83120.5
46.64	-598.94	-287.978	-535.106	-621.09	-362.288	-385.518	-535.09	-270.256	-449.533			-316.748	-132.62	-478.154	-316.534	-512.63	-460.598	-397.256	-345.026	-293.272	-361.426		-449.533	-361.426	122925	83267.3
46.68	-593.186	-287.978	-535.106	-621.09	-362.288	-385.518	-535.09	-270.256	-448.814			-316.748	-132.62	-478.154	-316.534	-512.63	-460.598	-397.256	-345.026	-293.272	-361.426		-448.814	-361.426	122589	83283.6
46.72	-593.186	-287.978	-535.106	-621.09	-362.288	-385.518	-535.09	-264.502	-448.095			-316.748	-132.62	-478.154	-322.288	-506.876	-460.598	-397.256	-345.026	-293.272	-361.426		-448.095	-361.426	122609	83169.5
46.76	-598.94	-287.978	-535.106	-621.09	-362.288	-385.518	-535.09	-264.502	-448.814			-316.748	-126.866	-478.154	-316.534	-501.122	-460.598	-408.764	-345.026	-293.272	-360.787		-448.814	-360.787	122629	83055.5
46.8	-598.94	-287.978	-535.106	-615.336	-362.288	-385.518	-535.09	-264.502	-448.095			-316.748	-132.62	-478.154	-316.534	-501.122	-460.598	-397.256	-345.026	-299.026	-360.787		-448.095	-360.787	122292	82941.5
46.84	-598.94	-282.224	-535.106	-615.336	-362.288	-385.518	-535.09	-264.502	-447.376			-316.748	-126.866	-478.154	-322.288	-501.122	-460.598	-397.256	-345.026	-293.272	-360.148		-447.376	-360.148	122312	82827.7
46.88	-598.94	-287.978	-535.106	-615.336	-362.288	-385.518	-535.09	-264.502	-448.095			-316.748	-132.62	-478.154	-316.534	-501.122	-460.598	-391.502	-345.026	-299.026	-360.148		-448.095	-360.148	122510	82713.8
46.92	-598.94	-287.978	-535.106	-615.336	-362.288	-385.518	-535.09	-264.502	-448.095			-316.748	-126.866	-478.154	-316.534	-501.122	-460.598	-397.256	-345.026	-293.272	-359.508		-448.095	-359.508	122530	82600.2
46.96	-598.94	-287.978	-535.106	-615.336	-362.288	-385.518	-535.09	-264.502	-448.095			-316.748	-132.62	-478.154	-316.534	-495.368	-460.598	-397.256	-345.026	-293.272	-359.508		-448.095	-359.508	122550	82616.4
47	-598.94	-287.978	-535.106	-615.336	-362.288	-385.518	-535.09	-264.502	-448.095			-316.748	-121.112	-478.154	-322.288	-495.368	-460.598	-397.256	-345.026	-299.026	-359.508		-448.095	-359.508	122569	82762.6
47.04	-598.94	-287.978	-535.106	-615.336	-362.288	-385.518	-535.09	-264.502	-448.095			-316.748	-126.866	-478.154	-322.288	-501.122	-460.598	-397.256	-345.026	-293.272	-360.148		-448.095	-360.148	122589	82518.6
47.08	-593.186	-287.978	-535.106	-615.336	-362.288	-391.272	-535.09	-264.502	-448.095			-316.748	-121.112	-478.154	-316.534	-495.368	-460.598	-397.256	-345.026	-293.272	-358.23		-448.095	-358.23	122609	82405.2
47.12	-593.186	-287.978	-535.106	-615.336	-362.288	-391.272	-535.09	-264.502	-448.095			-316.748	-126.866	-478.154	-316.534	-501.122	-460.598	-397.256	-345.026	-293.272	-359.508		-448.095	-359.508	122807	82811.5
47.16	-598.94	-287.978	-535.106	-615.336	-362.288	-391.272	-535.09	-264.502	-448.814			-316.748	-126.866	-478.154	-322.288	-495.368	-460.598	-397.256	-345.026	-299.026	-360.148		-448.814	-360.148	122827	82827.8
47.2	-593.186	-287.978	-535.106	-615.336	-362.288	-391.272	-535.09	-264.502	-448.095			-316.748	-126.866	-478.154	-322.288	-501.122	-460.598	-397.256	-345.026	-287.518	-359.508		-448.095	-359.508	122668	82844
47.24	-593.186	-287.978	-535.106	-615.336	-362.288	-391.272	-535.09	-264.502	-448.095			-316.748	-126.866	-478.154	-316.534	-501.122	-460.598	-397.256	-345.026	-299.026	-360.148		-448.095	-360.148	122688	82990.5
47.28	-593.186	-287.978	-535.106	-615.336	-362.288	-391.272	-535.09	-264.502	-448.095			-316.748	-126.866	-478.154	-316.534	-501.122	-460.598	-397.256	-345.026	-299.026	-360.148		-448.095	-360.148	122708	82616.1
47.32	-593.186	-287.978	-535.106	-615.336	-362.288	-391.272	-535.09	-264.502	-448.095			-316.748	-126.866	-478.154	-316.534	-489.614	-460.598	-397.256	-345.026	-293.272	-358.23		-448.095	-358.23	122728	82373.1
47.36	-593.186	-287.978	-535.106	-615.336	-362.288	-391.272	-535.09	-264.502	-448.095			-310.994	-121.112	-478.154	-316.534	-495.368	-460.598	-408.764	-345.026	-293.272	-358.869		-448.095	-358.869	122926	82389.3
47.4	-593.186	-287.978	-535.106	-615.336	-362.288	-391.272	-535.09	-270.256	-448.814			-316.748	-121.112	-478.154	-322.288	-495.368	-460.598	-391.502	-345.026	-293.272	-358.23		-448.814	-358.23	123124	82016.5
47.44	-593.186	-287.978	-535.106	-615.336	-362.288	-391.272	-535.09	-270.256	-448.814			-316.748	-126.866	-478.154	-316.534	-483.86	-460.598	-391.502	-345.026	-293.272	-356.951		-448.814	-356.951	123322	81903.4
47.48	-598.94	-287.978	-535.106	-615.336	-362.288	-391.272	-535.09	-270.256	-449.533			-316.748	-121.112	-478.154	-322.288	-495.368	-460.598	-391.502	-345.026	-287.518	-357.59		-449.533	-357.59	123342	81790.2
47.52	-593.186	-287.978	-535.106	-615.336	-362.288	-391.272	-535.09	-270.256	-448.814			-316.748	-126.866	-478.154	-316.534	-483.86	-460.598	-385.748	-345.026	-293.272	-356.312		-448.814	-356.312	123362	81419
47.56	-598.94	-287.978	-535.106	-615.336	-362.288	-391.272	-535.09	-270.256	-449.533			-316.748	-121.112	-478.154	-316.534	-489.614	-460.598	-385.748	-345.026	-287.518	-355.672		-449.533	-355.672	123382	81693
47.6	-593.186	-287.978	-535.106	-615.336	-362.288	-391.272	-535.09	-270.256	-448.814			-316.748	-126.866	-478.154	-316.534	-495.368	-460.598	-385.748	-345.026	-293.272	-357.59		-448.814	-357.59	123402	82097.8
47.64	-598.94	-287.978	-535.106	-615.336	-362.288	-391.272	-535.09	-270.256	-449.533			-316.748	-126.866	-478.154	-316.534	-495.368	-460.598	-385.748	-345.026	-293.272	-357.59		-449.533	-357.59	123422	82114
47.68	-593.186	-287.978	-535.106	-615.336	-362.288	-391.272	-535.09	-270.256	-448.814			-316.748	-126.866	-478.154	-316.534	-495.368	-460.598	-385.748	-345.026	-293.272	-357.59		-448.814	-357.59	123263	81741.5
47.72	-593.186	-287.978	-535.106	-615.336	-362.288	-391.272	-535.09	-270.256	-448.814			-316.748	-126.866	-478.154	-316.534	-495.368	-460.598	-379.994	-339.272	-287.518	-355.672		-448.814	-355.672	123283	81370.8
47.76	-593.186	-287.978	-535.106	-615.336	-362.288	-391.272	-535.09	-270.256	-448.814			-316.748	-121.112	-478.154	-316.534	-495.368	-460.598	-385.748	-339.272	-287.518	-355.672		-448.814	-355.672	123303	81386.9
47.8	-593.186	-287.978	-535.106	-615.336	-362.288	-391.272	-535.09	-270.256	-448.814			-316.748	-121.112	-478.154	-316.534	-495.368	-460.598	-385.748	-339.272	-287.518	-355.672		-448.814	-355.672	123501	81532.1
47.84	-598.94	-287.978	-535.106	-615.336	-362.288	-391.272	-535.09	-270.256	-449.533			-316.748	-126.866	-478.154	-316.534	-495.368	-460.598	-385.748	-339.272	-287.518	-356.312		-449.533	-356.312	123521	81548.2
47.88	-593.186	-287.978	-535.106	-615.336	-362.288	-391.272	-535.09	-270.256	-448.814			-316.748	-121.112	-478.154	-316.534	-495.368	-454.844	-385.748	-339.272	-293.272	-355.672		-448.814	-355.672	123362	81435.4
47.92	-593.186	-287.978	-535.106	-615.336	-362.288	-391.272	-535.09	-270.256	-448.814			-316.748	-126.866	-478.154	-316.534	-495.368	-454.844	-385.748	-339.272	-287.518	-355.672		-448.814	-355.672	123382	81193.5
47.96	-593.186	-287.978	-535.106	-615.336	-362.288	-391.272	-535.09	-270.256	-448.814			-316.748	-121.112	-478.154	-316.534	-495.368	-454.844	-379.994	-339.272	-287.518	-354.394		-448.814	-354.394	123402	81080.9
48	-598.94	-282.224	-535.106	-615.336	-362.288	-391.272	-535.09	-270.256	-448.814			-310.994	-121.112	-478.154	-316.534	-489.614	-454.844	-385.748	-339.272	-299.026	-355.033		-448.814	-355.033	123422	80968.2
48.04	-593.186	-287.978	-535.106	-615.336	-362.288	-391.272	-535.09	-270.256	-448.814			-316.748	-121.112	-478.154	-316.534	-495.368	-454.844	-374.24	-339.272	-287.518	-353.754		-448.814	-353.754	123799	80984.3
48.08	-598.94	-287.978	-535.106	-615.336	-362.288	-391.272	-535.09	-276.01	-450.253			-316.748	-126.866	-478.154	-316.534	-495.368	-454.844	-379.994	-339.272	-287.518	-355.033		-450.253	-355.033	123998	81129.3
48.12	-593.186	-287.978	-535.106	-615.336	-362.288	-391.272	-535.09	-276.01	-449.533			-316.748	-121.112	-478.154	-316.534	-495.368	-454.844	-379.994	-339.272	-287.518	-354.394		-449.533	-354.394	123839	80888.1
48.16	-593.186	-287.978	-535.106	-615.336	-362.288	-391.272	-535.09	-276.01	-449.533			-316.748	-121.112	-478.154	-316.534	-495.368	-454.844	-374.24	-339.272	-287.518	-353.754		-449.533	-353.754	124038	80904.1
48.2	-598.94	-287.978	-535.106	-615.336	-362.288	-391.272	-535.09	-276.01	-450.253			-310.994	-126.866	-478.154	-316.534	-495.368	-454.844	-374.24	-339.272	-293.272	-354.394		-450.253	-354.394	124058	81048.9
48.24	-593.186	-287.978	-535.106	-615.336	-362.288	-391.272	-535.09	-276.01	-449.533			-316.748	-121.112	-478.154	-316.534	-495.368	-454.844	-379.994	-339.272	-287.518	-354.394		-449.533	-354.394	123899	80550.2
48.28	-593.186	-287.978	-535.106	-615.336	-362.288	-391.272	-535.09	-276.01	-449.533			-305.24	-121.112	-478.154	-316.534	-495.368	-454.844	-368.486	-339.272	-287.518	-351.836		-449.533	-351.836	123919	80310.4
48.32	-593.186	-287.978	-535.106	-615.336	-362.288	-391.272	-535.09	-276.01	-449.533			-305.24	-126.866	-478.154	-316.534	-495.368	-454.844	-374.24	-339.272	-287.518	-353.115		-449.533	-353.115	124297	80198.1
48.36	-598.94	-287.978	-535.106	-621.09	-362.288	-391.272	-535.09	-276.01	-450.972			-305.24	-121.112	-478.154	-316.534	-495.368	-449.09	-368.486	-339.272	-287.518	-351.197		-450.972	-351.197	124497	79830.9
48.4	-593.186	-287.978	-535.106	-621.09	-362.288	-391.272	-535.09	-276.01	-450.253			-305.24	-121.112	-478.154	-316.534	-489.614	-449.09	-374.24	-339.272	-287.518	-351.197		-450.253	-351.197	124337	79591.4
48.44	-593.186	-287.978	-535.106	-621.09	-362.288	-391.272	-535.09	-276.01	-450.253			-305.24	-126.866	-478.154	-316.534	-483.86	-449.09	-368.486	-339.272	-281.764	-349.918		-450.253	-349.918	124178	79607.4
48.48	-587.432	-287.978	-535.106	-621.09	-362.288	-391.272	-535.09	-276.01	-449.533			-310.994	-126.866	-478.154	-316.534	-478.106	-449.09	-374.24	-339.272	-287.518	-351.197		-449.533	-351.197	124019	79751.1
48.52	-587.432	-287.978	-535.106	-621.09	-362.288	-391.272	-535.09	-276.01	-449.533			-305.24	-126.866	-478.154	-316.534	-483.86	-449.09	-368.486	-339.272	-287.518	-350.558		-449.533	-350.558	124038	79511.9
48.56	-587.432	-287.978	-535.106	-621.09	-362.288	-391.272	-535.09	-276.01	-449.533			-305.24	-121.112	-478.154	-316.534	-478.106	-449.09	-374.24	-339.272	-287.518	-349.918		-449.533	-349.918	124238	79655.3
48.6	-593.186	-287.978	-535.106	-621.09	-362.288	-391.272	-535.09	-276.01	-450.253			-305.24	-121.112	-478.154	-316.534	-489.614	-449.09	-374.24	-339.272	-287.518	-351.197		-450.253	-351.197	124257	80054.7
48.64	-587.432	-287.978	-535.106	-621.09	-362.288	-391.272	-535.09	-276.01	-449.533			-305.24	-126.866	-478.154	-322.288	-489.614	-449.09	-368.486	-339.272	-287.518	-351.836		-449.533	-351.836	124098	79814.6
48.68	-587.432	-287.978	-535.106	-621.09	-362.288	-391.272	-535.09	-276.01	-449.533			-305.24	-121.112	-478.154	-322.288	-478.106	-449.09	-368.486	-339.272	-287.518	-349.918		-449.533	-349.918	123939	79575.7
48.72	-587.432	-282.224	-535.106	-621.09	-362.288	-391.272	-535.09	-276.01	-448.814			-305.24	-121.112	-478.154	-316.534	-489.614	-449.09	-368.486	-339.272	-287.518	-350.558		-448.814	-350.558	123959	79464.1
48.76	-593.186	-282.224	-535.106	-621.09	-362.288	-391.272	-535.09	-276.01	-449.533			-305.24	-121.112	-478.154	-316.534	-483.86	-449.09	-362.732	-339.272	-287.518	-349.279		-449.533	-349.279	124158	79225.5
48.8	-593.186	-282.224	-535.106	-621.09	-362.288	-391.272	-535.09	-276.01	-449.533			-305.24	-126.866	-472.4	-316.534	-483.86	-449.09	-362.732	-333.518	-293.272	-349.279		-449.533	-349.279	123999	78986.9
48.84	-587.432	-282.224	-535.106	-621.09	-362.288	-391.272	-535.09	-276.01	-448.814			-305.24	-126.866	-472.4	-322.288	-478.106	-449.09	-356.978	-333.518	-287.518	-348		-448.814	-348	123840	78876
48.88	-587.432	-282.224	-535.106	-621.09	-362.288	-391.272	-535.09	-276.01	-448.814			-305.24	-126.866	-472.4	-316.534	-489.614	-449.09	-356.978	-333.518	-287.518	-348.64		-448.814	-348.64	123860	79400.2
48.92	-587.432	-282.224	-535.106	-621.09	-362.288	-391.272	-535.09	-276.01	-448.814			-305.24	-132.62	-472.4	-316.534	-489.614	-449.09	-362.732	-333.518	-293.272	-350.558		-448.814	-350.558	123880	79416.1
48.96	-587.432	-282.224	-535.106	-621.09	-362.288	-391.272	-535.09	-276.01	-448.814			-305.24	-121.112	-472.4	-316.534	-489.614	-449.09	-362.732	-333.518	-287.518	-348.64		-448.814	-348.64	123720	79304.9
49	-587.432	-276.47	-535.106	-621.09	-362.288	-391.272	-535.09	-276.01	-448.095			-305.24	-121.112	-472.4	-316.534	-483.86	-449.09	-379.994	-333.518	-287.518	-349.918		-448.095	-349.918	123562	79320.9
49.04	-587.432	-276.47	-535.106	-621.09	-362.288	-391.272	-535.09	-276.01	-448.095			-305.24	-121.112	-472.4	-316.534	-478.106	-449.09	-374.24	-333.518	-287.518	-348.64		-448.095	-348.64	123760	79209.7
49.08	-587.432	-282.224	-535.106	-621.09	-362.288	-391.272	-535.09	-276.01	-448.814			-305.24	-121.112	-472.4	-316.534	-489.614	-449.09	-368.486	-333.518	-287.518	-349.279		-448.814	-349.279	123959	79098.3
49.12	-587.432	-282.224	-535.106	-621.09	-362.288	-391.272	-535.09	-276.01	-448.814			-305.24	-121.112	-472.4	-316.534	-478.106	-449.09	-368.486	-333.518	-287.518	-348		-448.814	-348	123979	79368
49.16	-587.432	-282.224	-535.106	-621.09	-362.288	-391.272	-535.09	-276.01	-448.814			-305.24	-126.866	-472.4	-322.288	-489.614	-449.09	-368.486	-333.518	-287.518	-350.558		-448.814	-350.558	123999	79639.6
49.2	-587.432	-282.224	-535.106	-621.09	-362.288	-391.272	-535.09	-276.01	-448.814			-305.24	-126.866	-472.4	-316.534	-483.86	-449.09	-374.24	-333.518	-281.764	-349.279		-448.814	-349.279	124019	79146
49.24	-587.432	-282.224	-535.106	-621.09	-362.288	-391.272	-535.09	-276.01	-448.814			-305.24	-121.112	-472.4	-316.534	-478.106	-449.09	-368.486	-333.518	-287.518	-348		-448.814	-348	124039	79161.9
49.28	-587.432	-282.224	-535.106	-621.09	-362.288	-391.272	-535.09	-276.01	-448.814			-305.24	-121.112	-472.4	-316.534	-478.106	-449.09	-374.24	-333.518	-293.272	-349.279		-448.814	-349.279	124238	79560.1
49.32	-587.432	-282.224	-535.106	-621.09	-362.288	-391.272	-535.09	-281.764	-449.533			-305.24	-126.866	-472.4	-316.534	-478.106	-449.09	-379.994	-333.518	-287.518	-349.918		-449.533	-349.918	124617	79448.4
49.36	-593.186	-282.224	-535.106	-621.09	-362.288	-391.272	-535.09	-281.764	-450.253			-305.24	-121.112	-472.4	-316.534	-483.86	-449.09	-368.486	-333.518	-287.518	-348.64		-450.253	-348.64	124816	79464.3
49.4	-587.432	-282.224	-535.106	-621.09	-362.288	-391.272	-535.09	-287.518	-450.253			-305.24	-121.112	-472.4	-316.534	-489.614	-449.09	-368.486	-333.518	-293.272	-349.918		-450.253	-349.918	124836	79863.2
49.44	-587.432	-282.224	-535.106	-621.09	-362.288	-391.272	-535.09	-287.518	-450.253			-305.24	-126.866	-472.4	-316.534	-489.614	-449.09	-374.24	-333.518	-287.518	-350.558		-450.253	-350.558	124497	79495.6
49.48	-587.432	-282.224	-535.106	-615.336	-362.288	-391.272	-529.336	-287.518	-448.814			-305.24	-121.112	-472.4	-316.534	-478.106	-449.09	-368.486	-333.518	-287.518	-348		-448.814	-348	124338	79130.4
49.52	-587.432	-282.224	-535.106	-621.09	-362.288	-391.272	-529.336	-287.518	-449.533			-305.24	-121.112	-472.4	-316.534	-489.614	-449.09	-362.732	-333.518	-287.518	-348.64		-449.533	-348.64	124358	79146.3
49.56	-587.432	-282.224	-535.106	-621.09	-362.288	-391.272	-523.582	-287.518	-448.814			-305.24	-121.112	-472.4	-316.534	-483.86	-449.09	-362.732	-333.518	-287.518	-348		-448.814	-348	124198	79035.1
49.6	-593.186	-282.224	-535.106	-615.336	-362.288	-391.272	-523.582	-287.518	-448.814			-305.24	-121.112	-472.4	-316.534	-489.614	-449.09	-356.978	-333.518	-287.518	-348		-448.814	-348	124218	78923.9
49.64	-587.432	-282.224	-535.106	-621.09	-362.288	-391.272	-523.582	-287.518	-448.814			-305.24	-121.112	-472.4	-316.534	-483.86	-449.09	-356.978	-333.518	-287.518	-347.361		-448.814	-347.361	123880	78812.9
49.68	-587.432	-276.47	-529.352	-621.09	-362.288	-391.272	-523.582	-287.518	-447.376			-305.24	-121.112	-472.4	-316.534	-489.614	-449.09	-351.224	-333.518	-287.518	-347.361		-447.376	-347.361	123363	78828.8
49.72	-587.432	-276.47	-529.352	-615.336	-362.288	-391.272	-523.582	-287.518	-446.656			-305.24	-121.112	-472.4	-316.534	-489.614	-449.09	-351.224	-333.518	-287.518	-347.361		-446.656	-347.361	123383	79098.5
49.76	-587.432	-282.224	-529.352	-615.336	-362.288	-391.272	-523.582	-287.518	-447.376			-305.24	-121.112	-472.4	-316.534	-489.614	-449.09	-362.732	-333.518	-287.518	-348.64		-447.376	-348.64	123403	79369.2
49.8	-587.432	-276.47	-529.352	-615.336	-362.288	-391.272	-523.582	-287.518	-446.656			-305.24	-121.112	-472.4	-316.534	-489.614	-449.09	-362.732	-333.518	-287.518	-348.64		-446.656	-348.64	123601	79257.7
49.84	-587.432	-282.224	-535.106	-615.336	-362.288	-391.272	-523.582	-287.518	-448.095			-305.24	-126.866	-472.4	-316.534	-478.106	-443.336	-362.732	-333.518	-293.272	-348		-448.095	-348	123800	79146.5
49.88	-587.432	-276.47	-535.106	-615.336	-362.288	-391.272	-523.582	-287.518	-447.376			-305.24	-121.112	-472.4	-316.534	-489.614	-443.336	-362.732	-333.518	-287.518	-348		-447.376	-348	123820	79289.6
49.92	-593.186	-282.224	-529.352	-615.336	-362.288	-391.272	-523.582	-287.518	-448.095			-305.24	-121.112	-472.4	-316.534	-489.614	-443.336	-368.486	-333.518	-287.518	-348.64		-448.095	-348.64	124019	79687.7
49.96	-587.432	-282.224	-535.106	-615.336	-362.288	-391.272	-523.582	-287.518	-448.095			-305.24	-126.866	-472.4	-316.534	-489.614	-443.336	-368.486	-333.518	-293.272	-349.918		-448.095	-349.918	123860	79575.9
50	-581.678	-282.224	-535.106	-615.336	-362.288	-391.272	-523.582	-287.518	-447.376			-305.24	-121.112	-472.4	-316.534	-483.86	-443.336	-368.486	-333.518	-287.518	-348		-447.376	-348	123701	79082.9
50.04	-581.678	-282.224	-535.106	-615.336	-362.288	-391.272	-523.582	-287.518	-447.376			-310.994	-121.112	-472.4	-316.534	-478.106	-443.336	-368.486	-333.518	-281.764	-347.361		-447.376	-347.361	123721	78717.7
50.08	-581.678	-282.224	-535.106	-615.336	-362.288	-391.272	-523.582	-287.518	-447.376			-305.24	-121.112	-472.4	-316.534	-466.598	-443.336	-368.486	-333.518	-287.518	-346.082		-447.376	-346.082	123741	78733.5
50.12	-581.678	-282.224	-535.106	-615.336	-362.288	-391.272	-523.582	-287.518	-447.376			-305.24	-121.112	-472.4	-316.534	-472.352	-443.336	-374.24	-327.764	-293.272	-347.361		-447.376	-347.361	123761	79130.6
50.16	-581.678	-282.224	-535.106	-615.336	-362.288	-391.272	-523.582	-287.518	-447.376			-305.24	-121.112	-472.4	-316.534	-478.106	-443.336	-368.486	-333.518	-293.272	-348		-447.376	-348	123781	79146.5
50.2	-581.678	-282.224	-535.106	-615.336	-362.288	-391.272	-523.582	-287.518	-447.376			-305.24	-121.112	-472.4	-316.534	-478.106	-443.336	-368.486	-333.518	-287.518	-347.361		-447.376	-347.361	123622	79035.4
50.24	-575.924	-282.224	-535.106	-615.336	-362.288	-391.272	-523.582	-287.518	-446.656			-305.24	-126.866	-472.4	-316.534	-478.106	-443.336	-368.486	-327.764	-287.518	-347.361		-446.656	-347.361	123820	78797.1
50.28	-587.432	-282.224	-535.106	-615.336	-362.288	-391.272	-523.582	-287.518	-448.095			-305.24	-121.112	-472.4	-316.534	-466.598	-443.336	-368.486	-333.518	-287.518	-346.082		-448.095	-346.082	124019	78686.2
50.32	-581.678	-282.224	-535.106	-615.336	-362.288	-391.272	-523.582	-287.518	-447.376			-305.24	-121.112	-472.4	-316.534	-472.352	-443.336	-368.486	-333.518	-287.518	-346.722		-447.376	-346.722	123681	78956
50.36	-581.678	-276.47	-535.106	-615.336	-362.288	-391.272	-523.582	-287.518	-446.656			-305.24	-121.112	-472.4	-316.534	-472.352	-443.336	-374.24	-333.518	-287.518	-347.361		-446.656	-347.361	123523	78590.4
50.4	-575.924	-282.224	-535.106	-615.336	-362.288	-391.272	-523.582	-287.518	-446.656			-305.24	-121.112	-472.4	-316.534	-466.598	-443.336	-368.486	-327.764	-281.764	-344.804		-446.656	-344.804	123542	78479.9
50.44	-575.924	-282.224	-535.106	-615.336	-362.288	-391.272	-523.582	-287.518	-446.656			-305.24	-121.112	-472.4	-316.534	-472.352	-443.336	-368.486	-333.518	-287.518	-346.722		-446.656	-346.722	123384	78749.7
50.48	-581.678	-276.47	-535.106	-615.336	-362.288	-391.272	-517.828	-287.518	-445.937			-305.24	-121.112	-472.4	-316.534	-478.106	-443.336	-362.732	-333.518	-281.764	-346.082		-445.937	-346.082	123225	78385.3
50.52	-581.678	-282.224	-529.352	-615.336	-362.288	-391.272	-517.828	-287.518	-445.937			-305.24	-121.112	-472.4	-316.534	-466.598	-443.336	-362.732	-333.518	-281.764	-344.804		-445.937	-344.804	123423	78274.7
50.56	-581.678	-282.224	-535.106	-615.336	-362.288	-391.272	-517.828	-287.518	-446.656			-305.24	-121.112	-472.4	-316.534	-472.352	-443.336	-362.732	-333.518	-281.764	-345.443		-446.656	-345.443	123443	78543.7
50.6	-581.678	-282.224	-529.352	-615.336	-362.288	-391.272	-517.828	-287.518	-445.937			-305.24	-121.112	-472.4	-316.534	-472.352	-443.336	-368.486	-333.518	-281.764	-346.082		-445.937	-346.082	123284	78813.2
50.64	-581.678	-282.224	-529.352	-615.336	-362.288	-391.272	-517.828	-287.518	-445.937			-305.24	-121.112	-472.4	-316.534	-472.352	-443.336	-374.24	-333.518	-281.764	-346.722		-445.937	-346.722	123126	78575.1
50.68	-581.678	-282.224	-529.352	-615.336	-362.288	-391.272	-512.074	-287.518	-445.218			-305.24	-121.112	-472.4	-310.78	-466.598	-443.336	-368.486	-333.518	-281.764	-344.804		-445.218	-344.804	122967	78338
50.72	-581.678	-282.224	-529.352	-615.336	-356.534	-391.272	-517.828	-287.518	-445.218			-305.24	-121.112	-472.4	-310.78	-466.598	-443.336	-368.486	-333.518	-287.518	-345.443		-445.218	-345.443	122809	78480.5
50.76	-581.678	-276.47	-529.352	-615.336	-356.534	-391.272	-517.828	-287.518	-444.499			-305.24	-121.112	-472.4	-310.78	-466.598	-443.336	-368.486	-333.518	-287.518	-345.443		-444.499	-345.443	123007	78496.4
50.8	-587.432	-282.224	-529.352	-615.336	-356.534	-391.272	-517.828	-287.518	-445.937			-305.24	-121.112	-472.4	-310.78	-472.352	-443.336	-368.486	-333.518	-281.764	-345.443		-445.937	-345.443	123205	78385.6
50.84	-581.678	-282.224	-529.352	-615.336	-356.534	-391.272	-517.828	-287.518	-445.218			-305.24	-121.112	-472.4	-310.78	-472.352	-437.582	-368.486	-333.518	-281.764	-344.804		-445.218	-344.804	123047	78148.4
50.88	-581.678	-282.224	-529.352	-615.336	-356.534	-391.272	-517.828	-287.518	-445.218			-305.24	-121.112	-472.4	-305.026	-472.352	-437.582	-368.486	-333.518	-281.764	-344.164		-445.218	-344.164	123245	78038
50.92	-587.432	-282.224	-529.352	-615.336	-356.534	-391.272	-517.828	-287.518	-445.937			-305.24	-121.112	-472.4	-310.78	-472.352	-437.582	-368.486	-327.764	-281.764	-344.164		-445.937	-344.164	123443	78180.1
50.96	-587.432	-282.224	-529.352	-615.336	-356.534	-391.272	-517.828	-287.518	-445.937			-305.24	-121.112	-472.4	-310.78	-472.352	-437.582	-368.486	-333.518	-281.764	-344.804		-445.937	-344.804	123463	78322.4
51	-587.432	-282.224	-529.352	-615.336	-356.534	-391.272	-517.828	-287.518	-445.937			-305.24	-121.112	-472.4	-310.78	-472.352	-437.582	-368.486	-333.518	-281.764	-344.804		-445.937	-344.804	123304	78591.3
51.04	-581.678	-282.224	-529.352	-615.336	-356.534	-391.272	-517.828	-287.518	-445.218			-305.24	-126.866	-472.4	-310.78	-478.106	-437.582	-368.486	-333.518	-281.764	-346.082		-445.218	-346.082	123146	78607.2
51.08	-581.678	-282.224	-529.352	-615.336	-356.534	-391.272	-517.828	-287.518	-445.218			-305.24	-121.112	-472.4	-305.026	-472.352	-437.582	-368.486	-333.518	-287.518	-344.804		-445.218	-344.804	122987	78496.5
51.12	-581.678	-282.224	-529.352	-615.336	-356.534	-391.272	-512.074	-287.518	-444.499			-305.24	-121.112	-472.4	-310.78	-483.86	-437.582	-362.732	-333.518	-281.764	-345.443		-444.499	-345.443	122829	78258.8
51.16	-581.678	-282.224	-529.352	-615.336	-356.534	-391.272	-512.074	-287.518	-444.499			-305.24	-121.112	-472.4	-310.78	-472.352	-437.582	-362.732	-327.764	-281.764	-343.525		-444.499	-343.525	123027	77769.9
51.2	-581.678	-282.224	-529.352	-615.336	-356.534	-391.272	-517.828	-287.518	-445.218			-305.24	-121.112	-472.4	-305.026	-472.352	-437.582	-356.978	-333.518	-281.764	-342.886		-445.218	-342.886	123225	77911.6
51.24	-587.432	-276.47	-529.352	-615.336	-356.534	-391.272	-517.828	-287.518	-445.218			-305.24	-115.358	-472.4	-310.78	-483.86	-437.582	-356.978	-333.518	-281.764	-344.164		-445.218	-344.164	122888	78180.2
51.28	-575.924	-276.47	-529.352	-615.336	-356.534	-391.272	-517.828	-287.518	-443.779			-305.24	-121.112	-472.4	-310.78	-472.352	-437.582	-362.732	-333.518	-281.764	-344.164		-443.779	-344.164	122730	78322.5
51.32	-575.924	-282.224	-529.352	-615.336	-356.534	-391.272	-517.828	-287.518	-444.499			-305.24	-121.112	-472.4	-310.78	-478.106	-437.582	-362.732	-333.518	-281.764	-344.804		-444.499	-344.804	122750	78465
51.36	-575.924	-282.224	-529.352	-615.336	-356.534	-391.272	-512.074	-287.518	-443.779			-305.24	-121.112	-472.4	-310.78	-478.106	-437.582	-362.732	-333.518	-281.764	-344.804		-443.779	-344.804	122591	78480.8
51.4	-581.678	-276.47	-529.352	-615.336	-356.534	-391.272	-512.074	-287.518	-443.779			-305.24	-121.112	-472.4	-310.78	-478.106	-437.582	-362.732	-333.518	-281.764	-344.804		-443.779	-344.804	122789	78243.3
51.44	-575.924	-276.47	-529.352	-621.09	-356.534	-391.272	-517.828	-287.518	-444.499			-305.24	-121.112	-472.4	-305.026	-472.352	-437.582	-362.732	-333.518	-281.764	-343.525		-444.499	-343.525	122809	78132.9
51.48	-575.924	-270.716	-529.352	-621.09	-356.534	-391.272	-517.828	-287.518	-443.779			-305.24	-121.112	-472.4	-310.78	-472.352	-437.582	-362.732	-333.518	-281.764	-344.164		-443.779	-344.164	122829	78275.2
51.52	-575.924	-276.47	-529.352	-621.09	-356.534	-391.272	-517.828	-287.518	-444.499			-305.24	-126.866	-472.4	-310.78	-472.352	-437.582	-362.732	-327.764	-281.764	-344.164		-444.499	-344.164	122849	78038
51.56	-575.924	-276.47	-529.352	-621.09	-356.534	-391.272	-512.074	-287.518	-443.779			-305.24	-121.112	-466.646	-310.78	-472.352	-437.582	-362.732	-327.764	-281.764	-342.886		-443.779	-342.886	122690	78053.8
51.6	-581.678	-270.716	-529.352	-621.09	-356.534	-391.272	-512.074	-287.518	-443.779			-305.24	-121.112	-466.646	-310.78	-478.106	-437.582	-362.732	-327.764	-287.518	-344.164		-443.779	-344.164	122888	78069.6
51.64	-575.924	-276.47	-529.352	-621.09	-356.534	-391.272	-517.828	-287.518	-444.499			-305.24	-121.112	-460.892	-310.78	-472.352	-437.582	-362.732	-327.764	-287.518	-342.886		-444.499	-342.886	122730	78085.4
51.68	-575.924	-270.716	-529.352	-621.09	-356.534	-391.272	-512.074	-287.518	-443.06			-305.24	-121.112	-460.892	-310.78	-483.86	-437.582	-362.732	-333.518	-281.764	-344.164		-443.06	-344.164	122572	77974.7
51.72	-575.924	-276.47	-529.352	-621.09	-356.534	-391.272	-512.074	-287.518	-443.779			-305.24	-121.112	-460.892	-310.78	-472.352	-437.582	-362.732	-327.764	-281.764	-342.246		-443.779	-342.246	122770	77612.7
51.76	-575.924	-276.47	-529.352	-621.09	-356.534	-391.272	-512.074	-287.518	-443.779			-305.24	-121.112	-460.892	-310.78	-472.352	-437.582	-362.732	-322.01	-287.518	-342.246		-443.779	-342.246	122968	77628.4
51.8	-575.924	-276.47	-529.352	-621.09	-356.534	-391.272	-517.828	-287.518	-444.499			-305.24	-121.112	-460.892	-310.78	-478.106	-437.582	-356.978	-327.764	-281.764	-342.246		-444.499	-342.246	122809	77644.2
51.84	-575.924	-270.716	-529.352	-621.09	-356.534	-391.272	-512.074	-287.518	-443.06			-305.24	-121.112	-460.892	-310.78	-472.352	-437.582	-356.978	-333.518	-281.764	-342.246		-443.06	-342.246	122651	77408
51.88	-575.924	-276.47	-529.352	-621.09	-356.534	-391.272	-512.074	-287.518	-443.779			-305.24	-121.112	-460.892	-310.78	-472.352	-437.582	-351.224	-333.518	-276.01	-340.968		-443.779	-340.968	122849	77298.1
51.92	-575.924	-276.47	-529.352	-621.09	-356.534	-391.272	-517.828	-281.764	-443.779			-305.24	-121.112	-460.892	-310.78	-472.352	-437.582	-351.224	-333.518	-281.764	-341.607		-443.779	-341.607	122334	77188.1
51.96	-581.678	-276.47	-529.352	-598.074	-356.534	-391.272	-517.828	-281.764	-441.622			-305.24	-121.112	-460.892	-305.026	-472.352	-437.582	-351.224	-327.764	-281.764	-340.328		-441.622	-340.328	122176	77329.2
52	-575.924	-276.47	-529.352	-621.09	-356.534	-391.272	-512.074	-281.764	-443.06			-305.24	-115.358	-460.892	-310.78	-483.86	-437.582	-356.978	-327.764	-281.764	-342.246		-443.06	-342.246	122908	77597
52.04	-581.678	-276.47	-529.352	-621.09	-356.534	-391.272	-517.828	-281.764	-444.499			-305.24	-121.112	-460.892	-305.026	-478.106	-437.582	-356.978	-327.764	-281.764	-341.607		-444.499	-341.607	122214	77486.9
52.08	-575.924	-276.47	-529.352	-598.074	-356.534	-391.272	-512.074	-281.764	-440.183			-305.24	-121.112	-460.892	-305.026	-472.352	-437.582	-362.732	-327.764	-281.764	-341.607		-440.183	-341.607	121171	77880.2
52.12	-575.924	-276.47	-529.352	-598.074	-356.534	-391.272	-512.074	-281.764	-440.183			-305.24	-126.866	-460.892	-305.026	-472.352	-437.582	-362.732	-333.518	-287.518	-343.525		-440.183	-343.525	121899	78149
52.16	-575.924	-276.47	-529.352	-621.09	-356.534	-391.272	-512.074	-281.764	-443.06			-305.24	-121.112	-460.892	-305.026	-472.352	-437.582	-362.732	-333.518	-287.518	-342.886		-443.06	-342.886	122631	78038.5
52.2	-575.924	-276.47	-529.352	-621.09	-356.534	-391.272	-512.074	-281.764	-443.06			-305.24	-121.112	-460.892	-305.026	-472.352	-437.582	-362.732	-333.518	-287.518	-342.886		-443.06	-342.886	122473	77675.4
52.24	-570.17	-276.47	-529.352	-621.09	-356.534	-391.272	-512.074	-281.764	-442.341			-305.24	-121.112	-460.892	-299.272	-472.352	-437.582	-362.732	-327.764	-281.764	-340.968		-442.341	-340.968	122493	77691.1
52.28	-575.924	-276.47	-529.352	-621.09	-356.534	-391.272	-512.074	-281.764	-443.06			-305.24	-121.112	-460.892	-305.026	-483.86	-437.582	-362.732	-327.764	-281.764	-342.886		-443.06	-342.886	122513	77580.6
52.32	-575.924	-270.716	-529.352	-621.09	-356.534	-391.272	-512.074	-281.764	-442.341			-305.24	-121.112	-460.892	-299.272	-472.352	-437.582	-362.732	-327.764	-276.01	-340.328		-442.341	-340.328	122355	77345.3
52.36	-575.924	-276.47	-529.352	-621.09	-356.534	-391.272	-506.32	-281.764	-442.341			-305.24	-121.112	-460.892	-305.026	-472.352	-437.582	-362.732	-327.764	-281.764	-341.607		-442.341	-341.607	122374	77864.8
52.4	-575.924	-276.47	-529.352	-621.09	-356.534	-391.272	-506.32	-281.764	-442.341			-305.24	-121.112	-460.892	-310.78	-472.352	-437.582	-362.732	-333.518	-281.764	-342.886		-442.341	-342.886	121682	78007
52.44	-575.924	-276.47	-529.352	-598.074	-356.534	-391.272	-506.32	-281.764	-439.464			-305.24	-121.112	-460.892	-305.026	-472.352	-437.582	-362.732	-327.764	-287.518	-342.246		-439.464	-342.246	121702	77770.4
52.48	-575.924	-276.47	-529.352	-621.09	-356.534	-391.272	-506.32	-281.764	-442.341			-305.24	-121.112	-460.892	-305.026	-472.352	-437.582	-362.732	-327.764	-281.764	-341.607		-442.341	-341.607	122434	77660.2
52.52	-575.924	-276.47	-529.352	-621.09	-356.534	-391.272	-506.32	-281.764	-442.341			-305.24	-115.358	-460.892	-305.026	-472.352	-437.582	-362.732	-327.764	-287.518	-341.607		-442.341	-341.607	122631	77676
52.56	-581.678	-276.47	-529.352	-621.09	-356.534	-391.272	-506.32	-281.764	-443.06			-305.24	-121.112	-460.892	-305.026	-472.352	-437.582	-362.732	-327.764	-281.764	-341.607		-443.06	-341.607	122651	77565.7
52.6	-575.924	-276.47	-529.352	-621.09	-356.534	-391.272	-506.32	-281.764	-442.341			-305.24	-121.112	-460.892	-305.026	-472.352	-437.582	-356.978	-327.764	-281.764	-340.968		-442.341	-340.968	121781	77455.7
52.64	-575.924	-276.47	-529.352	-598.074	-356.534	-391.272	-506.32	-281.764	-439.464			-305.24	-121.112	-460.892	-305.026	-472.352	-437.582	-356.978	-327.764	-281.764	-340.968		-439.464	-340.968	121624	77345.6
52.68	-575.924	-270.716	-529.352	-621.09	-356.534	-391.272	-506.32	-281.764	-441.622			-305.24	-121.112	-460.892	-305.026	-472.352	-437.582	-351.224	-327.764	-281.764	-340.328		-441.622	-340.328	122355	77235.7
52.72	-575.924	-276.47	-529.352	-621.09	-356.534	-391.272	-506.32	-281.764	-442.341			-305.24	-121.112	-460.892	-299.272	-478.106	-437.582	-351.224	-327.764	-281.764	-340.328		-442.341	-340.328	122552	77377.1
52.76	-575.924	-276.47	-529.352	-621.09	-356.534	-391.272	-506.32	-281.764	-442.341			-305.24	-121.112	-460.892	-305.026	-472.352	-437.582	-351.224	-333.518	-281.764	-340.968		-442.341	-340.968	122394	77392.8
52.8	-575.924	-270.716	-529.352	-621.09	-356.534	-391.272	-506.32	-281.764	-441.622			-305.24	-121.112	-460.892	-299.272	-472.352	-437.582	-356.978	-327.764	-281.764	-340.328		-441.622	-340.328	122058	77534.2
52.84	-575.924	-270.716	-529.352	-615.336	-356.534	-391.272	-506.32	-281.764	-440.902			-305.24	-121.112	-460.892	-299.272	-478.106	-437.582	-356.978	-333.518	-281.764	-341.607		-440.902	-341.607	121901	77676.1
52.88	-575.924	-270.716	-529.352	-615.336	-356.534	-391.272	-506.32	-281.764	-440.902			-305.24	-121.112	-460.892	-293.518	-478.106	-437.582	-362.732	-327.764	-281.764	-340.968		-440.902	-340.968	121920	77440
52.92	-575.924	-270.716	-529.352	-615.336	-356.534	-391.272	-506.32	-281.764	-440.902			-305.24	-115.358	-460.892	-299.272	-472.352	-437.582	-362.732	-327.764	-281.764	-340.328		-440.902	-340.328	122295	77581.5
52.96	-575.924	-276.47	-529.352	-621.09	-356.534	-391.272	-506.32	-281.764	-442.341			-305.24	-121.112	-460.892	-299.272	-472.352	-437.582	-362.732	-327.764	-287.518	-341.607		-442.341	-341.607	121959	77849.5
53	-575.924	-276.47	-529.352	-603.828	-356.534	-385.518	-506.32	-281.764	-439.464			-305.24	-121.112	-460.892	-299.272	-472.352	-437.582	-362.732	-333.518	-281.764	-341.607		-439.464	-341.607	121093	77865.3
53.04	-575.924	-270.716	-529.352	-603.828	-356.534	-385.518	-506.32	-281.764	-438.745			-305.24	-121.112	-460.892	-305.026	-472.352	-437.582	-362.732	-327.764	-281.764	-341.607		-438.745	-341.607	121466	78007.2
53.08	-570.17	-276.47	-529.352	-621.09	-356.534	-385.518	-506.32	-281.764	-440.902			-305.24	-121.112	-460.892	-305.026	-472.352	-437.582	-362.732	-333.518	-281.764	-342.246		-440.902	-342.246	122374	77770.3
53.12	-581.678	-276.47	-529.352	-621.09	-356.534	-385.518	-506.32	-281.764	-442.341			-305.24	-121.112	-460.892	-293.518	-472.352	-431.828	-362.732	-333.518	-281.764	-340.328		-442.341	-340.328	122038	77408.7
53.16	-575.924	-276.47	-529.352	-603.828	-356.534	-385.518	-506.32	-281.764	-439.464			-305.24	-121.112	-460.892	-293.518	-472.352	-431.828	-362.732	-333.518	-281.764	-340.328		-439.464	-340.328	121880	77550.2
53.2	-575.924	-276.47	-529.352	-621.09	-356.534	-385.518	-506.32	-281.764	-441.622			-305.24	-121.112	-460.892	-299.272	-472.352	-431.828	-362.732	-327.764	-287.518	-340.968		-441.622	-340.968	121900	77440
53.24	-575.924	-276.47	-529.352	-603.828	-356.534	-385.518	-506.32	-281.764	-439.464			-305.24	-121.112	-460.892	-293.518	-472.352	-431.828	-362.732	-327.764	-281.764	-339.689		-439.464	-339.689	122274	77204.5
53.28	-581.678	-276.47	-529.352	-626.844	-356.534	-385.518	-506.32	-281.764	-443.06			-299.486	-121.112	-460.892	-299.272	-472.352	-431.828	-362.732	-327.764	-281.764	-339.689		-443.06	-339.689	122116	77094.6
53.32	-575.924	-270.716	-529.352	-603.828	-356.534	-385.518	-506.32	-281.764	-438.745			-299.486	-121.112	-460.892	-299.272	-472.352	-431.828	-362.732	-327.764	-276.01	-339.05		-438.745	-339.05	121251	76859.4
53.36	-575.924	-276.47	-529.352	-603.828	-356.534	-385.518	-506.32	-281.764	-439.464			-299.486	-121.112	-455.138	-293.518	-472.352	-431.828	-362.732	-327.764	-281.764	-338.41		-439.464	-338.41	121802	76624.6
53.4	-575.924	-270.716	-529.352	-621.09	-356.534	-385.518	-506.32	-281.764	-440.902			-299.486	-121.112	-455.138	-299.272	-472.352	-431.828	-356.978	-327.764	-276.01	-337.771		-440.902	-337.771	121644	76640.3
53.44	-575.924	-270.716	-529.352	-603.828	-356.534	-385.518	-506.32	-281.764	-438.745			-299.486	-121.112	-455.138	-299.272	-472.352	-431.828	-356.978	-327.764	-281.764	-338.41		-438.745	-338.41	121133	76906.5
53.48	-575.924	-270.716	-529.352	-603.828	-356.534	-385.518	-506.32	-281.764	-438.745			-299.486	-121.112	-455.138	-299.272	-472.352	-431.828	-362.732	-327.764	-281.764	-339.05		-438.745	-339.05	121152	77047.7
53.52	-575.924	-270.716	-529.352	-603.828	-356.534	-385.518	-506.32	-281.764	-438.745			-299.486	-121.112	-455.138	-299.272	-472.352	-431.828	-362.732	-327.764	-281.764	-339.05		-438.745	-339.05	121172	76937.9
53.56	-575.924	-270.716	-529.352	-603.828	-356.534	-385.518	-506.32	-281.764	-438.745			-299.486	-121.112	-455.138	-299.272	-472.352	-431.828	-362.732	-327.764	-276.01	-338.41		-438.745	-338.41	121015	76953.6
53.6	-575.924	-270.716	-529.352	-603.828	-356.534	-385.518	-506.32	-276.01	-438.025			-299.486	-121.112	-455.138	-299.272	-472.352	-431.828	-362.732	-327.764	-281.764	-339.05		-438.025	-339.05	121388	77220.3
53.64	-575.924	-270.716	-529.352	-621.09	-356.534	-385.518	-506.32	-276.01	-440.183			-299.486	-121.112	-455.138	-299.272	-472.352	-431.828	-362.732	-327.764	-287.518	-339.689		-440.183	-339.689	121763	77236
53.68	-570.17	-270.716	-529.352	-621.09	-356.534	-385.518	-506.32	-276.01	-439.464			-299.486	-121.112	-455.138	-299.272	-472.352	-431.828	-362.732	-327.764	-281.764	-339.05		-439.464	-339.05	121783	77000.7
53.72	-575.924	-270.716	-529.352	-621.09	-356.534	-385.518	-506.32	-276.01	-440.183			-299.486	-115.358	-455.138	-299.272	-472.352	-431.828	-362.732	-327.764	-281.764	-338.41		-440.183	-338.41	121270	76891
53.76	-575.924	-264.962	-529.352	-603.828	-356.534	-385.518	-506.32	-276.01	-437.306			-299.486	-121.112	-455.138	-299.272	-472.352	-431.828	-362.732	-327.764	-276.01	-338.41		-437.306	-338.41	120583	77032
53.8	-570.17	-270.716	-529.352	-603.828	-356.534	-385.518	-506.32	-276.01	-437.306			-299.486	-121.112	-455.138	-299.272	-472.352	-431.828	-362.732	-327.764	-281.764	-339.05		-437.306	-339.05	120779	77173.3
53.84	-575.924	-270.716	-529.352	-603.828	-356.534	-385.518	-506.32	-276.01	-438.025			-299.486	-121.112	-455.138	-299.272	-472.352	-431.828	-362.732	-327.764	-281.764	-339.05		-438.025	-339.05	121329	77314.6
53.88	-575.924	-270.716	-523.598	-621.09	-356.534	-385.518	-506.32	-276.01	-439.464			-299.486	-121.112	-455.138	-299.272	-472.352	-431.828	-362.732	-327.764	-287.518	-339.689		-439.464	-339.689	121172	77204.6
53.92	-575.924	-270.716	-523.598	-603.828	-356.534	-385.518	-506.32	-276.01	-437.306			-299.486	-115.358	-455.138	-299.272	-472.352	-431.828	-362.732	-327.764	-281.764	-338.41		-437.306	-338.41	120661	77094.9
53.96	-575.924	-270.716	-523.598	-603.828	-356.534	-385.518	-506.32	-276.01	-437.306			-299.486	-121.112	-455.138	-299.272	-472.352	-431.828	-362.732	-327.764	-281.764	-339.05		-437.306	-339.05	120681	77110.6
54	-575.924	-270.716	-523.598	-603.828	-356.534	-385.518	-506.32	-276.01	-437.306			-299.486	-121.112	-455.138	-293.518	-472.352	-431.828	-356.978	-327.764	-287.518	-338.41		-437.306	-338.41	121231	77126.3
54.04	-575.924	-270.716	-523.598	-621.09	-356.534	-385.518	-506.32	-276.01	-439.464			-299.486	-121.112	-455.138	-293.518	-472.352	-431.828	-362.732	-327.764	-287.518	-339.05		-439.464	-339.05	121783	77267.7
54.08	-575.924	-270.716	-523.598	-621.09	-356.534	-385.518	-506.32	-276.01	-439.464			-299.486	-115.358	-455.138	-299.272	-472.352	-431.828	-362.732	-327.764	-287.518	-339.05		-439.464	-339.05	121270	77157.7
54.12	-575.924	-270.716	-523.598	-603.828	-356.534	-385.518	-506.32	-276.01	-437.306			-299.486	-115.358	-455.138	-293.518	-472.352	-431.828	-362.732	-327.764	-287.518	-338.41		-437.306	-338.41	120760	77173.4
54.16	-575.924	-270.716	-523.598	-603.828	-356.534	-385.518	-506.32	-276.01	-437.306			-299.486	-115.358	-455.138	-299.272	-472.352	-431.828	-362.732	-327.764	-287.518	-339.05		-437.306	-339.05	121309	77314.8
54.2	-575.924	-270.716	-523.598	-621.09	-356.534	-385.518	-506.32	-276.01	-439.464			-299.486	-115.358	-455.138	-299.272	-472.352	-431.828	-362.732	-327.764	-287.518	-339.05		-439.464	-339.05	121329	77204.9
54.24	-575.924	-270.716	-523.598	-603.828	-356.534	-385.518	-506.32	-276.01	-437.306			-299.486	-115.358	-455.138	-299.272	-472.352	-431.828	-362.732	-327.764	-281.764	-338.41		-437.306	-338.41	120642	76969.5
54.28	-575.924	-264.962	-523.598	-603.828	-356.534	-385.518	-506.32	-276.01	-436.587			-299.486	-115.358	-455.138	-293.518	-472.352	-431.828	-362.732	-327.764	-281.764	-337.771		-436.587	-337.771	120485	76859.9
54.32	-575.924	-270.716	-523.598	-603.828	-356.534	-385.518	-500.566	-276.01	-436.587			-299.486	-115.358	-455.138	-293.518	-472.352	-431.828	-362.732	-327.764	-281.764	-337.771		-436.587	-337.771	120505	76875.6
54.36	-575.924	-264.962	-523.598	-603.828	-356.534	-385.518	-506.32	-276.01	-436.587			-299.486	-109.604	-455.138	-299.272	-472.352	-431.828	-362.732	-327.764	-281.764	-337.771		-436.587	-337.771	120701	76891.3
54.4	-575.924	-270.716	-523.598	-603.828	-356.534	-385.518	-506.32	-276.01	-437.306			-299.486	-109.604	-455.138	-293.518	-472.352	-431.828	-362.732	-327.764	-287.518	-337.771		-437.306	-337.771	120720	77032.3
54.44	-575.924	-264.962	-523.598	-603.828	-356.534	-385.518	-506.32	-276.01	-436.587			-299.486	-115.358	-455.138	-293.518	-472.352	-431.828	-362.732	-327.764	-287.518	-338.41		-436.587	-338.41	120917	76922.4
54.48	-570.17	-264.962	-523.598	-621.09	-356.534	-385.518	-506.32	-276.01	-438.025			-299.486	-109.604	-449.384	-299.272	-472.352	-431.828	-362.732	-327.764	-281.764	-337.132		-438.025	-337.132	121468	76687.7
54.52	-575.924	-264.962	-523.598	-621.09	-356.534	-385.518	-506.32	-276.01	-438.745			-299.486	-109.604	-449.384	-299.272	-472.352	-431.828	-362.732	-327.764	-281.764	-337.132		-438.745	-337.132	120955	76953.8
54.56	-575.924	-264.962	-523.598	-603.828	-356.534	-385.518	-500.566	-276.01	-435.868			-299.486	-115.358	-449.384	-299.272	-472.352	-431.828	-356.978	-327.764	-293.272	-338.41		-435.868	-338.41	120798	76843.9
54.6	-575.924	-264.962	-523.598	-621.09	-356.534	-385.518	-500.566	-276.01	-438.025			-299.486	-109.604	-449.384	-293.518	-472.352	-431.828	-356.978	-327.764	-287.518	-336.492		-438.025	-336.492	120818	76359.5
54.64	-575.924	-264.962	-523.598	-603.828	-356.534	-385.518	-500.566	-276.01	-435.868			-299.486	-109.604	-449.384	-299.272	-472.352	-431.828	-351.224	-327.764	-281.764	-335.853		-435.868	-335.853	120309	76499.9
54.68	-575.924	-264.962	-523.598	-603.828	-356.534	-385.518	-500.566	-276.01	-435.868			-299.486	-115.358	-449.384	-293.518	-472.352	-431.828	-356.978	-327.764	-287.518	-337.132		-435.868	-337.132	120328	76640.8
54.72	-575.924	-259.208	-523.598	-603.828	-356.534	-385.518	-506.32	-276.01	-435.868			-299.486	-115.358	-449.384	-287.764	-472.352	-431.828	-356.978	-327.764	-287.518	-336.492		-435.868	-336.492	120348	76656.5
54.76	-564.416	-259.208	-523.598	-621.09	-356.534	-385.518	-500.566	-276.01	-435.868			-299.486	-109.604	-449.384	-293.518	-472.352	-431.828	-362.732	-327.764	-287.518	-337.132		-435.868	-337.132	120368	76672.2
54.8	-570.17	-264.962	-523.598	-603.828	-356.534	-385.518	-506.32	-276.01	-435.868			-299.486	-109.604	-449.384	-287.764	-472.352	-431.828	-362.732	-327.764	-287.518	-336.492		-435.868	-336.492	120211	76562.7
54.84	-570.17	-264.962	-523.598	-603.828	-356.534	-385.518	-500.566	-276.01	-435.148			-299.486	-109.604	-449.384	-287.764	-472.352	-431.828	-362.732	-327.764	-287.518	-336.492		-435.148	-336.492	119878	76578.4
54.88	-564.416	-264.962	-523.598	-603.828	-356.534	-385.518	-506.32	-270.256	-434.429			-299.486	-109.604	-449.384	-293.518	-472.352	-431.828	-362.732	-327.764	-281.764	-336.492		-434.429	-336.492	120073	76719.1
54.92	-570.17	-264.962	-523.598	-615.336	-356.534	-385.518	-500.566	-270.256	-435.868			-299.486	-109.604	-449.384	-293.518	-472.352	-431.828	-362.732	-327.764	-287.518	-337.132		-435.868	-337.132	119917	76734.8
54.96	-570.17	-264.962	-523.598	-603.828	-356.534	-385.518	-500.566	-264.502	-433.71			-299.486	-115.358	-449.384	-287.764	-472.352	-431.828	-362.732	-327.764	-281.764	-336.492		-433.71	-336.492	119409	76750.5
55	-570.17	-259.208	-523.598	-603.828	-356.534	-385.518	-506.32	-264.502	-433.71			-299.486	-115.358	-449.384	-293.518	-472.352	-431.828	-362.732	-327.764	-281.764	-337.132		-433.71	-337.132	119956	76766.2
55.04	-570.17	-264.962	-523.598	-621.09	-356.534	-385.518	-500.566	-264.502	-435.868			-299.486	-109.604	-449.384	-293.518	-472.352	-431.828	-362.732	-327.764	-281.764	-336.492		-435.868	-336.492	120152	76531.5
55.08	-570.17	-264.962	-523.598	-603.828	-356.534	-385.518	-506.32	-264.502	-434.429			-299.486	-109.604	-449.384	-287.764	-472.352	-431.828	-362.732	-327.764	-281.764	-335.853		-434.429	-335.853	119467	76797.1
55.12	-570.17	-259.208	-523.598	-603.828	-356.534	-385.518	-500.566	-264.502	-432.991			-299.486	-115.358	-449.384	-293.518	-472.352	-431.828	-362.732	-327.764	-287.518	-337.771		-432.991	-337.771	119136	76938.4
55.16	-570.17	-259.208	-523.598	-603.828	-356.534	-385.518	-500.566	-264.502	-432.991			-299.486	-109.604	-443.63	-287.764	-472.352	-431.828	-362.732	-327.764	-293.272	-336.492		-432.991	-336.492	118980	76703.7
55.2	-564.416	-264.962	-517.844	-603.828	-356.534	-385.518	-500.566	-264.502	-432.271			-299.486	-109.604	-443.63	-293.518	-478.106	-431.828	-362.732	-327.764	-281.764	-336.492		-432.271	-336.492	118824	76719.3
55.24	-570.17	-259.208	-517.844	-603.828	-356.534	-385.518	-500.566	-264.502	-432.271			-299.486	-109.604	-443.63	-293.518	-472.352	-431.828	-362.732	-327.764	-287.518	-336.492		-432.271	-336.492	119019	76484.5
55.28	-570.17	-264.962	-517.844	-603.828	-356.534	-385.518	-500.566	-264.502	-432.991			-299.486	-109.604	-449.384	-287.764	-472.352	-431.828	-356.978	-327.764	-281.764	-335.214		-432.991	-335.214	118863	76375.3
55.32	-570.17	-259.208	-517.844	-598.074	-356.534	-385.518	-500.566	-264.502	-431.552			-299.486	-109.604	-449.384	-293.518	-472.352	-431.828	-356.978	-327.764	-281.764	-335.853		-431.552	-335.853	119057	76516
55.36	-564.416	-264.962	-517.844	-615.336	-356.534	-385.518	-500.566	-264.502	-433.71			-299.486	-115.358	-449.384	-287.764	-472.352	-431.828	-356.978	-327.764	-281.764	-335.853		-433.71	-335.853	119429	76531.7
55.4	-570.17	-264.962	-517.844	-598.074	-356.534	-385.518	-506.32	-264.502	-432.991			-299.486	-109.604	-449.384	-293.518	-472.352	-431.828	-356.978	-327.764	-281.764	-335.853		-432.991	-335.853	119448	76672.4
55.44	-570.17	-264.962	-517.844	-603.828	-356.534	-385.518	-506.32	-264.502	-433.71			-299.486	-115.358	-449.384	-293.518	-472.352	-431.828	-356.978	-327.764	-281.764	-336.492		-433.71	-336.492	119468	76562.8
55.48	-564.416	-264.962	-517.844	-603.828	-356.534	-385.518	-506.32	-264.502	-432.991			-299.486	-103.85	-449.384	-287.764	-472.352	-431.828	-356.978	-327.764	-287.518	-335.214		-432.991	-335.214	119312	76328.6
55.52	-570.17	-264.962	-517.844	-603.828	-356.534	-385.518	-500.566	-264.502	-432.991			-299.486	-103.85	-449.384	-287.764	-472.352	-431.828	-356.978	-327.764	-287.518	-335.214		-432.991	-335.214	119331	76344.3
55.56	-570.17	-264.962	-517.844	-603.828	-356.534	-385.518	-500.566	-264.502	-432.991			-299.486	-103.85	-449.384	-293.518	-472.352	-431.828	-356.978	-327.764	-281.764	-335.214		-432.991	-335.214	119175	76359.9
55.6	-570.17	-259.208	-517.844	-598.074	-356.534	-385.518	-506.32	-264.502	-432.271			-299.486	-103.85	-449.384	-287.764	-472.352	-431.828	-356.978	-327.764	-287.518	-335.214		-432.271	-335.214	119019	76500.5
55.64	-564.416	-264.962	-517.844	-603.828	-356.534	-385.518	-500.566	-264.502	-432.271			-299.486	-109.604	-449.384	-293.518	-472.352	-431.828	-356.978	-327.764	-281.764	-335.853		-432.271	-335.853	119214	76516.1
55.68	-570.17	-264.962	-517.844	-603.828	-356.534	-385.518	-500.566	-264.502	-432.991			-299.486	-109.604	-449.384	-287.764	-472.352	-431.828	-356.978	-327.764	-281.764	-335.214		-432.991	-335.214	119233	76281.8
55.72	-570.17	-259.208	-517.844	-598.074	-356.534	-385.518	-506.32	-264.502	-432.271			-299.486	-103.85	-449.384	-287.764	-472.352	-431.828	-356.978	-327.764	-281.764	-334.574		-432.271	-334.574	119429	75923.2
55.76	-564.416	-264.962	-517.844	-615.336	-356.534	-385.518	-500.566	-264.502	-433.71			-299.486	-109.604	-437.876	-287.764	-472.352	-431.828	-351.224	-327.764	-281.764	-333.296		-433.71	-333.296	119624	75938.7
55.8	-570.17	-253.454	-517.844	-615.336	-356.534	-385.518	-500.566	-264.502	-432.991			-299.486	-109.604	-443.63	-293.518	-472.352	-431.828	-351.224	-327.764	-281.764	-334.574		-432.991	-334.574	119644	76453.5
55.84	-570.17	-259.208	-517.844	-615.336	-356.534	-385.518	-500.566	-264.502	-433.71			-299.486	-109.604	-443.63	-293.518	-478.106	-431.828	-356.978	-327.764	-281.764	-335.853		-433.71	-335.853	118783	76344
55.88	-564.416	-247.7	-517.844	-598.074	-356.534	-385.518	-500.566	-264.502	-429.394			-299.486	-103.85	-443.63	-287.764	-472.352	-431.828	-356.978	-327.764	-281.764	-333.935		-429.394	-333.935	118628	75985.7
55.92	-570.17	-253.454	-517.844	-615.336	-356.534	-385.518	-500.566	-264.502	-432.991			-299.486	-103.85	-437.876	-287.764	-472.352	-431.828	-356.978	-327.764	-287.518	-333.935		-432.991	-333.935	118999	76375.2
55.96	-570.17	-253.454	-517.844	-598.074	-356.534	-385.518	-500.566	-264.502	-430.833			-299.486	-109.604	-443.63	-293.518	-472.352	-431.828	-356.978	-327.764	-287.518	-335.853		-430.833	-335.853	118143	76265.6
56	-564.416	-241.946	-517.844	-603.828	-356.534	-385.518	-500.566	-264.502	-429.394			-299.486	-103.85	-437.876	-287.764	-472.352	-431.828	-356.978	-327.764	-281.764	-333.296		-429.394	-333.296	118163	76032.3
56.04	-564.416	-253.454	-517.844	-598.074	-356.534	-385.518	-506.32	-264.502	-430.833			-299.486	-103.85	-437.876	-287.764	-472.352	-431.828	-356.978	-327.764	-293.272	-334.574		-430.833	-334.574	118357	75923
56.08	-564.416	-253.454	-512.09	-598.074	-356.534	-385.518	-506.32	-264.502	-430.114			-299.486	-103.85	-437.876	-282.01	-472.352	-431.828	-356.978	-327.764	-281.764	-332.656		-430.114	-332.656	118202	75690.1
56.12	-570.17	-247.7	-517.844	-598.074	-356.534	-385.518	-500.566	-264.502	-430.114			-299.486	-103.85	-443.63	-282.01	-472.352	-431.828	-356.978	-327.764	-281.764	-333.296		-430.114	-333.296	118221	75954.6
56.16	-564.416	-247.7	-517.844	-598.074	-356.534	-385.518	-506.32	-264.502	-430.114			-299.486	-103.85	-443.63	-282.01	-478.106	-431.828	-356.978	-327.764	-281.764	-333.935		-430.114	-333.935	118241	76219.6
56.2	-570.17	-253.454	-506.336	-598.074	-356.534	-385.518	-500.566	-270.256	-430.114			-299.486	-109.604	-443.63	-282.01	-472.352	-431.828	-356.978	-327.764	-287.518	-334.574		-430.114	-334.574	118785	76360.2
56.24	-570.17	-253.454	-512.09	-603.828	-356.534	-385.518	-506.32	-270.256	-432.271			-299.486	-109.604	-443.63	-287.764	-472.352	-431.828	-356.978	-327.764	-281.764	-334.574		-432.271	-334.574	119156	76001
56.28	-570.17	-253.454	-506.336	-609.582	-350.78	-385.518	-500.566	-276.01	-431.552			-299.486	-103.85	-437.876	-282.01	-472.352	-431.828	-356.978	-327.764	-281.764	-332.656		-431.552	-332.656	119000	75892.2
56.32	-570.17	-247.7	-506.336	-603.828	-356.534	-385.518	-506.32	-276.01	-431.552			-299.486	-103.85	-443.63	-287.764	-472.352	-431.828	-356.978	-327.764	-281.764	-333.935		-431.552	-333.935	118844	76032.6
56.36	-564.416	-247.7	-506.336	-609.582	-356.534	-385.518	-500.566	-276.01	-430.833			-299.486	-103.85	-437.876	-282.01	-472.352	-431.828	-356.978	-327.764	-287.518	-333.296		-430.833	-333.296	118338	75923.6
56.4	-564.416	-247.7	-506.336	-603.828	-356.534	-385.518	-500.566	-270.256	-429.394			-299.486	-103.85	-437.876	-287.764	-472.352	-431.828	-356.978	-327.764	-281.764	-333.296		-429.394	-333.296	118182	76063.8
56.44	-564.416	-253.454	-506.336	-603.828	-356.534	-385.518	-500.566	-270.256	-430.114			-299.486	-109.604	-437.876	-282.01	-472.352	-431.828	-356.978	-327.764	-287.518	-333.935		-430.114	-333.935	118202	76079.4
56.48	-558.662	-253.454	-506.336	-603.828	-356.534	-385.518	-500.566	-270.256	-429.394			-299.486	-103.85	-437.876	-287.764	-472.352	-431.828	-356.978	-327.764	-281.764	-333.296		-429.394	-333.296	118047	76095
56.52	-558.662	-247.7	-512.09	-603.828	-356.534	-385.518	-500.566	-270.256	-429.394			-299.486	-109.604	-443.63	-282.01	-472.352	-431.828	-356.978	-327.764	-281.764	-333.935		-429.394	-333.935	118241	76110.6
56.56	-558.662	-253.454	-506.336	-603.828	-356.534	-385.518	-506.32	-270.256	-430.114			-299.486	-103.85	-437.876	-287.764	-472.352	-431.828	-356.978	-327.764	-281.764	-333.296		-430.114	-333.296	118435	76126.2
56.6	-564.416	-253.454	-506.336	-603.828	-356.534	-385.518	-500.566	-270.256	-430.114			-299.486	-109.604	-443.63	-282.01	-472.352	-431.828	-356.978	-327.764	-281.764	-333.935		-430.114	-333.935	118105	76266.7
56.64	-558.662	-247.7	-506.336	-603.828	-356.534	-385.518	-500.566	-270.256	-428.675			-299.486	-103.85	-443.63	-287.764	-472.352	-431.828	-356.978	-327.764	-281.764	-333.935		-428.675	-333.935	118473	75907.7
56.68	-564.416	-253.454	-512.09	-609.582	-356.534	-385.518	-500.566	-270.256	-431.552			-299.486	-103.85	-437.876	-276.256	-472.352	-431.828	-356.978	-327.764	-281.764	-332.017		-431.552	-332.017	118844	75799
56.72	-564.416	-253.454	-506.336	-603.828	-356.534	-385.518	-500.566	-270.256	-430.114			-299.486	-103.85	-437.876	-282.01	-472.352	-431.828	-356.978	-327.764	-287.518	-333.296		-430.114	-333.296	118513	76064
56.76	-558.662	-253.454	-506.336	-603.828	-356.534	-385.518	-506.32	-270.256	-430.114			-299.486	-103.85	-437.876	-282.01	-472.352	-431.828	-356.978	-327.764	-287.518	-333.296		-430.114	-333.296	118533	76079.6
56.8	-558.662	-253.454	-506.336	-609.582	-356.534	-385.518	-500.566	-270.256	-430.114			-299.486	-103.85	-437.876	-287.764	-472.352	-431.828	-356.978	-327.764	-281.764	-333.296		-430.114	-333.296	118377	75845.8
56.84	-564.416	-253.454	-506.336	-603.828	-356.534	-385.518	-494.812	-270.256	-429.394			-299.486	-103.85	-437.876	-282.01	-472.352	-431.828	-351.224	-327.764	-281.764	-332.017		-429.394	-332.017	118047	75612.7
56.88	-564.416	-253.454	-506.336	-603.828	-356.534	-385.518	-494.812	-264.502	-428.675			-299.486	-103.85	-437.876	-282.01	-472.352	-431.828	-351.224	-327.764	-281.764	-332.017		-428.675	-332.017	117892	75876.9
56.92	-564.416	-253.454	-506.336	-603.828	-356.534	-385.518	-494.812	-264.502	-428.675			-299.486	-103.85	-437.876	-282.01	-478.106	-431.828	-356.978	-327.764	-281.764	-333.296		-428.675	-333.296	117736	76142
56.96	-558.662	-253.454	-506.336	-603.828	-356.534	-385.518	-494.812	-264.502	-427.956			-299.486	-109.604	-437.876	-282.01	-472.352	-431.828	-356.978	-327.764	-281.764	-333.296		-427.956	-333.296	117407	76407.1
57	-564.416	-247.7	-500.582	-603.828	-356.534	-385.518	-494.812	-264.502	-427.237			-299.486	-109.604	-443.63	-282.01	-472.352	-431.828	-356.978	-327.764	-287.518	-334.574		-427.237	-334.574	117078	76297.6
57.04	-558.662	-253.454	-500.582	-603.828	-350.78	-385.518	-494.812	-264.502	-426.517			-299.486	-103.85	-437.876	-282.01	-472.352	-431.828	-356.978	-327.764	-281.764	-332.656		-426.517	-332.656	117097	75939.5
57.08	-558.662	-253.454	-500.582	-603.828	-356.534	-385.518	-494.812	-264.502	-427.237			-299.486	-103.85	-437.876	-282.01	-472.352	-431.828	-356.978	-327.764	-281.764	-332.656		-427.237	-332.656	117117	76328.8
57.12	-558.662	-247.7	-500.582	-603.828	-356.534	-385.518	-494.812	-264.502	-426.517			-299.486	-109.604	-443.63	-287.764	-472.352	-431.828	-356.978	-327.764	-281.764	-334.574		-426.517	-334.574	116962	76469.7
57.16	-558.662	-253.454	-500.582	-603.828	-350.78	-385.518	-494.812	-264.502	-426.517			-299.486	-103.85	-437.876	-282.01	-472.352	-431.828	-356.978	-327.764	-287.518	-333.296		-426.517	-333.296	116982	75986
57.2	-558.662	-253.454	-500.582	-603.828	-350.78	-385.518	-494.812	-264.502	-426.517			-299.486	-98.0961	-437.876	-282.01	-472.352	-431.828	-356.978	-327.764	-281.764	-332.017		-426.517	-332.017	116827	75752.8
57.24	-552.908	-247.7	-500.582	-603.828	-356.534	-385.518	-494.812	-264.502	-425.798			-299.486	-103.85	-437.876	-276.256	-472.352	-431.828	-356.978	-327.764	-281.764	-332.017		-425.798	-332.017	116846	75643.9
57.28	-558.662	-253.454	-500.582	-603.828	-350.78	-385.518	-494.812	-264.502	-426.517			-299.486	-98.0961	-437.876	-270.502	-472.352	-431.828	-356.978	-327.764	-287.518	-331.378		-426.517	-331.378	116692	75783.7
57.32	-552.908	-253.454	-500.582	-603.828	-350.78	-385.518	-489.058	-264.502	-425.079			-299.486	-98.0961	-437.876	-282.01	-472.352	-431.828	-356.978	-327.764	-287.518	-332.656		-425.079	-332.656	116537	75924
57.36	-552.908	-253.454	-500.582	-603.828	-350.78	-385.518	-494.812	-264.502	-425.798			-299.486	-98.0961	-437.876	-276.256	-472.352	-431.828	-356.978	-327.764	-287.518	-332.017		-425.798	-332.017	116904	75815.1
57.4	-558.662	-247.7	-500.582	-609.582	-350.78	-385.518	-494.812	-264.502	-426.517			-299.486	-98.0961	-437.876	-276.256	-472.352	-431.828	-356.978	-327.764	-287.518	-332.017		-426.517	-332.017	116924	75830.6
57.44	-552.908	-253.454	-500.582	-603.828	-350.78	-385.518	-494.812	-264.502	-425.798			-299.486	-103.85	-437.876	-276.256	-472.352	-431.828	-356.978	-327.764	-281.764	-332.017		-425.798	-332.017	116769	75970.7
57.48	-558.662	-253.454	-500.582	-603.828	-350.78	-385.518	-494.812	-258.748	-425.798			-299.486	-98.0961	-437.876	-282.01	-472.352	-431.828	-356.978	-327.764	-287.518	-332.656		-425.798	-332.656	117310	76111
57.52	-558.662	-253.454	-500.582	-609.582	-356.534	-385.518	-500.566	-258.748	-427.956			-299.486	-98.0961	-437.876	-282.01	-472.352	-431.828	-356.978	-327.764	-287.518	-332.656		-427.956	-332.656	117504	75877.2
57.56	-558.662	-253.454	-500.582	-609.582	-350.78	-385.518	-494.812	-258.748	-426.517			-299.486	-98.0961	-437.876	-276.256	-472.352	-431.828	-356.978	-327.764	-281.764	-331.378		-426.517	-331.378	117175	75768.4
57.6	-558.662	-253.454	-500.582	-603.828	-356.534	-385.518	-494.812	-258.748	-426.517			-299.486	-98.0961	-437.876	-276.256	-472.352	-431.828	-356.978	-327.764	-287.518	-332.017		-426.517	-332.017	117194	76033.1
57.64	-558.662	-253.454	-500.582	-603.828	-356.534	-385.518	-494.812	-258.748	-426.517			-299.486	-103.85	-432.122	-282.01	-472.352	-431.828	-356.978	-327.764	-287.518	-332.656		-426.517	-332.656	116866	75799.2
57.68	-552.908	-247.7	-500.582	-603.828	-356.534	-385.518	-494.812	-258.748	-425.079			-299.486	-98.0961	-432.122	-276.256	-472.352	-431.828	-356.978	-327.764	-281.764	-330.738		-425.079	-330.738	116711	75566.4
57.72	-558.662	-247.7	-500.582	-603.828	-356.534	-385.518	-494.812	-258.748	-425.798			-299.486	-98.0961	-432.122	-276.256	-472.352	-431.828	-356.978	-327.764	-287.518	-331.378		-425.798	-331.378	117078	75457.6
57.76	-558.662	-247.7	-500.582	-609.582	-356.534	-385.518	-494.812	-258.748	-426.517			-299.486	-98.0961	-432.122	-270.502	-472.352	-431.828	-356.978	-327.764	-281.764	-330.099		-426.517	-330.099	117098	75473.1
57.8	-552.908	-253.454	-500.582	-603.828	-356.534	-385.518	-494.812	-258.748	-425.798			-299.486	-98.0961	-432.122	-276.256	-466.598	-431.828	-356.978	-327.764	-293.272	-331.378		-425.798	-331.378	116595	75488.6
57.84	-552.908	-253.454	-500.582	-603.828	-350.78	-385.518	-489.058	-258.748	-424.36			-299.486	-98.0961	-432.122	-276.256	-466.598	-431.828	-356.978	-327.764	-281.764	-330.099		-424.36	-330.099	115921	75256.1
57.88	-552.908	-247.7	-494.828	-603.828	-350.78	-385.518	-489.058	-258.748	-422.921			-299.486	-98.0961	-432.122	-276.256	-466.598	-431.828	-356.978	-327.764	-281.764	-330.099		-422.921	-330.099	115940	75395.7
57.92	-552.908	-253.454	-494.828	-603.828	-350.78	-385.518	-494.812	-258.748	-424.36			-299.486	-98.0961	-432.122	-276.256	-466.598	-431.828	-356.978	-327.764	-287.518	-330.738		-424.36	-330.738	116480	75411.2
57.96	-552.908	-253.454	-494.828	-603.828	-356.534	-385.518	-494.812	-258.748	-425.079			-299.486	-98.0961	-432.122	-276.256	-466.598	-431.828	-356.978	-327.764	-281.764	-330.099		-425.079	-330.099	116673	75426.8
58	-552.908	-253.454	-494.828	-603.828	-356.534	-385.518	-494.812	-258.748	-425.079			-299.486	-98.0961	-432.122	-282.01	-466.598	-431.828	-356.978	-327.764	-281.764	-330.738		-425.079	-330.738	116866	75690.8
58.04	-558.662	-253.454	-494.828	-603.828	-356.534	-385.518	-494.812	-258.748	-425.798			-299.486	-98.0961	-432.122	-282.01	-466.598	-431.828	-356.978	-327.764	-287.518	-331.378		-425.798	-331.378	116711	75581.9
58.08	-552.908	-253.454	-494.828	-603.828	-350.78	-385.518	-494.812	-258.748	-424.36			-299.486	-98.0961	-432.122	-276.256	-466.598	-431.828	-356.978	-327.764	-281.764	-330.099		-424.36	-330.099	116384	75349.3
58.12	-558.662	-247.7	-494.828	-603.828	-350.78	-385.518	-494.812	-258.748	-424.36			-299.486	-98.0961	-432.122	-276.256	-466.598	-431.828	-356.978	-327.764	-281.764	-330.099		-424.36	-330.099	116576	75364.8
58.16	-558.662	-253.454	-494.828	-603.828	-350.78	-385.518	-494.812	-258.748	-425.079			-293.732	-98.0961	-432.122	-276.256	-466.598	-431.828	-356.978	-327.764	-287.518	-330.099		-425.079	-330.099	116422	75504.5
58.2	-552.908	-247.7	-494.828	-603.828	-350.78	-385.518	-494.812	-258.748	-423.64			-299.486	-98.0961	-432.122	-282.01	-466.598	-431.828	-356.978	-327.764	-281.764	-330.738		-423.64	-330.738	116268	75644.3
58.24	-552.908	-253.454	-494.828	-603.828	-350.78	-385.518	-494.812	-258.748	-424.36			-299.486	-98.0961	-432.122	-282.01	-466.598	-431.828	-356.978	-327.764	-281.764	-330.738		-424.36	-330.738	116114	75784.2
58.28	-552.908	-247.7	-494.828	-603.828	-350.78	-385.518	-489.058	-258.748	-422.921			-299.486	-98.0961	-432.122	-282.01	-472.352	-431.828	-356.978	-327.764	-281.764	-331.378		-422.921	-331.378	115960	75799.8
58.32	-552.908	-253.454	-494.828	-603.828	-350.78	-385.518	-489.058	-258.748	-423.64			-299.486	-98.0961	-432.122	-276.256	-466.598	-431.828	-356.978	-327.764	-287.518	-330.738		-423.64	-330.738	116152	75815.4
58.36	-558.662	-247.7	-494.828	-603.828	-350.78	-385.518	-489.058	-258.748	-423.64			-299.486	-98.0961	-432.122	-282.01	-466.598	-431.828	-356.978	-327.764	-287.518	-331.378		-423.64	-331.378	116172	75706.4
58.4	-552.908	-253.454	-494.828	-603.828	-350.78	-385.518	-489.058	-258.748	-423.64			-293.732	-98.0961	-432.122	-282.01	-466.598	-431.828	-356.978	-327.764	-281.764	-330.099		-423.64	-330.099	116191	75349.4
58.44	-552.908	-247.7	-494.828	-603.828	-350.78	-385.518	-494.812	-258.748	-423.64			-293.732	-98.0961	-432.122	-276.256	-466.598	-431.828	-356.978	-327.764	-281.764	-329.46		-423.64	-329.46	116037	75240.9
58.48	-558.662	-241.946	-494.828	-603.828	-350.78	-385.518	-489.058	-258.748	-422.921			-293.732	-98.0961	-432.122	-270.502	-466.598	-431.828	-356.978	-327.764	-287.518	-329.46		-422.921	-329.46	116056	75380.4
58.52	-552.908	-247.7	-494.828	-603.828	-350.78	-385.518	-494.812	-258.748	-423.64			-299.486	-98.0961	-432.122	-276.256	-466.598	-431.828	-356.978	-327.764	-281.764	-330.099		-423.64	-330.099	116249	75396
58.56	-558.662	-241.946	-494.828	-603.828	-350.78	-385.518	-494.812	-258.748	-423.64			-293.732	-98.0961	-432.122	-270.502	-466.598	-431.828	-356.978	-327.764	-287.518	-329.46		-423.64	-329.46	116095	75039.4
58.6	-552.908	-241.946	-494.828	-603.828	-350.78	-385.518	-494.812	-258.748	-422.921			-293.732	-98.0961	-432.122	-276.256	-460.844	-431.828	-356.978	-322.01	-281.764	-328.181		-422.921	-328.181	115941	74807.6
58.64	-552.908	-241.946	-494.828	-603.828	-350.78	-385.518	-494.812	-258.748	-422.921			-299.486	-98.0961	-432.122	-270.502	-460.844	-431.828	-356.978	-322.01	-281.764	-328.181		-422.921	-328.181	116133	74823
58.68	-552.908	-247.7	-489.074	-609.582	-350.78	-385.518	-494.812	-258.748	-423.64			-299.486	-98.0961	-432.122	-270.502	-460.844	-431.828	-356.978	-322.01	-281.764	-328.181		-423.64	-328.181	116326	74714.8
58.72	-558.662	-247.7	-489.074	-603.828	-350.78	-385.518	-494.812	-258.748	-423.64			-299.486	-92.3421	-432.122	-270.502	-460.844	-431.828	-356.978	-322.01	-281.764	-327.542		-423.64	-327.542	116172	74730.3
58.76	-552.908	-247.7	-489.074	-603.828	-350.78	-385.518	-494.812	-258.748	-422.921			-293.732	-98.0961	-432.122	-270.502	-460.844	-431.828	-356.978	-322.01	-287.518	-328.181		-422.921	-328.181	115845	74993.1
58.8	-552.908	-241.946	-489.074	-603.828	-350.78	-385.518	-494.812	-258.748	-422.202			-299.486	-98.0961	-432.122	-270.502	-460.844	-431.828	-356.978	-322.01	-287.518	-328.82		-422.202	-328.82	115691	75008.6
58.84	-552.908	-241.946	-489.074	-603.828	-350.78	-385.518	-494.812	-258.748	-422.202			-299.486	-98.0961	-432.122	-270.502	-460.844	-431.828	-351.224	-322.01	-287.518	-328.181		-422.202	-328.181	115710	74776.7
58.88	-552.908	-247.7	-489.074	-603.828	-350.78	-385.518	-489.058	-258.748	-422.202			-299.486	-98.0961	-432.122	-270.502	-460.844	-431.828	-351.224	-322.01	-281.764	-327.542		-422.202	-327.542	115902	74545.1
58.92	-558.662	-241.946	-489.074	-603.828	-350.78	-385.518	-494.812	-258.748	-422.921			-293.732	-98.0961	-432.122	-270.502	-460.844	-431.828	-351.224	-322.01	-281.764	-326.902		-422.921	-326.902	116095	74560.5
58.96	-558.662	-247.7	-489.074	-603.828	-350.78	-385.518	-489.058	-258.748	-422.921			-293.732	-98.0961	-432.122	-270.502	-460.844	-431.828	-351.224	-322.01	-287.518	-327.542		-422.921	-327.542	116114	74823.1
59	-558.662	-247.7	-489.074	-603.828	-350.78	-385.518	-489.058	-258.748	-422.921			-293.732	-98.0961	-432.122	-276.256	-455.09	-431.828	-351.224	-322.01	-293.272	-328.181		-422.921	-328.181	115960	74838.6
59.04	-552.908	-241.946	-489.074	-603.828	-356.534	-385.518	-489.058	-258.748	-422.202			-299.486	-98.0961	-432.122	-270.502	-455.09	-431.828	-351.224	-322.01	-287.518	-327.542		-422.202	-327.542	116153	74483.3
59.08	-552.908	-247.7	-489.074	-603.828	-356.534	-385.518	-494.812	-258.748	-423.64			-293.732	-98.0961	-432.122	-270.502	-455.09	-431.828	-351.224	-322.01	-281.764	-326.263		-423.64	-326.263	116345	74375.6
59.12	-552.908	-247.7	-489.074	-603.828	-350.78	-385.518	-494.812	-258.748	-422.921			-293.732	-98.0961	-432.122	-270.502	-455.09	-431.828	-351.224	-322.01	-287.518	-326.902		-422.921	-326.902	116018	74391
59.16	-552.908	-247.7	-489.074	-603.828	-350.78	-385.518	-489.058	-258.748	-422.202			-293.732	-98.0961	-432.122	-264.748	-460.844	-431.828	-351.224	-322.01	-281.764	-326.263		-422.202	-326.263	115864	74283.2
59.2	-552.908	-247.7	-489.074	-603.828	-350.78	-385.518	-489.058	-258.748	-422.202			-293.732	-98.0961	-432.122	-264.748	-460.844	-431.828	-351.224	-322.01	-281.764	-326.263		-422.202	-326.263	115883	74545.1
59.24	-552.908	-241.946	-489.074	-603.828	-350.78	-385.518	-494.812	-258.748	-422.202			-293.732	-98.0961	-432.122	-270.502	-460.844	-431.828	-351.224	-322.01	-287.518	-327.542		-422.202	-327.542	115730	74560.5
59.28	-552.908	-247.7	-489.074	-598.074	-350.78	-385.518	-489.058	-258.748	-421.483			-293.732	-98.0961	-432.122	-264.748	-460.844	-431.828	-351.224	-322.01	-281.764	-326.263		-421.483	-326.263	115576	74576
59.32	-552.908	-247.7	-489.074	-598.074	-350.78	-385.518	-489.058	-258.748	-421.483			-299.486	-98.0961	-432.122	-270.502	-460.844	-431.828	-351.224	-322.01	-281.764	-327.542		-421.483	-327.542	115595	74715.1
59.36	-552.908	-247.7	-489.074	-598.074	-350.78	-385.518	-489.058	-258.748	-421.483			-293.732	-98.0961	-432.122	-270.502	-460.844	-431.828	-351.224	-322.01	-281.764	-326.902		-421.483	-326.902	115614	74854
59.4	-552.908	-241.946	-489.074	-603.828	-350.78	-385.518	-489.058	-258.748	-421.483			-293.732	-98.0961	-432.122	-276.256	-460.844	-431.828	-351.224	-322.01	-287.518	-328.181		-421.483	-328.181	115461	75117.3
59.44	-547.154	-247.7	-489.074	-598.074	-350.78	-385.518	-489.058	-258.748	-420.763			-299.486	-98.0961	-432.122	-270.502	-460.844	-431.828	-351.224	-322.01	-287.518	-328.181		-420.763	-328.181	115480	74761.1
59.48	-547.154	-247.7	-489.074	-603.828	-350.78	-385.518	-489.058	-258.748	-421.483			-293.732	-92.3421	-432.122	-264.748	-460.844	-431.828	-351.224	-322.01	-287.518	-326.263		-421.483	-326.263	115672	74653.2
59.52	-547.154	-247.7	-489.074	-603.828	-350.78	-385.518	-489.058	-258.748	-421.483			-293.732	-92.3421	-432.122	-270.502	-460.844	-437.582	-351.224	-322.01	-287.518	-327.542		-421.483	-327.542	115864	75039.9
59.56	-552.908	-247.7	-489.074	-603.828	-350.78	-385.518	-489.058	-258.748	-422.202			-293.732	-92.3421	-432.122	-276.256	-460.844	-437.582	-351.224	-322.01	-287.518	-328.181		-422.202	-328.181	115884	74807.5
59.6	-547.154	-247.7	-489.074	-603.828	-350.78	-385.518	-489.058	-258.748	-421.483			-293.732	-86.5881	-432.122	-264.748	-460.844	-437.582	-351.224	-322.01	-287.518	-326.263		-421.483	-326.263	115730	74699.6
59.64	-547.154	-247.7	-489.074	-603.828	-350.78	-385.518	-489.058	-258.748	-421.483			-293.732	-92.3421	-432.122	-270.502	-460.844	-437.582	-351.224	-322.01	-287.518	-327.542		-421.483	-327.542	115230	75086.4
59.68	-547.154	-241.946	-483.32	-598.074	-350.78	-385.518	-489.058	-258.748	-419.325			-299.486	-92.3421	-432.122	-270.502	-460.844	-437.582	-351.224	-322.01	-287.518	-328.181		-419.325	-328.181	114905	74853.9
59.72	-547.154	-241.946	-483.32	-603.828	-350.78	-385.518	-489.058	-258.748	-420.044			-293.732	-92.3421	-432.122	-270.502	-460.844	-431.828	-351.224	-322.01	-281.764	-326.263		-420.044	-326.263	114751	74869.4
59.76	-547.154	-241.946	-483.32	-598.074	-350.78	-385.518	-489.058	-252.994	-418.606			-299.486	-92.3421	-432.122	-270.502	-460.844	-437.582	-351.224	-322.01	-287.518	-328.181		-418.606	-328.181	114942	75132.9
59.8	-547.154	-247.7	-483.32	-598.074	-356.534	-385.518	-494.812	-252.994	-420.763			-293.732	-92.3421	-432.122	-270.502	-460.844	-437.582	-351.224	-322.01	-287.518	-327.542		-420.763	-327.542	115134	75024.6
59.84	-547.154	-247.7	-483.32	-598.074	-350.78	-385.518	-489.058	-252.994	-419.325			-299.486	-92.3421	-432.122	-264.748	-460.844	-437.582	-351.224	-322.01	-287.518	-327.542		-419.325	-327.542	114637	74792.4
59.88	-547.154	-247.7	-483.32	-592.32	-350.78	-385.518	-489.058	-252.994	-418.606			-293.732	-86.5881	-432.122	-264.748	-460.844	-437.582	-351.224	-322.01	-287.518	-326.263		-418.606	-326.263	114828	74807.9
59.92	-552.908	-247.7	-483.32	-598.074	-350.78	-385.518	-489.058	-252.994	-420.044			-293.732	-92.3421	-432.122	-276.256	-460.844	-437.582	-351.224	-322.01	-281.764	-327.542		-420.044	-327.542	114847	75071.1
59.96	-547.154	-247.7	-483.32	-592.32	-350.78	-385.518	-489.058	-252.994	-418.606			-293.732	-92.3421	-432.122	-270.502	-460.844	-437.582	-351.224	-322.01	-287.518	-327.542		-418.606	-327.542	114694	74838.8
60	-547.154	-247.7	-483.32	-592.32	-350.78	-385.518	-494.812	-252.994	-419.325			-293.732	-92.3421	-432.122	-264.748	-460.844	-437.582	-345.47	-322.01	-287.518	-326.263		-419.325	-326.263	114886	74483.8
60.04	-547.154	-247.7	-483.32	-592.32	-350.78	-385.518	-494.812	-252.994	-419.325			-293.732	-92.3421	-432.122	-264.748	-460.844	-437.582	-345.47	-322.01	-281.764	-325.624		-419.325	-325.624	114905	74622.6
60.08	-552.908	-247.7	-483.32	-592.32	-350.78	-385.518	-489.058	-252.994	-419.325			-293.732	-92.3421	-432.122	-264.748	-460.844	-437.582	-345.47	-322.01	-293.272	-326.902		-419.325	-326.902	115096	74638
60.12	-552.908	-247.7	-483.32	-598.074	-350.78	-385.518	-489.058	-252.994	-420.044			-293.732	-92.3421	-432.122	-258.994	-460.844	-437.582	-345.47	-322.01	-287.518	-325.624		-420.044	-325.624	115116	74283.5
60.16	-547.154	-247.7	-483.32	-592.32	-350.78	-385.518	-494.812	-252.994	-419.325			-293.732	-86.5881	-432.122	-258.994	-460.844	-437.582	-345.47	-322.01	-287.518	-324.984		-419.325	-324.984	114962	74422.1
60.2	-547.154	-247.7	-483.32	-592.32	-350.78	-385.518	-494.812	-252.994	-419.325			-293.732	-92.3421	-432.122	-270.502	-460.844	-437.582	-345.47	-322.01	-281.764	-326.263		-419.325	-326.263	114809	74314
60.24	-547.154	-241.946	-483.32	-592.32	-350.78	-385.518	-494.812	-252.994	-418.606			-287.978	-86.5881	-432.122	-264.748	-460.844	-431.828	-345.47	-322.01	-287.518	-324.345		-418.606	-324.345	114828	73960.6
60.28	-552.908	-247.7	-483.32	-592.32	-350.78	-385.518	-489.058	-252.994	-419.325			-287.978	-92.3421	-432.122	-258.994	-460.844	-437.582	-345.47	-322.01	-281.764	-324.345		-419.325	-324.345	115020	73853
60.32	-552.908	-247.7	-483.32	-592.32	-350.78	-385.518	-489.058	-252.994	-419.325			-282.224	-86.5881	-432.122	-264.748	-460.844	-437.582	-345.47	-322.01	-281.764	-323.706		-419.325	-323.706	115039	73991.1
60.36	-547.154	-247.7	-483.32	-592.32	-350.78	-385.518	-494.812	-252.994	-419.325			-282.224	-92.3421	-432.122	-264.748	-460.844	-437.582	-345.47	-322.01	-287.518	-324.984		-419.325	-324.984	114713	74129.7
60.4	-547.154	-241.946	-483.32	-592.32	-350.78	-385.518	-489.058	-252.994	-417.886			-282.224	-92.3421	-432.122	-264.748	-460.844	-437.582	-345.47	-322.01	-281.764	-324.345		-417.886	-324.345	114904	74022.1
60.44	-552.908	-247.7	-483.32	-592.32	-350.78	-385.518	-494.812	-252.994	-420.044			-282.224	-92.3421	-432.122	-264.748	-460.844	-437.582	-345.47	-322.01	-281.764	-324.345		-420.044	-324.345	115096	74160.5
60.48	-547.154	-247.7	-483.32	-592.32	-350.78	-385.518	-489.058	-252.994	-418.606			-282.224	-92.3421	-432.122	-264.748	-460.844	-437.582	-345.47	-322.01	-287.518	-324.984		-418.606	-324.984	114599	74299.1
60.52	-547.154	-241.946	-483.32	-592.32	-350.78	-385.518	-489.058	-252.994	-417.886			-287.978	-92.3421	-432.122	-264.748	-460.844	-437.582	-345.47	-322.01	-281.764	-324.984		-417.886	-324.984	114790	74314.6
60.56	-552.908	-241.946	-483.32	-592.32	-350.78	-385.518	-494.812	-252.994	-419.325			-282.224	-92.3421	-432.122	-270.502	-460.844	-437.582	-345.47	-322.01	-281.764	-324.984		-419.325	-324.984	115154	73960.2
60.6	-552.908	-247.7	-483.32	-592.32	-350.78	-385.518	-489.058	-252.994	-419.325			-282.224	-92.3421	-432.122	-258.994	-460.844	-431.828	-345.47	-322.01	-281.764	-323.066		-419.325	-323.066	115173	73607.6
60.64	-552.908	-241.946	-483.32	-592.32	-350.78	-385.518	-494.812	-252.994	-419.325			-282.224	-92.3421	-426.368	-258.994	-460.844	-437.582	-345.47	-322.01	-281.764	-323.066		-419.325	-323.066	115193	73623
60.68	-552.908	-247.7	-483.32	-592.32	-350.78	-385.518	-489.058	-252.994	-419.325			-282.224	-92.3421	-426.368	-258.994	-460.844	-437.582	-345.47	-322.01	-281.764	-323.066		-419.325	-323.066	115039	73638.3
60.72	-552.908	-241.946	-483.32	-592.32	-350.78	-385.518	-489.058	-252.994	-418.606			-282.224	-92.3421	-426.368	-258.994	-460.844	-437.582	-345.47	-322.01	-281.764	-323.066		-418.606	-323.066	114886	73653.7
60.76	-552.908	-247.7	-483.32	-592.32	-350.78	-385.518	-489.058	-247.24	-418.606			-282.224	-92.3421	-426.368	-258.994	-460.844	-437.582	-345.47	-322.01	-281.764	-323.066		-418.606	-323.066	114560	73669.1
60.8	-547.154	-241.946	-483.32	-592.32	-350.78	-385.518	-489.058	-247.24	-417.167			-282.224	-86.5881	-426.368	-258.994	-460.844	-437.582	-345.47	-322.01	-287.518	-323.066		-417.167	-323.066	114580	73684.4
60.84	-552.908	-241.946	-483.32	-592.32	-350.78	-385.518	-494.812	-247.24	-418.606			-282.224	-92.3421	-426.368	-258.994	-460.844	-437.582	-345.47	-322.01	-281.764	-323.066		-418.606	-323.066	114944	73822.5
60.88	-547.154	-247.7	-483.32	-592.32	-350.78	-385.518	-494.812	-247.24	-418.606			-282.224	-92.3421	-426.368	-264.748	-460.844	-437.582	-345.47	-322.01	-281.764	-323.706		-418.606	-323.706	114790	73714.9
60.92	-547.154	-247.7	-483.32	-592.32	-350.78	-385.518	-489.058	-247.24	-417.886			-282.224	-92.3421	-426.368	-258.994	-460.844	-431.828	-345.47	-322.01	-281.764	-322.427		-417.886	-322.427	114809	73607.7
60.96	-547.154	-247.7	-483.32	-592.32	-350.78	-385.518	-494.812	-247.24	-418.606			-282.224	-92.3421	-426.368	-258.994	-460.844	-437.582	-345.47	-322.01	-281.764	-323.066		-418.606	-323.066	114829	73623.1
61	-552.908	-241.946	-483.32	-592.32	-350.78	-385.518	-489.058	-247.24	-417.886			-282.224	-86.5881	-426.368	-253.24	-460.844	-437.582	-345.47	-322.01	-287.518	-322.427		-417.886	-322.427	114848	73515.8
61.04	-552.908	-247.7	-483.32	-592.32	-350.78	-385.518	-489.058	-247.24	-418.606			-282.224	-92.3421	-426.368	-253.24	-460.844	-437.582	-345.47	-322.01	-281.764	-322.427		-418.606	-322.427	114867	73531.2
61.08	-547.154	-247.7	-483.32	-592.32	-350.78	-385.518	-489.058	-247.24	-417.886			-282.224	-92.3421	-426.368	-247.486	-460.844	-437.582	-345.47	-322.01	-287.518	-322.427		-417.886	-322.427	114714	73669.1
61.12	-547.154	-247.7	-483.32	-592.32	-350.78	-385.518	-489.058	-247.24	-417.886			-282.224	-92.3421	-426.368	-258.994	-460.844	-437.582	-345.47	-322.01	-281.764	-323.066		-417.886	-323.066	114561	73807.3
61.16	-547.154	-247.7	-477.566	-586.566	-350.78	-385.518	-494.812	-247.24	-417.167			-282.224	-86.5881	-426.368	-258.994	-460.844	-437.582	-345.47	-322.01	-287.518	-323.066		-417.167	-323.066	114236	73577
61.2	-547.154	-241.946	-477.566	-586.566	-356.534	-385.518	-489.058	-247.24	-416.448			-282.224	-80.8341	-426.368	-253.24	-460.844	-437.582	-345.47	-322.01	-287.518	-321.788		-416.448	-321.788	114083	73225.1
61.24	-547.154	-241.946	-477.566	-586.566	-356.534	-385.518	-489.058	-247.24	-416.448			-282.224	-80.8341	-426.368	-253.24	-460.844	-437.582	-345.47	-322.01	-281.764	-321.148		-416.448	-321.148	113931	73240.4
61.28	-547.154	-247.7	-477.566	-580.812	-350.78	-385.518	-489.058	-247.24	-415.729			-282.224	-86.5881	-426.368	-247.486	-460.844	-437.582	-345.47	-322.01	-287.518	-321.788		-415.729	-321.788	113950	73133.2
61.32	-547.154	-247.7	-477.566	-586.566	-350.78	-385.518	-489.058	-247.24	-416.448			-282.224	-80.8341	-426.368	-253.24	-460.844	-431.828	-345.47	-322.01	-281.764	-320.509		-416.448	-320.509	113969	73148.5
61.36	-547.154	-241.946	-477.566	-586.566	-350.78	-385.518	-489.058	-247.24	-415.729			-282.224	-86.5881	-426.368	-247.486	-460.844	-437.582	-345.47	-322.01	-287.518	-321.788		-415.729	-321.788	113988	73163.8
61.4	-547.154	-247.7	-477.566	-586.566	-350.78	-385.518	-489.058	-247.24	-416.448			-282.224	-80.8341	-426.368	-247.486	-460.844	-437.582	-345.47	-322.01	-281.764	-320.509		-416.448	-320.509	114179	73179.1
61.44	-547.154	-247.7	-477.566	-586.566	-350.78	-385.518	-489.058	-247.24	-416.448			-282.224	-80.8341	-426.368	-253.24	-460.844	-437.582	-345.47	-322.01	-287.518	-321.788		-416.448	-321.788	114026	73561.9
61.48	-547.154	-247.7	-477.566	-580.812	-350.78	-385.518	-489.058	-247.24	-415.729			-282.224	-86.5881	-426.368	-253.24	-460.844	-431.828	-345.47	-322.01	-293.272	-322.427		-415.729	-322.427	114045	73577.3
61.52	-547.154	-241.946	-477.566	-586.566	-350.78	-385.518	-494.812	-247.24	-416.448			-282.224	-86.5881	-426.368	-247.486	-460.844	-437.582	-345.47	-322.01	-287.518	-321.788		-416.448	-321.788	114236	73470.1
61.56	-547.154	-247.7	-477.566	-586.566	-350.78	-385.518	-489.058	-247.24	-416.448			-282.224	-86.5881	-426.368	-253.24	-460.844	-437.582	-345.47	-322.01	-281.764	-321.788		-416.448	-321.788	114255	73485.4
61.6	-547.154	-247.7	-477.566	-580.812	-350.78	-385.518	-494.812	-247.24	-416.448			-282.224	-86.5881	-426.368	-253.24	-460.844	-437.582	-345.47	-322.01	-281.764	-321.788		-416.448	-321.788	114446	73255.7
61.64	-552.908	-247.7	-477.566	-586.566	-350.78	-385.518	-489.058	-247.24	-417.167			-282.224	-86.5881	-426.368	-247.486	-460.844	-431.828	-345.47	-322.01	-281.764	-320.509		-417.167	-320.509	114121	73148.8
61.68	-547.154	-241.946	-477.566	-580.812	-350.78	-385.518	-489.058	-247.24	-415.009			-282.224	-86.5881	-426.368	-247.486	-460.844	-437.582	-345.47	-322.01	-281.764	-321.148		-415.009	-321.148	113969	73286.5
61.72	-552.908	-247.7	-477.566	-580.812	-350.78	-385.518	-489.058	-247.24	-416.448			-282.224	-86.5881	-426.368	-247.486	-460.844	-437.582	-345.47	-322.01	-281.764	-321.148		-416.448	-321.148	114332	73424.2
61.76	-547.154	-247.7	-477.566	-580.812	-350.78	-385.518	-494.812	-247.24	-416.448			-282.224	-86.5881	-426.368	-253.24	-460.844	-437.582	-345.47	-322.01	-281.764	-321.788		-416.448	-321.788	114351	73562.1
61.8	-552.908	-241.946	-477.566	-586.566	-350.78	-385.518	-489.058	-247.24	-416.448			-282.224	-86.5881	-426.368	-253.24	-460.844	-437.582	-345.47	-322.01	-281.764	-321.788		-416.448	-321.788	114542	73577.5
61.84	-547.154	-247.7	-477.566	-586.566	-356.534	-385.518	-489.058	-247.24	-417.167			-282.224	-86.5881	-426.368	-253.24	-460.844	-437.582	-345.47	-322.01	-281.764	-321.788		-417.167	-321.788	114561	73715.4
61.88	-547.154	-247.7	-477.566	-586.566	-350.78	-385.518	-489.058	-247.24	-416.448			-282.224	-86.5881	-426.368	-253.24	-460.844	-437.582	-345.47	-322.01	-287.518	-322.427		-416.448	-322.427	114236	73730.8
61.92	-547.154	-247.7	-477.566	-580.812	-350.78	-385.518	-489.058	-247.24	-415.729			-282.224	-86.5881	-426.368	-253.24	-460.844	-437.582	-345.47	-322.01	-281.764	-321.788		-415.729	-321.788	113912	73746.2
61.96	-552.908	-241.946	-471.812	-580.812	-350.78	-385.518	-489.058	-247.24	-415.009			-282.224	-86.5881	-426.368	-253.24	-460.844	-437.582	-345.47	-322.01	-287.518	-322.427		-415.009	-322.427	113759	73761.5
62	-547.154	-247.7	-471.812	-580.812	-350.78	-385.518	-489.058	-247.24	-415.009			-282.224	-86.5881	-426.368	-253.24	-460.844	-437.582	-345.47	-322.01	-281.764	-321.788		-415.009	-321.788	113950	73531.5
62.04	-547.154	-241.946	-471.812	-586.566	-350.78	-385.518	-489.058	-252.994	-415.729			-282.224	-86.5881	-426.368	-247.486	-460.844	-437.582	-345.47	-322.01	-281.764	-321.148		-415.729	-321.148	113969	73546.9
62.08	-547.154	-241.946	-471.812	-580.812	-350.78	-385.518	-489.058	-252.994	-415.009			-282.224	-80.8341	-426.368	-253.24	-460.844	-437.582	-345.47	-322.01	-287.518	-321.788		-415.009	-321.788	113988	73562.2
62.12	-547.154	-247.7	-471.812	-580.812	-350.78	-385.518	-489.058	-252.994	-415.729			-282.224	-86.5881	-426.368	-247.486	-460.844	-437.582	-345.47	-322.01	-281.764	-321.148		-415.729	-321.148	114179	73700.1
62.16	-552.908	-241.946	-471.812	-580.812	-350.78	-385.518	-489.058	-252.994	-415.729			-282.224	-86.5881	-426.368	-253.24	-460.844	-431.828	-345.47	-322.01	-293.272	-322.427		-415.729	-322.427	114198	73592.5
62.2	-547.154	-247.7	-471.812	-580.812	-350.78	-385.518	-489.058	-252.994	-415.729			-282.224	-80.8341	-426.368	-253.24	-460.844	-431.828	-345.47	-322.01	-281.764	-320.509		-415.729	-320.509	113874	73240.8
62.24	-547.154	-241.946	-471.812	-575.058	-350.78	-385.518	-489.058	-252.994	-414.29			-282.224	-80.8341	-426.368	-253.24	-460.844	-431.828	-345.47	-322.01	-281.764	-320.509		-414.29	-320.509	113721	73256.1
62.28	-552.908	-241.946	-466.058	-580.812	-350.78	-385.518	-489.058	-252.994	-415.009			-282.224	-86.5881	-426.368	-247.486	-460.844	-431.828	-345.47	-322.01	-281.764	-320.509		-415.009	-320.509	113397	73393.8
62.32	-535.646	-241.946	-471.812	-575.058	-350.78	-385.518	-489.058	-252.994	-412.852			-282.224	-80.8341	-426.368	-247.486	-460.844	-437.582	-345.47	-322.01	-287.518	-321.148		-412.852	-321.148	113245	73409.1
62.36	-541.4	-241.946	-471.812	-580.812	-350.78	-385.518	-489.058	-252.994	-414.29			-282.224	-86.5881	-426.368	-247.486	-460.844	-431.828	-345.47	-322.01	-281.764	-320.509		-414.29	-320.509	112921	73424.4
62.4	-541.4	-236.192	-466.058	-575.058	-350.78	-385.518	-483.304	-252.994	-411.413			-282.224	-86.5881	-426.368	-247.486	-460.844	-431.828	-345.47	-322.01	-287.518	-321.148		-411.413	-321.148	112600	73439.8
62.44	-541.4	-241.946	-466.058	-575.058	-350.78	-385.518	-489.058	-252.994	-412.852			-282.224	-86.5881	-426.368	-247.486	-460.844	-431.828	-345.47	-322.01	-281.764	-320.509		-412.852	-320.509	113131	73210.3
62.48	-541.4	-247.7	-471.812	-575.058	-350.78	-385.518	-483.304	-252.994	-413.571			-282.224	-80.8341	-426.368	-247.486	-460.844	-431.828	-345.47	-322.01	-281.764	-319.87		-413.571	-319.87	113493	73592.2
62.52	-541.4	-247.7	-471.812	-575.058	-350.78	-385.518	-489.058	-252.994	-414.29			-282.224	-86.5881	-426.368	-253.24	-460.844	-431.828	-345.47	-322.01	-293.272	-322.427		-414.29	-322.427	113512	73607.6
62.56	-541.4	-241.946	-471.812	-575.058	-350.78	-385.518	-489.058	-252.994	-413.571			-282.224	-80.8341	-426.368	-247.486	-460.844	-431.828	-345.47	-322.01	-281.764	-319.87		-413.571	-319.87	113360	73133.9
62.6	-541.4	-241.946	-471.812	-575.058	-350.78	-385.518	-489.058	-252.994	-413.571			-282.224	-80.8341	-426.368	-247.486	-460.844	-431.828	-345.47	-322.01	-281.764	-319.87		-413.571	-319.87	113721	73271.5
62.64	-547.154	-241.946	-471.812	-580.812	-350.78	-385.518	-489.058	-252.994	-415.009			-282.224	-80.8341	-426.368	-253.24	-460.844	-431.828	-345.47	-322.01	-281.764	-320.509		-415.009	-320.509	114084	73531.8
62.68	-547.154	-247.7	-471.812	-575.058	-350.78	-385.518	-489.058	-252.994	-415.009			-282.224	-80.8341	-426.368	-247.486	-460.844	-437.582	-345.47	-322.01	-287.518	-321.148		-415.009	-321.148	114103	73669.8
62.72	-541.4	-247.7	-471.812	-580.812	-350.78	-385.518	-489.058	-252.994	-415.009			-282.224	-86.5881	-426.368	-247.486	-460.844	-437.582	-345.47	-322.01	-281.764	-321.148		-415.009	-321.148	113779	73807.9
62.76	-541.4	-241.946	-471.812	-575.058	-350.78	-385.518	-489.058	-252.994	-413.571			-282.224	-80.8341	-426.368	-253.24	-460.844	-437.582	-345.47	-322.01	-287.518	-321.788		-413.571	-321.788	113455	73823.3
62.8	-541.4	-241.946	-471.812	-575.058	-350.78	-385.518	-489.058	-252.994	-413.571			-282.224	-86.5881	-426.368	-247.486	-460.844	-437.582	-345.47	-322.01	-281.764	-321.148		-413.571	-321.148	113303	73715.9
62.84	-541.4	-241.946	-466.058	-575.058	-350.78	-385.518	-489.058	-252.994	-412.852			-282.224	-80.8341	-426.368	-247.486	-460.844	-437.582	-345.47	-322.01	-287.518	-321.148		-412.852	-321.148	113493	73731.3
62.88	-547.154	-247.7	-466.058	-575.058	-350.78	-385.518	-489.058	-252.994	-414.29			-282.224	-80.8341	-426.368	-253.24	-460.844	-443.336	-339.716	-322.01	-281.764	-321.148		-414.29	-321.148	113684	73746.6
62.92	-541.4	-247.7	-466.058	-575.058	-350.78	-385.518	-489.058	-252.994	-413.571			-282.224	-80.8341	-426.368	-247.486	-460.844	-443.336	-339.716	-322.01	-287.518	-321.148		-413.571	-321.148	113017	73762
62.96	-541.4	-241.946	-454.55	-575.058	-350.78	-385.518	-489.058	-252.994	-411.413			-282.224	-80.8341	-426.368	-247.486	-460.844	-443.336	-345.47	-322.01	-281.764	-321.148		-411.413	-321.148	112695	73654.6
63	-541.4	-241.946	-460.304	-575.058	-350.78	-385.518	-489.058	-252.994	-412.132			-282.224	-86.5881	-426.368	-247.486	-460.844	-437.582	-345.47	-322.01	-276.01	-320.509		-412.132	-320.509	112714	73547.3
63.04	-541.4	-247.7	-454.55	-575.058	-350.78	-385.518	-483.304	-252.994	-411.413			-282.224	-80.8341	-426.368	-253.24	-460.844	-437.582	-345.47	-327.764	-270.256	-320.509		-411.413	-320.509	112392	73807.9
63.08	-541.4	-241.946	-454.55	-575.058	-350.78	-385.518	-489.058	-247.24	-410.694			-282.224	-80.8341	-426.368	-253.24	-460.844	-443.336	-345.47	-327.764	-276.01	-321.788		-410.694	-321.788	112240	73700.2
63.12	-541.4	-241.946	-454.55	-575.058	-350.78	-385.518	-489.058	-247.24	-410.694			-282.224	-80.8341	-420.614	-253.24	-460.844	-437.582	-345.47	-327.764	-270.256	-319.87		-410.694	-319.87	112259	73348.3
63.16	-541.4	-247.7	-454.55	-575.058	-350.78	-385.518	-483.304	-247.24	-410.694			-282.224	-80.8341	-420.614	-253.24	-460.844	-437.582	-345.47	-327.764	-270.256	-319.87		-410.694	-319.87	112449	73363.6
63.2	-541.4	-247.7	-454.55	-575.058	-350.78	-385.518	-489.058	-247.24	-411.413			-282.224	-80.8341	-420.614	-253.24	-460.844	-437.582	-345.47	-327.764	-270.256	-319.87		-411.413	-319.87	112980	73378.9
63.24	-541.4	-247.7	-460.304	-575.058	-350.78	-385.518	-494.812	-247.24	-412.852			-282.224	-80.8341	-420.614	-253.24	-460.844	-437.582	-345.47	-327.764	-270.256	-319.87		-412.852	-319.87	112999	73271.8
63.28	-541.4	-241.946	-454.55	-575.058	-350.78	-385.518	-494.812	-247.24	-411.413			-282.224	-80.8341	-420.614	-247.486	-460.844	-437.582	-345.47	-327.764	-270.256	-319.23		-411.413	-319.23	113018	73287.1
63.32	-541.4	-247.7	-460.304	-575.058	-350.78	-385.518	-494.812	-247.24	-412.852			-282.224	-80.8341	-420.614	-253.24	-460.844	-437.582	-345.47	-327.764	-270.256	-319.87		-412.852	-319.87	112865	73424.9
63.36	-541.4	-241.946	-454.55	-575.058	-350.78	-385.518	-494.812	-241.486	-410.694			-282.224	-80.8341	-420.614	-247.486	-460.844	-437.582	-345.47	-327.764	-276.01	-319.87		-410.694	-319.87	112202	73440.2
63.4	-541.4	-241.946	-454.55	-575.058	-350.78	-385.518	-489.058	-241.486	-409.975			-282.224	-80.8341	-420.614	-247.486	-460.844	-443.336	-345.47	-327.764	-270.256	-319.87		-409.975	-319.87	112051	73455.5
63.44	-541.4	-241.946	-454.55	-575.058	-350.78	-385.518	-489.058	-241.486	-409.975			-282.224	-75.0801	-420.614	-253.24	-460.844	-443.336	-345.47	-327.764	-270.256	-319.87		-409.975	-319.87	112240	73348.3
63.48	-541.4	-247.7	-454.55	-575.058	-350.78	-385.518	-489.058	-241.486	-410.694			-282.224	-75.0801	-420.614	-247.486	-460.844	-437.582	-345.47	-327.764	-276.01	-319.23		-410.694	-319.23	112089	73363.6
63.52	-541.4	-241.946	-454.55	-569.304	-350.78	-385.518	-489.058	-241.486	-409.255			-282.224	-75.0801	-420.614	-247.486	-460.844	-443.336	-345.47	-327.764	-276.01	-319.87		-409.255	-319.87	111768	73379
63.56	-541.4	-247.7	-454.55	-569.304	-350.78	-385.518	-489.058	-235.732	-409.255			-282.224	-80.8341	-420.614	-247.486	-460.844	-437.582	-345.47	-327.764	-270.256	-319.23		-409.255	-319.23	111617	73394.3
63.6	-541.4	-241.946	-454.55	-569.304	-350.78	-385.518	-489.058	-235.732	-408.536			-282.224	-80.8341	-420.614	-247.486	-460.844	-443.336	-345.47	-327.764	-270.256	-319.87		-408.536	-319.87	111466	73409.6
63.64	-541.4	-247.7	-454.55	-569.304	-350.78	-385.518	-483.304	-235.732	-408.536			-282.224	-80.8341	-420.614	-247.486	-460.844	-437.582	-345.47	-327.764	-270.256	-319.23		-408.536	-319.23	111654	73302.6
63.68	-541.4	-247.7	-454.55	-569.304	-350.78	-385.518	-489.058	-235.732	-409.255			-282.224	-80.8341	-420.614	-247.486	-460.844	-443.336	-345.47	-327.764	-264.502	-319.23		-409.255	-319.23	111843	73317.9
63.72	-541.4	-247.7	-454.55	-569.304	-350.78	-385.518	-489.058	-235.732	-409.255			-282.224	-80.8341	-420.614	-247.486	-460.844	-443.336	-345.47	-327.764	-264.502	-319.23		-409.255	-319.23	111522	72965.9
63.76	-541.4	-241.946	-454.55	-569.304	-350.78	-385.518	-483.304	-235.732	-407.817			-282.224	-75.0801	-420.614	-241.732	-460.844	-437.582	-345.47	-327.764	-264.502	-317.312		-407.817	-317.312	111371	73103
63.8	-541.4	-241.946	-454.55	-569.304	-350.78	-385.518	-489.058	-235.732	-408.536			-282.224	-80.8341	-420.614	-253.24	-460.844	-443.336	-345.47	-327.764	-264.502	-319.87		-408.536	-319.87	111560	73486.3
63.84	-541.4	-241.946	-454.55	-569.304	-350.78	-385.518	-489.058	-235.732	-408.536			-282.224	-75.0801	-420.614	-247.486	-460.844	-443.336	-345.47	-327.764	-270.256	-319.23		-408.536	-319.23	111749	73134.2
63.88	-541.4	-247.7	-454.55	-569.304	-350.78	-385.518	-489.058	-235.732	-409.255			-282.224	-80.8341	-420.614	-247.486	-460.844	-437.582	-345.47	-322.01	-264.502	-317.952		-409.255	-317.952	111768	73271.6
63.92	-541.4	-241.946	-454.55	-569.304	-350.78	-385.518	-489.058	-235.732	-408.536			-282.224	-80.8341	-420.614	-247.486	-460.844	-443.336	-345.47	-327.764	-270.256	-319.87		-408.536	-319.87	111957	73655
63.96	-547.154	-241.946	-454.55	-569.304	-350.78	-385.518	-494.812	-235.732	-409.975			-282.224	-80.8341	-420.614	-247.486	-460.844	-443.336	-345.47	-327.764	-270.256	-319.87		-409.975	-319.87	111976	73670.3
64	-541.4	-241.946	-454.55	-569.304	-350.78	-385.518	-489.058	-235.732	-408.536			-282.224	-75.0801	-420.614	-247.486	-460.844	-454.844	-345.47	-327.764	-264.502	-319.87		-408.536	-319.87	111655	73563
64.04	-541.4	-241.946	-454.55	-569.304	-350.78	-385.518	-489.058	-235.732	-408.536			-282.224	-75.0801	-420.614	-247.486	-460.844	-449.09	-345.47	-327.764	-264.502	-319.23		-408.536	-319.23	111674	73578.3
64.08	-541.4	-241.946	-454.55	-569.304	-350.78	-385.518	-489.058	-235.732	-408.536			-282.224	-75.0801	-420.614	-247.486	-460.844	-449.09	-345.47	-327.764	-270.256	-319.87		-408.536	-319.87	111692	73593.7
64.12	-541.4	-241.946	-454.55	-569.304	-350.78	-385.518	-489.058	-235.732	-408.536			-282.224	-75.0801	-420.614	-247.486	-460.844	-449.09	-345.47	-327.764	-264.502	-319.23		-408.536	-319.23	111541	73486.5
64.16	-535.646	-241.946	-454.55	-569.304	-350.78	-385.518	-489.058	-235.732	-407.817			-282.224	-75.0801	-420.614	-247.486	-460.844	-449.09	-345.47	-327.764	-264.502	-319.23		-407.817	-319.23	111560	73501.8
64.2	-541.4	-247.7	-454.55	-569.304	-350.78	-385.518	-483.304	-235.732	-408.536			-282.224	-75.0801	-420.614	-247.486	-460.844	-449.09	-345.47	-327.764	-264.502	-319.23		-408.536	-319.23	111749	73639.7
64.24	-541.4	-241.946	-454.55	-569.304	-350.78	-385.518	-489.058	-235.732	-408.536			-282.224	-75.0801	-420.614	-253.24	-460.844	-449.09	-345.47	-327.764	-264.502	-319.87		-408.536	-319.87	111768	73532.3
64.28	-535.646	-247.7	-454.55	-569.304	-350.78	-385.518	-489.058	-235.732	-408.536			-282.224	-75.0801	-420.614	-247.486	-460.844	-449.09	-345.47	-327.764	-258.748	-318.591		-408.536	-318.591	111787	73302.8
64.32	-541.4	-247.7	-454.55	-563.55	-350.78	-385.518	-489.058	-235.732	-408.536			-282.224	-75.0801	-420.614	-247.486	-460.844	-449.09	-345.47	-327.764	-258.748	-318.591		-408.536	-318.591	111296	73562.9
64.36	-541.4	-236.192	-448.796	-563.55	-350.78	-385.518	-489.058	-235.732	-406.378			-282.224	-80.8341	-420.614	-253.24	-460.844	-449.09	-345.47	-327.764	-258.748	-319.87		-406.378	-319.87	110807	73946.8
64.4	-541.4	-241.946	-448.796	-563.55	-350.78	-385.518	-483.304	-235.732	-406.378			-282.224	-80.8341	-420.614	-253.24	-460.844	-454.844	-345.47	-327.764	-258.748	-320.509		-406.378	-320.509	110995	73839.1
64.44	-541.4	-241.946	-448.796	-563.55	-350.78	-385.518	-489.058	-235.732	-407.098			-282.224	-80.8341	-414.86	-253.24	-460.844	-449.09	-345.47	-327.764	-258.748	-319.23		-407.098	-319.23	111183	73609.2
64.48	-541.4	-241.946	-448.796	-563.55	-350.78	-385.518	-489.058	-235.732	-407.098			-282.224	-75.0801	-414.86	-253.24	-460.844	-449.09	-345.47	-327.764	-264.502	-319.23		-407.098	-319.23	110863	73379.2
64.52	-541.4	-236.192	-448.796	-563.55	-350.78	-385.518	-483.304	-235.732	-405.659			-282.224	-75.0801	-414.86	-247.486	-460.844	-449.09	-345.47	-327.764	-258.748	-317.952		-405.659	-317.952	110544	73272.3
64.56	-541.4	-236.192	-448.796	-563.55	-350.78	-385.518	-483.304	-235.732	-405.659			-282.224	-80.8341	-414.86	-247.486	-460.844	-449.09	-345.47	-327.764	-258.748	-318.591		-405.659	-318.591	110731	73287.6
64.6	-541.4	-236.192	-448.796	-563.55	-350.78	-385.518	-489.058	-235.732	-406.378			-282.224	-75.0801	-414.86	-253.24	-460.844	-449.09	-345.47	-322.01	-258.748	-317.952		-406.378	-317.952	111258	73425.2
64.64	-541.4	-241.946	-448.796	-563.55	-350.78	-385.518	-489.058	-241.486	-407.817			-282.224	-75.0801	-414.86	-253.24	-460.844	-454.844	-345.47	-327.764	-258.748	-319.23		-407.817	-319.23	111277	73563.2
64.68	-541.4	-236.192	-448.796	-563.55	-350.78	-385.518	-483.304	-241.486	-406.378			-282.224	-80.8341	-414.86	-253.24	-460.844	-454.844	-339.716	-327.764	-252.994	-318.591		-406.378	-318.591	111127	73211
64.72	-541.4	-236.192	-448.796	-563.55	-350.78	-385.518	-489.058	-241.486	-407.098			-276.47	-80.8341	-414.86	-253.24	-460.844	-449.09	-339.716	-327.764	-252.994	-317.312		-407.098	-317.312	111315	72859.9
64.76	-541.4	-236.192	-448.796	-563.55	-350.78	-385.518	-489.058	-241.486	-407.098			-276.47	-75.0801	-414.86	-253.24	-460.844	-449.09	-339.716	-327.764	-252.994	-316.673		-407.098	-316.673	111165	72753.3
64.8	-541.4	-236.192	-448.796	-563.55	-350.78	-385.518	-483.304	-241.486	-406.378			-276.47	-75.0801	-414.86	-253.24	-460.844	-449.09	-339.716	-327.764	-252.994	-316.673		-406.378	-316.673	111522	72890.5
64.84	-547.154	-241.946	-448.796	-563.55	-350.78	-385.518	-489.058	-241.486	-408.536			-276.47	-80.8341	-414.86	-253.24	-460.844	-454.844	-339.716	-322.01	-252.994	-317.312		-408.536	-317.312	111882	72905.7
64.88	-541.4	-241.946	-448.796	-563.55	-350.78	-385.518	-489.058	-241.486	-407.817			-276.47	-75.0801	-414.86	-253.24	-460.844	-449.09	-339.716	-327.764	-252.994	-316.673		-407.817	-316.673	111561	72677.1
64.92	-541.4	-241.946	-448.796	-563.55	-350.78	-385.518	-483.304	-241.486	-407.098			-276.47	-75.0801	-414.86	-258.994	-455.09	-449.09	-339.716	-322.01	-252.994	-316.034		-407.098	-316.034	111579	72692.3
64.96	-541.4	-241.946	-448.796	-563.55	-350.78	-385.518	-489.058	-241.486	-407.817			-276.47	-75.0801	-414.86	-253.24	-460.844	-449.09	-339.716	-327.764	-252.994	-316.673		-407.817	-316.673	111598	73317.5
65	-541.4	-236.192	-448.796	-563.55	-350.78	-385.518	-489.058	-241.486	-407.098			-276.47	-80.8341	-414.86	-258.994	-460.844	-454.844	-339.716	-327.764	-258.748	-319.23		-407.098	-319.23	111617	73578.6
65.04	-541.4	-241.946	-448.796	-563.55	-350.78	-385.518	-489.058	-241.486	-407.817			-276.47	-75.0801	-414.86	-258.994	-460.844	-454.844	-339.716	-327.764	-252.994	-317.952		-407.817	-317.952	111806	73226.6
65.08	-541.4	-241.946	-448.796	-563.55	-350.78	-385.518	-489.058	-241.486	-407.817			-276.47	-75.0801	-414.86	-253.24	-460.844	-454.844	-339.716	-327.764	-252.994	-317.312		-407.817	-317.312	111655	73119.7
65.12	-541.4	-241.946	-448.796	-563.55	-350.78	-385.518	-483.304	-241.486	-407.098			-276.47	-75.0801	-414.86	-253.24	-460.844	-454.844	-339.716	-327.764	-252.994	-317.312		-407.098	-317.312	111504	73134.9
65.16	-541.4	-241.946	-448.796	-563.55	-350.78	-385.518	-483.304	-241.486	-407.098			-276.47	-69.326	-414.86	-253.24	-460.844	-454.844	-339.716	-327.764	-258.748	-317.312		-407.098	-317.312	111353	73272.5
65.2	-535.646	-236.192	-448.796	-563.55	-350.78	-385.518	-489.058	-241.486	-406.378			-276.47	-75.0801	-414.86	-258.994	-460.844	-454.844	-339.716	-327.764	-252.994	-317.952		-406.378	-317.952	111542	73410.3
65.24	-541.4	-241.946	-448.796	-563.55	-350.78	-385.518	-489.058	-241.486	-407.817			-276.47	-75.0801	-414.86	-258.994	-460.844	-454.844	-339.716	-327.764	-252.994	-317.952		-407.817	-317.952	111390	73303.2
65.28	-541.4	-236.192	-443.042	-563.55	-350.78	-385.518	-483.304	-241.486	-405.659			-276.47	-75.0801	-414.86	-253.24	-460.844	-454.844	-339.716	-327.764	-252.994	-317.312		-405.659	-317.312	111071	73196.2
65.32	-541.4	-241.946	-443.042	-563.55	-350.78	-385.518	-483.304	-241.486	-406.378			-276.47	-75.0801	-414.86	-253.24	-460.844	-454.844	-339.716	-327.764	-252.994	-317.312		-406.378	-317.312	111089	73456.1
65.36	-541.4	-236.192	-443.042	-563.55	-350.78	-385.518	-483.304	-241.486	-405.659			-276.47	-75.0801	-414.86	-258.994	-460.844	-454.844	-339.716	-327.764	-258.748	-318.591		-405.659	-318.591	111278	73471.4
65.4	-541.4	-241.946	-443.042	-563.55	-350.78	-385.518	-489.058	-241.486	-407.098			-276.47	-75.0801	-414.86	-253.24	-460.844	-454.844	-339.716	-327.764	-252.994	-317.312		-407.098	-317.312	111466	73242.1
65.44	-541.4	-241.946	-443.042	-563.55	-350.78	-385.518	-483.304	-241.486	-406.378			-276.47	-75.0801	-414.86	-258.994	-460.844	-449.09	-339.716	-327.764	-252.994	-317.312		-406.378	-317.312	111485	73135
65.48	-541.4	-241.946	-443.042	-563.55	-350.78	-385.518	-489.058	-241.486	-407.098			-276.47	-75.0801	-414.86	-253.24	-460.844	-449.09	-339.716	-322.01	-258.748	-316.673		-407.098	-316.673	111334	73150.3
65.52	-541.4	-236.192	-443.042	-563.55	-350.78	-385.518	-483.304	-241.486	-405.659			-276.47	-75.0801	-414.86	-258.994	-460.844	-449.09	-339.716	-327.764	-252.994	-317.312		-405.659	-317.312	111353	73165.6
65.56	-541.4	-241.946	-443.042	-563.55	-350.78	-385.518	-489.058	-241.486	-407.098			-276.47	-75.0801	-414.86	-253.24	-460.844	-449.09	-339.716	-327.764	-252.994	-316.673		-407.098	-316.673	111542	73303.1
65.6	-541.4	-241.946	-443.042	-563.55	-350.78	-385.518	-483.304	-241.486	-406.378			-276.47	-80.8341	-414.86	-258.994	-460.844	-449.09	-339.716	-327.764	-252.994	-317.952		-406.378	-317.952	111391	73441.1
65.64	-535.646	-241.946	-443.042	-563.55	-350.78	-385.518	-489.058	-241.486	-406.378			-276.47	-75.0801	-414.86	-253.24	-460.844	-454.844	-339.716	-327.764	-252.994	-317.312		-406.378	-317.312	111580	73334
65.68	-541.4	-241.946	-443.042	-563.55	-350.78	-385.518	-489.058	-241.486	-407.098			-276.47	-75.0801	-414.86	-253.24	-460.844	-454.844	-339.716	-327.764	-252.994	-317.312		-407.098	-317.312	111429	73471.7
65.72	-535.646	-241.946	-443.042	-563.55	-350.78	-385.518	-483.304	-241.486	-405.659			-276.47	-75.0801	-414.86	-253.24	-460.844	-454.844	-339.716	-327.764	-258.748	-317.952		-405.659	-317.952	111109	73609.7
65.76	-535.646	-241.946	-443.042	-563.55	-350.78	-385.518	-483.304	-241.486	-405.659			-276.47	-75.0801	-414.86	-264.748	-460.844	-449.09	-339.716	-327.764	-252.994	-317.952		-405.659	-317.952	111127	73625
65.8	-535.646	-241.946	-443.042	-563.55	-350.78	-385.518	-483.304	-241.486	-405.659			-276.47	-75.0801	-414.86	-258.994	-460.844	-454.844	-339.716	-327.764	-252.994	-317.952		-405.659	-317.952	111146	73517.7
65.84	-535.646	-236.192	-443.042	-563.55	-350.78	-385.518	-483.304	-247.24	-405.659			-276.47	-75.0801	-414.86	-258.994	-460.844	-449.09	-339.716	-322.01	-258.748	-317.312		-405.659	-317.312	110996	73410.6
65.88	-529.892	-236.192	-443.042	-563.55	-350.78	-385.518	-483.304	-247.24	-404.94			-276.47	-75.0801	-414.86	-258.994	-460.844	-449.09	-339.716	-327.764	-252.994	-317.312		-404.94	-317.312	111014	73303.4
65.92	-535.646	-236.192	-443.042	-563.55	-350.78	-385.518	-483.304	-247.24	-405.659			-276.47	-75.0801	-414.86	-258.994	-460.844	-449.09	-339.716	-322.01	-252.994	-316.673		-405.659	-316.673	111203	73196.4
65.96	-535.646	-241.946	-437.288	-563.55	-350.78	-385.518	-483.304	-247.24	-405.659			-276.47	-75.0801	-414.86	-264.748	-455.09	-449.09	-339.716	-322.01	-252.994	-316.673		-405.659	-316.673	111222	73334
66	-535.646	-236.192	-437.288	-563.55	-350.78	-385.518	-489.058	-247.24	-405.659			-276.47	-75.0801	-414.86	-258.994	-460.844	-449.09	-339.716	-327.764	-252.994	-317.312		-405.659	-317.312	111241	73471.9
66.04	-535.646	-241.946	-437.288	-563.55	-350.78	-385.518	-483.304	-247.24	-405.659			-276.47	-75.0801	-414.86	-258.994	-460.844	-449.09	-339.716	-327.764	-252.994	-317.312		-405.659	-317.312	110751	73609.8
66.08	-524.138	-236.192	-437.288	-563.55	-350.78	-385.518	-483.304	-247.24	-403.501			-276.47	-75.0801	-414.86	-258.994	-460.844	-449.09	-339.716	-327.764	-258.748	-317.952		-403.501	-317.952	110600	73625.1
66.12	-535.646	-236.192	-437.288	-563.55	-350.78	-385.518	-483.304	-247.24	-404.94			-276.47	-75.0801	-414.86	-258.994	-460.844	-449.09	-339.716	-327.764	-252.994	-317.312		-404.94	-317.312	111297	73395.3
66.16	-535.646	-241.946	-437.288	-563.55	-350.78	-385.518	-489.058	-247.24	-406.378			-276.47	-75.0801	-414.86	-258.994	-460.844	-449.09	-339.716	-327.764	-247.24	-316.673		-406.378	-316.673	111316	73410.6
66.2	-535.646	-236.192	-437.288	-563.55	-350.78	-385.518	-483.304	-247.24	-404.94			-276.47	-75.0801	-414.86	-258.994	-460.844	-454.844	-339.716	-327.764	-247.24	-317.312		-404.94	-317.312	110826	73303.4
66.24	-535.646	-236.192	-437.288	-557.796	-350.78	-385.518	-483.304	-247.24	-404.221			-276.47	-69.326	-414.86	-258.994	-460.844	-454.844	-339.716	-322.01	-247.24	-316.034		-404.221	-316.034	110507	73440.9
66.28	-529.892	-236.192	-437.288	-557.796	-350.78	-385.518	-483.304	-247.24	-403.501			-276.47	-75.0801	-414.86	-270.502	-460.844	-454.844	-339.716	-322.01	-247.24	-317.952		-403.501	-317.952	110695	73824.7
66.32	-529.892	-241.946	-437.288	-557.796	-350.78	-385.518	-489.058	-247.24	-404.94			-276.47	-75.0801	-414.86	-264.748	-460.844	-454.844	-339.716	-327.764	-247.24	-317.952		-404.94	-317.952	111222	73594.4
66.36	-541.4	-241.946	-437.288	-552.042	-350.78	-385.518	-489.058	-247.24	-405.659			-276.47	-75.0801	-414.86	-264.748	-455.09	-454.844	-339.716	-322.01	-247.24	-316.673		-405.659	-316.673	110901	73487.3
66.4	-529.892	-236.192	-437.288	-552.042	-350.78	-385.518	-489.058	-247.24	-403.501			-276.47	-75.0801	-414.86	-264.748	-460.844	-454.844	-339.716	-322.01	-247.24	-317.312		-403.501	-317.312	110582	73748
66.44	-535.646	-236.192	-431.534	-557.796	-350.78	-385.518	-489.058	-247.24	-404.221			-276.47	-75.0801	-414.86	-264.748	-460.844	-454.844	-339.716	-327.764	-247.24	-317.952		-404.221	-317.952	110601	73640.5
66.48	-535.646	-236.192	-431.534	-557.796	-350.78	-385.518	-483.304	-247.24	-403.501			-276.47	-75.0801	-414.86	-264.748	-455.09	-449.09	-339.716	-327.764	-247.24	-316.673		-403.501	-316.673	110620	73410.8
66.52	-535.646	-236.192	-431.534	-552.042	-350.78	-385.518	-489.058	-252.994	-404.221			-276.47	-75.0801	-409.106	-264.748	-460.844	-449.09	-339.716	-327.764	-247.24	-316.673		-404.221	-316.673	110300	73426.2
66.56	-529.892	-230.438	-431.534	-552.042	-350.78	-385.518	-483.304	-252.994	-402.063			-276.47	-75.0801	-409.106	-264.748	-460.844	-449.09	-339.716	-327.764	-247.24	-316.673		-402.063	-316.673	110150	73441.5
66.6	-529.892	-236.192	-431.534	-557.796	-350.78	-385.518	-483.304	-252.994	-403.501			-276.47	-75.0801	-409.106	-264.748	-460.844	-454.844	-339.716	-322.01	-247.24	-316.673		-403.501	-316.673	110676	73456.8
66.64	-535.646	-241.946	-431.534	-552.042	-350.78	-385.518	-483.304	-252.994	-404.221			-276.47	-75.0801	-409.106	-264.748	-460.844	-449.09	-339.716	-327.764	-247.24	-316.673		-404.221	-316.673	110864	73472.1
66.68	-535.646	-236.192	-431.534	-557.796	-350.78	-385.518	-483.304	-252.994	-404.221			-276.47	-75.0801	-409.106	-264.748	-460.844	-449.09	-339.716	-327.764	-247.24	-316.673		-404.221	-316.673	111052	73610
66.72	-535.646	-236.192	-431.534	-557.796	-350.78	-385.518	-489.058	-252.994	-404.94			-276.47	-75.0801	-409.106	-264.748	-460.844	-454.844	-339.716	-327.764	-247.24	-317.312		-404.94	-317.312	110902	73625.4
66.76	-529.892	-236.192	-431.534	-557.796	-350.78	-385.518	-489.058	-247.24	-403.501			-276.47	-75.0801	-409.106	-264.748	-460.844	-449.09	-339.716	-327.764	-247.24	-316.673		-403.501	-316.673	110582	73518.2
66.8	-535.646	-241.946	-431.534	-552.042	-350.78	-385.518	-483.304	-247.24	-403.501			-276.47	-75.0801	-409.106	-264.748	-460.844	-449.09	-339.716	-322.01	-252.994	-316.673		-403.501	-316.673	110601	73533.5
66.84	-535.646	-236.192	-431.534	-557.796	-350.78	-385.518	-483.304	-247.24	-403.501			-276.47	-75.0801	-409.106	-264.748	-460.844	-449.09	-339.716	-327.764	-247.24	-316.673		-403.501	-316.673	110789	73426.2
66.88	-535.646	-241.946	-431.534	-557.796	-350.78	-385.518	-483.304	-247.24	-404.221			-276.47	-75.0801	-409.106	-264.748	-455.09	-449.09	-339.716	-327.764	-247.24	-316.034		-404.221	-316.034	110808	73319.2
66.92	-535.646	-241.946	-431.534	-552.042	-350.78	-385.518	-483.304	-247.24	-403.501			-276.47	-75.0801	-409.106	-264.748	-455.09	-449.09	-339.716	-327.764	-247.24	-316.034		-403.501	-316.034	110827	73456.9
66.96	-535.646	-236.192	-431.534	-557.796	-350.78	-385.518	-489.058	-247.24	-404.221			-276.47	-75.0801	-409.106	-264.748	-460.844	-449.09	-339.716	-327.764	-247.24	-316.673		-404.221	-316.673	111184	73472.2
67	-535.646	-241.946	-431.534	-557.796	-350.78	-385.518	-489.058	-247.24	-404.94			-276.47	-75.0801	-409.106	-264.748	-460.844	-449.09	-339.716	-322.01	-247.24	-316.034		-404.94	-316.034	111034	73487.6
67.04	-535.646	-236.192	-431.534	-552.042	-350.78	-385.518	-489.058	-247.24	-403.501			-276.47	-75.0801	-409.106	-264.748	-460.844	-449.09	-339.716	-327.764	-247.24	-316.673		-403.501	-316.673	110883	73748.2
67.08	-535.646	-241.946	-431.534	-557.796	-350.78	-385.518	-483.304	-247.24	-404.221			-276.47	-75.0801	-409.106	-264.748	-460.844	-454.844	-339.716	-327.764	-247.24	-317.312		-404.221	-317.312	110733	73640.7
67.12	-535.646	-236.192	-431.534	-552.042	-350.78	-385.518	-483.304	-247.24	-402.782			-276.47	-75.0801	-409.106	-264.748	-460.844	-449.09	-339.716	-322.01	-247.24	-316.034		-402.782	-316.034	110582	73533.6
67.16	-535.646	-241.946	-431.534	-557.796	-350.78	-385.518	-483.304	-241.486	-403.501			-276.47	-75.0801	-409.106	-264.748	-460.844	-449.09	-339.716	-327.764	-247.24	-316.673		-403.501	-316.673	110432	73671.6
67.2	-535.646	-236.192	-431.534	-552.042	-350.78	-385.518	-483.304	-241.486	-402.063			-276.47	-75.0801	-409.106	-264.748	-460.844	-449.09	-339.716	-327.764	-247.24	-316.673		-402.063	-316.673	109944	73564.3
67.24	-535.646	-236.192	-431.534	-552.042	-350.78	-385.518	-483.304	-235.732	-401.344			-270.716	-75.0801	-409.106	-264.748	-460.844	-449.09	-339.716	-327.764	-247.24	-316.034		-401.344	-316.034	109963	73579.6
67.28	-535.646	-236.192	-431.534	-557.796	-350.78	-385.518	-483.304	-235.732	-402.063			-270.716	-75.0801	-409.106	-270.502	-460.844	-454.844	-339.716	-322.01	-247.24	-316.673		-402.063	-316.673	109982	73472.2
67.32	-529.892	-236.192	-431.534	-552.042	-350.78	-385.518	-489.058	-235.732	-401.344			-270.716	-75.0801	-409.106	-264.748	-460.844	-449.09	-339.716	-322.01	-247.24	-315.394		-401.344	-315.394	109326	73365.2
67.36	-529.892	-236.192	-425.78	-552.042	-350.78	-385.518	-483.304	-229.978	-399.186			-270.716	-75.0801	-409.106	-264.748	-460.844	-449.09	-339.716	-327.764	-247.24	-316.034		-399.186	-316.034	109010	73380.5
67.4	-535.646	-236.192	-425.78	-552.042	-350.78	-385.518	-489.058	-224.224	-399.905			-270.716	-75.0801	-409.106	-264.748	-455.09	-449.09	-339.716	-327.764	-247.24	-315.394		-399.905	-315.394	108692	73273.5
67.44	-535.646	-236.192	-425.78	-546.288	-350.78	-379.764	-489.058	-218.47	-397.747			-270.716	-75.0801	-409.106	-264.748	-455.09	-449.09	-339.716	-327.764	-247.24	-315.394		-397.747	-315.394	108209	73288.8
67.48	-535.646	-236.192	-425.78	-546.288	-350.78	-379.764	-489.058	-218.47	-397.747			-270.716	-75.0801	-409.106	-270.502	-455.09	-449.09	-339.716	-322.01	-247.24	-315.394		-397.747	-315.394	107893	73426.5
67.52	-529.892	-230.438	-425.78	-546.288	-350.78	-379.764	-489.058	-218.47	-396.309			-270.716	-75.0801	-409.106	-264.748	-460.844	-449.09	-339.716	-327.764	-247.24	-316.034		-396.309	-316.034	107911	73441.8
67.56	-535.646	-236.192	-425.78	-546.288	-350.78	-379.764	-489.058	-218.47	-397.747			-270.716	-75.0801	-409.106	-264.748	-460.844	-449.09	-339.716	-322.01	-247.24	-315.394		-397.747	-315.394	108265	73212.3
67.6	-535.646	-241.946	-425.78	-546.288	-350.78	-379.764	-483.304	-218.47	-397.747			-270.716	-69.326	-409.106	-264.748	-455.09	-454.844	-339.716	-322.01	-247.24	-314.755		-397.747	-314.755	108116	73105.4
67.64	-529.892	-236.192	-425.78	-546.288	-356.534	-379.764	-483.304	-218.47	-397.028			-270.716	-69.326	-409.106	-264.748	-455.09	-449.09	-339.716	-327.764	-247.24	-314.755		-397.028	-314.755	108302	73365.1
67.68	-535.646	-236.192	-425.78	-546.288	-356.534	-379.764	-489.058	-218.47	-398.467			-270.716	-75.0801	-409.106	-264.748	-460.844	-449.09	-339.716	-327.764	-247.24	-316.034		-398.467	-316.034	108823	73625.8
67.72	-535.646	-241.946	-425.78	-546.288	-356.534	-379.764	-489.058	-218.47	-399.186			-270.716	-75.0801	-409.106	-258.994	-460.844	-454.844	-339.716	-327.764	-247.24	-316.034		-399.186	-316.034	108842	73641.2
67.76	-535.646	-236.192	-425.78	-546.288	-356.534	-379.764	-489.058	-218.47	-398.467			-270.716	-75.0801	-409.106	-264.748	-460.844	-454.844	-339.716	-322.01	-247.24	-316.034		-398.467	-316.034	108693	73411.1
67.8	-535.646	-236.192	-425.78	-546.288	-356.534	-379.764	-489.058	-218.47	-398.467			-270.716	-69.326	-409.106	-264.748	-455.09	-449.09	-339.716	-327.764	-247.24	-314.755		-398.467	-314.755	108376	73181.9
67.84	-524.138	-236.192	-425.78	-546.288	-356.534	-379.764	-483.304	-224.224	-397.028			-270.716	-75.0801	-403.352	-264.748	-460.844	-449.09	-339.716	-322.01	-247.24	-314.755		-397.028	-314.755	108228	73197.2
67.88	-529.892	-236.192	-425.78	-546.288	-356.534	-379.764	-483.304	-224.224	-397.747			-270.716	-75.0801	-403.352	-264.748	-455.09	-449.09	-339.716	-327.764	-247.24	-314.755		-397.747	-314.755	108246	73334.8
67.92	-524.138	-236.192	-425.78	-546.288	-356.534	-379.764	-483.304	-224.224	-397.028			-270.716	-75.0801	-403.352	-264.748	-455.09	-454.844	-339.716	-327.764	-247.24	-315.394		-397.028	-315.394	108098	73350.1
67.96	-524.138	-236.192	-425.78	-546.288	-356.534	-379.764	-483.304	-224.224	-397.028			-270.716	-75.0801	-403.352	-264.748	-455.09	-449.09	-339.716	-327.764	-247.24	-314.755		-397.028	-314.755	107949	73120.8
68	-518.384	-236.192	-425.78	-546.288	-356.534	-379.764	-483.304	-224.224	-396.309			-270.716	-69.326	-403.352	-264.748	-455.09	-449.09	-339.716	-327.764	-247.24	-314.116		-396.309	-314.116	107634	73136
68.04	-524.138	-230.438	-425.78	-546.288	-356.534	-374.01	-483.304	-224.224	-395.59			-270.716	-75.0801	-403.352	-264.748	-455.09	-449.09	-339.716	-327.764	-247.24	-314.755		-395.59	-314.755	107485	73151.4
68.08	-524.138	-230.438	-425.78	-546.288	-356.534	-374.01	-483.304	-224.224	-395.59			-270.716	-75.0801	-403.352	-264.748	-455.09	-449.09	-339.716	-322.01	-247.24	-314.116		-395.59	-314.116	107170	72677.9
68.12	-518.384	-230.438	-425.78	-540.534	-356.534	-374.01	-483.304	-224.224	-394.151			-270.716	-69.326	-403.352	-258.994	-455.09	-449.09	-333.962	-322.01	-247.24	-312.198		-394.151	-312.198	107023	72693.1
68.16	-524.138	-230.438	-425.78	-540.534	-356.534	-374.01	-483.304	-224.224	-394.87			-270.716	-69.326	-403.352	-270.502	-455.09	-454.844	-333.962	-322.01	-247.24	-314.116		-394.87	-314.116	107041	72952.8
68.2	-524.138	-230.438	-425.78	-540.534	-356.534	-374.01	-477.55	-224.224	-394.151			-270.716	-75.0801	-403.352	-270.502	-455.09	-449.09	-328.208	-322.01	-247.24	-313.476		-394.151	-313.476	107060	72724.1
68.24	-524.138	-236.192	-420.026	-540.534	-356.534	-374.01	-483.304	-224.224	-394.87			-270.716	-75.0801	-403.352	-264.748	-455.09	-449.09	-328.208	-322.01	-247.24	-312.837		-394.87	-312.837	107078	72373.9
68.28	-524.138	-230.438	-420.026	-540.534	-356.534	-374.01	-483.304	-224.224	-394.151			-270.716	-75.0801	-403.352	-258.994	-455.09	-449.09	-322.454	-322.01	-247.24	-311.558		-394.151	-311.558	106598	72024.8
68.32	-512.63	-230.438	-420.026	-540.534	-356.534	-374.01	-483.304	-224.224	-392.713			-270.716	-75.0801	-403.352	-258.994	-455.09	-449.09	-316.7	-322.01	-247.24	-310.919		-392.713	-310.919	106616	71918.7
68.36	-524.138	-230.438	-420.026	-540.534	-356.534	-374.01	-483.304	-224.224	-394.151			-270.716	-75.0801	-403.352	-270.502	-449.336	-449.09	-310.946	-322.01	-247.24	-310.919		-394.151	-310.919	106967	71448.9
68.4	-524.138	-230.438	-420.026	-540.534	-356.534	-374.01	-483.304	-224.224	-394.151			-270.716	-69.326	-403.352	-264.748	-443.582	-449.09	-305.192	-322.01	-247.24	-308.362		-394.151	-308.362	106986	71464
68.44	-518.384	-236.192	-420.026	-540.534	-356.534	-374.01	-483.304	-224.224	-394.151			-270.716	-75.0801	-403.352	-264.748	-455.09	-454.844	-299.438	-327.764	-247.24	-310.919		-394.151	-310.919	107004	71479.2
68.48	-524.138	-230.438	-420.026	-540.534	-356.534	-374.01	-483.304	-224.224	-394.151			-270.716	-75.0801	-403.352	-264.748	-455.09	-443.336	-293.684	-322.01	-247.24	-308.362		-394.151	-308.362	106857	70891.9
68.52	-518.384	-230.438	-420.026	-540.534	-356.534	-374.01	-483.304	-224.224	-393.432			-270.716	-75.0801	-403.352	-264.748	-455.09	-443.336	-282.176	-327.764	-247.24	-307.722		-393.432	-307.722	106875	70305.6
68.56	-524.138	-230.438	-420.026	-540.534	-356.534	-374.01	-483.304	-224.224	-394.151			-270.716	-75.0801	-403.352	-264.748	-455.09	-437.582	-270.668	-327.764	-241.486	-305.165		-394.151	-305.165	106727	69125.9
68.6	-518.384	-230.438	-420.026	-540.534	-356.534	-374.01	-477.55	-224.224	-392.713			-270.716	-75.0801	-403.352	-258.994	-455.09	-443.336	-236.144	-327.764	-241.486	-301.329		-392.713	-301.329	106580	67248.6
68.64	-524.138	-224.684	-420.026	-540.534	-356.534	-374.01	-483.304	-224.224	-393.432			-270.716	-69.326	-403.352	-264.748	-449.336	-431.828	-201.62	-322.01	-241.486	-294.936		-393.432	-294.936	106598	65868.5
68.68	-518.384	-224.684	-420.026	-540.534	-356.534	-374.01	-483.304	-224.224	-392.713			-270.716	-69.326	-403.352	-264.748	-455.09	-426.074	-190.112	-322.01	-241.486	-293.657		-392.713	-293.657	106783	64840.6
68.72	-524.138	-230.438	-420.026	-540.534	-356.534	-374.01	-483.304	-224.224	-394.151			-270.716	-69.326	-403.352	-264.748	-455.09	-414.566	-167.096	-316.256	-241.486	-289.182		-394.151	-289.182	106968	63596.4
68.76	-524.138	-224.684	-420.026	-540.534	-356.534	-374.01	-483.304	-224.224	-393.432			-270.716	-75.0801	-403.352	-258.994	-449.336	-403.058	-155.588	-322.01	-241.486	-286.624		-393.432	-286.624	106654	62588.1
68.8	-524.138	-224.684	-420.026	-540.534	-356.534	-374.01	-477.55	-224.224	-392.713			-270.716	-69.326	-403.352	-264.748	-449.336	-391.55	-144.08	-316.256	-241.486	-283.428		-392.713	-283.428	106506	61476.3
68.84	-524.138	-224.684	-420.026	-540.534	-356.534	-374.01	-477.55	-224.224	-392.713			-270.716	-75.0801	-403.352	-264.748	-443.582	-374.288	-138.326	-316.256	-235.732	-280.231		-392.713	-280.231	106193	60597.5
68.88	-518.384	-224.684	-420.026	-540.534	-356.534	-374.01	-471.796	-224.224	-391.274			-270.716	-75.0801	-403.352	-270.502	-443.582	-357.026	-132.572	-316.256	-235.732	-278.313		-391.274	-278.313	105880	59501.6
68.92	-518.384	-224.684	-420.026	-540.534	-356.534	-374.01	-471.796	-224.224	-391.274			-270.716	-75.0801	-403.352	-264.748	-437.828	-339.764	-121.064	-322.01	-229.978	-273.838		-391.274	-273.838	105898	56666.5
68.96	-524.138	-230.438	-420.026	-540.534	-356.534	-368.256	-466.042	-224.224	-391.274			-270.716	-75.0801	-403.352	-264.748	-426.32	-253.454	-109.556	-322.01	-229.978	-261.69		-391.274	-261.69	105420	54143
69	-518.384	-224.684	-420.026	-540.534	-356.534	-368.256	-460.288	-224.224	-389.116			-270.716	-75.0801	-403.352	-264.748	-420.566	-241.946	-103.802	-322.01	-224.224	-258.494		-389.116	-258.494	104450	52795.1
69.04	-518.384	-224.684	-420.026	-540.534	-356.534	-362.502	-454.534	-218.47	-386.959			-270.716	-69.326	-403.352	-270.502	-414.812	-230.438	-92.2939	-310.502	-218.47	-253.379		-386.959	-253.379	103484	51055.9
69.08	-518.384	-224.684	-420.026	-540.534	-356.534	-362.502	-437.272	-218.47	-384.801			-270.716	-69.326	-403.352	-258.994	-397.55	-218.93	-86.5399	-310.502	-212.716	-247.625		-384.801	-247.625	102034	49448.7
69.12	-512.63	-224.684	-420.026	-540.534	-356.534	-356.748	-420.01	-212.716	-380.485			-270.716	-75.0801	-403.352	-264.748	-386.042	-201.668	-80.7859	-298.994	-206.962	-243.15		-380.485	-243.15	100596	48163.5
69.16	-512.63	-230.438	-420.026	-540.534	-356.534	-350.994	-402.748	-212.716	-378.328			-270.716	-75.0801	-403.352	-264.748	-368.78	-190.16	-80.7859	-298.994	-201.208	-239.314		-378.328	-239.314	99165.9	46499.5
69.2	-512.63	-230.438	-420.026	-540.534	-356.534	-345.24	-379.732	-206.962	-374.012			-270.716	-69.326	-403.352	-264.748	-351.518	-172.898	-75.0319	-287.486	-195.454	-232.281		-374.012	-232.281	96952.2	43524
69.24	-512.63	-224.684	-420.026	-540.534	-356.534	-339.486	-350.962	-201.208	-368.258			-270.716	-69.326	-403.352	-264.748	-299.732	-126.866	-75.0319	-281.732	-183.946	-219.494		-368.258	-219.494	90676.3	40305.1
69.28	-512.63	-230.438	-420.026	-534.78	-356.534	-333.732	-178.342	-195.454	-345.242			-270.716	-75.0801	-403.352	-258.994	-276.716	-86.588	-69.2779	-275.978	-172.438	-209.904		-345.242	-209.904	84431.8	36924.9
69.32	-506.876	-230.438	-420.026	-540.534	-356.534	-327.978	-132.31	-189.7	-338.05			-270.716	-75.0801	-397.598	-258.994	-270.962	-75.08	-63.5239	-252.962	-91.882	-195.2		-338.05	-195.2	81664.6	33722.3
69.36	-495.368	-218.93	-420.026	-540.534	-356.534	-316.47	-120.802	-183.946	-331.576			-270.716	-69.326	-397.598	-258.994	-253.7	-40.556	-57.7699	-252.962	-68.866	-185.61		-331.576	-185.61	79662	31857.9
69.4	-495.368	-218.93	-420.026	-540.534	-356.534	-304.962	-109.294	-178.192	-327.98			-270.716	-69.326	-391.844	-270.502	-236.438	-23.294	-52.0159	-252.962	-57.358	-180.495		-327.98	-180.495	69817.3	27154.7
69.44	-506.876	-224.684	-420.026	-534.78	-356.534	-86.31	-109.294	-17.08	-281.948			-270.716	-69.3261	-391.844	-264.748	-52.31	22.738	-52.0159	-224.192	-28.588	-147.889		-281.948	-147.889	60353.8	22647.7
69.48	-506.876	-218.93	-420.026	-540.534	-356.534	-63.294	-103.54	17.444	-274.036			-270.716	-63.572	-391.844	-264.748	-35.048	51.508	-52.0159	-206.93	-17.08	-138.938		-274.036	-138.938	59008.6	20257.6
69.52	-506.876	-218.93	-420.026	-540.534	-356.534	-63.294	-103.54	17.444	-274.036			-270.716	-63.572	-391.844	-264.748	28.246	63.016	-46.2619	-183.914	5.936	-124.873		-274.036	-124.873	58775.2	17779.7
69.56	-501.122	-224.684	-420.026	-540.534	-356.534	-57.54	-103.54	23.198	-272.598			-270.716	-69.3261	-391.844	-253.24	97.294	74.524	-46.2619	-172.406	11.69	-113.365		-272.598	-113.365	58050.6	16617.5
69.6	-495.368	-218.93	-420.026	-534.78	-356.534	-57.54	-97.7861	23.198	-269.721			-270.716	-63.572	-391.844	-258.994	97.294	80.278	-46.2619	-172.406	17.444	-112.086		-269.721	-112.086	57210	16334.4
69.64	-495.368	-218.93	-420.026	-534.78	-356.534	-51.786	-92.0322	28.952	-267.563			-270.716	-63.572	-391.844	-258.994	97.294	80.278	-46.2619	-160.898	23.198	-110.168		-267.563	-110.168	56981	14502.3
69.68	-489.614	-224.684	-420.026	-540.534	-356.534	-51.786	-92.0322	28.952	-268.282			-270.716	-63.572	-391.844	-253.24	97.294	80.278	-46.2619	-5.54	28.952	-91.6278		-268.282	-91.6278	56872.9	12858.6
69.72	-495.368	-218.93	-420.026	-540.534	-362.288	-46.032	-86.2782	34.706	-266.844			-270.716	-63.572	-391.844	-253.24	97.294	80.278	-40.5079	0.214	34.706	-89.7098		-266.844	-89.7098	56765.4	12508.3
69.76	-495.368	-224.684	-420.026	-540.534	-362.288	-46.032	-86.2782	34.706	-267.563			-270.716	-63.572	-391.844	-247.486	103.048	80.278	-40.5079	0.214	46.214	-87.1524		-267.563	-87.1524	56536.2	12263.7
69.8	-495.368	-218.93	-420.026	-540.534	-362.288	-46.032	-80.5242	40.46	-265.405			-270.716	-63.572	-391.844	-247.486	103.048	80.278	-40.5079	0.214	51.968	-86.5131		-265.405	-86.5131	55946.9	12070.1
69.84	-483.86	-224.684	-420.026	-540.534	-362.288	-40.278	-80.5242	40.46	-263.967			-270.716	-63.572	-391.844	-247.486	108.802	86.032	-40.5079	5.968	51.968	-84.5951		-263.967	-84.5951	55600.1	11928.2
69.88	-495.368	-218.93	-420.026	-534.78	-362.288	-40.278	-74.7702	40.46	-263.248			-270.716	-69.3261	-391.844	-241.732	108.802	86.032	-40.5079	5.968	51.968	-84.5951		-263.248	-84.5951	55014.4	11736.8
69.92	-483.86	-224.684	-414.272	-534.78	-362.288	-34.524	-69.016	40.46	-260.371			-270.716	-63.572	-391.844	-241.732	114.556	86.032	-34.7539	11.722	51.968	-82.0378		-260.371	-82.0378	54315	11548.6
69.96	-489.614	-213.176	-414.272	-534.78	-362.288	-34.524	-69.0162	46.214	-258.932			-270.716	-69.3261	-391.844	-241.732	120.31	86.032	-34.7539	11.722	51.968	-82.0378		-258.932	-82.0378	53736.7	11457.5
70	-483.86	-213.176	-420.026	-529.026	-362.288	-34.524	-57.508	46.214	-256.774			-270.716	-69.3261	-386.09	-241.732	120.31	86.032	-28.9999	11.722	51.968	-80.7591		-256.774	-80.7591	53514.8	11270.8
70.04	-483.86	-218.93	-414.272	-529.026	-362.288	-34.524	-63.2622	46.214	-257.494			-270.716	-69.3261	-386.09	-241.732	120.31	86.032	-28.9999	17.476	57.722	-79.4805		-257.494	-79.4805	53174.5	11037.8
70.08	-472.352	-213.176	-420.026	-523.272	-362.288	-34.524	-57.5082	46.214	-254.617			-270.716	-63.572	-380.336	-235.978	120.31	86.032	-28.9999	17.476	57.722	-77.5624		-254.617	-77.5624	52837.2	10902.1
70.12	-483.86	-218.93	-420.026	-511.764	-362.288	-34.524	-57.5082	46.214	-255.336			-270.716	-69.3261	-380.336	-235.978	120.31	86.032	-28.9999	23.23	57.722	-77.5625		-255.336	-77.5625	52265	10672
70.16	-478.106	-218.93	-414.272	-506.01	-362.288	-28.77	-51.7542	51.968	-251.02			-270.716	-57.818	-374.582	-230.224	126.064	86.032	-28.9999	23.23	57.722	-74.3658		-251.02	-74.3658	50776.3	10446.7
70.2	-466.598	-213.176	-408.518	-494.502	-362.288	-28.77	-46.0002	51.968	-245.986			-270.716	-63.5721	-368.828	-230.224	126.064	86.032	-28.9999	23.23	57.722	-74.3658		-245.986	-74.3658	49538.1	10175.2
70.24	-472.352	-213.176	-408.518	-482.994	-356.534	-23.016	-40.246	51.968	-243.109			-270.716	-52.064	-368.828	-224.47	131.818	86.032	-28.9999	28.984	63.476	-70.5298		-243.109	-70.5298	48536.5	9865.88
70.28	-466.598	-213.176	-402.764	-465.732	-356.534	-23.016	-40.246	51.968	-239.512			-270.716	-57.8181	-363.074	-218.716	131.818	86.032	-28.9999	28.984	63.476	-69.8905		-239.512	-69.8905	47434.8	9692.26
70.32	-460.844	-218.93	-402.764	-448.47	-350.78	-17.262	-40.246	51.968	-235.916			-270.716	-52.0641	-357.32	-212.962	131.818	86.032	-28.9999	28.984	63.476	-67.9725		-235.916	-67.9725	46345.7	9299.92
70.36	-460.844	-213.176	-397.01	-436.962	-350.78	-17.262	-40.246	57.722	-232.32			-270.716	-40.556	-351.566	-207.208	137.572	86.032	-28.9999	34.738	63.476	-64.1364		-232.32	-64.1364	44507.4	8832.37
70.4	-449.336	-213.176	-385.502	-402.438	-345.026	-17.262	-34.492	57.722	-223.689			-264.962	-34.802	-340.058	-201.454	137.572	86.032	-28.9999	34.738	63.476	-60.9398		-223.689	-60.9398	42403.9	8501.74
70.44	-426.32	-213.176	-379.748	-396.684	-339.272	-17.262	-34.492	63.476	-217.935			-264.962	-29.048	-334.304	-195.7	137.572	86.032	-28.9999	34.738	63.476	-59.0218		-217.935	-59.0218	38578.3	8134.46
70.48	-409.058	-132.62	-368.24	-350.652	-333.518	-17.262	-28.738	63.476	-197.077			-259.208	-23.294	-322.796	-184.192	137.572	86.032	-28.9999	34.738	63.476	-55.1858		-197.077	-55.1858	35991	7697.6
70.52	-403.304	-126.866	-362.486	-385.176	-327.764	-17.262	-28.738	63.476	-198.515			-259.208	-17.54	-311.288	-172.684	137.572	86.032	-28.9999	34.738	63.476	-51.9891		-198.515	-51.9891	35808.3	7075.91
70.56	-397.55	-126.866	-350.978	-385.176	-322.01	-17.262	-28.738	63.476	-195.638			-253.454	-6.032	-305.534	-138.16	143.326	86.032	-28.9999	34.738	63.476	-44.9564		-195.638	-44.9564	34670.2	6378.92
70.6	-391.796	-121.112	-333.716	-379.422	-310.502	-17.262	-28.738	63.476	-189.884			-247.7	5.476	-294.026	-120.898	143.326	86.032	-28.9999	34.738	63.476	-39.8418		-189.884	-39.8418	33088.1	5571.33
70.64	-386.042	-109.604	-322.208	-379.422	-298.994	-11.508	-28.738	69.23	-183.411			-241.946	45.754	-276.764	-109.39	143.326	91.786	-28.9999	34.738	69.23	-30.2518		-183.411	-30.2518	31636.4	4317.55
70.68	-380.288	-109.604	-310.7	-379.422	-281.732	-11.508	-22.9841	69.23	-178.376			-236.192	57.2619	-167.438	-97.882	143.326	91.786	-28.9999	34.738	69.23	-14.9078		-178.376	-14.9078	29586.4	3199.23
70.72	-374.534	-98.096	-287.684	-367.914	-241.454	-11.508	-22.984	69.23	-166.868			-230.438	57.2619	-86.8821	-86.374	143.326	91.786	-28.9999	34.738	69.23	-4.03913		-166.868	-4.03913	26349	2461.39
70.76	-368.78	-92.342	-281.93	-367.914	-132.128	-11.508	-22.984	69.23	-151.044			-224.684	57.2619	-86.8821	-23.08	149.08	91.786	-28.9999	40.492	69.23	4.91153		-151.044	4.91153	24124.5	2021.98
70.8	-357.272	-86.588	-281.93	-362.16	-120.62	-11.508	-22.984	69.23	-146.729			-213.176	57.2619	-86.8821	5.69	149.08	91.786	-28.9999	40.492	69.23	9.38687		-146.729	9.38687	23038	1808.49
70.84	-351.518	-75.08	-276.176	-362.16	-97.6041	-11.508	-22.984	69.23	-140.975			-201.668	63.0159	-86.8821	5.69	149.08	91.786	-28.9999	46.246	69.23	11.9442		-140.975	11.9442	22056.2	1001.28
70.88	-345.764	-63.572	-276.176	-362.16	-91.8501	-11.508	-17.2301	69.23	-137.379			22.7379	63.0159	-86.8821	5.69	149.08	91.786	-28.9999	46.246	69.23	36.8782		-137.379	36.8782	21016	567.872
70.92	-334.256	-29.048	-276.176	-362.16	-86.0961	-11.508	-17.2301	69.23	-130.906			22.7379	68.77	-86.8821	5.69	149.08	91.786	-28.9999	46.246	69.23	37.5175		-130.906	37.5175	19136.9	537.175
70.96	-322.748	34.246	-270.422	-356.406	-80.3421	-11.508	-17.2301	74.984	-118.678			22.7379	68.77	-86.8821	11.444	149.08	91.786	-28.9999	46.246	74.984	38.7962		-118.678	38.7962	16621.2	517.898
71	-219.176	34.246	-270.422	-356.406	-68.834	-11.508	-17.2301	74.984	-104.293			22.7379	68.77	-86.8821	11.444	149.08	91.786	-28.9999	46.246	74.984	38.7962		-104.293	38.7962	14989.1	508.892
71.04	-196.16	40	-270.422	-356.406	-68.834	-11.508	-17.2301	80.738	-99.9778			22.7379	68.77	-86.8821	11.444	149.08	91.786	-28.9999	52	74.984	39.4355		-99.9778	39.4355	14504	500.053
71.08	-190.406	40	-270.422	-350.652	-68.834	-11.508	-17.2301	80.738	-98.5393			22.7379	68.77	-86.8821	11.444	149.08	91.786	-28.9999	52	74.984	39.4355		-98.5393	39.4355	14266.7	501.319
71.12	-184.652	40	-270.422	-350.652	-68.834	-11.508	-17.2301	86.492	-97.1008			22.7379	63.0159	-81.1281	11.444	149.08	91.786	-28.9999	52	74.984	39.4355		-97.1008	39.4355	13971	482.329
71.16	-178.898	40	-264.668	-350.652	-63.08	-11.508	-17.2301	86.492	-94.943			22.7379	68.77	-81.1281	17.198	149.08	91.786	-28.9999	52	74.984	40.7142		-94.943	40.7142	13738.7	464.082
71.2	-173.144	40	-264.668	-350.652	-63.08	-11.508	-17.2301	86.492	-94.2238			22.7379	68.77	-81.1281	17.198	149.08	91.786	-28.9999	52	74.984	40.7142		-94.2238	40.7142	13447.9	445.811
71.24	-173.144	45.754	-258.914	-344.898	-57.326	-11.508	-17.2301	86.492	-91.3468			22.7379	74.524	-81.1281	17.198	149.08	91.786	-28.9999	52	80.738	41.9929		-91.3468	41.9929	13220.5	418.933
71.28	-167.39	45.754	-258.914	-350.652	-57.326	-11.508	-17.2301	86.492	-91.3468			22.7379	80.278	-81.1281	17.198	149.08	91.786	-28.9999	52	80.738	42.6322		-91.3468	42.6322	13110	420.079
71.32	-161.636	45.754	-258.914	-350.652	-57.326	-11.508	-11.4761	86.492	-89.9083			22.7379	74.524	-81.1281	17.198	149.08	91.786	-28.9999	52	80.738	41.9929		-89.9083	41.9929	12826.6	421.252
71.36	-155.882	51.508	-258.914	-344.898	-57.326	-11.508	-11.4761	86.492	-87.7505			22.7379	74.524	-81.1281	22.952	149.08	91.786	-28.9999	52	80.738	42.6322		-87.7505	42.6322	12432.4	404.034
71.4	-150.128	51.508	-253.16	-339.144	-57.326	-11.508	-5.7221	86.492	-84.8735			22.7379	74.524	-75.3741	22.952	149.08	91.786	-28.9999	52	80.738	43.2715		-84.8735	43.2715	11989	369.192
71.44	-144.374	57.262	-247.406	-333.39	-57.326	-11.508	-5.7221	86.492	-81.9965			22.7379	80.278	-75.3741	22.952	149.08	97.54	-28.9999	57.754	80.738	45.1895		-81.9965	45.1895	11774.5	353.46
71.48	-144.374	57.262	-247.406	-333.39	-57.326	-11.508	-5.7221	86.492	-81.9965			22.7379	74.524	-75.3741	22.952	149.08	97.54	-28.9999	57.754	80.738	44.5502		-81.9965	44.5502	11725.4	345.928
71.52	-138.62	57.262	-247.406	-333.39	-57.326	-11.508	-5.7221	86.492	-81.2773			28.4919	74.524	-75.3741	22.952	149.08	97.54	-28.9999	63.508	80.738	45.8289		-81.2773	45.8289	11621.6	322.318
71.56	-138.62	57.262	-247.406	-327.636	-57.326	-11.508	-5.7221	86.492	-80.558			28.4919	74.524	-69.62	22.952	149.08	97.54	-28.9999	63.508	80.738	46.4682		-80.558	46.4682	11518.3	307.28
71.6	-132.866	57.262	-247.406	-327.636	-57.326	-11.508	-5.7221	86.492	-79.8388			28.4919	74.524	-69.6201	22.952	149.08	97.54	-23.2459	63.508	80.738	47.1075		-79.8388	47.1075	11252	284.771
71.64	-132.866	57.262	-241.652	-327.636	-51.572	-5.754	-5.7221	92.246	-76.9618			28.4919	80.278	-63.866	22.952	149.08	97.54	-23.2459	63.508	80.738	48.3862		-76.9618	48.3862	11044.2	255.967
71.68	-132.866	57.262	-241.652	-327.636	-51.572	-5.754	-5.7221	92.246	-76.9618			28.4919	86.032	-63.8661	22.952	149.08	97.54	-17.4919	63.508	80.738	49.6649		-76.9618	49.6649	10996.7	249.811
71.72	-132.866	57.262	-241.652	-321.882	-51.572	-5.754	-5.7221	92.246	-76.2425			28.4919	80.278	-63.8661	22.952	149.08	97.54	-17.4919	63.508	80.738	49.0255		-76.2425	49.0255	10949.4	243.464
71.76	-132.866	63.016	-241.652	-321.882	-57.326	-5.754	-5.7221	92.246	-76.2425			28.4919	86.032	-58.112	22.952	149.08	97.54	-17.4919	63.508	80.738	50.3042		-76.2425	50.3042	10848.9	237.463
71.8	-132.866	63.016	-241.652	-316.128	-51.572	-5.754	-5.7221	92.246	-74.804			28.4919	86.032	-63.8661	22.952	149.08	97.54	-17.4919	63.508	80.738	49.6649		-74.804	49.6649	10696.6	224.197
71.84	-132.866	63.016	-235.898	-316.128	-51.572	-5.754	-5.7221	92.246	-74.0848			28.4919	91.786	-58.112	22.952	149.08	97.54	-17.4919	69.262	80.738	51.5829		-74.0848	51.5829	10545	205.58
71.88	-132.866	63.016	-235.898	-310.374	-51.572	-5.754	0.0321	92.246	-72.6462			28.4919	86.032	-58.112	28.706	149.08	97.54	-17.4919	69.262	80.738	51.5829		-72.6462	51.5829	10446.8	206.392
71.92	-127.112	57.262	-235.898	-304.62	-51.572	-5.754	-5.7221	92.246	-72.6463			28.4919	86.032	-58.112	28.706	149.08	97.54	-17.4919	69.262	80.738	51.5829		-72.6463	51.5829	10348.6	187.702
71.96	-127.112	63.016	-235.898	-304.62	-51.572	-5.754	0.0321	92.246	-71.2077			28.4919	97.54	-58.112	28.706	149.08	97.54	-17.4919	69.262	86.492	53.5009		-71.2077	53.5009	10302.9	164.838
72	-127.112	63.016	-235.898	-304.62	-51.572	-5.754	-5.7221	92.246	-71.927			28.4919	97.54	-52.358	28.706	149.08	97.54	-17.4919	69.262	86.492	54.1402		-71.927	54.1402	10308.6	148.425
72.04	-127.112	63.016	-230.144	-304.62	-51.572	-5.754	-5.7221	92.246	-71.2078			28.4919	103.294	-52.358	28.706	149.08	97.54	-17.4919	75.016	86.492	55.4189		-71.2078	55.4189	10262.8	143.776
72.08	-127.112	63.016	-230.144	-304.62	-51.572	-5.754	-5.7221	92.246	-71.2078			28.4919	97.54	-52.358	28.706	149.08	97.54	-17.4919	75.016	86.492	54.7796		-71.2078	54.7796	10217	144.468
72.12	-121.358	63.016	-230.144	-304.62	-51.572	-5.754	-5.7221	92.246	-70.4885			28.4919	103.294	-52.358	28.706	149.08	97.54	-17.4919	75.016	86.492	55.4189		-70.4885	55.4189	10120.2	145.136
72.16	-121.358	63.016	-230.144	-304.62	-45.818	-5.754	-5.7221	92.246	-69.7693			28.4919	103.294	-58.1121	28.706	149.08	97.54	-17.4919	75.016	86.492	54.7795		-69.7693	54.7795	10023.8	145.832
72.2	-121.358	63.016	-230.144	-298.866	-45.818	-5.754	-5.7221	92.246	-69.05			28.4919	103.294	-52.358	28.706	149.08	97.54	-17.4919	75.016	86.492	55.4189		-69.05	55.4189	9877.01	130.41
72.24	-121.358	63.016	-224.39	-293.112	-45.818	-5.754	-5.7221	92.246	-67.6115			28.4919	109.048	-52.358	28.706	149.08	97.54	-17.4919	80.77	86.492	56.6976		-67.6115	56.6976	9782.02	126.063
72.28	-121.358	63.016	-224.39	-293.112	-45.818	-5.754	-5.7221	92.246	-67.6115			28.4919	109.048	-58.1121	28.706	149.08	97.54	-17.4919	80.77	86.492	56.0582		-67.6115	56.0582	9737.31	111.155
72.32	-121.358	63.016	-224.39	-287.358	-45.818	-5.754	-5.7221	92.246	-66.8923			28.4919	114.802	-46.604	28.706	149.08	103.294	-17.4919	80.77	86.492	58.6156		-66.8923	58.6156	9692.81	94.18
72.36	-121.358	63.016	-224.39	-293.112	-45.818	-5.754	-5.7221	98	-66.8923			28.4919	109.048	-46.604	34.46	149.08	103.294	-17.4919	80.77	86.492	58.6156		-66.8923	58.6156	9598.22	85.9425
72.4	-115.604	63.016	-224.39	-287.358	-45.818	-5.754	-5.7221	98	-65.4538			34.2459	114.802	-46.604	34.46	149.08	103.294	-17.4919	80.77	86.492	59.8942		-65.4538	59.8942	9355.86	78.4474
72.44	-115.604	68.77	-218.636	-281.604	-45.818	-5.754	-5.7221	98	-63.296			34.2459	114.802	-46.604	34.46	149.08	103.294	-17.4919	80.77	86.492	59.8942		-63.296	59.8942	9166.03	78.9492
72.48	-115.604	68.77	-218.636	-281.604	-45.818	-5.754	0.0321	98	-62.5767			34.2459	114.802	-46.604	34.46	149.08	103.294	-17.4919	80.77	86.492	59.8942		-62.5767	59.8942	9171.43	83.4759
72.52	-115.604	68.77	-218.636	-281.604	-45.818	-5.754	-5.7221	98	-63.296			34.2459	109.048	-46.604	34.46	149.08	103.294	-17.4919	80.77	86.492	59.2549		-63.296	59.2549	9225.71	79.7661
72.56	-115.604	68.77	-218.636	-281.604	-45.818	-5.754	-5.7221	98	-63.296			34.2459	109.048	-46.604	34.46	149.08	103.294	-17.4919	86.524	92.246	60.5336		-63.296	60.5336	9133.43	68.7138
72.6	-109.85	68.77	-218.636	-275.85	-45.818	-5.754	-5.7221	98	-61.8575			34.2459	114.802	-46.604	34.46	149.08	103.294	-17.4919	86.524	92.246	61.1729		-61.8575	61.1729	8945.39	58.2122
72.64	-109.85	68.77	-212.882	-275.85	-40.064	-5.754	-5.7221	98	-60.419			34.2459	120.556	-46.604	34.46	149.08	103.294	-17.4919	86.524	98	62.4516		-60.419	62.4516	8902.86	52.106
72.68	-109.85	68.77	-212.882	-281.604	-40.064	-5.754	-5.7221	98	-61.1383			34.2459	120.556	-46.604	34.46	149.08	103.294	-17.4919	86.524	98	62.4516		-61.1383	62.4516	8811.97	52.5151
72.72	-109.85	68.77	-212.882	-270.096	-40.064	-5.754	0.0321	98	-58.9805			34.2459	120.556	-46.604	34.46	149.08	103.294	-17.4919	86.524	98	62.4516		-58.9805	62.4516	8675.14	52.9258
72.76	-109.85	68.77	-212.882	-270.096	-40.064	-5.754	0.0321	98	-58.9805			34.2459	120.556	-46.604	34.46	149.08	103.294	-17.4919	86.524	98	62.4516		-58.9805	62.4516	8633.04	53.3382
72.8	-104.096	68.77	-212.882	-270.096	-40.064	-5.754	0.0321	98	-58.2612			34.2459	114.802	-40.85	34.46	149.08	103.294	-17.4919	86.524	98	62.4516		-58.2612	62.4516	8591.15	47.136
72.84	-104.096	68.77	-212.882	-270.096	-40.064	-5.754	0.0321	98	-58.2612			34.2459	120.556	-40.85	34.46	149.08	103.294	-17.4919	92.278	98	63.7302		-58.2612	63.7302	8549.24	38.7641
72.88	-98.342	68.77	-212.882	-270.096	-40.064	-5.754	0.0321	98	-57.542			34.2459	120.556	-40.85	34.46	149.08	103.294	-11.7379	92.278	98	64.3696		-57.542	64.3696	8413.75	33.6635
72.92	-98.342	74.524	-212.882	-264.342	-40.064	0	-5.7221	98	-56.1035			34.2459	120.556	-40.85	34.46	154.834	103.294	-11.7379	92.278	98	65.0089		-56.1035	65.0089	8233.31	28.9221
72.96	-92.588	74.524	-212.882	-264.342	-40.064	0	0.0321	98	-54.665			34.2459	120.556	-40.85	40.214	154.834	103.294	-11.7379	92.278	98	65.6482		-54.665	65.6482	8100.72	26.8773
73	-92.588	74.524	-212.882	-264.342	-40.064	5.754	0.0321	98	-53.9457			34.2459	120.556	-40.85	40.214	154.834	103.294	-11.7379	92.278	98	65.6482		-53.9457	65.6482	8014.5	27.1714
73.04	-92.588	74.524	-207.128	-264.342	-40.064	5.754	0.0321	98	-53.2265			34.2459	120.556	-40.85	40.214	154.834	103.294	-11.7379	92.278	98	65.6482		-53.2265	65.6482	8019.55	25.1041
73.08	-92.588	74.524	-207.128	-264.342	-40.064	5.754	-5.7221	98	-53.9458			34.2459	126.31	-40.85	40.214	154.834	103.294	-11.7379	92.278	98	66.2876		-53.9458	66.2876	7933.27	23.2045
73.12	-86.834	74.524	-207.128	-258.588	-40.064	5.754	0.0321	98	-51.788			34.2459	126.31	-40.85	40.214	154.834	103.294	-11.7379	92.278	98	66.2876		-51.788	66.2876	7803.5	23.4778
73.16	-86.834	74.524	-207.128	-258.588	-40.064	5.754	0.0321	98	-51.788			34.2459	126.31	-40.85	40.214	154.834	103.294	-11.7379	92.278	98	66.2876		-51.788	66.2876	7763.56	17.162
73.2	-86.834	74.524	-207.128	-252.834	-40.064	5.754	0.0321	98	-51.0687			39.9999	126.31	-35.096	40.214	154.834	109.048	-11.7379	92.278	98	68.2056		-51.0687	68.2056	7679.15	12.5721
73.24	-86.834	74.524	-201.374	-252.834	-40.064	5.754	0.0321	98	-50.3495			39.9999	126.31	-35.096	40.214	154.834	109.048	-11.7379	92.278	98	68.2056		-50.3495	68.2056	7639.65	11.1642
73.28	-86.834	74.524	-201.374	-252.834	-40.064	5.754	0.0321	98	-50.3495			39.9999	126.31	-35.096	40.214	154.834	114.802	-11.7379	92.278	98	68.8449		-50.3495	68.8449	7555.68	8.50605
73.32	-86.834	74.524	-201.374	-247.08	-34.31	5.754	0.0321	98	-48.911			39.9999	126.31	-35.096	40.214	154.834	114.802	-11.7379	98.032	98	69.4842		-48.911	69.4842	7472.65	7.43331
73.36	-86.834	74.524	-201.374	-247.08	-34.31	5.754	0.0321	98	-48.911			39.9999	126.31	-35.096	40.214	154.834	114.802	-11.7379	98.032	98	69.4842		-48.911	69.4842	7433.57	8.8273
73.4	-81.08	74.524	-201.374	-247.08	-34.31	5.754	0.0321	98	-48.1917			39.9999	120.556	-35.096	40.214	154.834	114.802	-11.7379	98.032	98	68.8449		-48.1917	68.8449	7350.98	9.0095
73.44	-81.08	80.278	-201.374	-247.08	-34.31	5.754	0.0321	98	-47.4725			39.9999	126.31	-35.096	40.214	154.834	114.802	-11.7379	98.032	98	69.4842		-47.4725	69.4842	7312.33	6.63867
73.48	-81.08	80.278	-201.374	-247.08	-34.31	5.754	0.0321	98	-47.4725			39.9999	126.31	-35.096	40.214	154.834	114.802	-5.9839	98.032	98	70.1236		-47.4725	70.1236	7317.17	5.69999
73.52	-81.08	80.278	-201.374	-247.08	-34.31	5.754	0.0321	98	-47.4725			39.9999	126.31	-35.096	40.214	154.834	114.802	-5.9839	98.032	98	70.1236		-47.4725	70.1236	7322.01	5.83585
73.56	-81.08	80.278	-201.374	-247.08	-34.31	5.754	0.0321	98	-47.4725			39.9999	120.556	-35.096	40.214	154.834	114.802	-0.2299	98.032	98	70.1236		-47.4725	70.1236	7283.33	3.77627
73.6	-81.08	80.278	-201.374	-241.326	-34.31	5.754	0.0321	98	-46.7532			39.9999	126.31	-29.342	40.214	154.834	114.802	-0.2299	98.032	98	71.4022		-46.7532	71.4022	7244.86	1.75651
73.64	-81.08	80.278	-201.374	-241.326	-34.31	5.754	0.0321	98	-46.7532			39.9999	126.31	-29.342	40.214	160.588	114.802	-0.2299	98.032	98	72.0416		-46.7532	72.0416	7206.38	0.798512
73.68	-81.08	80.278	-201.374	-235.572	-34.31	5.754	0.0321	98	-46.034			39.9999	120.556	-23.588	45.968	160.588	114.802	-0.2299	98.032	98	72.6809		-46.034	72.6809	7168.11	-0.119671
73.72	-81.08	80.278	-201.374	-235.572	-34.31	5.754	0.0321	98	-46.034			39.9999	126.31	-23.588	45.968	160.588	114.802	-0.2299	98.032	103.754	73.9596		-46.034	73.9596	7086.77	0.0239023
73.76	-81.08	80.278	-201.374	-235.572	-28.5561	5.754	5.786	98	-44.5955			39.9999	126.31	-23.588	45.968	160.588	114.802	-0.2299	98.032	103.754	73.9596		-44.5955	73.9596	7006.38	0.0159201
73.8	-81.08	80.278	-201.374	-229.818	-34.31	5.754	5.786	98	-44.5955			39.9999	126.31	-23.588	45.968	160.588	114.802	-0.2299	98.032	103.754	73.9596		-44.5955	73.9596	6883.38	0.00953788
73.84	-81.08	80.278	-195.62	-229.818	-22.8021	11.508	0.0321	98	-42.4377			39.9999	126.31	-23.588	45.968	160.588	114.802	-0.2299	98.032	103.754	73.9596		-42.4377	73.9596	6720.77	0.00475565
73.88	-81.08	80.278	-195.62	-229.818	-22.8021	11.508	5.786	98	-41.7185			39.9999	126.31	-23.588	45.968	160.588	114.802	-0.2299	98.032	103.754	73.9596		-41.7185	73.9596	6725.39	0.0270047
73.92	-81.08	80.278	-195.62	-229.818	-28.556	11.508	5.786	98	-42.4377			39.9999	126.31	-23.588	45.968	160.588	114.802	-0.2299	98.032	109.508	74.5989		-42.4377	74.5989	6730.05	-0.000150864
73.96	-81.08	80.278	-195.62	-229.818	-22.8021	11.508	5.786	98	-41.7185			39.9999	120.556	-23.588	45.968	160.588	114.802	-0.2299	98.032	109.508	73.9596		-41.7185	73.9596	6651.47	-0.000417235
74	-81.08	80.278	-195.62	-224.064	-22.8021	11.508	5.786	98	-40.9993			45.7539	126.31	-23.588	45.968	160.588	114.802	-0.2299	98.032	115.262	75.8776		-40.9993	75.8776	6573.36	1.72506
74.04	-81.08	86.032	-195.62	-224.064	-22.8021	11.508	5.786	98	-40.28			45.7539	126.31	-23.588	45.968	160.588	114.802	-0.2299	98.032	115.262	75.8776		-40.28	75.8776	6495.71	1.65155
74.08	-81.08	86.032	-195.62	-218.31	-22.8021	11.508	5.786	98	-39.5608			45.7539	126.31	-23.588	45.968	160.588	114.802	-0.2299	98.032	115.262	75.8776		-39.5608	75.8776	6418.52	2.15427
74.12	-81.08	86.032	-189.866	-218.31	-22.8021	11.508	5.786	98	-38.8415			45.7539	126.31	-23.588	45.968	160.588	114.802	-0.2299	103.786	115.262	76.5169		-38.8415	76.5169	6382.41	2.8246
74.16	-81.08	86.032	-189.866	-218.31	-22.8021	11.508	5.786	98	-38.8415			45.7539	126.31	-23.588	45.968	160.588	114.802	-0.2299	103.786	115.262	76.5169		-38.8415	76.5169	6305.65	3.48374
74.2	-75.326	86.032	-189.866	-218.31	-22.8021	11.508	11.54	98	-37.403			45.7539	132.064	-23.588	45.968	160.588	114.802	-0.2299	103.786	115.262	77.1562		-37.403	77.1562	6269.98	3.36549
74.24	-75.326	86.032	-189.866	-218.31	-28.556	11.508	11.54	98	-38.1222			45.7539	126.31	-23.588	45.968	160.588	114.802	-0.2299	103.786	115.262	76.5169		-38.1222	76.5169	6274.48	2.54657
74.28	-75.326	86.032	-189.866	-218.31	-22.8021	11.508	11.54	98	-37.403			45.7539	126.31	-23.588	45.968	160.588	114.802	-0.2299	103.786	115.262	76.5169		-37.403	76.5169	6078.13	3.17216
74.32	-75.326	91.786	-189.866	-218.31	-17.0481	17.262	11.54	103.754	-34.526			45.7539	132.064	-23.588	45.968	160.588	114.802	-0.2299	103.786	115.262	77.1562		-34.526	77.1562	5925.9	3.96535
74.36	-75.326	91.786	-189.866	-218.31	-17.0481	17.262	11.54	103.754	-34.526			45.7539	120.556	-23.588	51.722	160.588	114.802	5.5241	103.786	115.262	77.1562		-34.526	77.1562	5812.79	3.8535
74.4	-75.326	91.786	-184.112	-212.556	-17.0481	17.262	11.54	109.508	-32.3683			45.7539	120.556	-23.588	51.722	160.588	114.802	5.5241	103.786	115.262	77.1562		-32.3683	77.1562	5740.26	6.38647
74.44	-75.326	91.786	-189.866	-212.556	-17.0481	17.262	11.54	109.508	-33.0875			45.7539	132.064	-23.588	51.722	166.342	114.802	5.5241	103.786	115.262	79.0742		-33.0875	79.0742	5783.23	13.6081
74.48	-75.326	91.786	-189.866	-212.556	-17.0481	17.262	11.54	109.508	-33.0875			51.5079	137.818	-23.588	51.722	166.342	114.802	5.5241	103.786	115.262	80.3529		-33.0875	80.3529	5787.54	15.2506
74.52	-75.326	91.786	-189.866	-212.556	-17.0481	17.262	11.54	109.508	-33.0875			51.5079	132.064	-23.588	51.722	166.342	114.802	5.5241	103.786	115.262	79.7136		-33.0875	79.7136	5791.84	13.3826
74.56	-75.326	91.786	-189.866	-212.556	-17.0481	17.262	11.54	109.508	-33.0875			51.5079	132.064	-23.588	51.722	166.342	114.802	5.5241	103.786	115.262	79.7136		-33.0875	79.7136	5757.43	13.1765
74.6	-75.326	91.786	-189.866	-206.802	-17.0481	17.262	11.54	109.508	-32.3683			51.5079	132.064	-23.588	51.722	166.342	114.802	5.5241	103.786	115.262	79.7136		-32.3683	79.7136	5723.24	14.6066
74.64	-75.326	91.786	-189.866	-206.802	-17.0481	17.262	11.54	109.508	-32.3683			51.5079	132.064	-23.588	51.722	166.342	114.802	5.5241	109.54	115.262	80.3529		-32.3683	80.3529	5650.56	18.0305
74.68	-69.572	91.786	-189.866	-201.048	-17.0481	17.262	11.54	109.508	-30.9298			51.5079	132.064	-17.834	51.722	166.342	114.802	5.5241	109.54	115.262	80.9922		-30.9298	80.9922	5426.9	19.7958
74.72	-69.572	91.786	-178.358	-201.048	-11.2941	17.262	17.2939	109.508	-28.0528			51.5079	132.064	-17.834	51.722	166.342	114.802	5.5241	109.54	115.262	80.9922		-28.0528	80.9922	5246.22	19.5449
74.76	-69.572	91.786	-178.358	-195.294	-11.2941	17.262	17.2939	109.508	-27.3335			51.5079	126.31	-17.834	57.476	166.342	114.802	5.5241	109.54	115.262	80.9922		-27.3335	80.9922	5213.59	21.2879
74.8	-69.572	91.786	-178.358	-189.54	-11.2941	17.262	11.54	109.508	-27.3335			51.5079	132.064	-17.834	57.476	166.342	114.802	5.5241	109.54	115.262	81.6316		-27.3335	81.6316	5180.94	21.0146
74.84	-69.572	97.54	-178.358	-189.54	-11.2941	17.262	11.54	109.508	-26.6143			51.5079	126.31	-17.834	57.476	166.342	114.802	5.5241	109.54	115.262	80.9922		-26.6143	80.9922	5112.03	22.7352
74.88	-69.572	97.54	-178.358	-189.54	-11.2941	17.262	17.2939	109.508	-25.895			51.5079	137.818	-17.834	57.476	166.342	114.802	5.5241	109.54	115.262	82.2709		-25.895	82.2709	5079.82	29.5274
74.92	-69.572	97.54	-178.358	-189.54	-11.2941	23.016	11.54	109.508	-25.895			51.5079	137.818	-17.834	57.476	166.342	114.802	5.5241	109.54	121.016	82.9102		-25.895	82.9102	5083.85	29.2078
74.96	-69.572	97.54	-178.358	-189.54	-11.2941	23.016	11.54	109.508	-25.895			51.5079	132.064	-17.834	57.476	166.342	114.802	5.5241	109.54	121.016	82.2709		-25.895	82.2709	5015.35	28.9154
75	-63.818	97.54	-178.358	-183.786	-11.2941	23.016	11.54	109.508	-24.4565			51.5079	137.818	-17.834	57.476	166.342	114.802	5.5241	109.54	121.016	82.9102		-24.4565	82.9102	4912.02	26.0703
75.04	-63.818	103.294	-178.358	-183.786	-11.2941	23.016	11.54	109.508	-23.7373			51.5079	126.31	-17.834	57.476	166.342	114.802	5.5241	109.54	121.016	81.6316		-23.7373	81.6316	4844.93	25.8067
75.08	-63.818	103.294	-184.112	-178.032	-11.2941	23.016	17.2939	109.508	-23.018			51.5079	132.064	-12.08	57.476	166.342	114.802	5.5241	109.54	121.016	82.9102		-23.018	82.9102	4778.29	30.4996
75.12	-63.818	103.294	-172.604	-178.032	-11.2941	23.016	11.54	109.508	-22.2988			51.5079	132.064	-12.08	57.476	166.342	114.802	5.5241	109.54	121.016	82.9102		-22.2988	82.9102	4747.16	32.6783
75.16	-63.818	103.294	-172.604	-178.032	-11.2941	23.016	11.54	109.508	-22.2988			51.5079	137.818	-12.08	57.476	166.342	114.802	5.5241	109.54	121.016	83.5496		-22.2988	83.5496	4751.06	29.6608
75.2	-63.818	103.294	-172.604	-178.032	-11.2941	23.016	11.54	109.508	-22.2988			51.5079	132.064	-12.08	57.476	160.588	114.802	5.5241	109.54	121.016	82.2709		-22.2988	82.2709	4684.83	27.1176
75.24	-63.818	103.294	-172.604	-178.032	-5.5401	23.016	17.2939	109.508	-20.8603			51.5079	132.064	-12.08	57.476	160.588	114.802	11.2781	109.54	121.016	82.9102		-20.8603	82.9102	4584.99	29.2628
75.28	-58.064	103.294	-172.604	-172.278	-5.5401	23.016	11.54	109.508	-20.141			51.5079	132.064	-12.08	57.476	160.588	114.802	11.2781	109.54	121.016	82.9102		-20.141	82.9102	4554.49	28.9575
75.32	-58.064	103.294	-172.604	-172.278	-5.5401	23.016	11.54	109.508	-20.141			51.5079	132.064	-12.08	57.476	160.588	114.802	11.2781	109.54	121.016	82.9102		-20.141	82.9102	4558.31	31.0803
75.36	-58.064	103.294	-172.604	-172.278	-5.5401	23.016	11.54	109.508	-20.141			51.5079	137.818	-12.08	57.476	160.588	114.802	11.2781	109.54	121.016	83.5496		-20.141	83.5496	4493.44	35.9885
75.4	-58.064	103.294	-172.604	-166.524	-5.5401	23.016	17.2939	109.508	-18.7025			51.5079	137.818	-6.326	57.476	160.588	114.802	11.2781	109.54	121.016	84.1889		-18.7025	84.1889	4395.68	35.637
75.44	-58.064	109.048	-172.604	-166.524	-5.5401	23.016	17.2939	109.508	-17.9833			51.5079	132.064	-6.326	57.476	160.588	114.802	11.2781	109.54	121.016	83.5496		-17.9833	83.5496	4365.82	32.7203
75.48	-58.064	109.048	-172.604	-166.524	-5.5401	23.016	17.2939	109.508	-17.9833			51.5079	132.064	-6.326	57.476	160.588	114.802	11.2781	109.54	121.016	83.5496		-17.9833	83.5496	4436.78	32.3975
75.52	-58.064	109.048	-172.604	-166.524	-5.5401	23.016	5.7861	109.508	-19.4218			51.5079	132.064	-6.326	57.476	160.588	114.802	11.2781	109.54	121.016	83.5496		-19.4218	83.5496	4440.58	32.0763
75.56	-58.064	109.048	-172.604	-166.524	-5.5401	23.016	17.2939	109.508	-17.9833			51.5079	132.064	-6.326	57.476	160.588	114.802	11.2781	109.54	121.016	83.5496		-17.9833	83.5496	4343.4	34.3107
75.6	-52.31	109.048	-172.604	-160.77	-5.5401	23.016	11.54	109.508	-17.264			51.5079	137.818	-6.326	57.476	160.588	114.802	11.2781	109.54	121.016	84.1889		-17.264	84.1889	4313.72	33.9671
75.64	-52.31	109.048	-172.604	-160.77	-5.5401	23.016	11.54	109.508	-17.264			51.5079	132.064	-6.326	57.476	160.588	114.802	11.2781	109.54	121.016	83.5496		-17.264	83.5496	4317.44	31.1223
75.68	-52.31	109.048	-172.604	-160.77	-5.5401	23.016	11.54	109.508	-17.264			51.5079	132.064	-6.326	57.476	160.588	114.802	11.2781	109.54	121.016	83.5496		-17.264	83.5496	4321.15	33.3232
75.72	-52.31	109.048	-172.604	-160.77	-5.5401	23.016	11.54	109.508	-17.264			51.5079	132.064	-6.326	57.476	166.342	114.802	11.2781	109.54	121.016	84.1889		-17.264	84.1889	4291.44	38.3989
75.76	-52.31	109.048	-172.604	-160.77	-5.5401	23.016	17.2939	109.508	-16.5448			51.5079	132.064	-6.326	57.476	166.342	114.802	17.0321	109.54	121.016	84.8282		-16.5448	84.8282	4261.93	43.8338
75.8	-52.31	109.048	-172.604	-155.016	-5.5401	23.016	11.54	109.508	-16.5448			57.2619	132.064	-6.326	57.476	166.342	114.802	17.0321	109.54	121.016	85.4676		-16.5448	85.4676	4166	46.5375
75.84	-52.31	114.802	-166.85	-155.016	-5.5401	23.016	17.2939	109.508	-14.387			57.2619	132.064	-6.326	57.476	166.342	114.802	17.0321	109.54	121.016	85.4676		-14.387	85.4676	4072.26	55.3852
75.88	-46.556	114.802	-166.85	-155.016	-5.5401	23.016	11.5401	109.508	-14.387			63.0159	137.818	-0.572	57.476	166.342	114.802	17.0321	109.54	121.016	87.3856		-14.387	87.3856	4010.95	62.2809
75.92	-46.556	114.802	-166.85	-155.016	0.2139	23.016	17.294	109.508	-12.9485			63.0159	132.064	-0.572	57.476	166.342	114.802	17.0321	109.54	121.016	86.7462		-12.9485	86.7462	3982.54	58.387
75.96	-46.556	114.802	-166.85	-155.016	0.2139	23.016	11.54	109.508	-13.6678			63.0159	132.064	-0.572	57.476	166.342	114.802	17.0321	109.54	121.016	86.7462		-13.6678	86.7462	4018.36	57.9556
76	-46.556	114.802	-166.85	-149.262	0.2139	23.016	5.7861	109.508	-13.6678			63.0159	132.064	-0.572	57.476	166.342	114.802	17.0321	109.54	121.016	86.7462		-13.6678	86.7462	3989.7	50.6553
76.04	-46.556	114.802	-166.85	-149.262	0.2139	23.016	11.54	109.508	-12.9485			63.0159	126.31	-0.572	51.722	166.342	114.802	17.0321	109.54	121.016	85.4676		-12.9485	85.4676	3897.25	47.2645
76.08	-40.802	114.802	-166.85	-149.262	0.2139	23.016	17.2939	109.508	-11.51			63.0159	132.064	-0.572	51.722	166.342	114.802	17.0321	109.54	121.016	86.1069		-11.51	86.1069	3869.26	46.8635
76.12	-40.802	114.802	-166.85	-149.262	0.2139	23.016	11.54	109.508	-12.2293			63.0159	132.064	-0.572	51.722	160.588	114.802	17.0321	109.54	121.016	85.4676		-12.2293	85.4676	3904.56	43.5014
76.16	-40.802	114.802	-166.85	-149.262	0.2139	23.016	11.54	109.508	-12.2293			63.0159	132.064	-0.572	51.722	160.588	114.802	17.0321	109.54	121.016	85.4676		-12.2293	85.4676	3908.1	40.1538
76.2	-40.802	114.802	-166.85	-149.262	0.2139	23.016	11.54	109.508	-12.2293			63.0159	132.064	-0.572	51.722	160.588	114.802	17.0321	103.786	121.016	84.8282		-12.2293	84.8282	3911.64	39.8087
76.24	-40.802	114.802	-166.85	-149.262	0.2139	23.016	11.54	109.508	-12.2293			63.0159	137.818	-0.572	51.722	160.588	114.802	17.0321	103.786	121.016	85.4676		-12.2293	85.4676	3883.36	45.3391
76.28	-40.802	114.802	-166.85	-143.508	0.2139	23.016	11.54	109.508	-11.51			68.7699	137.818	-0.572	51.722	160.588	114.802	17.0321	103.786	121.016	86.1069		-11.51	86.1069	3823.73	44.946
76.32	-40.802	120.556	-166.85	-143.508	0.2139	23.016	11.54	109.508	-10.7908			68.7699	132.064	-0.572	51.722	160.588	114.802	17.0321	103.786	121.016	85.4676		-10.7908	85.4676	3795.89	47.5043
76.36	-40.802	120.556	-166.85	-143.508	0.2139	23.016	11.54	109.508	-10.7908			74.5239	137.818	-0.572	51.722	160.588	114.802	17.0321	103.786	121.016	86.7462		-10.7908	86.7462	3768.03	53.7291
76.4	-40.802	120.556	-166.85	-143.508	0.2139	23.016	17.2939	109.508	-10.0715			74.5239	132.064	5.182	51.722	160.588	114.802	17.0321	103.786	121.016	86.7462		-10.0715	86.7462	3740.39	53.3152
76.44	-40.802	120.556	-166.85	-143.508	5.9679	23.016	11.54	109.508	-10.0715			74.5239	132.064	5.182	51.722	160.588	114.802	17.0321	103.786	121.016	86.7462		-10.0715	86.7462	3650.52	56.1975
76.48	-35.048	120.556	-166.85	-137.754	5.9679	23.016	17.294	109.508	-7.91377			74.5239	137.818	5.182	51.722	160.588	114.802	17.0321	103.786	121.016	87.3856		-7.91377	87.3856	3532.49	55.7613
76.52	-35.048	120.556	-166.85	-137.754	5.9679	28.77	17.294	109.508	-7.19452			74.5239	132.064	5.182	51.722	160.588	114.802	17.0321	103.786	121.016	86.7462		-7.19452	86.7462	3475.63	52.0833
76.56	-35.048	120.556	-166.85	-137.754	5.9679	28.77	23.0479	109.508	-6.47529			74.5239	132.064	5.182	51.722	160.588	114.802	17.0321	103.786	121.016	86.7462		-6.47529	86.7462	3419.23	54.932
76.6	-35.048	120.556	-166.85	-137.754	5.9679	34.524	23.0479	109.508	-5.75604			74.5239	137.818	5.182	51.722	160.588	114.802	17.0321	103.786	121.016	87.3856		-5.75604	87.3856	3422.52	57.9484
76.64	-35.048	120.556	-166.85	-137.754	5.9679	34.524	17.294	109.508	-6.47527			74.5239	132.064	5.182	51.722	166.342	114.802	17.0321	103.786	121.016	87.3856		-6.47527	87.3856	3366.07	57.5186
76.68	-29.294	120.556	-166.85	-132	5.9679	40.278	17.294	109.508	-4.31752			74.5239	132.064	5.182	51.722	166.342	114.802	17.0321	103.786	121.016	87.3856		-4.31752	87.3856	3223.66	57.0903
76.72	-29.294	126.31	-161.096	-132	5.9679	40.278	17.294	109.508	-2.87902			74.5239	132.064	5.182	51.722	166.342	114.802	17.0321	103.786	121.016	87.3856		-2.87902	87.3856	3140.97	60.0731
76.76	-23.54	126.31	-161.096	-132	5.9679	40.278	17.294	109.508	-2.15977			74.5239	137.818	5.182	51.722	166.342	114.802	17.0321	103.786	121.016	88.0249		-2.15977	88.0249	3087.36	59.6226
76.8	-23.54	126.31	-161.096	-132	5.9679	40.278	23.0479	109.508	-1.44054			74.5239	132.064	5.182	51.722	166.342	114.802	17.0321	103.786	121.016	87.3856		-1.44054	87.3856	3034.22	55.8153
76.84	-17.786	126.31	-161.096	-132	5.9679	40.278	23.0479	109.508	-0.721288			74.5239	132.064	5.182	51.722	166.342	114.802	17.0321	103.786	121.016	87.3856		-0.721288	87.3856	3065.21	62.1356
76.88	-17.786	126.31	-161.096	-132	5.9679	40.278	11.5401	109.508	-2.15976			74.5239	137.818	10.936	51.722	166.342	114.802	17.0321	103.786	121.016	88.6642		-2.15976	88.6642	3068.37	65.4312
76.92	-17.786	126.31	-161.096	-132	5.9679	40.278	23.0479	109.508	-0.721288			74.5239	137.818	10.936	51.722	160.588	114.802	17.0321	103.786	121.016	88.0249		-0.721288	88.0249	3043.56	61.4372
76.96	-17.786	126.31	-161.096	-132	5.9679	40.278	17.294	109.508	-1.44053			74.5239	137.818	10.936	51.722	160.588	114.802	17.0321	103.786	121.016	88.0249		-1.44053	88.0249	3046.69	57.4575
77	-17.786	126.31	-161.096	-126.246	5.9679	40.278	17.294	109.508	-0.721275			74.5239	132.064	10.936	51.722	160.588	114.802	17.0321	103.786	121.016	87.3856		-0.721275	87.3856	2965.95	53.7222
77.04	-17.786	126.31	-161.096	-126.246	11.7219	40.278	23.0479	109.508	0.717213			74.5239	132.064	10.936	51.722	160.588	114.802	17.0321	103.786	121.016	87.3856		0.717213	87.3856	2914.11	53.3083
77.08	-12.032	126.31	-161.096	-126.246	11.7219	40.278	17.294	109.508	0.717225			74.5239	132.064	10.936	51.722	160.588	114.802	17.0321	103.786	121.016	87.3856		0.717225	87.3856	2917.16	52.8961
77.12	-12.032	126.31	-161.096	-126.246	11.7219	40.278	17.294	109.508	0.717225			74.5239	132.064	10.936	51.722	160.588	114.802	17.0321	103.786	121.016	87.3856		0.717225	87.3856	2892.74	59.0486
77.16	-12.032	126.31	-161.096	-126.246	11.7219	40.278	23.0479	109.508	1.43646			74.5239	137.818	10.936	51.722	160.588	120.556	17.0321	103.786	121.016	88.6642		1.43646	88.6642	2841.31	65.9435
77.2	-6.278	126.31	-161.096	-126.246	11.7219	40.278	23.0479	109.508	2.15571			74.5239	137.818	10.936	51.722	160.588	120.556	17.0321	103.786	121.016	88.6642		2.15571	88.6642	2763.35	65.4849
77.24	-6.278	132.064	-161.096	-126.246	11.7219	46.032	23.0479	109.508	3.59421			74.5239	137.818	10.936	51.722	160.588	120.556	17.0321	103.786	121.016	88.6642		3.59421	88.6642	2739.81	65.0279
77.28	-6.278	132.064	-161.096	-126.246	11.7219	46.032	17.294	109.508	2.87498			80.2779	132.064	10.936	51.722	160.588	120.556	17.0321	103.786	121.016	88.6642		2.87498	88.6642	2742.78	64.5726
77.32	-6.278	132.064	-161.096	-126.246	11.7219	51.786	17.294	109.508	3.59423			80.2779	132.064	10.936	51.722	160.588	120.556	17.0321	103.786	121.016	88.6642		3.59423	88.6642	2719.22	67.7452
77.36	-6.278	132.064	-161.096	-126.246	11.7219	51.786	17.294	109.508	3.59423			80.2779	137.818	10.936	51.722	160.588	120.556	17.0321	103.786	121.016	89.3036		3.59423	89.3036	2669.11	71.0854
77.4	-6.278	132.064	-161.096	-120.492	11.7219	51.786	23.0479	109.508	5.03271			80.2779	137.818	10.936	51.722	160.588	120.556	17.0321	103.786	121.016	89.3036		5.03271	89.3036	2619.96	70.6092
77.44	-6.278	132.064	-161.096	-120.492	11.7219	51.786	23.0479	109.508	5.03271			80.2779	132.064	10.936	51.722	166.342	120.556	17.0321	103.786	121.016	89.3036		5.03271	89.3036	2596.82	77.7195
77.48	-0.524	132.064	-161.096	-120.492	11.7219	51.786	23.0479	109.508	5.75196			80.2779	137.818	16.69	51.722	166.342	120.556	17.0321	103.786	121.016	90.5822		5.75196	90.5822	2573.89	81.3837
77.52	-0.524	132.064	-161.096	-120.492	17.4759	51.786	17.294	109.508	5.75198			80.2779	132.064	16.69	51.722	166.342	120.556	17.0321	103.786	121.016	89.9429		5.75198	89.9429	2576.76	76.9156
77.56	-0.524	132.064	-161.096	-120.492	17.4759	51.786	17.294	109.508	5.75198			80.2779	132.064	16.69	51.722	166.342	120.556	17.0321	103.786	121.016	89.9429		5.75198	89.9429	2579.63	76.4203
77.6	-0.524	132.064	-161.096	-120.492	17.4759	51.786	17.294	109.508	5.75198			80.2779	132.064	16.69	51.722	166.342	120.556	17.0321	103.786	121.016	89.9429		5.75198	89.9429	2556.67	79.8722
77.64	-0.524	132.064	-155.342	-120.492	17.4759	51.786	17.294	109.508	6.47123			80.2779	137.818	16.69	51.722	166.342	120.556	17.0321	103.786	121.016	90.5822		6.47123	90.5822	2482.73	79.3545
[truncated: 32 more rows]
