# Supplementary material for: Activity-induced Ca2+ signaling in perisynaptic Schwann cells of the early postnatal mouse is mediated by P2Y1 receptors and regulates muscle fatigue
Source: eLife. 2018 Jan 31;7:e30839. doi: 10.7554/eLife.30839 (PMC5798932; doi:10.7554/eLife.30839)
Supplement: Figure 5—source data 2. [file elife-30839-fig5-data2.xlsx]

## Sheet: 121616-4x-3xbin-p8-wt-mrs2500-(
time	ctl-1	ctl-2	ctl-3	ctl-4	ctl-avg		mrs-1	mrs-2	mrs-3	mrs-4	mrs-avg
0	77.946	77.8	77.259	77.326	77.5828		63.2941	92.064	77.962	77.802	77.7805
0.04	77.946	77.8	77.259	77.326	77.5828		57.5401	92.064	77.962	77.802	76.342										CTL
0.08	77.946	77.8	77.259	77.326	77.5828		57.5401	92.064	77.962	77.802	76.342											78	77.8	77.259	77.326
0.12	77.946	77.8	77.259	77.326	77.5828		57.5401	92.064	77.962	77.802	76.342											-277	-14.2	-160.5	-103.663
0.16	77.946	77.8	77.259	77.326	77.5828		57.5401	92.064	77.962	77.802	76.342										peak	355	92	237.759	180.989	216.437
0.2	77.946	77.8	77.259	77.326	77.5828		57.5401	92.064	77.962	77.802	76.342
0.24	77.946	77.8	77.259	77.326	77.5828		57.5401	92.064	77.962	77.802	76.342										MRS
0.28	77.946	77.8	77.259	77.326	77.5828		57.5401	92.064	77.962	77.802	76.342											63.2941	92.064	77.962	77.802
0.32	77.946	77.8	77.259	77.326	77.5828		57.5401	92.064	77.962	77.802	76.342											-184.128	-126.588	-227	-51.163
0.36	77.946	77.8	77.259	77.326	77.5828		57.5401	92.064	77.962	77.802	76.342										peak	247.422	218.652	304.962	128.965	225
0.4	77.946	77.8	77.259	77.326	77.5828		57.5401	92.064	77.962	77.802	76.342
0.44	77.946	77.8	77.259	77.326	77.5828		57.5401	92.064	77.962	77.802	76.342
0.48	77.946	77.8	77.259	77.326	77.5828		57.5401	92.064	77.962	77.802	76.342										CTL
0.52	77.946	77.8	77.259	77.326	77.5828		57.5401	92.064	77.962	77.802	76.342											78	77.8	77.259	77.326
0.56	77.946	77.8	77.259	77.326	77.5828		57.5401	92.064	77.962	77.802	76.342											-128	22	-57	-67
0.6	77.946	77.8	77.259	77.326	77.5828		57.5401	92.064	77.962	77.802	76.342										end	206	55.8	134.259	144.326	135.096
0.64	77.946	77.8	77.259	77.326	77.5828		57.5401	92.064	77.962	77.802	76.342
0.68	77.946	77.8	77.259	77.326	77.5828		57.5401	92.064	77.962	77.802	76.342										MRS
0.72	77.946	77.8	77.259	77.326	77.5828		57.5401	92.064	77.962	77.802	76.342											63.2941	92.064	77.962	77.802
0.76	77.946	77.8	77.259	77.326	77.5828		57.5401	92.064	77.962	77.802	76.342											-83	-11	-74	14
0.8	77.946	77.8	77.259	77.326	77.5828		57.5401	92.064	77.962	77.802	76.342										end	146.294	103.064	151.962	63.802	116.281
0.84	77.946	77.8	77.259	77.326	77.5828		57.5401	92.064	77.962	77.802	76.342
0.88	77.946	77.8	77.259	77.326	77.5828		57.5401	92.064	77.962	77.802	76.342										CTL
0.92	77.946	77.8	77.259	77.326	77.5828		57.5401	92.064	77.962	77.802	76.342										end/peak
0.96	77.946	77.8	77.259	77.326	77.5828		57.5401	92.064	77.962	77.302	76.217											58.0282	60.6522	56.4685	79.743	63.723	36.277
1	77.946	77.8	77.259	77.326	77.5828		57.5401	92.064	77.962	77.802	76.342										MRS					10.8186
1.04	77.946	77.8	77.259	77.326	77.5828		57.5401	92.064	77.962	77.802	76.342										end/peak	59.1273	47.1361	49.8298	49.4723	51.3914	48.6086
1.08	77.946	77.8	77.259	77.326	77.5828		57.5401	92.064	77.962	77.802	76.342															5.29383
1.12	77.946	77.8	77.259	77.326	77.5828		57.5401	92.064	77.962	77.802	76.342																0.0432593
1.16	77.946	77.8	77.259	77.326	77.5828		63.2941	92.064	77.962	77.802	77.7805
1.2	77.946	77.8	77.259	77.326	77.5828		63.2941	92.064	77.962	77.802	77.7805
1.24	77.946	77.8	77.259	77.326	77.5828		63.2941	92.064	77.962	77.802	77.7805
1.28	77.946	77.8	77.259	77.326	77.5828		63.2941	92.064	77.962	77.802	77.7805						36.28	48.61
1.32	77.946	77.8	77.259	77.326	77.5828		63.2941	92.064	77.962	77.802	77.7805
1.36	77.946	77.8	77.259	77.326	77.5828		69.0481	92.064	77.962	77.802	79.219
1.4	77.946	77.8	77.259	77.326	77.5828		69.0481	92.064	77.962	77.802	79.219
1.44	77.946	77.8	77.259	77.326	77.5828		69.0481	92.064	77.962	77.802	79.219
1.48	77.946	77.8	77.259	77.326	77.5828		69.0481	92.064	77.962	77.802	79.219
1.52	77.946	77.8	77.259	77.326	77.5828		69.0481	92.064	77.962	77.802	79.219
1.56	77.946	77.8	77.259	77.326	77.5828		69.0481	92.064	77.962	77.802	79.219
1.6	77.946	77.8	77.259	77.326	77.5828		69.0481	92.064	77.962	77.802	79.219
1.64	77.946	77.8	77.259	77.326	77.5828		69.0481	92.064	77.962	77.802	79.219
1.68	77.946	77.8	77.259	77.326	77.5828		69.0481	92.064	77.962	77.802	79.219
1.72	77.946	77.8	77.259	77.326	77.5828		69.0481	92.064	77.962	77.802	79.219
1.76	77.946	77.8	77.259	77.326	77.5828		69.0481	92.064	77.962	77.802	79.219
1.8	77.946	77.8	77.259	77.326	77.5828		69.0481	92.064	77.962	77.302	79.094
1.84	77.946	77.8	77.259	77.326	77.5828		69.0481	92.064	77.962	77.802	79.219
1.88	77.946	77.8	77.259	77.326	77.5828		69.0481	92.064	77.962	77.802	79.219
1.92	77.946	76.8	77.259	77.326	77.3328		69.0481	92.064	77.962	77.802	79.219
1.96	77.946	77.8	77.259	77.326	77.5828		69.0481	92.064	77.962	77.802	79.219
2	77.946	77.8	74.382	77.326	76.8635		69.0481	92.064	77.962	77.802	79.219
2.04	77.946	77.8	77.259	77.326	77.5828		69.0481	92.064	77.962	77.802	79.219
2.08	77.946	77.8	77.259	77.326	77.5828		69.0481	92.064	77.962	77.802	79.219
2.12	77.946	77.8	77.259	77.326	77.5828		69.0481	92.064	77.962	77.802	79.219
2.16	77.946	77.8	77.259	77.326	77.5828		69.0481	92.064	77.962	77.802	79.219
2.2	77.946	77.8	77.259	77.326	77.5828		69.0481	92.064	77.962	77.802	79.219
2.24	77.946	77.8	77.259	77.326	77.5828		69.0481	92.064	77.962	77.802	79.219
2.28	77.946	76.8	77.259	77.326	77.3328		69.0481	92.064	77.962	77.802	79.219
2.32	77.946	77.8	77.259	77.326	77.5828		69.0481	92.064	77.962	77.802	79.219
2.36	77.946	77.8	77.259	77.326	77.5828		69.0481	92.064	77.962	77.802	79.219
2.4	77.946	77.8	77.259	77.326	77.5828		69.0481	92.064	77.962	77.802	79.219
2.44	77.946	77.8	77.259	77.326	77.5828		69.0481	92.064	77.962	77.802	79.219
2.48	77.946	77.8	77.259	77.326	77.5828		69.0481	92.064	77.962	77.802	79.219
2.52	77.946	77.8	77.259	77.326	77.5828		69.0481	92.064	77.962	77.802	79.219
2.56	77.946	77.8	77.259	77.326	77.5828		69.0481	92.064	77.962	77.802	79.219
2.6	77.946	77.8	77.259	77.326	77.5828		69.0481	92.064	77.962	77.802	79.219
2.64	77.946	77.8	77.259	77.326	77.5828		69.0481	92.064	77.962	77.802	79.219
2.68	77.946	77.8	77.259	77.326	77.5828		69.0481	92.064	77.962	77.802	79.219
2.72	77.946	77.8	77.259	77.326	77.5828		69.0481	92.064	77.962	77.802	79.219
2.76	77.946	77.8	77.259	77.326	77.5828		69.0481	92.064	77.962	77.802	79.219
2.8	71.946	77.8	77.259	77.326	76.0828		69.0481	92.064	77.962	77.802	79.219
2.84	77.946	77.8	77.259	77.326	77.5828		69.0481	92.064	77.962	77.802	79.219
2.88	77.946	77.8	77.259	77.326	77.5828		69.0481	92.064	77.962	77.302	79.094
2.92	77.946	77.8	77.259	77.326	77.5828		69.0481	92.064	77.962	77.802	79.219
2.96	77.946	77.8	77.259	77.326	77.5828		69.0481	92.064	77.962	77.802	79.219
3	71.946	77.8	77.259	77.326	76.0828		69.0481	92.064	77.962	77.802	79.219
3.04	71.946	77.8	77.259	77.326	76.0828		74.8021	92.064	77.962	77.802	80.6575
3.08	71.946	77.8	77.259	77.326	76.0828		74.8021	92.064	77.962	77.802	80.6575
3.12	77.946	77.8	77.259	77.326	77.5828		74.8021	92.064	77.962	77.802	80.6575
3.16	77.946	77.8	77.259	77.326	77.5828		74.8021	92.064	77.962	77.302	80.5325
3.2	77.946	77.8	77.259	77.326	77.5828		74.8021	92.064	77.962	77.802	80.6575
3.24	77.946	77.8	77.259	77.326	77.5828		74.8021	92.064	77.962	77.802	80.6575
3.28	77.946	77.8	77.259	77.326	77.5828		74.8021	92.064	77.962	77.802	80.6575
3.32	77.946	77.8	77.259	77.326	77.5828		74.8021	92.064	77.962	77.802	80.6575
3.36	77.946	77.8	77.259	77.326	77.5828		74.8021	92.064	77.962	77.802	80.6575
3.4	71.946	77.8	77.259	77.326	76.0828		74.8021	92.064	77.962	77.802	80.6575
3.44	77.946	77.8	77.259	77.326	77.5828		74.8021	92.064	77.962	77.802	80.6575
3.48	77.946	77.8	77.259	77.326	77.5828		74.8021	92.064	77.962	77.802	80.6575
3.52	77.946	76.8	77.259	77.326	77.3328		74.8021	92.064	77.962	77.802	80.6575
3.56	77.946	77.8	77.259	77.326	77.5828		74.8021	92.064	77.962	77.802	80.6575
3.6	77.946	77.8	77.259	77.326	77.5828		74.8021	92.064	77.962	77.802	80.6575
3.64	77.946	77.8	77.259	77.326	77.5828		74.8021	92.064	77.962	77.802	80.6575
3.68	71.946	77.8	77.259	77.326	76.0828		74.8021	92.064	77.962	77.802	80.6575
3.72	77.946	77.8	77.259	77.326	77.5828		74.8021	92.064	77.962	77.802	80.6575
3.76	77.946	77.8	77.259	77.326	77.5828		74.8021	92.064	77.962	77.802	80.6575
3.8	71.946	77.8	77.259	77.326	76.0828		74.8021	92.064	77.962	77.302	80.5325
3.84	71.946	76.8	77.259	77.326	75.8328		74.8021	92.064	77.962	77.802	80.6575
3.88	77.946	77.8	77.259	77.326	77.5828		74.8021	92.064	77.962	80.179	81.2518
3.92	77.946	77.8	77.259	77.326	77.5828		74.8021	92.064	77.962	77.802	80.6575
3.96	71.946	77.8	77.259	77.326	76.0828		74.8021	92.064	77.962	77.802	80.6575
4	77.946	77.8	77.259	77.326	77.5828		74.8021	92.064	77.962	77.802	80.6575
4.04	77.946	77.8	77.259	77.326	77.5828		74.8021	92.064	77.962	77.802	80.6575
4.08	77.946	77.8	77.259	77.326	77.5828		74.8021	92.064	77.962	77.802	80.6575
4.12	71.946	77.8	77.259	77.326	76.0828		74.8021	92.064	77.962	77.302	80.5325
4.16	77.946	77.8	77.259	77.326	77.5828		74.8021	92.064	77.962	77.802	80.6575
4.2	77.946	77.8	77.259	77.326	77.5828		74.8021	92.064	77.962	77.802	80.6575
4.24	71.946	76.8	77.259	77.326	75.8328		74.8021	92.064	77.962	77.302	80.5325
4.28	77.946	77.8	77.259	77.326	77.5828		74.8021	92.064	77.962	77.802	80.6575
4.32	77.946	76.8	77.259	77.326	77.3328		74.8021	92.064	77.962	77.802	80.6575
4.36	77.946	77.8	77.259	77.326	77.5828		74.8021	92.064	77.962	77.802	80.6575
4.4	77.946	77.8	77.259	77.326	77.5828		74.8021	92.064	77.962	77.802	80.6575
4.44	77.946	76.8	77.259	77.326	77.3328		74.8021	92.064	77.962	77.802	80.6575
4.48	77.946	77.8	77.259	77.326	77.5828		74.8021	92.064	77.962	77.802	80.6575
4.52	77.946	77.8	77.259	77.326	77.5828		74.8021	92.064	77.962	80.179	81.2518
4.56	77.946	77.8	77.259	77.326	77.5828		74.8021	92.064	77.962	77.802	80.6575
4.6	77.946	77.8	77.259	77.326	77.5828		74.8021	92.064	77.962	77.802	80.6575
4.64	77.946	77.8	77.259	77.326	77.5828		74.8021	92.064	77.962	77.802	80.6575
4.68	77.946	77.8	77.259	77.326	77.5828		74.8021	92.064	77.962	77.802	80.6575
4.72	77.946	77.8	77.259	77.326	77.5828		74.8021	92.064	77.962	77.802	80.6575
4.76	77.946	76.8	77.259	77.326	77.3328		74.8021	92.064	77.962	77.802	80.6575
4.8	77.946	77.8	77.259	77.326	77.5828		74.8021	92.064	77.962	77.802	80.6575
4.84	77.946	77.8	77.259	77.326	77.5828		74.8021	92.064	77.962	79.679	81.1268
4.88	71.946	77.8	74.382	77.326	75.3635		74.8021	92.064	77.962	77.802	80.6575
4.92	77.946	77.8	77.259	77.326	77.5828		74.8021	92.064	77.962	77.802	80.6575
4.96	77.946	77.8	77.259	77.326	77.5828		80.5561	92.064	77.962	80.179	82.6903
5	77.946	77.8	77.259	77.326	77.5828		80.5561	92.064	77.962	77.802	82.096
5.04	77.946	77.8	77.259	77.326	77.5828		80.5561	92.064	77.962	77.802	82.096
5.08	71.946	76.8	77.259	77.326	75.8328		80.5561	92.064	77.962	77.802	82.096
5.12	77.946	77.8	77.259	77.326	77.5828		80.5561	92.064	77.962	77.802	82.096
5.16	71.946	77.8	77.259	77.326	76.0828		80.5561	92.064	77.962	77.802	82.096
5.2	77.946	76.8	77.259	77.326	77.3328		80.5561	92.064	77.962	77.802	82.096
5.24	77.946	76.8	77.259	77.326	77.3328		80.5561	92.064	77.962	77.802	82.096
5.28	71.946	77.8	77.259	77.326	76.0828		80.5561	92.064	77.962	77.802	82.096
5.32	77.946	77.8	77.259	77.326	77.5828		80.5561	92.064	77.962	77.802	82.096
5.36	71.946	77.8	77.259	77.326	76.0828		80.5561	92.064	77.962	80.179	82.6903
5.4	77.946	76.8	77.259	77.326	77.3328		80.5561	92.064	77.962	77.802	82.096
5.44	71.946	77.8	77.259	77.326	76.0828		80.5561	92.064	77.962	77.802	82.096
5.48	77.946	77.8	77.259	77.326	77.5828		80.5561	92.064	77.962	77.802	82.096
5.52	77.946	77.8	74.382	77.326	76.8635		80.5561	92.064	77.962	77.802	82.096
5.56	77.946	77.8	77.259	77.326	77.5828		80.5561	92.064	77.962	80.179	82.6903
5.6	77.946	77.8	77.259	77.326	77.5828		80.5561	92.064	77.962	77.802	82.096
5.64	77.946	77.8	77.259	77.326	77.5828		80.5561	92.064	77.962	77.802	82.096
5.68	77.946	77.8	77.259	77.326	77.5828		80.5561	92.064	77.962	77.802	82.096
5.72	77.946	77.8	77.259	77.326	77.5828		80.5561	92.064	77.962	77.802	82.096
5.76	71.946	77.8	77.259	77.326	76.0828		80.5561	92.064	77.962	77.802	82.096
5.8	77.946	77.8	77.259	77.326	77.5828		80.5561	92.064	77.962	77.802	82.096
5.84	77.946	76.8	77.259	77.326	77.3328		80.5561	92.064	77.962	77.802	82.096
5.88	71.946	77.8	77.259	77.326	76.0828		80.5561	92.064	77.962	80.179	82.6903
5.92	77.946	76.8	77.259	77.326	77.3328		80.5561	92.064	77.962	77.802	82.096
5.96	77.946	77.8	77.259	77.326	77.5828		86.3101	92.064	77.962	77.802	83.5345
6	77.946	77.8	77.259	77.326	77.5828		86.3101	92.064	77.962	77.802	83.5345
6.04	77.946	76.8	77.259	77.326	77.3328		86.3101	92.064	77.962	77.802	83.5345
6.08	71.946	77.8	77.259	77.326	76.0828		86.3101	92.064	77.962	80.179	84.1288
6.12	77.946	77.8	77.259	77.326	77.5828		86.3101	92.064	77.962	77.802	83.5345
6.16	71.946	77.8	77.259	77.326	76.0828		86.3101	92.064	77.962	77.802	83.5345
6.2	71.946	77.8	77.259	77.326	76.0828		86.3101	92.064	77.962	80.179	84.1288
6.24	77.946	77.8	77.259	77.326	77.5828		86.3101	92.064	77.962	77.802	83.5345
6.28	77.946	77.8	77.259	77.326	77.5828		86.3101	92.064	77.962	80.179	84.1288
6.32	71.946	76.8	77.259	77.326	75.8328		86.3101	92.064	77.962	77.802	83.5345
6.36	71.946	76.8	77.259	77.326	75.8328		86.3101	92.064	77.962	77.802	83.5345
6.4	71.946	77.8	77.259	77.326	76.0828		86.3101	92.064	77.962	77.802	83.5345
6.44	77.946	77.8	77.259	77.326	77.5828		86.3101	92.064	77.962	77.802	83.5345
6.48	77.946	77.8	77.259	77.326	77.5828		86.3101	92.064	77.962	77.802	83.5345
6.52	77.946	77.8	77.259	77.326	77.5828		86.3101	92.064	77.962	77.802	83.5345
6.56	77.946	77.8	77.259	77.326	77.5828		86.3101	92.064	77.962	77.802	83.5345
6.6	77.946	77.8	77.259	77.326	77.5828		86.3101	92.064	77.962	77.802	83.5345
6.64	77.946	77.8	77.259	77.326	77.5828		86.3101	92.064	77.962	77.802	83.5345
6.68	77.946	77.8	77.259	77.326	77.5828		86.3101	92.064	77.962	77.802	83.5345
6.72	77.946	76.8	77.259	77.326	77.3328		86.3101	92.064	77.962	80.179	84.1288
6.76	77.946	77.8	77.259	77.326	77.5828		86.3101	92.064	77.962	77.802	83.5345
6.8	71.946	77.8	77.259	77.326	76.0828		86.3101	92.064	77.962	77.802	83.5345
6.84	77.946	77.8	77.259	77.326	77.5828		86.3101	92.064	77.962	77.802	83.5345
6.88	77.946	77.8	77.259	77.326	77.5828		86.3101	92.064	77.962	77.802	83.5345
6.92	77.946	77.8	77.259	77.326	77.5828		86.3101	92.064	77.962	77.802	83.5345
6.96	77.946	77.8	77.259	77.326	77.5828		86.3101	92.064	77.962	77.802	83.5345
7	77.946	76.8	77.259	77.326	77.3328		86.3101	92.064	77.962	77.802	83.5345
7.04	77.946	77.8	77.259	77.326	77.5828		86.3101	92.064	77.962	77.802	83.5345
7.08	77.946	76.8	77.259	77.326	77.3328		86.3101	92.064	77.962	77.802	83.5345
7.12	77.946	76.8	77.259	77.326	77.3328		86.3101	92.064	77.962	77.802	83.5345
7.16	77.946	77.8	77.259	77.326	77.5828		86.3101	92.064	77.962	77.802	83.5345
7.2	71.946	77.8	77.259	77.326	76.0828		86.3101	92.064	77.962	77.802	83.5345
7.24	77.946	77.8	77.259	77.326	77.5828		86.3101	92.064	77.962	77.802	83.5345
7.28	77.946	77.8	77.259	77.326	77.5828		86.3101	92.064	77.962	77.802	83.5345
7.32	77.946	77.8	77.259	77.326	77.5828		86.3101	92.064	77.962	77.802	83.5345
7.36	77.946	77.8	77.259	77.326	77.5828		86.3101	92.064	77.962	77.802	83.5345
7.4	77.946	76.8	77.259	77.326	77.3328		86.3101	92.064	77.962	77.802	83.5345
7.44	77.946	77.8	77.259	77.326	77.5828		86.3101	92.064	77.962	80.179	84.1288
7.48	77.946	77.8	77.259	77.326	77.5828		86.3101	92.064	77.962	77.802	83.5345
7.52	77.946	77.8	77.259	77.326	77.5828		86.3101	92.064	77.962	77.802	83.5345
7.56	77.946	77.8	77.259	77.326	77.5828		86.3101	92.064	77.962	77.802	83.5345
7.6	77.946	77.8	77.259	77.326	77.5828		86.3101	92.064	77.962	77.802	83.5345
7.64	77.946	77.8	77.259	77.326	77.5828		86.3101	92.064	77.962	80.179	84.1288
7.68	77.946	77.8	77.259	77.326	77.5828		86.3101	92.064	77.962	77.802	83.5345
7.72	77.946	77.8	77.259	77.326	77.5828		86.3101	92.064	77.962	77.802	83.5345
7.76	77.946	77.8	77.259	77.326	77.5828		86.3101	92.064	77.962	77.802	83.5345
7.8	77.946	76.8	77.259	77.326	77.3328		86.3101	92.064	77.962	77.802	83.5345
7.84	71.946	76.8	77.259	77.326	75.8328		86.3101	92.064	77.962	77.802	83.5345
7.88	77.946	77.8	77.259	77.326	77.5828		86.3101	92.064	77.962	77.802	83.5345
7.92	77.946	77.8	77.259	77.326	77.5828		86.3101	92.064	77.962	77.802	83.5345
7.96	77.946	77.8	77.259	77.326	77.5828		86.3101	92.064	77.962	77.802	83.5345
8	77.946	77.8	77.259	77.326	77.5828		86.3101	92.064	77.962	77.802	83.5345
8.04	77.946	76.8	77.259	77.326	77.3328		86.3101	92.064	77.962	77.802	83.5345
8.08	77.946	77.8	74.382	77.326	76.8635		86.3101	92.064	77.962	77.802	83.5345
8.12	71.946	77.8	77.259	77.326	76.0828		86.3101	92.064	77.962	77.802	83.5345
8.16	77.946	77.8	77.259	77.326	77.5828		86.3101	92.064	77.962	77.802	83.5345
8.2	77.946	77.8	77.259	77.326	77.5828		86.3101	92.064	77.962	77.302	83.4095
8.24	77.946	76.8	77.259	77.326	77.3328		86.3101	92.064	77.962	77.802	83.5345
8.28	77.946	77.8	77.259	77.326	77.5828		86.3101	92.064	77.962	77.802	83.5345
8.32	77.946	77.8	77.259	77.326	77.5828		86.3101	92.064	77.962	77.802	83.5345
8.36	77.946	77.8	77.259	77.326	77.5828		86.3101	92.064	77.962	77.802	83.5345
8.4	77.946	76.8	77.259	77.326	77.3328		86.3101	92.064	77.962	77.802	83.5345
8.44	71.946	77.8	77.259	77.326	76.0828		86.3101	92.064	77.962	77.802	83.5345
8.48	77.946	77.8	77.259	77.326	77.5828		86.3101	92.064	77.962	77.802	83.5345
8.52	77.946	77.8	77.259	77.326	77.5828		86.3101	92.064	77.962	77.802	83.5345
8.56	77.946	77.8	77.259	77.326	77.5828		86.3101	92.064	77.962	77.802	83.5345
8.6	77.946	77.8	77.259	77.326	77.5828		86.3101	92.064	77.962	77.802	83.5345
8.64	77.946	77.8	77.259	77.326	77.5828		86.3101	92.064	77.962	77.802	83.5345
8.68	77.946	77.8	77.259	77.326	77.5828		86.3101	92.064	77.962	77.802	83.5345
8.72	77.946	77.8	77.259	77.326	77.5828		86.3101	92.064	77.962	77.802	83.5345
8.76	71.946	76.8	77.259	77.326	75.8328		86.3101	92.064	77.962	77.802	83.5345
8.8	77.946	76.8	77.259	77.326	77.3328		86.3101	92.064	77.962	77.802	83.5345
8.84	77.946	76.8	77.259	77.326	77.3328		86.3101	92.064	77.962	77.802	83.5345
8.88	77.946	77.8	77.259	77.326	77.5828		86.3101	92.064	77.962	77.802	83.5345
8.92	77.946	76.8	77.259	77.326	77.3328		86.3101	92.064	77.962	77.802	83.5345
8.96	77.946	77.8	77.259	77.326	77.5828		86.3101	92.064	77.962	77.802	83.5345
9	77.946	77.8	74.382	77.326	76.8635		86.3101	92.064	77.962	77.802	83.5345
9.04	77.946	77.8	74.382	77.326	76.8635		86.3101	92.064	77.962	77.802	83.5345
9.08	77.946	77.8	77.259	77.326	77.5828		86.3101	92.064	77.962	77.802	83.5345
9.12	77.946	77.8	77.259	77.326	77.5828		86.3101	92.064	77.962	77.802	83.5345
9.16	71.946	77.8	77.259	77.326	76.0828		86.3101	92.064	77.962	77.802	83.5345
9.2	77.946	76.8	77.259	77.326	77.3328		86.3101	92.064	77.962	77.802	83.5345
9.24	77.946	76.8	77.259	77.326	77.3328		86.3101	92.064	77.962	77.802	83.5345
9.28	77.946	77.8	77.259	77.326	77.5828		86.3101	92.064	77.962	77.802	83.5345
9.32	77.946	77.8	77.259	77.326	77.5828		86.3101	92.064	77.962	77.802	83.5345
9.36	71.946	77.8	77.259	77.326	76.0828		86.3101	92.064	77.962	77.802	83.5345
9.4	77.946	77.8	77.259	77.326	77.5828		86.3101	92.064	77.962	77.802	83.5345
9.44	77.946	76.8	77.259	77.326	77.3328		86.3101	92.064	77.962	77.802	83.5345
9.48	77.946	77.8	77.259	77.326	77.5828		86.3101	92.064	77.962	77.802	83.5345
9.52	71.946	77.8	77.259	77.326	76.0828		86.3101	92.064	77.962	77.802	83.5345
9.56	77.946	76.8	77.259	77.326	77.3328		86.3101	92.064	77.962	77.802	83.5345
9.6	77.946	76.8	77.259	77.326	77.3328		86.3101	92.064	77.962	77.802	83.5345
9.64	77.946	76.8	74.382	77.326	76.6135		86.3101	92.064	77.962	77.802	83.5345
9.68	77.946	77.8	77.259	77.326	77.5828		86.3101	92.064	77.962	77.802	83.5345
9.72	77.946	77.8	77.259	77.326	77.5828		86.3101	92.064	77.962	77.802	83.5345
9.76	71.946	77.8	74.382	77.326	75.3635		86.3101	92.064	77.962	77.802	83.5345
9.8	71.946	77.8	77.259	77.326	76.0828		86.3101	92.064	77.962	77.802	83.5345
9.84	71.946	77.8	77.259	77.326	76.0828		86.3101	92.064	77.962	77.802	83.5345
9.88	77.946	77.8	77.259	77.326	77.5828		86.3101	92.064	77.962	77.302	83.4095
9.92	77.946	77.8	77.259	77.326	77.5828		86.3101	92.064	77.962	77.802	83.5345
9.96	71.946	77.8	77.259	77.326	76.0828		86.3101	92.064	77.962	77.802	83.5345
10	77.946	77.8	77.259	77.326	77.5828		86.3101	92.064	77.962	77.802	83.5345
10.04	77.946	77.8	77.259	77.326	77.5828		86.3101	92.064	77.962	77.802	83.5345
10.08	71.946	77.8	77.259	77.326	76.0828		86.3101	92.064	77.962	77.802	83.5345
10.12	71.946	77.8	77.259	77.326	76.0828		86.3101	92.064	77.962	77.802	83.5345
10.16	71.946	76.8	77.259	77.326	75.8328		86.3101	92.064	77.962	77.802	83.5345
10.2	71.946	77.8	77.259	77.326	76.0828		86.3101	92.064	77.962	77.302	83.4095
10.24	77.946	77.8	77.259	77.326	77.5828		86.3101	92.064	77.962	77.802	83.5345
10.28	77.946	77.8	77.259	77.326	77.5828		86.3101	92.064	77.962	77.802	83.5345
10.32	71.946	77.8	77.259	77.326	76.0828		86.3101	92.064	77.962	77.802	83.5345
10.36	77.946	76.8	77.259	77.326	77.3328		86.3101	92.064	77.962	77.802	83.5345
10.4	71.946	77.8	77.259	77.326	76.0828		86.3101	92.064	77.962	77.802	83.5345
10.44	71.946	77.8	77.259	77.326	76.0828		86.3101	92.064	77.962	77.802	83.5345
10.48	71.946	77.8	77.259	77.326	76.0828		86.3101	92.064	77.962	77.802	83.5345
10.52	71.946	76.8	77.259	77.326	75.8328		86.3101	92.064	77.962	77.802	83.5345
10.56	71.946	77.8	77.259	77.326	76.0828		86.3101	92.064	77.962	77.802	83.5345
10.6	71.946	77.8	77.259	77.326	76.0828		86.3101	92.064	77.962	77.302	83.4095
10.64	71.946	77.8	77.259	77.326	76.0828		86.3101	92.064	77.962	77.802	83.5345
10.68	71.946	76.8	77.259	77.326	75.8328		86.3101	92.064	77.962	77.802	83.5345
10.72	71.946	77.8	77.259	77.326	76.0828		86.3101	92.064	77.962	77.802	83.5345
10.76	71.946	77.8	77.259	77.326	76.0828		86.3101	92.064	77.962	77.802	83.5345
10.8	71.946	77.8	77.259	77.326	76.0828		86.3101	92.064	77.962	77.802	83.5345
10.84	71.946	77.8	77.259	77.326	76.0828		86.3101	92.064	77.962	77.802	83.5345
10.88	71.946	76.8	77.259	77.326	75.8328		86.3101	92.064	77.962	77.802	83.5345
10.92	71.946	77.8	77.259	77.326	76.0828		86.3101	92.064	77.962	77.802	83.5345
10.96	71.946	77.8	77.259	77.326	76.0828		86.3101	92.064	77.962	77.802	83.5345
11	71.946	77.8	77.259	77.326	76.0828		86.3101	92.064	77.962	77.802	83.5345
11.04	71.946	76.8	77.259	77.326	75.8328		86.3101	92.064	77.962	77.302	83.4095
11.08	71.946	76.8	77.259	77.326	75.8328		86.3101	92.064	77.962	77.802	83.5345
11.12	71.946	76.8	77.259	77.326	75.8328		86.3101	92.064	77.962	77.802	83.5345
11.16	71.946	77.8	77.259	77.326	76.0828		86.3101	92.064	77.962	77.802	83.5345
11.2	71.946	76.8	77.259	77.326	75.8328		86.3101	92.064	77.962	77.802	83.5345
11.24	71.946	76.8	77.259	77.326	75.8328		86.3101	92.064	77.962	77.302	83.4095
11.28	71.946	76.8	77.259	77.326	75.8328		86.3101	92.064	77.962	77.802	83.5345
11.32	71.946	77.8	77.259	77.326	76.0828		86.3101	92.064	77.962	77.802	83.5345
11.36	71.946	77.8	77.259	77.326	76.0828		86.3101	92.064	77.962	77.802	83.5345
11.4	71.946	76.8	77.259	77.326	75.8328		86.3101	92.064	77.962	77.802	83.5345
11.44	71.946	77.8	77.259	77.326	76.0828		86.3101	92.064	77.962	77.802	83.5345
11.48	71.946	77.8	77.259	77.326	76.0828		86.3101	92.064	77.962	77.802	83.5345
11.52	71.946	77.8	77.259	77.326	76.0828		86.3101	92.064	77.962	77.802	83.5345
11.56	71.946	77.8	77.259	77.326	76.0828		86.3101	92.064	77.962	77.802	83.5345
11.6	71.946	77.8	77.259	77.326	76.0828		86.3101	92.064	77.962	77.802	83.5345
11.64	71.946	76.8	77.259	77.326	75.8328		86.3101	92.064	77.962	77.802	83.5345
11.68	71.946	76.8	77.259	77.326	75.8328		86.3101	92.064	77.962	77.802	83.5345
11.72	71.946	77.8	77.259	77.326	76.0828		86.3101	92.064	77.962	77.802	83.5345
11.76	71.946	76.8	77.259	77.326	75.8328		86.3101	92.064	77.962	77.802	83.5345
11.8	71.946	77.8	77.259	77.326	76.0828		86.3101	92.064	77.962	77.802	83.5345
11.84	71.946	77.8	77.259	77.326	76.0828		86.3101	92.064	77.962	77.802	83.5345
11.88	71.946	77.8	77.259	77.326	76.0828		86.3101	92.064	77.962	77.802	83.5345
11.92	71.946	77.8	77.259	77.326	76.0828		86.3101	92.064	77.962	77.802	83.5345
11.96	71.946	76.8	77.259	77.326	75.8328		86.3101	92.064	77.962	77.802	83.5345
12	71.946	77.8	77.259	77.326	76.0828		86.3101	92.064	77.962	77.802	83.5345
12.04	71.946	77.8	77.259	77.326	76.0828		86.3101	92.064	77.962	77.802	83.5345
12.08	71.946	77.8	77.259	77.326	76.0828		86.3101	92.064	77.962	77.802	83.5345
12.12	71.946	76.8	77.259	77.326	75.8328		86.3101	92.064	77.962	77.802	83.5345
12.16	71.946	77.8	77.259	77.326	76.0828		86.3101	92.064	77.962	77.802	83.5345
12.2	71.946	77.8	77.259	77.326	76.0828		86.3101	92.064	77.962	77.802	83.5345
12.24	71.946	77.8	77.259	77.326	76.0828		86.3101	92.064	77.962	77.802	83.5345
12.28	71.946	76.8	77.259	77.326	75.8328		86.3101	92.064	77.962	77.802	83.5345
12.32	71.946	77.8	77.259	77.326	76.0828		86.3101	92.064	77.962	77.802	83.5345
12.36	71.946	77.8	77.259	77.326	76.0828		86.3101	92.064	77.962	77.802	83.5345
12.4	71.946	77.8	77.259	77.326	76.0828		86.3101	92.064	77.962	77.802	83.5345
12.44	71.946	76.8	77.259	77.326	75.8328		86.3101	92.064	77.962	77.802	83.5345
12.48	71.946	76.8	77.259	77.326	75.8328		86.3101	92.064	77.962	77.802	83.5345
12.52	71.946	77.8	77.259	77.326	76.0828		86.3101	92.064	77.962	77.802	83.5345
12.56	71.946	77.8	77.259	77.326	76.0828		86.3101	92.064	77.962	77.802	83.5345
12.6	71.946	76.8	77.259	77.326	75.8328		86.3101	92.064	77.962	77.802	83.5345
12.64	71.946	76.8	77.259	77.326	75.8328		86.3101	92.064	77.962	77.802	83.5345
12.68	71.946	76.8	77.259	77.326	75.8328		86.3101	92.064	77.962	77.802	83.5345
12.72	71.946	77.8	77.259	77.326	76.0828		86.3101	92.064	77.962	77.802	83.5345
12.76	71.946	76.8	77.259	77.326	75.8328		86.3101	92.064	77.962	77.802	83.5345
12.8	71.946	76.8	77.259	77.326	75.8328		86.3101	92.064	77.962	77.802	83.5345
12.84	71.946	76.8	77.259	77.326	75.8328		86.3101	92.064	77.962	77.802	83.5345
12.88	77.946	76.8	77.259	77.326	77.3328		86.3101	92.064	77.962	77.802	83.5345
12.92	77.946	77.8	77.259	77.326	77.5828		86.3101	92.064	77.962	77.802	83.5345
12.96	77.946	77.8	77.259	77.326	77.5828		86.3101	92.064	77.962	77.802	83.5345
13	77.946	76.8	77.259	77.326	77.3328		86.3101	92.064	77.962	77.802	83.5345
13.04	77.946	76.8	77.259	77.326	77.3328		86.3101	92.064	77.962	77.802	83.5345
13.08	77.946	76.8	77.259	77.326	77.3328		86.3101	92.064	77.962	77.802	83.5345
13.12	77.946	77.8	77.259	77.326	77.5828		86.3101	92.064	77.962	77.802	83.5345
13.16	71.946	77.8	77.259	77.326	76.0828		86.3101	92.064	77.962	77.802	83.5345
13.2	77.946	76.8	77.259	77.326	77.3328		86.3101	92.064	77.962	77.802	83.5345
13.24	71.946	76.8	77.259	77.326	75.8328		86.3101	92.064	77.962	77.802	83.5345
13.28	77.946	77.8	77.259	77.326	77.5828		86.3101	92.064	77.962	77.802	83.5345
13.32	71.946	77.8	77.259	77.326	76.0828		86.3101	92.064	77.962	77.802	83.5345
13.36	71.946	76.8	77.259	77.326	75.8328		86.3101	92.064	77.962	77.802	83.5345
13.4	71.946	76.8	77.259	77.326	75.8328		86.3101	92.064	77.962	77.802	83.5345
13.44	71.946	76.8	77.259	77.326	75.8328		86.3101	92.064	77.962	77.802	83.5345
13.48	71.946	76.8	77.259	77.326	75.8328		86.3101	92.064	77.962	77.802	83.5345
13.52	71.946	76.8	77.259	77.326	75.8328		86.3101	92.064	77.962	77.802	83.5345
13.56	71.946	77.8	77.259	77.326	76.0828		86.3101	92.064	77.962	77.802	83.5345
13.6	77.946	76.8	77.259	77.326	77.3328		86.3101	92.064	77.962	77.802	83.5345
13.64	71.946	76.8	77.259	77.326	75.8328		86.3101	92.064	77.962	77.802	83.5345
13.68	71.946	76.8	77.259	77.326	75.8328		86.3101	92.064	77.962	77.802	83.5345
13.72	71.946	76.8	77.259	77.326	75.8328		86.3101	92.064	77.962	77.802	83.5345
13.76	71.946	76.8	77.259	77.326	75.8328		86.3101	92.064	77.962	77.802	83.5345
13.8	71.946	76.8	77.259	77.326	75.8328		86.3101	92.064	77.962	77.802	83.5345
13.84	71.946	76.8	77.259	77.326	75.8328		86.3101	92.064	77.962	77.802	83.5345
13.88	71.946	76.8	77.259	77.326	75.8328		86.3101	92.064	77.962	77.802	83.5345
13.92	71.946	77.8	77.259	77.326	76.0828		86.3101	92.064	77.962	77.802	83.5345
13.96	71.946	76.8	77.259	77.326	75.8328		86.3101	92.064	77.962	77.802	83.5345
14	71.946	76.8	77.259	77.326	75.8328		86.3101	92.064	77.962	77.802	83.5345
14.04	71.946	76.8	77.259	77.326	75.8328		86.3101	92.064	77.962	77.802	83.5345
14.08	71.946	76.8	77.259	77.326	75.8328		86.3101	92.064	77.962	80.179	84.1288
14.12	71.946	76.8	77.259	77.326	75.8328		86.3101	92.064	77.962	77.802	83.5345
14.16	71.946	76.8	77.259	77.326	75.8328		86.3101	92.064	77.962	77.802	83.5345
14.2	71.946	76.8	77.259	77.326	75.8328		86.3101	92.064	77.962	77.802	83.5345
14.24	71.946	76.8	77.259	77.326	75.8328		86.3101	92.064	77.962	80.179	84.1288
14.28	71.946	76.8	77.259	77.326	75.8328		86.3101	92.064	77.962	80.179	84.1288
14.32	77.946	76.8	77.259	77.326	77.3328		86.3101	92.064	77.962	77.802	83.5345
14.36	77.946	77.8	77.259	77.326	77.5828		86.3101	92.064	77.962	77.802	83.5345
14.4	77.946	76.8	77.259	77.326	77.3328		86.3101	92.064	77.962	77.802	83.5345
14.44	71.946	76.8	77.259	77.326	75.8328		86.3101	92.064	77.962	77.802	83.5345
14.48	71.946	76.8	77.259	77.326	75.8328		86.3101	92.064	77.962	77.802	83.5345
14.52	71.946	76.8	77.259	77.326	75.8328		86.3101	92.064	77.962	77.802	83.5345
14.56	71.946	76.8	77.259	77.326	75.8328		86.3101	92.064	77.962	77.802	83.5345
14.6	71.946	76.8	77.259	77.326	75.8328		86.3101	92.064	77.962	80.179	84.1288
14.64	71.946	76.8	77.259	77.326	75.8328		86.3101	92.064	77.962	77.802	83.5345
14.68	71.946	76.8	77.259	77.326	75.8328		86.3101	92.064	77.962	80.179	84.1288
14.72	71.946	77.8	77.259	77.326	76.0828		86.3101	92.064	77.962	80.179	84.1288
14.76	71.946	76.8	77.259	77.326	75.8328		86.3101	92.064	77.962	77.802	83.5345
14.8	71.946	76.8	77.259	77.326	75.8328		86.3101	92.064	77.962	80.179	84.1288
14.84	71.946	76.8	77.259	77.326	75.8328		86.3101	92.064	77.962	77.802	83.5345
14.88	71.946	76.8	77.259	77.326	75.8328		86.3101	92.064	77.962	77.802	83.5345
14.92	71.946	76.8	77.259	77.326	75.8328		86.3101	92.064	77.962	80.179	84.1288
14.96	71.946	76.8	77.259	77.326	75.8328		86.3101	92.064	77.962	77.802	83.5345
15	71.946	76.8	77.259	77.326	75.8328		86.3101	92.064	77.962	80.179	84.1288
15.04	71.946	76.8	77.259	77.326	75.8328		86.3101	92.064	77.962	77.802	83.5345
15.08	71.946	76.8	77.259	77.326	75.8328		86.3101	92.064	77.962	77.802	83.5345
15.12	71.946	76.8	77.259	77.326	75.8328		86.3101	92.064	77.962	80.179	84.1288
15.16	71.946	76.8	77.259	77.326	75.8328		86.3101	92.064	77.962	77.802	83.5345
15.2	71.946	76.8	77.259	77.326	75.8328		86.3101	92.064	77.962	77.802	83.5345
15.24	71.946	76.8	77.259	77.326	75.8328		86.3101	92.064	77.962	80.179	84.1288
15.28	71.946	76.8	77.259	77.326	75.8328		86.3101	92.064	77.962	77.802	83.5345
15.32	71.946	76.8	77.259	77.326	75.8328		86.3101	92.064	77.962	80.179	84.1288
15.36	71.946	76.8	77.259	77.326	75.8328		86.3101	92.064	77.962	77.802	83.5345
15.4	71.946	76.8	77.259	77.326	75.8328		86.3101	92.064	77.962	77.802	83.5345
15.44	71.946	76.8	77.259	77.326	75.8328		86.3101	92.064	77.962	80.179	84.1288
15.48	71.946	77.8	77.259	77.326	76.0828		86.3101	92.064	77.962	77.802	83.5345
15.52	71.946	77.8	77.259	77.326	76.0828		86.3101	92.064	77.962	77.802	83.5345
15.56	71.946	76.8	77.259	77.326	75.8328		86.3101	92.064	77.962	77.802	83.5345
15.6	71.946	76.8	77.259	77.326	75.8328		86.3101	92.064	77.962	77.802	83.5345
15.64	71.946	76.8	77.259	77.326	75.8328		86.3101	92.064	77.962	80.179	84.1288
15.68	71.946	76.8	77.259	77.326	75.8328		86.3101	92.064	77.962	77.802	83.5345
15.72	71.946	77.8	77.259	77.326	76.0828		86.3101	92.064	77.962	77.802	83.5345
15.76	71.946	76.8	77.259	77.326	75.8328		86.3101	92.064	77.962	80.179	84.1288
15.8	71.946	76.8	77.259	77.326	75.8328		86.3101	92.064	77.962	77.802	83.5345
15.84	71.946	76.8	77.259	77.326	75.8328		86.3101	92.064	77.962	80.179	84.1288
15.88	71.946	76.8	77.259	77.326	75.8328		86.3101	92.064	77.962	77.802	83.5345
15.92	71.946	76.8	77.259	77.326	75.8328		86.3101	92.064	77.962	77.802	83.5345
15.96	71.946	76.8	77.259	77.326	75.8328		86.3101	92.064	77.962	80.179	84.1288
16	71.946	76.8	77.259	77.326	75.8328		86.3101	92.064	77.962	77.802	83.5345
16.04	71.946	77.8	77.259	77.326	76.0828		86.3101	92.064	77.962	80.179	84.1288
16.08	71.946	76.8	77.259	77.326	75.8328		86.3101	92.064	77.962	80.179	84.1288
16.12	71.946	76.8	77.259	77.326	75.8328		86.3101	92.064	77.962	77.802	83.5345
16.16	71.946	76.8	77.259	77.326	75.8328		86.3101	92.064	77.962	80.179	84.1288
16.2	71.946	76.8	77.259	77.326	75.8328		92.0641	92.064	77.962	77.802	84.973
16.24	71.946	76.8	77.259	77.326	75.8328		92.0641	92.064	77.962	77.802	84.973
16.28	71.946	76.8	77.259	77.326	75.8328		92.0641	92.064	77.962	80.179	85.5673
16.32	71.946	76.8	77.259	77.326	75.8328		92.0641	92.064	77.962	77.802	84.973
16.36	71.946	76.8	77.259	77.326	75.8328		92.0641	92.064	77.962	80.179	85.5673
16.4	71.946	76.8	77.259	77.326	75.8328		92.0641	92.064	77.962	77.802	84.973
16.44	71.946	76.8	77.259	77.326	75.8328		92.0641	92.064	77.962	77.802	84.973
16.48	71.946	76.8	77.259	77.326	75.8328		92.0641	92.064	77.962	80.179	85.5673
16.52	71.946	77.8	77.259	77.326	76.0828		92.0641	92.064	77.962	77.802	84.973
16.56	71.946	76.8	77.259	77.326	75.8328		92.0641	92.064	77.962	77.802	84.973
16.6	71.946	76.8	77.259	77.326	75.8328		92.0641	92.064	77.962	80.179	85.5673
16.64	71.946	76.8	77.259	77.326	75.8328		92.0641	92.064	77.962	77.802	84.973
16.68	71.946	76.8	77.259	77.326	75.8328		92.0641	92.064	77.962	80.179	85.5673
16.72	71.946	76.8	77.259	77.326	75.8328		92.0641	92.064	77.962	77.802	84.973
16.76	71.946	76.8	77.259	77.326	75.8328		92.0641	92.064	77.962	77.802	84.973
16.8	71.946	76.8	77.259	77.326	75.8328		92.0641	92.064	77.962	80.179	85.5673
16.84	71.946	76.8	77.259	77.326	75.8328		92.0641	92.064	77.962	77.802	84.973
16.88	71.946	76.8	77.259	77.326	75.8328		86.3101	92.064	77.962	77.802	83.5345
16.92	71.946	76.8	77.259	77.326	75.8328		86.3101	92.064	77.962	80.179	84.1288
16.96	71.946	76.8	77.259	77.326	75.8328		86.3101	92.064	77.962	77.802	83.5345
17	71.946	76.8	77.259	77.326	75.8328		86.3101	92.064	77.962	80.179	84.1288
17.04	71.946	76.8	77.259	77.326	75.8328		86.3101	92.064	77.962	77.802	83.5345
17.08	71.946	76.8	77.259	77.326	75.8328		86.3101	92.064	77.962	77.802	83.5345
17.12	71.946	77.8	77.259	77.326	76.0828		86.3101	92.064	77.962	77.802	83.5345
17.16	71.946	76.8	77.259	77.326	75.8328		86.3101	92.064	77.962	77.802	83.5345
17.2	71.946	76.8	77.259	77.326	75.8328		86.3101	92.064	77.962	80.179	84.1288
17.24	71.946	76.8	77.259	77.326	75.8328		86.3101	92.064	77.962	77.802	83.5345
17.28	71.946	77.8	77.259	77.326	76.0828		86.3101	92.064	77.962	77.802	83.5345
17.32	71.946	76.8	77.259	77.326	75.8328		86.3101	92.064	77.962	80.179	84.1288
17.36	71.946	76.8	77.259	77.326	75.8328		86.3101	92.064	77.962	77.802	83.5345
17.4	71.946	76.8	77.259	77.326	75.8328		86.3101	92.064	77.962	80.179	84.1288
17.44	71.946	76.8	77.259	77.326	75.8328		86.3101	92.064	77.962	80.179	84.1288
17.48	71.946	76.8	77.259	77.326	75.8328		86.3101	92.064	77.962	77.802	83.5345
17.52	71.946	76.8	77.259	77.326	75.8328		86.3101	92.064	77.962	80.179	84.1288
17.56	71.946	76.8	77.259	77.326	75.8328		86.3101	92.064	77.962	77.802	83.5345
17.6	71.946	76.8	77.259	77.326	75.8328		86.3101	92.064	77.962	77.802	83.5345
17.64	71.946	77.8	77.259	77.326	76.0828		86.3101	92.064	77.962	80.179	84.1288
17.68	71.946	76.8	77.259	77.326	75.8328		86.3101	92.064	77.962	77.802	83.5345
17.72	71.946	76.8	77.259	77.326	75.8328		86.3101	92.064	77.962	80.179	84.1288
17.76	71.946	76.8	77.259	77.326	75.8328		86.3101	92.064	77.962	77.802	83.5345
17.8	71.946	76.8	77.259	77.326	75.8328		86.3101	92.064	77.962	77.802	83.5345
17.84	71.946	77.8	77.259	77.326	76.0828		86.3101	92.064	77.962	80.179	84.1288
17.88	71.946	76.8	77.259	77.326	75.8328		86.3101	92.064	77.962	77.802	83.5345
17.92	71.946	76.8	77.259	77.326	75.8328		86.3101	92.064	77.962	77.802	83.5345
17.96	71.946	76.8	77.259	77.326	75.8328		86.3101	92.064	77.962	80.179	84.1288
18	71.946	77.8	77.259	77.326	76.0828		86.3101	92.064	77.962	77.802	83.5345
18.04	71.946	76.8	77.259	77.326	75.8328		86.3101	92.064	77.962	80.179	84.1288
18.08	71.946	76.8	77.259	77.326	75.8328		86.3101	92.064	77.962	77.802	83.5345
18.12	71.946	76.8	77.259	77.326	75.8328		86.3101	92.064	77.962	77.802	83.5345
18.16	71.946	76.8	77.259	77.326	75.8328		86.3101	92.064	77.962	80.179	84.1288
18.2	71.946	76.8	77.259	77.326	75.8328		86.3101	92.064	77.962	77.802	83.5345
18.24	71.946	77.8	77.259	77.326	76.0828		86.3101	92.064	77.962	77.802	83.5345
18.28	71.946	76.8	77.259	77.326	75.8328		86.3101	92.064	77.962	77.802	83.5345
18.32	71.946	76.8	77.259	77.326	75.8328		86.3101	92.064	77.962	77.802	83.5345
18.36	71.946	77.8	77.259	77.326	76.0828		86.3101	92.064	77.962	80.179	84.1288
18.4	71.946	76.8	77.259	77.326	75.8328		86.3101	92.064	77.962	77.802	83.5345
18.44	71.946	76.8	77.259	77.326	75.8328		86.3101	92.064	77.962	77.802	83.5345
18.48	71.946	76.8	77.259	77.326	75.8328		86.3101	92.064	77.962	80.179	84.1288
18.52	71.946	76.8	77.259	77.326	75.8328		86.3101	92.064	77.962	77.802	83.5345
18.56	71.946	76.8	77.259	77.326	75.8328		86.3101	92.064	77.962	80.179	84.1288
18.6	71.946	76.8	77.259	77.326	75.8328		86.3101	92.064	77.962	77.802	83.5345
18.64	71.946	76.8	77.259	77.326	75.8328		86.3101	92.064	77.962	77.802	83.5345
18.68	71.946	76.8	77.259	77.326	75.8328		86.3101	92.064	77.962	80.179	84.1288
18.72	71.946	76.8	77.259	77.326	75.8328		86.3101	92.064	77.962	77.802	83.5345
18.76	71.946	76.8	77.259	77.326	75.8328		86.3101	92.064	77.962	80.179	84.1288
18.8	71.946	76.8	77.259	77.326	75.8328		86.3101	92.064	77.962	77.802	83.5345
18.84	71.946	76.8	77.259	74.449	75.1135		86.3101	92.064	77.962	77.802	83.5345
18.88	71.946	76.8	77.259	68.695	73.675		86.3101	92.064	77.962	80.179	84.1288
18.92	71.946	76.8	77.259	65.818	72.9558		86.3101	92.064	77.962	77.802	83.5345
18.96	71.946	76.8	77.259	62.941	72.2365		86.3101	92.064	77.962	77.802	83.5345
19	71.946	76.8	77.259	60.064	71.5173		86.3101	92.064	77.962	80.179	84.1288
19.04	71.946	76.8	77.259	57.187	70.798		86.3101	92.064	77.962	77.802	83.5345
19.08	71.946	76.8	77.259	54.31	70.0788		86.3101	92.064	77.962	80.179	84.1288
19.12	71.946	76.8	77.259	51.433	69.3595		86.3101	92.064	77.962	77.802	83.5345
19.16	71.946	76.8	77.259	51.433	69.3595		86.3101	92.064	77.962	77.802	83.5345
19.2	71.946	76.8	77.259	48.556	68.6403		86.3101	92.064	77.962	80.179	84.1288
19.24	71.946	76.8	77.259	48.556	68.6403		86.3101	92.064	77.962	77.802	83.5345
19.28	71.946	76.8	77.259	45.679	67.921		86.3101	92.064	77.962	77.802	83.5345
19.32	71.946	76.8	77.259	45.679	67.921		86.3101	92.064	77.962	77.802	83.5345
19.36	71.946	76.8	77.259	45.679	67.921		86.3101	92.064	77.962	77.802	83.5345
19.4	71.946	76.8	77.259	45.679	67.921		86.3101	92.064	77.962	80.179	84.1288
19.44	71.946	76.8	77.259	45.679	67.921		86.3101	92.064	77.962	77.802	83.5345
19.48	71.946	76.8	77.259	42.802	67.2018		86.3101	92.064	77.962	40.401	74.1843
19.52	71.946	76.8	77.259	42.802	67.2018		86.3101	92.064	77.962	37.024	73.34
19.56	71.946	76.8	77.259	42.802	67.2018		86.3101	92.064	77.962	28.893	71.3073
19.6	71.946	76.8	77.259	39.925	66.4825		86.3101	92.064	77.962	26.016	70.588
19.64	71.946	76.8	77.259	39.925	66.4825		86.3101	92.064	77.962	23.139	69.8688
19.68	71.946	76.8	77.259	37.048	65.7633		86.3101	92.064	77.962	20.262	69.1495
19.72	71.946	76.8	77.259	37.048	65.7633		86.3101	92.064	77.962	19.762	69.0245
19.76	71.946	76.8	77.259	37.048	65.7633		86.3101	92.064	77.962	14.508	67.711
19.8	71.946	76.8	77.259	37.048	65.7633		86.3101	92.064	77.962	14.008	67.586
19.84	71.946	76.8	77.259	37.048	65.7633		86.3101	92.064	77.962	14.008	67.586
19.88	71.946	76.8	77.259	37.048	65.7633		86.3101	92.064	77.962	8.754	66.2725
19.92	71.946	76.8	77.259	37.048	65.7633		86.3101	92.064	77.962	8.754	66.2725
19.96	71.946	76.8	77.259	37.048	65.7633		86.3101	92.064	77.962	5.877	65.5533
20	71.946	76.8	77.259	37.048	65.7633		86.3101	92.064	77.962	5.877	65.5533
20.04	71.946	76.8	77.259	37.048	65.7633		86.3101	92.064	77.962	8.254	66.1475
20.08	71.946	76.8	77.259	37.048	65.7633		86.3101	92.064	77.962	5.877	65.5533
20.12	71.946	76.8	77.259	37.048	65.7633		86.3101	92.064	77.962	8.254	66.1475
20.16	71.946	71.8	77.259	37.048	64.5133		86.3101	92.064	77.962	5.877	65.5533
20.2	71.946	43.8	77.259	34.171	56.794		86.3101	92.064	72.208	5.877	64.1148
20.24	71.946	20.8	74.259	34.171	50.294		86.3101	92.064	52.069	8.254	59.6743
20.28	64.438	13.8	66.759	34.171	44.792		86.3101	92.064	40.561	1.12305	55.0145
20.32	23.668	9.8	61.259	14.032	27.1898		86.3101	92.064	31.93	-4.131	51.5433
20.36	-15.3479	7.8	57.759	-7.107	10.776		86.3101	92.064	26.176	-9.88495	48.6663
20.4	-36.856	4.8	40.374	-29.746	-5.357		51.786	92.064	8.91405	-13.262	34.8755
20.44	-61.1179	2.8	14.858	-42.754	-21.5535		23.016	92.064	-11.225	-16.139	21.929
20.48	-66.1179	2.8	1.35	-50.385	-28.0882		-63.294	40.278	-31.364	-16.1389	-17.6297
20.52	-82.626	0.8	-8.781	-57.139	-36.9365		-80.5559	11.508	-42.8719	-19.016	-32.734
20.56	-86.626	-0.2	-16.035	-63.393	-41.5635		-103.572	-11.508	-57.257	-19.016	-47.8382
20.6	-100.38	-1.2	-22.7889	-67.27	-47.9097		-109.326	-23.0161	-65.888	-21.893	-55.0308
20.64	-107.134	-2.2	-29.543	-71.147	-52.506		-120.834	-34.524	-71.642	-22.393	-62.3483
20.68	-114.888	-2.2	-33.42	-74.524	-56.258		-126.588	-46.032	-80.2729	-24.77	-69.4157
20.72	-114.888	-2.2	-36.7969	-80.401	-58.5715		-138.096	-57.54	-91.781	-27.647	-78.766
20.76	-112.888	-3.2	-40.174	-80.901	-59.2907		-143.85	-63.294	-97.535	-28.147	-83.2065
20.8	-118.642	-4.2	-43.551	-83.778	-62.5428		-155.358	-69.048	-109.043	-30.524	-90.9932
20.84	-124.396	-4.2	-46.928	-83.278	-64.7005		-155.358	-80.5561	-111.92	-31.024	-94.7145
20.88	-138.904	-4.2	-49.805	-88.155	-70.266		-161.112	-86.3101	-117.674	-31.024	-99.03
20.92	-150.412	-4.2	-53.182	-92.032	-74.9565		-161.112	-92.0641	-123.428	-33.401	-102.501
20.96	-156.166	-6.2	-53.182	-92.532	-77.02		-166.866	-97.8181	-129.182	-36.278	-107.536
21	-166.674	-6.2	-56.559	-92.532	-80.4913		-166.866	-109.326	-132.059	-33.901	-110.538
21.04	-178.182	-6.2	-59.436	-92.032	-83.9625		-166.866	-109.326	-132.059	-34.401	-110.663
21.08	-189.69	-6.2	-62.813	-92.532	-87.8087		-172.62	-115.08	-137.813	-36.778	-115.573
21.12	-195.444	-6.2	-62.813	-92.532	-89.2473		-172.62	-115.08	-143.567	-37.278	-117.136
21.16	-201.198	-7.2	-62.813	-92.532	-90.9357		-172.62	-120.834	-143.567	-37.278	-118.575
21.2	-206.952	-8.2	-63.313	-95.409	-93.4685		-172.62	-120.834	-149.321	-36.778	-119.888
21.24	-212.706	-8.2	-66.19	-94.909	-95.5013		-178.374	-120.834	-152.198	-37.278	-122.171
21.28	-212.706	-8.2	-66.19	-95.409	-95.6263		-178.374	-120.834	-155.075	-34.4009	-122.171
21.32	-218.46	-8.2	-69.567	-95.409	-97.909		-178.374	-120.834	-157.952	-36.778	-123.484
21.36	-224.214	-8.2	-69.567	-95.409	-99.3475		-178.374	-120.834	-160.829	-34.401	-123.609
21.4	-229.968	-8.2	-69.567	-95.409	-100.786		-184.128	-126.588	-163.706	-31.524	-126.486
21.44	-230.968	-8.2	-72.444	-95.409	-101.755		-184.128	-126.588	-166.583	-33.901	-127.8
21.48	-235.722	-8.2	-72.944	-95.409	-103.069		-184.128	-126.588	-166.583	-31.524	-127.206
21.52	-236.722	-9.2	-72.944	-95.909	-103.694		-184.128	-126.588	-169.46	-31.524	-127.925
21.56	-242.476	-9.2	-75.821	-95.909	-105.852		-184.128	-126.588	-172.337	-28.647	-127.925
21.6	-242.476	-9.2	-75.821	-98.786	-106.571		-184.128	-126.588	-175.214	-25.77	-127.925
21.64	-242.476	-10.2	-75.821	-98.786	-106.821		-184.128	-126.588	-175.214	-28.147	-128.519
21.68	-242.476	-10.2	-75.821	-98.786	-106.821		-184.128	-126.588	-178.091	-28.647	-129.363
21.72	-248.23	-10.2	-78.6979	-98.786	-108.978		-184.128	-126.588	-180.968	-28.647	-130.083
21.76	-248.23	-10.2	-79.1979	-99.286	-109.228		-184.128	-126.588	-180.968	-28.647	-130.083
21.8	-248.23	-10.2	-79.1979	-99.286	-109.228		-184.128	-126.588	-180.968	-29.147	-130.208
21.84	-253.984	-11.2	-79.6979	-99.286	-111.042		-184.128	-126.588	-186.722	-31.5239	-132.24
21.88	-253.984	-11.2	-82.575	-99.286	-111.761		-184.128	-126.588	-186.722	-34.4009	-132.96
21.92	-253.984	-11.2	-82.575	-99.786	-111.886		-184.128	-126.588	-186.722	-34.4009	-132.96
21.96	-253.984	-12.2	-85.452	-99.786	-112.855		-184.128	-126.588	-186.722	-34.4009	-132.96
22	-253.984	-12.2	-85.452	-99.786	-112.855		-184.128	-126.588	-192.476	-34.4009	-134.398
22.04	-260.738	-12.2	-88.329	-99.286	-115.138		-184.128	-126.588	-192.476	-34.4009	-134.398
22.08	-259.738	-12.2	-88.329	-99.286	-114.888		-184.128	-126.588	-192.476	-40.1549	-135.837
22.12	-259.738	-12.2	-88.829	-99.286	-115.013		-184.128	-126.588	-192.476	-40.1549	-135.837
22.16	-265.492	-12.2	-88.829	-99.286	-116.452		-184.128	-126.588	-195.353	-40.1549	-136.556
22.2	-265.492	-12.2	-91.706	-99.786	-117.296		-184.128	-126.588	-195.353	-40.1549	-136.556
22.24	-265.492	-12.2	-91.706	-99.786	-117.296		-184.128	-126.588	-198.23	-40.1549	-137.275
22.28	-265.492	-12.2	-94.583	-99.786	-118.015		-184.128	-126.588	-198.23	-40.1549	-137.275
22.32	-265.492	-12.2	-95.083	-99.786	-118.14		-184.128	-126.588	-201.107	-40.1549	-137.994
22.36	-265.492	-12.2	-97.96	-99.786	-118.859		-184.128	-126.588	-201.107	-42.532	-138.589
22.4	-265.492	-12.2	-97.96	-99.786	-118.859		-184.128	-126.588	-203.984	-43.032	-139.433
22.44	-265.492	-12.2	-100.837	-99.786	-119.579		-184.128	-126.588	-203.984	-43.032	-139.433
22.48	-271.246	-12.2	-100.837	-102.663	-121.737		-184.128	-126.588	-203.984	-45.909	-140.152
22.52	-271.246	-12.2	-103.714	-102.663	-122.456		-184.128	-126.588	-203.984	-45.909	-140.152
22.56	-271.246	-12.2	-104.214	-102.663	-122.581		-184.128	-126.588	-209.738	-45.909	-141.591
22.6	-271.246	-12.2	-104.214	-102.663	-122.581		-184.128	-126.588	-209.738	-45.909	-141.591
22.64	-271.246	-13.2	-107.091	-102.663	-123.55		-184.128	-126.588	-209.738	-45.909	-141.591
22.68	-271.246	-14.2	-107.091	-103.163	-123.925		-184.128	-126.588	-209.738	-45.909	-141.591
22.72	-271.246	-14.2	-107.091	-103.163	-123.925		-184.128	-126.588	-209.738	-45.909	-141.591
22.76	-271.246	-14.2	-109.968	-103.163	-124.644		-184.128	-120.834	-209.738	-45.909	-140.152
22.8	-271.246	-14.2	-110.468	-103.163	-124.769		-184.128	-120.834	-209.738	-45.909	-140.152
22.84	-277	-14.2	-110.468	-103.163	-126.208		-184.128	-120.834	-212.615	-45.909	-140.871
22.88	-277	-14.2	-110.468	-103.163	-126.208		-184.128	-120.834	-212.615	-48.786	-141.591
22.92	-277	-14.2	-113.345	-103.663	-127.052		-184.128	-120.834	-212.615	-48.786	-141.591
22.96	-277	-14.2	-113.345	-103.663	-127.052		-184.128	-120.834	-215.492	-48.786	-142.31
23	-277	-14.2	-116.222	-103.663	-127.771		-184.128	-120.834	-215.492	-51.163	-142.904
23.04	-277	-14.2	-116.222	-103.663	-127.771		-184.128	-120.834	-215.492	-48.786	-142.31
23.08	-277	-14.2	-116.222	-103.663	-127.771		-184.128	-120.834	-215.492	-51.163	-142.904
23.12	-277	-14.2	-116.222	-103.663	-127.771		-184.128	-120.834	-218.369	-51.163	-143.624
23.16	-277	-14.2	-119.099	-103.663	-128.49		-184.128	-120.834	-218.369	-48.786	-143.029
23.2	-277	-14.2	-119.599	-103.663	-128.615		-184.128	-120.834	-218.369	-51.163	-143.624
23.24	-277	-14.2	-119.599	-103.663	-128.615		-184.128	-120.834	-218.369	-51.163	-143.624
23.28	-277	-14.2	-122.476	-100.786	-128.615		-184.128	-120.834	-218.369	-51.163	-143.624
23.32	-277	-14.2	-122.476	-100.786	-128.615		-184.128	-120.834	-218.369	-51.163	-143.624
23.36	-277	-14.2	-122.476	-100.786	-128.615		-184.128	-120.834	-218.369	-51.163	-143.624
23.4	-277	-14.2	-122.976	-100.786	-128.74		-178.374	-120.834	-218.369	-51.163	-142.185
23.44	-277	-14.2	-122.976	-100.286	-128.615		-178.374	-120.834	-218.369	-51.163	-142.185
23.48	-277	-14.2	-125.853	-100.286	-129.335		-172.62	-120.834	-221.246	-51.163	-141.466
23.52	-277	-13.2	-125.853	-100.786	-129.21		-172.62	-120.834	-221.246	-51.163	-141.466
23.56	-277	-13.2	-125.853	-100.286	-129.085		-172.62	-120.834	-221.246	-51.163	-141.466
23.6	-277	-13.2	-125.853	-100.286	-129.085		-172.62	-120.834	-221.246	-51.163	-141.466
23.64	-276	-13.2	-128.73	-100.286	-129.554		-172.62	-115.08	-224.123	-51.163	-140.747
23.68	-270.246	-13.2	-128.73	-100.286	-128.116		-166.866	-120.834	-224.123	-51.163	-140.746
23.72	-270.246	-12.2	-128.73	-100.286	-127.866		-166.866	-115.08	-224.123	-51.163	-139.308
23.76	-270.246	-12.2	-128.73	-100.286	-127.866		-161.112	-115.08	-224.123	-51.163	-137.869
23.8	-270.246	-12.2	-131.607	-100.286	-128.585		-161.112	-120.834	-224.123	-51.163	-139.308
23.84	-270.246	-12.2	-131.607	-100.286	-128.585		-161.112	-120.834	-224.123	-51.163	-139.308
23.88	-270.246	-12.2	-132.607	-100.286	-128.835		-161.112	-115.08	-224.123	-48.786	-137.275
23.92	-270.246	-12.2	-132.607	-97.409	-128.116		-161.112	-115.08	-224.123	-51.163	-137.869
23.96	-270.246	-12.2	-135.484	-100.786	-129.679		-161.112	-115.08	-224.123	-51.163	-137.869
24	-270.246	-12.2	-135.484	-97.409	-128.835		-161.112	-115.08	-224.123	-48.786	-137.275
24.04	-270.246	-12.2	-135.484	-97.409	-128.835		-161.112	-115.08	-224.123	-51.163	-137.869
24.08	-270.246	-12.2	-135.484	-97.909	-128.96		-161.112	-115.08	-224.123	-48.786	-137.275
24.12	-270.246	-12.2	-135.484	-97.409	-128.835		-161.112	-115.08	-224.123	-48.786	-137.275
24.16	-264.492	-12.2	-135.484	-97.909	-127.521		-161.112	-115.08	-224.123	-48.286	-137.15
24.2	-264.492	-12.2	-138.361	-97.909	-128.24		-161.112	-115.08	-227	-48.286	-137.87
24.24	-264.492	-11.2	-138.361	-97.909	-127.99		-161.112	-115.08	-224.123	-48.286	-137.15
24.28	-264.492	-12.2	-138.861	-97.909	-128.365		-161.112	-115.08	-224.123	-48.286	-137.15
24.32	-264.492	-11.2	-138.861	-97.909	-128.115		-161.112	-115.08	-224.123	-48.286	-137.15
24.36	-262.492	-11.2	-138.361	-95.032	-126.771		-161.112	-115.08	-224.123	-48.286	-137.15
24.4	-264.492	-11.2	-138.861	-95.032	-127.396		-155.358	-115.08	-227	-48.286	-136.431
24.44	-264.492	-10.2	-141.738	-95.032	-127.865		-155.358	-115.08	-224.123	-48.286	-135.712
24.48	-262.492	-10.2	-141.738	-95.032	-127.365		-155.358	-115.08	-224.123	-48.286	-135.712
24.52	-262.492	-10.2	-141.738	-95.032	-127.365		-155.358	-109.326	-227	-48.286	-134.992
24.56	-262.492	-10.2	-141.738	-95.032	-127.365		-155.358	-109.326	-224.123	-48.286	-134.273
24.6	-262.492	-10.2	-141.738	-95.032	-127.365		-155.358	-109.326	-224.123	-48.286	-134.273
24.64	-262.492	-10.2	-141.738	-95.032	-127.365		-155.358	-109.326	-224.123	-48.286	-134.273
24.68	-262.492	-10.2	-141.738	-95.032	-127.365		-155.358	-109.326	-224.123	-47.786	-134.148
24.72	-262.492	-10.2	-144.615	-95.032	-128.085		-155.358	-109.326	-224.123	-47.786	-134.148
24.76	-256.738	-10.2	-144.615	-92.155	-125.927		-155.358	-109.326	-221.246	-47.786	-133.429
24.8	-256.738	-10.2	-145.115	-95.032	-126.771		-155.358	-109.326	-221.246	-47.786	-133.429
24.84	-250.984	-9.2	-145.115	-92.155	-124.363		-155.358	-109.326	-224.123	-45.409	-133.554
24.88	-249.984	-9.2	-145.115	-92.155	-124.113		-155.358	-109.326	-221.246	-45.409	-132.835
24.92	-250.984	-8.2	-145.115	-92.155	-124.113		-149.604	-109.326	-221.246	-45.409	-131.396
24.96	-249.984	-8.2	-145.115	-95.032	-124.583		-149.604	-109.326	-221.246	-45.409	-131.396
25	-249.984	-8.2	-147.992	-95.032	-125.302		-149.604	-109.326	-221.246	-45.409	-131.396
25.04	-250.984	-8.2	-147.992	-95.032	-125.552		-149.604	-109.326	-221.246	-45.409	-131.396
25.08	-249.984	-8.2	-147.992	-95.032	-125.302		-149.604	-109.326	-221.246	-45.409	-131.396
25.12	-249.984	-8.2	-147.992	-92.155	-124.583		-149.604	-109.326	-221.246	-45.409	-131.396
25.16	-249.984	-8.2	-147.992	-95.032	-125.302		-149.604	-109.326	-221.246	-45.409	-131.396
25.2	-241.984	-8.2	-147.992	-95.032	-123.302		-149.604	-109.326	-221.246	-44.909	-131.271
25.24	-241.984	-8.2	-147.992	-95.032	-123.302		-149.604	-109.326	-221.246	-44.909	-131.271
25.28	-241.984	-7.2	-147.992	-94.532	-122.927		-149.604	-109.326	-221.246	-44.909	-131.271
25.32	-241.984	-7.2	-147.992	-92.155	-122.333		-149.604	-109.326	-221.246	-44.909	-131.271
25.36	-241.984	-7.2	-150.869	-91.655	-122.927		-149.604	-109.326	-221.246	-44.909	-131.271
25.4	-241.984	-7.2	-150.869	-91.655	-122.927		-143.85	-109.326	-221.246	-44.909	-129.833
25.44	-241.984	-7.2	-150.869	-91.655	-122.927		-143.85	-109.326	-218.369	-44.909	-129.113
25.48	-241.984	-7.2	-150.869	-91.655	-122.927		-143.85	-109.326	-218.369	-42.5319	-128.519
25.52	-249.984	-7.2	-150.869	-91.655	-124.927		-143.85	-109.326	-218.369	-44.909	-129.113
25.56	-249.984	-7.2	-151.369	-91.655	-125.052		-143.85	-109.326	-218.369	-42.5319	-128.519
25.6	-240.984	-7.2	-150.869	-91.655	-122.677		-143.85	-103.572	-218.369	-42.5319	-127.081
25.64	-240.984	-7.2	-150.869	-91.655	-122.677		-143.85	-103.572	-218.369	-42.0319	-126.956
25.68	-240.984	-7.2	-150.869	-91.655	-122.677		-143.85	-103.572	-218.369	-42.0319	-126.956
25.72	-235.23	-6.2	-151.369	-91.655	-121.113		-143.85	-103.572	-218.369	-42.0319	-126.956
25.76	-235.23	-6.2	-151.369	-91.655	-121.113		-143.85	-103.572	-218.369	-42.0319	-126.956
25.8	-244.23	-7.2	-151.369	-91.655	-123.613		-143.85	-103.572	-215.492	-39.1549	-125.517
25.84	-235.23	-5.2	-151.369	-88.778	-120.144		-143.85	-103.572	-215.492	-39.1549	-125.517
25.88	-244.23	-5.2	-154.246	-91.655	-123.833		-143.85	-103.572	-218.369	-39.1549	-126.236
25.92	-244.23	-5.2	-154.246	-91.655	-123.833		-143.85	-103.572	-215.492	-39.1549	-125.517
25.96	-238.476	-5.2	-154.246	-91.655	-122.394		-143.85	-103.572	-215.492	-39.1549	-125.517
26	-238.476	-5.2	-154.246	-91.655	-122.394		-143.85	-103.572	-215.492	-39.1549	-125.517
26.04	-238.476	-5.2	-154.246	-91.655	-122.394		-143.85	-103.572	-215.492	-39.1549	-125.517
26.08	-238.476	-5.2	-154.246	-91.655	-122.394		-143.85	-103.572	-215.492	-39.1549	-125.517
26.12	-228.476	-5.2	-154.246	-91.655	-119.894		-143.85	-103.572	-212.615	-39.1549	-124.798
26.16	-237.476	-5.2	-154.246	-92.155	-122.269		-143.85	-103.572	-212.615	-36.778	-124.204
26.2	-237.476	-5.2	-154.246	-92.155	-122.269		-138.096	-103.572	-212.615	-36.778	-122.765
26.24	-227.476	-5.2	-154.246	-92.155	-119.769		-138.096	-103.572	-212.615	-36.278	-122.64
26.28	-237.476	-5.2	-154.246	-92.155	-122.269		-138.096	-103.572	-212.615	-36.278	-122.64
26.32	-227.476	-5.2	-154.246	-92.155	-119.769		-138.096	-103.572	-212.615	-36.278	-122.64
26.36	-227.476	-4.2	-154.246	-89.278	-118.8		-138.096	-103.572	-212.615	-36.278	-122.64
26.4	-227.476	-5.2	-154.246	-92.155	-119.769		-138.096	-97.818	-212.615	-36.278	-121.202
26.44	-227.476	-4.2	-157.123	-89.278	-119.519		-138.096	-97.818	-209.738	-36.278	-120.482
26.48	-227.476	-3.2	-157.123	-89.278	-119.269		-132.342	-97.818	-209.738	-36.278	-119.044
26.52	-227.476	-4.2	-157.123	-92.155	-120.239		-138.096	-97.818	-209.738	-36.278	-120.482
26.56	-227.476	-3.2	-154.246	-89.278	-118.55		-132.342	-97.818	-209.738	-36.278	-119.044
26.6	-227.476	-3.2	-157.123	-89.278	-119.269		-126.588	-97.818	-209.738	-33.4009	-116.886
26.64	-227.476	-3.2	-157.123	-89.278	-119.269		-126.588	-97.818	-209.738	-32.9009	-116.761
26.68	-227.476	-3.2	-157.123	-89.278	-119.269		-126.588	-97.818	-209.738	-32.9009	-116.761
26.72	-227.476	-3.2	-157.123	-89.278	-119.269		-126.588	-97.818	-209.738	-32.9009	-116.761
26.76	-227.476	-3.2	-157.123	-92.155	-119.989		-126.588	-92.064	-209.738	-32.9009	-115.323
26.8	-221.722	-3.2	-157.123	-91.655	-118.425		-126.588	-92.064	-209.738	-30.524	-114.728
26.84	-227.476	-3.2	-157.123	-91.655	-119.864		-126.588	-92.064	-209.738	-30.524	-114.728
26.88	-227.476	-3.2	-157.123	-88.778	-119.144		-120.834	-92.064	-209.738	-30.524	-113.29
26.92	-221.722	-3.2	-157.123	-91.655	-118.425		-120.834	-92.064	-206.861	-30.524	-112.571
26.96	-220.722	-3.2	-157.123	-88.778	-117.456		-120.834	-92.064	-203.984	-27.647	-111.132
27	-221.722	-3.2	-157.123	-89.278	-117.831		-120.834	-92.064	-203.984	-27.647	-111.132
27.04	-220.722	-3.2	-157.123	-89.278	-117.581		-120.834	-92.064	-203.984	-27.647	-111.132
27.08	-220.722	-3.2	-157.123	-89.278	-117.581		-120.834	-92.064	-203.984	-27.147	-111.007
27.12	-220.722	-3.2	-157.123	-89.278	-117.581		-120.834	-92.064	-203.984	-27.147	-111.007
27.16	-219.722	-3.2	-157.123	-89.278	-117.331		-120.834	-92.064	-203.984	-27.147	-111.007
27.2	-219.722	-3.2	-157.123	-89.278	-117.331		-120.834	-92.064	-203.984	-27.147	-111.007
27.24	-219.722	-3.2	-157.123	-89.278	-117.331		-120.834	-92.064	-203.984	-27.147	-111.007
27.28	-219.722	-2.2	-157.123	-89.278	-117.081		-120.834	-92.064	-201.107	-27.147	-110.288
27.32	-219.722	-2.2	-157.123	-89.278	-117.081		-120.834	-92.064	-201.107	-27.147	-110.288
27.36	-219.722	-2.2	-157.623	-89.278	-117.206		-120.834	-92.064	-201.107	-27.147	-110.288
27.4	-219.722	-1.2	-157.123	-86.401	-116.111		-120.834	-86.31	-201.107	-27.147	-108.849
27.44	-219.722	-1.2	-157.123	-89.278	-116.831		-120.834	-86.31	-198.23	-24.77	-107.536
27.48	-219.722	-1.2	-160.5	-86.401	-116.956		-115.08	-92.064	-201.107	-24.77	-108.255
27.52	-219.722	-1.2	-157.623	-86.401	-116.236		-115.08	-92.064	-198.23	-24.77	-107.536
27.56	-219.722	-1.2	-157.623	-89.278	-116.956		-115.08	-92.064	-198.23	-24.77	-107.536
27.6	-219.722	-1.2	-157.623	-86.401	-116.236		-115.08	-86.31	-198.23	-24.77	-106.097
27.64	-213.968	-1.2	-157.623	-86.401	-114.798		-115.08	-92.064	-198.23	-24.77	-107.536
27.68	-213.968	-1.2	-160.5	-86.401	-115.517		-115.08	-92.064	-198.23	-21.893	-106.817
27.72	-213.968	-1.2	-157.623	-85.901	-114.673		-115.08	-86.31	-198.23	-21.893	-105.378
27.76	-213.968	-1.2	-160.5	-88.7781	-116.112		-109.326	-86.31	-198.23	-21.893	-103.94
27.8	-213.968	-1.2	-157.623	-88.7781	-115.392		-109.326	-86.31	-195.353	-21.893	-103.221
27.84	-213.968	-1.2	-160.5	-88.7781	-116.112		-109.326	-86.31	-195.353	-21.893	-103.221
27.88	-212.968	-1.2	-160.5	-88.7781	-115.862		-109.326	-86.31	-198.23	-21.893	-103.94
27.92	-212.968	-1.2	-160.5	-88.7781	-115.862		-109.326	-86.31	-192.476	-21.893	-102.501
27.96	-212.968	-1.2	-160.5	-88.7781	-115.862		-109.326	-86.31	-192.476	-21.893	-102.501
28	-212.968	-1.2	-160.5	-85.901	-115.142		-109.326	-86.31	-192.476	-19.516	-101.907
28.04	-212.968	-1.2	-160.5	-85.901	-115.142		-115.08	-86.31	-192.476	-19.016	-103.22
28.08	-212.968	-1.2	-160.5	-88.7781	-115.862		-120.834	-86.31	-192.476	-16.1389	-103.94
28.12	-212.968	-1.2	-160.5	-85.901	-115.142		-120.834	-86.31	-192.476	-16.1389	-103.94
28.16	-212.968	-1.2	-160.5	-85.901	-115.142		-126.588	-80.556	-192.476	-16.1389	-103.94
28.2	-212.968	-1.2	-160.5	-85.901	-115.142		-126.588	-80.556	-192.476	-16.1389	-103.94
28.24	-212.968	-1.2	-160.5	-85.901	-115.142		-132.342	-74.8021	-192.476	-16.1389	-103.94
28.28	-212.968	-1.2	-160.5	-85.401	-115.017		-132.342	-74.8021	-192.476	-16.1389	-103.94
28.32	-212.968	-1.2	-160.5	-85.401	-115.017		-132.342	-80.556	-192.476	-16.1389	-105.378
28.36	-212.968	-1.2	-160.5	-85.401	-115.017		-126.588	-80.556	-192.476	-13.262	-103.22
28.4	-212.968	-1.2	-160.5	-85.401	-115.017		-126.588	-80.556	-192.476	-13.262	-103.22
28.44	-207.214	-0.2	-160	-85.401	-113.204		-126.588	-80.556	-192.476	-12.762	-103.095
28.48	-207.214	-0.2	-160.5	-85.401	-113.329		-126.588	-80.556	-186.722	-13.262	-101.782
28.52	-207.214	-0.2	-160.5	-85.401	-113.329		-126.588	-80.556	-186.722	-12.762	-101.657
28.56	-207.214	-1.2	-160.5	-85.401	-113.579		-126.588	-80.556	-186.722	-12.762	-101.657
28.6	-206.214	-0.2	-160.5	-88.278	-113.798		-126.588	-80.556	-186.722	-12.762	-101.657
28.64	-207.214	0.8	-160.5	-85.401	-113.079		-126.588	-80.556	-186.722	-12.762	-101.657
28.68	-206.214	-0.2	-160.5	-85.901	-113.204		-120.834	-80.556	-186.722	-12.762	-100.218
28.72	-206.214	-0.2	-160.5	-85.401	-113.079		-126.588	-74.8021	-186.722	-12.762	-100.219
28.76	-206.214	0.8	-160.5	-85.901	-112.954		-120.834	-74.8021	-186.722	-10.385	-98.1857
28.8	-206.214	0.8	-160.5	-85.901	-112.954		-120.834	-80.556	-186.722	-10.385	-99.6242
28.84	-206.214	0.8	-160.5	-85.901	-112.954		-126.588	-74.8021	-186.722	-10.385	-99.6243
28.88	-206.214	0.8	-160.5	-85.901	-112.954		-126.588	-80.556	-186.722	-10.385	-101.063
28.92	-206.214	0.8	-160.5	-85.901	-112.954		-120.834	-80.556	-186.722	-10.385	-99.6242
28.96	-206.214	0.8	-160	-85.901	-112.829		-120.834	-74.8021	-186.722	-7.50795	-97.4665
29	-206.214	0.8	-160.5	-85.901	-112.954		-120.834	-74.8021	-186.722	-7.50795	-97.4665
29.04	-206.214	0.8	-160.5	-85.901	-112.954		-120.834	-74.8021	-186.722	-9.88495	-98.0607
29.08	-206.214	0.8	-160.5	-85.401	-112.829		-115.08	-74.8021	-183.845	-9.88495	-95.903
29.12	-206.214	0.8	-160	-85.401	-112.704		-115.08	-74.8021	-183.845	-9.88495	-95.903
29.16	-206.214	0.8	-160.5	-85.401	-112.829		-115.08	-69.0481	-180.968	-9.88495	-93.7452
29.2	-206.214	0.8	-160.5	-85.401	-112.829		-115.08	-69.0481	-180.968	-9.88495	-93.7452
29.24	-206.214	0.8	-160	-85.401	-112.704		-115.08	-69.0481	-180.968	-9.88495	-93.7452
29.28	-206.214	0.8	-160.5	-85.401	-112.829		-109.326	-69.0481	-180.968	-9.88495	-92.3067
29.32	-205.214	0.8	-160	-85.401	-112.454		-109.326	-69.0481	-180.968	-9.88495	-92.3067
29.36	-206.214	0.8	-160	-85.401	-112.704		-109.326	-69.0481	-180.968	-12.7619	-93.026
29.4	-205.214	0.8	-160	-82.524	-111.735		-109.326	-69.0481	-180.968	-12.7619	-93.026
29.44	-205.214	0.8	-160	-85.401	-112.454		-109.326	-69.0481	-180.968	-12.7619	-93.026
29.48	-205.214	0.8	-160	-82.524	-111.735		-109.326	-69.0481	-180.968	-12.7619	-93.026
29.52	-205.214	0.8	-160.5	-82.524	-111.86		-109.326	-69.0481	-180.968	-12.7619	-93.026
29.56	-205.214	0.8	-160	-82.524	-111.735		-109.326	-69.0481	-180.968	-12.7619	-93.026
29.6	-205.214	0.8	-160	-82.524	-111.735		-109.326	-69.0481	-180.968	-9.885	-92.3068
29.64	-205.214	0.8	-160	-82.524	-111.735		-109.326	-69.0481	-180.968	-13.262	-93.151
29.68	-199.46	0.8	-160	-82.524	-110.296		-109.326	-69.0481	-175.214	-12.762	-91.5875
29.72	-199.46	0.8	-160	-82.524	-110.296		-109.326	-69.0481	-175.214	-12.762	-91.5875
29.76	-199.46	0.8	-160	-82.524	-110.296		-109.326	-69.0481	-175.214	-12.762	-91.5875
29.8	-199.46	0.8	-160	-82.524	-110.296		-109.326	-69.0481	-175.214	-12.762	-91.5875
29.84	-199.46	0.8	-160	-82.024	-110.171		-109.326	-69.0481	-175.214	-12.762	-91.5875
29.88	-199.46	0.8	-160	-82.024	-110.171		-109.326	-69.0481	-175.214	-12.762	-91.5875
29.92	-199.46	0.8	-160	-82.024	-110.171		-109.326	-69.0481	-175.214	-12.762	-91.5875
29.96	-199.46	0.8	-160	-82.024	-110.171		-109.326	-63.2941	-175.214	-15.639	-90.8683
30	-199.46	1.8	-160	-82.524	-110.046		-109.326	-63.2941	-175.214	-15.639	-90.8683
30.04	-199.46	1.8	-160	-82.524	-110.046		-109.326	-63.2941	-175.214	-15.639	-90.8683
30.08	-199.46	1.8	-160	-82.524	-110.046		-109.326	-63.2941	-175.214	-15.639	-90.8683
30.12	-199.46	1.8	-160	-82.524	-110.046		-109.326	-63.2941	-175.214	-15.639	-90.8683
30.16	-199.46	1.8	-160	-82.524	-110.046		-109.326	-63.2941	-175.214	-15.639	-90.8683
30.2	-199.46	1.8	-160	-82.524	-110.046		-109.326	-63.2941	-175.214	-15.639	-90.8683
30.24	-199.46	1.8	-160	-82.524	-110.046		-109.326	-63.2941	-175.214	-15.639	-90.8683
30.28	-199.46	2.8	-160	-82.524	-109.796		-109.326	-63.2941	-172.337	-15.639	-90.149
30.32	-199.46	2.8	-160	-79.6471	-109.077		-109.326	-63.2941	-172.337	-15.639	-90.149
30.36	-199.46	2.8	-160	-79.6471	-109.077		-109.326	-63.2941	-169.46	-15.639	-89.4298
30.4	-199.46	2.8	-160	-79.6471	-109.077		-109.326	-63.2941	-169.46	-15.639	-89.4298
30.44	-199.46	2.8	-160	-79.6471	-109.077		-109.326	-63.2941	-169.46	-15.639	-89.4298
30.48	-199.46	2.8	-160	-79.6471	-109.077		-109.326	-63.2941	-169.46	-15.139	-89.3048
30.52	-199.46	2.8	-160	-79.6471	-109.077		-109.326	-63.2941	-169.46	-15.139	-89.3048
30.56	-199.46	2.8	-160	-79.6471	-109.077		-109.326	-63.2941	-169.46	-12.762	-88.7105
30.6	-199.46	2.8	-160	-79.6471	-109.077		-109.326	-63.2941	-169.46	-12.762	-88.7105
30.64	-199.46	2.8	-160	-79.6471	-109.077		-109.326	-63.2941	-169.46	-12.762	-88.7105
30.68	-198.46	2.8	-160	-79.6471	-108.827		-109.326	-63.2941	-169.46	-12.762	-88.7105
30.72	-198.46	2.8	-160	-79.6471	-108.827		-109.326	-63.2941	-169.46	-12.762	-88.7105
30.76	-198.46	2.8	-160	-79.6471	-108.827		-109.326	-63.2941	-169.46	-12.762	-88.7105
30.8	-198.46	2.8	-160	-80.1471	-108.952		-109.326	-63.2941	-169.46	-12.762	-88.7105
30.84	-198.46	2.8	-160	-79.6471	-108.827		-109.326	-63.2941	-169.46	-12.762	-88.7105
30.88	-198.46	2.8	-159.5	-79.6471	-108.702		-109.326	-63.2941	-166.583	-12.762	-87.9912
30.92	-192.706	2.8	-159.5	-79.6471	-107.263		-109.326	-63.2941	-166.583	-12.762	-87.9912
30.96	-192.706	2.8	-159.5	-79.6471	-107.263		-109.326	-63.2941	-163.706	-12.762	-87.272
31	-192.706	2.8	-159.5	-79.6471	-107.263		-109.326	-63.2941	-163.706	-12.762	-87.272
31.04	-192.706	2.8	-159.5	-79.6471	-107.263		-109.326	-63.2941	-163.706	-12.762	-87.272
31.08	-192.706	2.8	-159.5	-82.524	-107.983		-109.326	-63.2941	-163.706	-12.762	-87.272
31.12	-192.706	3.8	-159.5	-79.647	-107.013		-109.326	-63.2941	-163.706	-12.762	-87.272
31.16	-192.706	2.8	-159.5	-82.524	-107.983		-109.326	-63.2941	-163.706	-12.762	-87.272
31.2	-192.706	2.8	-159.5	-82.524	-107.983		-109.326	-63.2941	-163.706	-12.762	-87.272
31.24	-192.706	2.8	-159.5	-82.524	-107.983		-109.326	-63.2941	-163.706	-12.762	-87.272
31.28	-192.706	2.8	-159.5	-79.647	-107.263		-109.326	-63.2941	-163.706	-12.762	-87.272
31.32	-192.706	3.8	-159.5	-82.524	-107.733		-109.326	-63.2941	-163.706	-12.762	-87.272
31.36	-192.706	3.8	-159.5	-79.647	-107.013		-109.326	-63.2941	-163.706	-12.762	-87.272
31.4	-191.706	3.8	-159.5	-79.647	-106.763		-109.326	-63.2941	-163.706	-10.385	-86.6777
31.44	-191.706	3.8	-159.5	-79.647	-106.763		-109.326	-63.2941	-163.706	-12.762	-87.272
31.48	-191.706	3.8	-159.5	-79.647	-106.763		-109.326	-63.2941	-163.706	-10.385	-86.6777
31.52	-191.706	3.8	-159.5	-79.647	-106.763		-109.326	-63.2941	-160.829	-10.385	-85.9585
31.56	-191.706	3.8	-159.5	-79.647	-106.763		-109.326	-63.2941	-163.706	-10.385	-86.6777
31.6	-191.706	3.8	-159.5	-79.647	-106.763		-109.326	-63.2941	-160.829	-10.385	-85.9585
31.64	-191.706	3.8	-159.5	-79.647	-106.763		-109.326	-63.2941	-160.829	-10.385	-85.9585
31.68	-191.706	3.8	-159.5	-79.647	-106.763		-109.326	-63.2941	-160.829	-9.88495	-85.8335
31.72	-191.706	3.8	-159.5	-79.647	-106.763		-109.326	-63.2941	-157.952	-10.385	-85.2392
31.76	-191.706	3.8	-159.5	-82.524	-107.483		-109.326	-63.2941	-157.952	-9.88495	-85.1142
31.8	-191.706	3.8	-156.623	-82.524	-106.763		-109.326	-63.2941	-157.952	-9.88495	-85.1142
31.84	-191.706	3.8	-159.5	-82.524	-107.483		-109.326	-63.2941	-157.952	-9.88495	-85.1142
31.88	-191.706	3.8	-156.623	-82.524	-106.763		-109.326	-63.2941	-157.952	-9.88495	-85.1142
31.92	-191.706	3.8	-159.5	-82.024	-107.358		-109.326	-63.2941	-157.952	-9.88495	-85.1142
31.96	-191.706	3.8	-156.623	-82.024	-106.638		-109.326	-57.54	-157.952	-9.88495	-83.6757
32	-191.706	3.8	-159.5	-82.524	-107.483		-109.326	-57.54	-157.952	-9.88495	-83.6757
32.04	-191.706	3.8	-156.623	-82.024	-106.638		-109.326	-63.2941	-157.952	-9.88495	-85.1142
32.08	-191.706	3.8	-156.623	-82.024	-106.638		-109.326	-63.2941	-157.952	-9.88495	-85.1142
32.12	-191.706	3.8	-156.623	-82.024	-106.638		-109.326	-57.54	-155.075	-9.88495	-82.9565
32.16	-191.706	3.8	-156.623	-82.024	-106.638		-109.326	-57.54	-157.952	-9.88495	-83.6757
32.2	-191.706	3.8	-156.623	-82.024	-106.638		-109.326	-57.54	-157.952	-9.88495	-83.6757
32.24	-191.706	3.8	-156.623	-82.024	-106.638		-109.326	-57.54	-157.952	-9.88495	-83.6757
32.28	-191.706	3.8	-156.123	-82.024	-106.513		-109.326	-57.54	-155.075	-9.88495	-82.9565
32.32	-190.706	3.8	-156.123	-82.024	-106.263		-109.326	-57.54	-155.075	-9.88495	-82.9565
32.36	-191.706	3.8	-156.123	-82.024	-106.513		-109.326	-57.54	-155.075	-9.88495	-82.9565
32.4	-190.706	4.8	-156.123	-82.024	-106.013		-109.326	-57.54	-155.075	-9.88495	-82.9565
32.44	-184.952	4.8	-156.123	-82.024	-104.575		-109.326	-57.54	-152.198	-9.88495	-82.2372
32.48	-190.706	3.8	-156.123	-82.024	-106.263		-109.326	-63.2941	-152.198	-9.88495	-83.6757
32.52	-184.952	3.8	-156.123	-82.024	-104.825		-109.326	-63.2941	-152.198	-9.88495	-83.6757
32.56	-184.952	4.8	-156.123	-79.147	-103.855		-109.326	-57.54	-152.198	-9.88495	-82.2372
32.6	-184.952	4.8	-156.123	-79.147	-103.855		-109.326	-57.54	-152.198	-9.88495	-82.2372
32.64	-184.952	4.8	-156.123	-82.024	-104.575		-109.326	-57.54	-152.198	-9.88495	-82.2372
32.68	-184.952	4.8	-156.123	-82.024	-104.575		-109.326	-57.54	-152.198	-9.88495	-82.2372
32.72	-184.952	4.8	-156.123	-79.147	-103.855		-109.326	-57.54	-152.198	-7.50795	-81.643
32.76	-184.952	4.8	-156.123	-82.024	-104.575		-109.326	-57.54	-152.198	-7.50795	-81.643
32.8	-184.952	4.8	-156.123	-82.024	-104.575		-109.326	-57.54	-152.198	-7.50795	-81.643
32.84	-184.952	4.8	-156.123	-79.147	-103.855		-109.326	-57.54	-152.198	-7.50795	-81.643
32.88	-184.952	4.8	-156.123	-79.147	-103.855		-109.326	-57.54	-152.198	-9.88495	-82.2372
32.92	-184.952	4.8	-156.123	-79.147	-103.855		-109.326	-57.54	-152.198	-7.50795	-81.643
32.96	-184.952	4.8	-155.623	-79.147	-103.73		-109.326	-57.54	-152.198	-7.50795	-81.643
33	-184.952	4.8	-155.623	-79.147	-103.73		-109.326	-57.54	-152.198	-7.50795	-81.643
33.04	-184.952	4.8	-155.623	-79.147	-103.73		-109.326	-57.54	-152.198	-7.50795	-81.643
33.08	-184.952	4.8	-155.623	-79.147	-103.73		-109.326	-57.54	-152.198	-7.50795	-81.643
33.12	-184.952	4.8	-152.746	-79.147	-103.011		-109.326	-57.54	-152.198	-7.50795	-81.643
33.16	-184.952	4.8	-152.746	-78.647	-102.886		-109.326	-57.54	-149.321	-7.50795	-80.9237
33.2	-184.952	4.8	-152.746	-78.647	-102.886		-109.326	-57.54	-149.321	-7.50795	-80.9237
33.24	-184.952	4.8	-152.746	-78.647	-102.886		-109.326	-57.54	-149.321	-7.00795	-80.7987
33.28	-184.952	4.8	-152.746	-78.647	-102.886		-109.326	-57.54	-146.444	-7.50795	-80.2045
33.32	-184.952	4.8	-152.746	-78.647	-102.886		-109.326	-57.54	-149.321	-7.00795	-80.7987
33.36	-184.952	4.8	-152.746	-78.647	-102.886		-109.326	-57.54	-149.321	-7.00795	-80.7987
33.4	-184.952	4.8	-152.746	-78.647	-102.886		-109.326	-57.54	-149.321	-7.00795	-80.7987
33.44	-184.952	4.8	-152.746	-78.647	-102.886		-109.326	-57.54	-146.444	-7.00795	-80.0795
33.48	-184.952	4.8	-152.746	-78.647	-102.886		-109.326	-57.54	-146.444	-7.00795	-80.0795
33.52	-184.952	4.8	-152.746	-78.647	-102.886		-109.326	-57.54	-146.444	-7.00795	-80.0795
33.56	-184.952	4.8	-152.746	-78.647	-102.886		-109.326	-57.54	-146.444	-7.00795	-80.0795
33.6	-184.952	4.8	-152.746	-78.647	-102.886		-109.326	-57.54	-146.444	-7.00795	-80.0795
33.64	-184.952	4.8	-152.746	-78.647	-102.886		-109.326	-57.54	-146.444	-7.00795	-80.0795
33.68	-183.952	4.8	-152.746	-78.647	-102.636		-109.326	-57.54	-146.444	-7.00795	-80.0795
33.72	-184.952	4.8	-152.746	-78.647	-102.886		-109.326	-57.54	-146.444	-7.00795	-80.0795
33.76	-184.952	4.8	-152.746	-78.647	-102.886		-103.572	-57.54	-146.444	-7.00795	-78.641
33.8	-184.952	4.8	-152.746	-78.647	-102.886		-109.326	-57.54	-146.444	-7.00795	-80.0795
33.84	-183.952	4.8	-152.746	-81.524	-103.355		-109.326	-57.54	-146.444	-7.00795	-80.0795
33.88	-183.952	4.8	-152.746	-81.524	-103.355		-109.326	-57.54	-146.444	-7.00795	-80.0795
33.92	-183.952	4.8	-152.746	-81.524	-103.355		-109.326	-57.54	-146.444	-7.00795	-80.0795
33.96	-183.952	4.8	-152.746	-81.524	-103.355		-109.326	-57.54	-146.444	-7.00795	-80.0795
34	-183.952	4.8	-152.746	-81.524	-103.355		-109.326	-57.54	-143.567	-7.00795	-79.3602
34.04	-183.952	4.8	-152.246	-81.524	-103.23		-109.326	-51.786	-146.444	-7.00795	-78.641
34.08	-178.198	4.8	-152.246	-81.524	-101.792		-109.326	-51.786	-146.444	-7.00795	-78.641
34.12	-178.198	4.8	-152.246	-81.524	-101.792		-103.572	-51.786	-143.567	-7.00795	-76.4832
34.16	-178.198	4.8	-152.246	-81.524	-101.792		-103.572	-51.786	-143.567	-7.00795	-76.4832
34.2	-178.198	4.8	-152.246	-78.647	-101.073		-109.326	-51.786	-143.567	-7.00795	-77.9217
34.24	-178.198	4.8	-149.369	-81.524	-101.073		-103.572	-51.786	-143.567	-7.00795	-76.4832
34.28	-178.198	4.8	-149.369	-81.524	-101.073		-103.572	-51.786	-143.567	-7.00795	-76.4832
34.32	-178.198	4.8	-149.369	-81.524	-101.073		-103.572	-51.786	-143.567	-7.00795	-76.4832
34.36	-178.198	4.8	-149.369	-81.524	-101.073		-103.572	-51.786	-140.69	-7.00795	-75.764
34.4	-178.198	4.8	-149.369	-78.647	-100.353		-109.326	-51.786	-140.69	-7.00795	-77.2025
34.44	-178.198	4.8	-149.369	-81.524	-101.073		-109.326	-46.032	-143.567	-7.00795	-76.4832
34.48	-178.198	4.8	-148.869	-81.524	-100.948		-103.572	-46.032	-143.567	-4.631	-74.4505
34.52	-178.198	4.8	-148.869	-78.647	-100.228		-103.572	-51.786	-140.69	-7.00795	-75.764
34.56	-178.198	4.8	-148.869	-78.647	-100.228		-109.326	-51.786	-140.69	-4.631	-76.6082
34.6	-178.198	5.8	-148.869	-78.647	-99.9785		-109.326	-51.786	-140.69	-4.631	-76.6082
34.64	-178.198	5.8	-148.869	-78.647	-99.9785		-109.326	-51.786	-137.813	-1.754	-75.1697
34.68	-178.198	5.8	-148.869	-78.647	-99.9785		-103.572	-51.786	-137.813	-1.754	-73.7313
34.72	-178.198	5.8	-148.869	-78.647	-99.9785		-103.572	-51.786	-137.813	-1.754	-73.7313
34.76	-178.198	5.8	-148.869	-78.647	-99.9785		-109.326	-51.786	-137.813	-1.754	-75.1697
34.8	-178.198	5.8	-148.869	-78.647	-99.9785		-103.572	-51.786	-137.813	-1.754	-73.7313
34.84	-178.198	5.8	-148.869	-78.647	-99.9785		-103.572	-46.032	-137.813	-1.754	-72.2928
34.88	-178.198	5.8	-148.869	-78.647	-99.9785		-103.572	-46.032	-137.813	-1.754	-72.2928
34.92	-178.198	5.8	-148.869	-78.647	-99.9785		-109.326	-40.278	-137.813	-1.754	-72.2927
34.96	-177.198	5.8	-148.869	-78.647	-99.7285		-109.326	-40.278	-137.813	-1.754	-72.2927
35	-177.198	5.8	-148.869	-78.647	-99.7285		-103.572	-40.278	-137.813	-1.754	-70.8543
35.04	-177.198	5.8	-145.992	-78.647	-99.0092		-97.818	-40.278	-137.813	-1.254	-69.2908
35.08	-177.198	5.8	-145.992	-78.647	-99.0092		-97.818	-46.032	-137.813	-1.254	-70.7293
35.12	-177.198	5.8	-148.869	-78.647	-99.7285		-97.818	-46.032	-137.813	-1.254	-70.7293
35.16	-177.198	5.8	-148.869	-78.647	-99.7285		-97.818	-46.032	-137.813	-1.254	-70.7293
35.2	-177.198	5.8	-145.992	-78.647	-99.0092		-97.818	-40.278	-137.813	-1.254	-69.2908
35.24	-177.198	5.8	-145.992	-78.647	-99.0092		-97.818	-40.278	-134.936	-1.254	-68.5715
35.28	-177.198	5.8	-145.992	-78.647	-99.0092		-97.818	-46.032	-134.936	-1.254	-70.01
35.32	-177.198	5.8	-145.992	-79.147	-99.1342		-103.572	-40.278	-134.936	-1.254	-70.01
35.36	-177.198	5.8	-145.992	-78.647	-99.0092		-97.818	-40.278	-137.813	-1.254	-69.2908
35.4	-177.198	5.8	-145.992	-79.147	-99.1342		-97.818	-40.278	-134.936	-1.254	-68.5715
35.44	-177.198	5.8	-145.992	-79.147	-99.1342		-97.818	-40.278	-134.936	-1.254	-68.5715
35.48	-177.198	5.8	-145.992	-79.147	-99.1342		-97.818	-40.278	-134.936	-1.254	-68.5715
35.52	-177.198	5.8	-145.992	-79.147	-99.1342		-97.818	-40.278	-137.813	-1.254	-69.2908
35.56	-177.198	5.8	-145.492	-79.147	-99.0092		-97.818	-40.278	-134.936	-1.254	-68.5715
35.6	-177.198	5.8	-145.492	-79.147	-99.0092		-97.818	-40.278	-134.936	-1.254	-68.5715
35.64	-177.198	5.8	-145.492	-79.147	-99.0092		-97.818	-40.278	-134.936	-1.254	-68.5715
35.68	-177.198	5.8	-145.492	-79.147	-99.0092		-97.818	-40.278	-134.936	-1.254	-68.5715
35.72	-177.198	5.8	-145.492	-78.647	-98.8842		-97.818	-40.278	-134.936	-1.254	-68.5715
35.76	-177.198	5.8	-145.492	-79.147	-99.0092		-97.818	-40.278	-134.936	-1.254	-68.5715
35.8	-177.198	5.8	-142.615	-79.147	-98.29		-97.818	-40.278	-134.936	-1.254	-68.5715
35.84	-177.198	5.8	-145.492	-78.647	-98.8842		-97.818	-40.278	-134.936	-1.254	-68.5715
35.88	-177.198	5.8	-142.615	-78.647	-98.165		-97.818	-40.278	-134.936	-1.254	-68.5715
35.92	-171.444	5.8	-142.615	-78.647	-96.7265		-97.818	-40.278	-134.936	-1.254	-68.5715
35.96	-171.444	5.8	-142.615	-78.647	-96.7265		-97.818	-40.278	-132.059	-1.254	-67.8522
36	-171.444	5.8	-142.615	-78.647	-96.7265		-97.818	-40.278	-134.936	-1.254	-68.5715
36.04	-171.444	5.8	-142.615	-78.647	-96.7265		-97.818	-40.278	-134.936	-1.254	-68.5715
36.08	-171.444	5.8	-142.615	-75.77	-96.0073		-97.818	-40.278	-134.936	-1.254	-68.5715
36.12	-171.444	5.8	-142.615	-78.647	-96.7265		-97.818	-40.278	-134.936	-1.254	-68.5715
36.16	-171.444	5.8	-142.615	-75.77	-96.0073		-97.818	-40.278	-132.059	1.123	-67.258
36.2	-171.444	5.8	-142.115	-75.77	-95.8823		-97.818	-40.278	-132.059	-1.254	-67.8522
36.24	-171.444	5.8	-142.115	-75.77	-95.8823		-97.818	-40.278	-134.936	-1.254	-68.5715
36.28	-171.444	5.8	-142.115	-72.893	-95.163		-97.818	-40.278	-132.059	1.123	-67.258
36.32	-171.444	5.8	-142.115	-90.155	-99.4785		-97.818	-40.278	-132.059	-1.254	-67.8522
36.36	-171.444	5.8	-142.115	-75.77	-95.8823		-97.818	-40.278	-132.059	1.123	-67.258
36.4	-171.444	6.8	-142.115	-67.139	-93.4745		-97.818	-40.278	-132.059	-1.254	-67.8522
36.44	-171.444	6.8	-142.115	-67.139	-93.4745		-97.818	-40.278	-132.059	-1.254	-67.8522
36.48	-171.444	5.8	-142.115	-87.2781	-98.7593		-97.818	-40.278	-132.059	1.123	-67.258
36.52	-171.444	6.8	-142.115	-61.385	-92.036		-97.818	-40.278	-129.182	-1.254	-67.133
36.56	-171.444	6.8	-142.115	-90.155	-99.2285		-97.818	-40.278	-132.059	1.123	-67.258
36.6	-171.444	6.8	-142.115	-67.139	-93.4745		-97.818	-40.278	-132.059	-1.254	-67.8522
36.64	-171.444	6.8	-142.115	-72.893	-94.913		-97.818	-40.278	-132.059	1.123	-67.258
36.68	-171.444	6.8	-142.115	-81.524	-97.0708		-97.818	-40.278	-129.182	1.123	-66.5388
36.72	-171.444	6.8	-142.115	-81.524	-97.0708		-97.818	-40.278	-132.059	-1.254	-67.8522
36.76	-171.444	6.8	-139.238	-78.6471	-95.6323		-97.818	-40.278	-132.059	1.123	-67.258
36.8	-171.444	6.8	-139.238	-87.278	-97.79		-97.818	-40.278	-132.059	1.123	-67.258
36.84	-171.444	6.8	-139.238	-76.27	-95.038		-97.818	-40.278	-129.182	-1.254	-67.133
36.88	-171.444	6.8	-139.238	-67.639	-92.8803		-97.818	-40.278	-129.182	1.123	-66.5388
36.92	-170.444	6.8	-139.238	-87.278	-97.54		-97.818	-40.278	-129.182	1.123	-66.5388
36.96	-170.444	6.8	-139.238	-87.778	-97.665		-97.818	-40.278	-129.182	1.123	-66.5388
37	-170.444	6.8	-139.238	-73.393	-94.0688		-97.818	-40.278	-129.182	1.123	-66.5388
37.04	-170.444	6.8	-139.238	-73.393	-94.0688		-97.818	-40.278	-129.182	-1.254	-67.133
37.08	-170.444	6.8	-139.238	-87.778	-97.665		-97.818	-40.278	-129.182	1.123	-66.5388
37.12	-170.444	6.8	-139.238	-73.393	-94.0688		-97.818	-40.278	-129.182	1.123	-66.5388
37.16	-170.444	6.8	-139.238	-82.024	-96.2265		-97.818	-40.278	-129.182	1.123	-66.5388
37.2	-170.444	6.8	-139.238	-87.778	-97.665		-97.818	-40.278	-129.182	1.123	-66.5388
37.24	-170.444	6.8	-139.238	-64.762	-91.911		-92.064	-40.278	-126.305	1.123	-64.381
37.28	-170.444	6.8	-139.238	-82.024	-96.2265		-92.064	-40.278	-126.305	1.123	-64.381
37.32	-170.444	6.8	-139.238	-87.278	-97.54		-92.064	-40.278	-126.305	1.123	-64.381
37.36	-170.444	6.8	-139.238	-73.393	-94.0688		-92.064	-40.278	-126.305	1.123	-64.381
37.4	-170.444	6.8	-138.738	-79.1471	-95.3823		-92.064	-40.278	-126.305	1.123	-64.381
37.44	-170.444	6.8	-139.238	-84.401	-96.8208		-92.064	-40.278	-126.305	1.123	-64.381
37.48	-170.444	6.8	-139.238	-70.016	-93.2245		-92.064	-40.278	-126.305	1.123	-64.381
37.52	-170.444	6.8	-139.238	-75.77	-94.663		-92.064	-40.278	-126.305	1.123	-64.381
37.56	-170.444	6.8	-138.738	-90.155	-98.1343		-92.064	-40.278	-126.305	1.123	-64.381
37.6	-170.444	6.8	-135.861	-72.893	-93.0995		-92.064	-40.278	-126.305	1.123	-64.381
37.64	-169.444	6.8	-135.861	-72.893	-92.8495		-92.064	-40.278	-126.305	1.123	-64.381
37.68	-170.444	6.8	-135.861	-78.6471	-94.538		-92.064	-40.278	-126.305	1.123	-64.381
37.72	-170.444	6.8	-135.861	-87.278	-96.6958		-92.064	-40.278	-126.305	1.123	-64.381
37.76	-170.444	6.8	-135.861	-72.893	-93.0995		-92.064	-40.278	-126.305	1.123	-64.381
37.8	-170.444	6.8	-135.361	-84.401	-95.8515		-92.064	-40.278	-126.305	1.123	-64.381
37.84	-169.444	6.8	-135.861	-72.893	-92.8495		-92.064	-40.278	-126.305	1.123	-64.381
37.88	-169.444	6.8	-135.861	-70.016	-92.1303		-92.064	-40.278	-123.428	1.623	-63.5367
37.92	-169.444	6.8	-135.361	-87.278	-96.3208		-92.064	-40.278	-126.305	1.123	-64.381
37.96	-169.444	6.8	-135.361	-78.6471	-94.163		-92.064	-40.278	-123.428	1.623	-63.5367
38	-169.444	8.8	-135.361	-72.893	-92.2245		-92.064	-40.278	-126.305	1.623	-64.256
38.04	-169.444	8.8	-135.361	-81.524	-94.3823		-92.064	-40.278	-123.428	1.623	-63.5367
38.08	-169.444	8.8	-135.361	-78.6471	-93.663		-92.064	-40.278	-123.428	1.623	-63.5367
38.12	-169.444	7.8	-135.361	-72.893	-92.4745		-92.064	-40.278	-123.428	1.623	-63.5367
38.16	-169.444	8.8	-135.361	-84.401	-95.1015		-92.064	-40.278	-123.428	1.123	-63.6617
38.2	-169.444	8.8	-135.361	-81.524	-94.3823		-92.064	-40.278	-123.428	1.623	-63.5367
38.24	-169.444	8.8	-135.361	-70.016	-91.5053		-92.064	-40.278	-123.428	1.123	-63.6617
38.28	-163.69	8.8	-135.361	-75.77	-91.5052		-92.064	-40.278	-123.428	1.623	-63.5367
38.32	-163.69	8.8	-135.361	-84.401	-93.663		-92.064	-40.278	-123.428	1.623	-63.5367
38.36	-163.69	8.8	-135.361	-78.6471	-92.2245		-92.064	-40.278	-123.428	1.623	-63.5367
38.4	-169.444	8.8	-135.361	-72.893	-92.2245		-92.064	-40.278	-123.428	1.623	-63.5367
38.44	-169.444	8.8	-135.361	-81.524	-94.3823		-92.064	-40.278	-123.428	1.623	-63.5367
38.48	-163.69	8.8	-135.361	-72.893	-90.786		-92.064	-40.278	-123.428	1.623	-63.5367
38.52	-163.69	8.8	-132.484	-78.6471	-91.5052		-92.064	-40.278	-120.551	1.623	-62.8175
38.56	-163.69	8.8	-132.484	-87.278	-93.663		-92.064	-34.524	-123.428	1.623	-62.0983
38.6	-163.69	8.8	-132.484	-70.016	-89.3475		-92.064	-34.524	-123.428	1.623	-62.0983
38.64	-163.69	8.8	-132.484	-75.77	-90.786		-92.064	-34.524	-123.428	1.623	-62.0983
38.68	-163.69	8.8	-132.484	-78.6471	-91.5052		-92.064	-34.524	-120.551	1.623	-61.379
38.72	-163.69	8.8	-132.484	-78.6471	-91.5052		-92.064	-40.278	-120.551	1.623	-62.8175
38.76	-163.69	8.8	-132.484	-75.77	-90.786		-92.064	-40.278	-120.551	4.00005	-62.2232
38.8	-163.69	8.8	-132.484	-81.524	-92.2245		-92.064	-40.278	-120.551	1.623	-62.8175
38.84	-163.69	8.8	-132.484	-72.893	-90.0667		-92.064	-40.278	-120.551	1.623	-62.8175
38.88	-163.69	8.8	-132.484	-72.893	-90.0667		-92.064	-40.278	-120.551	1.623	-62.8175
38.92	-163.69	8.8	-132.484	-78.6471	-91.5052		-92.064	-40.278	-120.551	1.623	-62.8175
38.96	-163.69	8.8	-132.484	-81.524	-92.2245		-92.064	-40.278	-120.551	4.00005	-62.2232
39	-163.69	8.8	-132.484	-72.893	-90.0667		-92.064	-40.278	-120.551	1.623	-62.8175
39.04	-163.69	8.8	-132.484	-72.393	-89.9417		-92.064	-46.032	-120.551	6.87705	-62.9425
39.08	-163.69	8.8	-132.484	-81.524	-92.2245		-92.064	-40.278	-117.674	6.87705	-60.7847
39.12	-163.69	8.8	-132.484	-75.27	-90.661		-92.064	-46.032	-117.674	4.5	-62.8175
39.16	-163.69	8.8	-132.484	-81.524	-92.2245		-92.064	-46.032	-117.674	6.87705	-62.2232
39.2	-163.69	8.8	-132.484	-75.27	-90.661		-92.064	-40.278	-117.674	6.87705	-60.7847
39.24	-163.69	8.8	-132.484	-69.516	-89.2225		-92.064	-46.032	-117.674	6.87705	-62.2232
39.28	-163.69	8.8	-132.484	-78.1471	-91.3802		-92.064	-40.278	-117.674	6.87705	-60.7847
39.32	-163.69	8.8	-131.984	-81.024	-91.9745		-92.064	-46.032	-117.674	6.87705	-62.2232
39.36	-163.69	8.8	-131.984	-75.27	-90.536		-92.064	-46.032	-117.674	6.87705	-62.2232
39.4	-162.69	8.8	-132.484	-75.27	-90.411		-92.064	-46.032	-117.674	6.87705	-62.2232
39.44	-163.69	9.8	-131.984	-75.27	-90.286		-92.064	-40.278	-117.674	6.87705	-60.7847
39.48	-163.69	8.8	-131.984	-75.27	-90.536		-92.064	-40.278	-117.674	6.87705	-60.7847
39.52	-163.69	8.8	-129.107	-75.27	-89.8167		-92.064	-46.032	-117.674	6.87705	-62.2232
39.56	-163.69	8.8	-129.107	-78.1471	-90.536		-92.064	-46.032	-117.674	6.87705	-62.2232
39.6	-162.69	8.8	-129.107	-75.27	-89.5667		-92.064	-40.278	-117.674	4.00005	-61.504
39.64	-157.936	9.8	-129.107	-69.516	-86.6898		-92.064	-40.278	-117.674	4.00005	-61.504
39.68	-163.69	9.8	-129.107	-75.27	-89.5667		-92.064	-40.278	-117.674	4.00005	-61.504
39.72	-156.936	9.8	-129.107	-78.1471	-88.5975		-92.064	-40.278	-117.674	4.00005	-61.504
39.76	-162.69	9.8	-129.107	-75.27	-89.3167		-92.064	-46.032	-117.674	4.00005	-62.9425
39.8	-162.69	9.8	-129.107	-78.1471	-90.036		-92.064	-46.032	-117.674	4.00005	-62.9425
39.84	-156.936	9.8	-129.107	-69.516	-86.4398		-92.064	-46.032	-117.674	4.00005	-62.9425
39.88	-156.936	9.8	-129.107	-74.27	-87.6283		-92.064	-46.032	-117.674	4.00005	-62.9425
39.92	-156.936	9.8	-129.107	-80.024	-89.0668		-92.064	-46.032	-117.674	4.00005	-62.9425
39.96	-156.936	9.8	-129.107	-77.6471	-88.4725		-92.064	-40.278	-117.674	4.00005	-61.504
40	-156.936	9.8	-129.107	-71.393	-86.909		-92.064	-40.278	-117.674	4.00005	-61.504
40.04	-156.936	9.8	-129.107	-74.77	-87.7533		-92.064	-40.278	-117.674	4.00005	-61.504
40.08	-162.69	9.8	-129.107	-74.77	-89.1917		-92.064	-46.032	-117.674	4.00005	-62.9425
40.12	-162.69	9.8	-129.107	-74.77	-89.1917		-92.064	-40.278	-117.674	4.00005	-61.504
40.16	-156.936	9.8	-129.107	-77.6471	-88.4725		-92.064	-40.278	-117.674	4.00005	-61.504
40.2	-156.936	9.8	-129.107	-74.77	-87.7533		-92.064	-40.278	-117.674	4.00005	-61.504
40.24	-156.936	9.8	-129.107	-71.893	-87.034		-92.064	-40.278	-117.674	4.00005	-61.504
40.28	-156.936	10.8	-129.107	-71.393	-86.659		-92.064	-46.032	-117.674	4.00005	-62.9425
40.32	-156.936	9.8	-128.607	-77.1471	-88.2225		-92.064	-46.032	-117.674	1.12305	-63.6617
40.36	-156.936	9.8	-128.607	-74.27	-87.5033		-92.064	-40.278	-117.674	1.12305	-62.2232
40.4	-156.936	10.8	-125.73	-71.893	-85.9398		-92.064	-40.278	-117.674	1.12305	-62.2232
40.44	-156.936	10.8	-125.73	-74.27	-86.534		-92.064	-40.278	-117.674	1.12305	-62.2232
40.48	-157.936	10.8	-125.73	-71.893	-86.1898		-92.064	-40.278	-117.674	1.12305	-62.2232
40.52	-156.936	9.8	-125.73	-77.1471	-87.5033		-92.064	-40.278	-114.797	1.12305	-61.504
40.56	-156.936	10.8	-125.73	-77.6471	-87.3783		-92.064	-40.278	-114.797	1.12305	-61.504
40.6	-157.936	10.8	-125.73	-71.893	-86.1898		-92.064	-40.278	-114.797	1.12305	-61.504
40.64	-157.936	10.8	-125.73	-71.393	-86.0648		-92.064	-40.278	-114.797	1.12305	-61.504
40.68	-157.936	9.8	-125.73	-77.1471	-87.7533		-92.064	-40.278	-111.92	1.12305	-60.7847
40.72	-157.936	10.8	-125.73	-74.27	-86.784		-92.064	-34.524	-114.797	1.12305	-60.0655
40.76	-157.936	10.8	-125.73	-74.27	-86.784		-92.064	-34.524	-114.797	1.12305	-60.0655
40.8	-157.936	9.8	-125.73	-74.27	-87.034		-92.064	-34.524	-114.797	1.12305	-60.0655
40.84	-157.936	10.8	-125.73	-71.393	-86.0648		-92.064	-34.524	-114.797	1.12305	-60.0655
40.88	-157.936	11.8	-125.73	-70.893	-85.6898		-92.064	-34.524	-114.797	1.12305	-60.0655
40.92	-157.936	10.8	-125.73	-77.1471	-87.5033		-92.064	-34.524	-114.797	1.12305	-60.0655
40.96	-157.936	11.8	-125.73	-77.1471	-87.2533		-92.064	-34.524	-111.92	1.12305	-59.3462
41	-157.936	11.8	-125.73	-71.393	-85.8148		-92.064	-34.524	-114.797	1.12305	-60.0655
41.04	-157.936	10.8	-125.73	-74.27	-86.784		-92.064	-34.524	-111.92	1.12305	-59.3462
41.08	-157.936	11.8	-125.73	-74.27	-86.534		-92.064	-34.524	-111.92	1.12305	-59.3462
41.12	-157.936	10.8	-125.73	-74.27	-86.784		-92.064	-34.524	-111.92	1.12305	-59.3462
41.16	-157.936	11.8	-125.73	-77.1471	-87.2533		-92.064	-34.524	-111.92	1.12305	-59.3462
41.2	-157.936	11.8	-125.73	-74.27	-86.534		-92.064	-34.524	-111.92	1.12305	-59.3462
41.24	-157.936	11.8	-125.73	-68.516	-85.0955		-92.064	-34.524	-111.92	1.12305	-59.3462
41.28	-157.936	11.8	-125.73	-74.27	-86.534		-92.064	-34.524	-111.92	1.12305	-59.3462
41.32	-157.936	11.8	-125.73	-77.1471	-87.2533		-92.064	-34.524	-111.92	1.12305	-59.3462
41.36	-157.936	11.8	-125.73	-71.393	-85.8148		-92.064	-34.524	-111.92	1.12305	-59.3462
41.4	-157.936	11.8	-125.73	-74.27	-86.534		-92.064	-34.524	-111.92	1.12305	-59.3462
41.44	-157.936	11.8	-122.853	-74.27	-85.8148		-92.064	-34.524	-111.92	1.12305	-59.3462
41.48	-157.936	11.8	-122.853	-74.27	-85.8148		-92.064	-34.524	-111.92	1.12305	-59.3462
41.52	-157.936	11.8	-122.853	-74.27	-85.8148		-92.064	-34.524	-111.92	1.12305	-59.3462
41.56	-157.936	11.8	-122.853	-77.1471	-86.534		-92.064	-34.524	-111.92	1.12305	-59.3462
41.6	-157.936	11.8	-122.853	-74.27	-85.8148		-92.064	-34.524	-111.92	1.12305	-59.3462
41.64	-157.936	11.8	-122.853	-71.393	-85.0955		-92.064	-34.524	-111.92	1.12305	-59.3462
41.68	-157.936	11.8	-122.853	-77.1471	-86.534		-92.064	-34.524	-111.92	1.12305	-59.3462
41.72	-157.936	11.8	-122.853	-74.27	-85.8148		-92.064	-34.524	-111.92	1.12305	-59.3462
41.76	-157.936	11.8	-122.853	-74.27	-85.8148		-92.064	-34.524	-111.92	1.12305	-59.3462
41.8	-157.936	11.8	-122.853	-77.6471	-86.659		-92.064	-34.524	-111.92	1.12305	-59.3462
41.84	-157.936	11.8	-122.853	-71.393	-85.0955		-92.064	-34.524	-106.166	1.12305	-57.9078
41.88	-161.936	11.8	-122.853	-70.893	-85.9705		-92.064	-34.524	-111.92	4.00005	-58.627
41.92	-157.936	11.8	-122.853	-77.1471	-86.534		-92.064	-34.524	-111.92	1.12305	-59.3462
41.96	-161.936	11.8	-122.853	-73.77	-86.6898		-92.064	-34.524	-109.043	1.62305	-58.502
42	-161.936	11.8	-122.853	-71.393	-86.0955		-92.064	-34.524	-111.92	3.50005	-58.752
42.04	-161.936	11.8	-122.853	-73.77	-86.6898		-92.064	-34.524	-106.166	3.50005	-57.3135
42.08	-161.936	11.8	-122.853	-73.77	-86.6898		-92.064	-34.524	-109.043	4.00005	-57.9077
42.12	-156.182	11.8	-122.853	-73.77	-85.2512		-92.064	-34.524	-109.043	3.50005	-58.0327
42.16	-156.182	11.8	-122.853	-73.77	-85.2512		-92.064	-34.524	-109.043	4.00005	-57.9077
42.2	-161.936	11.8	-122.353	-73.77	-86.5648		-92.064	-34.524	-106.166	4.00005	-57.1885
42.24	-161.936	12.8	-122.353	-71.393	-85.7205		-92.064	-34.524	-106.166	3.50005	-57.3135
42.28	-156.936	11.8	-119.476	-74.27	-84.7205		-92.064	-34.524	-106.166	4.00005	-57.1885
42.32	-156.936	11.8	-122.353	-76.6471	-86.034		-92.064	-34.524	-106.166	1.12305	-57.9078
42.36	-156.936	11.8	-122.353	-71.393	-84.7205		-92.064	-34.524	-106.166	1.12305	-57.9078
42.4	-156.182	11.8	-119.476	-73.77	-84.407		-92.064	-34.524	-106.166	1.12305	-57.9078
42.44	-156.182	11.8	-119.476	-74.27	-84.532		-92.064	-34.524	-106.166	1.12305	-57.9078
42.48	-151.182	11.8	-119.476	-71.393	-82.5627		-92.064	-34.524	-106.166	1.12305	-57.9078
42.52	-156.182	11.8	-119.476	-73.77	-84.407		-92.064	-34.524	-106.166	1.12305	-57.9078
42.56	-151.182	11.8	-119.476	-77.1471	-84.0012		-92.064	-34.524	-106.166	1.12305	-57.9078
42.6	-156.182	11.8	-119.476	-71.393	-83.8127		-92.064	-34.524	-106.166	1.12305	-57.9078
42.64	-151.182	11.8	-119.476	-70.893	-82.4377		-92.064	-34.524	-106.166	1.12305	-57.9078
42.68	-156.182	12.8	-119.476	-74.27	-84.282		-92.064	-34.524	-106.166	1.12305	-57.9078
42.72	-151.182	12.8	-119.476	-74.27	-83.032		-92.064	-34.524	-106.166	1.12305	-57.9078
42.76	-156.182	12.8	-118.976	-74.27	-84.157		-92.064	-34.524	-106.166	1.12305	-57.9078
42.8	-156.182	11.8	-116.099	-74.27	-83.6877		-92.064	-34.524	-106.166	1.12305	-57.9078
42.84	-156.182	13.8	-118.976	-71.393	-83.1877		-92.064	-34.524	-109.043	1.12305	-58.627
42.88	-156.182	12.8	-118.976	-71.393	-83.4377		-92.064	-34.524	-106.166	1.12305	-57.9078
42.92	-156.182	12.8	-116.099	-74.27	-83.4377		-92.064	-34.524	-106.166	1.12305	-57.9078
42.96	-156.182	13.8	-116.099	-74.27	-83.1877		-92.064	-34.524	-106.166	0.62305	-58.0328
43	-156.182	13.8	-116.099	-71.393	-82.4685		-92.064	-34.524	-106.166	1.12305	-57.9078
43.04	-156.182	13.8	-116.099	-74.27	-83.1877		-92.064	-34.524	-106.166	1.12305	-57.9078
43.08	-156.182	12.8	-116.099	-71.393	-82.7185		-92.064	-34.524	-106.166	1.12305	-57.9078
43.12	-156.182	13.8	-116.099	-71.393	-82.4685		-92.064	-34.524	-106.166	1.12305	-57.9078
43.16	-156.182	13.8	-116.099	-74.27	-83.1877		-92.064	-34.524	-106.166	1.12305	-57.9078
43.2	-156.182	13.8	-116.099	-71.393	-82.4685		-92.064	-34.524	-106.166	1.12305	-57.9078
43.24	-156.182	13.8	-116.099	-71.393	-82.4685		-92.064	-34.524	-106.166	1.12305	-57.9078
43.28	-156.182	13.8	-116.099	-74.27	-83.1877		-92.064	-34.524	-106.166	1.12305	-57.9078
43.32	-156.182	13.8	-116.099	-74.27	-83.1877		-92.064	-34.524	-106.166	1.12305	-57.9078
43.36	-156.182	13.8	-116.099	-71.393	-82.4685		-92.064	-34.524	-106.166	1.12305	-57.9078
43.4	-156.182	13.8	-116.099	-71.393	-82.4685		-92.064	-34.524	-106.166	1.12305	-57.9078
43.44	-156.182	13.8	-116.099	-71.393	-82.4685		-92.064	-34.524	-106.166	1.12305	-57.9078
43.48	-156.182	13.8	-116.099	-71.393	-82.4685		-92.064	-34.524	-106.166	1.12305	-57.9078
43.52	-156.182	13.8	-116.099	-71.393	-82.4685		-92.064	-34.524	-106.166	1.12305	-57.9078
43.56	-156.182	13.8	-116.099	-74.27	-83.1877		-92.064	-34.524	-106.166	1.12305	-57.9078
43.6	-155.182	13.8	-116.099	-71.393	-82.2185		-92.064	-34.524	-103.289	1.12305	-57.1885
43.64	-156.182	13.8	-116.099	-70.893	-82.3435		-92.064	-34.524	-103.289	1.12305	-57.1885
43.68	-156.182	13.8	-116.099	-71.393	-82.4685		-92.064	-34.524	-103.289	1.12305	-57.1885
43.72	-155.182	13.8	-116.099	-70.893	-82.0935		-92.064	-34.524	-103.289	1.12305	-57.1885
43.76	-155.182	13.8	-116.099	-70.893	-82.0935		-92.064	-34.524	-103.289	1.12305	-57.1885
43.8	-155.182	13.8	-116.099	-70.893	-82.0935		-92.064	-34.524	-103.289	1.12305	-57.1885
43.84	-155.182	13.8	-116.099	-70.893	-82.0935		-92.064	-34.524	-103.289	1.12305	-57.1885
43.88	-155.182	13.8	-113.222	-70.893	-81.3742		-92.064	-34.524	-103.289	1.12305	-57.1885
43.92	-155.182	13.8	-116.099	-73.77	-82.8127		-92.064	-34.524	-100.412	1.12305	-56.4692
43.96	-155.182	14.8	-116.099	-70.893	-81.8435		-92.064	-34.524	-100.412	1.12305	-56.4692
44	-155.182	14.8	-113.222	-70.893	-81.1242		-92.064	-34.524	-103.289	1.12305	-57.1885
44.04	-155.182	13.8	-113.222	-70.893	-81.3742		-92.064	-34.524	-100.412	1.12305	-56.4692
44.08	-155.182	14.8	-113.222	-70.893	-81.1242		-92.064	-34.524	-103.289	1.12305	-57.1885
44.12	-155.182	14.8	-113.222	-70.893	-81.1242		-92.064	-34.524	-103.289	1.12305	-57.1885
44.16	-155.182	14.8	-113.222	-70.893	-81.1242		-92.064	-34.524	-103.289	1.12305	-57.1885
44.2	-155.182	14.8	-113.222	-70.893	-81.1242		-92.064	-34.524	-100.412	1.12305	-56.4692
44.24	-155.182	14.8	-113.222	-70.893	-81.1242		-92.064	-28.77	-103.289	1.12305	-55.75
44.28	-155.182	14.8	-113.222	-73.77	-81.8435		-92.064	-28.77	-103.289	1.12305	-55.75
44.32	-155.182	14.8	-113.222	-76.647	-82.5627		-92.064	-28.77	-103.289	1.12305	-55.75
44.36	-154.182	14.8	-113.222	-73.77	-81.5935		-92.064	-28.77	-100.412	1.12305	-55.0307
44.4	-155.182	14.8	-113.222	-73.77	-81.8435		-92.064	-28.77	-103.289	1.12305	-55.75
44.44	-155.182	14.8	-112.722	-73.77	-81.7185		-92.064	-28.77	-100.412	1.12305	-55.0307
44.48	-155.182	14.8	-112.722	-73.77	-81.7185		-92.064	-28.77	-103.289	1.12305	-55.75
44.52	-155.182	14.8	-112.722	-76.647	-82.4377		-92.064	-28.77	-103.289	1.12305	-55.75
44.56	-154.182	14.8	-113.222	-73.77	-81.5935		-92.064	-28.77	-103.289	1.12305	-55.75
44.6	-154.182	14.8	-113.222	-73.77	-81.5935		-92.064	-28.77	-100.412	1.12305	-55.0307
44.64	-154.182	14.8	-112.722	-70.893	-80.7492		-92.064	-28.77	-100.412	1.12305	-55.0307
44.68	-154.182	14.8	-112.722	-73.77	-81.4685		-92.064	-28.77	-100.412	3.50005	-54.4365
44.72	-154.182	14.8	-112.722	-73.77	-81.4685		-92.064	-28.77	-100.412	3.50005	-54.4365
44.76	-148.428	14.8	-112.722	-73.77	-80.03		-92.064	-28.77	-100.412	3.50005	-54.4365
44.8	-148.428	14.8	-112.722	-73.27	-79.905		-92.064	-28.77	-100.412	1.12305	-55.0307
44.84	-148.428	14.8	-112.222	-70.393	-79.0607		-92.064	-28.77	-100.412	1.12305	-55.0307
44.88	-148.428	14.8	-112.722	-73.77	-80.03		-92.064	-28.77	-100.412	1.12305	-55.0307
44.92	-148.428	14.8	-112.722	-73.27	-79.905		-92.064	-28.77	-100.412	3.50005	-54.4365
44.96	-148.428	14.8	-112.722	-70.893	-79.3107		-92.064	-28.77	-100.412	1.12305	-55.0307
45	-148.428	14.8	-112.722	-70.393	-79.1857		-92.064	-28.77	-100.412	1.12305	-55.0307
45.04	-148.428	14.8	-109.845	-73.27	-79.1857		-92.064	-28.77	-100.412	3.50005	-54.4365
45.08	-148.428	14.8	-109.845	-73.27	-79.1857		-92.064	-28.77	-100.412	3.50005	-54.4365
45.12	-148.428	14.8	-109.345	-73.27	-79.0607		-97.818	-28.77	-100.412	3.50005	-55.875
45.16	-148.428	14.8	-109.345	-73.27	-79.0607		-97.818	-28.77	-100.412	3.50005	-55.875
45.2	-148.428	14.8	-109.345	-70.893	-78.4665		-97.818	-28.77	-100.412	3.50005	-55.875
45.24	-148.428	14.8	-109.345	-70.393	-78.3415		-97.818	-28.77	-100.412	3.50005	-55.875
45.28	-148.428	14.8	-109.345	-73.27	-79.0607		-97.818	-28.77	-100.412	3.50005	-55.875
45.32	-148.428	14.8	-109.345	-73.27	-79.0607		-97.818	-28.77	-100.412	3.50005	-55.875
45.36	-148.428	14.8	-109.345	-73.77	-79.1857		-97.818	-28.77	-100.412	1.12305	-56.4692
45.4	-148.428	14.8	-109.345	-69.893	-78.2165		-97.818	-28.77	-100.412	3.50005	-55.875
45.44	-148.428	14.8	-109.345	-73.27	-79.0607		-97.818	-28.77	-100.412	3.50005	-55.875
45.48	-148.428	14.8	-109.345	-70.393	-78.3415		-97.818	-28.77	-97.535	3.50005	-55.1557
45.52	-148.428	14.8	-109.345	-72.77	-78.9357		-97.818	-28.77	-100.412	6.37705	-55.1557
45.56	-148.428	14.8	-109.345	-72.77	-78.9357		-97.818	-28.77	-97.535	6.37705	-54.4365
45.6	-148.428	14.8	-109.345	-69.893	-78.2165		-97.818	-28.77	-97.535	6.37705	-54.4365
45.64	-148.428	14.8	-109.345	-69.893	-78.2165		-97.818	-28.77	-97.535	6.37705	-54.4365
45.68	-148.428	14.8	-109.345	-72.77	-78.9357		-97.818	-28.77	-94.658	6.37705	-53.7172
45.72	-148.428	15.8	-109.345	-73.27	-78.8107		-97.818	-28.77	-94.658	6.37705	-53.7172
45.76	-148.428	15.8	-109.345	-72.77	-78.6857		-97.818	-28.77	-97.535	6.37705	-54.4365
45.8	-148.428	14.8	-109.345	-69.893	-78.2165		-97.818	-28.77	-97.535	6.37705	-54.4365
45.84	-148.428	14.8	-109.345	-69.893	-78.2165		-97.818	-28.77	-97.535	6.37705	-54.4365
45.88	-148.428	14.8	-109.345	-72.77	-78.9357		-97.818	-28.77	-97.535	6.37705	-54.4365
45.92	-148.428	15.8	-109.345	-72.77	-78.6857		-97.818	-28.77	-97.535	6.37705	-54.4365
45.96	-148.428	15.8	-109.345	-72.77	-78.6857		-97.818	-28.77	-97.535	6.37705	-54.4365
46	-147.428	14.8	-106.468	-69.893	-77.2473		-97.818	-28.77	-97.535	6.37705	-54.4365
46.04	-147.428	15.8	-106.468	-70.393	-77.1223		-97.818	-28.77	-97.535	6.37705	-54.4365
46.08	-147.428	15.8	-106.468	-70.393	-77.1223		-97.818	-28.77	-97.535	6.37705	-54.4365
46.12	-147.428	15.8	-106.468	-69.893	-76.9973		-97.818	-23.016	-97.535	6.37705	-52.998
46.16	-147.428	15.8	-106.468	-72.77	-77.7165		-97.818	-23.016	-97.535	6.37705	-52.998
46.2	-147.428	15.8	-106.468	-69.893	-76.9973		-97.818	-17.262	-100.412	6.37705	-52.2787
46.24	-147.428	15.8	-106.468	-69.893	-76.9973		-97.818	-17.262	-97.535	6.37705	-51.5595
46.28	-147.428	15.8	-106.468	-72.77	-77.7165		-97.818	-17.262	-97.535	6.37705	-51.5595
46.32	-147.428	16.8	-106.468	-69.893	-76.7473		-97.818	-17.262	-97.535	6.37705	-51.5595
46.36	-147.428	15.8	-106.468	-69.893	-76.9973		-97.818	-17.262	-97.535	6.37705	-51.5595
46.4	-147.428	15.8	-106.468	-69.893	-76.9973		-97.818	-17.262	-97.535	6.37705	-51.5595
46.44	-147.428	15.8	-106.468	-70.393	-77.1223		-97.818	-17.262	-97.535	6.37705	-51.5595
46.48	-147.428	15.8	-106.468	-70.393	-77.1223		-97.818	-17.262	-97.535	6.37705	-51.5595
46.52	-147.428	15.8	-106.468	-69.893	-76.9973		-97.818	-11.508	-97.535	6.37705	-50.121
46.56	-147.428	15.8	-106.468	-70.393	-77.1223		-97.818	-17.262	-94.658	6.37705	-50.8402
46.6	-147.428	15.8	-106.468	-69.893	-76.9973		-97.818	-11.508	-94.658	6.37705	-49.4017
46.64	-147.428	15.8	-106.468	-70.393	-77.1223		-97.818	-17.262	-94.658	6.37705	-50.8402
46.68	-147.428	16.8	-106.468	-70.393	-76.8723		-97.818	-17.262	-97.535	6.37705	-51.5595
46.72	-147.428	15.8	-106.468	-70.393	-77.1223		-97.818	-17.262	-94.658	6.37705	-50.8402
46.76	-147.428	16.8	-106.468	-70.393	-76.8723		-97.818	-17.262	-94.658	6.37705	-50.8402
46.8	-147.428	16.8	-106.468	-70.393	-76.8723		-97.818	-17.262	-94.658	6.37705	-50.8402
46.84	-146.428	16.8	-106.468	-70.393	-76.6223		-97.818	-17.262	-97.535	6.37705	-51.5595
46.88	-147.428	15.8	-106.468	-70.393	-77.1223		-97.818	-17.262	-94.658	6.37705	-50.8402
46.92	-147.428	16.8	-106.468	-69.893	-76.7473		-97.818	-17.262	-94.658	6.37705	-50.8402
46.96	-147.428	16.8	-106.468	-69.893	-76.7473		-97.818	-17.262	-94.658	6.37705	-50.8402
47	-147.428	15.8	-103.591	-69.893	-76.278		-97.818	-17.262	-94.658	6.37705	-50.8402
47.04	-146.428	16.8	-103.591	-69.893	-75.778		-92.064	-17.262	-94.658	6.37705	-49.4017
47.08	-147.428	16.8	-106.468	-69.893	-76.7473		-97.818	-17.262	-94.658	6.37705	-50.8402
47.12	-146.428	16.8	-103.591	-69.893	-75.778		-97.818	-17.262	-94.658	6.37705	-50.8402
47.16	-146.428	16.8	-103.591	-69.893	-75.778		-97.818	-17.262	-94.658	6.37705	-50.8402
47.2	-146.428	17.8	-103.591	-69.893	-75.528		-97.818	-17.262	-94.658	6.37705	-50.8402
47.24	-146.428	16.8	-103.591	-67.5161	-75.1838		-97.818	-17.262	-94.658	6.37705	-50.8402
47.28	-146.428	16.8	-103.591	-69.893	-75.778		-97.818	-17.262	-94.658	6.37705	-50.8402
47.32	-146.428	16.8	-103.591	-69.893	-75.778		-97.818	-17.262	-91.7809	6.37705	-50.121
47.36	-146.428	16.8	-103.591	-69.893	-75.778		-97.818	-17.262	-94.658	6.37705	-50.8402
47.4	-146.428	17.8	-103.591	-69.893	-75.528		-97.818	-17.262	-91.7809	6.37705	-50.121
47.44	-146.428	16.8	-103.591	-69.893	-75.778		-92.064	-17.262	-94.658	6.37705	-49.4017
47.48	-146.428	17.8	-103.591	-69.893	-75.528		-92.064	-17.262	-91.7809	6.37705	-48.6825
47.52	-146.428	17.8	-103.591	-69.893	-75.528		-92.064	-11.508	-91.7809	6.37705	-47.244
47.56	-146.428	17.8	-103.091	-69.893	-75.403		-92.064	-11.508	-91.7809	6.37705	-47.244
47.6	-146.428	17.8	-103.591	-67.0161	-74.8088		-92.064	-11.508	-91.7809	6.37705	-47.244
47.64	-146.428	17.8	-103.591	-69.893	-75.528		-97.818	-17.262	-91.7809	6.37705	-50.121
47.68	-146.428	17.8	-103.091	-69.893	-75.403		-97.818	-17.262	-91.7809	6.37705	-50.121
47.72	-146.428	17.8	-103.091	-69.893	-75.403		-97.818	-17.262	-91.7809	6.37705	-50.121
47.76	-146.428	17.8	-100.214	-69.893	-74.6838		-97.818	-17.262	-91.7809	6.37705	-50.121
47.8	-146.428	17.8	-103.591	-67.0161	-74.8088		-97.818	-17.262	-91.7809	6.37705	-50.121
47.84	-146.428	17.8	-103.091	-67.0161	-74.6838		-97.818	-17.262	-91.7809	6.37705	-50.121
47.88	-146.428	17.8	-100.214	-69.893	-74.6838		-92.064	-17.262	-91.7809	6.37705	-48.6825
47.92	-146.428	17.8	-103.091	-72.77	-76.1222		-97.818	-17.262	-91.7809	6.37705	-50.121
47.96	-146.428	17.8	-100.714	-72.77	-75.528		-92.064	-17.262	-91.7809	6.37705	-48.6825
48	-146.428	17.8	-100.214	-69.8931	-74.6838		-97.818	-11.508	-91.7809	6.37705	-48.6825
48.04	-146.428	17.8	-100.214	-72.77	-75.403		-97.818	-11.508	-91.7809	6.37705	-48.6825
48.08	-146.428	17.8	-100.214	-72.77	-75.403		-97.818	-11.508	-91.7809	6.37705	-48.6825
48.12	-146.428	17.8	-100.214	-72.77	-75.403		-97.818	-17.262	-91.7809	6.37705	-50.121
48.16	-145.428	17.8	-100.214	-72.77	-75.153		-97.818	-17.262	-91.7809	6.37705	-50.121
48.2	-146.428	17.8	-100.214	-69.8931	-74.6838		-97.818	-17.262	-91.7809	6.37705	-50.121
48.24	-146.428	17.8	-100.214	-69.8931	-74.6838		-97.818	-17.262	-88.904	6.37705	-49.4017
48.28	-146.428	17.8	-100.214	-72.27	-75.278		-97.818	-11.508	-91.7809	6.37705	-48.6825
48.32	-146.428	17.8	-99.714	-72.77	-75.278		-97.818	-11.508	-91.7809	6.37705	-48.6825
48.36	-146.428	17.8	-99.714	-72.77	-75.278		-97.818	-17.262	-91.7809	6.37705	-50.121
48.4	-146.428	17.8	-99.714	-69.8931	-74.5588		-92.064	-17.262	-88.904	6.37705	-47.9632
48.44	-140.674	17.8	-100.214	-69.8931	-73.2453		-97.818	-17.262	-88.904	6.37705	-49.4017
48.48	-140.674	17.8	-99.714	-72.77	-73.8395		-97.818	-11.508	-91.7809	6.37705	-48.6825
48.52	-140.674	18.8	-99.714	-72.77	-73.5895		-97.818	-17.262	-88.904	8.754	-48.8075
48.56	-140.674	17.8	-99.714	-72.77	-73.8395		-97.818	-11.508	-88.904	8.754	-47.369
48.6	-140.674	18.8	-99.714	-69.8931	-72.8703		-97.818	-11.508	-88.904	6.37705	-47.9632
48.64	-140.674	18.8	-99.714	-69.8931	-72.8703		-92.064	-17.262	-91.7809	6.37705	-48.6825
48.68	-146.428	18.8	-99.714	-72.77	-75.028		-92.064	-17.262	-88.904	6.37705	-47.9632
48.72	-146.428	18.8	-96.837	-72.77	-74.3088		-92.064	-17.262	-88.904	6.37705	-47.9632
48.76	-146.428	18.8	-96.837	-69.8931	-73.5895		-97.818	-17.262	-88.904	8.754	-48.8075
48.8	-146.428	18.8	-96.837	-69.8931	-73.5895		-97.818	-17.262	-88.904	8.754	-48.8075
48.84	-146.428	18.8	-99.714	-69.8931	-74.3088		-97.818	-17.262	-88.904	8.754	-48.8075
48.88	-139.674	18.8	-99.714	-69.8931	-72.6203		-92.064	-17.262	-88.904	8.754	-47.369
48.92	-139.674	18.8	-96.837	-72.77	-72.6203		-92.064	-11.508	-88.904	8.754	-45.9305
48.96	-139.674	18.8	-96.837	-69.8931	-71.901		-92.064	-11.508	-88.904	9.254	-45.8055
49	-139.674	18.8	-96.837	-69.8931	-71.901		-92.064	-11.508	-88.904	8.754	-45.9305
49.04	-139.674	18.8	-96.837	-69.8931	-71.901		-92.064	-11.508	-88.904	8.754	-45.9305
49.08	-139.674	18.8	-96.837	-69.8931	-71.901		-92.064	-11.508	-88.904	8.754	-45.9305
49.12	-139.674	18.8	-96.837	-72.77	-72.6203		-92.064	-11.508	-88.904	9.254	-45.8055
49.16	-139.674	18.8	-96.837	-69.8931	-71.901		-92.064	-11.508	-91.7809	8.754	-46.6497
49.2	-139.674	18.8	-96.837	-69.8931	-71.901		-92.064	-11.508	-88.904	9.254	-45.8055
49.24	-139.674	18.8	-96.837	-69.8931	-71.901		-92.064	-11.508	-88.904	9.254	-45.8055
49.28	-139.674	18.8	-96.837	-69.8931	-71.901		-92.064	-11.508	-88.904	9.254	-45.8055
49.32	-139.674	18.8	-96.837	-72.77	-72.6203		-92.064	-11.508	-91.7809	9.254	-46.5247
49.36	-139.674	18.8	-96.837	-69.8931	-71.901		-92.064	-11.508	-88.904	9.254	-45.8055
49.4	-139.674	18.8	-96.837	-69.8931	-71.901		-92.064	-11.508	-88.904	9.254	-45.8055
49.44	-139.674	18.8	-96.837	-69.3931	-71.776		-97.818	-11.508	-88.904	9.254	-47.244
49.48	-139.674	18.8	-95.837	-69.3931	-71.526		-97.818	-11.508	-91.7809	9.254	-47.9632
49.52	-145.428	18.8	-96.337	-69.3931	-73.0895		-97.818	-11.508	-88.904	9.254	-47.244
49.56	-139.674	18.8	-95.837	-69.3931	-71.526		-92.064	-11.508	-91.7809	9.254	-46.5247
49.6	-139.674	18.8	-95.837	-69.8931	-71.651		-92.064	-11.508	-86.027	9.254	-45.0863
49.64	-139.674	18.8	-95.337	-69.8931	-71.526		-92.064	-11.508	-88.904	9.254	-45.8055
49.68	-139.674	18.8	-96.337	-69.3931	-71.651		-92.064	-11.508	-86.027	9.254	-45.0863
49.72	-139.674	18.8	-92.46	-69.3931	-70.6818		-92.064	-11.508	-88.904	9.254	-45.8055
49.76	-139.674	18.8	-96.837	-69.3931	-71.776		-92.064	-11.508	-86.027	9.254	-45.0863
49.8	-139.674	18.8	-93.46	-69.3931	-70.9318		-92.064	-11.508	-86.027	9.254	-45.0863
49.84	-139.674	18.8	-95.337	-69.3931	-71.401		-92.064	-11.508	-86.027	9.254	-45.0863
49.88	-139.674	19.8	-93.46	-69.3931	-70.6818		-92.064	-11.508	-86.027	9.254	-45.0863
49.92	-139.674	18.8	-93.46	-69.3931	-70.9318		-92.064	-11.508	-86.027	9.254	-45.0863
49.96	-139.674	19.8	-90.96	-69.3931	-70.0568		-92.064	-11.508	-88.904	9.254	-45.8055
50	-139.674	19.8	-95.837	-69.3931	-71.276		-92.064	-11.508	-88.904	9.254	-45.8055
50.04	-139.674	19.8	-93.46	-69.3931	-70.6818		-92.064	-11.508	-86.027	9.254	-45.0863
50.08	-139.674	19.8	-93.46	-69.3931	-70.6818		-92.064	-11.508	-88.904	9.254	-45.8055
50.12	-139.674	19.8	-91.96	-69.3931	-70.3068		-92.064	-11.508	-86.027	9.254	-45.0863
50.16	-139.674	19.8	-93.46	-69.3931	-70.6818		-92.064	-11.508	-86.027	9.254	-45.0863
50.2	-139.674	19.8	-91.96	-69.3931	-70.3068		-92.064	-11.508	-86.027	9.254	-45.0863
50.24	-139.674	19.8	-92.46	-69.3931	-70.4318		-92.064	-11.508	-86.027	9.254	-45.0863
50.28	-139.674	19.8	-93.46	-69.3931	-70.6818		-92.064	-11.508	-86.027	9.254	-45.0863
50.32	-139.674	19.8	-92.96	-69.3931	-70.5568		-92.064	-11.508	-83.15	9.254	-44.367
50.36	-139.674	19.8	-92.96	-69.3931	-70.5568		-92.064	-11.508	-86.027	9.254	-45.0863
50.4	-139.674	19.8	-90.083	-69.3931	-69.8375		-92.064	-11.508	-86.027	9.254	-45.0863
50.44	-139.674	19.8	-86.706	-69.3931	-68.9933		-92.064	-11.508	-86.027	9.254	-45.0863
50.48	-139.674	19.8	-89.583	-69.3931	-69.7125		-92.064	-11.508	-86.027	9.254	-45.0863
50.52	-139.674	19.8	-88.206	-69.3931	-69.3683		-92.064	-11.508	-83.15	9.254	-44.367
50.56	-139.674	19.8	-91.96	-69.3931	-70.3068		-92.064	-11.508	-86.027	9.254	-45.0863
50.6	-139.674	19.8	-92.46	-69.3931	-70.4318		-92.064	-11.508	-86.027	9.254	-45.0863
50.64	-139.674	19.8	-88.583	-69.3931	-69.4625		-92.064	-11.508	-86.027	9.254	-45.0863
50.68	-139.674	20.8	-90.083	-69.3931	-69.5875		-92.064	-11.508	-86.027	9.254	-45.0863
50.72	-139.674	20.8	-88.583	-69.3931	-69.2125		-92.064	-11.508	-86.027	9.254	-45.0863
50.76	-139.674	20.8	-87.706	-69.3931	-68.9933		-92.064	-11.508	-86.027	9.254	-45.0863
50.8	-139.674	20.8	-87.206	-69.3931	-68.8683		-92.064	-11.508	-86.027	9.254	-45.0863
50.84	-138.674	21.8	-89.583	-69.3931	-68.9625		-97.818	-11.508	-86.027	9.254	-46.5247
50.88	-139.674	20.8	-86.206	-69.3931	-68.6183		-92.064	-11.508	-83.15	9.254	-44.367
50.92	-139.674	20.8	-87.206	-69.3931	-68.8683		-92.064	-11.508	-83.15	9.254	-44.367
50.96	-139.674	21.8	-85.206	-69.3931	-68.1183		-92.064	-11.508	-86.027	9.254	-45.0863
51	-139.674	20.8	-89.583	-69.3931	-69.4625		-92.064	-11.508	-83.15	12.131	-43.6478
51.04	-139.674	20.8	-86.706	-69.3931	-68.7433		-92.064	-11.508	-83.15	12.131	-43.6478
51.08	-139.674	21.8	-85.706	-69.3931	-68.2433		-86.3099	-11.508	-83.15	12.131	-42.2092
51.12	-139.674	21.8	-85.706	-69.3931	-68.2433		-92.064	-11.508	-83.15	12.131	-43.6478
51.16	-139.674	21.8	-86.206	-69.3931	-68.3683		-92.064	-11.508	-86.027	12.131	-44.367
51.2	-139.674	21.8	-85.706	-69.3931	-68.2433		-92.064	-11.508	-86.027	12.131	-44.367
51.24	-139.674	21.8	-88.083	-69.3931	-68.8375		-92.064	-11.508	-86.027	12.131	-44.367
51.28	-139.674	21.8	-87.706	-69.3931	-68.7433		-92.064	-11.508	-86.027	12.131	-44.367
51.32	-139.674	21.8	-85.706	-69.3931	-68.2433		-92.064	-5.7541	-86.027	12.131	-42.9285
51.36	-139.674	21.8	-85.206	-68.8931	-67.9933		-92.064	-11.508	-83.15	12.131	-43.6478
51.4	-139.674	21.8	-85.706	-69.3931	-68.2433		-92.064	-11.508	-83.15	12.131	-43.6478
51.44	-139.674	21.8	-87.206	-68.8931	-68.4933		-92.064	-11.508	-86.027	12.131	-44.367
51.48	-139.674	21.8	-85.206	-68.8931	-67.9933		-92.064	-5.7541	-83.15	12.131	-42.2093
51.52	-139.674	21.8	-85.706	-68.8931	-68.1183		-97.818	-11.508	-83.15	12.131	-45.0862
51.56	-139.674	21.8	-87.206	-68.8931	-68.4933		-92.064	-5.7541	-83.15	12.131	-42.2093
51.6	-139.674	21.8	-85.706	-68.3931	-67.9933		-92.064	-5.7541	-86.027	12.131	-42.9285
51.64	-141.674	21.8	-85.206	-68.3931	-68.3683		-92.064	-11.508	-86.027	12.131	-44.367
51.68	-141.674	21.8	-86.706	-68.8931	-68.8683		-92.064	-11.508	-83.15	12.131	-43.6478
51.72	-141.674	21.8	-85.206	-68.8931	-68.4933		-92.064	-11.508	-83.15	12.131	-43.6478
51.76	-139.674	21.8	-85.706	-68.3931	-67.9933		-92.064	-5.7541	-86.027	12.131	-42.9285
51.8	-133.92	21.8	-85.706	-65.516	-65.8355		-92.064	-11.508	-83.15	12.131	-43.6478
51.84	-141.674	21.8	-85.206	-68.3931	-68.3683		-92.064	-11.508	-83.15	12.131	-43.6478
51.88	-141.674	21.8	-82.329	-68.8931	-67.774		-92.064	-11.508	-83.15	12.131	-43.6478
51.92	-141.674	21.8	-86.206	-68.3931	-68.6183		-92.064	-11.508	-83.15	12.131	-43.6478
51.96	-135.92	21.8	-81.829	-66.016	-65.4912		-92.064	-11.508	-83.15	12.131	-43.6478
52	-135.92	21.8	-85.706	-65.516	-66.3355		-92.064	-5.7541	-83.15	12.131	-42.2093
52.04	-141.674	21.8	-82.329	-68.3931	-67.649		-92.064	-5.7541	-83.15	14.508	-41.615
52.08	-141.674	21.8	-85.206	-68.3931	-68.3683		-92.064	-5.7541	-83.15	12.131	-42.2093
52.12	-135.92	21.8	-81.829	-68.3931	-66.0855		-92.064	-5.7541	-83.15	12.131	-42.2093
52.16	-141.674	21.8	-82.829	-68.3931	-67.774		-92.064	-11.508	-83.15	14.508	-43.0535
52.2	-141.674	21.8	-82.329	-65.516	-66.9298		-92.064	-11.508	-86.027	14.508	-43.7728
52.24	-141.674	21.8	-84.706	-68.3931	-68.2433		-92.064	-5.7541	-83.15	12.131	-42.2093
52.28	-141.674	21.8	-85.206	-68.3931	-68.3683		-92.064	-5.7541	-83.15	14.508	-41.615
52.32	-141.674	21.8	-82.329	-65.516	-66.9298		-92.064	-5.7541	-83.15	14.508	-41.615
52.36	-137.674	22.8	-85.206	-65.516	-66.399		-92.064	-5.7541	-83.15	14.508	-41.615
52.4	-137.674	22.8	-82.329	-65.516	-65.6798		-92.064	-5.7541	-83.15	12.131	-42.2093
52.44	-131.92	21.8	-82.329	-65.516	-64.4912		-92.064	-11.508	-83.15	12.131	-43.6478
52.48	-141.674	22.8	-78.452	-68.3931	-66.4298		-92.064	-5.7541	-83.15	14.508	-41.615
52.52	-141.674	22.8	-82.829	-65.516	-66.8048		-92.064	-5.7541	-83.15	12.131	-42.2093
52.56	-131.92	22.8	-82.329	-65.516	-64.2412		-92.064	-5.7541	-83.15	14.508	-41.615
52.6	-131.92	22.8	-81.829	-65.516	-64.1162		-92.064	-11.508	-83.15	12.131	-43.6478
52.64	-131.92	22.8	-82.329	-65.516	-64.2412		-97.818	-5.7541	-83.15	14.508	-43.0535
52.68	-131.92	22.8	-82.329	-65.516	-64.2412		-92.064	-11.508	-83.15	14.508	-43.0535
52.72	-135.92	22.8	-81.829	-65.516	-65.1162		-97.818	-11.508	-83.15	12.131	-45.0862
52.76	-135.92	22.8	-81.829	-65.516	-65.1162		-97.818	-11.508	-83.15	14.508	-44.492
52.8	-135.92	22.8	-79.452	-65.516	-64.522		-97.818	-5.7541	-83.15	14.508	-43.0535
52.84	-135.92	22.8	-81.829	-65.516	-65.1162		-97.818	-5.7541	-83.15	14.508	-43.0535
52.88	-131.92	22.8	-78.952	-65.516	-63.397		-92.064	-5.7541	-83.15	14.508	-41.615
52.92	-135.92	22.8	-79.452	-65.516	-64.522		-92.064	-5.7541	-83.15	14.508	-41.615
52.96	-135.92	22.8	-79.452	-65.516	-64.522		-92.064	-5.7541	-83.15	14.508	-41.615
53	-135.92	22.8	-81.829	-65.516	-65.1162		-92.064	-5.7541	-83.15	14.508	-41.615
53.04	-135.92	22.8	-79.452	-65.516	-64.522		-92.064	-5.7541	-83.15	14.508	-41.615
53.08	-131.92	22.8	-78.952	-65.516	-63.397		-92.064	-5.7541	-83.15	14.508	-41.615
53.12	-135.92	22.8	-79.452	-65.516	-64.522		-92.064	-5.7541	-83.15	14.508	-41.615
53.16	-135.92	22.8	-79.452	-65.516	-64.522		-92.064	-5.7541	-83.15	14.508	-41.615
53.2	-135.92	22.8	-78.952	-65.516	-64.397		-92.064	-5.7541	-83.15	14.508	-41.615
53.24	-135.92	22.8	-78.952	-65.516	-64.397		-92.064	-5.7541	-83.15	14.508	-41.615
53.28	-135.92	22.8	-79.452	-65.516	-64.522		-92.064	-5.7541	-83.15	14.508	-41.615
53.32	-135.92	22.8	-78.952	-65.516	-64.397		-97.818	-5.7541	-83.15	14.508	-43.0535
53.36	-135.92	22.8	-78.452	-65.516	-64.272		-97.818	-5.7541	-83.15	14.508	-43.0535
53.4	-135.92	22.8	-76.075	-65.516	-63.6777		-97.818	-5.7541	-83.15	14.508	-43.0535
53.44	-135.92	22.8	-76.075	-65.516	-63.6777		-97.818	-5.7541	-83.15	14.508	-43.0535
53.48	-135.92	22.8	-78.952	-65.516	-64.397		-97.818	-5.7541	-83.15	14.508	-43.0535
53.52	-134.92	22.8	-78.952	-66.016	-64.272		-97.818	-5.7541	-83.15	14.508	-43.0535
53.56	-135.92	23.8	-76.075	-65.516	-63.4277		-97.818	-5.7541	-80.273	14.508	-42.3343
53.6	-134.92	23.8	-76.075	-65.516	-63.1777		-97.818	-5.7541	-80.273	14.508	-42.3343
53.64	-134.92	23.8	-78.452	-65.516	-63.772		-97.818	-5.7541	-80.273	14.508	-42.3343
53.68	-135.92	23.8	-76.575	-65.516	-63.5527		-97.818	-5.7541	-80.273	14.508	-42.3343
53.72	-135.92	23.8	-76.075	-65.516	-63.4277		-97.818	-5.7541	-83.15	14.508	-43.0535
53.76	-135.92	23.8	-78.952	-66.016	-64.272		-92.064	-5.7541	-80.273	14.508	-40.8958
53.8	-134.92	23.8	-76.075	-65.516	-63.1777		-92.064	-5.7541	-83.15	14.508	-41.615
53.84	-134.92	23.8	-76.075	-65.516	-63.1777		-92.064	-5.7541	-83.15	14.508	-41.615
53.88	-135.92	23.8	-76.075	-65.516	-63.4277		-97.818	-11.5081	-83.15	14.508	-44.492
53.92	-135.92	23.8	-76.075	-65.516	-63.4277		-97.818	-11.5081	-83.15	14.508	-44.492
53.96	-135.92	23.8	-76.075	-65.516	-63.4277		-92.064	-11.5081	-83.15	14.508	-43.0535
54	-135.92	23.8	-75.575	-65.516	-63.3027		-86.31	-11.5081	-83.15	14.508	-41.615
54.04	-135.92	23.8	-76.075	-65.516	-63.4277		-92.064	-11.5081	-83.15	14.508	-43.0535
54.08	-135.92	23.8	-75.575	-65.516	-63.3027		-86.31	-11.5081	-80.273	14.508	-40.8958
54.12	-135.92	23.8	-75.575	-65.516	-63.3027		-86.31	-11.5081	-83.15	14.508	-41.615
54.16	-135.92	23.8	-76.075	-65.016	-63.3027		-86.31	-11.5081	-80.273	14.508	-40.8958
54.2	-135.92	23.8	-76.575	-65.516	-63.5527		-86.31	-11.5081	-77.396	14.508	-40.1765
54.24	-135.92	23.8	-75.575	-65.516	-63.3027		-86.31	-11.5081	-77.396	14.508	-40.1765
54.28	-135.92	23.8	-75.575	-65.516	-63.3027		-86.31	-11.5081	-77.396	14.508	-40.1765
54.32	-135.92	23.8	-76.075	-65.516	-63.4277		-86.31	-11.5081	-80.273	14.508	-40.8958
54.36	-135.92	23.8	-76.075	-65.016	-63.3027		-86.31	-11.5081	-83.15	14.508	-41.615
54.4	-135.92	23.8	-75.575	-65.016	-63.1777		-80.556	-11.5081	-80.273	14.508	-39.4573
54.44	-135.92	25.8	-75.575	-65.016	-62.6777		-80.556	-11.5081	-80.273	14.508	-39.4573
54.48	-135.92	23.8	-75.575	-65.016	-63.1777		-80.556	-11.5081	-80.273	14.508	-39.4573
54.52	-134.92	24.8	-75.575	-65.016	-62.6777		-80.556	-11.5081	-80.273	14.508	-39.4573
54.56	-134.92	21.8	-75.575	-65.016	-63.4277		-86.31	-11.5081	-80.273	14.508	-40.8958
54.6	-134.92	28.8	-75.575	-65.016	-61.6777		-86.31	-11.5081	-80.273	14.508	-40.8958
54.64	-134.92	18.8	-75.575	-65.016	-64.1777		-86.31	-11.5081	-80.273	14.508	-40.8958
54.68	-134.92	16.8	-76.075	-65.016	-64.8027		-86.31	-11.5081	-77.396	14.508	-40.1765
54.72	-134.92	23.8	-75.575	-65.016	-62.9277		-86.31	-11.5081	-80.273	14.508	-40.8958
54.76	-134.92	27.8	-75.575	-65.016	-61.9277		-86.31	-11.5081	-80.273	14.508	-40.8958
54.8	-134.92	17.8	-73.1979	-65.016	-63.8335		-86.31	-11.5081	-80.273	14.508	-40.8958
54.84	-134.92	18.8	-75.575	-65.016	-64.1777		-86.31	-11.5081	-80.273	14.508	-40.8958
54.88	-124.92	22.8	-72.6979	-65.016	-59.9585		-86.31	-11.5081	-80.273	14.508	-40.8958
54.92	-124.92	24.8	-73.1979	-65.016	-59.5835		-86.31	-11.5081	-80.273	14.508	-40.8958
54.96	-124.92	27.8	-76.075	-65.016	-59.5527		-86.31	-11.5081	-80.273	14.508	-40.8958
55	-124.92	24.8	-72.6979	-65.016	-59.4585		-86.31	-11.5081	-80.273	14.508	-40.8958
55.04	-124.92	27.8	-75.575	-65.016	-59.4277		-86.31	-11.5081	-80.273	14.508	-40.8958
55.08	-124.92	24.8	-72.6979	-65.016	-59.4585		-86.31	-11.5081	-80.273	14.508	-40.8958
55.12	-124.92	18.8	-72.6979	-65.016	-60.9585		-86.31	-11.5081	-80.273	14.508	-40.8958
55.16	-124.92	23.8	-75.575	-65.016	-60.4277		-86.31	-11.5081	-77.396	14.508	-40.1765
55.2	-124.92	24.8	-72.6979	-62.139	-58.7392		-86.31	-11.5081	-77.396	14.508	-40.1765
55.24	-124.92	25.8	-72.6979	-62.139	-58.4892		-86.31	-11.5081	-77.396	14.508	-40.1765
55.28	-133.92	23.8	-72.6979	-64.516	-61.8335		-86.31	-11.5081	-80.273	14.508	-40.8958
55.32	-124.92	25.8	-72.6979	-64.516	-59.0835		-86.31	-11.5081	-80.273	14.508	-40.8958
55.36	-124.92	24.8	-72.6979	-64.516	-59.3335		-86.31	-11.5081	-80.273	14.508	-40.8958
55.4	-124.92	24.8	-72.6979	-62.139	-58.7392		-86.31	-11.5081	-80.273	14.508	-40.8958
55.44	-124.92	25.8	-72.6979	-65.016	-59.2085		-86.31	-11.5081	-80.273	14.508	-40.8958
55.48	-124.92	25.8	-72.1979	-65.016	-59.0835		-86.31	-11.5081	-77.396	14.508	-40.1765
55.52	-119.166	25.8	-72.6979	-65.016	-57.77		-86.31	-11.5081	-77.396	14.508	-40.1765
55.56	-119.166	23.8	-72.6979	-65.016	-58.27		-86.31	-11.5081	-77.396	14.508	-40.1765
55.6	-124.92	24.8	-72.6979	-65.016	-59.4585		-86.31	-11.5081	-77.396	14.508	-40.1765
55.64	-124.92	24.8	-72.6979	-65.016	-59.4585		-86.31	-11.5081	-77.396	14.508	-40.1765
55.68	-124.92	26.8	-72.6979	-65.016	-58.9585		-86.31	-11.5081	-77.396	14.508	-40.1765
55.72	-124.92	23.8	-73.1979	-65.016	-59.8335		-86.31	-11.5081	-77.396	14.508	-40.1765
55.76	-124.92	26.8	-72.6979	-62.139	-58.2392		-86.31	-11.5081	-77.396	14.508	-40.1765
55.8	-124.92	24.8	-72.1979	-62.139	-58.6142		-86.31	-11.5081	-77.396	14.508	-40.1765
55.84	-119.166	24.8	-72.6979	-62.139	-57.3007		-86.31	-11.5081	-77.396	14.508	-40.1765
55.88	-119.166	24.8	-72.6979	-65.016	-58.02		-86.31	-11.5081	-80.273	14.508	-40.8958
55.92	-119.166	25.8	-72.6979	-62.139	-57.0507		-86.31	-11.5081	-80.273	14.508	-40.8958
55.96	-119.166	25.8	-72.6979	-62.139	-57.0507		-86.31	-11.5081	-77.396	14.508	-40.1765
56	-119.166	25.8	-72.6979	-62.139	-57.0507		-86.31	-11.5081	-77.396	14.508	-40.1765
56.04	-119.166	24.8	-72.6979	-62.139	-57.3007		-86.31	-11.5081	-77.396	14.508	-40.1765
56.08	-119.166	25.8	-72.6979	-62.139	-57.0507		-86.31	-11.5081	-80.273	14.508	-40.8958
56.12	-128.166	25.8	-72.1979	-62.139	-59.1757		-86.31	-11.5081	-80.273	14.508	-40.8958
56.16	-119.166	25.8	-72.6979	-62.139	-57.0507		-86.31	-17.2621	-77.396	14.508	-41.615
56.2	-119.166	24.8	-72.6979	-62.139	-57.3007		-86.31	-17.2621	-77.396	14.508	-41.615
56.24	-119.166	25.8	-69.821	-62.139	-56.3315		-86.31	-17.2621	-80.273	14.508	-42.3343
56.28	-119.166	25.8	-69.321	-64.516	-56.8008		-86.31	-17.2621	-80.273	14.508	-42.3343
56.32	-119.166	25.8	-72.6979	-67.393	-58.3642		-86.31	-17.2621	-80.273	14.508	-42.3343
56.36	-119.166	25.8	-69.821	-65.016	-57.0508		-86.31	-17.2621	-80.273	14.508	-42.3343
56.4	-119.166	27.8	-69.321	-65.016	-56.4258		-86.31	-17.2621	-80.273	14.508	-42.3343
56.44	-119.166	25.8	-69.321	-65.016	-56.9258		-86.31	-17.2621	-80.273	14.508	-42.3343
56.48	-119.166	25.8	-69.821	-65.016	-57.0508		-86.31	-17.2621	-80.273	14.508	-42.3343
56.52	-119.166	26.8	-72.1979	-65.016	-57.395		-86.31	-17.2621	-80.273	14.508	-42.3343
56.56	-119.166	25.8	-69.321	-64.516	-56.8008		-86.31	-17.2621	-77.396	14.508	-41.615
56.6	-119.166	25.8	-69.821	-64.516	-56.9258		-86.31	-17.2621	-80.273	14.508	-42.3343
56.64	-128.166	24.8	-69.321	-64.516	-59.3008		-86.31	-17.2621	-77.396	14.508	-41.615
56.68	-119.166	25.8	-69.321	-64.516	-56.8008		-86.31	-17.2621	-77.396	14.508	-41.615
56.72	-119.166	26.8	-69.821	-64.516	-56.6758		-86.31	-17.2621	-74.519	14.508	-40.8958
56.76	-119.166	26.8	-69.321	-64.516	-56.5508		-86.31	-17.2621	-77.396	14.508	-41.615
56.8	-128.166	26.8	-69.321	-64.516	-58.8008		-86.31	-17.2621	-74.519	14.508	-40.8958
56.84	-128.166	27.8	-69.321	-64.516	-58.5508		-86.31	-17.2621	-74.519	14.508	-40.8958
56.88	-128.166	26.8	-69.321	-64.516	-58.8008		-80.556	-17.2621	-80.273	14.508	-40.8958
56.92	-128.166	25.8	-69.321	-64.516	-59.0508		-80.556	-17.2621	-80.273	14.508	-40.8958
56.96	-128.166	27.8	-69.821	-64.516	-58.6758		-80.556	-17.2621	-77.3959	14.508	-40.1765
57	-128.166	26.8	-69.321	-64.516	-58.8008		-80.556	-17.2621	-74.519	14.508	-39.4573
57.04	-128.166	26.8	-68.821	-64.516	-58.6758		-80.556	-17.2621	-80.273	14.508	-40.8958
57.08	-119.166	26.8	-69.321	-64.516	-56.5508		-80.556	-17.2621	-74.519	14.508	-39.4573
57.12	-119.166	26.8	-69.821	-64.516	-56.6758		-80.556	-17.2621	-77.3959	14.508	-40.1765
57.16	-128.166	26.8	-68.821	-64.516	-58.6758		-80.556	-17.2621	-77.396	14.508	-40.1765
57.2	-119.166	26.8	-69.321	-64.516	-56.5508		-80.556	-17.2621	-77.396	14.508	-40.1765
57.24	-119.166	27.8	-69.321	-64.516	-56.3008		-80.556	-17.2621	-74.519	14.508	-39.4573
57.28	-128.166	26.8	-68.821	-64.516	-58.6758		-80.556	-17.2621	-77.396	14.508	-40.1765
57.32	-119.166	26.8	-69.321	-64.516	-56.5508		-80.556	-17.2621	-74.519	14.508	-39.4573
57.36	-119.166	26.8	-69.321	-64.516	-56.5508		-80.556	-17.2621	-74.519	14.508	-39.4573
57.4	-128.166	26.8	-69.321	-64.516	-58.8008		-80.556	-17.2621	-77.396	14.508	-40.1765
57.44	-128.166	27.8	-68.821	-64.516	-58.4258		-80.556	-17.2621	-80.273	14.508	-40.8958
57.48	-128.166	26.8	-69.321	-64.516	-58.8008		-80.556	-17.2621	-74.519	14.508	-39.4573
57.52	-128.166	26.8	-69.321	-64.516	-58.8008		-80.556	-17.2621	-77.396	14.508	-40.1765
57.56	-128.166	25.8	-69.321	-64.516	-59.0508		-80.556	-17.2621	-74.519	14.508	-39.4573
57.6	-128.166	27.8	-69.321	-64.516	-58.5508		-80.556	-17.2621	-74.519	14.508	-39.4573
57.64	-128.166	25.8	-68.821	-64.516	-58.9258		-80.556	-17.2621	-74.519	14.508	-39.4573
57.68	-128.166	27.8	-68.821	-64.516	-58.4258		-80.556	-17.2621	-77.396	14.508	-40.1765
57.72	-128.166	26.8	-69.321	-64.516	-58.8008		-80.556	-17.2621	-77.396	14.508	-40.1765
57.76	-128.166	27.8	-69.321	-64.516	-58.5508		-80.556	-17.2621	-77.396	14.508	-40.1765
57.8	-128.166	26.8	-68.821	-64.516	-58.6758		-80.556	-17.2621	-77.396	14.508	-40.1765
57.84	-128.166	26.8	-69.321	-64.516	-58.8008		-80.556	-17.2621	-77.396	14.508	-40.1765
57.88	-128.166	26.8	-69.321	-64.516	-58.8008		-80.556	-17.2621	-77.396	14.508	-40.1765
57.92	-128.166	27.8	-68.821	-64.516	-58.4258		-80.556	-17.2621	-77.396	14.508	-40.1765
57.96	-128.166	27.8	-65.944	-64.516	-57.7065		-80.556	-17.2621	-77.396	14.508	-40.1765
58	-127.166	26.8	-69.321	-64.516	-58.5508		-80.556	-17.2621	-74.519	14.508	-39.4573
58.04	-128.166	27.8	-68.821	-64.516	-58.4258		-80.556	-17.2621	-77.396	14.508	-40.1765
58.08	-128.166	26.8	-68.821	-64.516	-58.6758		-80.556	-17.2621	-74.519	14.508	-39.4573
58.12	-128.166	27.8	-65.944	-64.516	-57.7065		-80.556	-17.2621	-77.396	14.508	-40.1765
58.16	-128.166	27.8	-65.944	-64.516	-57.7065		-80.556	-23.0161	-77.396	14.508	-41.615
58.2	-128.166	27.8	-65.944	-64.516	-57.7065		-80.556	-23.0161	-74.519	14.508	-40.8958
58.24	-128.166	27.8	-65.944	-64.516	-57.7065		-80.556	-23.0161	-74.519	14.508	-40.8958
58.28	-128.166	26.8	-65.944	-64.516	-57.9565		-80.556	-23.0161	-77.396	14.508	-41.615
58.32	-127.166	27.8	-65.944	-64.516	-57.4565		-80.556	-23.0161	-80.273	14.508	-42.3343
58.36	-127.166	27.8	-65.944	-64.516	-57.4565		-80.556	-23.0161	-77.396	14.508	-41.615
58.4	-127.166	27.8	-65.944	-64.516	-57.4565		-80.556	-23.0161	-74.519	14.508	-40.8958
58.44	-127.166	27.8	-65.944	-64.516	-57.4565		-80.556	-23.0161	-77.396	14.508	-41.615
58.48	-127.166	27.8	-65.944	-64.516	-57.4565		-80.556	-23.0161	-77.3959	14.508	-41.615
58.52	-128.166	27.8	-65.944	-64.516	-57.7065		-80.556	-23.0161	-74.519	14.508	-40.8958
58.56	-128.166	27.8	-65.944	-64.016	-57.5815		-80.556	-23.0161	-77.396	14.508	-41.615
58.6	-127.166	27.8	-65.944	-64.516	-57.4565		-80.556	-23.0161	-74.519	14.508	-40.8958
58.64	-127.166	27.8	-65.944	-64.016	-57.3315		-80.556	-23.0161	-74.519	14.508	-40.8958
58.68	-127.166	27.8	-65.944	-64.016	-57.3315		-80.556	-23.0161	-74.519	14.508	-40.8958
58.72	-127.166	27.8	-65.944	-64.516	-57.4565		-80.556	-23.0161	-74.519	14.508	-40.8958
58.76	-128.166	27.8	-65.944	-64.516	-57.7065		-80.556	-23.0161	-74.519	14.508	-40.8958
58.8	-128.166	26.8	-65.944	-64.516	-57.9565		-80.556	-23.0161	-74.519	12.131	-41.49
58.84	-127.166	27.8	-65.944	-64.016	-57.3315		-80.556	-23.0161	-74.519	14.508	-40.8958
58.88	-127.166	27.8	-65.944	-64.516	-57.4565		-80.556	-23.0161	-71.642	14.508	-40.1765
58.92	-128.166	27.8	-65.944	-64.016	-57.5815		-80.556	-23.0161	-74.519	14.508	-40.8958
58.96	-128.166	27.8	-65.944	-64.016	-57.5815		-80.556	-23.0161	-74.519	14.508	-40.8958
59	-127.166	26.8	-65.444	-63.516	-57.3315		-80.556	-23.0161	-74.519	14.508	-40.8958
59.04	-127.166	27.8	-65.444	-63.516	-57.0815		-80.556	-23.0161	-74.519	14.508	-40.8958
59.08	-127.166	27.8	-65.944	-64.016	-57.3315		-80.556	-23.0161	-77.396	14.508	-41.615
59.12	-127.166	27.8	-65.944	-64.016	-57.3315		-80.556	-23.0161	-74.519	14.508	-40.8958
59.16	-127.166	27.8	-65.944	-63.516	-57.2065		-80.556	-23.0161	-77.396	14.508	-41.615
59.2	-127.166	27.8	-62.567	-63.516	-56.3622		-80.556	-23.0161	-74.519	14.508	-40.8958
59.24	-127.166	27.8	-65.444	-63.516	-57.0815		-80.556	-23.0161	-74.519	14.508	-40.8958
59.28	-127.166	27.8	-65.444	-63.516	-57.0815		-80.556	-23.0161	-71.642	14.508	-40.1765
59.32	-127.166	27.8	-62.567	-61.139	-55.768		-80.556	-23.0161	-74.519	14.508	-40.8958
59.36	-127.166	27.8	-63.067	-61.139	-55.893		-80.556	-23.0161	-74.519	14.508	-40.8958
59.4	-127.166	27.8	-65.444	-57.762	-55.643		-80.556	-23.0161	-77.396	12.131	-42.2093
59.44	-127.166	27.8	-62.567	-57.762	-54.9237		-80.556	-23.0161	-77.396	14.508	-41.615
59.48	-127.166	27.8	-62.567	-55.385	-54.3295		-80.556	-23.0161	-74.519	14.508	-40.8958
59.52	-127.166	27.8	-62.567	-52.008	-53.4852		-80.556	-23.0161	-74.519	14.508	-40.8958
59.56	-127.166	27.8	-62.567	-49.631	-52.891		-80.556	-23.0161	-71.642	15.008	-40.0515
59.6	-127.166	27.8	-65.444	-46.754	-52.891		-80.556	-23.0161	-74.519	15.008	-40.7708
59.64	-127.166	27.8	-62.567	-43.877	-51.4525		-80.556	-23.0161	-74.519	20.262	-39.4573
59.68	-127.166	28.8	-62.567	-41	-50.4832		-80.556	-23.0161	-77.396	20.262	-40.1765
59.72	-127.166	27.8	-62.567	-34.746	-49.1697		-80.556	-23.0161	-74.519	23.139	-38.738
59.76	-127.166	28.8	-62.567	-26.115	-46.762		-80.556	-23.0161	-71.642	26.016	-37.2995
59.8	-127.166	27.8	-58.69	22.794	-33.8155		-80.556	-23.0161	-68.765	26.516	-36.4553
59.84	-127.166	28.8	-46.559	25.671	-29.8135		-80.556	-23.0161	-60.134	32.27	-32.859
59.88	-127.166	31.8	-26.7969	30.925	-22.8095		-80.556	-23.0161	-48.6259	35.147	-29.2628
59.92	-127.166	36.8	-10.412	34.302	-16.619		-69.0479	-23.0161	-42.872	38.024	-24.228
59.96	-117.166	41.8	-3.158	36.679	-10.4613		-69.0479	-23.0161	-37.118	41.401	-21.9452
60	-109.412	65.8	3.096	36.679	-0.959287		-63.294	-23.0161	-34.241	47.655	-18.224
60.04	-101.658	65.8	6.473	39.556	2.54275		-63.294	-23.0161	-31.364	56.286	-15.347
60.08	-93.9041	66.8	10.35	40.056	5.82547		-57.54	-17.2621	-31.364	56.286	-12.47
60.12	-79.1499	66.8	10.35	39.556	9.38902		-57.54	-17.2621	-25.6101	56.286	-11.0315
60.16	-75.1499	67.8	13.727	40.056	11.6083		-51.786	-11.5081	-22.733	56.286	-7.43528
60.2	-66.396	67.8	14.227	40.056	13.9218		-51.786	-11.5081	-16.9789	56.286	-5.99676
60.24	-65.396	67.8	17.1041	41.056	15.141		-51.786	-5.7541	-11.225	58.663	-2.52553
60.28	-64.396	67.8	17.1041	41.556	15.516		-51.786	-0.0001	0.283	58.663	1.78997
60.32	-63.396	67.8	20.481	42.056	16.7353		-51.786	5.7539	11.791	58.663	6.10547
60.36	-62.396	67.8	20.481	42.056	16.9853		-46.032	11.5079	20.422	61.0401	11.7345
60.4	-62.396	67.8	20.481	45.433	17.8295		-46.032	17.2619	23.299	63.4171	14.4865
60.44	-62.396	67.8	20.981	45.433	17.9545		-46.032	28.77	26.176	63.4171	18.0828
60.48	-55.6421	67.8	20.981	44.933	19.518		-40.278	40.278	29.053	63.4171	23.1175
60.52	-55.6421	67.8	23.858	44.933	20.2372		-40.278	40.278	31.9299	63.4171	23.8367
60.56	-55.6421	68.8	24.358	44.933	20.6122		-34.524	46.032	34.807	65.794	28.0273
60.6	-54.6421	67.8	24.358	45.433	20.7372		-28.77	46.032	34.807	65.794	29.4658
60.64	-54.6421	68.8	24.358	45.433	20.9872		-28.77	46.032	34.807	65.794	29.4658
60.68	-54.6421	68.8	24.358	45.433	20.9872		-28.77	51.786	37.684	65.794	31.6235
60.72	-54.6421	68.8	24.358	45.433	20.9872		-28.77	51.786	37.684	66.294	31.7485
60.76	-54.6421	68.8	24.358	45.433	20.9872		-28.77	51.786	37.684	65.794	31.6235
60.8	-53.6421	68.8	27.235	45.433	21.9565		-28.77	51.786	40.561	65.794	32.3428
60.84	-53.6421	68.8	27.735	45.433	22.0815		-28.77	51.786	37.684	66.294	31.7485
60.88	-53.6421	68.8	27.735	45.433	22.0815		-23.016	51.786	43.438	65.794	34.5005
60.92	-53.6421	68.8	27.735	45.433	22.0815		-23.016	51.786	43.438	66.294	34.6255
60.96	-53.6421	68.8	27.735	45.433	22.0815		-17.262	57.54	43.438	66.294	37.5025
61	-53.6421	68.8	28.235	45.433	22.2065		-17.262	57.54	43.438	66.294	37.5025
61.04	-53.6421	68.8	27.735	45.433	22.0815		-17.262	63.294	43.438	66.294	38.941
61.08	-52.6421	68.8	28.235	45.433	22.4565		-5.754	63.294	43.438	66.294	41.818
61.12	-52.6421	68.8	28.235	45.433	22.4565		-11.508	63.294	46.315	66.294	41.0987
61.16	-52.6421	68.8	28.235	45.433	22.4565		-5.754	63.294	43.438	66.294	41.818
61.2	-46.8879	68.8	28.235	45.433	23.895		-5.754	63.294	46.315	66.294	42.5372
61.24	-46.8879	68.8	28.235	45.933	24.02		-5.754	63.294	46.315	66.294	42.5372
61.28	-46.8879	68.8	31.1121	45.433	24.6143		0	63.294	49.192	66.294	44.695
61.32	-46.8879	68.8	31.1121	45.933	24.7393		0	63.294	46.315	66.294	43.9757
61.36	-46.8879	68.8	31.1121	45.933	24.7393		0	63.294	49.192	66.294	44.695
61.4	-46.8879	68.8	31.1121	45.433	24.6143		0	63.294	49.192	66.294	44.695
61.44	-45.8879	68.8	31.1121	45.933	24.9893		0	63.294	49.192	66.294	44.695
61.48	-45.8879	68.8	31.6121	45.933	25.1143		0	63.294	49.192	66.294	44.695
61.52	-45.8879	68.8	31.1121	45.933	24.9893		0	63.294	49.192	66.294	44.695
61.56	-45.8879	68.8	31.6121	45.933	25.1143		5.754	63.294	49.192	66.294	46.1335
61.6	-45.8879	68.8	31.6121	45.933	25.1143		5.754	63.294	49.192	66.294	46.1335
61.64	-45.8879	68.8	31.6121	48.81	25.8335		5.754	63.294	49.192	66.294	46.1335
61.68	-45.8879	68.8	31.6121	45.933	25.1143		11.508	63.294	49.192	68.671	48.1662
61.72	-44.8879	68.8	31.6121	48.81	26.0835		11.508	63.294	49.192	66.294	47.572
61.76	-44.8879	68.8	34.489	48.81	26.8028		5.754	63.294	49.192	66.294	46.1335
61.8	-44.8879	68.8	34.489	48.81	26.8028		11.508	63.294	49.192	68.671	48.1662
61.84	-44.8879	68.8	34.489	48.81	26.8028		11.508	63.294	49.192	66.294	47.572
61.88	-44.8879	68.8	34.489	49.31	26.9278		11.508	63.294	49.192	68.671	48.1662
61.92	-44.8879	68.8	34.489	49.31	26.9278		11.508	63.294	49.192	68.671	48.1662
61.96	-44.8879	68.8	34.489	49.31	26.9278		11.508	63.294	49.192	68.671	48.1662
62	-44.8879	68.8	34.989	49.31	27.0528		11.508	63.294	49.192	68.671	48.1662
62.04	-44.8879	68.8	34.489	49.31	26.9278		11.508	63.294	52.069	68.671	48.8855
62.08	-44.8879	68.8	34.489	49.31	26.9278		11.508	63.294	49.192	68.671	48.1662
62.12	-44.8879	68.8	34.989	49.31	27.0528		11.508	63.294	54.9461	68.671	49.6048
62.16	-44.8879	68.8	34.489	49.31	26.9278		17.262	63.294	54.9461	68.671	51.0433
62.2	-44.8879	68.8	34.989	49.31	27.0528		17.262	63.294	49.192	68.671	49.6047
62.24	-44.8879	68.8	34.989	49.31	27.0528		23.016	63.294	52.069	66.294	51.1683
62.28	-44.8879	68.8	37.866	49.31	27.772		23.016	63.294	54.9461	68.671	52.4818
62.32	-44.8879	68.8	34.989	49.31	27.0528		23.016	63.294	54.9461	68.671	52.4818
62.36	-44.8879	68.8	34.989	49.31	27.0528		23.016	63.294	52.069	68.671	51.7625
62.4	-44.8879	68.8	34.989	49.31	27.0528		23.016	63.294	54.9461	68.671	52.4818
62.44	-44.8879	68.8	34.989	49.31	27.0528		23.016	63.294	54.9461	68.671	52.4818
62.48	-44.8879	68.8	37.866	49.31	27.772		23.016	63.294	54.9461	68.671	52.4818
62.52	-39.134	68.8	34.989	49.31	28.4913		23.016	63.294	54.9461	68.671	52.4818
62.56	-39.134	68.8	37.866	49.31	29.2105		23.016	63.294	54.9461	68.671	52.4818
62.6	-44.8879	68.8	37.866	49.31	27.772		23.016	63.294	54.9461	68.671	52.4818
62.64	-44.8879	68.8	37.866	49.31	27.772		23.016	63.294	54.9461	68.671	52.4818
62.68	-44.8879	68.8	37.866	49.31	27.772		23.016	63.294	54.9461	68.671	52.4818
62.72	-44.8879	68.8	37.866	49.31	27.772		23.016	63.294	54.9461	68.671	52.4818
62.76	-39.134	68.8	38.366	52.1869	30.0547		23.016	63.294	54.9461	68.671	52.4818
62.8	-39.134	68.8	38.366	49.31	29.3355		23.016	63.294	54.9461	68.671	52.4818
62.84	-44.8879	68.8	38.366	49.31	27.897		23.016	63.294	54.9461	68.671	52.4818
62.88	-44.8879	68.8	38.366	49.31	27.897		23.016	63.294	54.9461	68.671	52.4818
62.92	-44.8879	68.8	38.366	49.31	27.897		23.016	63.294	54.9461	68.671	52.4818
62.96	-39.134	68.8	38.366	52.1869	30.0547		23.016	63.294	54.9461	68.671	52.4818
63	-44.8879	68.8	38.366	52.1869	28.6163		23.016	63.294	54.9461	68.671	52.4818
63.04	-39.134	68.8	38.366	52.1869	30.0547		23.016	63.294	54.9461	68.671	52.4818
63.08	-39.134	68.8	38.366	52.1869	30.0547		23.016	63.294	54.9461	68.671	52.4818
63.12	-44.8879	68.8	38.366	52.1869	28.6163		23.016	63.294	54.9461	68.671	52.4818
63.16	-39.134	68.8	38.366	52.1869	30.0547		23.016	63.294	54.9461	68.671	52.4818
63.2	-39.134	68.8	38.366	52.1869	30.0547		23.016	63.294	54.9461	68.671	52.4818
63.24	-39.134	68.8	38.366	52.1869	30.0547		23.016	63.294	54.9461	68.671	52.4818
63.28	-39.134	68.8	38.366	52.1869	30.0547		23.016	63.294	54.9461	68.671	52.4818
63.32	-39.134	68.8	38.366	52.1869	30.0547		23.016	63.294	54.9461	68.671	52.4818
63.36	-39.134	69.8	38.366	52.1869	30.3047		23.016	63.294	54.9461	68.671	52.4818
63.4	-39.134	68.8	38.366	52.1869	30.0547		23.016	63.294	54.9461	68.671	52.4818
63.44	-39.134	68.8	38.366	52.6869	30.1797		23.016	63.294	54.9461	68.671	52.4818
63.48	-39.134	68.8	38.366	49.81	29.4605		23.016	63.294	54.9461	68.671	52.4818
63.52	-39.134	68.8	38.366	52.1869	30.0547		23.016	63.294	54.9461	68.671	52.4818
63.56	-39.134	68.8	38.366	52.6869	30.1797		23.016	69.048	54.9461	68.671	53.9203
63.6	-39.134	68.8	38.366	52.1869	30.0547		23.016	69.048	57.823	68.671	54.6395
63.64	-39.134	68.8	41.243	52.1869	30.774		23.016	69.048	57.823	68.671	54.6395
63.68	-39.134	69.8	38.366	52.1869	30.3047		23.016	69.048	57.823	68.671	54.6395
63.72	-39.134	68.8	38.366	52.1869	30.0547		23.016	69.048	57.823	68.671	54.6395
63.76	-39.134	69.8	38.866	52.6869	30.5547		23.016	69.048	57.8231	68.671	54.6395
63.8	-39.134	69.8	41.743	52.6869	31.274		23.016	69.048	57.823	68.671	54.6395
63.84	-39.134	69.8	38.366	52.6869	30.4297		23.016	69.048	54.9461	68.671	53.9203
63.88	-39.134	69.8	38.866	52.6869	30.5547		23.016	69.048	57.823	68.671	54.6395
63.92	-39.134	69.8	41.743	52.6869	31.274		23.016	69.048	57.823	68.671	54.6395
63.96	-39.134	69.8	41.743	52.6869	31.274		17.262	69.048	60.7	68.671	53.9203
64	-39.134	69.8	41.743	52.6869	31.274		17.262	69.048	60.7	68.671	53.9203
64.04	-39.134	69.8	41.743	52.6869	31.274		11.508	69.048	57.823	68.671	51.7625
64.08	-39.134	69.8	41.743	55.5639	31.9932		11.508	74.802	60.7	68.671	53.9203
64.12	-39.134	69.8	41.743	55.5639	31.9932		11.508	74.802	57.823	68.671	53.201
64.16	-39.134	69.8	41.743	55.5639	31.9932		11.508	74.802	60.7	68.671	53.9203
64.2	-39.134	69.8	41.743	55.5639	31.9932		11.508	74.802	60.7	68.671	53.9203
64.24	-39.134	69.8	41.743	55.5639	31.9932		11.508	74.802	60.7	68.671	53.9203
64.28	-39.134	69.8	41.743	55.5639	31.9932		11.508	74.802	60.7	68.671	53.9203
64.32	-39.134	69.8	41.743	55.5639	31.9932		11.508	74.802	60.7	68.671	53.9203
64.36	-39.134	69.8	41.743	55.5639	31.9932		11.508	80.556	60.7	68.671	55.3588
64.4	-39.134	69.8	41.743	55.5639	31.9932		11.508	80.556	60.7	68.671	55.3588
64.44	-39.134	69.8	41.743	55.5639	31.9932		11.508	80.556	60.7	68.671	55.3588
64.48	-39.134	69.8	41.743	55.5639	31.9932		11.508	80.556	60.7	68.671	55.3588
64.52	-39.134	69.8	41.743	55.5639	31.9932		11.508	80.556	60.7	68.671	55.3588
64.56	-39.134	69.8	41.743	55.5639	31.9932		11.508	80.556	60.7	68.671	55.3588
64.6	-39.134	69.8	41.743	55.5639	31.9932		11.508	80.556	60.7	68.671	55.3588
64.64	-39.134	69.8	41.743	55.5639	31.9932		11.508	80.556	60.7	68.671	55.3588
64.68	-39.134	69.8	41.743	55.5639	31.9932		11.508	80.556	60.7	68.671	55.3588
64.72	-39.134	69.8	41.743	55.5639	31.9932		11.508	80.556	60.7	68.671	55.3588
64.76	-39.134	69.8	41.743	55.5639	31.9932		11.508	80.556	60.7	68.671	55.3588
64.8	-39.134	69.8	41.743	55.5639	31.9932		11.508	80.556	60.7	68.671	55.3588
64.84	-39.134	69.8	41.743	55.5639	31.9932		11.508	86.3099	60.7	68.671	56.7972
64.88	-39.134	69.8	41.743	55.5639	31.9932		11.508	86.3099	60.7	68.671	56.7972
64.92	-39.134	69.8	41.743	55.5639	31.9932		11.508	80.556	60.7	68.671	55.3588
64.96	-39.134	69.8	41.743	55.5639	31.9932		11.508	80.556	60.7	68.671	55.3588
65	-39.134	69.8	41.743	55.5639	31.9932		11.508	80.556	60.7	68.671	55.3588
65.04	-39.134	69.8	42.243	55.5639	32.1182		11.508	80.556	60.7	68.671	55.3588
65.08	-39.134	69.8	41.743	55.5639	31.9932		11.508	80.556	60.7	68.671	55.3588
65.12	-39.134	69.8	41.743	55.5639	31.9932		11.508	86.3099	60.7	68.671	56.7972
65.16	-39.134	69.8	42.243	55.5639	32.1182		11.508	80.556	60.7	68.671	55.3588
65.2	-39.134	69.8	42.243	55.5639	32.1182		11.508	86.3099	60.7	68.671	56.7972
65.24	-39.134	69.8	42.243	55.5639	32.1182		11.508	86.3099	60.7	68.671	56.7972
65.28	-39.134	69.8	41.743	55.5639	31.9932		11.508	86.3099	60.7	68.671	56.7972
65.32	-39.134	69.8	42.243	55.5639	32.1182		11.508	80.556	60.7	68.671	55.3588
65.36	-39.134	69.8	42.243	55.5639	32.1182		11.508	86.3099	60.7	68.671	56.7972
65.4	-39.134	69.8	42.243	55.5639	32.1182		11.508	86.3099	60.7	68.671	56.7972
65.44	-39.134	69.8	42.243	55.5639	32.1182		11.508	86.3099	60.7	71.0481	57.3915
65.48	-39.134	69.8	42.243	55.5639	32.1182		11.508	86.3099	60.7	68.671	56.7972
65.52	-39.134	69.8	42.243	55.5639	32.1182		11.508	86.3099	60.7	68.671	56.7972
65.56	-39.134	69.8	42.243	55.5639	32.1182		11.508	86.3099	60.7	69.171	56.9222
65.6	-39.134	69.8	45.12	55.5639	32.8375		11.508	80.556	60.7	68.671	55.3588
65.64	-39.134	69.8	42.243	55.5639	32.1182		11.508	86.3099	60.7	68.671	56.7972
65.68	-39.134	69.8	45.12	58.441	33.5568		11.508	86.3099	60.7	68.671	56.7972
65.72	-39.134	69.8	42.243	55.5639	32.1182		11.508	86.3099	60.7	68.671	56.7972
65.76	-39.134	69.8	42.243	55.5639	32.1182		11.508	80.556	60.7	68.671	55.3588
65.8	-39.134	69.8	45.12	58.441	33.5568		11.508	86.3099	60.7	68.671	56.7972
65.84	-39.134	69.8	42.243	55.5639	32.1182		11.508	86.3099	60.7	71.0481	57.3915
65.88	-39.134	69.8	42.243	55.5639	32.1182		11.508	86.3099	60.7	68.671	56.7972
65.92	-39.134	69.8	45.12	58.441	33.5568		11.508	86.3099	60.7	68.671	56.7972
65.96	-39.134	69.8	45.12	55.5639	32.8375		11.508	86.3099	60.7	68.671	56.7972
66	-39.134	69.8	45.12	58.441	33.5568		11.508	86.3099	60.7	68.671	56.7972
66.04	-39.134	69.8	45.12	58.441	33.5568		11.508	86.3099	60.7	68.671	56.7972
66.08	-39.134	69.8	42.243	55.5639	32.1182		11.508	86.3099	60.7	68.671	56.7972
66.12	-39.134	69.8	45.12	58.441	33.5568		11.508	86.3099	60.7	68.671	56.7972
66.16	-39.134	69.8	45.12	58.441	33.5568		11.508	86.3099	60.7	71.0481	57.3915
66.2	-39.134	69.8	42.243	58.441	32.8375		11.508	86.3099	60.7	68.671	56.7972
66.24	-39.134	69.8	42.243	58.441	32.8375		11.508	86.3099	60.7	68.671	56.7972
66.28	-39.134	69.8	42.243	58.941	32.9625		11.508	86.3099	60.7	68.671	56.7972
66.32	-39.134	69.8	42.243	58.441	32.8375		11.508	86.3099	60.7	68.671	56.7972
66.36	-39.134	69.8	45.12	58.441	33.5568		11.508	86.3099	60.7	68.671	56.7972
66.4	-39.134	69.8	45.12	58.441	33.5568		11.508	86.3099	60.7	68.671	56.7972
66.44	-39.134	69.8	45.12	58.441	33.5568		11.508	86.3099	60.7	68.671	56.7972
66.48	-37.134	69.8	45.12	58.441	34.0568		11.508	86.3099	60.7	71.0481	57.3915
66.52	-37.134	69.8	45.12	58.441	34.0568		11.508	86.3099	60.7	68.671	56.7972
66.56	-39.134	69.8	45.12	58.441	33.5568		11.508	86.3099	60.7	68.671	56.7972
66.6	-39.134	69.8	42.243	58.441	32.8375		11.508	86.3099	63.577	71.0481	58.1107
66.64	-39.134	69.8	45.12	58.441	33.5568		11.508	86.3099	60.7	68.671	56.7972
66.68	-37.134	69.8	45.12	58.441	34.0568		11.508	86.3099	60.7	71.0481	57.3915
66.72	-42.134	69.8	45.12	58.441	32.8068		11.508	86.3099	60.7	68.671	56.7972
66.76	-39.134	69.8	45.12	58.441	33.5568		17.262	86.3099	60.7	71.0481	58.83
66.8	-37.134	69.8	45.62	58.441	34.1818		17.262	86.3099	60.7	71.0481	58.83
66.84	-37.134	69.8	45.12	58.441	34.0568		23.016	86.3099	60.7	68.671	59.6742
66.88	-42.134	69.8	45.12	58.441	32.8068		23.016	86.3099	60.7	71.0481	60.2685
66.92	-41.134	69.8	45.62	58.441	33.1818		23.016	86.3099	60.7	71.0481	60.2685
66.96	-42.134	69.8	45.62	58.441	32.9318		23.016	86.3099	63.577	71.0481	60.9877
67	-37.134	69.8	45.62	58.941	34.3068		23.016	86.3099	63.577	68.671	60.3935
67.04	-42.134	69.8	45.62	58.441	32.9318		23.016	86.3099	60.7	68.671	59.6742
67.08	-42.134	69.8	45.62	58.441	32.9318		23.016	86.3099	63.577	68.671	60.3935
67.12	-37.134	69.8	45.62	58.441	34.1818		23.016	86.3099	63.577	71.0481	60.9877
67.16	-37.134	69.8	45.62	58.441	34.1818		23.016	86.3099	63.577	68.671	60.3935
67.2	-41.134	69.8	45.62	58.941	33.3068		23.016	86.3099	63.577	71.0481	60.9877
67.24	-41.134	69.8	45.62	58.441	33.1818		23.016	86.3099	63.577	69.171	60.5185
67.28	-37.134	69.8	45.62	58.441	34.1818		23.016	86.3099	63.577	71.0481	60.9877
67.32	-41.134	69.8	45.62	58.441	33.1818		23.016	86.3099	63.577	71.0481	60.9877
67.36	-41.134	69.8	45.62	58.441	33.1818		23.016	86.3099	63.577	71.0481	60.9877
67.4	-41.134	69.8	45.62	58.441	33.1818		23.016	86.3099	63.577	71.0481	60.9877
67.44	-41.134	69.8	45.62	58.441	33.1818		23.016	86.3099	63.577	71.0481	60.9877
67.48	-37.134	69.8	45.62	58.441	34.1818		23.016	86.3099	63.577	68.671	60.3935
67.52	-41.134	69.8	45.62	58.441	33.1818		23.016	86.3099	63.577	71.0481	60.9877
67.56	-41.134	69.8	45.62	58.441	33.1818		23.016	86.3099	63.577	71.5481	61.1127
67.6	-41.134	69.8	45.62	58.441	33.1818		23.016	86.3099	63.577	71.0481	60.9877
67.64	-41.134	69.8	45.62	58.441	33.1818		23.016	86.3099	63.577	71.0481	60.9877
67.68	-41.134	69.8	45.62	58.441	33.1818		23.016	86.3099	63.577	71.0481	60.9877
67.72	-41.134	69.8	45.62	58.941	33.3068		23.016	86.3099	63.577	71.0481	60.9877
67.76	-41.134	69.8	45.62	55.564	32.4625		23.016	86.3099	63.577	71.0481	60.9877
67.8	-41.134	69.8	45.62	56.064	32.5875		23.016	86.3099	63.577	71.0481	60.9877
67.84	-41.134	69.8	45.62	56.064	32.5875		23.016	86.3099	63.577	71.0481	60.9877
67.88	-41.134	69.8	45.62	55.564	32.4625		23.016	86.3099	63.577	71.0481	60.9877
67.92	-41.134	69.8	45.62	55.564	32.4625		23.016	86.3099	63.577	71.0481	60.9877
67.96	-41.134	69.8	45.62	56.064	32.5875		23.016	86.3099	63.577	71.5481	61.1127
68	-41.134	69.8	45.62	55.564	32.4625		23.016	86.3099	63.577	68.671	60.3935
68.04	-41.134	69.8	45.62	56.064	32.5875		28.77	86.3099	63.577	71.0481	62.4262
68.08	-41.134	69.8	45.62	55.564	32.4625		28.77	86.3099	63.577	71.0481	62.4262
68.12	-41.134	69.8	45.62	55.564	32.4625		28.77	86.3099	63.577	71.0481	62.4262
68.16	-41.134	69.8	45.62	56.064	32.5875		28.77	86.3099	63.577	71.0481	62.4262
68.2	-41.134	69.8	45.62	56.064	32.5875		28.77	86.3099	63.577	71.0481	62.4262
68.24	-41.134	69.8	45.62	55.564	32.4625		28.77	86.3099	63.577	71.0481	62.4262
68.28	-41.134	69.8	45.62	56.064	32.5875		28.77	86.3099	63.577	71.0481	62.4262
68.32	-41.134	69.8	45.62	55.564	32.4625		28.77	86.3099	63.577	71.0481	62.4262
68.36	-41.134	69.8	45.62	56.064	32.5875		28.77	86.3099	63.577	71.0481	62.4262
68.4	-41.134	69.8	45.62	56.064	32.5875		28.77	86.3099	63.577	71.0481	62.4262
68.44	-41.134	69.8	45.62	56.064	32.5875		28.77	86.3099	63.577	71.0481	62.4262
68.48	-41.134	69.8	45.62	56.064	32.5875		28.77	86.3099	63.577	71.0481	62.4262
68.52	-41.134	69.8	45.62	56.064	32.5875		28.77	86.3099	63.577	71.0481	62.4262
68.56	-41.134	69.8	45.62	55.564	32.4625		28.77	86.3099	63.577	71.0481	62.4262
68.6	-41.134	69.8	45.62	56.064	32.5875		28.77	86.3099	63.577	71.0481	62.4262
68.64	-41.134	69.8	45.62	56.064	32.5875		28.77	86.3099	63.577	71.0481	62.4262
68.68	-41.134	69.8	45.62	56.064	32.5875		28.77	86.3099	63.577	71.0481	62.4262
68.72	-35.3799	69.8	48.497	56.064	34.7453		28.77	86.3099	63.577	71.0481	62.4262
68.76	-41.134	69.8	45.62	56.064	32.5875		28.77	86.3099	63.577	71.0481	62.4262
68.8	-35.3799	69.8	45.62	56.064	34.026		28.77	86.3099	63.577	71.5481	62.5512
68.84	-41.134	69.8	45.62	56.064	32.5875		28.77	86.3099	63.577	71.0481	62.4262
68.88	-35.3799	69.8	48.497	56.064	34.7453		28.77	86.3099	63.577	71.0481	62.4262
68.92	-35.3799	69.8	45.62	56.064	34.026		28.77	86.3099	63.577	71.5481	62.5512
68.96	-41.134	69.8	45.62	56.064	32.5875		28.77	86.3099	63.577	71.0481	62.4262
69	-41.134	69.8	45.62	56.064	32.5875		28.77	86.3099	66.454	71.0481	63.1455
69.04	-41.134	69.8	45.62	56.064	32.5875		28.77	86.3099	63.577	71.0481	62.4262
69.08	-35.3799	69.8	48.497	56.064	34.7453		28.77	86.3099	66.454	71.0481	63.1455
69.12	-35.3799	69.8	45.62	56.064	34.026		28.77	86.3099	63.577	71.5481	62.5512
69.16	-35.3799	69.8	48.497	55.564	34.6203		28.77	86.3099	66.454	71.0481	63.1455
69.2	-35.3799	69.8	45.62	56.064	34.026		28.77	86.3099	66.454	71.0481	63.1455
69.24	-41.134	69.8	45.62	56.064	32.5875		28.77	86.3099	63.577	71.0481	62.4262
69.28	-41.134	69.8	45.62	56.064	32.5875		28.77	86.3099	63.577	71.0481	62.4262
69.32	-35.3799	69.8	45.62	56.064	34.026		28.77	86.3099	63.577	71.0481	62.4262
69.36	-35.3799	70.8	45.62	56.064	34.276		28.77	86.3099	66.454	71.0481	63.1455
69.4	-35.3799	70.8	45.62	56.064	34.276		28.77	86.3099	66.454	71.0481	63.1455
69.44	-41.134	69.8	48.497	56.064	33.3068		28.77	86.3099	66.454	71.5481	63.2705
69.48	-41.134	69.8	45.62	56.064	32.5875		28.77	86.3099	66.454	71.0481	63.1455
69.52	-35.3799	69.8	48.497	56.064	34.7453		28.77	86.3099	66.454	71.0481	63.1455
69.56	-35.3799	70.8	48.497	56.064	34.9953		28.77	86.3099	63.577	71.5481	62.5512
69.6	-35.3799	69.8	48.497	56.064	34.7453		28.77	86.3099	66.454	71.0481	63.1455
69.64	-35.3799	69.8	45.62	56.064	34.026		28.77	86.3099	66.454	71.5481	63.2705
69.68	-35.3799	70.8	48.497	55.564	34.8703		28.77	86.3099	66.454	71.0481	63.1455
69.72	-35.3799	70.8	48.497	56.064	34.9953		28.77	86.3099	66.454	71.0481	63.1455
69.76	-35.3799	69.8	48.497	55.564	34.6203		28.77	86.3099	63.577	71.5481	62.5512
69.8	-35.3799	69.8	48.497	55.564	34.6203		28.77	86.3099	63.577	71.0481	62.4262
69.84	-35.3799	69.8	46.12	56.064	34.151		28.77	86.3099	66.454	71.5481	63.2705
69.88	-35.3799	70.8	48.497	56.064	34.9953		28.77	86.3099	66.454	71.0481	63.1455
69.92	-35.3799	69.8	48.497	55.564	34.6203		28.77	86.3099	63.577	71.0481	62.4262
69.96	-35.3799	69.8	48.497	56.064	34.7453		28.77	86.3099	66.454	71.5481	63.2705
70	-35.3799	70.8	48.997	56.064	35.1203		28.77	86.3099	66.454	71.0481	63.1455
70.04	-35.3799	70.8	48.497	56.064	34.9953		28.77	86.3099	63.577	71.0481	62.4262
70.08	-35.3799	70.8	48.497	56.064	34.9953		28.77	86.3099	63.577	71.5481	62.5512
70.12	-35.3799	70.8	48.997	56.064	35.1203		28.77	92.064	66.454	71.0481	64.584
70.16	-35.3799	69.8	48.497	56.064	34.7453		28.77	86.3099	63.577	71.5481	62.5512
70.2	-35.3799	70.8	48.997	55.564	34.9953		28.77	86.3099	66.454	71.0481	63.1455
70.24	-35.3799	69.8	48.997	56.064	34.8703		28.77	86.3099	63.577	71.0481	62.4262
70.28	-35.3799	70.8	48.997	56.064	35.1203		28.77	86.3099	66.454	71.5481	63.2705
70.32	-35.3799	70.8	48.997	55.564	34.9953		28.77	86.3099	66.454	71.0481	63.1455
70.36	-35.3799	70.8	48.997	56.064	35.1203		28.77	92.064	63.577	71.5481	63.9898
70.4	-35.3799	70.8	48.997	56.064	35.1203		28.77	86.3099	63.577	71.0481	62.4262
70.44	-35.3799	70.8	48.997	55.564	34.9953		28.77	86.3099	66.454	71.0481	63.1455
70.48	-35.3799	70.8	48.497	56.064	34.9953		28.77	86.3099	63.577	71.5481	62.5512
70.52	-35.3799	69.8	48.997	56.064	34.8703		28.77	86.3099	63.577	71.0481	62.4262
70.56	-35.3799	70.8	48.497	56.064	34.9953		28.77	86.3099	66.454	71.5481	63.2705
70.6	-35.3799	70.8	48.997	56.064	35.1203		28.77	86.3099	63.577	71.5481	62.5512
70.64	-35.3799	70.8	48.997	56.064	35.1203		28.77	86.3099	63.577	71.0481	62.4262
70.68	-35.3799	69.8	48.997	56.064	34.8703		28.77	92.064	63.577	71.5481	63.9898
70.72	-35.3799	70.8	48.997	56.064	35.1203		28.77	92.064	66.454	71.0481	64.584
70.76	-35.3799	69.8	48.997	58.941	35.5895		28.77	86.3099	63.577	71.0481	62.4262
70.8	-35.3799	70.8	48.997	58.441	35.7145		28.77	86.3099	66.454	71.5481	63.2705
70.84	-35.3799	70.8	48.997	58.941	35.8395		28.77	86.3099	66.454	71.0481	63.1455
70.88	-35.3799	70.8	48.997	56.064	35.1203		28.77	86.3099	66.454	71.0481	63.1455
70.92	-35.3799	70.8	48.997	58.941	35.8395		28.77	86.3099	66.454	71.5481	63.2705
70.96	-35.3799	70.8	48.997	58.941	35.8395		28.77	86.3099	63.577	71.5481	62.5512
71	-35.3799	70.8	48.997	58.941	35.8395		28.77	86.3099	66.454	71.5481	63.2705
71.04	-35.3799	70.8	48.997	58.941	35.8395		28.77	86.3099	63.577	71.0481	62.4262
71.08	-35.3799	70.8	48.997	58.941	35.8395		28.77	86.3099	66.454	71.0481	63.1455
71.12	-35.3799	70.8	48.997	58.941	35.8395		28.77	92.064	66.454	71.5481	64.709
71.16	-35.3799	70.8	48.997	58.941	35.8395		28.77	92.064	66.454	71.0481	64.584
71.2	-35.3799	70.8	48.997	55.564	34.9953		28.77	92.064	63.577	71.5481	63.9898
71.24	-35.3799	70.8	48.997	58.941	35.8395		28.77	86.3099	66.454	71.5481	63.2705
71.28	-35.3799	70.8	48.997	58.941	35.8395		28.77	86.3099	63.577	71.0481	62.4262
71.32	-35.3799	70.8	48.997	58.941	35.8395		28.77	92.064	66.454	71.5481	64.709
71.36	-35.3799	70.8	48.997	58.941	35.8395		28.77	86.3099	66.454	71.5481	63.2705
71.4	-35.3799	70.8	48.997	58.941	35.8395		28.77	92.064	66.454	71.5481	64.709
71.44	-35.3799	70.8	48.997	58.441	35.7145		28.77	86.3099	66.454	71.5481	63.2705
71.48	-35.3799	70.8	48.997	58.941	35.8395		28.77	92.064	66.454	71.0481	64.584
71.52	-35.3799	70.8	48.997	58.941	35.8395		28.77	92.064	66.454	71.5481	64.709
71.56	-35.3799	70.8	48.997	58.941	35.8395		28.77	86.3099	66.454	71.5481	63.2705
71.6	-35.3799	70.8	48.997	58.941	35.8395		28.77	92.064	66.454	71.5481	64.709
71.64	-35.3799	70.8	48.997	58.941	35.8395		28.77	92.064	66.454	71.5481	64.709
71.68	-35.3799	70.8	48.997	58.941	35.8395		28.77	92.064	66.454	71.5481	64.709
71.72	-35.3799	70.8	48.997	58.941	35.8395		28.77	92.064	66.454	71.5481	64.709
71.76	-34.3799	70.8	48.997	58.941	36.0895		28.77	92.064	66.454	71.5481	64.709
71.8	-35.3799	70.8	48.997	58.941	35.8395		28.77	92.064	66.454	71.0481	64.584
71.84	-35.3799	70.8	48.997	58.941	35.8395		28.77	92.064	66.454	71.5481	64.709
71.88	-35.3799	70.8	48.997	58.941	35.8395		28.77	92.064	66.454	71.5481	64.709
71.92	-35.3799	70.8	48.997	58.941	35.8395		28.77	92.064	66.454	71.5481	64.709
71.96	-35.3799	70.8	48.997	58.941	35.8395		28.77	92.064	66.454	71.5481	64.709
72	-35.3799	70.8	48.997	58.941	35.8395		28.77	92.064	66.454	71.5481	64.709
72.04	-35.3799	70.8	48.997	58.941	35.8395		28.77	92.064	66.454	71.5481	64.709
72.08	-35.3799	70.8	48.997	58.941	35.8395		28.77	92.064	66.454	71.5481	64.709
72.12	-35.3799	70.8	48.997	58.941	35.8395		28.77	92.064	66.454	71.0481	64.584
72.16	-35.3799	70.8	48.997	58.941	35.8395		28.77	92.064	66.454	71.5481	64.709
72.2	-35.3799	70.8	48.997	58.941	35.8395		28.77	92.064	66.454	71.5481	64.709
72.24	-35.3799	70.8	48.997	58.941	35.8395		28.77	92.064	66.454	71.5481	64.709
72.28	-35.3799	70.8	48.997	58.941	35.8395		28.77	92.064	66.454	71.5481	64.709
72.32	-35.3799	70.8	48.997	58.941	35.8395		28.77	92.064	66.454	71.5481	64.709
72.36	-34.3799	70.8	48.997	58.441	35.9645		28.77	92.064	66.454	71.5481	64.709
72.4	-35.3799	70.8	48.997	58.941	35.8395		28.77	92.064	66.454	71.5481	64.709
72.44	-35.3799	70.8	48.997	58.441	35.7145		28.77	92.064	66.454	71.5481	64.709
72.48	-35.3799	70.8	48.997	58.941	35.8395		28.77	92.064	66.454	71.5481	64.709
72.52	-35.3799	70.8	48.997	58.941	35.8395		28.77	92.064	66.454	71.5481	64.709
72.56	-35.3799	70.8	48.997	58.941	35.8395		28.77	92.064	66.454	71.5481	64.709
72.6	-35.3799	70.8	48.997	58.941	35.8395		28.77	92.064	66.454	71.5481	64.709
72.64	-35.3799	70.8	48.997	58.941	35.8395		28.77	92.064	66.454	71.5481	64.709
72.68	-34.3799	70.8	48.997	58.941	36.0895		28.77	92.064	66.454	71.5481	64.709
72.72	-35.3799	70.8	48.997	58.941	35.8395		34.524	92.064	66.454	71.5481	66.1475
72.76	-35.3799	70.8	48.997	58.941	35.8395		34.524	92.064	66.454	71.5481	66.1475
72.8	-34.3799	70.8	48.997	58.441	35.9645		34.524	92.064	66.454	71.5481	66.1475
72.84	-35.3799	70.8	48.997	58.941	35.8395		34.524	92.064	66.454	71.5481	66.1475
72.88	-34.3799	70.8	48.997	58.441	35.9645		34.524	92.064	66.454	71.5481	66.1475
72.92	-35.3799	70.8	48.997	58.941	35.8395		34.524	92.064	66.454	71.5481	66.1475
72.96	-35.3799	70.8	48.997	58.941	35.8395		34.524	92.064	66.454	71.5481	66.1475
73	-34.3799	70.8	48.997	58.941	36.0895		34.524	92.064	66.454	71.5481	66.1475
73.04	-35.3799	70.8	48.997	58.941	35.8395		34.524	92.064	66.454	71.5481	66.1475
73.08	-34.3799	70.8	48.997	58.441	35.9645		34.524	92.064	66.454	71.5481	66.1475
73.12	-34.3799	70.8	48.997	58.941	36.0895		34.524	92.064	66.454	71.5481	66.1475
73.16	-35.3799	70.8	48.997	58.941	35.8395		34.524	92.064	66.454	71.5481	66.1475
73.2	-34.3799	70.8	48.997	58.441	35.9645		34.524	92.064	69.331	71.5481	66.8668
73.24	-34.3799	70.8	48.997	58.941	36.0895		34.524	92.064	66.454	71.5481	66.1475
73.28	-34.3799	70.8	48.997	58.941	36.0895		34.524	92.064	66.454	71.5481	66.1475
73.32	-34.3799	70.8	48.997	58.941	36.0895		34.524	92.064	66.454	71.5481	66.1475
73.36	-35.3799	70.8	48.997	56.064	35.1203		34.524	92.064	66.454	71.5481	66.1475
73.4	-34.3799	70.8	48.997	56.064	35.3703		34.524	92.064	66.454	71.5481	66.1475
73.44	-34.3799	70.8	48.997	56.064	35.3703		34.524	92.064	66.454	71.5481	66.1475
73.48	-34.3799	70.8	48.997	56.064	35.3703		34.524	92.064	66.454	71.5481	66.1475
73.52	-34.3799	70.8	48.997	55.564	35.2453		34.524	92.064	66.454	71.5481	66.1475
73.56	-35.3799	70.8	48.997	56.064	35.1203		34.524	92.064	69.331	71.5481	66.8668
73.6	-34.3799	70.8	48.997	55.564	35.2453		34.524	92.064	66.454	71.5481	66.1475
73.64	-34.3799	70.8	48.997	56.064	35.3703		34.524	92.064	66.454	71.5481	66.1475
73.68	-34.3799	70.8	48.997	56.064	35.3703		34.524	92.064	66.454	71.5481	66.1475
73.72	-34.3799	70.8	49.497	56.064	35.4953		34.524	92.064	66.454	71.5481	66.1475
73.76	-34.3799	70.8	48.997	56.064	35.3703		34.524	92.064	66.454	71.5481	66.1475
73.8	-34.3799	70.8	48.997	55.564	35.2453		34.524	92.064	66.454	71.5481	66.1475
73.84	-34.3799	70.8	48.997	56.064	35.3703		34.524	92.064	69.331	71.5481	66.8668
73.88	-34.3799	70.8	48.997	56.064	35.3703		34.524	92.064	66.454	71.5481	66.1475
73.92	-34.3799	70.8	49.497	56.064	35.4953		34.524	92.064	66.454	71.5481	66.1475
73.96	-34.3799	70.8	48.997	56.064	35.3703		34.524	92.064	66.454	71.5481	66.1475
74	-34.3799	70.8	48.997	56.064	35.3703		34.524	92.064	69.331	71.5481	66.8668
74.04	-34.3799	70.8	48.997	56.064	35.3703		34.524	92.064	66.454	71.5481	66.1475
74.08	-34.3799	70.8	49.497	56.064	35.4953		34.524	92.064	66.454	71.5481	66.1475
74.12	-34.3799	70.8	48.997	56.064	35.3703		40.278	92.064	66.454	71.5481	67.586
74.16	-34.3799	70.8	49.497	56.064	35.4953		40.278	92.064	66.454	71.5481	67.586
74.2	-34.3799	70.8	49.497	56.064	35.4953		40.278	92.064	69.331	71.5481	68.3053
74.24	-34.3799	70.8	49.497	55.564	35.3703		40.278	92.064	66.454	71.5481	67.586
74.28	-34.3799	70.8	49.497	56.064	35.4953		40.278	92.064	66.454	71.5481	67.586
74.32	-34.3799	70.8	49.497	56.064	35.4953		40.278	92.064	69.331	71.5481	68.3053
74.36	-34.3799	70.8	49.497	56.064	35.4953		40.278	92.064	66.454	71.5481	67.586
74.4	-34.3799	70.8	49.497	56.064	35.4953		40.278	92.064	69.331	71.5481	68.3053
74.44	-34.3799	70.8	49.497	55.564	35.3703		40.278	92.064	66.454	71.5481	67.586
74.48	-34.3799	70.8	49.497	56.064	35.4953		40.278	92.064	66.454	71.5481	67.586
74.52	-34.3799	70.8	49.497	56.064	35.4953		40.278	92.064	69.331	71.5481	68.3053
74.56	-34.3799	70.8	49.497	56.064	35.4953		40.278	92.064	66.454	71.5481	67.586
74.6	-34.3799	70.8	49.497	56.064	35.4953		40.278	92.064	69.331	71.5481	68.3053
74.64	-34.3799	70.8	49.497	56.064	35.4953		40.278	92.064	72.208	71.5481	69.0245
74.68	-34.3799	70.8	49.497	56.064	35.4953		40.278	92.064	69.331	71.5481	68.3053
74.72	-34.3799	70.8	49.497	56.064	35.4953		40.278	92.064	69.331	71.5481	68.3053
74.76	-34.3799	70.8	49.497	55.564	35.3703		40.278	92.064	69.331	71.5481	68.3053
74.8	-34.3799	70.8	49.497	56.064	35.4953		40.278	92.064	69.331	71.5481	68.3053
74.84	-34.3799	70.8	49.497	55.564	35.3703		40.278	92.064	69.331	71.5481	68.3053
74.88	-34.3799	70.8	49.497	56.064	35.4953		40.278	92.064	72.208	71.5481	69.0245
74.92	-34.3799	70.8	52.374	56.064	36.2145		40.278	92.064	69.331	71.5481	68.3053
74.96	-34.3799	70.8	49.497	56.064	35.4953		40.278	92.064	69.331	71.5481	68.3053
75	-34.3799	70.8	49.497	56.064	35.4953		40.278	92.064	69.331	71.5481	68.3053
75.04	-34.3799	70.8	49.497	56.064	35.4953		40.278	92.064	66.454	71.5481	67.586
75.08	-34.3799	70.8	49.497	56.064	35.4953		40.278	92.064	69.331	71.5481	68.3053
75.12	-34.3799	70.8	49.497	56.064	35.4953		40.278	92.064	69.331	71.5481	68.3053
75.16	-34.3799	70.8	49.497	55.564	35.3703		40.278	92.064	66.454	71.5481	67.586
75.2	-34.3799	70.8	49.497	56.064	35.4953		40.278	92.064	69.331	71.5481	68.3053
75.24	-34.3799	70.8	49.497	56.064	35.4953		40.278	92.064	72.208	71.5481	69.0245
75.28	-34.3799	70.8	52.374	55.564	36.0895		40.278	92.064	69.331	71.5481	68.3053
75.32	-34.3799	70.8	49.497	56.064	35.4953		40.278	92.064	72.208	71.5481	69.0245
75.36	-34.3799	70.8	52.374	56.064	36.2145		40.278	92.064	69.331	71.5481	68.3053
75.4	-34.3799	70.8	49.497	56.064	35.4953		40.278	92.064	66.454	71.5481	67.586
75.44	-34.3799	70.8	49.497	56.064	35.4953		40.278	92.064	69.331	71.5481	68.3053
75.48	-34.3799	70.8	49.497	56.064	35.4953		40.278	92.064	72.208	71.5481	69.0245
75.52	-34.3799	70.8	52.374	55.564	36.0895		40.278	92.064	72.208	71.5481	69.0245
75.56	-34.3799	70.8	49.497	56.064	35.4953		40.278	92.064	66.454	71.5481	67.586
75.6	-34.3799	70.8	52.374	55.564	36.0895		40.278	92.064	66.454	71.5481	67.586
75.64	-34.3799	70.8	49.497	56.064	35.4953		46.032	92.064	69.331	71.5481	69.7438
75.68	-34.3799	70.8	49.497	56.064	35.4953		46.032	92.064	69.331	71.5481	69.7438
75.72	-34.3799	70.8	52.374	56.064	36.2145		46.032	92.064	69.331	71.5481	69.7438
75.76	-34.3799	70.8	52.374	56.064	36.2145		46.032	92.064	72.208	71.5481	70.463
75.8	-34.3799	70.8	49.497	56.064	35.4953		46.032	92.064	69.331	71.5481	69.7438
75.84	-34.3799	70.8	52.374	56.064	36.2145		46.032	92.064	69.331	71.5481	69.7438
75.88	-34.3799	70.8	49.497	56.064	35.4953		46.032	92.064	69.331	71.5481	69.7438
75.92	-34.3799	70.8	49.497	56.064	35.4953		46.032	92.064	69.331	71.5481	69.7438
75.96	-34.3799	70.8	52.374	56.064	36.2145		46.032	92.064	69.331	71.5481	69.7438
76	-34.3799	70.8	52.374	55.564	36.0895		46.032	92.064	72.208	71.5481	70.463
76.04	-34.3799	70.8	52.374	56.064	36.2145		46.032	92.064	69.331	71.5481	69.7438
76.08	-34.3799	70.8	52.374	56.064	36.2145		46.032	92.064	69.331	71.5481	69.7438
76.12	-34.3799	70.8	52.374	56.064	36.2145		46.032	92.064	72.208	71.5481	70.463
76.16	-34.3799	70.8	49.497	56.064	35.4953		46.032	92.064	69.331	71.5481	69.7438
76.2	-34.3799	70.8	49.497	56.064	35.4953		46.032	92.064	72.208	71.5481	70.463
76.24	-34.3799	70.8	52.374	55.564	36.0895		46.032	92.064	72.208	71.5481	70.463
76.28	-34.3799	70.8	52.374	56.064	36.2145		46.032	92.064	72.208	71.5481	70.463
76.32	-34.3799	70.8	52.374	56.064	36.2145		46.032	92.064	72.208	71.5481	70.463
76.36	-34.3799	70.8	52.374	56.064	36.2145		46.032	92.064	72.208	71.5481	70.463
76.4	-34.3799	70.8	52.374	56.064	36.2145		46.032	92.064	72.208	71.5481	70.463
76.44	-34.3799	70.8	52.374	55.564	36.0895		46.032	92.064	72.208	71.5481	70.463
76.48	-33.3799	70.8	52.374	58.941	37.1838		46.032	92.064	72.208	71.5481	70.463
76.52	-34.3799	70.8	52.374	58.941	36.9338		46.032	92.064	72.208	71.5481	70.463
76.56	-33.3799	70.8	49.497	58.941	36.4645		46.032	92.064	72.208	71.5481	70.463
76.6	-34.3799	70.8	52.374	58.441	36.8088		46.032	92.064	72.208	71.5481	70.463
76.64	-34.3799	70.8	52.374	58.941	36.9338		46.032	92.064	72.208	71.5481	70.463
76.68	-33.3799	70.8	52.374	58.941	37.1838		46.032	92.064	72.208	71.5481	70.463
76.72	-34.3799	70.8	52.374	58.941	36.9338		46.032	92.064	72.208	71.5481	70.463
76.76	-34.3799	70.8	52.374	58.441	36.8088		46.032	92.064	72.208	71.5481	70.463
76.8	-33.3799	70.8	52.374	58.941	37.1838		46.032	92.064	72.208	71.5481	70.463
76.84	-33.3799	70.8	52.374	58.441	37.0588		46.032	92.064	72.208	71.5481	70.463
76.88	-33.3799	70.8	52.374	58.941	37.1838		46.032	92.064	72.208	71.5481	70.463
76.92	-34.3799	70.8	52.374	58.941	36.9338		46.032	92.064	72.208	71.5481	70.463
76.96	-33.3799	70.8	52.374	58.441	37.0588		46.032	92.064	72.208	71.5481	70.463
77	-33.3799	70.8	52.374	58.941	37.1838		46.032	92.064	72.208	71.5481	70.463
77.04	-34.3799	70.8	49.497	58.941	36.2145		46.032	92.064	72.208	71.5481	70.463
77.08	-33.3799	70.8	52.374	58.441	37.0588		46.032	92.064	72.208	71.5481	70.463
77.12	-33.3799	70.8	52.374	58.941	37.1838		46.032	92.064	72.208	71.5481	70.463
77.16	-33.3799	70.8	49.497	58.441	36.3395		46.032	92.064	72.208	71.5481	70.463
77.2	-33.3799	70.8	52.374	58.441	37.0588		46.032	92.064	72.208	71.5481	70.463
77.24	-34.3799	70.8	49.497	58.441	36.0895		46.032	92.064	72.208	71.5481	70.463
77.28	-33.3799	70.8	52.374	58.441	37.0588		46.032	92.064	72.208	71.5481	70.463
77.32	-33.3799	70.8	52.374	58.941	37.1838		46.032	92.064	72.208	71.5481	70.463
77.36	-34.3799	70.8	52.374	58.441	36.8088		46.032	92.064	69.331	71.5481	69.7438
77.4	-33.3799	70.8	52.374	58.441	37.0588		46.032	92.064	72.208	71.5481	70.463
77.44	-34.3799	70.8	52.374	58.941	36.9338		46.032	92.064	72.208	71.5481	70.463
77.48	-33.3799	70.8	52.374	58.941	37.1838		46.032	92.064	72.208	71.5481	70.463
77.52	-33.3799	70.8	52.374	58.941	37.1838		46.032	92.064	72.208	71.5481	70.463
77.56	-33.3799	70.8	52.374	61.318	37.778		46.032	92.064	72.208	71.5481	70.463
77.6	-33.3799	70.8	52.374	58.441	37.0588		46.032	92.064	72.208	71.5481	70.463
77.64	-33.3799	70.8	52.374	58.941	37.1838		46.032	92.064	72.208	71.5481	70.463
77.68	-33.3799	70.8	52.374	58.441	37.0588		46.032	92.064	72.208	71.5481	70.463
77.72	-33.3799	70.8	52.374	58.441	37.0588		46.032	92.064	72.208	71.5481	70.463
77.76	-33.3799	70.8	52.374	61.818	37.903		46.032	92.064	72.208	71.5481	70.463
77.8	-33.3799	70.8	52.374	58.941	37.1838		46.032	92.064	72.208	71.5481	70.463
77.84	-33.3799	70.8	52.374	61.318	37.778		46.032	92.064	72.208	71.5481	70.463
77.88	-33.3799	70.8	52.374	61.318	37.778		46.032	92.064	72.208	71.5481	70.463
77.92	-33.3799	70.8	52.374	61.318	37.778		46.032	92.064	72.208	71.5481	70.463
77.96	-33.3799	70.8	52.374	58.941	37.1838		46.032	92.064	72.208	71.5481	70.463
78	-33.3799	70.8	52.374	61.318	37.778		46.032	92.064	72.208	71.5481	70.463
78.04	-33.3799	70.8	52.374	58.441	37.0588		46.032	92.064	72.208	71.5481	70.463
78.08	-33.3799	70.8	52.374	61.818	37.903		46.032	92.064	72.208	71.5481	70.463
78.12	-33.3799	70.8	52.374	61.818	37.903		46.032	92.064	72.208	71.5481	70.463
78.16	-33.3799	70.8	52.374	61.318	37.778		46.032	92.064	72.208	71.5481	70.463
78.2	-33.3799	70.8	52.374	61.318	37.778		46.032	92.064	72.208	71.5481	70.463
78.24	-33.3799	70.8	52.374	61.318	37.778		46.032	92.064	72.208	71.5481	70.463
78.28	-33.3799	70.8	52.374	61.818	37.903		46.032	92.064	72.208	71.5481	70.463
78.32	-33.3799	70.8	52.374	61.818	37.903		51.786	92.064	72.208	71.5481	71.9015
78.36	-33.3799	70.8	52.374	61.318	37.778		51.786	92.064	72.208	71.5481	71.9015
78.4	-33.3799	70.8	52.374	61.318	37.778		51.786	92.064	72.208	71.5481	71.9015
78.44	-33.3799	70.8	52.374	61.818	37.903		51.786	92.064	72.208	71.5481	71.9015
78.48	-33.3799	70.8	52.374	61.818	37.903		51.786	92.064	72.208	71.5481	71.9015
78.52	-33.3799	70.8	52.374	61.818	37.903		51.786	92.064	72.208	71.5481	71.9015
78.56	-33.3799	70.8	52.374	61.318	37.778		51.786	92.064	72.208	71.5481	71.9015
78.6	-33.3799	70.8	52.374	61.818	37.903		51.786	92.064	72.208	71.5481	71.9015
78.64	-33.3799	70.8	52.374	61.318	37.778		51.786	92.064	72.208	71.5481	71.9015
78.68	-33.3799	70.8	52.374	61.818	37.903		51.786	92.064	72.208	71.5481	71.9015
78.72	-33.3799	70.8	52.374	61.818	37.903		51.786	92.064	72.208	71.5481	71.9015
78.76	-33.3799	70.8	52.374	61.818	37.903		51.786	92.064	72.208	71.5481	71.9015
78.8	-33.3799	70.8	52.374	61.318	37.778		51.786	92.064	72.208	71.5481	71.9015
78.84	-33.3799	70.8	52.374	61.818	37.903		51.786	92.064	72.208	71.5481	71.9015
78.88	-33.3799	70.8	52.374	61.818	37.903		51.786	92.064	72.208	71.5481	71.9015
78.92	-33.3799	70.8	52.374	61.818	37.903		51.786	92.064	72.208	71.5481	71.9015
