# Supplementary material for: Activity-induced Ca2+ signaling in perisynaptic Schwann cells of the early postnatal mouse is mediated by P2Y1 receptors and regulates muscle fatigue
Source: eLife. 2018 Jan 31;7:e30839. doi: 10.7554/eLife.30839 (PMC5798932; doi:10.7554/eLife.30839)
Supplement: Figure 5—source data 3. — The values comparing these genotypes that are shown in Figure 5D are for the 7th stimulation. [file elife-30839-fig5-data3.xlsx]

## Sheet: Sheet1
Time	WT4-1st-0224	WT6-1st-0224	WT-1st-0123	WT3-1st-0124	WT1st-avg		KO1-1st-0224	KO2-1st-0224	KO3-1st-0127	KO4-1st-0216	KO5-1st-0216	KO1st-avg		WT4-7th-224	WT6-7th-224	WT3-7th-0123	WT3-7th-0124	WT7th-avg		KO1-7th-0224	KO2-7th-0224	KO3-7th-0127	KO4-7th-0216	KO5-7th-0216	KO7th-avg
0	97.8961	95.0801	97.62	95.946	96.6356		97.802	97.818	97.54	95.08	95.326	96.7132		97.85	97.572	97.6039	96.406	97.358		97.802	97.786	97.54	95.278	95.802	96.8416		WT1
0.04	97.8961	77.818	91.866	95.946	90.8815		97.802	97.818	97.54	89.326	89.572	94.4116		97.85	97.572	97.6039	96.406	97.358		92.048	97.786	91.786	95.278	90.048	93.3892		97.8961	95.0801	97.818	95.946								664	peak WT7 vs. KO7
0.08	97.8961	89.3261	91.866	95.946	93.7586		97.802	97.818	97.54	89.326	89.572	94.4116		97.85	97.572	97.6039	96.406	97.358		97.802	97.786	86.032	95.278	84.294	92.2384		-805.482	-658.694	-753.972	-813.186								572
0.12	97.8961	83.5721	86.112	95.946	90.8816		97.802	97.818	97.54	89.326	89.572	94.4116		97.85	97.572	97.6039	96.406	97.358		86.294	97.786	86.032	95.278	84.294	89.9368	peak	903.378	753.774	851.79	909.132		854.519
0.16	97.8961	89.3261	86.112	95.946	92.3201		97.802	97.818	97.54	89.326	89.572	94.4116		97.85	97.572	97.6039	96.406	97.358		86.294	97.786	80.278	95.278	78.54	87.6352							71.9416
0.2	97.8961	83.5721	86.112	95.946	90.8816		97.802	97.818	97.54	89.326	89.572	94.4116		97.85	97.572	97.6039	96.406	97.358		86.294	97.786	80.278	95.278	78.54	87.6352		WT7
0.24	97.8961	89.3261	86.112	90.192	90.8816		97.802	97.818	97.54	89.326	89.572	94.4116		97.85	97.572	97.6039	96.406	97.358		92.048	97.786	74.524	95.278	72.786	86.4844		97.85	97.572	97.6039	96.406
0.28	97.8961	83.5721	86.112	90.192	89.443		97.802	97.818	97.54	89.326	89.572	94.4116		97.85	97.572	97.6039	96.406	97.358		86.294	97.786	74.524	95.278	72.786	85.3336		-569.614	-541.122	-529.582	-628.598
0.32	97.8961	83.5721	86.112	90.192	89.443		97.802	97.818	97.54	89.326	89.572	94.4116		97.85	97.572	97.6039	96.406	97.358		92.048	97.786	74.524	95.278	72.786	86.4844	peak	667.464	638.694	627.186	725.004		664.587
0.36	97.8961	89.3261	86.112	90.192	90.8816		97.802	97.818	97.54	89.326	89.572	94.4116		97.85	97.572	97.6039	96.406	97.358		92.048	97.786	74.524	95.278	72.786	86.4844							43.6951
0.4	97.8961	83.5721	86.112	90.192	89.443		97.802	97.818	97.54	89.326	89.572	94.4116		97.85	97.572	97.6039	96.406	97.358		86.294	97.786	74.524	95.278	72.786	85.3336		KO1
0.44	97.8961	83.5721	80.358	90.192	88.0046		97.802	97.818	97.54	89.326	89.572	94.4116		97.85	97.572	97.6039	96.406	97.358		86.294	97.786	74.524	95.278	72.786	85.3336		97.802	97.818	97.54	95.08	95.326
0.48	97.8961	89.3261	80.358	90.192	89.443		97.802	97.818	97.54	89.326	89.572	94.4116		97.85	97.572	97.6039	96.406	97.358		86.294	97.786	74.524	95.278	72.786	85.3336		-627.202	-627.186	-506.63	-871.592	-756.266
0.52	97.8961	89.3261	80.358	90.192	89.443		97.802	97.818	97.54	89.326	89.572	94.4116		97.85	97.572	97.6039	96.406	97.358		92.048	97.786	74.524	95.278	72.786	86.4844	peak	725.004	725.004	604.17	966.672	851.592	774.488
0.56	97.8961	83.5721	80.358	90.192	88.0046		97.802	97.818	97.54	89.326	89.572	94.4116		97.85	97.572	97.6039	96.406	97.358		92.048	97.786	74.524	95.278	72.786	86.4844							138.551
0.6	97.8961	83.5721	80.358	90.192	88.0046		97.802	97.818	97.54	89.326	89.572	94.4116		97.85	97.572	97.6039	96.406	97.358		92.048	97.786	74.524	95.278	72.786	86.4844		KO7
0.64	97.8961	83.5721	80.358	90.192	88.0046		97.802	97.818	97.54	89.326	89.572	94.4116		97.85	91.818	97.6039	96.406	95.9195		86.294	97.786	74.524	95.278	72.786	85.3336		97.802	97.786	57.54	95.278	95.802
0.68	97.8961	89.3261	80.358	90.192	89.443		97.802	97.818	97.54	89.326	89.572	94.4116		97.85	91.818	97.6039	96.406	95.9195		86.294	97.786	74.524	89.524	72.786	84.1828		-448.828	-525.908	-414.566	-457.106	-531.384
0.72	97.8961	83.5721	80.358	90.192	88.0046		97.802	97.818	97.54	89.326	89.572	94.4116		97.85	91.818	97.6039	96.406	95.9195		86.294	97.786	74.524	95.278	72.786	85.3336	peak	546.63	623.694	472.106	552.384	627.186	564.4
0.76	97.8961	83.5721	80.358	90.192	88.0046		97.802	97.818	97.54	89.326	89.572	94.4116		97.85	91.818	97.6039	96.406	95.9195		80.54	97.786	74.524	95.278	72.786	84.1828							64.1019						25.5	ending/peak WT7 vs.
0.8	97.8961	83.5721	80.358	90.192	88.0046		97.802	97.818	97.54	89.326	89.572	94.4116		97.85	91.818	97.6039	96.406	95.9195		86.294	97.786	74.524	95.278	72.786	85.3336								0.0163712	peak WT7 vs. KO7				38.7	ending/peak KO7
0.84	97.8961	77.818	80.358	90.192	86.566		97.802	97.818	97.54	89.326	89.572	94.4116		97.85	91.818	97.6039	96.406	95.9195		80.54	97.786	74.524	95.278	72.786	84.1828		WT7
0.88	97.8961	83.5721	80.358	90.192	88.0046		97.802	97.818	97.54	89.326	89.572	94.4116		97.85	91.818	97.6039	96.406	95.9195		86.294	97.786	74.524	95.278	72.786	85.3336		97.85	95.0801	97.6039	96.406
0.92	97.8961	83.5721	80.358	90.192	88.0046		97.802	97.818	97.54	89.326	89.572	94.4116		97.85	91.818	97.6039	96.406	95.9195		86.294	97.786	74.524	95.278	72.786	85.3336		-270	-390	-443	-490
0.96	97.8961	83.5721	80.358	90.192	88.0046		97.802	97.818	97.54	89.326	89.572	94.4116		97.85	91.818	97.6039	96.406	95.9195		86.294	97.786	74.524	95.278	72.786	85.3336	ending	367.85	485.08	540.604	586.406
1	97.8961	83.5721	80.358	90.192	88.0046		97.802	97.818	97.54	89.326	89.572	94.4116		97.85	91.818	97.6039	96.406	95.9195		86.294	97.786	74.524	95.278	72.786	85.3336	ending/peak %	55.1116	75.9487	86.1952	80.8831		74.5347	25.4653
1.04	97.8961	83.5721	80.358	90.192	88.0046		97.802	97.818	97.54	89.326	89.572	94.4116		97.85	91.818	97.6039	96.406	95.9195		86.294	97.786	74.524	95.278	72.786	85.3336							13.6079
1.08	97.8961	89.3261	80.358	90.192	89.443		97.802	97.818	97.54	89.326	89.572	94.4116		97.85	91.818	97.6039	96.406	95.9195		86.294	97.786	74.524	95.278	72.786	85.3336		KO7
1.12	97.8961	83.5721	80.358	90.192	88.0046		97.802	97.818	97.54	89.326	89.572	94.4116		97.85	91.818	97.6039	96.406	95.9195		86.294	97.786	74.524	95.278	72.786	85.3336		97.802	97.786	97.54	95.278	95.802
1.16	97.8961	83.5721	80.358	90.192	88.0046		97.802	97.818	97.54	89.326	89.572	94.4116		92.0961	91.818	97.6039	96.406	94.481		86.294	97.786	74.524	95.278	72.786	85.3336		-224	-247	-207	-226	-342
1.2	97.8961	83.5721	80.358	90.192	88.0046		97.802	97.818	97.54	89.326	89.572	94.4116		97.85	91.818	97.6039	96.406	95.9195		86.294	97.786	74.524	95.278	72.786	85.3336	ending	321.802	344.786	304.54	321.278	437.802
1.24	97.8961	89.3261	80.358	90.192	89.443		97.802	97.818	97.54	89.326	89.572	94.4116		97.85	91.818	97.6039	96.406	95.9195		86.294	92.032	74.524	89.524	72.786	83.032	ending/peak%	58.8702	55.2813	64.5067	58.1621	69.8042	61.3249	38.6751
1.28	97.8961	89.3261	80.358	90.192	89.443		97.802	97.818	97.54	89.326	89.572	94.4116		97.85	91.818	97.6039	96.406	95.9195		80.54	92.032	74.524	89.524	72.786	81.8812							5.80036	0.0438789	ending/peak WT7 vs.
1.32	97.8961	83.5721	74.604	90.192	86.5661		97.802	97.818	97.54	89.326	89.572	94.4116		97.85	91.818	97.6039	96.406	95.9195		86.294	92.032	74.524	89.524	72.786	83.032									ending/peak KO7
1.36	97.8961	83.5721	74.604	90.192	86.5661		97.802	97.818	97.54	89.326	89.572	94.4116		97.85	91.818	97.6039	96.406	95.9195		86.294	92.032	74.524	89.524	72.786	83.032
1.4	97.8961	83.5721	74.604	90.192	86.5661		97.802	97.818	97.54	89.326	89.572	94.4116		97.85	91.818	97.6039	96.406	95.9195		86.294	92.032	74.524	89.524	72.786	83.032
1.44	92.1421	83.5721	74.604	84.438	83.6891		97.802	97.818	97.54	89.326	89.572	94.4116		97.85	86.064	97.6039	96.406	94.481		74.786	92.032	74.524	89.524	72.786	80.7304
1.48	92.1421	83.5721	74.604	84.438	83.6891		97.802	97.818	97.54	89.326	89.572	94.4116		97.85	86.064	97.6039	96.406	94.481		74.786	92.032	74.524	89.524	72.786	80.7304
1.52	92.1421	83.5721	74.604	84.438	83.6891		97.802	97.818	97.54	89.326	89.572	94.4116		97.85	86.064	97.6039	96.406	94.481		80.54	92.032	74.524	89.524	72.786	81.8812
1.56	92.1421	83.5721	74.604	84.438	83.6891		97.802	97.818	97.54	89.326	89.572	94.4116		97.85	86.064	97.6039	96.406	94.481		74.786	92.032	74.524	89.524	72.786	80.7304
1.6	92.1421	89.3261	74.604	84.438	85.1276		97.802	97.818	97.54	89.326	89.572	94.4116		92.0961	86.064	97.6039	96.406	93.0425		80.54	92.032	74.524	89.524	72.786	81.8812
1.64	92.1421	89.3261	74.604	84.438	85.1276		97.802	97.818	97.54	89.326	89.572	94.4116		97.85	86.064	97.6039	96.406	94.481		80.54	92.032	74.524	89.524	72.786	81.8812
1.68	92.1421	89.3261	74.604	84.438	85.1276		97.802	97.818	97.54	89.326	89.572	94.4116		97.85	86.064	97.6039	96.406	94.481		74.786	92.032	74.524	89.524	72.786	80.7304
1.72	92.1421	83.5721	74.604	84.438	83.6891		97.802	97.818	97.54	89.326	89.572	94.4116		97.85	86.064	97.6039	96.406	94.481		80.54	92.032	74.524	89.524	72.786	81.8812
1.76	92.1421	83.5721	74.604	84.438	83.6891		97.802	97.818	97.54	89.326	89.572	94.4116		97.85	86.064	103.358	96.406	95.9195		74.786	92.032	74.524	89.524	72.786	80.7304
1.8	92.1421	83.5721	74.604	84.438	83.6891		97.802	97.818	97.54	89.326	89.572	94.4116		97.85	86.064	103.358	96.406	95.9195		80.54	92.032	74.524	89.524	72.786	81.8812
1.84	92.1421	83.5721	74.604	84.438	83.6891		97.802	97.818	97.54	89.326	89.572	94.4116		97.85	86.064	103.358	96.406	95.9195		80.54	92.032	74.524	89.524	72.786	81.8812
1.88	92.1421	89.3261	74.604	84.438	85.1276		97.802	97.818	97.54	89.326	89.572	94.4116		97.85	86.064	103.358	96.406	95.9195		80.54	92.032	74.524	89.524	72.786	81.8812
1.92	92.1421	83.5721	74.604	84.438	83.6891		97.802	97.818	97.54	89.326	89.572	94.4116		97.85	86.064	103.358	96.406	95.9195		80.54	92.032	74.524	89.524	72.786	81.8812
1.96	97.8961	89.3261	74.604	84.438	86.5661		97.802	97.818	97.54	89.326	89.572	94.4116		97.85	86.064	103.358	96.406	95.9195		80.54	92.032	74.524	89.524	72.786	81.8812
2	97.8961	89.3261	74.604	84.438	86.5661		97.802	97.818	97.54	89.326	89.572	94.4116		97.85	86.064	103.358	96.406	95.9195		80.54	92.032	74.524	89.524	72.786	81.8812
2.04	97.8961	83.5721	74.604	84.438	85.1276		97.802	97.818	97.54	89.326	89.572	94.4116		97.85	86.064	103.358	96.406	95.9195		74.786	92.032	74.524	83.77	72.786	79.5796
2.08	97.8961	83.5721	74.604	84.438	85.1276		97.802	97.818	97.54	89.326	89.572	94.4116		97.85	86.064	103.358	96.406	95.9195		80.54	92.032	74.524	89.524	72.786	81.8812
2.12	97.8961	89.3261	74.604	84.438	86.5661		97.802	97.818	97.54	89.326	89.572	94.4116		97.85	86.064	103.358	96.406	95.9195		80.54	92.032	74.524	89.524	72.786	81.8812
2.16	92.1421	83.5721	74.604	84.438	83.6891		97.802	97.818	97.54	89.326	89.572	94.4116		97.85	86.064	103.358	96.406	95.9195		80.54	92.032	74.524	89.524	72.786	81.8812
2.2	92.1421	83.5721	74.604	84.438	83.6891		97.802	97.818	97.54	89.326	83.818	93.2608		97.85	86.064	103.358	96.406	95.9195		74.786	92.032	74.524	89.524	72.786	80.7304
2.24	86.3881	83.5721	74.604	84.438	82.2506		97.802	97.818	97.54	89.326	83.818	93.2608		97.85	86.064	103.358	96.406	95.9195		74.786	92.032	74.524	89.524	72.786	80.7304
2.28	86.3881	83.5721	74.604	84.438	82.2506		97.802	97.818	97.54	89.326	83.818	93.2608		97.85	86.064	103.358	96.406	95.9195		80.54	92.032	74.524	89.524	72.786	81.8812
2.32	86.3881	89.3261	74.604	84.438	83.6891		97.802	97.818	97.54	89.326	83.818	93.2608		97.85	86.064	103.358	96.406	95.9195		74.786	92.032	74.524	89.524	72.786	80.7304
2.36	86.3881	83.5721	74.604	84.438	82.2506		97.802	97.818	97.54	89.326	83.818	93.2608		92.0961	86.064	103.358	96.406	94.481		74.786	92.032	74.524	89.524	72.786	80.7304
2.4	86.3881	89.3261	74.604	84.438	83.6891		97.802	97.818	97.54	89.326	83.818	93.2608		97.85	86.064	103.358	96.406	95.9195		74.786	92.032	74.524	89.524	72.786	80.7304
2.44	86.3881	89.3261	68.85	84.438	82.2506		97.802	97.818	97.54	89.326	83.818	93.2608		97.85	91.818	103.358	96.406	97.358		80.54	92.032	74.524	89.524	72.786	81.8812
2.48	86.3881	83.5721	68.85	84.438	80.8121		97.802	97.818	97.54	89.326	83.818	93.2608		97.85	91.818	103.358	96.406	97.358		74.786	92.032	74.524	89.524	72.786	80.7304
2.52	86.3881	89.3261	68.85	84.438	82.2506		97.802	97.818	97.54	89.326	83.818	93.2608		92.0961	86.064	103.358	96.406	94.481		80.54	92.032	74.524	89.524	72.786	81.8812
2.56	86.3881	83.5721	68.85	84.438	80.8121		97.802	97.818	97.54	89.326	83.818	93.2608		92.0961	86.064	103.358	96.406	94.481		74.786	92.032	74.524	89.524	72.786	80.7304
2.6	86.3881	83.5721	68.85	84.438	80.8121		97.802	97.818	97.54	89.326	83.818	93.2608		92.0961	86.064	103.358	96.406	94.481		80.54	92.032	74.524	89.524	72.786	81.8812
2.64	86.3881	83.5721	68.85	84.438	80.8121		97.802	97.818	97.54	89.326	83.818	93.2608		97.85	86.064	103.358	96.406	95.9195		80.54	92.032	74.524	83.77	72.786	80.7304
2.68	86.3881	89.3261	68.85	84.438	82.2506		97.802	97.818	97.54	89.326	83.818	93.2608		92.0961	86.064	103.358	96.406	94.481		80.54	92.032	74.524	89.524	72.786	81.8812
2.72	86.3881	89.3261	68.85	84.438	82.2506		97.802	97.818	97.54	89.326	83.818	93.2608		97.85	86.064	103.358	96.406	95.9195		80.54	92.032	74.524	89.524	72.786	81.8812
2.76	92.1421	89.3261	68.85	84.438	83.6891		97.802	97.818	97.54	89.326	83.818	93.2608		97.85	86.064	103.358	96.406	95.9195		74.786	92.032	74.524	89.524	72.786	80.7304
2.8	92.1421	89.3261	68.85	84.438	83.6891		97.802	97.818	97.54	89.326	83.818	93.2608		92.0961	86.064	103.358	96.406	94.481		80.54	92.032	74.524	89.524	72.786	81.8812
2.84	92.1421	83.5721	68.85	84.438	82.2506		97.802	97.818	97.54	89.326	83.818	93.2608		97.85	86.064	103.358	96.406	95.9195		74.786	92.032	74.524	89.524	72.786	80.7304
2.88	92.1421	89.3261	68.85	84.438	83.6891		97.802	97.818	97.54	89.326	83.818	93.2608		97.85	86.064	103.358	96.406	95.9195		69.032	92.032	74.524	89.524	72.786	79.5796
2.92	86.3881	83.5721	68.85	84.438	80.8121		97.802	97.818	97.54	89.326	83.818	93.2608		97.85	86.064	103.358	96.406	95.9195		74.786	92.032	74.524	89.524	72.786	80.7304
2.96	86.3881	83.5721	68.85	84.438	80.8121		97.802	97.818	97.54	89.326	83.818	93.2608		97.85	86.064	103.358	96.406	95.9195		74.786	92.032	74.524	89.524	72.786	80.7304
3	86.3881	83.5721	68.85	84.438	80.8121		97.802	97.818	97.54	89.326	83.818	93.2608		97.85	86.064	103.358	96.406	95.9195		69.032	92.032	74.524	89.524	72.786	79.5796
3.04	86.3881	83.5721	68.85	84.438	80.8121		97.802	92.064	97.54	89.326	83.818	92.11		92.0961	91.818	103.358	96.406	95.9195		69.032	92.032	74.524	89.524	72.786	79.5796
3.08	86.3881	83.5721	68.85	84.438	80.8121		97.802	92.064	97.54	89.326	83.818	92.11		97.85	91.818	103.358	96.406	97.358		74.786	92.032	74.524	89.524	72.786	80.7304
3.12	86.3881	77.818	68.85	84.438	79.3735		97.802	92.064	97.54	89.326	83.818	92.11		97.85	97.572	103.358	96.406	98.7965		69.032	92.032	74.524	89.524	72.786	79.5796
3.16	86.3881	83.5721	68.85	84.438	80.8121		97.802	92.064	97.54	89.326	83.818	92.11		97.85	91.818	103.358	96.406	97.358		74.786	92.032	74.524	89.524	72.786	80.7304
3.2	86.3881	89.3261	68.85	84.438	82.2506		97.802	92.064	97.54	89.326	83.818	92.11		92.0961	91.818	103.358	96.406	95.9195		69.032	92.032	74.524	89.524	72.786	79.5796
3.24	86.3881	89.3261	68.85	84.438	82.2506		97.802	92.064	97.54	89.326	83.818	92.11		97.85	86.064	103.358	96.406	95.9195		74.786	92.032	74.524	83.77	72.786	79.5796
3.28	86.3881	89.3261	68.85	84.438	82.2506		97.802	92.064	97.54	89.326	83.818	92.11		92.0961	86.064	103.358	96.406	94.481		74.786	92.032	74.524	83.77	72.786	79.5796
3.32	86.3881	89.3261	68.85	84.438	82.2506		97.802	92.064	97.54	89.326	83.818	92.11		97.85	86.064	103.358	96.406	95.9195		74.786	92.032	74.524	83.77	72.786	79.5796
3.36	86.3881	89.3261	68.85	84.438	82.2506		97.802	92.064	97.54	89.326	83.818	92.11		97.85	86.064	103.358	96.406	95.9195		69.032	92.032	74.524	83.77	72.786	78.4288
3.4	86.3881	83.5721	68.85	84.438	80.8121		97.802	92.064	97.54	89.326	83.818	92.11		97.85	86.064	103.358	96.406	95.9195		74.786	92.032	74.524	83.77	72.786	79.5796
3.44	92.1421	89.3261	68.85	84.438	83.6891		97.802	92.064	97.54	95.08	83.818	93.2608		97.85	86.064	103.358	96.406	95.9195		69.032	92.032	74.524	83.77	72.786	78.4288
3.48	92.1421	83.5721	68.85	84.438	82.2506		97.802	92.064	97.54	95.08	83.818	93.2608		97.85	86.064	103.358	96.406	95.9195		69.032	92.032	74.524	83.77	72.786	78.4288
3.52	92.1421	89.3261	68.85	84.438	83.6891		97.802	92.064	97.54	100.834	83.818	94.4116		97.85	86.064	103.358	96.406	95.9195		74.786	92.032	74.524	83.77	72.786	79.5796
3.56	92.1421	89.3261	68.85	84.438	83.6891		97.802	92.064	97.54	100.834	83.818	94.4116		97.85	86.064	103.358	96.406	95.9195		74.786	92.032	80.278	83.77	72.786	80.7304
3.6	92.1421	89.3261	68.85	84.438	83.6891		97.802	92.064	97.54	100.834	83.818	94.4116		97.85	86.064	103.358	96.406	95.9195		74.786	92.032	80.278	83.77	72.786	80.7304
3.64	92.1421	83.5721	68.85	84.438	82.2506		97.802	92.064	97.54	100.834	83.818	94.4116		97.85	86.064	103.358	96.406	95.9195		74.786	92.032	80.278	83.77	72.786	80.7304
3.68	92.1421	83.5721	68.85	84.438	82.2506		97.802	92.064	97.54	100.834	83.818	94.4116		97.85	86.064	103.358	96.406	95.9195		74.786	92.032	80.278	78.016	72.786	79.5796
3.72	92.1421	89.3261	68.85	84.438	83.6891		97.802	92.064	97.54	100.834	83.818	94.4116		97.85	86.064	103.358	96.406	95.9195		69.032	92.032	80.278	83.77	72.786	79.5796
3.76	92.1421	89.3261	68.85	84.438	83.6891		97.802	92.064	97.54	100.834	83.818	94.4116		92.0961	91.818	103.358	96.406	95.9195		69.032	92.032	80.278	83.77	72.786	79.5796
3.8	92.1421	83.5721	68.85	84.438	82.2506		97.802	92.064	97.54	100.834	83.818	94.4116		97.85	91.818	103.358	96.406	97.358		74.786	92.032	80.278	83.77	72.786	80.7304
3.84	86.3881	77.818	68.85	84.438	79.3735		97.802	92.064	97.54	100.834	83.818	94.4116		92.0961	97.572	103.358	96.406	97.358		69.032	92.032	80.278	83.77	72.786	79.5796
3.88	86.3881	89.3261	68.85	84.438	82.2506		97.802	92.064	97.54	100.834	83.818	94.4116		97.85	97.572	103.358	96.406	98.7965		63.278	92.032	80.278	83.77	72.786	78.4288
3.92	86.3881	83.5721	68.85	84.438	80.8121		97.802	92.064	97.54	100.834	83.818	94.4116		97.85	97.572	103.358	96.406	98.7965		69.032	92.032	80.278	83.77	72.786	79.5796
3.96	86.3881	89.3261	68.85	84.438	82.2506		97.802	92.064	97.54	100.834	83.818	94.4116		97.85	91.818	103.358	96.406	97.358		69.032	92.032	80.278	83.77	72.786	79.5796
4	86.3881	83.5721	68.85	84.438	80.8121		97.802	92.064	97.54	100.834	83.818	94.4116		97.85	91.818	103.358	96.406	97.358		69.032	92.032	80.278	83.77	72.786	79.5796
4.04	86.3881	89.3261	68.85	84.438	82.2506		97.802	92.064	97.54	100.834	83.818	94.4116		97.85	86.064	103.358	96.406	95.9195		69.032	92.032	80.278	83.77	72.786	79.5796
4.08	86.3881	83.5721	68.85	84.438	80.8121		97.802	92.064	97.54	100.834	83.818	94.4116		97.85	86.064	103.358	96.406	95.9195		63.278	92.032	80.278	83.77	72.786	78.4288
4.12	86.3881	83.5721	68.85	84.438	80.8121		97.802	92.064	97.54	100.834	83.818	94.4116		97.85	86.064	103.358	96.406	95.9195		69.032	92.032	80.278	83.77	72.786	79.5796
4.16	86.3881	83.5721	68.85	84.438	80.8121		97.802	92.064	97.54	100.834	83.818	94.4116		97.85	86.064	103.358	96.406	95.9195		63.278	92.032	80.278	83.77	72.786	78.4288
4.2	86.3881	83.5721	68.85	84.438	80.8121		97.802	92.064	97.54	100.834	83.818	94.4116		92.0961	86.064	103.358	96.406	94.481		69.032	92.032	80.278	83.77	72.786	79.5796
4.24	86.3881	83.5721	68.85	84.438	80.8121		97.802	92.064	97.54	100.834	83.818	94.4116		97.85	86.064	103.358	90.652	94.481		63.278	92.032	80.278	83.77	72.786	78.4288
4.28	86.3881	89.3261	68.85	84.438	82.2506		97.802	92.064	97.54	100.834	83.818	94.4116		97.85	86.064	103.358	90.652	94.481		63.278	92.032	80.278	83.77	72.786	78.4288
4.32	86.3881	83.5721	68.85	84.438	80.8121		97.802	86.31	97.54	100.834	83.818	93.2608		92.0961	86.064	103.358	90.652	93.0425		69.032	92.032	80.278	83.77	72.786	79.5796
4.36	92.1421	83.5721	68.85	84.438	82.2506		97.802	86.31	97.54	100.834	83.818	93.2608		97.85	86.064	103.358	90.652	94.481		69.032	92.032	80.278	83.77	72.786	79.5796
4.4	92.1421	83.5721	68.85	84.438	82.2506		97.802	86.31	97.54	100.834	83.818	93.2608		97.85	86.064	103.358	90.652	94.481		63.278	92.032	80.278	83.77	72.786	78.4288
4.44	86.3881	83.5721	68.85	84.438	80.8121		97.802	86.31	97.54	100.834	83.818	93.2608		92.0961	86.064	103.358	90.652	93.0425		69.032	92.032	80.278	83.77	72.786	79.5796
4.48	86.3881	83.5721	68.85	84.438	80.8121		97.802	86.31	97.54	100.834	83.818	93.2608		97.85	86.064	103.358	90.652	94.481		69.032	92.032	80.278	83.77	72.786	79.5796
4.52	80.6341	89.3261	68.85	84.438	80.812		97.802	86.31	97.54	100.834	83.818	93.2608		92.0961	86.064	103.358	90.652	93.0425		69.032	92.032	80.278	83.77	72.786	79.5796
4.56	80.6341	83.5721	68.85	84.438	79.3736		97.802	86.31	97.54	100.834	83.818	93.2608		97.85	91.818	103.358	90.652	95.9195		69.032	92.032	80.278	83.77	72.786	79.5796
4.6	80.6341	83.5721	68.85	84.438	79.3736		97.802	86.31	97.54	100.834	83.818	93.2608		97.85	91.818	103.358	90.652	95.9195		63.278	92.032	80.278	83.77	72.786	78.4288
4.64	80.6341	83.5721	68.85	84.438	79.3736		97.802	86.31	97.54	100.834	83.818	93.2608		97.85	91.818	103.358	90.652	95.9195		69.032	92.032	80.278	83.77	72.786	79.5796
4.68	80.6341	77.818	68.85	84.438	77.935		97.802	86.31	97.54	100.834	83.818	93.2608		97.85	91.818	103.358	90.652	95.9195		63.278	92.032	80.278	83.77	72.786	78.4288
4.72	80.6341	83.5721	68.85	78.684	77.9351		92.048	86.31	97.54	100.834	83.818	92.11		97.85	86.064	103.358	90.652	94.481		69.032	86.278	80.278	83.77	72.786	78.4288
4.76	80.6341	83.5721	68.85	78.684	77.9351		92.048	86.31	97.54	100.834	83.818	92.11		97.85	86.064	103.358	96.406	95.9195		69.032	86.278	80.278	83.77	72.786	78.4288
4.8	80.6341	83.5721	68.85	78.684	77.9351		92.048	86.31	97.54	100.834	83.818	92.11		97.85	86.064	103.358	96.406	95.9195		69.032	86.278	80.278	83.77	72.786	78.4288
4.84	80.6341	83.5721	68.85	78.684	77.9351		92.048	86.31	97.54	100.834	83.818	92.11		97.85	86.064	103.358	96.406	95.9195		69.032	86.278	86.032	78.016	72.786	78.4288
4.88	80.6341	83.5721	68.85	78.684	77.9351		92.048	86.31	97.54	100.834	83.818	92.11		97.85	86.064	103.358	96.406	95.9195		63.278	86.278	86.032	78.016	72.786	77.278
4.92	80.6341	83.5721	68.85	78.684	77.9351		92.048	86.31	97.54	95.08	83.818	90.9592		97.85	86.064	103.358	90.652	94.481		63.278	86.278	86.032	72.262	72.786	76.1272
4.96	80.6341	77.818	68.85	78.684	76.4965		92.048	86.31	97.54	95.08	83.818	90.9592		97.85	86.064	103.358	90.652	94.481		69.032	86.278	86.032	72.262	78.54	78.4288
5	80.6341	83.5721	68.85	78.684	77.9351		92.048	86.31	97.54	95.08	83.818	90.9592		97.85	86.064	103.358	90.652	94.481		63.278	86.278	86.032	72.262	78.54	77.278
5.04	86.3881	77.818	68.85	78.684	77.935		92.048	86.31	97.54	95.08	83.818	90.9592		97.85	86.064	103.358	84.898	93.0425		57.524	86.278	86.032	72.262	78.54	76.1272
5.08	86.3881	89.3261	68.85	78.684	80.812		92.048	86.31	97.54	95.08	83.818	90.9592		97.85	86.064	103.358	84.898	93.0425		63.278	86.278	86.032	72.262	78.54	77.278
5.12	92.1421	83.5721	68.85	78.684	80.812		92.048	86.31	97.54	95.08	83.818	90.9592		97.85	86.064	103.358	84.898	93.0425		63.278	86.278	86.032	72.262	78.54	77.278
5.16	92.1421	83.5721	68.85	78.684	80.812		92.048	86.31	97.54	95.08	83.818	90.9592		97.85	86.064	103.358	84.898	93.0425		63.278	86.278	86.032	72.262	78.54	77.278
5.2	92.1421	83.5721	68.85	78.684	80.812		92.048	86.31	97.54	95.08	83.818	90.9592		97.85	86.064	103.358	84.898	93.0425		63.278	86.278	86.032	72.262	78.54	77.278
5.24	92.1421	83.5721	68.85	78.684	80.812		92.048	86.31	97.54	95.08	83.818	90.9592		92.0961	91.818	103.358	84.898	93.0425		63.278	86.278	86.032	72.262	78.54	77.278
5.28	92.1421	89.3261	68.85	78.684	82.2506		92.048	86.31	97.54	95.08	83.818	90.9592		97.85	91.818	103.358	84.898	94.481		57.524	86.278	86.032	72.262	78.54	76.1272
5.32	86.3881	83.5721	68.85	78.684	79.3736		92.048	86.31	97.54	95.08	83.818	90.9592		97.85	97.572	103.358	84.898	95.9195		63.278	86.278	80.278	72.262	78.54	76.1272
5.36	86.3881	89.3261	68.85	78.684	80.812		92.048	86.31	97.54	95.08	83.818	90.9592		97.85	97.572	103.358	84.898	95.9195		57.524	86.278	80.278	72.262	78.54	74.9764
5.4	80.6341	83.5721	68.85	78.684	77.9351		92.048	86.31	97.54	95.08	83.818	90.9592		97.85	97.572	103.358	84.898	95.9195		57.524	86.278	80.278	72.262	78.54	74.9764
5.44	80.6341	89.3261	68.85	78.684	79.3735		92.048	86.31	97.54	95.08	83.818	90.9592		92.0961	91.818	103.358	84.898	93.0425		63.278	86.278	80.278	72.262	78.54	76.1272
5.48	80.6341	83.5721	68.85	78.684	77.9351		92.048	86.31	97.54	95.08	83.818	90.9592		97.85	91.818	103.358	84.898	94.481		63.278	86.278	80.278	72.262	78.54	76.1272
5.52	80.6341	77.818	68.85	78.684	76.4965		92.048	86.31	97.54	95.08	83.818	90.9592		97.85	86.064	103.358	84.898	93.0425		57.524	86.278	80.278	72.262	78.54	74.9764
5.56	80.6341	83.5721	68.85	78.684	77.9351		92.048	86.31	97.54	95.08	83.818	90.9592		97.85	86.064	103.358	84.898	93.0425		57.524	86.278	80.278	72.262	78.54	74.9764
5.6	80.6341	89.3261	68.85	78.684	79.3735		92.048	86.31	97.54	95.08	83.818	90.9592		97.85	86.064	103.358	84.898	93.0425		57.524	86.278	80.278	72.262	78.54	74.9764
5.64	80.6341	77.818	68.85	78.684	76.4965		92.048	86.31	103.294	95.08	83.818	92.11		97.85	86.064	103.358	79.144	91.604		57.524	86.278	80.278	72.262	78.54	74.9764
5.68	80.6341	83.5721	68.85	78.684	77.9351		92.048	86.31	103.294	95.08	83.818	92.11		97.85	86.064	103.358	79.144	91.604		63.278	86.278	80.278	72.262	78.54	76.1272
5.72	80.6341	83.5721	68.85	78.684	77.9351		92.048	86.31	103.294	95.08	83.818	92.11		97.85	86.064	103.358	73.39	90.1655		63.278	86.278	80.278	72.262	78.54	76.1272
5.76	80.6341	83.5721	68.85	78.684	77.9351		92.048	86.31	103.294	95.08	83.818	92.11		103.604	86.064	103.358	73.39	91.604		57.524	86.278	80.278	72.262	78.54	74.9764
5.8	80.6341	83.5721	68.85	78.684	77.9351		92.048	86.31	103.294	95.08	83.818	92.11		103.604	86.064	103.358	73.39	91.604		57.524	86.278	80.278	66.508	78.54	73.8256
5.84	80.6341	77.8181	68.85	78.684	76.4966		92.048	86.31	103.294	95.08	83.818	92.11		97.85	86.064	103.358	73.39	90.1655		63.278	86.278	80.278	66.508	78.54	74.9764
5.88	80.6341	77.8181	68.85	78.684	76.4966		92.048	86.31	103.294	95.08	83.818	92.11		97.85	86.064	103.358	73.39	90.1655		57.524	86.278	80.278	66.508	78.54	73.8256
5.92	86.3881	72.0641	68.85	78.684	76.4966		92.048	86.31	103.294	95.08	83.818	92.11		97.85	86.064	103.358	73.39	90.1655		57.524	86.278	80.278	66.508	78.54	73.8256
5.96	86.3881	72.0641	68.85	78.684	76.4966		92.048	86.31	103.294	95.08	83.818	92.11		97.85	86.064	103.358	73.39	90.1655		57.524	86.278	80.278	66.508	78.54	73.8256
6	80.6341	72.0641	68.85	78.684	75.0581		92.048	86.31	103.294	95.08	83.818	92.11		97.85	86.064	103.358	73.39	90.1655		63.278	86.278	80.278	66.508	78.54	74.9764
6.04	80.6341	72.0641	68.85	78.684	75.0581		92.048	86.31	103.294	95.08	83.818	92.11		97.85	91.818	103.358	73.39	91.604		63.278	86.278	80.278	66.508	78.54	74.9764
6.08	80.6341	66.31	68.85	78.684	73.6195		92.048	86.31	103.294	95.08	83.818	92.11		97.85	91.818	103.358	73.39	91.604		63.278	86.278	80.278	66.508	78.54	74.9764
6.12	80.6341	66.31	68.85	78.684	73.6195		92.048	86.31	103.294	95.08	83.818	92.11		97.85	97.572	103.358	73.39	93.0425		57.524	86.278	74.524	66.508	78.54	72.6748
6.16	80.6341	72.0641	68.85	78.684	75.0581		92.048	86.31	103.294	95.08	83.818	92.11		97.85	97.572	103.358	73.39	93.0425		57.524	86.278	74.524	66.508	78.54	72.6748
6.2	80.6341	66.31	68.85	78.684	73.6195		92.048	86.31	97.54	95.08	83.818	90.9592		97.85	97.572	103.358	73.39	93.0425		63.278	86.278	74.524	66.508	78.54	73.8256
6.24	80.6341	72.0641	68.85	78.684	75.0581		92.048	86.31	97.54	89.326	83.818	89.8084		97.85	91.818	103.358	67.636	90.1655		63.278	80.524	74.524	66.508	78.54	72.6748
6.28	80.6341	72.0641	68.85	78.684	75.0581		92.048	86.31	97.54	89.326	83.818	89.8084		97.85	91.818	103.358	67.636	90.1655		57.524	80.524	74.524	66.508	78.54	71.524
6.32	80.6341	66.31	68.85	78.684	73.6195		92.048	86.31	97.54	89.326	83.818	89.8084		97.85	86.064	103.358	67.636	88.727		57.524	80.524	74.524	66.508	78.54	71.524
6.36	80.6341	77.8181	68.85	78.684	76.4966		92.048	86.31	97.54	89.326	83.818	89.8084		97.85	86.064	103.358	67.636	88.727		63.278	80.524	74.524	66.508	78.54	72.6748
6.4	80.6341	66.31	68.85	78.684	73.6195		92.048	86.31	97.54	89.326	83.818	89.8084		97.85	86.064	103.358	67.636	88.727		57.524	80.524	74.524	66.508	78.54	71.524
6.44	80.6341	77.8181	68.85	78.684	76.4966		92.048	86.31	97.54	89.326	83.818	89.8084		97.85	86.064	103.358	67.636	88.727		57.524	80.524	74.524	66.508	78.54	71.524
6.48	80.6341	72.064	68.85	78.684	75.058		92.048	86.31	97.54	89.326	83.818	89.8084		97.85	86.064	103.358	67.636	88.727		57.524	80.524	74.524	66.508	78.54	71.524
6.52	80.6341	66.31	68.85	78.684	73.6195		92.048	86.31	97.54	89.326	83.818	89.8084		97.85	86.064	103.358	67.636	88.727		57.524	80.524	74.524	66.508	78.54	71.524
6.56	80.6341	72.0641	68.85	78.684	75.0581		92.048	86.31	97.54	89.326	83.818	89.8084		97.85	86.064	103.358	67.636	88.727		63.278	80.524	74.524	66.508	78.54	72.6748
6.6	80.6341	66.31	68.85	78.684	73.6195		92.048	86.31	97.54	89.326	83.818	89.8084		97.85	86.064	103.358	67.636	88.727		57.524	80.524	74.524	66.508	78.54	71.524
6.64	80.6341	66.31	68.85	78.684	73.6195		92.048	86.31	97.54	89.326	83.818	89.8084		97.85	86.064	103.358	67.636	88.727		63.278	80.524	74.524	66.508	78.54	72.6748
6.68	80.6341	72.0641	68.85	78.684	75.0581		92.048	86.31	97.54	89.326	83.818	89.8084		97.85	86.064	103.358	67.636	88.727		57.524	80.524	74.524	66.508	78.54	71.524
6.72	80.6341	72.0641	68.85	78.684	75.0581		92.048	86.31	103.294	89.326	83.818	90.9592		97.85	86.064	103.358	67.636	88.727		63.278	80.524	74.524	66.508	78.54	72.6748
6.76	80.6341	72.0641	68.85	78.684	75.0581		92.048	86.31	103.294	89.326	83.818	90.9592		97.85	86.064	103.358	67.636	88.727		57.524	80.524	74.524	66.508	78.54	71.524
6.8	80.6341	72.0641	68.85	78.684	75.0581		92.048	86.31	103.294	89.326	83.818	90.9592		97.85	86.064	103.358	67.636	88.727		57.524	80.524	74.524	60.754	78.54	70.3732
6.84	80.6341	66.31	68.85	78.684	73.6195		92.048	86.31	103.294	89.326	83.818	90.9592		97.85	91.818	103.358	67.636	90.1655		57.524	80.524	74.524	60.754	78.54	70.3732
6.88	80.6341	66.31	68.85	78.684	73.6195		92.048	86.31	103.294	89.326	83.818	90.9592		97.85	91.818	103.358	67.636	90.1655		63.278	80.524	74.524	60.754	78.54	71.524
6.92	80.6341	66.3101	68.85	78.684	73.6196		92.048	86.31	103.294	89.326	83.818	90.9592		97.85	86.064	103.358	67.636	88.727		57.524	80.524	74.524	60.754	78.54	70.3732
6.96	80.6341	66.3101	68.85	78.684	73.6196		92.048	86.31	103.294	89.326	83.818	90.9592		97.85	86.064	103.358	67.636	88.727		57.524	80.524	74.524	60.754	78.54	70.3732
7	80.6341	66.3101	68.85	78.684	73.6196		92.048	86.31	103.294	89.326	83.818	90.9592		97.85	86.064	103.358	67.636	88.727		57.524	80.524	74.524	60.754	78.54	70.3732
7.04	80.6341	66.3101	68.85	78.684	73.6196		92.048	86.31	103.294	89.326	83.818	90.9592		97.85	86.064	103.358	67.636	88.727		57.524	80.524	74.524	60.754	78.54	70.3732
7.08	80.6341	66.3101	68.85	78.684	73.6196		92.048	86.31	103.294	89.326	83.818	90.9592		97.85	86.064	103.358	67.636	88.727		57.524	80.524	74.524	60.754	78.54	70.3732
7.12	80.6341	60.556	68.85	78.684	72.181		92.048	86.31	103.294	89.326	83.818	90.9592		97.85	86.064	103.358	67.636	88.727		63.278	80.524	74.524	60.754	78.54	71.524
7.16	80.6341	60.556	68.85	78.684	72.181		92.048	86.31	103.294	89.326	83.818	90.9592		97.85	86.064	103.358	67.636	88.727		63.278	80.524	74.524	60.754	78.54	71.524
7.2	80.6341	60.556	68.85	78.684	72.181		92.048	86.31	103.294	89.326	83.818	90.9592		97.85	86.064	103.358	67.636	88.727		63.278	80.524	74.524	60.754	78.54	71.524
7.24	80.6341	66.3101	68.85	78.684	73.6196		92.048	86.31	103.294	89.326	83.818	90.9592		97.85	86.064	103.358	67.636	88.727		63.278	74.77	74.524	60.754	78.54	70.3732
7.28	80.6341	72.0641	68.85	78.684	75.0581		92.048	86.31	103.294	89.326	83.818	90.9592		97.85	86.064	103.358	67.636	88.727		63.278	74.77	74.524	60.754	78.54	70.3732
7.32	80.6341	72.0641	68.85	78.684	75.0581		92.048	86.31	103.294	89.326	83.818	90.9592		97.85	86.064	103.358	61.882	87.2885		57.524	69.016	74.524	60.754	78.54	68.0716
7.36	80.6341	66.3101	68.85	78.684	73.6196		92.048	86.31	103.294	89.326	83.818	90.9592		97.85	86.064	103.358	61.882	87.2885		57.524	69.016	74.524	60.754	78.54	68.0716
7.4	80.6341	60.556	68.85	78.684	72.181		92.048	86.31	103.294	89.326	83.818	90.9592		97.85	86.064	103.358	61.882	87.2885		51.77	69.016	74.524	60.754	78.54	66.9208
7.44	86.3881	66.3101	68.85	78.684	75.0581		92.048	86.31	103.294	89.326	83.818	90.9592		97.85	86.064	103.358	61.882	87.2885		57.524	69.016	74.524	60.754	78.54	68.0716
7.48	86.3881	60.556	68.85	78.684	73.6195		92.048	86.31	103.294	89.326	83.818	90.9592		97.85	86.064	103.358	61.882	87.2885		57.524	69.016	74.524	60.754	78.54	68.0716
7.52	80.6341	66.3101	68.85	78.684	73.6196		92.048	86.31	97.54	89.326	83.818	89.8084		97.85	86.064	103.358	61.882	87.2885		51.77	69.016	74.524	60.754	78.54	66.9208
7.56	80.6341	66.3101	68.85	78.684	73.6196		92.048	86.31	97.54	89.326	83.818	89.8084		97.85	86.064	103.358	61.882	87.2885		51.77	69.016	74.524	60.754	78.54	66.9208
7.6	80.6341	72.0641	68.85	78.684	75.0581		92.048	86.31	97.54	89.326	83.818	89.8084		97.85	86.064	103.358	61.882	87.2885		57.524	69.016	74.524	60.754	78.54	68.0716
7.64	80.6341	60.556	68.85	78.684	72.181		92.048	86.31	97.54	89.326	83.818	89.8084		97.85	86.064	103.358	61.882	87.2885		57.524	69.016	74.524	60.754	78.54	68.0716
7.68	80.6341	60.556	68.85	78.684	72.181		92.048	86.31	97.54	89.326	83.818	89.8084		97.85	86.064	103.358	61.882	87.2885		51.77	69.016	74.524	60.754	78.54	66.9208
7.72	80.6341	60.556	68.85	78.684	72.181		92.048	86.31	97.54	89.326	83.818	89.8084		97.85	86.064	103.358	56.128	85.85		51.77	69.016	74.524	60.754	78.54	66.9208
7.76	80.6341	60.556	68.85	78.684	72.181		92.048	86.31	97.54	89.326	83.818	89.8084		97.85	86.064	103.358	56.128	85.85		57.524	69.016	74.524	60.754	78.54	68.0716
7.8	80.6341	66.3101	68.85	78.684	73.6196		92.048	86.31	97.54	89.326	83.818	89.8084		97.85	86.064	103.358	56.128	85.85		57.524	69.016	74.524	60.754	78.54	68.0716
7.84	80.6341	66.31	68.85	78.684	73.6195		92.048	86.31	97.54	89.326	83.818	89.8084		97.85	86.064	103.358	56.128	85.85		57.524	69.016	74.524	60.754	78.54	68.0716
7.88	80.6341	72.0641	68.85	78.684	75.0581		92.048	86.31	97.54	89.326	83.818	89.8084		97.85	86.064	103.358	56.128	85.85		57.524	69.016	74.524	60.754	78.54	68.0716
7.92	80.6341	60.556	68.85	78.684	72.181		92.048	86.31	97.54	89.326	83.818	89.8084		92.096	86.064	103.358	56.128	84.4115		57.524	69.016	74.524	60.754	72.786	66.9208
7.96	80.6341	66.3101	68.85	78.684	73.6196		92.048	86.31	97.54	89.326	83.818	89.8084		92.096	86.064	103.358	56.128	84.4115		57.524	69.016	74.524	60.754	72.786	66.9208
8	80.6341	60.556	68.85	78.684	72.181		92.048	86.31	97.54	89.326	83.818	89.8084		92.096	86.064	103.358	56.128	84.4115		57.524	69.016	74.524	60.754	72.786	66.9208
8.04	86.3881	60.556	68.85	78.684	73.6195		92.048	86.31	103.294	89.326	83.818	90.9592		92.096	86.064	103.358	56.128	84.4115		57.524	69.016	74.524	60.754	72.786	66.9208
8.08	86.3881	60.556	68.85	78.684	73.6195		92.048	86.31	103.294	89.326	83.818	90.9592		92.096	86.064	103.358	56.128	84.4115		57.524	69.016	74.524	60.754	72.786	66.9208
8.12	80.6341	66.3101	68.85	78.684	73.6196		92.048	86.31	109.048	89.326	83.818	92.11		92.096	86.064	103.358	56.128	84.4115		51.77	69.016	74.524	60.754	72.786	65.77
8.16	80.6341	66.3101	68.85	78.684	73.6196		92.048	86.31	109.048	89.326	83.818	92.11		92.096	86.064	103.358	56.128	84.4115		57.524	69.016	74.524	60.754	72.786	66.9208
8.2	80.6341	66.3101	68.85	78.684	73.6196		92.048	86.31	109.048	83.572	83.818	90.9592		92.096	86.064	103.358	56.128	84.4115		57.524	69.016	74.524	60.754	72.786	66.9208
8.24	80.6341	66.3101	68.85	78.684	73.6196		92.048	86.31	109.048	83.572	83.818	90.9592		92.096	86.064	103.358	56.128	84.4115		51.77	69.016	74.524	60.754	72.786	65.77
8.28	80.6341	54.802	68.85	78.684	70.7425		92.048	86.31	109.048	83.572	83.818	90.9592		92.096	86.064	103.358	56.128	84.4115		51.77	69.016	74.524	55	72.786	64.6192
8.32	80.6341	60.556	68.85	78.684	72.181		92.048	86.31	109.048	83.572	83.818	90.9592		92.096	86.064	103.358	56.128	84.4115		51.77	69.016	74.524	55	72.786	64.6192
8.36	80.6341	60.556	68.85	78.684	72.181		92.048	86.31	109.048	83.572	83.818	90.9592		92.096	86.064	103.358	56.128	84.4115		51.77	69.016	74.524	55	72.786	64.6192
8.4	80.6341	66.3101	68.85	78.684	73.6196		92.048	86.31	109.048	83.572	83.818	90.9592		92.096	86.064	103.358	56.128	84.4115		57.524	69.016	74.524	55	72.786	65.77
8.44	80.6341	60.556	74.604	78.684	73.6195		92.048	86.31	109.048	83.572	83.818	90.9592		86.342	86.064	103.358	56.128	82.973		51.77	69.016	74.524	55	72.786	64.6192
8.48	80.6341	60.556	74.604	78.684	73.6195		92.048	86.31	109.048	83.572	83.818	90.9592		86.342	86.064	103.358	56.128	82.973		51.77	69.016	74.524	55	72.786	64.6192
8.52	80.6341	66.3101	74.604	72.93	73.6196		92.048	86.31	103.294	83.572	83.818	89.8084		80.588	86.064	109.112	56.128	82.973		51.77	69.016	74.524	55	67.032	63.4684
8.56	80.6341	60.556	74.604	72.93	72.181		92.048	86.31	103.294	83.572	83.818	89.8084		80.588	86.064	109.112	56.128	82.973		51.77	69.016	74.524	55	67.032	63.4684
8.6	80.6341	66.3101	74.604	72.93	73.6196		92.048	86.31	97.54	83.572	83.818	88.6576		80.588	86.064	109.112	56.128	82.973		51.77	69.016	74.524	55	67.032	63.4684
8.64	86.3881	66.3101	74.604	72.93	75.0581		97.802	86.31	97.54	83.572	83.818	89.8084		80.588	86.064	109.112	56.128	82.973		51.77	69.016	74.524	55	67.032	63.4684
8.68	86.3881	60.556	74.604	72.93	73.6195		97.802	86.31	97.54	83.572	83.818	89.8084		80.588	86.064	109.112	56.128	82.973		51.77	69.016	74.524	55	67.032	63.4684
8.72	80.6341	60.556	74.604	72.93	72.181		97.802	86.31	97.54	83.572	83.818	89.8084		80.588	86.064	109.112	56.128	82.973		57.524	69.016	74.524	55	61.278	63.4684
8.76	80.6341	60.556	74.604	72.93	72.181		97.802	86.31	97.54	83.572	83.818	89.8084		80.588	86.064	109.112	56.128	82.973		51.77	69.016	74.524	55	61.278	62.3176
8.8	80.6341	66.3101	74.604	72.93	73.6196		97.802	86.31	97.54	83.572	83.818	89.8084		80.588	86.064	109.112	56.128	82.973		57.524	69.016	74.524	55	55.524	62.3176
8.84	80.6341	66.3101	74.604	72.93	73.6196		97.802	86.31	97.54	83.572	83.818	89.8084		80.588	86.064	109.112	56.128	82.973		57.524	69.016	74.524	55	55.524	62.3176
8.88	80.6341	60.556	74.604	72.93	72.181		97.802	86.31	97.54	83.572	83.818	89.8084		80.588	86.064	109.112	56.128	82.973		51.77	69.016	74.524	49.246	55.524	60.016
8.92	80.6341	60.556	74.604	72.93	72.181		97.802	86.31	97.54	83.572	83.818	89.8084		80.588	86.064	109.112	56.128	82.973		51.77	69.016	74.524	49.246	55.524	60.016
8.96	80.6341	60.556	74.604	72.93	72.181		97.802	86.31	97.54	83.572	83.818	89.8084		80.588	86.064	109.112	56.128	82.973		51.77	69.016	74.524	49.246	55.524	60.016
9	80.6341	66.3101	74.604	72.93	73.6196		97.802	86.31	97.54	83.572	83.818	89.8084		80.588	86.064	109.112	56.128	82.973		57.524	69.016	74.524	49.246	49.77	60.016
9.04	80.6341	66.3101	74.604	72.93	73.6196		97.802	86.31	97.54	83.572	83.818	89.8084		80.588	86.064	109.112	56.128	82.973		51.77	69.016	74.524	49.246	49.77	58.8652
9.08	80.6341	66.3101	74.604	72.93	73.6196		97.802	86.31	97.54	83.572	83.818	89.8084		80.588	86.064	109.112	56.128	82.973		57.524	69.016	74.524	49.246	49.77	60.016
9.12	80.6341	66.3101	74.604	72.93	73.6196		97.802	86.31	103.294	83.572	83.818	90.9592		80.588	86.064	109.112	56.128	82.973		-195.652	69.016	74.524	49.246	49.77	9.3808
9.16	80.6341	60.556	74.604	72.93	72.181		97.802	86.31	103.294	77.818	83.818	89.8084		80.588	86.064	109.112	56.128	82.973		-201.406	69.016	74.524	49.246	49.77	8.23
9.2	80.6341	66.3101	74.604	72.93	73.6196		97.802	86.31	109.048	72.064	83.818	89.8084		74.834	86.064	109.112	56.128	81.5345		-218.668	69.016	74.524	49.246	49.77	4.7776
9.24	86.3881	60.556	74.604	72.93	73.6195		97.802	86.31	109.048	66.31	83.818	88.6576		74.834	86.064	109.112	56.128	81.5345		-224.422	69.016	74.524	49.246	49.77	3.6268
9.28	86.3881	66.3101	74.604	72.93	75.0581		97.802	86.31	109.048	60.556	83.818	87.5068		74.834	86.064	109.112	56.128	81.5345		-224.422	69.016	74.524	43.492	49.77	2.476
9.32	86.3881	60.556	74.604	72.93	73.6195		97.802	86.31	109.048	54.802	83.818	86.356		74.834	86.064	103.358	56.128	80.096		-235.93	69.016	74.524	43.492	49.77	0.1744
9.36	86.3881	66.3101	74.604	72.93	75.0581		97.802	86.31	109.048	49.048	83.818	85.2052		74.834	86.064	91.8499	56.128	77.219		-247.438	69.016	74.524	43.492	44.016	-3.278
9.4	80.6341	66.3101	74.604	72.93	73.6196		97.802	86.31	109.048	49.048	83.818	85.2052		74.834	86.064	80.3419	56.128	74.342		-253.192	69.016	74.524	43.492	32.508	-6.7304
9.44	80.6341	66.3101	74.604	72.93	73.6196		97.802	86.31	109.048	-77.54	83.818	59.8876		74.834	68.802	68.8339	56.128	67.1495		-253.192	-28.802	74.524	43.492	-197.652	-72.326
9.48	80.6341	60.556	74.604	72.93	72.181		97.802	86.31	109.048	-89.048	83.818	57.586		74.834	51.54	57.3259	56.128	59.957		-258.946	-40.31	74.524	37.738	-197.652	-76.9292
9.52	80.6341	66.3101	74.604	72.93	73.6196		97.802	86.31	109.048	-451.55	83.818	-14.9144		74.834	-103.818	17.0479	56.128	11.048		-264.7	-218.684	74.524	37.738	-203.406	-114.906
9.56	80.6341	66.3101	74.604	-59.412	40.5341		97.802	86.31	109.048	-463.058	83.818	-17.216		74.834	-121.08	5.5399	56.128	3.85545		-276.208	-230.192	74.524	37.738	-203.406	-119.509
9.6	80.6341	60.556	74.604	-70.92	36.2185		97.802	86.31	103.294	-474.566	83.818	-20.6684		74.834	-132.588	-5.9681	56.128	-1.89855		-281.962	-241.7	74.524	37.738	-209.16	-124.112
9.64	80.6341	-376.748	74.604	-88.182	-77.4229		97.802	-287.7	103.294	-480.32	83.818	-96.6212		69.08	-155.604	-17.4761	56.128	-11.968		-287.716	-276.224	57.262	37.738	-209.16	-135.62
9.68	80.6341	-388.256	74.604	-99.69	-83.177		97.802	-299.208	97.54	-486.074	83.818	-101.224		69.08	-167.112	-28.9841	56.128	-17.722		-287.716	-287.732	45.754	37.738	-209.16	-140.223
9.72	80.6341	-394.01	51.588	-237.786	-124.893		86.2941	-333.732	-126.866	-572.384	83.818	-172.574		63.326	-184.374	-40.4921	-289.112	-112.663		-299.224	-374.042	11.23	37.738	-214.914	-167.842
9.76	80.6341	-399.764	40.08	-255.048	-133.524		-471.844	-345.24	-138.374	-583.892	-48.524	-317.575		57.572	-190.128	-46.2461	-335.144	-128.487		-304.978	-385.55	-0.278	37.738	-214.914	-173.596
9.8	80.6341	-411.272	28.572	-312.588	-153.663		-494.86	-356.748	-155.636	-624.17	-60.032	-338.289		28.802	-201.636	-57.7541	-386.93	-154.38		-310.732	-402.812	-17.54	31.984	-214.914	-182.803
9.84	80.6341	-411.272	22.818	-479.454	-196.818		-506.368	-391.272	-167.144	-652.94	-192.374	-382.02		-212.866	-207.39	-86.5241	-421.454	-232.058		-316.486	-414.32	-103.85	31.984	-220.668	-204.668
9.88	80.6341	-440.042	17.064	-513.978	-214.08		-517.876	-408.534	-178.652	-675.956	-203.882	-396.98		-230.128	-213.144	-121.048	-455.978	-255.075		-322.24	-414.32	-121.112	26.23	-220.668	-210.422
9.92	86.3881	-468.812	5.556	-554.256	-232.781		-529.384	-425.796	-184.406	-698.972	-226.898	-413.091		-247.39	-218.898	-368.47	-478.994	-328.438		-333.748	-425.828	-149.882	20.476	-226.422	-223.081
9.96	86.3881	-486.074	-0.198	-583.026	-245.728		-535.138	-437.304	-195.914	-716.234	-491.582	-475.234		-258.898	-224.652	-385.732	-496.256	-341.385		-339.502	-431.582	-167.144	20.476	-226.422	-228.835
10	86.3881	-509.09	-11.706	-600.288	-258.674		-546.646	-454.566	-224.684	-733.496	-514.598	-494.798		-276.16	-236.16	-402.994	-513.518	-357.208		-345.256	-437.336	-178.652	-54.326	-226.422	-248.398
10.04	86.3881	-520.598	-28.968	-617.55	-270.182		-552.4	-466.074	-241.946	-768.02	-560.63	-517.814		-287.668	-241.914	-414.502	-525.026	-367.278		-356.764	-443.09	-184.406	-77.3419	-232.176	-258.756
10.08	80.6341	-532.106	-57.738	-634.812	-286.005		-558.154	-477.582	-259.208	-779.528	-577.892	-530.473		-293.422	-374.256	-420.256	-530.78	-404.678		-362.518	-448.844	-190.16	-221.192	-232.176	-290.978
10.12	80.6341	-543.614	-477.78	-646.32	-396.77		-563.908	-489.09	-374.288	-796.79	-595.154	-563.846		-299.176	-385.764	-431.764	-542.288	-414.748		-368.272	-454.598	-195.914	-226.946	-237.93	-296.732
10.16	80.6341	-543.614	-506.55	-657.828	-406.839		-563.908	-494.844	-397.304	-808.298	-606.662	-574.203		-310.684	-391.518	-437.518	-548.042	-421.94		-374.026	-454.598	-207.422	-232.7	-237.93	-301.335
10.2	80.6341	-555.122	-518.058	-663.582	-414.032		-569.662	-506.352	-408.812	-814.052	-612.416	-582.259		-322.192	-397.272	-443.272	-553.796	-429.133		-379.78	-460.352	-213.176	-238.454	-243.684	-307.089
10.24	-598.338	-566.63	-535.32	-675.09	-593.844		-575.416	-512.106	-420.32	-819.806	-629.678	-591.465		-333.7	-414.534	-454.78	-553.796	-439.202		-385.534	-460.352	-218.93	-244.208	-260.946	-313.994
10.28	-609.846	-566.63	-546.828	-675.09	-599.599		-575.416	-517.86	-431.828	-825.56	-646.94	-599.521		-345.208	-426.042	-454.78	-559.55	-446.395		-391.288	-471.86	-218.93	-249.962	-272.454	-320.899
10.32	-615.6	-572.384	-558.336	-686.598	-608.229		-575.416	-529.368	-437.582	-831.314	-658.448	-606.426		-350.962	-443.304	-460.534	-565.304	-455.026		-397.042	-471.86	-224.684	-255.716	-272.454	-324.351
10.36	-621.354	-583.892	-569.844	-698.106	-618.299		-575.416	-535.122	-449.09	-842.822	-664.202	-613.33		-362.47	-449.058	-460.534	-565.304	-459.341		-397.042	-477.614	-230.438	-261.47	-283.962	-330.105
10.4	-627.108	-589.646	-581.352	-703.86	-625.491		-581.17	-540.876	-454.844	-848.576	-669.956	-619.084		-368.224	-454.812	-466.288	-571.058	-465.095		-397.042	-483.368	-230.438	-267.224	-301.224	-335.859
10.44	-678.894	-595.4	-592.86	-715.368	-645.63		-586.924	-546.63	-460.598	-848.576	-681.464	-624.838		-373.978	-460.566	-466.288	-576.812	-469.411		-408.55	-489.122	-236.192	-278.732	-312.732	-345.066
10.48	-707.664	-601.154	-604.368	-715.368	-657.138		-586.924	-552.384	-466.352	-854.33	-687.218	-629.442		-379.732	-466.32	-466.288	-576.812	-472.288		-408.55	-489.122	-241.946	-284.486	-318.486	-348.518
10.52	-736.434	-606.908	-610.122	-721.122	-668.646		-586.924	-558.138	-472.106	-860.084	-692.972	-634.045		-385.486	-472.074	-466.288	-576.812	-475.165		-414.304	-500.63	-247.7	-290.24	-324.24	-355.423
10.56	-742.188	-606.908	-621.63	-726.876	-674.4		-586.924	-558.138	-472.106	-860.084	-698.726	-635.196		-385.486	-477.828	-466.288	-576.812	-476.603		-414.304	-500.63	-253.454	-295.994	-329.994	-358.875
10.6	-759.45	-618.416	-627.384	-732.63	-684.47		-586.924	-563.892	-477.86	-865.838	-698.726	-638.648		-396.994	-483.582	-472.042	-576.812	-482.357		-414.304	-506.384	-259.208	-301.748	-335.748	-363.478
10.64	-759.45	-618.416	-633.138	-738.384	-687.347		-592.678	-563.892	-483.614	-865.838	-710.234	-643.251		-402.748	-489.336	-472.042	-576.812	-485.235		-414.304	-506.384	-264.962	-307.502	-347.256	-368.082
10.68	-770.958	-618.416	-638.892	-738.384	-691.662		-592.678	-569.646	-483.614	-865.838	-710.234	-644.402		-414.256	-489.336	-472.042	-576.812	-488.111		-414.304	-506.384	-270.716	-313.256	-347.256	-370.383
10.72	-776.712	-624.17	-644.646	-744.138	-697.416		-598.432	-575.4	-489.368	-871.592	-715.988	-650.156		-420.01	-495.09	-472.042	-576.812	-490.989		-420.058	-500.63	-276.47	-319.01	-358.764	-374.986
10.76	-776.712	-624.17	-650.4	-749.892	-700.293		-598.432	-575.4	-489.368	-871.592	-715.988	-650.156		-425.764	-495.09	-472.042	-582.566	-493.865		-420.058	-500.63	-282.224	-319.01	-358.764	-376.137
10.8	-788.22	-624.17	-661.908	-749.892	-706.047		-604.186	-581.154	-495.122	-871.592	-715.988	-653.608		-431.518	-500.844	-472.042	-582.566	-496.742		-425.812	-506.384	-282.224	-330.518	-370.272	-383.042
10.84	-788.22	-635.678	-667.662	-761.4	-713.24		-604.186	-581.154	-495.122	-871.592	-721.742	-654.759		-437.272	-500.844	-472.042	-582.566	-498.181		-425.812	-512.138	-287.978	-336.272	-364.518	-385.344
10.88	-788.22	-635.678	-667.662	-761.4	-713.24		-609.94	-581.154	-500.876	-871.592	-721.742	-657.061		-437.272	-500.844	-472.042	-582.566	-498.181		-425.812	-512.138	-287.978	-342.026	-376.026	-388.796
10.92	-793.974	-635.678	-673.416	-767.154	-717.555		-609.94	-586.908	-500.876	-871.592	-721.742	-658.212		-443.026	-500.844	-477.796	-588.32	-502.496		-425.812	-517.892	-293.732	-347.78	-381.78	-393.399
10.96	-793.974	-641.432	-679.17	-767.154	-720.433		-609.94	-586.908	-500.876	-871.592	-721.742	-658.212		-448.78	-500.844	-477.796	-588.32	-503.935		-425.812	-517.892	-293.732	-353.534	-387.534	-395.701
11	-793.974	-647.186	-684.924	-772.908	-724.748		-615.694	-586.908	-506.63	-871.592	-721.742	-660.513		-448.78	-506.598	-477.796	-594.074	-506.812		-431.566	-517.892	-299.486	-359.288	-399.042	-401.455
11.04	-793.974	-647.186	-684.924	-772.908	-724.748		-615.694	-586.908	-506.63	-871.592	-721.742	-660.513		-454.534	-512.352	-477.796	-594.074	-509.689		-431.566	-519.4	-299.486	-365.042	-399.042	-402.907
11.08	-793.974	-647.186	-684.924	-772.908	-724.748		-615.694	-586.908	-506.63	-871.592	-721.742	-660.513		-454.534	-512.352	-477.796	-599.828	-511.127		-431.566	-513.646	-299.486	-370.796	-399.042	-402.907
11.12	-793.974	-652.94	-690.678	-772.908	-727.625		-621.448	-592.662	-506.63	-871.592	-727.496	-663.966		-460.288	-518.106	-483.55	-594.074	-514.004		-431.566	-515.154	-305.24	-376.55	-410.55	-407.812
11.16	-793.974	-652.94	-690.678	-778.662	-729.064		-621.448	-592.662	-506.63	-871.592	-727.496	-663.966		-471.796	-518.106	-477.796	-599.828	-516.881		-431.566	-519.4	-305.24	-376.55	-416.304	-409.812
11.2	-793.974	-66.032	-702.186	-784.416	-586.652		-621.448	-592.662	-506.63	-871.592	-727.496	-663.966		-477.55	-529.614	-483.55	-599.828	-522.636		-431.566	-519.4	-310.994	-382.304	-416.304	-412.114
11.24	-793.974	-652.94	-702.186	-784.416	-733.379		-621.448	-592.662	-506.63	-871.592	-727.496	-663.966		-483.304	-529.614	-483.55	-599.828	-524.074		-431.566	-519.4	-310.994	-388.058	-422.058	-414.415
11.28	-793.974	-652.94	-702.186	-784.416	-733.379		-621.448	-592.662	-506.63	-871.592	-727.496	-663.966		-483.304	-529.614	-483.55	-599.828	-524.074		-431.566	-514.4	-310.994	-388.058	-422.058	-413.415
11.32	-793.974	-652.94	-702.186	-784.416	-733.379		-621.448	-598.416	-506.63	-871.592	-733.25	-666.267		-489.058	-535.368	-483.55	-599.828	-526.951		-431.566	-520.154	-322.502	-388.058	-433.566	-419.169
11.36	-793.974	-652.94	-702.186	-784.416	-733.379		-621.448	-598.416	-506.63	-871.592	-739.004	-667.418		-494.812	-535.368	-483.55	-599.828	-528.39		-431.566	-520.154	-322.502	-399.566	-427.812	-420.32
11.4	-793.974	-652.94	-713.694	-784.416	-736.256		-621.448	-598.416	-506.63	-871.592	-739.004	-667.418		-500.566	-535.368	-489.304	-605.582	-532.705		-431.566	-514.4	-328.256	-393.812	-433.566	-420.32
11.44	-793.974	-652.94	-713.694	-784.416	-736.256		-621.448	-598.416	-506.63	-871.592	-733.25	-666.267		-500.566	-535.368	-489.304	-605.582	-532.705		-431.566	-514.4	-328.256	-399.566	-439.32	-422.622
11.48	-799.728	-652.94	-713.694	-784.416	-737.695		-621.448	-598.416	-506.63	-871.592	-733.25	-666.267		-506.32	-535.368	-489.304	-605.582	-534.144		-431.566	-514.4	-328.256	-399.566	-433.566	-421.471
11.52	-793.974	-652.94	-719.448	-784.416	-737.695		-621.448	-604.17	-506.63	-871.592	-744.758	-669.72		-506.32	-535.368	-489.304	-605.582	-534.144		-437.32	-514.4	-328.256	-393.812	-445.074	-423.772
11.56	-793.974	-652.94	-719.448	-790.17	-739.133		-621.448	-604.17	-506.63	-871.592	-739.004	-668.569		-506.32	-535.368	-489.304	-611.336	-535.582		-437.32	-520.154	-328.256	-399.566	-439.32	-424.923
11.6	-799.728	-652.94	-725.202	-790.17	-742.01		-621.448	-604.17	-506.63	-871.592	-739.004	-668.569		-512.074	-535.368	-495.058	-611.336	-538.459		-437.32	-514.4	-328.256	-393.812	-450.828	-424.923
11.64	-799.728	-652.94	-725.202	-790.17	-742.01		-621.448	-609.924	-506.63	-871.592	-739.004	-669.72		-512.074	-535.368	-495.058	-611.336	-538.459		-437.32	-520.154	-334.01	-399.566	-445.074	-427.225
11.68	-799.728	-652.94	-725.202	-790.17	-742.01		-621.448	-609.924	-506.63	-871.592	-744.758	-670.87		-512.074	-535.368	-495.058	-611.336	-538.459		-437.32	-520.154	-334.01	-405.32	-445.074	-428.376
11.72	-799.728	-652.94	-725.202	-790.17	-742.01		-621.448	-615.678	-506.63	-871.592	-750.512	-673.172		-517.828	-535.368	-495.058	-611.336	-539.898		-437.32	-525.908	-339.764	-405.32	-450.828	-431.828
11.76	-799.728	-652.94	-725.202	-790.17	-742.01		-621.448	-615.678	-506.63	-871.592	-750.512	-673.172		-523.582	-535.368	-495.058	-611.336	-541.336		-437.32	-520.154	-339.764	-411.074	-450.828	-431.828
11.8	-805.482	-652.94	-725.202	-795.924	-744.887		-627.202	-615.678	-506.63	-871.592	-750.512	-674.323		-523.582	-535.368	-495.058	-611.336	-541.336		-437.32	-520.154	-345.518	-411.074	-456.582	-434.13
11.84	-805.482	-658.694	-730.956	-795.924	-747.764		-627.202	-621.432	-506.63	-871.592	-750.512	-675.474		-523.582	-535.368	-495.058	-611.336	-541.336		-437.32	-514.4	-345.518	-411.074	-456.582	-432.979
11.88	-805.482	-652.94	-730.956	-795.924	-746.326		-627.202	-621.432	-506.63	-871.592	-750.512	-675.474		-523.582	-535.368	-495.058	-611.336	-541.336		-437.32	-520.154	-345.518	-411.074	-456.582	-434.13
11.92	-805.482	-652.94	-736.71	-795.924	-747.764		-627.202	-627.186	-506.63	-865.838	-750.512	-675.474		-523.582	-535.368	-495.058	-611.336	-541.336		-437.32	-520.154	-345.518	-411.074	-468.09	-436.431
11.96	-805.482	-652.94	-736.71	-801.678	-749.202		-627.202	-627.186	-506.63	-865.838	-750.512	-675.474		-523.582	-535.368	-495.058	-611.336	-541.336		-437.32	-520.154	-345.518	-411.074	-462.336	-435.28
12	-805.482	-652.94	-736.71	-801.678	-749.202		-627.202	-627.186	-506.63	-860.084	-756.266	-675.474		-523.582	-535.368	-495.058	-617.09	-542.775		-437.32	-520.154	-351.272	-411.074	-468.09	-437.582
12.04	-805.482	-652.94	-736.71	-801.678	-749.202		-627.202	-627.186	-506.63	-860.084	-756.266	-675.474		-523.582	-535.368	-495.058	-617.09	-542.775		-437.32	-514.4	-351.272	-411.074	-468.09	-436.431
12.08	-805.482	-652.94	-736.71	-801.678	-749.202		-627.202	-627.186	-506.63	-854.33	-756.266	-674.323		-523.582	-535.368	-495.058	-617.09	-542.775		-437.32	-520.154	-357.026	-411.074	-473.844	-439.884
12.12	-805.482	-652.94	-736.71	-801.678	-749.202		-627.202	-627.186	-506.63	-842.822	-756.266	-672.021		-535.09	-535.368	-495.058	-617.09	-545.652		-437.32	-514.4	-362.78	-416.828	-473.844	-441.034
12.16	-805.482	-652.94	-742.464	-801.678	-750.641		-627.202	-627.186	-506.63	-842.822	-756.266	-672.021		-535.09	-535.368	-495.058	-617.09	-545.652		-437.32	-520.154	-362.78	-416.828	-473.844	-442.185
12.2	-805.482	-652.94	-736.71	-801.678	-749.202		-627.202	-627.186	-506.63	-842.822	-756.266	-672.021		-540.844	-541.122	-500.812	-617.09	-549.967		-437.32	-520.154	-368.534	-422.582	-479.598	-445.638
12.24	-805.482	-658.694	-742.464	-801.678	-752.08		-627.202	-627.186	-506.63	-837.068	-756.266	-670.87		-540.844	-541.122	-495.058	-617.09	-548.529		-437.32	-520.154	-368.534	-422.582	-473.844	-444.487
12.28	-805.482	-652.94	-742.464	-801.678	-750.641		-627.202	-627.186	-506.63	-837.068	-756.266	-670.87		-540.844	-541.122	-500.812	-617.09	-549.967		-437.32	-520.154	-368.534	-428.336	-479.598	-446.788
12.32	-805.482	-647.186	-742.464	-801.678	-749.203		-627.202	-627.186	-506.63	-825.56	-756.266	-668.569		-540.844	-541.122	-495.058	-617.09	-548.529		-437.32	-520.154	-374.288	-428.336	-479.598	-447.939
12.36	-805.482	-647.186	-742.464	-801.678	-749.203		-627.202	-627.186	-506.63	-825.56	-756.266	-668.569		-540.844	-541.122	-500.812	-617.09	-549.967		-437.32	-514.4	-374.288	-428.336	-485.352	-447.939
12.4	-805.482	-647.186	-748.218	-807.432	-752.08		-627.202	-627.186	-506.63	-825.56	-756.266	-668.569		-540.844	-541.122	-500.812	-622.844	-551.406		-437.32	-520.154	-380.042	-428.336	-485.352	-450.241
12.44	-805.482	-647.186	-748.218	-807.432	-752.08		-627.202	-627.186	-506.63	-819.806	-756.266	-667.418		-540.844	-541.122	-500.812	-622.844	-551.406		-437.32	-505.908	-380.042	-428.336	-485.352	-447.392
12.48	-805.482	-647.186	-748.218	-813.186	-753.518		-627.202	-627.186	-506.63	-819.806	-756.266	-667.418		-540.844	-541.122	-500.812	-622.844	-551.406		-437.32	-520.154	-380.042	-428.336	-479.598	-449.09
12.52	-805.482	-647.186	-748.218	-813.186	-753.518		-627.202	-627.186	-506.63	-819.806	-756.266	-667.418		-540.844	-541.122	-500.812	-622.844	-551.406		-437.32	-514.4	-380.042	-428.336	-485.352	-449.09
12.56	-805.482	-647.186	-748.218	-813.186	-753.518		-627.202	-627.186	-506.63	-819.806	-756.266	-667.418		-546.598	-541.122	-500.812	-622.844	-552.844		-437.32	-520.154	-380.042	-434.09	-485.352	-451.392
12.6	-805.482	-647.186	-748.218	-813.186	-753.518		-627.202	-627.186	-506.63	-819.806	-756.266	-667.418		-546.598	-541.122	-500.812	-622.844	-552.844		-437.32	-514.4	-385.796	-434.09	-485.352	-451.392
12.64	-805.482	-647.186	-753.972	-813.186	-754.957		-627.202	-627.186	-500.876	-819.806	-756.266	-666.267		-546.598	-541.122	-500.812	-622.844	-552.844		-437.32	-520.154	-385.796	-434.09	-491.106	-453.693
12.68	-805.482	-647.186	-748.218	-813.186	-753.518		-627.202	-621.432	-500.876	-819.806	-756.266	-665.116		-546.598	-541.122	-500.812	-622.844	-552.844		-443.074	-520.154	-385.796	-434.09	-491.106	-454.844
12.72	-799.728	-647.186	-753.972	-813.186	-753.518		-627.202	-621.432	-506.63	-814.052	-756.266	-665.116		-552.352	-541.122	-500.812	-622.844	-554.283		-437.32	-520.154	-391.55	-434.09	-496.86	-455.995
12.76	-805.482	-647.186	-748.218	-813.186	-753.518		-627.202	-621.432	-500.876	-814.052	-756.266	-663.966		-552.352	-541.122	-500.812	-622.844	-554.283		-437.32	-514.4	-397.304	-434.09	-496.86	-455.995
12.8	-799.728	-647.186	-748.218	-813.186	-752.08		-627.202	-621.432	-500.876	-814.052	-750.512	-662.815		-552.352	-541.122	-500.812	-622.844	-554.283		-443.074	-520.154	-397.304	-434.09	-496.86	-458.296
12.84	-799.728	-647.186	-748.218	-813.186	-752.08		-627.202	-615.678	-500.876	-808.298	-750.512	-660.513		-552.352	-541.122	-500.812	-622.844	-554.283		-437.32	-514.4	-397.304	-434.09	-502.614	-457.146
12.88	-799.728	-647.186	-748.218	-813.186	-752.08		-627.202	-615.678	-500.876	-802.544	-750.512	-659.362		-552.352	-541.122	-500.812	-622.844	-554.283		-437.32	-514.4	-397.304	-434.09	-502.614	-457.146
12.92	-793.974	-647.186	-753.972	-813.186	-752.08		-615.694	-609.924	-500.876	-796.79	-750.512	-654.759		-552.352	-541.122	-500.812	-628.598	-555.721		-437.32	-520.154	-403.058	-434.09	-502.614	-459.447
12.96	-793.974	-647.186	-753.972	-813.186	-752.08		-621.448	-609.924	-500.876	-802.544	-750.512	-657.061		-552.352	-541.122	-500.812	-628.598	-555.721		-437.32	-520.154	-403.058	-434.09	-502.614	-459.447
13	-788.22	-647.186	-753.972	-813.186	-750.641		-615.694	-604.17	-500.876	-802.544	-750.512	-654.759		-552.352	-541.122	-500.812	-628.598	-555.721		-437.32	-520.154	-403.058	-434.09	-502.614	-459.447
13.04	-788.22	-641.432	-753.972	-813.186	-749.202		-615.694	-604.17	-500.876	-796.79	-750.512	-653.608		-552.352	-541.122	-500.812	-628.598	-555.721		-437.32	-514.4	-403.058	-434.09	-502.614	-458.296
13.08	-782.466	-641.432	-753.972	-813.186	-747.764		-615.694	-604.17	-500.876	-796.79	-750.512	-653.608		-552.352	-541.122	-500.812	-628.598	-555.721		-437.32	-514.4	-403.058	-434.09	-508.368	-459.447
13.12	-782.466	-641.432	-753.972	-813.186	-747.764		-615.694	-598.416	-500.876	-791.036	-750.512	-651.307		-552.352	-541.122	-500.812	-628.598	-555.721		-443.074	-520.154	-403.058	-434.09	-508.368	-461.749
13.16	-782.466	-641.432	-753.972	-813.186	-747.764		-615.694	-598.416	-500.876	-791.036	-750.512	-651.307		-558.106	-541.122	-500.812	-628.598	-557.16		-437.32	-520.154	-403.058	-434.09	-508.368	-460.598
13.2	-776.712	-641.432	-748.218	-813.186	-744.887		-615.694	-592.662	-500.876	-779.528	-750.512	-647.854		-558.106	-541.122	-500.812	-628.598	-557.16		-437.32	-520.154	-408.812	-439.844	-514.122	-464.05
13.24	-776.712	-641.432	-748.218	-813.186	-744.887		-609.94	-592.662	-500.876	-779.528	-750.512	-646.704		-558.106	-541.122	-500.812	-628.598	-557.16		-443.074	-520.154	-408.812	-434.09	-508.368	-462.9
13.28	-776.712	-641.432	-753.972	-813.186	-746.326		-609.94	-586.908	-500.876	-779.528	-750.512	-645.553		-558.106	-541.122	-500.812	-628.598	-557.16		-437.32	-520.154	-408.812	-434.09	-514.122	-462.9
13.32	-776.712	-641.432	-748.218	-813.186	-744.887		-609.94	-586.908	-500.876	-773.774	-750.512	-644.402		-558.106	-541.122	-500.812	-628.598	-557.16		-443.074	-520.154	-408.812	-439.844	-519.876	-466.352
13.36	-776.712	-641.432	-748.218	-813.186	-744.887		-609.94	-586.908	-500.876	-773.774	-750.512	-644.402		-558.106	-541.122	-500.812	-628.598	-557.16		-437.32	-520.154	-408.812	-434.09	-514.122	-462.9
13.4	-770.958	-641.432	-753.972	-813.186	-744.887		-609.94	-586.908	-500.876	-773.774	-750.512	-644.402		-563.86	-541.122	-500.812	-628.598	-558.598		-443.074	-520.154	-414.566	-434.09	-514.122	-465.201
13.44	-770.958	-641.432	-748.218	-813.186	-743.448		-609.94	-581.154	-500.876	-773.774	-750.512	-643.251		-563.86	-541.122	-500.812	-628.598	-558.598		-437.32	-520.154	-414.566	-439.844	-514.122	-465.201
13.48	-765.204	-641.432	-742.464	-813.186	-740.572		-609.94	-581.154	-500.876	-773.774	-750.512	-643.251		-563.86	-541.122	-500.812	-628.598	-558.598		-437.32	-505.908	-414.566	-434.09	-514.122	-461.201
13.52	-765.204	-629.924	-736.71	-813.186	-736.256		-604.186	-575.4	-489.368	-773.774	-750.512	-638.648		-563.86	-541.122	-500.812	-628.598	-558.598		-437.32	-520.154	-414.566	-439.844	-525.63	-467.503
13.56	-753.696	-635.678	-736.71	-813.186	-734.817		-604.186	-575.4	-495.122	-773.774	-750.512	-639.799		-563.86	-541.122	-500.812	-628.598	-558.598		-437.32	-520.154	-414.566	-434.09	-508.368	-462.9
13.6	-753.696	-635.678	-736.71	-813.186	-734.817		-598.432	-563.892	-495.122	-773.774	-750.512	-636.346		-563.86	-541.122	-500.812	-628.598	-558.598		-443.074	-520.154	-414.566	-434.09	-514.122	-465.201
13.64	-753.696	-629.924	-725.202	-813.186	-730.502		-598.432	-563.892	-489.368	-773.774	-750.512	-635.196		-563.86	-541.122	-500.812	-628.598	-558.598		-437.32	-520.154	-414.566	-439.844	-525.63	-467.503
13.68	-753.696	-629.924	-719.448	-813.186	-729.063		-598.432	-563.892	-489.368	-773.774	-750.512	-635.196		-563.86	-541.122	-500.812	-628.598	-558.598		-437.32	-520.154	-414.566	-439.844	-514.122	-465.201
13.72	-753.696	-624.17	-719.448	-813.186	-727.625		-598.432	-558.138	-489.368	-773.774	-750.512	-634.045		-563.86	-541.122	-500.812	-628.598	-558.598		-443.074	-520.154	-414.566	-445.598	-519.876	-468.654
13.76	-747.942	-624.17	-719.448	-813.186	-726.186		-598.432	-558.138	-489.368	-773.774	-750.512	-634.045		-563.86	-541.122	-500.812	-628.598	-558.598		-437.32	-520.154	-414.566	-445.598	-514.122	-466.352
13.8	-747.942	-624.17	-719.448	-813.186	-726.186		-592.678	-552.384	-489.368	-773.774	-750.512	-631.743		-569.614	-541.122	-506.566	-628.598	-561.475		-437.32	-520.154	-414.566	-451.352	-519.876	-468.654
13.84	-747.942	-624.17	-719.448	-813.186	-726.186		-592.678	-552.384	-489.368	-773.774	-750.512	-631.743		-569.614	-541.122	-506.566	-628.598	-561.475		-443.074	-520.154	-414.566	-451.352	-514.122	-468.654
13.88	-747.942	-624.17	-719.448	-813.186	-726.186		-592.678	-552.384	-489.368	-773.774	-750.512	-631.743		-569.614	-541.122	-506.566	-628.598	-561.475		-437.32	-520.154	-414.566	-451.352	-514.122	-467.503
13.92	-747.942	-624.17	-719.448	-813.186	-726.186		-592.678	-546.63	-489.368	-773.774	-750.512	-630.592		-569.614	-541.122	-506.566	-628.598	-561.475		-443.074	-520.154	-414.566	-451.352	-514.122	-468.654
13.96	-747.942	-624.17	-719.448	-813.186	-726.186		-586.924	-546.63	-489.368	-773.774	-750.512	-629.442		-569.614	-541.122	-506.566	-622.844	-560.037		-443.074	-514.4	-414.566	-445.598	-519.876	-467.503
14	-747.942	-624.17	-719.448	-813.186	-726.186		-586.924	-546.63	-483.614	-773.774	-744.758	-627.14		-569.614	-541.122	-506.566	-622.844	-560.037		-443.074	-514.4	-414.566	-451.352	-519.876	-468.654
14.04	-747.942	-624.17	-719.448	-813.186	-726.186		-586.924	-546.63	-489.368	-773.774	-744.758	-628.291		-569.614	-541.122	-506.566	-622.844	-560.037		-437.32	-520.154	-414.566	-445.598	-519.876	-467.503
14.08	-742.188	-624.17	-719.448	-813.186	-724.748		-586.924	-546.63	-483.614	-773.774	-744.758	-627.14		-569.614	-541.122	-506.566	-622.844	-560.037		-437.32	-514.4	-414.566	-451.352	-525.63	-468.654
14.12	-742.188	-618.416	-719.448	-813.186	-723.309		-581.17	-546.63	-483.614	-773.774	-744.758	-625.989		-569.614	-541.122	-506.566	-622.844	-560.037		-437.32	-508.646	-414.566	-445.598	-519.876	-465.201
14.16	-742.188	-618.416	-719.448	-813.186	-723.309		-581.17	-546.63	-477.86	-773.774	-744.758	-624.838		-569.614	-541.122	-506.566	-622.844	-560.037		-443.074	-514.4	-414.566	-445.598	-525.63	-468.654
14.2	-742.188	-618.416	-719.448	-813.186	-723.309		-581.17	-546.63	-477.86	-773.774	-739.004	-623.688		-569.614	-541.122	-506.566	-622.844	-560.037		-437.32	-514.4	-414.566	-451.352	-525.63	-468.654
14.24	-742.188	-618.416	-719.448	-813.186	-723.309		-581.17	-546.63	-477.86	-768.02	-733.25	-621.386		-569.614	-541.122	-506.566	-622.844	-560.037		-437.32	-514.4	-414.566	-457.106	-525.63	-469.804
14.28	-742.188	-612.662	-719.448	-813.186	-721.871		-581.17	-540.876	-477.86	-773.774	-733.25	-621.386		-569.614	-541.122	-506.566	-622.844	-560.037		-443.074	-514.4	-414.566	-445.598	-519.876	-467.503
14.32	-742.188	-612.662	-713.694	-813.186	-720.432		-581.17	-540.876	-477.86	-773.774	-733.25	-621.386		-569.614	-541.122	-506.566	-622.844	-560.037		-443.074	-508.646	-414.566	-445.598	-525.63	-467.503
14.36	-742.188	-612.662	-713.694	-813.186	-720.432		-581.17	-540.876	-477.86	-773.774	-733.25	-621.386		-569.614	-541.122	-506.566	-622.844	-560.037		-448.828	-514.4	-414.566	-445.598	-525.63	-469.804
14.4	-736.434	-612.662	-719.448	-813.186	-720.433		-575.416	-540.876	-477.86	-773.774	-727.496	-619.084		-569.614	-541.122	-506.566	-622.844	-560.037		-443.074	-514.4	-414.566	-451.352	-531.384	-470.955
14.44	-736.434	-618.416	-719.448	-813.186	-721.871		-575.416	-540.876	-477.86	-773.774	-727.496	-619.084		-563.86	-541.122	-506.566	-622.844	-558.598		-448.828	-514.4	-414.566	-451.352	-525.63	-470.955
14.48	-736.434	-618.416	-719.448	-813.186	-721.871		-575.416	-540.876	-477.86	-768.02	-727.496	-617.934		-569.614	-541.122	-506.566	-622.844	-560.037		-443.074	-514.4	-414.566	-451.352	-519.876	-468.654
14.52	-736.434	-612.662	-719.448	-813.186	-720.433		-575.416	-540.876	-477.86	-762.266	-721.742	-615.632		-569.614	-541.122	-512.32	-622.844	-561.475		-443.074	-508.646	-414.566	-451.352	-525.63	-468.654
14.56	-736.434	-612.662	-719.448	-813.186	-720.433		-569.662	-540.876	-477.86	-768.02	-721.742	-615.632		-569.614	-541.122	-512.32	-617.09	-560.036		-443.074	-508.646	-414.566	-451.352	-525.63	-468.654
14.6	-730.68	-606.908	-719.448	-813.186	-717.556		-563.908	-540.876	-477.86	-768.02	-721.742	-614.481		-569.614	-541.122	-512.32	-622.844	-561.475		-443.074	-508.646	-414.566	-451.352	-525.63	-468.654
14.64	-730.68	-606.908	-713.694	-813.186	-716.117		-569.662	-540.876	-477.86	-762.266	-721.742	-614.481		-569.614	-541.122	-512.32	-622.844	-561.475		-443.074	-502.892	-414.566	-451.352	-525.63	-467.503
14.68	-724.926	-606.908	-713.694	-813.186	-714.678		-563.908	-540.876	-477.86	-768.02	-721.742	-614.481		-569.614	-541.122	-512.32	-622.844	-561.475		-443.074	-508.646	-414.566	-445.598	-525.63	-467.503
14.72	-724.926	-606.908	-713.694	-813.186	-714.678		-563.908	-540.876	-477.86	-762.266	-715.988	-612.18		-569.614	-535.368	-512.32	-622.844	-560.036		-443.074	-502.892	-414.566	-451.352	-525.63	-467.503
14.76	-724.926	-606.908	-713.694	-813.186	-714.678		-563.908	-540.876	-477.86	-762.266	-715.988	-612.18		-569.614	-535.368	-512.32	-622.844	-560.036		-443.074	-502.892	-414.566	-451.352	-519.876	-466.352
14.8	-724.926	-606.908	-713.694	-807.432	-713.24		-563.908	-540.876	-477.86	-768.02	-710.234	-612.18		-569.614	-535.368	-512.32	-622.844	-560.036		-443.074	-512.138	-414.566	-445.598	-519.876	-467.05
14.84	-719.172	-606.908	-713.694	-807.432	-711.801		-563.908	-540.876	-477.86	-756.512	-710.234	-609.878		-569.614	-535.368	-512.32	-622.844	-560.036		-443.074	-512.138	-414.566	-451.352	-519.876	-468.201
14.88	-719.172	-606.908	-713.694	-807.432	-711.801		-563.908	-540.876	-477.86	-762.266	-710.234	-611.029		-569.614	-535.368	-512.32	-622.844	-560.036		-443.074	-512.138	-414.566	-445.598	-525.63	-468.201
14.92	-724.926	-601.154	-713.694	-807.432	-711.801		-563.908	-540.876	-477.86	-756.512	-710.234	-609.878		-569.614	-535.368	-512.32	-622.844	-560.036		-443.074	-512.138	-414.566	-445.598	-531.384	-469.352
14.96	-719.172	-601.154	-713.694	-807.432	-710.363		-563.908	-540.876	-477.86	-756.512	-710.234	-609.878		-569.614	-535.368	-512.32	-622.844	-560.036		-443.074	-512.138	-414.566	-445.598	-525.63	-468.201
15	-719.172	-595.4	-713.694	-807.432	-708.924		-563.908	-535.122	-477.86	-756.512	-704.48	-607.576		-569.614	-535.368	-512.32	-617.09	-558.598		-443.074	-512.138	-414.566	-451.352	-519.876	-468.201
15.04	-719.172	-595.4	-713.694	-807.432	-708.924		-563.908	-535.122	-472.106	-756.512	-698.726	-605.275		-569.614	-535.368	-512.32	-617.09	-558.598		-443.074	-512.138	-414.566	-445.598	-519.876	-467.05
15.08	-719.172	-595.4	-707.94	-807.432	-707.486		-563.908	-535.122	-472.106	-756.512	-698.726	-605.275		-569.614	-535.368	-512.32	-617.09	-558.598		-448.828	-512.138	-414.566	-451.352	-525.63	-470.503
15.12	-719.172	-595.4	-707.94	-807.432	-707.486		-558.154	-535.122	-477.86	-756.512	-698.726	-605.275		-569.614	-535.368	-512.32	-617.09	-558.598		-443.074	-517.892	-414.566	-445.598	-531.384	-470.503
15.16	-713.418	-595.4	-707.94	-807.432	-706.047		-552.4	-535.122	-472.106	-756.512	-698.726	-602.973		-569.614	-535.368	-512.32	-617.09	-558.598		-443.074	-512.138	-414.566	-445.598	-531.384	-469.352
15.2	-713.418	-595.4	-707.94	-807.432	-706.047		-552.4	-535.122	-472.106	-756.512	-692.972	-601.822		-569.614	-535.368	-512.32	-617.09	-558.598		-448.828	-517.892	-414.566	-445.598	-519.876	-469.352
15.24	-719.172	-595.4	-702.186	-807.432	-706.047		-552.4	-535.122	-472.106	-756.512	-692.972	-601.822		-563.86	-535.368	-512.32	-617.09	-557.159		-448.828	-512.138	-414.566	-451.352	-519.876	-469.352
15.28	-713.418	-595.4	-702.186	-801.678	-703.171		-552.4	-535.122	-472.106	-756.512	-692.972	-601.822		-563.86	-541.122	-512.32	-617.09	-558.598		-448.828	-512.138	-414.566	-451.352	-525.63	-470.503
15.32	-713.418	-589.646	-702.186	-801.678	-701.732		-546.646	-529.368	-472.106	-750.758	-692.972	-598.37		-563.86	-541.122	-512.32	-617.09	-558.598		-448.828	-512.138	-414.566	-445.598	-514.122	-467.05
15.36	-713.418	-589.646	-702.186	-801.678	-701.732		-546.646	-529.368	-472.106	-750.758	-692.972	-598.37		-563.86	-541.122	-512.32	-617.09	-558.598		-448.828	-506.384	-414.566	-445.598	-519.876	-467.05
15.4	-713.418	-589.646	-702.186	-801.678	-701.732		-546.646	-529.368	-472.106	-750.758	-687.218	-597.219		-563.86	-535.368	-512.32	-617.09	-557.159		-448.828	-506.384	-414.566	-445.598	-514.122	-465.9
15.44	-713.418	-589.646	-702.186	-801.678	-701.732		-546.646	-523.614	-472.106	-750.758	-687.218	-596.068		-563.86	-535.368	-512.32	-617.09	-557.159		-448.828	-506.384	-414.566	-445.598	-508.368	-464.749
15.48	-707.664	-589.646	-702.186	-801.678	-700.294		-546.646	-523.614	-477.86	-750.758	-687.218	-597.219		-563.86	-529.614	-512.32	-617.09	-555.721		-448.828	-512.138	-414.566	-445.598	-502.614	-464.749
15.52	-707.664	-589.646	-696.432	-801.678	-698.855		-546.646	-517.86	-472.106	-750.758	-681.464	-593.767		-563.86	-529.614	-512.32	-617.09	-555.721		-448.828	-506.384	-414.566	-445.598	-502.614	-463.598
15.56	-707.664	-589.646	-696.432	-801.678	-698.855		-546.646	-517.86	-472.106	-750.758	-681.464	-593.767		-563.86	-523.86	-512.32	-611.336	-552.844		-448.828	-506.384	-414.566	-445.598	-491.106	-461.296
15.6	-707.664	-589.646	-696.432	-801.678	-698.855		-540.892	-517.86	-466.352	-750.758	-681.464	-591.465		-563.86	-523.86	-518.074	-611.336	-554.283		-448.828	-506.384	-414.566	-445.598	-496.86	-462.447
15.64	-713.418	-589.646	-696.432	-801.678	-700.294		-540.892	-517.86	-466.352	-750.758	-681.464	-591.465		-563.86	-523.86	-518.074	-611.336	-554.283		-448.828	-506.384	-414.566	-445.598	-491.106	-461.296
15.68	-707.664	-589.646	-696.432	-801.678	-698.855		-540.892	-517.86	-460.598	-750.758	-681.464	-590.314		-563.86	-529.614	-512.32	-611.336	-554.283		-448.828	-500.63	-414.566	-451.352	-496.86	-462.447
15.72	-707.664	-583.892	-696.432	-795.924	-695.978		-540.892	-517.86	-460.598	-745.004	-675.71	-588.013		-558.106	-529.614	-512.32	-611.336	-552.844		-448.828	-512.138	-414.566	-445.598	-496.86	-463.598
15.76	-707.664	-583.892	-696.432	-795.924	-695.978		-540.892	-517.86	-460.598	-745.004	-675.71	-588.013		-558.106	-529.614	-518.074	-611.336	-554.283		-448.828	-506.384	-414.566	-445.598	-491.106	-461.296
15.8	-701.91	-583.892	-696.432	-795.924	-694.54		-540.892	-517.86	-460.598	-739.25	-675.71	-586.862		-552.352	-529.614	-518.074	-611.336	-552.844		-448.828	-506.384	-414.566	-445.598	-491.106	-461.296
15.84	-707.664	-583.892	-696.432	-795.924	-695.978		-540.892	-517.86	-460.598	-739.25	-675.71	-586.862		-552.352	-529.614	-518.074	-611.336	-552.844		-448.828	-506.384	-414.566	-445.598	-502.614	-463.598
15.88	-701.91	-578.138	-690.678	-795.924	-691.663		-540.892	-517.86	-460.598	-739.25	-675.71	-586.862		-546.598	-529.614	-518.074	-611.336	-551.406		-448.828	-500.63	-414.566	-445.598	-491.106	-460.146
15.92	-696.156	-583.892	-690.678	-795.924	-691.663		-540.892	-517.86	-460.598	-739.25	-675.71	-586.862		-546.598	-529.614	-518.074	-611.336	-551.406		-448.828	-500.63	-414.566	-445.598	-496.86	-461.296
15.96	-701.91	-578.138	-690.678	-795.924	-691.663		-535.138	-517.86	-460.598	-739.25	-675.71	-585.711		-546.598	-529.614	-518.074	-611.336	-551.406		-448.828	-506.384	-414.566	-445.598	-491.106	-461.296
16	-701.91	-578.138	-690.678	-795.924	-691.663		-529.384	-517.86	-460.598	-739.25	-669.956	-583.41		-540.844	-529.614	-518.074	-617.09	-551.406		-448.828	-506.384	-414.566	-445.598	-491.106	-461.296
16.04	-701.91	-583.892	-690.678	-795.924	-693.101		-529.384	-517.86	-460.598	-739.25	-669.956	-583.41		-535.09	-529.614	-518.074	-617.09	-549.967		-448.828	-500.63	-414.566	-445.598	-491.106	-460.146
16.08	-701.91	-578.138	-690.678	-790.17	-690.224		-529.384	-517.86	-460.598	-739.25	-669.956	-583.41		-540.844	-529.614	-518.074	-611.336	-549.967		-448.828	-500.63	-414.566	-445.598	-491.106	-460.146
16.12	-701.91	-572.384	-690.678	-790.17	-688.786		-529.384	-517.86	-460.598	-739.25	-669.956	-583.41		-540.844	-529.614	-518.074	-611.336	-549.967		-448.828	-500.63	-414.566	-445.598	-502.614	-462.447
16.16	-701.91	-572.384	-690.678	-790.17	-688.786		-529.384	-517.86	-460.598	-739.25	-669.956	-583.41		-540.844	-529.614	-518.074	-611.336	-549.967		-448.828	-506.384	-414.566	-445.598	-491.106	-461.296
16.2	-701.91	-572.384	-690.678	-790.17	-688.786		-529.384	-517.86	-454.844	-739.25	-669.956	-582.259		-529.336	-529.614	-518.074	-611.336	-547.09		-448.828	-506.384	-414.566	-445.598	-496.86	-462.447
16.24	-701.91	-572.384	-684.924	-790.17	-687.347		-529.384	-517.86	-454.844	-739.25	-669.956	-582.259		-529.336	-529.614	-518.074	-611.336	-547.09		-448.828	-506.384	-414.566	-445.598	-496.86	-462.447
16.28	-701.91	-572.384	-690.678	-790.17	-688.786		-529.384	-517.86	-449.09	-739.25	-664.202	-579.957		-529.336	-529.614	-518.074	-611.336	-547.09		-448.828	-506.384	-414.566	-445.598	-502.614	-463.598
16.32	-701.91	-572.384	-690.678	-790.17	-688.786		-523.63	-517.86	-449.09	-739.25	-664.202	-578.806		-529.336	-529.614	-518.074	-611.336	-547.09		-448.828	-506.384	-414.566	-445.598	-491.106	-461.296
16.36	-696.156	-572.384	-684.924	-790.17	-685.909		-523.63	-517.86	-449.09	-739.25	-658.448	-577.656		-529.336	-529.614	-518.074	-611.336	-547.09		-448.828	-500.63	-414.566	-445.598	-496.86	-461.296
16.4	-690.402	-572.384	-684.924	-790.17	-684.47		-523.63	-517.86	-449.09	-739.25	-658.448	-577.656		-523.582	-529.614	-518.074	-611.336	-545.652		-448.828	-500.63	-414.566	-445.598	-491.106	-460.146
16.44	-696.156	-572.384	-684.924	-790.17	-685.909		-523.63	-517.86	-449.09	-739.25	-658.448	-577.656		-523.582	-529.614	-518.074	-611.336	-545.652		-448.828	-506.384	-414.566	-445.598	-491.106	-461.296
16.48	-690.402	-578.138	-684.924	-790.17	-685.909		-523.63	-517.86	-443.336	-739.25	-658.448	-576.505		-523.582	-529.614	-518.074	-611.336	-545.652		-448.828	-512.138	-414.566	-445.598	-485.352	-461.296
16.52	-690.402	-566.63	-684.924	-790.17	-683.032		-523.63	-517.86	-443.336	-733.496	-658.448	-575.354		-523.582	-529.614	-518.074	-611.336	-545.652		-448.828	-506.384	-414.566	-445.598	-491.106	-461.296
16.56	-684.648	-566.63	-684.924	-784.416	-680.155		-523.63	-517.86	-443.336	-733.496	-658.448	-575.354		-523.582	-529.614	-518.074	-611.336	-545.652		-448.828	-500.63	-414.566	-445.598	-491.106	-460.146
16.6	-690.402	-566.63	-684.924	-784.416	-681.593		-517.876	-517.86	-443.336	-733.496	-658.448	-574.203		-523.582	-529.614	-518.074	-611.336	-545.652		-448.828	-506.384	-414.566	-445.598	-491.106	-461.296
16.64	-684.648	-566.63	-684.924	-784.416	-680.155		-517.876	-517.86	-443.336	-721.988	-658.448	-571.902		-523.582	-529.614	-518.074	-611.336	-545.652		-448.828	-506.384	-414.566	-445.598	-491.106	-461.296
16.68	-684.648	-566.63	-679.17	-784.416	-678.716		-517.876	-517.86	-443.336	-721.988	-652.694	-570.751		-523.582	-529.614	-523.828	-611.336	-547.09		-448.828	-500.63	-414.566	-445.598	-496.86	-461.296
16.72	-684.648	-566.63	-679.17	-784.416	-678.716		-517.876	-517.86	-443.336	-733.496	-652.694	-573.052		-517.828	-529.614	-523.828	-611.336	-545.651		-448.828	-506.384	-414.566	-445.598	-491.106	-461.296
16.76	-684.648	-566.63	-679.17	-784.416	-678.716		-517.876	-517.86	-443.336	-733.496	-646.94	-571.902		-517.828	-529.614	-523.828	-605.582	-544.213		-448.828	-500.63	-414.566	-445.598	-491.106	-460.146
16.8	-678.894	-566.63	-679.17	-784.416	-677.278		-517.876	-517.86	-437.582	-733.496	-646.94	-570.751		-512.074	-529.614	-523.828	-605.582	-542.774		-448.828	-506.384	-414.566	-445.598	-491.106	-461.296
16.84	-678.894	-560.876	-679.17	-784.416	-675.839		-517.876	-517.86	-437.582	-733.496	-646.94	-570.751		-517.828	-529.614	-523.828	-605.582	-544.213		-448.828	-506.384	-414.566	-445.598	-491.106	-461.296
16.88	-673.14	-566.63	-679.17	-784.416	-675.839		-517.876	-517.86	-437.582	-733.496	-641.186	-569.6		-517.828	-529.614	-523.828	-605.582	-544.213		-448.828	-506.384	-414.566	-445.598	-491.106	-461.296
16.92	-673.14	-566.63	-679.17	-784.416	-675.839		-517.876	-517.86	-437.582	-733.496	-641.186	-569.6		-517.828	-529.614	-523.828	-605.582	-544.213		-448.828	-500.63	-414.566	-445.598	-491.106	-460.146
16.96	-678.894	-566.63	-679.17	-784.416	-677.278		-517.876	-517.86	-437.582	-733.496	-641.186	-569.6		-512.074	-529.614	-523.828	-605.582	-542.774		-448.828	-506.384	-414.566	-445.598	-491.106	-461.296
17	-673.14	-560.876	-679.17	-778.662	-672.962		-517.876	-517.86	-437.582	-733.496	-641.186	-569.6		-506.32	-529.614	-523.828	-605.582	-541.336		-448.828	-500.63	-414.566	-445.598	-485.352	-458.995
17.04	-673.14	-560.876	-679.17	-778.662	-672.962		-512.122	-517.86	-437.582	-733.496	-641.186	-568.449		-506.32	-529.614	-523.828	-605.582	-541.336		-448.828	-500.63	-414.566	-445.598	-491.106	-460.146
17.08	-673.14	-560.876	-679.17	-778.662	-672.962		-517.876	-517.86	-437.582	-733.496	-641.186	-569.6		-500.566	-529.614	-523.828	-605.582	-539.898		-448.828	-506.384	-414.566	-445.598	-491.106	-461.296
17.12	-667.386	-555.122	-679.17	-778.662	-670.085		-512.122	-512.106	-437.582	-733.496	-641.186	-567.298		-500.566	-529.614	-523.828	-605.582	-539.898		-448.828	-500.63	-414.566	-445.598	-496.86	-461.296
17.16	-673.14	-560.876	-679.17	-778.662	-672.962		-512.122	-512.106	-437.582	-733.496	-641.186	-567.298		-500.566	-529.614	-523.828	-605.582	-539.898		-448.828	-506.384	-414.566	-445.598	-485.352	-460.146
17.2	-673.14	-560.876	-679.17	-778.662	-672.962		-506.368	-506.352	-437.582	-733.496	-635.432	-563.846		-500.566	-535.368	-523.828	-605.582	-541.336		-448.828	-506.384	-414.566	-445.598	-485.352	-460.146
17.24	-667.386	-560.876	-679.17	-778.662	-671.524		-506.368	-506.352	-437.582	-733.496	-635.432	-563.846		-500.566	-535.368	-523.828	-605.582	-541.336		-448.828	-500.63	-414.566	-445.598	-479.598	-457.844
17.28	-667.386	-555.122	-679.17	-778.662	-670.085		-506.368	-500.598	-437.582	-733.496	-635.432	-562.695		-500.566	-535.368	-523.828	-605.582	-541.336		-448.828	-512.138	-408.812	-445.598	-485.352	-460.146
17.32	-673.14	-560.876	-673.416	-778.662	-671.524		-506.368	-500.598	-437.582	-733.496	-635.432	-562.695		-500.566	-535.368	-523.828	-605.582	-541.336		-448.828	-506.384	-403.058	-445.598	-485.352	-457.844
17.36	-673.14	-560.876	-673.416	-772.908	-670.085		-506.368	-500.598	-437.582	-733.496	-635.432	-562.695		-500.566	-535.368	-523.828	-605.582	-541.336		-448.828	-506.384	-408.812	-445.598	-479.598	-457.844
17.4	-667.386	-549.368	-679.17	-772.908	-667.208		-506.368	-500.598	-437.582	-733.496	-635.432	-562.695		-494.812	-535.368	-523.828	-599.828	-538.459		-448.828	-500.63	-403.058	-445.598	-491.106	-457.844
17.44	-661.632	-555.122	-673.416	-772.908	-665.769		-506.368	-500.598	-437.582	-733.496	-635.432	-562.695		-494.812	-535.368	-523.828	-605.582	-539.898		-448.828	-500.63	-403.058	-445.598	-485.352	-456.693
17.48	-667.386	-555.122	-673.416	-772.908	-667.208		-506.368	-506.352	-437.582	-733.496	-635.432	-563.846		-500.566	-535.368	-523.828	-599.828	-539.898		-448.828	-500.63	-403.058	-445.598	-485.352	-456.693
17.52	-661.632	-555.122	-673.416	-772.908	-665.769		-506.368	-506.352	-437.582	-727.742	-635.432	-562.695		-494.812	-535.368	-523.828	-599.828	-538.459		-448.828	-489.122	-403.058	-445.598	-485.352	-454.392
17.56	-661.632	-549.368	-673.416	-772.908	-664.331		-506.368	-506.352	-437.582	-727.742	-635.432	-562.695		-494.812	-535.368	-523.828	-599.828	-538.459		-448.828	-489.122	-403.058	-445.598	-485.352	-454.392
17.6	-661.632	-555.122	-673.416	-772.908	-665.769		-506.368	-506.352	-437.582	-727.742	-629.678	-561.544		-494.812	-535.368	-523.828	-599.828	-538.459		-448.828	-500.63	-403.058	-445.598	-485.352	-456.693
17.64	-661.632	-555.122	-673.416	-772.908	-665.769		-506.368	-506.352	-437.582	-727.742	-629.678	-561.544		-494.812	-535.368	-523.828	-599.828	-538.459		-448.828	-500.63	-403.058	-445.598	-491.106	-457.844
17.68	-661.632	-555.122	-673.416	-772.908	-665.769		-506.368	-506.352	-431.828	-721.988	-629.678	-559.243		-494.812	-535.368	-523.828	-599.828	-538.459		-448.828	-506.384	-403.058	-445.598	-485.352	-457.844
17.72	-661.632	-549.368	-673.416	-772.908	-664.331		-506.368	-506.352	-431.828	-727.742	-629.678	-560.394		-489.058	-535.368	-529.582	-599.828	-538.459		-448.828	-500.63	-403.058	-445.598	-491.106	-457.844
17.76	-661.632	-549.368	-673.416	-772.908	-664.331		-506.368	-506.352	-431.828	-727.742	-629.678	-560.394		-489.058	-535.368	-529.582	-599.828	-538.459		-448.828	-506.384	-403.058	-445.598	-485.352	-457.844
17.8	-655.878	-549.368	-673.416	-767.154	-661.454		-506.368	-506.352	-431.828	-727.742	-629.678	-560.394		-483.304	-535.368	-529.582	-599.828	-537.02		-448.828	-500.63	-403.058	-445.598	-485.352	-456.693
17.84	-661.632	-549.368	-673.416	-767.154	-662.893		-506.368	-506.352	-431.828	-727.742	-629.678	-560.394		-483.304	-535.368	-529.582	-599.828	-537.02		-448.828	-506.384	-403.058	-445.598	-491.106	-458.995
17.88	-655.878	-555.122	-673.416	-761.4	-661.454		-506.368	-506.352	-431.828	-727.742	-629.678	-560.394		-471.796	-535.368	-529.582	-599.828	-534.144		-448.828	-500.63	-403.058	-439.844	-479.598	-454.392
17.92	-661.632	-549.368	-673.416	-761.4	-661.454		-506.368	-506.352	-431.828	-721.988	-629.678	-559.243		-471.796	-529.614	-529.582	-599.828	-532.705		-443.074	-500.63	-403.058	-439.844	-479.598	-453.241
17.96	-655.878	-543.614	-673.416	-761.4	-658.577		-506.368	-506.352	-431.828	-727.742	-629.678	-560.394		-471.796	-529.614	-529.582	-599.828	-532.705		-448.828	-494.876	-403.058	-434.09	-479.598	-452.09
18	-655.878	-543.614	-673.416	-761.4	-658.577		-506.368	-506.352	-431.828	-727.742	-629.678	-560.394		-471.796	-529.614	-529.582	-599.828	-532.705		-448.828	-500.63	-403.058	-434.09	-479.598	-453.241
18.04	-661.632	-543.614	-673.416	-761.4	-660.016		-506.368	-506.352	-431.828	-721.988	-623.924	-558.092		-471.796	-529.614	-529.582	-599.828	-532.705		-448.828	-500.63	-403.058	-434.09	-479.598	-453.241
18.08	-655.878	-543.614	-673.416	-761.4	-658.577		-506.368	-506.352	-431.828	-727.742	-623.924	-559.243		-471.796	-529.614	-529.582	-599.828	-532.705		-448.828	-500.63	-403.058	-434.09	-479.598	-453.241
18.12	-655.878	-543.614	-673.416	-761.4	-658.577		-506.368	-506.352	-431.828	-727.742	-629.678	-560.394		-466.042	-529.614	-529.582	-599.828	-531.266		-443.074	-500.63	-403.058	-434.09	-479.598	-452.09
18.16	-667.386	-543.614	-673.416	-761.4	-661.454		-506.368	-506.352	-431.828	-727.742	-629.678	-560.394		-466.042	-529.614	-529.582	-599.828	-531.266		-448.828	-494.876	-403.058	-434.09	-479.598	-452.09
18.2	-667.386	-543.614	-673.416	-761.4	-661.454		-506.368	-506.352	-431.828	-727.742	-623.924	-559.243		-460.288	-529.614	-529.582	-605.582	-531.266		-448.828	-500.63	-397.304	-434.09	-473.844	-450.939
18.24	-655.878	-543.614	-673.416	-761.4	-658.577		-506.368	-506.352	-431.828	-727.742	-623.924	-559.243		-460.288	-529.614	-529.582	-605.582	-531.266		-443.074	-500.63	-397.304	-434.09	-479.598	-450.939
18.28	-650.124	-549.368	-673.416	-761.4	-658.577		-506.368	-506.352	-431.828	-727.742	-629.678	-560.394		-460.288	-529.614	-529.582	-599.828	-529.828		-448.828	-500.63	-397.304	-434.09	-479.598	-452.09
18.32	-655.878	-543.614	-673.416	-761.4	-658.577		-500.614	-506.352	-431.828	-716.234	-629.678	-556.941		-466.042	-529.614	-529.582	-599.828	-531.266		-443.074	-500.63	-397.304	-434.09	-479.598	-450.939
18.36	-661.632	-543.614	-667.662	-761.4	-658.577		-500.614	-506.352	-431.828	-721.988	-623.924	-556.941		-466.042	-529.614	-529.582	-599.828	-531.266		-448.828	-500.63	-397.304	-434.09	-485.352	-453.241
18.4	-655.878	-543.614	-673.416	-761.4	-658.577		-506.368	-506.352	-426.074	-721.988	-623.924	-556.941		-471.796	-529.614	-529.582	-599.828	-532.705		-448.828	-506.384	-397.304	-434.09	-473.844	-452.09
18.44	-655.878	-543.614	-667.662	-761.4	-657.139		-506.368	-500.598	-426.074	-721.988	-629.678	-556.941		-471.796	-529.614	-529.582	-599.828	-532.705		-443.074	-494.876	-397.304	-428.336	-473.844	-447.487
18.48	-667.386	-543.614	-667.662	-174.492	-513.289		-506.368	-500.598	-426.074	-721.988	-623.924	-555.79		-466.042	-529.614	-529.582	-599.828	-531.266		-443.074	-500.63	-397.304	-428.336	-479.598	-449.788
18.52	-667.386	-543.614	-667.662	-174.492	-513.289		-506.368	-500.598	-426.074	-716.234	-629.678	-555.79		-466.042	-529.614	-529.582	-599.828	-531.266		-443.074	-494.876	-397.304	-428.336	-479.598	-448.638
18.56	-661.632	-543.614	-667.662	-168.738	-510.412		-500.614	-500.598	-426.074	-721.988	-623.924	-554.64		-466.042	-529.614	-529.582	-599.828	-531.266		-443.074	-500.63	-397.304	-428.336	-468.09	-447.487
18.6	-655.878	-543.614	-661.908	-755.646	-654.262		-500.614	-500.598	-426.074	-710.48	-623.924	-552.338		-466.042	-529.614	-529.582	-599.828	-531.266		-443.074	-494.876	-391.55	-428.336	-473.844	-446.336
18.64	-655.878	-543.614	-661.908	-755.646	-654.262		-500.614	-500.598	-420.32	-710.48	-623.924	-551.187		-466.042	-529.614	-529.582	-599.828	-531.266		-443.074	-506.384	-391.55	-428.336	-473.844	-448.638
18.68	-655.878	-543.614	-661.908	-755.646	-654.262		-500.614	-500.598	-426.074	-710.48	-623.924	-552.338		-466.042	-529.614	-529.582	-599.828	-531.266		-443.074	-500.63	-391.55	-428.336	-473.844	-447.487
18.72	-655.878	-543.614	-661.908	-755.646	-654.262		-500.614	-500.598	-426.074	-716.234	-623.924	-553.489		-466.042	-523.86	-529.582	-599.828	-529.828		-443.074	-500.63	-391.55	-428.336	-473.844	-447.487
18.76	-655.878	-543.614	-661.908	-755.646	-654.262		-500.614	-500.598	-426.074	-710.48	-618.17	-551.187		-466.042	-523.86	-529.582	-599.828	-529.828		-443.074	-494.876	-391.55	-428.336	-468.09	-445.185
18.8	-655.878	-543.614	-661.908	-755.646	-654.262		-500.614	-500.598	-426.074	-704.726	-618.17	-550.036		-466.042	-523.86	-529.582	-599.828	-529.828		-443.074	-500.63	-391.55	-428.336	-473.844	-447.487
18.84	-655.878	-543.614	-661.908	-755.646	-654.262		-500.614	-500.598	-426.074	-710.48	-618.17	-551.187		-466.042	-523.86	-529.582	-599.828	-529.828		-443.074	-506.384	-391.55	-428.336	-473.844	-448.638
18.88	-655.878	-543.614	-661.908	-755.646	-654.262		-500.614	-500.598	-420.32	-716.234	-618.17	-551.187		-466.042	-523.86	-529.582	-599.828	-529.828		-448.828	-500.63	-391.55	-428.336	-473.844	-448.638
18.92	-655.878	-543.614	-661.908	-755.646	-654.262		-500.614	-500.598	-426.074	-710.48	-618.17	-551.187		-466.042	-523.86	-529.582	-599.828	-529.828		-443.074	-500.63	-385.796	-428.336	-473.844	-446.336
18.96	-655.878	-543.614	-661.908	-755.646	-654.262		-500.614	-500.598	-420.32	-716.234	-618.17	-551.187		-466.042	-523.86	-529.582	-599.828	-529.828		-443.074	-494.876	-385.796	-428.336	-468.09	-444.034
19	-655.878	-543.614	-661.908	-755.646	-654.262		-500.614	-500.598	-426.074	-704.726	-618.17	-550.036		-466.042	-523.86	-529.582	-599.828	-529.828		-443.074	-500.63	-385.796	-428.336	-473.844	-446.336
19.04	-655.878	-543.614	-661.908	-749.892	-652.823		-500.614	-500.598	-420.32	-704.726	-618.17	-548.886		-466.042	-523.86	-529.582	-599.828	-529.828		-443.074	-500.63	-385.796	-428.336	-473.844	-446.336
19.08	-655.878	-537.86	-661.908	-749.892	-651.385		-500.614	-500.598	-426.074	-704.726	-618.17	-550.036		-466.042	-523.86	-529.582	-594.074	-528.389		-443.074	-500.63	-385.796	-428.336	-468.09	-445.185
19.12	-655.878	-543.614	-661.908	-749.892	-652.823		-500.614	-500.598	-426.074	-704.726	-618.17	-550.036		-466.042	-523.86	-529.582	-594.074	-528.389		-437.32	-500.63	-380.042	-428.336	-473.844	-444.034
19.16	-655.878	-543.614	-661.908	-749.892	-652.823		-500.614	-500.598	-426.074	-710.48	-618.17	-551.187		-466.042	-523.86	-529.582	-594.074	-528.389		-437.32	-494.876	-380.042	-422.582	-473.844	-441.733
19.2	-655.878	-537.86	-661.908	-749.892	-651.385		-500.614	-500.598	-426.074	-710.48	-618.17	-551.187		-466.042	-523.86	-529.582	-594.074	-528.389		-437.32	-500.63	-380.042	-422.582	-468.09	-441.733
19.24	-661.632	-537.86	-661.908	-749.892	-652.823		-500.614	-500.598	-426.074	-704.726	-618.17	-550.036		-466.042	-523.86	-529.582	-594.074	-528.389		-437.32	-494.876	-380.042	-422.582	-473.844	-441.733
19.28	-655.878	-537.86	-661.908	-749.892	-651.385		-500.614	-500.598	-426.074	-710.48	-618.17	-551.187		-466.042	-523.86	-529.582	-594.074	-528.389		-437.32	-500.63	-380.042	-422.582	-473.844	-442.884
19.32	-655.878	-532.106	-661.908	-749.892	-649.946		-500.614	-500.598	-426.074	-704.726	-618.17	-550.036		-466.042	-523.86	-529.582	-594.074	-528.389		-437.32	-494.876	-380.042	-422.582	-473.844	-441.733
19.36	-655.878	-537.86	-661.908	-749.892	-651.385		-500.614	-500.598	-426.074	-716.234	-612.416	-551.187		-466.042	-523.86	-529.582	-594.074	-528.389		-437.32	-500.63	-380.042	-422.582	-468.09	-441.733
19.4	-655.878	-537.86	-661.908	-749.892	-651.385		-494.86	-500.598	-426.074	-710.48	-612.416	-548.886		-466.042	-523.86	-529.582	-594.074	-528.389		-437.32	-506.384	-374.288	-422.582	-473.844	-442.884
19.44	-655.878	-532.106	-661.908	-749.892	-649.946		-494.86	-500.598	-426.074	-710.48	-612.416	-548.886		-466.042	-523.86	-529.582	-594.074	-528.389		-437.32	-500.63	-374.288	-422.582	-473.844	-441.733
19.48	-655.878	-537.86	-661.908	-749.892	-651.385		-494.86	-500.598	-420.32	-704.726	-612.416	-546.584		-466.042	-523.86	-529.582	-594.074	-528.389		-437.32	-500.63	-368.534	-422.582	-473.844	-440.582
19.52	-655.878	-537.86	-661.908	-749.892	-651.385		-494.86	-500.598	-420.32	-704.726	-612.416	-546.584		-466.042	-523.86	-529.582	-594.074	-528.389		-437.32	-500.63	-368.534	-422.582	-473.844	-440.582
19.56	-655.878	-532.106	-661.908	-749.892	-649.946		-494.86	-500.598	-420.32	-704.726	-612.416	-546.584		-466.042	-523.86	-529.582	-594.074	-528.389		-437.32	-494.876	-357.026	-422.582	-473.844	-437.13
19.6	-655.878	-532.106	-661.908	-749.892	-649.946		-494.86	-500.598	-420.32	-704.726	-612.416	-546.584		-466.042	-523.86	-529.582	-594.074	-528.389		-437.32	-494.876	-357.026	-422.582	-468.09	-435.979
19.64	-655.878	-532.106	-661.908	-749.892	-649.946		-494.86	-500.598	-420.32	-704.726	-612.416	-546.584		-466.042	-523.86	-529.582	-594.074	-528.389		-437.32	-500.63	-362.78	-416.828	-473.844	-438.28
19.68	-655.878	-532.106	-661.908	-744.138	-648.507		-494.86	-500.598	-414.566	-704.726	-606.662	-544.282		-466.042	-523.86	-529.582	-594.074	-528.389		-437.32	-500.63	-362.78	-416.828	-473.844	-438.28
19.72	-655.878	-532.106	-661.908	-744.138	-648.507		-494.86	-500.598	-414.566	-704.726	-606.662	-544.282		-460.288	-523.86	-529.582	-594.074	-526.951		-437.32	-494.876	-357.026	-416.828	-473.844	-435.979
19.76	-655.878	-532.106	-661.908	-744.138	-648.507		-494.86	-500.598	-420.32	-716.234	-606.662	-547.735		-460.288	-523.86	-529.582	-594.074	-526.951		-437.32	-494.876	-362.78	-416.828	-468.09	-435.979
19.8	-655.878	-532.106	-656.154	-744.138	-647.069		-494.86	-500.598	-420.32	-710.48	-606.662	-546.584		-460.288	-523.86	-529.582	-594.074	-526.951		-431.566	-494.876	-351.272	-416.828	-468.09	-432.526
19.84	-655.878	-537.86	-656.154	-744.138	-648.507		-494.86	-500.598	-420.32	-704.726	-606.662	-545.433		-466.042	-523.86	-529.582	-594.074	-528.389		-431.566	-494.876	-351.272	-416.828	-468.09	-432.526
19.88	-655.878	-532.106	-656.154	-738.384	-645.63		-494.86	-500.598	-420.32	-716.234	-606.662	-547.735		-460.288	-523.86	-529.582	-594.074	-526.951		-431.566	-489.122	-351.272	-416.828	-473.844	-432.526
19.92	-661.632	-537.86	-656.154	-738.384	-648.508		-489.106	-500.598	-414.566	-704.726	-606.662	-543.132		-460.288	-523.86	-529.582	-594.074	-526.951		-431.566	-494.876	-351.272	-416.828	-468.09	-432.526
19.96	-661.632	-532.106	-656.154	-738.384	-647.069		-489.106	-500.598	-420.32	-698.972	-606.662	-543.132		-460.288	-523.86	-529.582	-594.074	-526.951		-431.566	-500.63	-351.272	-416.828	-468.09	-433.677
20	-655.878	-537.86	-656.154	-738.384	-647.069		-489.106	-500.598	-414.566	-710.48	-606.662	-544.282		-454.534	-523.86	-529.582	-594.074	-525.512		-431.566	-500.63	-351.272	-416.828	-473.844	-434.828
20.04	-655.878	-532.106	-656.154	-738.384	-645.63		-489.106	-500.598	-414.566	-698.972	-606.662	-541.981		-454.534	-523.86	-529.582	-594.074	-525.512		-431.566	-494.876	-351.272	-416.828	-468.09	-432.526
20.08	-655.878	-532.106	-656.154	-738.384	-645.63		-489.106	-500.598	-420.32	-698.972	-606.662	-543.132		-454.534	-523.86	-529.582	-594.074	-525.512		-431.566	-494.876	-351.272	-416.828	-473.844	-433.677
20.12	-655.878	-537.86	-656.154	-738.384	-647.069		-489.106	-500.598	-414.566	-704.726	-606.662	-543.132		-454.534	-523.86	-529.582	-594.074	-525.512		-431.566	-500.63	-351.272	-416.828	-468.09	-433.677
20.16	-655.878	-532.106	-656.154	-738.384	-645.63		-489.106	-500.598	-414.566	-698.972	-606.662	-541.981		-454.534	-523.86	-529.582	-594.074	-525.512		-431.566	-494.876	-351.272	-416.828	-473.844	-433.677
20.2	-655.878	-532.106	-656.154	-738.384	-645.63		-489.106	-500.598	-408.812	-698.972	-606.662	-540.83		-454.534	-523.86	-529.582	-594.074	-525.512		-431.566	-500.63	-351.272	-416.828	-468.09	-433.677
20.24	-655.878	-532.106	-656.154	-738.384	-645.63		-489.106	-500.598	-408.812	-698.972	-606.662	-540.83		-454.534	-523.86	-529.582	-594.074	-525.512		-431.566	-494.876	-351.272	-416.828	-473.844	-433.677
20.28	-661.632	-532.106	-656.154	-738.384	-647.069		-489.106	-500.598	-408.812	-698.972	-606.662	-540.83		-454.534	-523.86	-529.582	-599.828	-526.951		-425.812	-500.63	-345.518	-416.828	-468.09	-431.376
20.32	-661.632	-532.106	-656.154	-738.384	-647.069		-489.106	-500.598	-414.566	-698.972	-606.662	-541.981		-454.534	-523.86	-529.582	-594.074	-525.512		-425.812	-494.876	-345.518	-416.828	-473.844	-431.376
20.36	-655.878	-537.86	-656.154	-738.384	-647.069		-489.106	-500.598	-408.812	-704.726	-606.662	-541.981		-454.534	-523.86	-529.582	-594.074	-525.512		-425.812	-494.876	-345.518	-416.828	-468.09	-430.225
20.4	-661.632	-532.106	-656.154	-738.384	-647.069		-483.352	-500.598	-408.812	-704.726	-606.662	-540.83		-454.534	-523.86	-529.582	-594.074	-525.512		-425.812	-489.122	-345.518	-416.828	-473.844	-430.225
20.44	-661.632	-532.106	-656.154	-738.384	-647.069		-483.352	-500.598	-408.812	-710.48	-606.662	-541.981		-454.534	-523.86	-529.582	-594.074	-525.512		-425.812	-483.368	-345.518	-416.828	-473.844	-429.074
20.48	-655.878	-532.106	-656.154	-738.384	-645.63		-477.598	-500.598	-408.812	-710.48	-606.662	-540.83		-454.534	-523.86	-529.582	-594.074	-525.512		-425.812	-483.368	-345.518	-416.828	-468.09	-427.923
20.52	-661.632	-532.106	-656.154	-738.384	-647.069		-477.598	-500.598	-408.812	-698.972	-606.662	-538.528		-448.78	-523.86	-529.582	-594.074	-524.074		-425.812	-483.368	-345.518	-416.828	-468.09	-427.923
20.56	-655.878	-532.106	-656.154	-744.138	-647.069		-477.598	-500.598	-408.812	-704.726	-606.662	-539.679		-454.534	-523.86	-529.582	-594.074	-525.512		-425.812	-477.614	-345.518	-416.828	-468.09	-426.772
20.6	-655.878	-532.106	-656.154	-744.138	-647.069		-477.598	-500.598	-408.812	-698.972	-606.662	-538.528		-448.78	-518.106	-529.582	-594.074	-522.635		-420.058	-483.368	-345.518	-416.828	-468.09	-426.772
20.64	-655.878	-532.106	-656.154	-744.138	-647.069		-477.598	-500.598	-408.812	-710.48	-606.662	-540.83		-454.534	-518.106	-529.582	-594.074	-524.074		-420.058	-489.122	-345.518	-416.828	-473.844	-429.074
20.68	-655.878	-532.106	-656.154	-744.138	-647.069		-477.598	-500.598	-408.812	-698.972	-606.662	-538.528		-448.78	-518.106	-529.582	-594.074	-522.635		-414.304	-483.368	-345.518	-416.828	-473.844	-426.772
20.72	-661.632	-532.106	-656.154	-744.138	-648.508		-477.598	-500.598	-408.812	-698.972	-606.662	-538.528		-448.78	-518.106	-529.582	-594.074	-522.635		-414.304	-483.368	-345.518	-416.828	-473.844	-426.772
20.76	-661.632	-532.106	-656.154	-744.138	-648.508		-477.598	-500.598	-408.812	-698.972	-606.662	-538.528		-448.78	-523.86	-529.582	-594.074	-524.074		-414.304	-483.368	-345.518	-416.828	-468.09	-425.622
20.8	-661.632	-532.106	-656.154	-744.138	-648.508		-477.598	-500.598	-408.812	-698.972	-606.662	-538.528		-448.78	-523.86	-529.582	-594.074	-524.074		-414.304	-489.122	-345.518	-416.828	-468.09	-426.772
20.84	-661.632	-532.106	-656.154	-738.384	-647.069		-477.598	-500.598	-408.812	-698.972	-606.662	-538.528		-448.78	-523.86	-529.582	-594.074	-524.074		-414.304	-489.122	-345.518	-416.828	-473.844	-427.923
20.88	-661.632	-532.106	-656.154	-738.384	-647.069		-471.844	-500.598	-408.812	-698.972	-606.662	-537.378		-448.78	-523.86	-529.582	-594.074	-524.074		-414.304	-477.614	-345.518	-416.828	-473.844	-425.622
20.92	-661.632	-537.86	-656.154	-738.384	-648.508		-471.844	-500.598	-408.812	-698.972	-606.662	-537.378		-448.78	-523.86	-529.582	-594.074	-524.074		-414.304	-471.86	-345.518	-416.828	-468.09	-423.32
20.96	-661.632	-532.106	-656.154	-738.384	-647.069		-477.598	-500.598	-408.812	-698.972	-606.662	-538.528		-448.78	-523.86	-529.582	-594.074	-524.074		-414.304	-471.86	-345.518	-416.828	-468.09	-423.32
21	-661.632	-532.106	-656.154	-738.384	-647.069		-477.598	-500.598	-403.058	-698.972	-606.662	-537.378		-448.78	-523.86	-529.582	-594.074	-524.074		-414.304	-471.86	-345.518	-411.074	-468.09	-422.169
21.04	-661.632	-532.106	-656.154	-738.384	-647.069		-477.598	-500.598	-403.058	-698.972	-606.662	-537.378		-448.78	-523.86	-529.582	-594.074	-524.074		-414.304	-477.614	-345.518	-416.828	-473.844	-425.622
21.08	-655.878	-532.106	-650.4	-738.384	-644.192		-477.598	-500.598	-403.058	-698.972	-606.662	-537.378		-443.026	-523.86	-529.582	-594.074	-522.635		-414.304	-477.614	-339.764	-416.828	-468.09	-423.32
21.12	-655.878	-532.106	-650.4	-738.384	-644.192		-477.598	-500.598	-408.812	-698.972	-606.662	-538.528		-443.026	-523.86	-529.582	-594.074	-522.635		-414.304	-471.86	-339.764	-416.828	-468.09	-422.169
21.16	-655.878	-532.106	-650.4	-738.384	-644.192		-477.598	-500.598	-408.812	-698.972	-606.662	-538.528		-443.026	-523.86	-529.582	-594.074	-522.635		-414.304	-471.86	-339.764	-411.074	-473.844	-422.169
21.2	-655.878	-532.106	-650.4	-738.384	-644.192		-471.844	-500.598	-403.058	-698.972	-606.662	-536.227		-443.026	-523.86	-529.582	-594.074	-522.635		-408.55	-466.106	-339.764	-405.32	-473.844	-418.717
21.24	-655.878	-532.106	-644.646	-738.384	-642.753		-471.844	-500.598	-408.812	-698.972	-600.908	-536.227		-443.026	-523.86	-529.582	-588.32	-521.197		-408.55	-471.86	-339.764	-405.32	-473.844	-419.868
21.28	-655.878	-532.106	-644.646	-738.384	-642.753		-471.844	-494.844	-403.058	-698.972	-600.908	-533.925		-443.026	-518.106	-529.582	-588.32	-519.759		-408.55	-466.106	-339.764	-405.32	-468.09	-417.566
21.32	-655.878	-532.106	-644.646	-738.384	-642.753		-471.844	-494.844	-403.058	-698.972	-600.908	-533.925		-443.026	-518.106	-523.828	-588.32	-518.32		-408.55	-471.86	-339.764	-399.566	-473.844	-418.717
21.36	-655.878	-532.106	-644.646	-738.384	-642.753		-471.844	-489.09	-403.058	-698.972	-600.908	-532.774		-443.026	-523.86	-529.582	-588.32	-521.197		-408.55	-471.86	-339.764	-405.32	-468.09	-418.717
21.4	-655.878	-532.106	-644.646	-738.384	-642.753		-471.844	-489.09	-403.058	-698.972	-600.908	-532.774		-443.026	-523.86	-523.828	-594.074	-521.197		-408.55	-466.106	-339.764	-399.566	-468.09	-416.415
21.44	-655.878	-532.106	-644.646	-738.384	-642.753		-471.844	-489.09	-403.058	-698.972	-600.908	-532.774		-443.026	-523.86	-523.828	-588.32	-519.759		-408.55	-471.86	-339.764	-405.32	-468.09	-418.717
21.48	-655.878	-532.106	-650.4	-738.384	-644.192		-471.844	-489.09	-408.812	-698.972	-600.908	-533.925		-443.026	-523.86	-523.828	-588.32	-519.759		-408.55	-466.106	-339.764	-399.566	-462.336	-415.264
21.52	-655.878	-532.106	-644.646	-738.384	-642.753		-471.844	-489.09	-408.812	-698.972	-600.908	-533.925		-443.026	-523.86	-529.582	-588.32	-521.197		-408.55	-471.86	-339.764	-399.566	-468.09	-417.566
21.56	-650.124	-532.106	-644.646	-738.384	-641.315		-471.844	-489.09	-403.058	-698.972	-600.908	-532.774		-443.026	-523.86	-523.828	-588.32	-519.759		-408.55	-471.86	-339.764	-399.566	-462.336	-416.415
21.6	-650.124	-532.106	-644.646	-738.384	-641.315		-471.844	-489.09	-408.812	-698.972	-600.908	-533.925		-443.026	-523.86	-529.582	-588.32	-521.197		-402.796	-471.86	-339.764	-399.566	-462.336	-415.264
21.64	-650.124	-532.106	-644.646	-738.384	-641.315		-471.844	-489.09	-408.812	-698.972	-595.154	-532.774		-437.272	-523.86	-523.828	-588.32	-518.32		-402.796	-466.106	-339.764	-393.812	-450.828	-410.661
21.68	-650.124	-532.106	-644.646	-738.384	-641.315		-471.844	-489.09	-403.058	-698.972	-595.154	-531.624		-443.026	-523.86	-523.828	-588.32	-519.759		-402.796	-466.106	-334.01	-393.812	-456.582	-410.661
21.72	-644.37	-532.106	-644.646	-738.384	-639.876		-471.844	-489.09	-403.058	-698.972	-595.154	-531.624		-437.272	-523.86	-523.828	-588.32	-518.32		-402.796	-471.86	-334.01	-393.812	-450.828	-410.661
21.76	-650.124	-532.106	-644.646	-738.384	-641.315		-466.09	-489.09	-403.058	-698.972	-595.154	-530.473		-437.272	-523.86	-523.828	-588.32	-518.32		-402.796	-466.106	-334.01	-393.812	-456.582	-410.661
21.8	-650.124	-526.352	-644.646	-732.63	-638.438		-471.844	-489.09	-403.058	-698.972	-595.154	-531.624		-437.272	-523.86	-523.828	-588.32	-518.32		-402.796	-471.86	-334.01	-393.812	-456.582	-411.812
21.84	-650.124	-526.352	-644.646	-738.384	-639.877		-471.844	-489.09	-408.812	-698.972	-595.154	-532.774		-437.272	-523.86	-523.828	-588.32	-518.32		-402.796	-471.86	-334.01	-393.812	-456.582	-411.812
21.88	-650.124	-526.352	-644.646	-732.63	-638.438		-466.09	-483.336	-408.812	-698.972	-595.154	-530.473		-437.272	-523.86	-523.828	-588.32	-518.32		-402.796	-466.106	-334.01	-393.812	-450.828	-409.51
21.92	-644.37	-526.352	-644.646	-732.63	-636.999		-466.09	-483.336	-403.058	-698.972	-589.4	-528.171		-437.272	-523.86	-523.828	-588.32	-518.32		-402.796	-477.614	-334.01	-393.812	-456.582	-412.963
21.96	-650.124	-526.352	-644.646	-732.63	-638.438		-466.09	-483.336	-403.058	-698.972	-589.4	-528.171		-437.272	-523.86	-523.828	-588.32	-518.32		-402.796	-466.106	-328.256	-393.812	-456.582	-409.51
22	-644.37	-526.352	-644.646	-732.63	-636.999		-471.844	-483.336	-403.058	-698.972	-595.154	-530.473		-437.272	-523.86	-523.828	-588.32	-518.32		-402.796	-471.86	-334.01	-393.812	-450.828	-410.661
22.04	-650.124	-526.352	-644.646	-732.63	-638.438		-466.09	-483.336	-403.058	-698.972	-595.154	-529.322		-437.272	-523.86	-523.828	-588.32	-518.32		-402.796	-466.106	-334.01	-393.812	-456.582	-410.661
22.08	-644.37	-526.352	-644.646	-732.63	-636.999		-460.336	-483.336	-403.058	-698.972	-595.154	-528.171		-437.272	-523.86	-523.828	-588.32	-518.32		-402.796	-466.106	-328.256	-393.812	-450.828	-408.36
22.12	-644.37	-526.352	-644.646	-732.63	-636.999		-466.09	-483.336	-403.058	-698.972	-595.154	-529.322		-437.272	-523.86	-523.828	-588.32	-518.32		-402.796	-466.106	-328.256	-393.812	-450.828	-408.36
22.16	-644.37	-526.352	-644.646	-732.63	-637		-460.336	-483.336	-403.058	-698.972	-595.154	-528.171		-437.272	-523.86	-523.828	-588.32	-518.32		-402.796	-471.86	-328.256	-393.812	-456.582	-410.661
22.2	-644.37	-526.352	-644.646	-732.63	-637		-466.09	-483.336	-403.058	-698.972	-589.4	-528.171		-437.272	-523.86	-523.828	-588.32	-518.32		-397.042	-471.86	-328.256	-393.812	-456.582	-409.51
22.24	-644.37	-526.352	-644.646	-732.63	-637		-466.09	-483.336	-403.058	-698.972	-589.4	-528.171		-437.272	-523.86	-523.828	-588.32	-518.32		-397.042	-477.614	-328.256	-388.058	-445.074	-407.209
22.28	-644.37	-526.352	-644.646	-726.876	-635.561		-460.336	-483.336	-403.058	-698.972	-589.4	-527.02		-437.272	-523.86	-523.828	-588.32	-518.32		-397.042	-460.352	-322.502	-388.058	-450.828	-403.756
22.32	-644.37	-526.352	-644.646	-726.876	-635.561		-460.336	-483.336	-403.058	-698.972	-583.646	-525.87		-437.272	-523.86	-523.828	-588.32	-518.32		-397.042	-466.106	-322.502	-388.058	-445.074	-403.756
22.36	-638.616	-526.352	-644.646	-726.876	-634.122		-460.336	-483.336	-403.058	-698.972	-589.4	-527.02		-437.272	-523.86	-523.828	-588.32	-518.32		-397.042	-471.86	-322.502	-388.058	-450.828	-406.058
22.4	-644.37	-526.352	-644.646	-726.876	-635.561		-460.336	-471.828	-403.058	-698.972	-583.646	-523.568		-431.518	-523.86	-523.828	-588.32	-516.882		-397.042	-477.614	-322.502	-388.058	-450.828	-407.209
22.44	-644.37	-526.352	-644.646	-726.876	-635.561		-460.336	-471.828	-403.058	-698.972	-589.4	-524.719		-431.518	-523.86	-523.828	-588.32	-516.882		-397.042	-477.614	-322.502	-388.058	-450.828	-407.209
22.48	-638.616	-526.352	-644.646	-726.876	-634.122		-460.336	-471.828	-403.058	-698.972	-583.646	-523.568		-431.518	-523.86	-523.828	-588.32	-516.882		-397.042	-471.86	-322.502	-388.058	-456.582	-407.209
22.52	-644.37	-526.352	-644.646	-726.876	-635.561		-460.336	-477.582	-403.058	-698.972	-589.4	-525.87		-431.518	-523.86	-523.828	-588.32	-516.882		-397.042	-471.86	-322.502	-388.058	-450.828	-406.058
22.56	-644.37	-526.352	-644.646	-726.876	-635.561		-460.336	-477.582	-403.058	-698.972	-583.646	-524.719		-431.518	-523.86	-523.828	-588.32	-516.882		-397.042	-471.86	-322.502	-388.058	-445.074	-404.907
22.6	-644.37	-526.352	-644.646	-726.876	-635.561		-460.336	-471.828	-403.058	-698.972	-589.4	-524.719		-431.518	-523.86	-523.828	-588.32	-516.882		-397.042	-471.86	-322.502	-388.058	-450.828	-406.058
22.64	-644.37	-526.352	-644.646	-726.876	-635.561		-460.336	-471.828	-403.058	-698.972	-589.4	-524.719		-425.764	-523.86	-523.828	-588.32	-515.443		-397.042	-477.614	-322.502	-388.058	-450.828	-407.209
22.68	-644.37	-526.352	-644.646	-726.876	-635.561		-460.336	-466.074	-403.058	-698.972	-589.4	-523.568		-431.518	-523.86	-523.828	-588.32	-516.882		-397.042	-471.86	-316.748	-388.058	-445.074	-403.756
22.72	-644.37	-526.352	-644.646	-726.876	-635.561		-460.336	-466.074	-403.058	-698.972	-583.646	-522.417		-431.518	-523.86	-523.828	-588.32	-516.882		-397.042	-471.86	-316.748	-382.304	-450.828	-403.756
22.76	-638.616	-526.352	-644.646	-726.876	-634.122		-460.336	-471.828	-403.058	-698.972	-583.646	-523.568		-431.518	-523.86	-523.828	-588.32	-516.882		-397.042	-466.106	-316.748	-382.304	-450.828	-402.606
22.8	-638.616	-526.352	-644.646	-726.876	-634.122		-460.336	-471.828	-403.058	-698.972	-589.4	-524.719		-431.518	-518.106	-523.828	-588.32	-515.443		-397.042	-466.106	-316.748	-376.55	-450.828	-401.455
22.84	-638.616	-526.352	-644.646	-726.876	-634.122		-460.336	-471.828	-403.058	-698.972	-583.646	-523.568		-431.518	-518.106	-523.828	-588.32	-515.443		-397.042	-466.106	-316.748	-376.55	-456.582	-402.606
22.88	-638.616	-526.352	-644.646	-726.876	-634.122		-460.336	-471.828	-403.058	-698.972	-583.646	-523.568		-431.518	-518.106	-523.828	-582.566	-514.005		-397.042	-471.86	-316.748	-376.55	-456.582	-403.756
22.92	-638.616	-526.352	-644.646	-726.876	-634.122		-460.336	-471.828	-403.058	-698.972	-583.646	-523.568		-425.764	-518.106	-518.074	-588.32	-512.566		-397.042	-466.106	-316.748	-376.55	-450.828	-401.455
22.96	-638.616	-526.352	-644.646	-726.876	-634.122		-460.336	-471.828	-403.058	-698.972	-583.646	-523.568		-425.764	-518.106	-523.828	-588.32	-514.005		-397.042	-471.86	-316.748	-376.55	-456.582	-403.756
23	-638.616	-526.352	-638.892	-726.876	-632.684		-460.336	-471.828	-403.058	-698.972	-583.646	-523.568		-420.01	-518.106	-523.828	-582.566	-511.127		-397.042	-466.106	-316.748	-376.55	-445.074	-400.304
23.04	-632.862	-526.352	-638.892	-726.876	-631.245		-460.336	-471.828	-403.058	-698.972	-583.646	-523.568		-420.01	-518.106	-523.828	-582.566	-511.127		-397.042	-466.106	-316.748	-376.55	-450.828	-401.455
23.08	-638.616	-526.352	-644.646	-726.876	-634.122		-460.336	-471.828	-403.058	-698.972	-583.646	-523.568		-414.256	-518.106	-523.828	-582.566	-509.689		-397.042	-466.106	-316.748	-376.55	-450.828	-401.455
23.12	-638.616	-526.352	-644.646	-726.876	-634.122		-460.336	-471.828	-403.058	-698.972	-583.646	-523.568		-414.256	-518.106	-523.828	-582.566	-509.689		-397.042	-466.106	-316.748	-376.55	-445.074	-400.304
23.16	-632.862	-526.352	-644.646	-726.876	-632.684		-460.336	-477.582	-408.812	-698.972	-583.646	-525.87		-414.256	-518.106	-523.828	-582.566	-509.689		-397.042	-471.86	-316.748	-376.55	-450.828	-402.606
23.2	-632.862	-526.352	-644.646	-726.876	-632.684		-460.336	-471.828	-408.812	-698.972	-583.646	-524.719		-414.256	-518.106	-523.828	-582.566	-509.689		-397.042	-466.106	-316.748	-376.55	-450.828	-401.455
23.24	-632.862	-526.352	-644.646	-726.876	-632.684		-460.336	-471.828	-408.812	-698.972	-583.646	-524.719		-414.256	-518.106	-523.828	-582.566	-509.689		-397.042	-471.86	-316.748	-370.796	-450.828	-401.455
23.28	-638.616	-526.352	-638.892	-726.876	-632.684		-460.336	-471.828	-408.812	-698.972	-583.646	-524.719		-414.256	-518.106	-523.828	-582.566	-509.689		-397.042	-466.106	-316.748	-370.796	-450.828	-400.304
23.32	-638.616	-526.352	-638.892	-726.876	-632.684		-460.336	-471.828	-408.812	-698.972	-583.646	-524.719		-414.256	-518.106	-523.828	-582.566	-509.689		-397.042	-471.86	-316.748	-370.796	-445.074	-400.304
23.36	-638.616	-520.598	-638.892	-726.876	-631.245		-460.336	-471.828	-408.812	-698.972	-583.646	-524.719		-414.256	-518.106	-523.828	-582.566	-509.689		-397.042	-466.106	-316.748	-370.796	-450.828	-400.304
23.4	-638.616	-520.598	-638.892	-726.876	-631.245		-460.336	-471.828	-408.812	-698.972	-583.646	-524.719		-414.256	-512.352	-523.828	-582.566	-508.251		-391.288	-466.106	-316.748	-370.796	-450.828	-399.153
23.44	-638.616	-520.598	-638.892	-726.876	-631.245		-460.336	-471.828	-408.812	-698.972	-577.892	-523.568		-414.256	-512.352	-523.828	-582.566	-508.251		-391.288	-460.352	-316.748	-370.796	-450.828	-398.002
23.48	-632.862	-526.352	-633.138	-726.876	-629.807		-460.336	-471.828	-408.812	-698.972	-577.892	-523.568		-414.256	-518.106	-518.074	-582.566	-508.251		-385.534	-466.106	-310.994	-370.796	-456.582	-398.002
23.52	-632.862	-526.352	-633.138	-726.876	-629.807		-460.336	-471.828	-408.812	-698.972	-577.892	-523.568		-414.256	-518.106	-523.828	-582.566	-509.689		-385.534	-471.86	-310.994	-370.796	-450.828	-398.002
23.56	-632.862	-526.352	-633.138	-726.876	-629.807		-460.336	-471.828	-408.812	-698.972	-577.892	-523.568		-414.256	-518.106	-523.828	-582.566	-509.689		-379.78	-466.106	-310.994	-370.796	-445.074	-394.55
23.6	-632.862	-520.598	-633.138	-726.876	-628.369		-460.336	-471.828	-408.812	-693.218	-577.892	-522.417		-414.256	-518.106	-518.074	-582.566	-508.251		-379.78	-466.106	-310.994	-370.796	-450.828	-395.701
23.64	-632.862	-526.352	-633.138	-726.876	-629.807		-460.336	-471.828	-408.812	-693.218	-577.892	-522.417		-414.256	-518.106	-523.828	-582.566	-509.689		-379.78	-466.106	-310.994	-370.796	-445.074	-394.55
23.68	-632.862	-526.352	-633.138	-726.876	-629.807		-460.336	-471.828	-408.812	-693.218	-577.892	-522.417		-408.502	-518.106	-523.828	-582.566	-508.25		-379.78	-471.86	-310.994	-370.796	-450.828	-396.852
23.72	-632.862	-526.352	-633.138	-726.876	-629.807		-460.336	-471.828	-408.812	-693.218	-577.892	-522.417		-408.502	-518.106	-523.828	-582.566	-508.25		-379.78	-466.106	-310.994	-370.796	-450.828	-395.701
23.76	-632.862	-526.352	-633.138	-726.876	-629.807		-460.336	-471.828	-408.812	-693.218	-577.892	-522.417		-408.502	-518.106	-523.828	-582.566	-508.25		-379.78	-460.352	-310.994	-370.796	-450.828	-394.55
23.8	-632.862	-520.598	-633.138	-726.876	-628.369		-460.336	-466.074	-408.812	-693.218	-577.892	-521.266		-408.502	-518.106	-523.828	-582.566	-508.25		-374.026	-466.106	-310.994	-370.796	-450.828	-394.55
23.84	-632.862	-526.352	-633.138	-726.876	-629.807		-460.336	-466.074	-408.812	-693.218	-577.892	-521.266		-408.502	-518.106	-523.828	-582.566	-508.25		-368.272	-466.106	-310.994	-365.042	-445.074	-391.098
23.88	-632.862	-526.352	-633.138	-721.122	-628.369		-460.336	-460.32	-408.812	-693.218	-577.892	-520.116		-408.502	-518.106	-523.828	-582.566	-508.25		-368.272	-471.86	-310.994	-365.042	-445.074	-392.248
23.92	-632.862	-520.598	-633.138	-721.122	-626.93		-460.336	-460.32	-408.812	-693.218	-577.892	-520.116		-408.502	-518.106	-523.828	-582.566	-508.25		-368.272	-466.106	-310.994	-359.288	-450.828	-391.098
23.96	-632.862	-526.352	-633.138	-721.122	-628.369		-460.336	-460.32	-408.812	-693.218	-577.892	-520.116		-408.502	-518.106	-523.828	-582.566	-508.25		-368.272	-466.106	-310.994	-359.288	-450.828	-391.098
24	-632.862	-526.352	-633.138	-721.122	-628.369		-460.336	-460.32	-408.812	-693.218	-577.892	-520.116		-408.502	-518.106	-518.074	-582.566	-506.812		-362.518	-460.352	-310.994	-359.288	-445.074	-387.645
24.04	-632.862	-526.352	-633.138	-721.122	-628.369		-460.336	-460.32	-408.812	-693.218	-577.892	-520.116		-408.502	-518.106	-523.828	-582.566	-508.25		-356.764	-460.352	-310.994	-359.288	-445.074	-386.494
24.08	-632.862	-526.352	-633.138	-721.122	-628.369		-460.336	-460.32	-408.812	-693.218	-577.892	-520.116		-408.502	-518.106	-518.074	-582.566	-506.812		-362.518	-460.352	-310.994	-359.288	-450.828	-388.796
24.12	-627.108	-526.352	-633.138	-721.122	-626.93		-460.336	-460.32	-408.812	-693.218	-577.892	-520.116		-408.502	-518.106	-523.828	-582.566	-508.25		-362.518	-460.352	-310.994	-353.534	-450.828	-387.645
24.16	-632.862	-520.598	-633.138	-715.368	-625.492		-460.336	-460.32	-408.812	-693.218	-577.892	-520.116		-408.502	-518.106	-523.828	-582.566	-508.25		-356.764	-460.352	-305.24	-353.534	-445.074	-384.193
24.2	-632.862	-520.598	-633.138	-715.368	-625.492		-460.336	-460.32	-408.812	-693.218	-577.892	-520.116		-408.502	-518.106	-518.074	-582.566	-506.812		-362.518	-460.352	-305.24	-353.534	-445.074	-385.344
24.24	-632.862	-520.598	-633.138	-715.368	-625.492		-460.336	-460.32	-408.812	-693.218	-577.892	-520.116		-408.502	-518.106	-523.828	-582.566	-508.25		-362.518	-460.352	-305.24	-353.534	-439.32	-384.193
24.28	-632.862	-526.352	-633.138	-715.368	-626.93		-460.336	-454.566	-408.812	-693.218	-577.892	-518.965		-408.502	-518.106	-523.828	-582.566	-508.25		-362.518	-460.352	-305.24	-353.534	-445.074	-385.344
24.32	-632.862	-526.352	-633.138	-715.368	-626.93		-460.336	-454.566	-408.812	-693.218	-577.892	-518.965		-408.502	-518.106	-523.828	-582.566	-508.25		-362.518	-460.352	-305.24	-353.534	-450.828	-386.494
24.36	-632.862	-526.352	-633.138	-715.368	-626.93		-460.336	-460.32	-408.812	-693.218	-577.892	-520.116		-408.502	-518.106	-518.074	-582.566	-506.812		-356.764	-460.352	-305.24	-353.534	-445.074	-384.193
24.4	-627.108	-520.598	-633.138	-715.368	-624.053		-454.582	-460.32	-408.812	-693.218	-577.892	-518.965		-408.502	-518.106	-518.074	-582.566	-506.812		-356.764	-460.352	-305.24	-353.534	-450.828	-385.344
24.44	-632.862	-520.598	-633.138	-715.368	-625.492		-454.582	-460.32	-408.812	-693.218	-577.892	-518.965		-408.502	-518.106	-523.828	-582.566	-508.25		-351.01	-460.352	-299.486	-353.534	-445.074	-381.891
24.48	-627.108	-526.352	-633.138	-715.368	-625.491		-454.582	-460.32	-408.812	-693.218	-577.892	-518.965		-408.502	-518.106	-523.828	-582.566	-508.25		-356.764	-466.106	-305.24	-353.534	-445.074	-385.344
24.52	-627.108	-526.352	-633.138	-715.368	-625.491		-454.582	-460.32	-408.812	-693.218	-577.892	-518.965		-408.502	-518.106	-518.074	-582.566	-506.812		-356.764	-466.106	-305.24	-353.534	-445.074	-385.344
24.56	-627.108	-526.352	-633.138	-715.368	-625.491		-454.582	-460.32	-408.812	-693.218	-577.892	-518.965		-402.748	-518.106	-523.828	-582.566	-506.812		-356.764	-460.352	-299.486	-353.534	-445.074	-383.042
24.6	-632.862	-526.352	-633.138	-715.368	-626.93		-454.582	-460.32	-408.812	-693.218	-577.892	-518.965		-408.502	-518.106	-523.828	-582.566	-508.25		-356.764	-460.352	-305.24	-353.534	-445.074	-384.193
24.64	-627.108	-520.598	-633.138	-715.368	-624.053		-454.582	-460.32	-414.566	-693.218	-577.892	-520.116		-402.748	-518.106	-523.828	-582.566	-506.812		-351.01	-460.352	-299.486	-347.78	-439.32	-379.59
24.68	-627.108	-520.598	-633.138	-715.368	-624.053		-454.582	-460.32	-414.566	-693.218	-577.892	-520.116		-396.994	-518.106	-523.828	-582.566	-505.373		-351.01	-460.352	-299.486	-353.534	-445.074	-381.891
24.72	-627.108	-520.598	-633.138	-715.368	-624.053		-454.582	-460.32	-414.566	-693.218	-577.892	-520.116		-396.994	-518.106	-518.074	-582.566	-503.935		-356.764	-460.352	-305.24	-347.78	-445.074	-383.042
24.76	-627.108	-526.352	-633.138	-715.368	-625.491		-454.582	-460.32	-414.566	-693.218	-577.892	-520.116		-396.994	-518.106	-518.074	-582.566	-503.935		-356.764	-460.352	-299.486	-347.78	-445.074	-381.891
24.8	-627.108	-520.598	-633.138	-715.368	-624.053		-454.582	-460.32	-414.566	-693.218	-577.892	-520.116		-396.994	-518.106	-523.828	-582.566	-505.373		-356.764	-466.106	-299.486	-347.78	-445.074	-383.042
24.84	-627.108	-520.598	-633.138	-715.368	-624.053		-454.582	-460.32	-414.566	-693.218	-577.892	-520.116		-396.994	-518.106	-523.828	-576.812	-503.935		-351.01	-460.352	-299.486	-342.026	-445.074	-379.59
24.88	-627.108	-526.352	-633.138	-715.368	-625.491		-454.582	-454.566	-414.566	-693.218	-577.892	-518.965		-396.994	-518.106	-518.074	-576.812	-502.496		-345.256	-460.352	-299.486	-347.78	-445.074	-379.59
24.92	-632.862	-526.352	-633.138	-715.368	-626.93		-454.582	-454.566	-414.566	-693.218	-577.892	-518.965		-396.994	-518.106	-523.828	-576.812	-503.935		-351.01	-466.106	-299.486	-347.78	-445.074	-381.891
24.96	-632.862	-526.352	-633.138	-715.368	-626.93		-454.582	-454.566	-414.566	-693.218	-577.892	-518.965		-396.994	-518.106	-518.074	-576.812	-502.496		-345.256	-460.352	-299.486	-342.026	-445.074	-378.439
25	-627.108	-526.352	-633.138	-715.368	-625.491		-454.582	-454.566	-414.566	-687.464	-577.892	-517.814		-396.994	-518.106	-518.074	-576.812	-502.496		-351.01	-466.106	-299.486	-347.78	-445.074	-381.891
25.04	-627.108	-520.598	-633.138	-715.368	-624.053		-454.582	-454.566	-414.566	-687.464	-577.892	-517.814		-396.994	-518.106	-518.074	-576.812	-502.496		-351.01	-460.352	-299.486	-347.78	-445.074	-380.74
25.08	-627.108	-526.352	-633.138	-715.368	-625.491		-454.582	-454.566	-414.566	-681.71	-577.892	-516.663		-396.994	-518.106	-518.074	-576.812	-502.496		-345.256	-460.352	-299.486	-347.78	-445.074	-379.59
25.12	-627.108	-520.598	-633.138	-709.614	-622.614		-454.582	-454.566	-414.566	-681.71	-577.892	-516.663		-396.994	-518.106	-523.828	-576.812	-503.935		-345.256	-460.352	-299.486	-347.78	-439.32	-378.439
25.16	-627.108	-526.352	-633.138	-709.614	-624.053		-454.582	-454.566	-414.566	-681.71	-577.892	-516.663		-396.994	-518.106	-523.828	-576.812	-503.935		-345.256	-466.106	-299.486	-347.78	-445.074	-380.74
25.2	-627.108	-520.598	-633.138	-709.614	-622.614		-454.582	-454.566	-414.566	-675.956	-572.138	-514.362		-396.994	-518.106	-523.828	-576.812	-503.935		-351.01	-454.598	-299.486	-347.78	-445.074	-379.59
25.24	-627.108	-526.352	-627.384	-709.614	-622.615		-454.582	-454.566	-414.566	-681.71	-572.138	-515.512		-396.994	-518.106	-518.074	-576.812	-502.496		-345.256	-454.598	-299.486	-347.78	-439.32	-377.288
25.28	-627.108	-526.352	-627.384	-709.614	-622.615		-454.582	-454.566	-414.566	-670.202	-572.138	-513.211		-396.994	-518.106	-518.074	-576.812	-502.496		-345.256	-460.352	-293.732	-347.78	-445.074	-378.439
25.32	-627.108	-526.352	-633.138	-709.614	-624.053		-454.582	-454.566	-414.566	-681.71	-572.138	-515.512		-396.994	-518.106	-518.074	-576.812	-502.496		-351.01	-460.352	-293.732	-347.78	-439.32	-378.439
25.36	-627.108	-526.352	-633.138	-709.614	-624.053		-454.582	-454.566	-408.812	-670.202	-572.138	-512.06		-396.994	-518.106	-518.074	-576.812	-502.496		-345.256	-460.352	-293.732	-347.78	-439.32	-377.288
25.4	-627.108	-526.352	-633.138	-709.614	-624.053		-454.582	-454.566	-414.566	-681.71	-572.138	-515.512		-396.994	-518.106	-523.828	-576.812	-503.935		-345.256	-460.352	-293.732	-347.78	-439.32	-377.288
25.44	-621.354	-526.352	-633.138	-709.614	-622.614		-454.582	-454.566	-414.566	-681.71	-572.138	-515.512		-396.994	-518.106	-518.074	-576.812	-502.496		-345.256	-454.598	-293.732	-347.78	-439.32	-376.137
25.48	-621.354	-520.598	-633.138	-709.614	-621.176		-454.582	-454.566	-408.812	-681.71	-572.138	-514.362		-396.994	-518.106	-518.074	-576.812	-502.496		-345.256	-454.598	-293.732	-342.026	-445.074	-376.137
25.52	-621.354	-514.844	-627.384	-709.614	-618.299		-454.582	-454.566	-414.566	-681.71	-572.138	-515.512		-396.994	-518.106	-523.828	-576.812	-503.935		-345.256	-460.352	-293.732	-342.026	-445.074	-377.288
25.56	-621.354	-520.598	-627.384	-709.614	-619.737		-454.582	-454.566	-414.566	-681.71	-572.138	-515.512		-396.994	-518.106	-523.828	-576.812	-503.935		-345.256	-454.598	-293.732	-336.272	-439.32	-373.836
25.6	-615.6	-514.844	-627.384	-709.614	-616.86		-454.582	-454.566	-414.566	-681.71	-572.138	-515.512		-391.24	-518.106	-518.074	-576.812	-501.058		-345.256	-454.598	-293.732	-336.272	-439.32	-373.836
25.64	-621.354	-514.844	-627.384	-709.614	-618.299		-454.582	-454.566	-414.566	-681.71	-572.138	-515.512		-391.24	-518.106	-518.074	-576.812	-501.058		-351.01	-454.598	-293.732	-336.272	-445.074	-376.137
25.68	-621.354	-514.844	-627.384	-709.614	-618.299		-454.582	-454.566	-414.566	-675.956	-572.138	-514.362		-391.24	-518.106	-523.828	-576.812	-502.496		-345.256	-448.844	-293.732	-336.272	-445.074	-373.836
25.72	-621.354	-514.844	-627.384	-709.614	-618.299		-454.582	-454.566	-414.566	-675.956	-572.138	-514.362		-391.24	-518.106	-523.828	-576.812	-502.496		-351.01	-454.598	-293.732	-336.272	-433.566	-373.836
25.76	-621.354	-514.844	-627.384	-709.614	-618.299		-454.582	-454.566	-408.812	-675.956	-572.138	-513.211		-391.24	-518.106	-523.828	-576.812	-502.496		-345.256	-448.844	-293.732	-336.272	-439.32	-372.685
25.8	-621.354	-514.844	-627.384	-709.614	-618.299		-454.582	-454.566	-414.566	-675.956	-572.138	-514.362		-391.24	-518.106	-518.074	-576.812	-501.058		-345.256	-454.598	-293.732	-336.272	-439.32	-373.836
25.84	-621.354	-514.844	-627.384	-709.614	-618.299		-454.582	-454.566	-414.566	-675.956	-572.138	-514.362		-391.24	-518.106	-518.074	-576.812	-501.058		-345.256	-448.844	-293.732	-330.518	-439.32	-371.534
25.88	-627.108	-509.09	-627.384	-709.614	-618.299		-454.582	-454.566	-414.566	-675.956	-572.138	-514.362		-391.24	-518.106	-518.074	-576.812	-501.058		-345.256	-448.844	-287.978	-330.518	-445.074	-371.534
25.92	-621.354	-509.09	-627.384	-709.614	-616.86		-454.582	-454.566	-408.812	-675.956	-572.138	-513.211		-391.24	-518.106	-518.074	-576.812	-501.058		-345.256	-448.844	-287.978	-330.518	-445.074	-371.534
25.96	-621.354	-509.09	-627.384	-709.614	-616.86		-454.582	-454.566	-414.566	-675.956	-572.138	-514.362		-391.24	-518.106	-518.074	-576.812	-501.058		-345.256	-443.09	-287.978	-330.518	-439.32	-369.232
26	-621.354	-509.09	-627.384	-709.614	-616.86		-454.582	-454.566	-414.566	-675.956	-572.138	-514.362		-391.24	-518.106	-518.074	-576.812	-501.058		-351.01	-448.844	-287.978	-330.518	-445.074	-372.685
26.04	-621.354	-509.09	-627.384	-709.614	-616.86		-454.582	-454.566	-408.812	-675.956	-572.138	-513.211		-391.24	-518.106	-518.074	-576.812	-501.058		-345.256	-443.09	-287.978	-336.272	-445.074	-371.534
26.08	-621.354	-509.09	-627.384	-709.614	-616.86		-454.582	-454.566	-408.812	-675.956	-572.138	-513.211		-391.24	-518.106	-518.074	-576.812	-501.058		-339.502	-448.844	-287.978	-330.518	-439.32	-369.232
26.12	-621.354	-509.09	-627.384	-709.614	-616.86		-454.582	-454.566	-408.812	-675.956	-572.138	-513.211		-391.24	-518.106	-518.074	-576.812	-501.058		-345.256	-448.844	-287.978	-330.518	-445.074	-371.534
26.16	-621.354	-514.844	-627.384	-709.614	-618.299		-454.582	-454.566	-408.812	-675.956	-572.138	-513.211		-391.24	-518.106	-518.074	-576.812	-501.058		-339.502	-448.844	-287.978	-330.518	-445.074	-370.383
26.2	-621.354	-509.09	-627.384	-709.614	-616.86		-443.074	-454.566	-408.812	-675.956	-572.138	-510.909		-391.24	-518.106	-518.074	-576.812	-501.058		-339.502	-448.844	-287.978	-330.518	-433.566	-368.082
26.24	-621.354	-509.09	-627.384	-709.614	-616.86		-448.828	-454.566	-408.812	-675.956	-572.138	-512.06		-391.24	-518.106	-518.074	-576.812	-501.058		-339.502	-448.844	-287.978	-330.518	-445.074	-370.383
26.28	-621.354	-503.336	-627.384	-709.614	-615.422		-448.828	-454.566	-414.566	-675.956	-572.138	-513.211		-391.24	-518.106	-518.074	-576.812	-501.058		-339.502	-443.09	-287.978	-330.518	-439.32	-368.082
26.32	-621.354	-509.09	-627.384	-709.614	-616.86		-448.828	-454.566	-408.812	-675.956	-572.138	-512.06		-391.24	-518.106	-518.074	-576.812	-501.058		-339.502	-454.598	-287.978	-330.518	-433.566	-369.232
26.36	-615.6	-503.336	-627.384	-709.614	-613.983		-448.828	-454.566	-408.812	-675.956	-572.138	-512.06		-391.24	-518.106	-523.828	-576.812	-502.496		-339.502	-448.844	-287.978	-330.518	-439.32	-369.232
26.4	-621.354	-503.336	-627.384	-709.614	-615.422		-448.828	-454.566	-408.812	-675.956	-572.138	-512.06		-391.24	-518.106	-518.074	-576.812	-501.058		-339.502	-448.844	-282.224	-330.518	-439.32	-368.082
26.44	-621.354	-503.336	-627.384	-709.614	-615.422		-448.828	-454.566	-408.812	-675.956	-572.138	-512.06		-391.24	-518.106	-523.828	-576.812	-502.496		-339.502	-443.09	-282.224	-330.518	-439.32	-366.931
26.48	-621.354	-503.336	-627.384	-709.614	-615.422		-448.828	-454.566	-408.812	-675.956	-572.138	-512.06		-385.486	-518.106	-518.074	-576.812	-499.62		-339.502	-448.844	-282.224	-330.518	-439.32	-368.082
26.52	-615.6	-503.336	-627.384	-709.614	-613.983		-448.828	-454.566	-408.812	-675.956	-572.138	-512.06		-379.732	-518.106	-518.074	-576.812	-498.181		-345.256	-448.844	-282.224	-330.518	-445.074	-370.383
26.56	-615.6	-503.336	-627.384	-709.614	-613.983		-448.828	-454.566	-414.566	-675.956	-572.138	-513.211		-379.732	-518.106	-518.074	-576.812	-498.181		-339.502	-448.844	-282.224	-330.518	-439.32	-368.082
26.6	-621.354	-497.582	-627.384	-709.614	-613.983		-443.074	-448.812	-408.812	-670.202	-572.138	-508.608		-379.732	-518.106	-518.074	-576.812	-498.181		-339.502	-443.09	-282.224	-330.518	-439.32	-366.931
26.64	-615.6	-497.582	-627.384	-709.614	-612.545		-443.074	-448.812	-414.566	-675.956	-572.138	-510.909		-379.732	-518.106	-518.074	-576.812	-498.181		-339.502	-448.844	-282.224	-330.518	-439.32	-368.082
26.68	-621.354	-497.582	-627.384	-709.614	-613.983		-443.074	-443.058	-414.566	-675.956	-572.138	-509.758		-379.732	-512.352	-518.074	-576.812	-496.743		-339.502	-437.336	-282.224	-330.518	-433.566	-364.629
26.72	-621.354	-497.582	-627.384	-709.614	-613.983		-443.074	-443.058	-414.566	-675.956	-572.138	-509.758		-379.732	-512.352	-518.074	-571.058	-495.304		-339.502	-437.336	-282.224	-336.272	-439.32	-366.931
26.76	-621.354	-491.828	-627.384	-709.614	-612.545		-443.074	-443.058	-408.812	-675.956	-572.138	-508.608		-379.732	-506.598	-512.32	-571.058	-492.427		-339.502	-437.336	-282.224	-330.518	-439.32	-365.78
26.8	-621.354	-491.828	-627.384	-709.614	-612.545		-443.074	-443.058	-414.566	-675.956	-572.138	-509.758		-379.732	-506.598	-512.32	-571.058	-492.427		-339.502	-443.09	-282.224	-330.518	-439.32	-366.931
26.84	-621.354	-491.828	-627.384	-709.614	-612.545		-443.074	-443.058	-408.812	-675.956	-572.138	-508.608		-379.732	-506.598	-512.32	-571.058	-492.427		-339.502	-437.336	-282.224	-330.518	-439.32	-365.78
26.88	-621.354	-491.828	-627.384	-703.86	-611.106		-443.074	-443.058	-408.812	-675.956	-572.138	-508.608		-379.732	-506.598	-512.32	-576.812	-493.866		-339.502	-443.09	-282.224	-330.518	-433.566	-365.78
26.92	-621.354	-491.828	-627.384	-703.86	-611.106		-443.074	-443.058	-408.812	-675.956	-572.138	-508.608		-379.732	-506.598	-512.32	-571.058	-492.427		-339.502	-443.09	-282.224	-330.518	-439.32	-366.931
26.96	-615.6	-491.828	-627.384	-703.86	-609.668		-443.074	-443.058	-408.812	-675.956	-572.138	-508.608		-373.978	-506.598	-512.32	-571.058	-490.989		-339.502	-437.336	-282.224	-330.518	-433.566	-364.629
27	-621.354	-491.828	-627.384	-703.86	-611.106		-443.074	-443.058	-414.566	-675.956	-572.138	-509.758		-373.978	-506.598	-518.074	-571.058	-492.427		-339.502	-437.336	-282.224	-330.518	-433.566	-364.629
27.04	-621.354	-491.828	-627.384	-703.86	-611.106		-443.074	-443.058	-414.566	-675.956	-572.138	-509.758		-373.978	-506.598	-512.32	-571.058	-490.989		-339.502	-437.336	-282.224	-330.518	-439.32	-365.78
27.08	-621.354	-491.828	-627.384	-703.86	-611.106		-443.074	-443.058	-414.566	-675.956	-572.138	-509.758		-373.978	-506.598	-518.074	-571.058	-492.427		-339.502	-448.844	-276.47	-330.518	-433.566	-365.78
27.12	-615.6	-491.828	-627.384	-703.86	-609.668		-443.074	-443.058	-408.812	-675.956	-572.138	-508.608		-373.978	-506.598	-518.074	-571.058	-492.427		-339.502	-437.336	-276.47	-330.518	-433.566	-363.478
27.16	-621.354	-486.074	-627.384	-703.86	-609.668		-443.074	-443.058	-408.812	-675.956	-572.138	-508.608		-373.978	-506.598	-518.074	-571.058	-492.427		-333.748	-431.582	-276.47	-330.518	-433.566	-361.177
27.2	-621.354	-486.074	-627.384	-703.86	-609.668		-443.074	-443.058	-408.812	-675.956	-572.138	-508.608		-373.978	-506.598	-518.074	-571.058	-492.427		-333.748	-443.09	-276.47	-330.518	-439.32	-364.629
27.24	-621.354	-480.32	-627.384	-703.86	-608.229		-443.074	-443.058	-408.812	-675.956	-572.138	-508.608		-373.978	-506.598	-518.074	-571.058	-492.427		-333.748	-437.336	-276.47	-330.518	-433.566	-362.328
27.28	-621.354	-480.32	-627.384	-703.86	-608.229		-437.32	-437.304	-408.812	-675.956	-572.138	-506.306		-373.978	-506.598	-518.074	-571.058	-492.427		-333.748	-437.336	-276.47	-330.518	-427.812	-361.177
27.32	-621.354	-480.32	-627.384	-703.86	-608.229		-437.32	-437.304	-408.812	-675.956	-572.138	-506.306		-373.978	-506.598	-518.074	-571.058	-492.427		-333.748	-437.336	-276.47	-330.518	-439.32	-363.478
27.36	-621.354	-474.566	-627.384	-698.106	-605.352		-437.32	-437.304	-414.566	-675.956	-572.138	-507.457		-373.978	-506.598	-518.074	-571.058	-492.427		-333.748	-443.09	-276.47	-330.518	-439.32	-364.629
27.4	-621.354	-474.566	-627.384	-698.106	-605.352		-437.32	-437.304	-408.812	-675.956	-572.138	-506.306		-373.978	-506.598	-518.074	-571.058	-492.427		-333.748	-443.09	-276.47	-330.518	-433.566	-363.478
27.44	-621.354	-474.566	-627.384	-698.106	-605.352		-437.32	-437.304	-408.812	-675.956	-572.138	-506.306		-373.978	-506.598	-518.074	-571.058	-492.427		-339.502	-437.336	-276.47	-330.518	-433.566	-363.478
27.48	-615.6	-474.566	-627.384	-698.106	-603.914		-437.32	-437.304	-408.812	-675.956	-572.138	-506.306		-373.978	-506.598	-512.32	-571.058	-490.989		-333.748	-431.582	-276.47	-330.518	-433.566	-361.177
27.52	-621.354	-474.566	-627.384	-698.106	-605.352		-437.32	-437.304	-408.812	-675.956	-572.138	-506.306		-373.978	-506.598	-518.074	-571.058	-492.427		-333.748	-431.582	-276.47	-330.518	-433.566	-361.177
27.56	-621.354	-468.812	-627.384	-698.106	-603.914		-437.32	-437.304	-408.812	-664.448	-572.138	-504.004		-373.978	-506.598	-518.074	-571.058	-492.427		-333.748	-437.336	-276.47	-330.518	-439.32	-363.478
27.6	-621.354	-468.812	-627.384	-698.106	-603.914		-431.566	-437.304	-414.566	-675.956	-566.384	-505.155		-373.978	-506.598	-518.074	-571.058	-492.427		-333.748	-437.336	-276.47	-330.518	-433.566	-362.328
27.64	-615.6	-468.812	-627.384	-698.106	-602.475		-437.32	-437.304	-414.566	-664.448	-566.384	-504.004		-373.978	-506.598	-518.074	-571.058	-492.427		-333.748	-431.582	-276.47	-330.518	-433.566	-361.177
27.68	-615.6	-468.812	-627.384	-698.106	-602.475		-437.32	-437.304	-408.812	-664.448	-566.384	-502.854		-368.224	-506.598	-518.074	-571.058	-490.989		-333.748	-437.336	-276.47	-330.518	-422.058	-360.026
27.72	-621.354	-468.812	-627.384	-698.106	-603.914		-437.32	-437.304	-414.566	-664.448	-566.384	-504.004		-368.224	-506.598	-518.074	-571.058	-490.989		-333.748	-437.336	-276.47	-330.518	-439.32	-363.478
27.76	-621.354	-468.812	-627.384	-698.106	-603.914		-431.566	-437.304	-414.566	-675.956	-566.384	-505.155		-362.47	-506.598	-518.074	-571.058	-489.55		-333.748	-431.582	-276.47	-330.518	-433.566	-361.177
27.8	-621.354	-468.812	-627.384	-698.106	-603.914		-437.32	-437.304	-414.566	-675.956	-566.384	-506.306		-362.47	-506.598	-518.074	-571.058	-489.55		-333.748	-431.582	-276.47	-330.518	-439.32	-362.328
27.84	-615.6	-468.812	-627.384	-698.106	-602.475		-437.32	-437.304	-414.566	-664.448	-566.384	-504.004		-362.47	-506.598	-518.074	-571.058	-489.55		-333.748	-425.828	-276.47	-330.518	-433.566	-360.026
27.88	-621.354	-468.812	-627.384	-698.106	-603.914		-437.32	-437.304	-408.812	-664.448	-566.384	-502.854		-362.47	-506.598	-518.074	-571.058	-489.55		-333.748	-437.336	-276.47	-330.518	-439.32	-363.478
27.92	-615.6	-468.812	-627.384	-698.106	-602.475		-437.32	-437.304	-414.566	-675.956	-566.384	-506.306		-362.47	-506.598	-518.074	-571.058	-489.55		-333.748	-431.582	-276.47	-324.764	-433.566	-360.026
27.96	-621.354	-468.812	-627.384	-698.106	-603.914		-437.32	-437.304	-408.812	-670.202	-566.384	-504.004		-362.47	-506.598	-518.074	-571.058	-489.55		-333.748	-437.336	-276.47	-324.764	-416.304	-357.724
28	-615.6	-468.812	-627.384	-698.106	-602.475		-437.32	-437.304	-414.566	-675.956	-566.384	-506.306		-362.47	-506.598	-518.074	-571.058	-489.55		-333.748	-431.582	-276.47	-319.01	-427.812	-357.724
28.04	-615.6	-468.812	-627.384	-698.106	-602.475		-437.32	-437.304	-414.566	-675.956	-566.384	-506.306		-362.47	-506.598	-518.074	-571.058	-489.55		-333.748	-431.582	-276.47	-319.01	-427.812	-357.724
28.08	-615.6	-468.812	-627.384	-698.106	-602.475		-431.566	-437.304	-408.812	-675.956	-566.384	-504.004		-362.47	-506.598	-518.074	-571.058	-489.55		-327.994	-431.582	-276.47	-319.01	-427.812	-356.574
28.12	-615.6	-468.812	-627.384	-698.106	-602.475		-431.566	-437.304	-408.812	-670.202	-566.384	-502.854		-362.47	-506.598	-518.074	-571.058	-489.55		-327.994	-443.09	-276.47	-319.01	-427.812	-358.875
28.16	-621.354	-468.812	-627.384	-698.106	-603.914		-437.32	-437.304	-408.812	-675.956	-566.384	-505.155		-362.47	-506.598	-518.074	-571.058	-489.55		-327.994	-431.582	-276.47	-319.01	-433.566	-357.724
28.2	-615.6	-468.812	-627.384	-698.106	-602.475		-437.32	-437.304	-408.812	-670.202	-566.384	-504.004		-362.47	-506.598	-518.074	-571.058	-489.55		-327.994	-425.828	-276.47	-319.01	-433.566	-356.574
28.24	-621.354	-468.812	-627.384	-698.106	-603.914		-437.32	-437.304	-408.812	-675.956	-566.384	-505.155		-362.47	-506.598	-518.074	-571.058	-489.55		-327.994	-425.828	-276.47	-319.01	-427.812	-355.423
28.28	-615.6	-468.812	-627.384	-698.106	-602.475		-437.32	-431.55	-408.812	-664.448	-566.384	-501.703		-362.47	-500.844	-518.074	-571.058	-488.112		-327.994	-425.828	-276.47	-319.01	-427.812	-355.423
28.32	-615.6	-468.812	-627.384	-698.106	-602.475		-431.566	-431.55	-408.812	-670.202	-566.384	-501.703		-362.47	-500.844	-518.074	-571.058	-488.112		-327.994	-431.582	-276.47	-319.01	-433.566	-357.724
28.36	-615.6	-468.812	-627.384	-698.106	-602.475		-431.566	-431.55	-408.812	-675.956	-566.384	-502.854		-362.47	-500.844	-518.074	-571.058	-488.112		-327.994	-425.828	-276.47	-319.01	-427.812	-355.423
28.4	-615.6	-468.812	-627.384	-698.106	-602.475		-431.566	-431.55	-408.812	-675.956	-566.384	-502.854		-362.47	-500.844	-518.074	-571.058	-488.112		-327.994	-425.828	-276.47	-319.01	-427.812	-355.423
28.44	-615.6	-468.812	-627.384	-698.106	-602.475		-431.566	-431.55	-414.566	-675.956	-566.384	-504.004		-362.47	-500.844	-518.074	-571.058	-488.112		-327.994	-425.828	-276.47	-319.01	-427.812	-355.423
28.48	-621.354	-468.812	-627.384	-698.106	-603.914		-431.566	-431.55	-408.812	-675.956	-566.384	-502.854		-362.47	-500.844	-518.074	-571.058	-488.112		-327.994	-425.828	-276.47	-319.01	-427.812	-355.423
28.52	-621.354	-468.812	-627.384	-698.106	-603.914		-431.566	-431.55	-408.812	-675.956	-566.384	-502.854		-362.47	-500.844	-518.074	-571.058	-488.112		-327.994	-425.828	-276.47	-313.256	-427.812	-354.272
28.56	-615.6	-468.812	-627.384	-698.106	-602.475		-431.566	-431.55	-408.812	-670.202	-560.63	-500.552		-362.47	-500.844	-518.074	-571.058	-488.112		-322.24	-425.828	-276.47	-313.256	-427.812	-353.121
28.6	-621.354	-468.812	-627.384	-698.106	-603.914		-437.32	-431.55	-408.812	-664.448	-560.63	-500.552		-362.47	-500.844	-518.074	-571.058	-488.112		-322.24	-425.828	-276.47	-313.256	-427.812	-353.121
28.64	-615.6	-468.812	-627.384	-698.106	-602.475		-431.566	-431.55	-414.566	-664.448	-560.63	-500.552		-362.47	-500.844	-518.074	-565.304	-486.673		-322.24	-425.828	-276.47	-313.256	-427.812	-353.121
28.68	-615.6	-468.812	-627.384	-692.352	-601.037		-431.566	-425.796	-408.812	-664.448	-560.63	-498.25		-362.47	-500.844	-518.074	-565.304	-486.673		-322.24	-425.828	-276.47	-313.256	-433.566	-354.272
28.72	-621.354	-468.812	-627.384	-692.352	-602.475		-431.566	-431.55	-408.812	-664.448	-560.63	-499.401		-362.47	-500.844	-518.074	-565.304	-486.673		-322.24	-425.828	-276.47	-313.256	-439.32	-355.423
28.76	-621.354	-463.058	-627.384	-692.352	-601.037		-431.566	-431.55	-408.812	-664.448	-560.63	-499.401		-356.716	-500.844	-518.074	-565.304	-485.235		-322.24	-420.074	-276.47	-307.502	-427.812	-350.82
28.8	-615.6	-463.058	-627.384	-692.352	-599.598		-431.566	-431.55	-408.812	-664.448	-560.63	-499.401		-362.47	-500.844	-518.074	-565.304	-486.673		-322.24	-420.074	-276.47	-313.256	-439.32	-354.272
28.84	-621.354	-463.058	-627.384	-692.352	-601.037		-431.566	-431.55	-408.812	-664.448	-560.63	-499.401		-362.47	-500.844	-518.074	-565.304	-486.673		-322.24	-425.828	-276.47	-313.256	-433.566	-354.272
28.88	-615.6	-463.058	-627.384	-692.352	-599.598		-431.566	-431.55	-408.812	-664.448	-560.63	-499.401		-356.716	-500.844	-518.074	-565.304	-485.235		-322.24	-420.074	-276.47	-313.256	-427.812	-351.97
28.92	-615.6	-463.058	-627.384	-692.352	-599.598		-431.566	-431.55	-408.812	-664.448	-560.63	-499.401		-362.47	-500.844	-518.074	-565.304	-486.673		-322.24	-414.32	-276.47	-313.256	-439.32	-353.121
28.96	-615.6	-463.058	-627.384	-692.352	-599.598		-431.566	-425.796	-408.812	-664.448	-560.63	-498.25		-356.716	-500.844	-518.074	-565.304	-485.235		-322.24	-420.074	-276.47	-313.256	-427.812	-351.97
29	-615.6	-463.058	-627.384	-692.352	-599.598		-431.566	-431.55	-408.812	-664.448	-560.63	-499.401		-356.716	-500.844	-518.074	-565.304	-485.235		-322.24	-420.074	-276.47	-313.256	-427.812	-351.97
29.04	-621.354	-463.058	-627.384	-692.352	-601.037		-431.566	-431.55	-408.812	-664.448	-560.63	-499.401		-356.716	-500.844	-518.074	-565.304	-485.235		-322.24	-420.074	-276.47	-313.256	-427.812	-351.97
29.08	-615.6	-463.058	-627.384	-692.352	-599.598		-431.566	-431.55	-408.812	-664.448	-560.63	-499.401		-350.962	-495.09	-518.074	-565.304	-482.357		-316.486	-420.074	-276.47	-313.256	-427.812	-350.82
29.12	-621.354	-463.058	-627.384	-692.352	-601.037		-437.32	-431.55	-408.812	-675.956	-560.63	-502.854		-350.962	-495.09	-518.074	-565.304	-482.357		-316.486	-420.074	-276.47	-313.256	-427.812	-350.82
29.16	-615.6	-463.058	-627.384	-686.598	-598.16		-431.566	-431.55	-414.566	-664.448	-554.876	-499.401		-356.716	-495.09	-518.074	-565.304	-483.796		-310.732	-414.32	-276.47	-313.256	-433.566	-349.669
29.2	-615.6	-463.058	-627.384	-686.598	-598.16		-431.566	-431.55	-414.566	-664.448	-554.876	-499.401		-356.716	-495.09	-518.074	-565.304	-483.796		-310.732	-420.074	-276.47	-313.256	-433.566	-350.82
29.24	-609.846	-463.058	-627.384	-686.598	-596.721		-431.566	-425.796	-408.812	-664.448	-549.122	-495.949		-356.716	-495.09	-518.074	-565.304	-483.796		-316.486	-420.074	-276.47	-313.256	-433.566	-351.97
29.28	-609.846	-463.058	-621.63	-686.598	-595.283		-431.566	-431.55	-414.566	-664.448	-549.122	-498.25		-356.716	-495.09	-518.074	-565.304	-483.796		-316.486	-420.074	-276.47	-301.748	-422.058	-347.367
29.32	-609.846	-463.058	-621.63	-686.598	-595.283		-431.566	-431.55	-414.566	-664.448	-549.122	-498.25		-356.716	-495.09	-518.074	-565.304	-483.796		-316.486	-420.074	-276.47	-307.502	-427.812	-349.669
29.36	-609.846	-463.058	-621.63	-686.598	-595.283		-431.566	-431.55	-408.812	-664.448	-549.122	-497.1		-356.716	-495.09	-518.074	-565.304	-483.796		-316.486	-414.32	-276.47	-307.502	-433.566	-349.669
29.4	-609.846	-463.058	-627.384	-686.598	-596.721		-431.566	-431.55	-408.812	-670.202	-549.122	-498.25		-356.716	-495.09	-518.074	-565.304	-483.796		-316.486	-420.074	-276.47	-307.502	-422.058	-348.518
29.44	-609.846	-463.058	-621.63	-686.598	-595.283		-431.566	-431.55	-408.812	-670.202	-549.122	-498.25		-356.716	-495.09	-518.074	-565.304	-483.796		-316.486	-420.074	-276.47	-307.502	-427.812	-349.669
29.48	-609.846	-463.058	-621.63	-686.598	-595.283		-431.566	-431.55	-408.812	-664.448	-549.122	-497.1		-356.716	-495.09	-518.074	-565.304	-483.796		-316.486	-414.32	-276.47	-307.502	-427.812	-348.518
29.52	-609.846	-463.058	-621.63	-686.598	-595.283		-431.566	-431.55	-414.566	-664.448	-549.122	-498.25		-356.716	-495.09	-518.074	-565.304	-483.796		-316.486	-420.074	-276.47	-307.502	-422.058	-348.518
29.56	-615.6	-463.058	-621.63	-686.598	-596.721		-431.566	-431.55	-408.812	-664.448	-549.122	-497.1		-356.716	-495.09	-518.074	-565.304	-483.796		-316.486	-414.32	-276.47	-307.502	-427.812	-348.518
29.6	-609.846	-463.058	-621.63	-686.598	-595.283		-431.566	-431.55	-408.812	-664.448	-549.122	-497.1		-356.716	-495.09	-518.074	-565.304	-483.796		-316.486	-420.074	-276.47	-307.502	-427.812	-349.669
29.64	-609.846	-463.058	-621.63	-686.598	-595.283		-431.566	-431.55	-408.812	-664.448	-549.122	-497.1		-356.716	-495.09	-512.32	-565.304	-482.357		-316.486	-420.074	-276.47	-301.748	-427.812	-348.518
29.68	-609.846	-463.058	-621.63	-686.598	-595.283		-431.566	-431.55	-408.812	-664.448	-549.122	-497.1		-356.716	-489.336	-518.074	-565.304	-482.357		-316.486	-408.566	-270.716	-307.502	-427.812	-346.216
29.72	-609.846	-463.058	-621.63	-686.598	-595.283		-431.566	-431.55	-408.812	-664.448	-549.122	-497.1		-356.716	-489.336	-518.074	-565.304	-482.357		-316.486	-414.32	-270.716	-301.748	-427.812	-346.216
29.76	-615.6	-463.058	-621.63	-686.598	-596.721		-437.32	-431.55	-408.812	-664.448	-549.122	-498.25		-356.716	-495.09	-518.074	-565.304	-483.796		-310.732	-414.32	-270.716	-301.748	-427.812	-345.066
29.8	-609.846	-463.058	-621.63	-686.598	-595.283		-431.566	-431.55	-414.566	-664.448	-549.122	-498.25		-356.716	-495.09	-518.074	-565.304	-483.796		-310.732	-414.32	-270.716	-307.502	-422.058	-345.066
29.84	-604.092	-463.058	-621.63	-686.598	-593.844		-431.566	-431.55	-408.812	-664.448	-549.122	-497.1		-356.716	-495.09	-518.074	-565.304	-483.796		-304.978	-408.566	-270.716	-301.748	-433.566	-343.915
29.88	-615.6	-463.058	-621.63	-686.598	-596.721		-431.566	-431.55	-408.812	-664.448	-549.122	-497.1		-356.716	-495.09	-518.074	-565.304	-483.796		-304.978	-414.32	-270.716	-301.748	-433.566	-345.066
29.92	-604.092	-463.058	-621.63	-686.598	-593.844		-431.566	-431.55	-408.812	-664.448	-549.122	-497.1		-356.716	-495.09	-518.074	-565.304	-483.796		-304.978	-408.566	-270.716	-301.748	-427.812	-342.764
29.96	-604.092	-463.058	-621.63	-686.598	-593.844		-431.566	-431.55	-408.812	-670.202	-543.368	-497.1		-356.716	-495.09	-518.074	-565.304	-483.796		-304.978	-414.32	-270.716	-301.748	-427.812	-343.915
30	-604.092	-463.058	-621.63	-686.598	-593.844		-431.566	-431.55	-408.812	-658.694	-549.122	-495.949		-356.716	-495.09	-518.074	-565.304	-483.796		-304.978	-414.32	-270.716	-295.994	-427.812	-342.764
30.04	-609.846	-463.058	-621.63	-686.598	-595.283		-431.566	-431.55	-408.812	-658.694	-549.122	-495.949		-356.716	-495.09	-518.074	-565.304	-483.796		-304.978	-414.32	-270.716	-301.748	-422.058	-342.764
30.08	-609.846	-463.058	-621.63	-686.598	-595.283		-431.566	-431.55	-403.058	-658.694	-549.122	-494.798		-356.716	-495.09	-512.32	-565.304	-482.357		-304.978	-414.32	-270.716	-295.994	-427.812	-342.764
30.12	-609.846	-463.058	-621.63	-686.598	-595.283		-431.566	-431.55	-408.812	-658.694	-549.122	-495.949		-356.716	-495.09	-512.32	-565.304	-482.357		-304.978	-408.566	-270.716	-301.748	-422.058	-341.613
30.16	-609.846	-463.058	-621.63	-686.598	-595.283		-431.566	-431.55	-408.812	-658.694	-549.122	-495.949		-356.716	-495.09	-506.566	-565.304	-480.919		-304.978	-408.566	-264.962	-301.748	-433.566	-342.764
30.2	-609.846	-463.058	-621.63	-686.598	-595.283		-431.566	-431.55	-408.812	-670.202	-549.122	-498.25		-356.716	-495.09	-512.32	-565.304	-482.357		-304.978	-414.32	-264.962	-301.748	-427.812	-342.764
30.24	-598.338	-463.058	-621.63	-686.598	-592.406		-431.566	-431.55	-408.812	-658.694	-549.122	-495.949		-356.716	-495.09	-512.32	-565.304	-482.357		-304.978	-414.32	-264.962	-295.994	-427.812	-341.613
30.28	-609.846	-463.058	-621.63	-686.598	-595.283		-431.566	-425.796	-408.812	-664.448	-549.122	-495.949		-356.716	-489.336	-512.32	-565.304	-480.919		-304.978	-408.566	-264.962	-295.994	-422.058	-339.312
30.32	-609.846	-463.058	-621.63	-686.598	-595.283		-431.566	-425.796	-408.812	-658.694	-543.368	-493.647		-356.716	-489.336	-512.32	-565.304	-480.919		-304.978	-408.566	-270.716	-301.748	-427.812	-342.764
30.36	-604.092	-463.058	-621.63	-686.598	-593.844		-437.32	-425.796	-408.812	-652.94	-543.368	-493.647		-356.716	-483.582	-512.32	-559.55	-478.042		-299.224	-408.566	-264.962	-301.748	-422.058	-339.312
30.4	-604.092	-463.058	-621.63	-686.598	-593.844		-431.566	-425.796	-408.812	-652.94	-543.368	-492.496		-356.716	-483.582	-512.32	-559.55	-478.042		-299.224	-414.32	-270.716	-301.748	-416.304	-340.462
30.44	-604.092	-463.058	-621.63	-686.598	-593.844		-431.566	-425.796	-408.812	-647.186	-543.368	-491.346		-356.716	-483.582	-512.32	-559.55	-478.042		-299.224	-420.074	-270.716	-301.748	-422.058	-342.764
30.48	-604.092	-457.304	-621.63	-686.598	-592.406		-431.566	-425.796	-408.812	-647.186	-549.122	-492.496		-356.716	-489.336	-506.566	-559.55	-478.042		-299.224	-408.566	-270.716	-301.748	-422.058	-340.462
30.52	-598.338	-457.304	-621.63	-686.598	-590.967		-431.566	-425.796	-408.812	-647.186	-549.122	-492.496		-356.716	-489.336	-512.32	-559.55	-479.481		-299.224	-414.32	-270.716	-301.748	-422.058	-341.613
30.56	-604.092	-457.304	-621.63	-686.598	-592.406		-431.566	-425.796	-408.812	-641.432	-549.122	-491.346		-350.962	-495.09	-512.32	-559.55	-479.481		-299.224	-408.566	-264.962	-301.748	-416.304	-338.161
30.6	-604.092	-457.304	-621.63	-686.598	-592.406		-431.566	-425.796	-414.566	-641.432	-549.122	-492.496		-350.962	-495.09	-512.32	-559.55	-479.481		-299.224	-408.566	-270.716	-295.994	-422.058	-339.312
30.64	-604.092	-457.304	-621.63	-686.598	-592.406		-431.566	-425.796	-414.566	-641.432	-549.122	-492.496		-350.962	-495.09	-506.566	-559.55	-478.042		-299.224	-408.566	-270.716	-295.994	-427.812	-340.462
30.68	-609.846	-457.304	-621.63	-686.598	-593.844		-431.566	-425.796	-414.566	-652.94	-549.122	-494.798		-350.962	-495.09	-512.32	-559.55	-479.481		-299.224	-414.32	-264.962	-295.994	-422.058	-339.312
30.72	-592.584	-457.304	-621.63	-686.598	-589.529		-431.566	-425.796	-414.566	-641.432	-549.122	-492.496		-350.962	-495.09	-512.32	-559.55	-479.481		-299.224	-414.32	-264.962	-301.748	-416.304	-339.312
30.76	-598.338	-457.304	-621.63	-680.844	-589.529		-431.566	-425.796	-414.566	-641.432	-549.122	-492.496		-350.962	-495.09	-512.32	-559.55	-479.481		-299.224	-408.566	-264.962	-301.748	-422.058	-339.312
30.8	-604.092	-457.304	-621.63	-680.844	-590.967		-431.566	-425.796	-414.566	-647.186	-549.122	-493.647		-350.962	-495.09	-512.32	-559.55	-479.481		-299.224	-408.566	-264.962	-295.994	-422.058	-338.161
30.84	-598.338	-457.304	-621.63	-675.09	-588.09		-431.566	-425.796	-414.566	-641.432	-549.122	-492.496		-350.962	-495.09	-512.32	-559.55	-479.481		-299.224	-408.566	-264.962	-295.994	-416.304	-337.01
30.88	-604.092	-457.304	-621.63	-675.09	-589.529		-431.566	-425.796	-414.566	-635.678	-543.368	-490.195		-350.962	-495.09	-512.32	-559.55	-479.481		-293.47	-408.566	-259.208	-301.748	-416.304	-335.859
30.92	-598.338	-457.304	-621.63	-669.336	-586.652		-431.566	-425.796	-414.566	-635.678	-549.122	-491.346		-350.962	-495.09	-512.32	-559.55	-479.481		-293.47	-402.812	-259.208	-301.748	-416.304	-334.708
30.96	-598.338	-457.304	-621.63	-669.336	-586.652		-437.32	-425.796	-420.32	-635.678	-549.122	-493.647		-350.962	-495.09	-512.32	-559.55	-479.481		-293.47	-402.812	-264.962	-295.994	-416.304	-334.708
31	-598.338	-457.304	-621.63	-669.336	-586.652		-431.566	-425.796	-414.566	-635.678	-543.368	-490.195		-350.962	-500.844	-512.32	-559.55	-480.919		-293.47	-408.566	-264.962	-295.994	-422.058	-337.01
31.04	-598.338	-457.304	-621.63	-669.336	-586.652		-431.566	-425.796	-414.566	-635.678	-543.368	-490.195		-345.208	-500.844	-512.32	-559.55	-479.481		-293.47	-402.812	-259.208	-295.994	-416.304	-333.558
31.08	-592.584	-457.304	-621.63	-669.336	-585.213		-431.566	-425.796	-414.566	-635.678	-549.122	-491.346		-350.962	-500.844	-506.566	-559.55	-479.481		-293.47	-408.566	-259.208	-290.24	-416.304	-333.558
31.12	-604.092	-457.304	-621.63	-675.09	-589.529		-431.566	-425.796	-414.566	-635.678	-549.122	-491.346		-350.962	-500.844	-512.32	-559.55	-480.919		-293.47	-408.566	-264.962	-290.24	-416.304	-334.708
31.16	-604.092	-451.55	-621.63	-680.844	-589.529		-431.566	-425.796	-414.566	-635.678	-543.368	-490.195		-345.208	-506.598	-506.566	-559.55	-479.481		-293.47	-408.566	-264.962	-290.24	-427.812	-337.01
31.2	-598.338	-451.55	-621.63	-680.844	-588.09		-431.566	-425.796	-414.566	-635.678	-543.368	-490.195		-345.208	-506.598	-512.32	-559.55	-480.919		-293.47	-408.566	-259.208	-290.24	-416.304	-333.558
31.24	-598.338	-451.55	-627.384	-686.598	-590.967		-431.566	-425.796	-420.32	-635.678	-543.368	-491.346		-350.962	-512.352	-512.32	-559.55	-483.796		-293.47	-408.566	-264.962	-290.24	-416.304	-334.708
31.28	-598.338	-451.55	-627.384	-686.598	-590.967		-431.566	-425.796	-414.566	-629.924	-543.368	-489.044		-345.208	-512.352	-512.32	-559.55	-482.358		-293.47	-408.566	-259.208	-290.24	-410.55	-332.407
31.32	-598.338	-451.55	-627.384	-692.352	-592.406		-431.566	-425.796	-414.566	-629.924	-543.368	-489.044		-345.208	-512.352	-512.32	-559.55	-482.358		-293.47	-402.812	-259.208	-290.24	-410.55	-331.256
31.36	-598.338	-451.55	-633.138	-692.352	-593.844		-431.566	-425.796	-414.566	-624.17	-537.614	-486.742		-345.208	-512.352	-512.32	-559.55	-482.358		-293.47	-402.812	-264.962	-290.24	-410.55	-332.407
31.4	-604.092	-451.55	-633.138	-692.352	-595.283		-431.566	-425.796	-414.566	-624.17	-537.614	-486.742		-345.208	-512.352	-506.566	-559.55	-480.919		-293.47	-402.812	-259.208	-295.994	-410.55	-332.407
31.44	-592.584	-451.55	-633.138	-692.352	-592.406		-431.566	-425.796	-414.566	-624.17	-537.614	-486.742		-345.208	-518.106	-512.32	-559.55	-483.796		-293.47	-408.566	-264.962	-295.994	-410.55	-334.708
31.48	-592.584	-451.55	-633.138	-692.352	-592.406		-431.566	-425.796	-414.566	-618.416	-537.614	-485.592		-339.454	-518.106	-506.566	-559.55	-480.919		-287.716	-408.566	-259.208	-290.24	-410.55	-331.256
31.52	-592.584	-451.55	-633.138	-692.352	-592.406		-431.566	-425.796	-414.566	-618.416	-537.614	-485.592		-339.454	-518.106	-512.32	-559.55	-482.358		-287.716	-408.566	-264.962	-295.994	-410.55	-333.558
31.56	-592.584	-451.55	-633.138	-692.352	-592.406		-431.566	-425.796	-414.566	-612.662	-537.614	-484.441		-339.454	-518.106	-512.32	-559.55	-482.358		-287.716	-402.812	-259.208	-295.994	-410.55	-331.256
31.6	-598.338	-451.55	-633.138	-692.352	-593.844		-431.566	-425.796	-414.566	-612.662	-537.614	-484.441		-339.454	-518.106	-512.32	-559.55	-482.358		-287.716	-408.566	-259.208	-284.486	-410.55	-330.105
31.64	-592.584	-451.55	-633.138	-692.352	-592.406		-431.566	-425.796	-414.566	-612.662	-537.614	-484.441		-345.208	-518.106	-512.32	-559.55	-483.796		-287.716	-402.812	-259.208	-284.486	-410.55	-328.954
31.68	-592.584	-445.796	-633.138	-692.352	-590.967		-431.566	-425.796	-414.566	-612.662	-537.614	-484.441		-345.208	-518.106	-512.32	-559.55	-483.796		-287.716	-408.566	-259.208	-284.486	-410.55	-330.105
31.72	-592.584	-451.55	-633.138	-692.352	-592.406		-431.566	-425.796	-414.566	-612.662	-537.614	-484.441		-345.208	-518.106	-512.32	-559.55	-483.796		-287.716	-402.812	-259.208	-284.486	-410.55	-328.954
31.76	-592.584	-451.55	-633.138	-692.352	-592.406		-431.566	-425.796	-414.566	-612.662	-537.614	-484.441		-345.208	-512.352	-512.32	-559.55	-482.358		-287.716	-408.566	-259.208	-284.486	-410.55	-330.105
31.8	-592.584	-451.55	-633.138	-692.352	-592.406		-431.566	-425.796	-408.812	-612.662	-537.614	-483.29		-339.454	-512.352	-512.32	-559.55	-480.919		-287.716	-408.566	-259.208	-290.24	-410.55	-331.256
31.84	-592.584	-451.55	-638.892	-692.352	-593.844		-431.566	-425.796	-414.566	-612.662	-537.614	-484.441		-339.454	-512.352	-512.32	-559.55	-480.919		-287.716	-402.812	-259.208	-284.486	-410.55	-328.954
31.88	-586.83	-451.55	-638.892	-692.352	-592.406		-431.566	-425.796	-414.566	-612.662	-543.368	-485.592		-345.208	-512.352	-506.566	-559.55	-480.919		-287.716	-402.812	-259.208	-278.732	-416.304	-328.954
31.92	-592.584	-451.55	-638.892	-692.352	-593.844		-431.566	-425.796	-414.566	-612.662	-537.614	-484.441		-339.454	-512.352	-506.566	-559.55	-479.481		-287.716	-408.566	-259.208	-278.732	-410.55	-328.954
31.96	-592.584	-451.55	-638.892	-692.352	-593.844		-431.566	-425.796	-414.566	-612.662	-537.614	-484.441		-339.454	-512.352	-506.566	-559.55	-479.481		-281.962	-402.812	-259.208	-284.486	-410.55	-327.804
32	-586.83	-451.55	-638.892	-692.352	-592.406		-431.566	-425.796	-414.566	-612.662	-537.614	-484.441		-339.454	-512.352	-500.812	-559.55	-478.042		-281.962	-408.566	-259.208	-278.732	-410.55	-327.804
32.04	-592.584	-451.55	-638.892	-692.352	-593.844		-431.566	-425.796	-414.566	-612.662	-537.614	-484.441		-339.454	-512.352	-506.566	-559.55	-479.481		-281.962	-414.32	-259.208	-278.732	-410.55	-328.954
32.08	-592.584	-440.042	-638.892	-692.352	-590.967		-431.566	-425.796	-408.812	-612.662	-537.614	-483.29		-339.454	-512.352	-500.812	-559.55	-478.042		-281.962	-402.812	-259.208	-284.486	-410.55	-327.804
32.12	-586.83	-445.796	-638.892	-692.352	-590.967		-431.566	-425.796	-414.566	-612.662	-537.614	-484.441		-339.454	-512.352	-495.058	-559.55	-476.604		-281.962	-408.566	-264.962	-278.732	-410.55	-328.954
32.16	-592.584	-445.796	-638.892	-692.352	-592.406		-431.566	-425.796	-414.566	-612.662	-537.614	-484.441		-339.454	-512.352	-495.058	-559.55	-476.604		-281.962	-414.32	-259.208	-278.732	-416.304	-330.105
32.2	-592.584	-445.796	-638.892	-692.352	-592.406		-431.566	-425.796	-414.566	-612.662	-537.614	-484.441		-339.454	-512.352	-495.058	-559.55	-476.604		-281.962	-408.566	-259.208	-278.732	-410.55	-327.804
32.24	-586.83	-445.796	-638.892	-692.352	-590.967		-431.566	-425.796	-408.812	-612.662	-537.614	-483.29		-339.454	-512.352	-489.304	-559.55	-475.165		-281.962	-402.812	-259.208	-278.732	-410.55	-326.653
32.28	-586.83	-445.796	-638.892	-692.352	-590.967		-431.566	-425.796	-414.566	-612.662	-537.614	-484.441		-339.454	-512.352	-495.058	-559.55	-476.604		-281.962	-408.566	-264.962	-278.732	-410.55	-328.954
32.32	-581.076	-445.796	-638.892	-692.352	-589.529		-431.566	-425.796	-414.566	-612.662	-537.614	-484.441		-339.454	-512.352	-489.304	-559.55	-475.165		-281.962	-414.32	-259.208	-278.732	-410.55	-328.954
32.36	-581.076	-445.796	-638.892	-692.352	-589.529		-431.566	-425.796	-414.566	-612.662	-537.614	-484.441		-339.454	-512.352	-495.058	-559.55	-476.604		-276.208	-408.566	-259.208	-278.732	-410.55	-326.653
32.4	-581.076	-445.796	-638.892	-692.352	-589.529		-431.566	-425.796	-414.566	-612.662	-537.614	-484.441		-339.454	-512.352	-495.058	-559.55	-476.604		-276.208	-408.566	-259.208	-278.732	-410.55	-326.653
32.44	-581.076	-445.796	-638.892	-692.352	-589.529		-431.566	-425.796	-414.566	-612.662	-537.614	-484.441		-339.454	-512.352	-489.304	-559.55	-475.165		-276.208	-414.32	-259.208	-278.732	-399.042	-325.502
32.48	-575.322	-445.796	-638.892	-692.352	-588.09		-431.566	-425.796	-414.566	-612.662	-537.614	-484.441		-339.454	-512.352	-489.304	-559.55	-475.165		-276.208	-402.812	-253.454	-278.732	-410.55	-324.351
32.52	-581.076	-445.796	-638.892	-692.352	-589.529		-431.566	-425.796	-414.566	-612.662	-537.614	-484.441		-339.454	-512.352	-489.304	-559.55	-475.165		-276.208	-408.566	-253.454	-278.732	-410.55	-325.502
32.56	-575.322	-445.796	-638.892	-692.352	-588.09		-431.566	-425.796	-414.566	-612.662	-537.614	-484.441		-339.454	-512.352	-483.55	-559.55	-473.726		-276.208	-402.812	-247.7	-278.732	-410.55	-323.2
32.6	-575.322	-445.796	-638.892	-692.352	-588.09		-431.566	-425.796	-414.566	-612.662	-543.368	-485.592		-339.454	-512.352	-483.55	-559.55	-473.726		-276.208	-408.566	-247.7	-278.732	-410.55	-324.351
32.64	-581.076	-445.796	-638.892	-692.352	-589.529		-431.566	-425.796	-414.566	-612.662	-537.614	-484.441		-339.454	-512.352	-483.55	-559.55	-473.726		-276.208	-402.812	-247.7	-278.732	-399.042	-320.899
32.68	-575.322	-445.796	-638.892	-692.352	-588.09		-431.566	-425.796	-414.566	-612.662	-537.614	-484.441		-339.454	-512.352	-477.796	-553.796	-470.85		-276.208	-402.812	-247.7	-278.732	-399.042	-320.899
32.72	-575.322	-440.042	-638.892	-692.352	-586.652		-431.566	-425.796	-414.566	-612.662	-537.614	-484.441		-339.454	-512.352	-477.796	-559.55	-472.288		-276.208	-402.812	-247.7	-278.732	-399.042	-320.899
32.76	-581.076	-434.288	-638.892	-692.352	-586.652		-431.566	-425.796	-414.566	-612.662	-537.614	-484.441		-339.454	-512.352	-477.796	-553.796	-470.85		-270.454	-408.566	-247.7	-278.732	-399.042	-320.899
32.8	-575.322	-440.042	-638.892	-692.352	-586.652		-431.566	-425.796	-414.566	-612.662	-537.614	-484.441		-339.454	-512.352	-477.796	-553.796	-470.85		-270.454	-408.566	-247.7	-278.732	-410.55	-323.2
32.84	-581.076	-434.288	-638.892	-692.352	-586.652		-431.566	-425.796	-414.566	-612.662	-537.614	-484.441		-339.454	-512.352	-477.796	-553.796	-470.85		-270.454	-408.566	-247.7	-278.732	-410.55	-323.2
32.88	-575.322	-440.042	-638.892	-692.352	-586.652		-431.566	-425.796	-414.566	-612.662	-537.614	-484.441		-339.454	-512.352	-477.796	-553.796	-470.85		-270.454	-402.812	-247.7	-278.732	-410.55	-322.05
32.92	-575.322	-434.288	-638.892	-692.352	-585.213		-431.566	-425.796	-414.566	-612.662	-537.614	-484.441		-339.454	-512.352	-483.55	-553.796	-472.288		-270.454	-408.566	-247.7	-278.732	-410.55	-323.2
32.96	-581.076	-440.042	-638.892	-692.352	-588.09		-431.566	-425.796	-414.566	-612.662	-537.614	-484.441		-339.454	-512.352	-477.796	-553.796	-470.85		-270.454	-402.812	-247.7	-278.732	-399.042	-319.748
33	-581.076	-440.042	-638.892	-692.352	-588.09		-431.566	-425.796	-414.566	-612.662	-537.614	-484.441		-339.454	-512.352	-477.796	-553.796	-470.85		-270.454	-408.566	-247.7	-278.732	-399.042	-320.899
33.04	-581.076	-440.042	-633.138	-692.352	-586.652		-431.566	-425.796	-414.566	-612.662	-537.614	-484.441		-339.454	-512.352	-477.796	-553.796	-470.85		-270.454	-402.812	-247.7	-278.732	-404.796	-320.899
33.08	-581.076	-434.288	-638.892	-692.352	-586.652		-431.566	-425.796	-414.566	-612.662	-537.614	-484.441		-339.454	-512.352	-477.796	-553.796	-470.85		-270.454	-408.566	-247.7	-278.732	-410.55	-323.2
33.12	-581.076	-440.042	-638.892	-692.352	-588.09		-431.566	-425.796	-414.566	-612.662	-537.614	-484.441		-339.454	-512.352	-477.796	-553.796	-470.85		-270.454	-397.058	-253.454	-278.732	-410.55	-322.05
33.16	-581.076	-434.288	-638.892	-692.352	-586.652		-431.566	-425.796	-414.566	-612.662	-537.614	-484.441		-339.454	-512.352	-483.55	-553.796	-472.288		-270.454	-402.812	-247.7	-278.732	-410.55	-322.05
33.2	-581.076	-440.042	-638.892	-692.352	-588.09		-431.566	-425.796	-414.566	-612.662	-537.614	-484.441		-339.454	-512.352	-477.796	-553.796	-470.85		-270.454	-402.812	-247.7	-278.732	-399.042	-319.748
33.24	-581.076	-434.288	-638.892	-692.352	-586.652		-431.566	-425.796	-414.566	-612.662	-543.368	-485.592		-339.454	-512.352	-477.796	-553.796	-470.85		-270.454	-397.058	-247.7	-278.732	-399.042	-318.597
33.28	-581.076	-440.042	-633.138	-686.598	-585.213		-431.566	-425.796	-414.566	-612.662	-537.614	-484.441		-339.454	-512.352	-477.796	-553.796	-470.85		-270.454	-402.812	-247.7	-278.732	-399.042	-319.748
33.32	-581.076	-440.042	-633.138	-686.598	-585.213		-431.566	-425.796	-414.566	-612.662	-537.614	-484.441		-339.454	-512.352	-477.796	-553.796	-470.85		-270.454	-402.812	-247.7	-278.732	-399.042	-319.748
33.36	-581.076	-440.042	-633.138	-686.598	-585.213		-431.566	-425.796	-414.566	-612.662	-537.614	-484.441		-339.454	-512.352	-477.796	-553.796	-470.85		-270.454	-408.566	-247.7	-278.732	-399.042	-320.899
33.4	-581.076	-440.042	-633.138	-686.598	-585.213		-431.566	-425.796	-414.566	-612.662	-537.614	-484.441		-339.454	-512.352	-477.796	-553.796	-470.85		-270.454	-402.812	-247.7	-278.732	-410.55	-322.05
33.44	-581.076	-440.042	-633.138	-686.598	-585.213		-431.566	-425.796	-414.566	-612.662	-537.614	-484.441		-339.454	-512.352	-477.796	-553.796	-470.85		-270.454	-402.812	-247.7	-278.732	-404.796	-320.899
33.48	-581.076	-440.042	-633.138	-686.598	-585.213		-431.566	-425.796	-414.566	-612.662	-537.614	-484.441		-339.454	-512.352	-477.796	-553.796	-470.85		-270.454	-397.058	-247.7	-278.732	-399.042	-318.597
33.52	-581.076	-440.042	-633.138	-686.598	-585.213		-431.566	-425.796	-414.566	-612.662	-537.614	-484.441		-339.454	-512.352	-477.796	-553.796	-470.85		-270.454	-397.058	-247.7	-284.486	-399.042	-319.748
33.56	-581.076	-440.042	-633.138	-686.598	-585.213		-431.566	-425.796	-414.566	-612.662	-537.614	-484.441		-339.454	-512.352	-477.796	-553.796	-470.85		-270.454	-402.812	-247.7	-278.732	-399.042	-319.748
33.6	-575.322	-440.042	-633.138	-686.598	-583.775		-431.566	-425.796	-414.566	-612.662	-537.614	-484.441		-339.454	-512.352	-477.796	-553.796	-470.85		-270.454	-397.058	-247.7	-278.732	-410.55	-320.899
33.64	-575.322	-440.042	-633.138	-686.598	-583.775		-431.566	-425.796	-408.812	-612.662	-537.614	-483.29		-339.454	-512.352	-477.796	-553.796	-470.85		-270.454	-397.058	-247.7	-278.732	-399.042	-318.597
33.68	-575.322	-434.288	-633.138	-686.598	-582.336		-431.566	-425.796	-408.812	-612.662	-537.614	-483.29		-339.454	-512.352	-477.796	-553.796	-470.85		-270.454	-397.058	-247.7	-278.732	-399.042	-318.597
33.72	-575.322	-440.042	-633.138	-686.598	-583.775		-431.566	-425.796	-408.812	-612.662	-531.86	-482.139		-339.454	-512.352	-477.796	-553.796	-470.85		-270.454	-397.058	-247.7	-278.732	-399.042	-318.597
33.76	-575.322	-434.288	-633.138	-686.598	-582.336		-431.566	-425.796	-408.812	-612.662	-531.86	-482.139		-339.454	-512.352	-477.796	-553.796	-470.85		-270.454	-402.812	-247.7	-278.732	-399.042	-319.748
33.8	-581.076	-434.288	-638.892	-686.598	-585.214		-431.566	-425.796	-408.812	-612.662	-526.106	-480.988		-339.454	-512.352	-477.796	-553.796	-470.85		-270.454	-397.058	-247.7	-278.732	-399.042	-318.597
33.84	-581.076	-440.042	-633.138	-686.598	-585.213		-431.566	-425.796	-403.058	-612.662	-526.106	-479.838		-339.454	-512.352	-477.796	-553.796	-470.85		-270.454	-402.812	-247.7	-278.732	-393.288	-318.597
33.88	-581.076	-434.288	-633.138	-686.598	-583.775		-431.566	-425.796	-408.812	-612.662	-526.106	-480.988		-339.454	-512.352	-477.796	-553.796	-470.85		-270.454	-402.812	-247.7	-278.732	-399.042	-319.748
33.92	-575.322	-440.042	-638.892	-686.598	-585.213		-431.566	-425.796	-403.058	-612.662	-526.106	-479.838		-339.454	-512.352	-477.796	-553.796	-470.85		-270.454	-402.812	-247.7	-278.732	-399.042	-319.748
33.96	-569.568	-434.288	-633.138	-686.598	-580.898		-431.566	-425.796	-408.812	-612.662	-526.106	-480.988		-339.454	-512.352	-477.796	-553.796	-470.85		-264.7	-402.812	-247.7	-278.732	-399.042	-318.597
34	-575.322	-434.288	-633.138	-686.598	-582.337		-431.566	-425.796	-403.058	-612.662	-526.106	-479.838		-339.454	-512.352	-477.796	-553.796	-470.85		-264.7	-397.058	-247.7	-278.732	-399.042	-317.446
34.04	-575.322	-434.288	-627.384	-686.598	-580.898		-431.566	-425.796	-408.812	-612.662	-526.106	-480.988		-333.7	-512.352	-477.796	-553.796	-469.411		-264.7	-402.812	-247.7	-278.732	-410.55	-320.899
34.08	-569.568	-440.042	-627.384	-686.598	-580.898		-431.566	-425.796	-408.812	-612.662	-526.106	-480.988		-333.7	-512.352	-477.796	-553.796	-469.411		-264.7	-408.566	-247.7	-278.732	-399.042	-319.748
34.12	-563.814	-440.042	-627.384	-686.598	-579.459		-431.566	-425.796	-403.058	-612.662	-526.106	-479.838		-333.7	-512.352	-477.796	-553.796	-469.411		-264.7	-397.058	-247.7	-278.732	-399.042	-317.446
34.16	-569.568	-434.288	-627.384	-686.598	-579.459		-431.566	-425.796	-408.812	-612.662	-526.106	-480.988		-333.7	-512.352	-472.042	-548.042	-466.534		-264.7	-402.812	-247.7	-278.732	-399.042	-318.597
34.2	-569.568	-434.288	-627.384	-686.598	-579.459		-431.566	-425.796	-408.812	-612.662	-526.106	-480.988		-333.7	-512.352	-472.042	-548.042	-466.534		-264.7	-402.812	-247.7	-278.732	-399.042	-318.597
34.24	-569.568	-434.288	-627.384	-686.598	-579.459		-431.566	-425.796	-408.812	-612.662	-526.106	-480.988		-333.7	-512.352	-472.042	-548.042	-466.534		-264.7	-402.812	-247.7	-278.732	-399.042	-318.597
34.28	-569.568	-440.042	-627.384	-686.598	-580.898		-431.566	-425.796	-403.058	-612.662	-526.106	-479.838		-333.7	-512.352	-472.042	-548.042	-466.534		-264.7	-402.812	-247.7	-278.732	-399.042	-318.597
34.32	-569.568	-440.042	-627.384	-686.598	-580.898		-431.566	-425.796	-403.058	-612.662	-526.106	-479.838		-333.7	-512.352	-472.042	-548.042	-466.534		-264.7	-402.812	-247.7	-278.732	-399.042	-318.597
34.36	-569.568	-434.288	-627.384	-686.598	-579.459		-431.566	-425.796	-408.812	-612.662	-526.106	-480.988		-333.7	-512.352	-472.042	-548.042	-466.534		-264.7	-397.058	-247.7	-278.732	-399.042	-317.446
34.4	-563.814	-434.288	-627.384	-686.598	-578.021		-431.566	-425.796	-408.812	-612.662	-526.106	-480.988		-333.7	-512.352	-472.042	-548.042	-466.534		-264.7	-397.058	-247.7	-278.732	-399.042	-317.446
34.44	-575.322	-440.042	-627.384	-686.598	-582.336		-431.566	-425.796	-408.812	-612.662	-526.106	-480.988		-333.7	-512.352	-472.042	-548.042	-466.534		-264.7	-402.812	-247.7	-278.732	-393.288	-317.446
34.48	-569.568	-434.288	-627.384	-686.598	-579.459		-431.566	-425.796	-408.812	-612.662	-526.106	-480.988		-333.7	-512.352	-472.042	-548.042	-466.534		-264.7	-402.812	-247.7	-284.486	-399.042	-319.748
34.52	-569.568	-434.288	-627.384	-686.598	-579.459		-431.566	-425.796	-403.058	-612.662	-526.106	-479.838		-333.7	-512.352	-472.042	-548.042	-466.534		-264.7	-402.812	-247.7	-278.732	-393.288	-317.446
34.56	-569.568	-428.534	-627.384	-686.598	-578.021		-431.566	-425.796	-403.058	-612.662	-526.106	-479.838		-333.7	-512.352	-472.042	-548.042	-466.534		-264.7	-391.304	-247.7	-278.732	-393.288	-315.145
34.6	-569.568	-428.534	-627.384	-686.598	-578.021		-431.566	-425.796	-403.058	-612.662	-526.106	-479.838		-333.7	-512.352	-472.042	-548.042	-466.534		-264.7	-397.058	-247.7	-278.732	-399.042	-317.446
34.64	-569.568	-428.534	-627.384	-686.598	-578.021		-431.566	-425.796	-403.058	-612.662	-526.106	-479.838		-333.7	-512.352	-472.042	-548.042	-466.534		-264.7	-397.058	-247.7	-278.732	-393.288	-316.296
34.68	-575.322	-428.534	-627.384	-686.598	-579.459		-431.566	-425.796	-397.304	-612.662	-526.106	-478.687		-333.7	-512.352	-472.042	-548.042	-466.534		-264.7	-391.304	-247.7	-278.732	-404.796	-317.446
34.72	-563.814	-428.534	-627.384	-686.598	-576.582		-431.566	-425.796	-397.304	-612.662	-526.106	-478.687		-333.7	-512.352	-472.042	-548.042	-466.534		-264.7	-391.304	-247.7	-278.732	-393.288	-315.145
34.76	-569.568	-428.534	-621.63	-686.598	-576.582		-431.566	-425.796	-391.55	-612.662	-526.106	-477.536		-333.7	-512.352	-472.042	-542.288	-465.096		-264.7	-397.058	-247.7	-278.732	-393.288	-316.296
34.8	-563.814	-434.288	-621.63	-686.598	-576.582		-431.566	-425.796	-397.304	-612.662	-526.106	-478.687		-333.7	-512.352	-472.042	-542.288	-465.096		-264.7	-397.058	-247.7	-278.732	-393.288	-316.296
34.84	-558.06	-434.288	-615.876	-686.598	-573.705		-431.566	-425.796	-391.55	-612.662	-526.106	-477.536		-333.7	-512.352	-472.042	-542.288	-465.096		-264.7	-402.812	-247.7	-278.732	-399.042	-318.597
34.88	-558.06	-428.534	-615.876	-686.598	-572.267		-431.566	-425.796	-391.55	-612.662	-526.106	-477.536		-333.7	-512.352	-472.042	-542.288	-465.096		-264.7	-385.55	-247.7	-278.732	-393.288	-313.994
34.92	-563.814	-428.534	-615.876	-686.598	-573.706		-431.566	-425.796	-391.55	-612.662	-526.106	-477.536		-333.7	-512.352	-472.042	-542.288	-465.096		-264.7	-397.058	-247.7	-278.732	-399.042	-317.446
34.96	-563.814	-428.534	-615.876	-686.598	-573.706		-431.566	-425.796	-391.55	-612.662	-526.106	-477.536		-333.7	-512.352	-472.042	-542.288	-465.096		-264.7	-391.304	-247.7	-278.732	-393.288	-315.145
35	-563.814	-428.534	-615.876	-686.598	-573.706		-431.566	-425.796	-385.796	-612.662	-526.106	-476.385		-333.7	-512.352	-472.042	-542.288	-465.096		-264.7	-391.304	-247.7	-278.732	-393.288	-315.145
35.04	-563.814	-428.534	-615.876	-686.598	-573.706		-431.566	-425.796	-380.042	-612.662	-526.106	-475.234		-333.7	-512.352	-472.042	-548.042	-466.534		-264.7	-397.058	-247.7	-278.732	-393.288	-316.296
35.08	-563.814	-428.534	-615.876	-686.598	-573.706		-431.566	-425.796	-380.042	-612.662	-526.106	-475.234		-333.7	-512.352	-472.042	-542.288	-465.096		-264.7	-397.058	-247.7	-278.732	-393.288	-316.296
35.12	-563.814	-434.288	-615.876	-686.598	-575.144		-431.566	-425.796	-380.042	-612.662	-526.106	-475.234		-333.7	-512.352	-472.042	-542.288	-465.096		-264.7	-391.304	-247.7	-278.732	-393.288	-315.145
35.16	-558.06	-434.288	-615.876	-686.598	-573.705		-431.566	-425.796	-374.288	-612.662	-526.106	-474.084		-333.7	-512.352	-472.042	-542.288	-465.096		-264.7	-397.058	-247.7	-278.732	-393.288	-316.296
35.2	-563.814	-434.288	-615.876	-686.598	-575.144		-431.566	-425.796	-385.796	-612.662	-526.106	-476.385		-333.7	-512.352	-472.042	-542.288	-465.096		-264.7	-397.058	-247.7	-278.732	-404.796	-318.597
35.24	-563.814	-428.534	-615.876	-686.598	-573.706		-431.566	-425.796	-385.796	-612.662	-526.106	-476.385		-333.7	-512.352	-472.042	-542.288	-465.096		-264.7	-391.304	-247.7	-278.732	-393.288	-315.145
35.28	-558.06	-428.534	-615.876	-686.598	-572.267		-431.566	-425.796	-380.042	-612.662	-526.106	-475.234		-333.7	-512.352	-472.042	-542.288	-465.096		-264.7	-391.304	-247.7	-278.732	-404.796	-317.446
35.32	-563.814	-434.288	-615.876	-686.598	-575.144		-431.566	-425.796	-385.796	-612.662	-526.106	-476.385		-333.7	-512.352	-472.042	-542.288	-465.096		-264.7	-397.058	-247.7	-278.732	-393.288	-316.296
35.36	-558.06	-428.534	-615.876	-686.598	-572.267		-431.566	-425.796	-385.796	-612.662	-526.106	-476.385		-333.7	-512.352	-472.042	-542.288	-465.096		-264.7	-391.304	-247.7	-278.732	-399.042	-316.296
35.4	-558.06	-428.534	-615.876	-686.598	-572.267		-431.566	-425.796	-391.55	-612.662	-526.106	-477.536		-333.7	-512.352	-472.042	-542.288	-465.096		-264.7	-391.304	-247.7	-278.732	-404.796	-317.446
35.44	-558.06	-428.534	-615.876	-680.844	-570.828		-431.566	-425.796	-385.796	-612.662	-526.106	-476.385		-333.7	-512.352	-472.042	-542.288	-465.096		-264.7	-385.55	-247.7	-278.732	-399.042	-315.145
35.48	-558.06	-428.534	-615.876	-680.844	-570.828		-431.566	-425.796	-391.55	-612.662	-526.106	-477.536		-333.7	-512.352	-472.042	-542.288	-465.096		-264.7	-385.55	-247.7	-278.732	-393.288	-313.994
35.52	-558.06	-434.288	-615.876	-680.844	-572.267		-431.566	-425.796	-397.304	-612.662	-526.106	-478.687		-333.7	-512.352	-472.042	-542.288	-465.096		-264.7	-385.55	-247.7	-278.732	-399.042	-315.145
35.56	-552.306	-434.288	-610.122	-680.844	-569.39		-431.566	-425.796	-391.55	-612.662	-526.106	-477.536		-327.946	-512.352	-472.042	-542.288	-463.657		-264.7	-379.796	-247.7	-278.732	-393.288	-312.843
35.6	-558.06	-428.534	-610.122	-680.844	-569.39		-431.566	-425.796	-397.304	-612.662	-526.106	-478.687		-333.7	-512.352	-472.042	-542.288	-465.096		-264.7	-391.304	-247.7	-278.732	-399.042	-316.296
35.64	-558.06	-434.288	-610.122	-680.844	-570.828		-431.566	-425.796	-403.058	-612.662	-526.106	-479.838		-333.7	-512.352	-472.042	-542.288	-465.096		-264.7	-385.55	-253.454	-278.732	-404.796	-317.446
35.68	-558.06	-428.534	-610.122	-680.844	-569.39		-431.566	-425.796	-403.058	-612.662	-526.106	-479.838		-333.7	-512.352	-472.042	-542.288	-465.096		-264.7	-391.304	-253.454	-278.732	-404.796	-318.597
35.72	-558.06	-428.534	-610.122	-680.844	-569.39		-431.566	-425.796	-403.058	-612.662	-526.106	-479.838		-333.7	-512.352	-466.288	-542.288	-463.657		-264.7	-385.55	-259.208	-278.732	-404.796	-318.597
35.76	-558.06	-428.534	-610.122	-680.844	-569.39		-431.566	-425.796	-397.304	-612.662	-526.106	-478.687		-333.7	-512.352	-472.042	-542.288	-465.096		-264.7	-385.55	-259.208	-278.732	-393.288	-316.296
35.8	-558.06	-434.288	-610.122	-680.844	-570.828		-431.566	-425.796	-403.058	-612.662	-526.106	-479.838		-333.7	-512.352	-472.042	-542.288	-465.096		-264.7	-385.55	-259.208	-278.732	-393.288	-316.296
35.84	-558.06	-428.534	-610.122	-680.844	-569.39		-431.566	-425.796	-397.304	-612.662	-526.106	-478.687		-333.7	-512.352	-472.042	-542.288	-465.096		-264.7	-391.304	-259.208	-278.732	-393.288	-317.446
35.88	-552.306	-434.288	-610.122	-680.844	-569.39		-431.566	-425.796	-403.058	-612.662	-526.106	-479.838		-333.7	-512.352	-472.042	-542.288	-465.096		-264.7	-391.304	-259.208	-278.732	-404.796	-319.748
35.92	-558.06	-428.534	-610.122	-680.844	-569.39		-431.566	-425.796	-397.304	-612.662	-526.106	-478.687		-333.7	-512.352	-472.042	-542.288	-465.096		-264.7	-385.55	-259.208	-278.732	-404.796	-318.597
35.96	-558.06	-434.288	-610.122	-680.844	-570.828		-431.566	-425.796	-403.058	-612.662	-526.106	-479.838		-327.946	-512.352	-472.042	-542.288	-463.657		-264.7	-391.304	-259.208	-278.732	-399.042	-318.597
36	-552.306	-428.534	-610.122	-680.844	-567.951		-431.566	-420.042	-397.304	-612.662	-526.106	-477.536		-333.7	-512.352	-472.042	-542.288	-465.096		-264.7	-391.304	-259.208	-278.732	-399.042	-318.597
36.04	-558.06	-434.288	-610.122	-680.844	-570.828		-431.566	-425.796	-403.058	-612.662	-526.106	-479.838		-333.7	-512.352	-472.042	-542.288	-465.096		-264.7	-385.55	-259.208	-278.732	-399.042	-317.446
36.08	-558.06	-428.534	-610.122	-680.844	-569.39		-431.566	-425.796	-408.812	-612.662	-526.106	-480.988		-333.7	-512.352	-472.042	-542.288	-465.096		-264.7	-385.55	-259.208	-278.732	-393.288	-316.296
36.12	-558.06	-434.288	-610.122	-675.09	-569.39		-431.566	-420.042	-408.812	-612.662	-526.106	-479.838		-333.7	-512.352	-466.288	-542.288	-463.657		-264.7	-391.304	-259.208	-278.732	-393.288	-317.446
36.16	-558.06	-434.288	-610.122	-675.09	-569.39		-431.566	-425.796	-403.058	-612.662	-526.106	-479.838		-333.7	-512.352	-472.042	-542.288	-465.096		-264.7	-391.304	-259.208	-278.732	-399.042	-318.597
36.2	-558.06	-428.534	-610.122	-675.09	-567.951		-431.566	-425.796	-403.058	-612.662	-526.106	-479.838		-333.7	-512.352	-472.042	-542.288	-465.096		-264.7	-385.55	-259.208	-278.732	-393.288	-316.296
36.24	-558.06	-434.288	-610.122	-675.09	-569.39		-431.566	-420.042	-403.058	-612.662	-526.106	-478.687		-333.7	-512.352	-472.042	-542.288	-465.096		-264.7	-385.55	-259.208	-278.732	-393.288	-316.296
36.28	-552.306	-434.288	-610.122	-675.09	-567.951		-431.566	-420.042	-408.812	-612.662	-526.106	-479.838		-333.7	-512.352	-472.042	-542.288	-465.096		-264.7	-385.55	-259.208	-278.732	-393.288	-316.296
36.32	-552.306	-428.534	-610.122	-675.09	-566.513		-431.566	-420.042	-408.812	-612.662	-526.106	-479.838		-333.7	-512.352	-472.042	-542.288	-465.096		-264.7	-385.55	-259.208	-278.732	-399.042	-317.446
36.36	-552.306	-428.534	-604.368	-675.09	-565.074		-431.566	-420.042	-403.058	-612.662	-526.106	-478.687		-327.946	-512.352	-472.042	-542.288	-463.657		-264.7	-391.304	-259.208	-278.732	-404.796	-319.748
36.4	-546.552	-434.288	-604.368	-675.09	-565.074		-431.566	-420.042	-403.058	-612.662	-526.106	-478.687		-327.946	-512.352	-472.042	-542.288	-463.657		-264.7	-391.304	-259.208	-278.732	-404.796	-319.748
36.44	-558.06	-428.534	-604.368	-675.09	-566.513		-431.566	-420.042	-408.812	-612.662	-526.106	-479.838		-333.7	-512.352	-466.288	-536.534	-462.218		-264.7	-385.55	-259.208	-278.732	-404.796	-318.597
36.48	-558.06	-428.534	-604.368	-675.09	-566.513		-431.566	-420.042	-408.812	-612.662	-526.106	-479.838		-333.7	-512.352	-472.042	-536.534	-463.657		-264.7	-391.304	-259.208	-278.732	-393.288	-317.446
36.52	-563.814	-434.288	-604.368	-675.09	-569.39		-431.566	-420.042	-408.812	-612.662	-526.106	-479.838		-333.7	-512.352	-472.042	-536.534	-463.657		-264.7	-391.304	-259.208	-278.732	-404.796	-319.748
36.56	-558.06	-422.78	-604.368	-675.09	-565.074		-431.566	-420.042	-403.058	-612.662	-526.106	-478.687		-333.7	-512.352	-466.288	-536.534	-462.218		-264.7	-385.55	-259.208	-278.732	-404.796	-318.597
36.6	-558.06	-428.534	-604.368	-675.09	-566.513		-431.566	-420.042	-408.812	-612.662	-526.106	-479.838		-333.7	-512.352	-472.042	-536.534	-463.657		-264.7	-391.304	-259.208	-278.732	-393.288	-317.446
36.64	-563.814	-434.288	-604.368	-675.09	-569.39		-425.812	-420.042	-408.812	-612.662	-526.106	-478.687		-327.946	-512.352	-472.042	-536.534	-462.219		-264.7	-391.304	-259.208	-278.732	-404.796	-319.748
36.68	-563.814	-428.534	-604.368	-675.09	-567.951		-425.812	-420.042	-403.058	-612.662	-526.106	-477.536		-327.946	-512.352	-472.042	-536.534	-462.219		-264.7	-391.304	-259.208	-278.732	-404.796	-319.748
36.72	-563.814	-428.534	-604.368	-675.09	-567.951		-425.812	-420.042	-408.812	-612.662	-526.106	-478.687		-333.7	-512.352	-472.042	-536.534	-463.657		-264.7	-391.304	-259.208	-278.732	-399.042	-318.597
36.76	-558.06	-428.534	-604.368	-675.09	-566.513		-425.812	-420.042	-408.812	-612.662	-526.106	-478.687		-333.7	-512.352	-472.042	-536.534	-463.657		-258.946	-385.55	-259.208	-278.732	-404.796	-317.446
36.8	-558.06	-428.534	-604.368	-675.09	-566.513		-425.812	-420.042	-408.812	-612.662	-526.106	-478.687		-327.946	-512.352	-472.042	-536.534	-462.219		-258.946	-391.304	-259.208	-278.732	-404.796	-318.597
36.84	-558.06	-428.534	-604.368	-669.336	-565.074		-425.812	-420.042	-403.058	-612.662	-526.106	-477.536		-333.7	-512.352	-472.042	-536.534	-463.657		-258.946	-379.796	-259.208	-278.732	-393.288	-313.994
36.88	-558.06	-428.534	-604.368	-669.336	-565.074		-425.812	-420.042	-408.812	-612.662	-526.106	-478.687		-333.7	-512.352	-472.042	-536.534	-463.657		-258.946	-385.55	-259.208	-278.732	-404.796	-317.446
36.92	-563.814	-422.78	-604.368	-669.336	-565.074		-425.812	-420.042	-403.058	-612.662	-526.106	-477.536		-333.7	-512.352	-472.042	-536.534	-463.657		-258.946	-379.796	-259.208	-278.732	-404.796	-316.296
36.96	-563.814	-428.534	-604.368	-669.336	-566.513		-425.812	-420.042	-403.058	-612.662	-526.106	-477.536		-333.7	-512.352	-466.288	-536.534	-462.218		-258.946	-379.796	-259.208	-278.732	-404.796	-316.296
37	-558.06	-428.534	-604.368	-669.336	-565.074		-425.812	-420.042	-397.304	-612.662	-526.106	-476.385		-333.7	-512.352	-472.042	-536.534	-463.657		-258.946	-385.55	-259.208	-278.732	-404.796	-317.446
37.04	-563.814	-428.534	-604.368	-669.336	-566.513		-425.812	-420.042	-397.304	-612.662	-526.106	-476.385		-327.946	-512.352	-472.042	-536.534	-462.219		-258.946	-385.55	-259.208	-272.978	-404.796	-316.296
37.08	-558.06	-422.78	-604.368	-669.336	-563.636		-425.812	-420.042	-397.304	-612.662	-526.106	-476.385		-327.946	-512.352	-472.042	-536.534	-462.219		-258.946	-385.55	-259.208	-272.978	-404.796	-316.296
37.12	-558.06	-428.534	-604.368	-669.336	-565.074		-425.812	-420.042	-397.304	-612.662	-526.106	-476.385		-327.946	-512.352	-472.042	-536.534	-462.219		-258.946	-379.796	-259.208	-267.224	-404.796	-313.994
37.16	-558.06	-428.534	-598.614	-669.336	-563.636		-425.812	-420.042	-391.55	-612.662	-526.106	-475.234		-327.946	-512.352	-472.042	-536.534	-462.219		-258.946	-379.796	-259.208	-267.224	-404.796	-313.994
37.2	-558.06	-428.534	-598.614	-669.336	-563.636		-425.812	-420.042	-397.304	-612.662	-526.106	-476.385		-327.946	-512.352	-472.042	-536.534	-462.219		-258.946	-379.796	-259.208	-261.47	-404.796	-312.843
37.24	-558.06	-428.534	-598.614	-669.336	-563.636		-425.812	-414.288	-391.55	-612.662	-526.106	-474.084		-327.946	-512.352	-466.288	-536.534	-460.78		-258.946	-379.796	-259.208	-261.47	-410.55	-313.994
37.28	-558.06	-422.78	-604.368	-669.336	-563.636		-425.812	-420.042	-397.304	-612.662	-526.106	-476.385		-333.7	-512.352	-466.288	-536.534	-462.218		-258.946	-379.796	-259.208	-261.47	-399.042	-311.692
37.32	-558.06	-428.534	-598.614	-669.336	-563.636		-425.812	-420.042	-385.796	-612.662	-526.106	-474.084		-327.946	-512.352	-466.288	-536.534	-460.78		-258.946	-385.55	-259.208	-261.47	-399.042	-312.843
37.36	-558.06	-428.534	-604.368	-669.336	-565.074		-425.812	-420.042	-385.796	-612.662	-526.106	-474.084		-327.946	-512.352	-466.288	-536.534	-460.78		-258.946	-379.796	-259.208	-261.47	-393.288	-310.542
37.4	-558.06	-422.78	-604.368	-669.336	-563.636		-425.812	-420.042	-385.796	-612.662	-526.106	-474.084		-327.946	-512.352	-472.042	-536.534	-462.219		-258.946	-385.55	-259.208	-261.47	-404.796	-313.994
37.44	-558.06	-428.534	-604.368	-669.336	-565.074		-425.812	-420.042	-385.796	-612.662	-526.106	-474.084		-327.946	-512.352	-472.042	-530.78	-460.78		-258.946	-379.796	-259.208	-261.47	-404.796	-312.843
37.48	-558.06	-434.288	-604.368	-669.336	-566.513		-425.812	-420.042	-385.796	-612.662	-526.106	-474.084		-327.946	-512.352	-466.288	-530.78	-459.341		-258.946	-379.796	-259.208	-261.47	-404.796	-312.843
37.52	-558.06	-428.534	-604.368	-669.336	-565.074		-425.812	-420.042	-380.042	-612.662	-526.106	-472.933		-327.946	-512.352	-472.042	-530.78	-460.78		-258.946	-379.796	-259.208	-261.47	-393.288	-310.542
37.56	-552.306	-428.534	-604.368	-669.336	-563.636		-425.812	-420.042	-380.042	-612.662	-526.106	-472.933		-333.7	-512.352	-466.288	-530.78	-460.78		-258.946	-379.796	-259.208	-261.47	-399.042	-311.692
37.6	-558.06	-434.288	-604.368	-669.336	-566.513		-425.812	-420.042	-380.042	-612.662	-526.106	-472.933		-333.7	-512.352	-466.288	-525.026	-459.341		-258.946	-385.55	-259.208	-261.47	-387.534	-310.542
37.64	-552.306	-428.534	-604.368	-669.336	-563.636		-425.812	-420.042	-380.042	-612.662	-526.106	-472.933		-327.946	-512.352	-466.288	-525.026	-457.903		-258.946	-379.796	-259.208	-261.47	-399.042	-311.692
37.68	-558.06	-428.534	-604.368	-663.582	-563.636		-425.812	-420.042	-385.796	-612.662	-526.106	-474.084		-327.946	-512.352	-466.288	-525.026	-457.903		-258.946	-379.796	-259.208	-261.47	-399.042	-311.692
37.72	-558.06	-428.534	-604.368	-663.582	-563.636		-425.812	-420.042	-374.288	-612.662	-526.106	-471.782		-333.7	-512.352	-466.288	-525.026	-459.341		-258.946	-379.796	-259.208	-261.47	-399.042	-311.692
37.76	-552.306	-428.534	-592.86	-663.582	-559.32		-425.812	-414.288	-368.534	-612.662	-526.106	-469.48		-327.946	-512.352	-466.288	-525.026	-457.903		-258.946	-385.55	-259.208	-261.47	-399.042	-312.843
37.8	-563.814	-428.534	-592.86	-669.336	-563.636		-425.812	-420.042	-380.042	-612.662	-526.106	-472.933		-333.7	-512.352	-466.288	-525.026	-459.341		-253.192	-374.042	-259.208	-261.47	-399.042	-309.391
37.84	-563.814	-422.78	-592.86	-669.336	-562.197		-425.812	-420.042	-368.534	-606.908	-526.106	-469.48		-327.946	-512.352	-472.042	-525.026	-459.342		-258.946	-385.55	-259.208	-261.47	-387.534	-310.542
37.88	-569.568	-428.534	-598.614	-669.336	-566.513		-425.812	-420.042	-374.288	-606.908	-526.106	-470.631		-333.7	-512.352	-466.288	-525.026	-459.341		-258.946	-379.796	-259.208	-261.47	-399.042	-311.692
37.92	-563.814	-428.534	-592.86	-669.336	-563.636		-425.812	-420.042	-374.288	-606.908	-526.106	-470.631		-327.946	-512.352	-472.042	-525.026	-459.342		-253.192	-385.55	-259.208	-261.47	-399.042	-311.692
37.96	-569.568	-428.534	-592.86	-669.336	-565.074		-425.812	-420.042	-374.288	-606.908	-526.106	-470.631		-327.946	-512.352	-460.534	-525.026	-456.465		-258.946	-379.796	-259.208	-261.47	-399.042	-311.692
38	-563.814	-428.534	-592.86	-669.336	-563.636		-425.812	-420.042	-374.288	-606.908	-526.106	-470.631		-327.946	-512.352	-460.534	-525.026	-456.465		-258.946	-391.304	-259.208	-261.47	-399.042	-313.994
38.04	-575.322	-428.534	-592.86	-669.336	-566.513		-425.812	-414.288	-374.288	-606.908	-526.106	-469.48		-327.946	-512.352	-460.534	-525.026	-456.465		-258.946	-385.55	-259.208	-261.47	-399.042	-312.843
38.08	-569.568	-434.288	-598.614	-669.336	-567.951		-425.812	-420.042	-374.288	-606.908	-526.106	-470.631		-327.946	-512.352	-460.534	-525.026	-456.465		-258.946	-385.55	-259.208	-261.47	-399.042	-312.843
38.12	-575.322	-428.534	-592.86	-669.336	-566.513		-425.812	-414.288	-374.288	-606.908	-526.106	-469.48		-327.946	-512.352	-460.534	-525.026	-456.465		-258.946	-385.55	-259.208	-261.47	-399.042	-312.843
38.16	-575.322	-428.534	-592.86	-669.336	-566.513		-425.812	-414.288	-380.042	-606.908	-526.106	-470.631		-327.946	-512.352	-460.534	-525.026	-456.465		-258.946	-385.55	-259.208	-261.47	-399.042	-312.843
38.2	-569.568	-434.288	-592.86	-669.336	-566.513		-425.812	-420.042	-374.288	-606.908	-526.106	-470.631		-327.946	-512.352	-466.288	-525.026	-457.903		-258.946	-379.796	-259.208	-261.47	-399.042	-311.692
38.24	-575.322	-428.534	-592.86	-669.336	-566.513		-425.812	-420.042	-374.288	-606.908	-526.106	-470.631		-327.946	-512.352	-460.534	-525.026	-456.465		-258.946	-379.796	-259.208	-261.47	-399.042	-311.692
38.28	-569.568	-428.534	-592.86	-669.336	-565.074		-425.812	-414.288	-374.288	-606.908	-526.106	-469.48		-327.946	-512.352	-466.288	-525.026	-457.903		-258.946	-379.796	-259.208	-261.47	-399.042	-311.692
38.32	-563.814	-434.288	-592.86	-669.336	-565.074		-425.812	-414.288	-374.288	-606.908	-526.106	-469.48		-333.7	-512.352	-460.534	-530.78	-459.341		-253.192	-379.796	-259.208	-261.47	-387.534	-308.24
38.36	-563.814	-428.534	-592.86	-669.336	-563.636		-420.058	-420.042	-374.288	-606.908	-526.106	-469.48		-327.946	-512.352	-460.534	-530.78	-457.903		-253.192	-385.55	-253.454	-261.47	-399.042	-310.542
38.4	-563.814	-428.534	-592.86	-669.336	-563.636		-420.058	-420.042	-374.288	-606.908	-526.106	-469.48		-327.946	-512.352	-460.534	-530.78	-457.903		-253.192	-379.796	-253.454	-261.47	-399.042	-309.391
38.44	-569.568	-428.534	-592.86	-669.336	-565.074		-420.058	-414.288	-368.534	-601.154	-526.106	-466.028		-333.7	-512.352	-460.534	-530.78	-459.341		-253.192	-379.796	-259.208	-261.47	-399.042	-310.542
38.48	-563.814	-428.534	-592.86	-669.336	-563.636		-420.058	-414.288	-374.288	-601.154	-526.106	-467.179		-327.946	-512.352	-460.534	-530.78	-457.903		-253.192	-385.55	-259.208	-261.47	-393.288	-310.542
38.52	-563.814	-428.534	-592.86	-669.336	-563.636		-420.058	-420.042	-368.534	-601.154	-526.106	-467.179		-327.946	-512.352	-460.534	-530.78	-457.903		-253.192	-379.796	-259.208	-261.47	-393.288	-309.391
38.56	-563.814	-428.534	-592.86	-669.336	-563.636		-420.058	-414.288	-368.534	-601.154	-526.106	-466.028		-327.946	-512.352	-460.534	-530.78	-457.903		-253.192	-379.796	-259.208	-261.47	-399.042	-310.542
38.6	-558.06	-428.534	-592.86	-669.336	-562.197		-420.058	-414.288	-362.78	-601.154	-526.106	-464.877		-327.946	-512.352	-460.534	-530.78	-457.903		-253.192	-385.55	-259.208	-261.47	-399.042	-311.692
38.64	-558.06	-422.78	-592.86	-669.336	-560.759		-420.058	-414.288	-362.78	-601.154	-526.106	-464.877		-327.946	-512.352	-460.534	-530.78	-457.903		-253.192	-379.796	-259.208	-261.47	-393.288	-309.391
38.68	-563.814	-428.534	-592.86	-669.336	-563.636		-420.058	-414.288	-362.78	-601.154	-526.106	-464.877		-327.946	-512.352	-460.534	-530.78	-457.903		-253.192	-385.55	-259.208	-261.47	-393.288	-310.542
38.72	-563.814	-422.78	-592.86	-669.336	-562.197		-420.058	-420.042	-368.534	-601.154	-526.106	-467.179		-327.946	-512.352	-460.534	-530.78	-457.903		-253.192	-385.55	-259.208	-261.47	-399.042	-311.692
38.76	-569.568	-428.534	-592.86	-669.336	-565.074		-420.058	-420.042	-368.534	-601.154	-526.106	-467.179		-333.7	-512.352	-460.534	-530.78	-459.341		-247.438	-385.55	-259.208	-261.47	-399.042	-310.542
38.8	-563.814	-422.78	-592.86	-669.336	-562.197		-420.058	-420.042	-362.78	-601.154	-526.106	-466.028		-327.946	-512.352	-460.534	-530.78	-457.903		-253.192	-379.796	-259.208	-261.47	-387.534	-308.24
38.84	-563.814	-422.78	-592.86	-669.336	-562.197		-420.058	-420.042	-362.78	-601.154	-526.106	-466.028		-327.946	-512.352	-460.534	-530.78	-457.903		-253.192	-385.55	-259.208	-261.47	-387.534	-309.391
38.88	-563.814	-428.534	-592.86	-669.336	-563.636		-420.058	-420.042	-362.78	-601.154	-526.106	-466.028		-327.946	-512.352	-460.534	-530.78	-457.903		-253.192	-379.796	-259.208	-261.47	-387.534	-308.24
38.92	-563.814	-428.534	-592.86	-669.336	-563.636		-420.058	-414.288	-362.78	-601.154	-526.106	-464.877		-327.946	-512.352	-466.288	-530.78	-459.341		-253.192	-379.796	-259.208	-261.47	-387.534	-308.24
38.96	-569.568	-422.78	-592.86	-669.336	-563.636		-420.058	-414.288	-362.78	-601.154	-526.106	-464.877		-327.946	-512.352	-460.534	-530.78	-457.903		-253.192	-385.55	-253.454	-261.47	-399.042	-310.542
39	-563.814	-422.78	-592.86	-669.336	-562.197		-420.058	-414.288	-362.78	-601.154	-526.106	-464.877		-327.946	-512.352	-460.534	-530.78	-457.903		-253.192	-379.796	-253.454	-261.47	-387.534	-307.089
39.04	-558.06	-428.534	-592.86	-669.336	-562.197		-420.058	-414.288	-368.534	-601.154	-526.106	-466.028		-327.946	-512.352	-460.534	-530.78	-457.903		-247.438	-379.796	-247.7	-261.47	-399.042	-307.089
39.08	-558.06	-428.534	-592.86	-669.336	-562.197		-420.058	-420.042	-362.78	-601.154	-526.106	-466.028		-327.946	-512.352	-460.534	-530.78	-457.903		-247.438	-374.042	-247.7	-261.47	-399.042	-305.938
39.12	-569.568	-428.534	-592.86	-669.336	-565.074		-420.058	-414.288	-362.78	-601.154	-526.106	-464.877		-327.946	-512.352	-460.534	-530.78	-457.903		-247.438	-385.55	-247.7	-261.47	-399.042	-308.24
39.16	-569.568	-428.534	-592.86	-669.336	-565.074		-420.058	-414.288	-368.534	-601.154	-526.106	-466.028		-333.7	-512.352	-460.534	-530.78	-459.341		-247.438	-379.796	-247.7	-261.47	-387.534	-304.788
39.2	-563.814	-422.78	-592.86	-669.336	-562.197		-420.058	-414.288	-362.78	-601.154	-526.106	-464.877		-327.946	-512.352	-460.534	-530.78	-457.903		-253.192	-385.55	-247.7	-261.47	-387.534	-307.089
39.24	-558.06	-428.534	-592.86	-669.336	-562.197		-420.058	-414.288	-362.78	-601.154	-526.106	-464.877		-327.946	-512.352	-460.534	-530.78	-457.903		-253.192	-379.796	-247.7	-261.47	-387.534	-305.938
39.28	-563.814	-428.534	-592.86	-669.336	-563.636		-420.058	-420.042	-368.534	-601.154	-526.106	-467.179		-327.946	-512.352	-460.534	-530.78	-457.903		-253.192	-379.796	-247.7	-261.47	-387.534	-305.938
39.32	-563.814	-428.534	-592.86	-669.336	-563.636		-420.058	-414.288	-374.288	-601.154	-526.106	-467.179		-327.946	-512.352	-460.534	-530.78	-457.903		-253.192	-379.796	-247.7	-261.47	-399.042	-308.24
39.36	-569.568	-428.534	-592.86	-669.336	-565.074		-414.304	-414.288	-368.534	-601.154	-526.106	-464.877		-327.946	-512.352	-460.534	-525.026	-456.465		-247.438	-385.55	-247.7	-261.47	-387.534	-305.938
39.4	-569.568	-428.534	-592.86	-669.336	-565.074		-414.304	-414.288	-368.534	-601.154	-526.106	-464.877		-327.946	-512.352	-460.534	-525.026	-456.465		-253.192	-379.796	-247.7	-261.47	-399.042	-308.24
39.44	-569.568	-428.534	-592.86	-669.336	-565.074		-414.304	-414.288	-368.534	-601.154	-526.106	-464.877		-327.946	-512.352	-454.78	-525.026	-455.026		-253.192	-374.042	-241.946	-261.47	-393.288	-304.788
39.48	-563.814	-428.534	-592.86	-675.09	-565.074		-414.304	-414.288	-368.534	-601.154	-526.106	-464.877		-333.7	-512.352	-454.78	-525.026	-456.465		-253.192	-379.796	-241.946	-261.47	-393.288	-305.938
39.52	-563.814	-428.534	-592.86	-675.09	-565.074		-414.304	-414.288	-368.534	-601.154	-526.106	-464.877		-327.946	-512.352	-454.78	-525.026	-455.026		-253.192	-374.042	-247.7	-261.47	-381.78	-303.637
39.56	-563.814	-428.534	-592.86	-675.09	-565.074		-414.304	-420.042	-368.534	-601.154	-526.106	-466.028		-327.946	-512.352	-454.78	-525.026	-455.026		-253.192	-374.042	-247.7	-261.47	-381.78	-303.637
39.6	-563.814	-422.78	-592.86	-675.09	-563.636		-414.304	-414.288	-368.534	-601.154	-526.106	-464.877		-327.946	-512.352	-454.78	-525.026	-455.026		-253.192	-374.042	-247.7	-261.47	-387.534	-304.788
39.64	-558.06	-428.534	-592.86	-675.09	-563.636		-414.304	-414.288	-368.534	-601.154	-526.106	-464.877		-327.946	-512.352	-460.534	-519.272	-455.026		-253.192	-374.042	-247.7	-261.47	-381.78	-303.637
39.68	-558.06	-422.78	-592.86	-675.09	-562.197		-414.304	-414.288	-368.534	-601.154	-526.106	-464.877		-327.946	-512.352	-454.78	-525.026	-455.026		-253.192	-374.042	-247.7	-261.47	-387.534	-304.788
39.72	-563.814	-422.78	-592.86	-675.09	-563.636		-414.304	-414.288	-368.534	-601.154	-526.106	-464.877		-327.946	-512.352	-454.78	-525.026	-455.026		-247.438	-374.042	-247.7	-261.47	-381.78	-302.486
39.76	-558.06	-428.534	-592.86	-675.09	-563.636		-414.304	-414.288	-368.534	-601.154	-526.106	-464.877		-327.946	-512.352	-454.78	-519.272	-453.587		-253.192	-379.796	-247.7	-261.47	-393.288	-307.089
39.8	-558.06	-428.534	-592.86	-675.09	-563.636		-414.304	-414.288	-368.534	-601.154	-526.106	-464.877		-327.946	-512.352	-454.78	-513.518	-452.149		-247.438	-379.796	-247.7	-261.47	-393.288	-305.938
39.84	-563.814	-428.534	-592.86	-675.09	-565.074		-414.304	-414.288	-362.78	-601.154	-526.106	-463.726		-327.946	-512.352	-454.78	-513.518	-452.149		-253.192	-374.042	-247.7	-261.47	-393.288	-305.938
39.88	-558.06	-428.534	-592.86	-675.09	-563.636		-414.304	-414.288	-368.534	-601.154	-526.106	-464.877		-327.946	-512.352	-454.78	-513.518	-452.149		-253.192	-374.042	-247.7	-261.47	-393.288	-305.938
39.92	-563.814	-428.534	-592.86	-675.09	-565.074		-414.304	-414.288	-368.534	-601.154	-526.106	-464.877		-327.946	-512.352	-454.78	-513.518	-452.149		-253.192	-379.796	-247.7	-261.47	-381.78	-304.788
39.96	-558.06	-428.534	-592.86	-675.09	-563.636		-414.304	-414.288	-368.534	-601.154	-526.106	-464.877		-327.946	-512.352	-454.78	-513.518	-452.149		-253.192	-379.796	-247.7	-261.47	-393.288	-307.089
40	-558.06	-428.534	-592.86	-675.09	-563.636		-414.304	-420.042	-374.288	-601.154	-526.106	-467.179		-327.946	-512.352	-454.78	-513.518	-452.149		-253.192	-374.042	-247.7	-261.47	-393.288	-305.938
40.04	-563.814	-428.534	-592.86	-675.09	-565.074		-414.304	-420.042	-374.288	-601.154	-526.106	-467.179		-327.946	-512.352	-454.78	-513.518	-452.149		-247.438	-379.796	-241.946	-261.47	-387.534	-303.637
40.08	-558.06	-428.534	-592.86	-675.09	-563.636		-414.304	-420.042	-374.288	-601.154	-526.106	-467.179		-327.946	-512.352	-454.78	-513.518	-452.149		-253.192	-374.042	-241.946	-261.47	-381.78	-302.486
40.12	-558.06	-428.534	-592.86	-675.09	-563.636		-414.304	-420.042	-374.288	-601.154	-526.106	-467.179		-327.946	-512.352	-454.78	-513.518	-452.149		-253.192	-379.796	-241.946	-261.47	-381.78	-303.637
40.16	-558.06	-428.534	-592.86	-675.09	-563.636		-414.304	-414.288	-374.288	-601.154	-526.106	-466.028		-327.946	-512.352	-454.78	-513.518	-452.149		-253.192	-379.796	-241.946	-261.47	-381.78	-303.637
40.2	-558.06	-428.534	-592.86	-675.09	-563.636		-414.304	-414.288	-374.288	-601.154	-526.106	-466.028		-327.946	-512.352	-454.78	-513.518	-452.149		-247.438	-374.042	-247.7	-261.47	-381.78	-302.486
40.24	-563.814	-428.534	-592.86	-675.09	-565.074		-414.304	-414.288	-374.288	-601.154	-526.106	-466.028		-327.946	-512.352	-454.78	-513.518	-452.149		-253.192	-374.042	-247.7	-261.47	-393.288	-305.938
40.28	-563.814	-428.534	-592.86	-675.09	-565.074		-414.304	-414.288	-374.288	-601.154	-526.106	-466.028		-327.946	-512.352	-454.78	-513.518	-452.149		-253.192	-379.796	-247.7	-261.47	-393.288	-307.089
40.32	-558.06	-422.78	-592.86	-675.09	-562.197		-414.304	-414.288	-374.288	-601.154	-526.106	-466.028		-327.946	-506.598	-449.026	-513.518	-449.272		-253.192	-379.796	-247.7	-261.47	-393.288	-307.089
40.36	-558.06	-422.78	-592.86	-675.09	-562.197		-414.304	-414.288	-374.288	-601.154	-526.106	-466.028		-327.946	-506.598	-449.026	-513.518	-449.272		-253.192	-374.042	-247.7	-261.47	-381.78	-303.637
40.4	-558.06	-422.78	-592.86	-675.09	-562.197		-414.304	-414.288	-374.288	-601.154	-526.106	-466.028		-327.946	-512.352	-449.026	-513.518	-450.71		-253.192	-374.042	-247.7	-261.47	-387.534	-304.788
40.44	-558.06	-422.78	-592.86	-675.09	-562.197		-414.304	-414.288	-374.288	-601.154	-526.106	-466.028		-327.946	-512.352	-449.026	-513.518	-450.71		-247.438	-374.042	-247.7	-261.47	-387.534	-303.637
40.48	-558.06	-422.78	-592.86	-675.09	-562.197		-414.304	-414.288	-374.288	-601.154	-526.106	-466.028		-327.946	-512.352	-449.026	-513.518	-450.71		-247.438	-374.042	-247.7	-261.47	-393.288	-304.788
40.52	-558.06	-428.534	-592.86	-675.09	-563.636		-414.304	-414.288	-374.288	-601.154	-526.106	-466.028		-327.946	-512.352	-449.026	-513.518	-450.71		-253.192	-379.796	-247.7	-261.47	-381.78	-304.788
40.56	-558.06	-422.78	-592.86	-675.09	-562.197		-414.304	-414.288	-374.288	-601.154	-526.106	-466.028		-327.946	-512.352	-449.026	-513.518	-450.71		-253.192	-379.796	-247.7	-261.47	-393.288	-307.089
40.6	-558.06	-428.534	-592.86	-675.09	-563.636		-414.304	-414.288	-374.288	-601.154	-526.106	-466.028		-327.946	-512.352	-449.026	-513.518	-450.71		-253.192	-374.042	-247.7	-261.47	-381.78	-303.637
40.64	-558.06	-422.78	-592.86	-675.09	-562.197		-408.55	-414.288	-374.288	-595.4	-526.106	-463.726		-327.946	-512.352	-449.026	-513.518	-450.71		-253.192	-368.288	-247.7	-261.47	-393.288	-304.788
40.68	-558.06	-422.78	-592.86	-675.09	-562.197		-402.796	-414.288	-374.288	-595.4	-526.106	-462.576		-327.946	-512.352	-449.026	-513.518	-450.71		-253.192	-374.042	-247.7	-261.47	-381.78	-303.637
40.72	-558.06	-428.534	-592.86	-675.09	-563.636		-408.55	-414.288	-374.288	-595.4	-526.106	-463.726		-327.946	-512.352	-449.026	-513.518	-450.71		-253.192	-379.796	-241.946	-261.47	-393.288	-305.938
40.76	-558.06	-422.78	-592.86	-675.09	-562.197		-408.55	-414.288	-374.288	-595.4	-526.106	-463.726		-327.946	-512.352	-449.026	-513.518	-450.71		-247.438	-374.042	-241.946	-261.47	-393.288	-303.637
40.8	-558.06	-428.534	-592.86	-675.09	-563.636		-408.55	-414.288	-368.534	-595.4	-526.106	-462.576		-327.946	-512.352	-449.026	-513.518	-450.71		-253.192	-379.796	-236.192	-261.47	-393.288	-304.788
40.84	-558.06	-428.534	-592.86	-675.09	-563.636		-408.55	-414.288	-368.534	-595.4	-526.106	-462.576		-327.946	-512.352	-449.026	-513.518	-450.71		-247.438	-374.042	-236.192	-261.47	-387.534	-301.335
40.88	-558.06	-428.534	-592.86	-675.09	-563.636		-408.55	-414.288	-374.288	-595.4	-526.106	-463.726		-327.946	-512.352	-449.026	-513.518	-450.71		-247.438	-374.042	-236.192	-261.47	-393.288	-302.486
40.92	-558.06	-428.534	-592.86	-675.09	-563.636		-408.55	-414.288	-374.288	-595.4	-526.106	-463.726		-327.946	-512.352	-449.026	-513.518	-450.71		-253.192	-374.042	-236.192	-261.47	-387.534	-302.486
40.96	-563.814	-422.78	-592.86	-675.09	-563.636		-408.55	-414.288	-374.288	-595.4	-526.106	-463.726		-327.946	-512.352	-449.026	-513.518	-450.71		-247.438	-374.042	-236.192	-261.47	-376.026	-299.034
41	-558.06	-422.78	-592.86	-675.09	-562.197		-402.796	-414.288	-374.288	-595.4	-526.106	-462.576		-327.946	-512.352	-449.026	-513.518	-450.71		-247.438	-374.042	-241.946	-261.47	-381.78	-301.335
41.04	-558.06	-428.534	-592.86	-675.09	-563.636		-408.55	-414.288	-374.288	-595.4	-526.106	-463.726		-327.946	-512.352	-449.026	-513.518	-450.71		-253.192	-379.796	-241.946	-261.47	-387.534	-304.788
41.08	-558.06	-422.78	-592.86	-675.09	-562.197		-408.55	-414.288	-374.288	-595.4	-526.106	-463.726		-327.946	-512.352	-449.026	-513.518	-450.71		-253.192	-379.796	-241.946	-261.47	-387.534	-304.788
41.12	-558.06	-422.78	-592.86	-675.09	-562.197		-408.55	-414.288	-368.534	-595.4	-526.106	-462.576		-327.946	-512.352	-449.026	-513.518	-450.71		-253.192	-374.042	-241.946	-261.47	-387.534	-303.637
41.16	-558.06	-422.78	-592.86	-675.09	-562.197		-408.55	-414.288	-374.288	-595.4	-526.106	-463.726		-327.946	-512.352	-449.026	-513.518	-450.71		-247.438	-374.042	-241.946	-261.47	-387.534	-302.486
41.2	-558.06	-422.78	-592.86	-675.09	-562.197		-408.55	-414.288	-374.288	-595.4	-526.106	-463.726		-327.946	-512.352	-449.026	-513.518	-450.71		-247.438	-374.042	-241.946	-261.47	-376.026	-300.184
41.24	-563.814	-422.78	-592.86	-675.09	-563.636		-408.55	-414.288	-374.288	-595.4	-526.106	-463.726		-327.946	-506.598	-443.272	-513.518	-447.833		-247.438	-379.796	-241.946	-261.47	-381.78	-302.486
41.28	-563.814	-422.78	-592.86	-675.09	-563.636		-408.55	-414.288	-374.288	-595.4	-526.106	-463.726		-327.946	-506.598	-443.272	-513.518	-447.833		-247.438	-379.796	-241.946	-261.47	-387.534	-303.637
41.32	-558.06	-422.78	-592.86	-675.09	-562.197		-408.55	-414.288	-374.288	-595.4	-526.106	-463.726		-327.946	-506.598	-443.272	-513.518	-447.833		-253.192	-379.796	-241.946	-261.47	-376.026	-302.486
41.36	-558.06	-422.78	-592.86	-669.336	-560.759		-408.55	-414.288	-374.288	-595.4	-526.106	-463.726		-327.946	-506.598	-443.272	-513.518	-447.833		-253.192	-379.796	-241.946	-261.47	-387.534	-304.788
41.4	-563.814	-422.78	-592.86	-680.844	-565.074		-408.55	-414.288	-374.288	-595.4	-526.106	-463.726		-327.946	-506.598	-443.272	-513.518	-447.833		-247.438	-374.042	-241.946	-261.47	-387.534	-302.486
41.44	-563.814	-422.78	-592.86	-680.844	-565.074		-408.55	-414.288	-374.288	-595.4	-526.106	-463.726		-327.946	-506.598	-443.272	-513.518	-447.833		-253.192	-379.796	-241.946	-261.47	-376.026	-302.486
41.48	-563.814	-422.78	-587.106	-680.844	-563.636		-408.55	-414.288	-374.288	-595.4	-526.106	-463.726		-327.946	-506.598	-443.272	-513.518	-447.833		-253.192	-379.796	-241.946	-261.47	-387.534	-304.788
41.52	-558.06	-428.534	-587.106	-675.09	-562.197		-408.55	-414.288	-374.288	-595.4	-526.106	-463.726		-327.946	-506.598	-443.272	-513.518	-447.833		-247.438	-374.042	-236.192	-261.47	-387.534	-301.335
41.56	-558.06	-428.534	-587.106	-680.844	-563.636		-408.55	-414.288	-374.288	-595.4	-526.106	-463.726		-327.946	-506.598	-443.272	-513.518	-447.833		-247.438	-374.042	-236.192	-261.47	-376.026	-299.034
41.6	-558.06	-422.78	-587.106	-675.09	-560.759		-408.55	-414.288	-374.288	-595.4	-526.106	-463.726		-327.946	-506.598	-443.272	-513.518	-447.833		-247.438	-374.042	-236.192	-261.47	-376.026	-299.034
41.64	-558.06	-422.78	-587.106	-675.09	-560.759		-408.55	-414.288	-374.288	-595.4	-526.106	-463.726		-327.946	-506.598	-443.272	-513.518	-447.833		-247.438	-374.042	-236.192	-261.47	-376.026	-299.034
41.68	-558.06	-428.534	-587.106	-675.09	-562.197		-408.55	-414.288	-374.288	-595.4	-526.106	-463.726		-327.946	-506.598	-443.272	-513.518	-447.833		-247.438	-374.042	-236.192	-261.47	-381.78	-300.184
41.72	-558.06	-428.534	-587.106	-675.09	-562.197		-408.55	-414.288	-368.534	-595.4	-526.106	-462.576		-327.946	-500.844	-443.272	-513.518	-446.395		-253.192	-374.042	-241.946	-261.47	-376.026	-301.335
41.76	-558.06	-428.534	-587.106	-675.09	-562.197		-402.796	-414.288	-368.534	-595.4	-526.106	-461.425		-327.946	-500.844	-443.272	-513.518	-446.395		-247.438	-374.042	-241.946	-261.47	-376.026	-300.184
41.8	-563.814	-422.78	-587.106	-675.09	-562.197		-408.55	-414.288	-368.534	-595.4	-526.106	-462.576		-327.946	-495.09	-443.272	-513.518	-444.956		-247.438	-374.042	-241.946	-261.47	-376.026	-300.184
41.84	-558.06	-422.78	-587.106	-675.09	-560.759		-402.796	-414.288	-374.288	-595.4	-526.106	-462.576		-327.946	-495.09	-443.272	-513.518	-444.956		-247.438	-368.288	-241.946	-261.47	-376.026	-299.034
41.88	-558.06	-428.534	-587.106	-675.09	-562.197		-402.796	-414.288	-374.288	-595.4	-526.106	-462.576		-327.946	-495.09	-443.272	-513.518	-444.956		-247.438	-374.042	-241.946	-261.47	-376.026	-300.184
41.92	-558.06	-428.534	-587.106	-675.09	-562.197		-408.55	-414.288	-374.288	-595.4	-526.106	-463.726		-327.946	-495.09	-443.272	-513.518	-444.956		-241.684	-362.534	-241.946	-261.47	-376.026	-296.732
41.96	-558.06	-428.534	-587.106	-675.09	-562.197		-402.796	-414.288	-374.288	-595.4	-526.106	-462.576		-327.946	-495.09	-443.272	-513.518	-444.956		-241.684	-362.534	-241.946	-261.47	-376.026	-296.732
42	-558.06	-422.78	-587.106	-675.09	-560.759		-408.55	-414.288	-374.288	-595.4	-526.106	-463.726		-327.946	-495.09	-443.272	-513.518	-444.956		-247.438	-362.534	-241.946	-261.47	-381.78	-299.034
42.04	-558.06	-422.78	-587.106	-675.09	-560.759		-402.796	-414.288	-374.288	-595.4	-526.106	-462.576		-327.946	-495.09	-443.272	-513.518	-444.956		-247.438	-362.534	-241.946	-261.47	-370.272	-296.732
42.08	-558.06	-422.78	-587.106	-675.09	-560.759		-408.55	-414.288	-374.288	-595.4	-526.106	-463.726		-327.946	-495.09	-443.272	-513.518	-444.956		-241.684	-362.534	-241.946	-261.47	-376.026	-296.732
42.12	-558.06	-422.78	-587.106	-675.09	-560.759		-408.55	-414.288	-374.288	-595.4	-526.106	-463.726		-327.946	-495.09	-443.272	-513.518	-444.956		-247.438	-362.534	-241.946	-261.47	-376.026	-297.883
42.16	-558.06	-422.78	-587.106	-675.09	-560.759		-408.55	-414.288	-374.288	-595.4	-526.106	-463.726		-327.946	-495.09	-443.272	-513.518	-444.956		-247.438	-368.288	-241.946	-261.47	-370.272	-297.883
42.2	-563.814	-422.78	-587.106	-675.09	-562.197		-408.55	-414.288	-374.288	-595.4	-526.106	-463.726		-327.946	-495.09	-443.272	-513.518	-444.956		-247.438	-362.534	-241.946	-261.47	-370.272	-296.732
42.24	-558.06	-422.78	-587.106	-675.09	-560.759		-408.55	-414.288	-374.288	-595.4	-526.106	-463.726		-327.946	-495.09	-437.518	-513.518	-443.518		-241.684	-362.534	-236.192	-261.47	-370.272	-294.43
42.28	-558.06	-428.534	-587.106	-675.09	-562.197		-408.55	-414.288	-374.288	-595.4	-526.106	-463.726		-327.946	-495.09	-437.518	-513.518	-443.518		-241.684	-362.534	-236.192	-261.47	-370.272	-294.43
42.32	-558.06	-422.78	-587.106	-675.09	-560.759		-408.55	-414.288	-374.288	-595.4	-526.106	-463.726		-327.946	-495.09	-437.518	-513.518	-443.518		-241.684	-356.78	-241.946	-255.716	-376.026	-294.43
42.36	-558.06	-422.78	-587.106	-675.09	-560.759		-408.55	-414.288	-374.288	-595.4	-526.106	-463.726		-327.946	-495.09	-437.518	-513.518	-443.518		-241.684	-356.78	-241.946	-255.716	-376.026	-294.43
42.4	-558.06	-422.78	-587.106	-675.09	-560.759		-408.55	-414.288	-380.042	-595.4	-526.106	-464.877		-327.946	-495.09	-437.518	-513.518	-443.518		-241.684	-362.534	-241.946	-255.716	-370.272	-294.43
42.44	-558.06	-428.534	-587.106	-675.09	-562.197		-408.55	-414.288	-374.288	-595.4	-526.106	-463.726		-327.946	-495.09	-437.518	-513.518	-443.518		-247.438	-356.78	-241.946	-255.716	-376.026	-295.581
42.48	-558.06	-422.78	-587.106	-680.844	-562.197		-402.796	-414.288	-374.288	-595.4	-526.106	-462.576		-327.946	-495.09	-437.518	-513.518	-443.518		-241.684	-362.534	-241.946	-255.716	-376.026	-295.581
42.52	-558.06	-422.78	-587.106	-680.844	-562.197		-402.796	-414.288	-374.288	-595.4	-526.106	-462.576		-327.946	-495.09	-437.518	-507.764	-442.079		-235.93	-362.534	-241.946	-255.716	-370.272	-293.28
42.56	-558.06	-428.534	-587.106	-680.844	-563.636		-408.55	-414.288	-368.534	-595.4	-526.106	-462.576		-327.946	-495.09	-437.518	-513.518	-443.518		-235.93	-368.288	-241.946	-255.716	-376.026	-295.581
42.6	-558.06	-422.78	-587.106	-680.844	-562.197		-408.55	-414.288	-374.288	-595.4	-526.106	-463.726		-327.946	-495.09	-437.518	-507.764	-442.079		-247.438	-368.288	-241.946	-255.716	-376.026	-297.883
42.64	-558.06	-422.78	-587.106	-680.844	-562.197		-408.55	-414.288	-374.288	-595.4	-526.106	-463.726		-327.946	-489.336	-437.518	-513.518	-442.079		-241.684	-362.534	-241.946	-255.716	-370.272	-294.43
42.68	-558.06	-422.78	-587.106	-680.844	-562.197		-408.55	-414.288	-368.534	-595.4	-526.106	-462.576		-327.946	-489.336	-437.518	-507.764	-440.641		-241.684	-362.534	-241.946	-255.716	-370.272	-294.43
42.72	-558.06	-422.78	-587.106	-680.844	-562.197		-408.55	-414.288	-374.288	-595.4	-526.106	-463.726		-327.946	-495.09	-437.518	-513.518	-443.518		-241.684	-362.534	-241.946	-255.716	-376.026	-295.581
42.76	-558.06	-428.534	-587.106	-680.844	-563.636		-408.55	-414.288	-374.288	-595.4	-526.106	-463.726		-327.946	-495.09	-437.518	-513.518	-443.518		-241.684	-356.78	-241.946	-255.716	-370.272	-293.28
42.8	-552.306	-422.78	-587.106	-680.844	-560.759		-408.55	-414.288	-374.288	-595.4	-526.106	-463.726		-327.946	-495.09	-437.518	-507.764	-442.079		-241.684	-362.534	-241.946	-255.716	-376.026	-295.581
42.84	-558.06	-422.78	-587.106	-680.844	-562.197		-408.55	-414.288	-374.288	-595.4	-526.106	-463.726		-327.946	-495.09	-437.518	-513.518	-443.518		-241.684	-362.534	-236.192	-255.716	-364.518	-292.129
42.88	-558.06	-422.78	-587.106	-680.844	-562.197		-408.55	-414.288	-374.288	-595.4	-526.106	-463.726		-327.946	-495.09	-437.518	-507.764	-442.079		-247.438	-362.534	-236.192	-255.716	-370.272	-294.43
42.92	-558.06	-422.78	-587.106	-680.844	-562.197		-408.55	-414.288	-374.288	-595.4	-526.106	-463.726		-327.946	-495.09	-437.518	-507.764	-442.079		-247.438	-356.78	-236.192	-255.716	-370.272	-293.28
42.96	-558.06	-422.78	-587.106	-680.844	-562.197		-402.796	-414.288	-374.288	-595.4	-526.106	-462.576		-327.946	-495.09	-437.518	-507.764	-442.079		-241.684	-362.534	-236.192	-255.716	-370.272	-293.28
43	-558.06	-428.534	-587.106	-680.844	-563.636		-408.55	-414.288	-374.288	-595.4	-526.106	-463.726		-327.946	-495.09	-437.518	-507.764	-442.079		-241.684	-362.534	-236.192	-255.716	-370.272	-293.28
43.04	-558.06	-422.78	-587.106	-680.844	-562.197		-408.55	-414.288	-374.288	-595.4	-526.106	-463.726		-327.946	-495.09	-437.518	-507.764	-442.079		-241.684	-362.534	-236.192	-255.716	-370.272	-293.28
43.08	-558.06	-422.78	-587.106	-680.844	-562.197		-408.55	-414.288	-374.288	-595.4	-526.106	-463.726		-327.946	-495.09	-437.518	-507.764	-442.079		-241.684	-362.534	-236.192	-255.716	-370.272	-293.28
43.12	-558.06	-422.78	-587.106	-680.844	-562.197		-408.55	-414.288	-374.288	-589.646	-526.106	-462.576		-327.946	-495.09	-431.764	-507.764	-440.641		-235.93	-362.534	-241.946	-255.716	-370.272	-293.28
43.16	-558.06	-422.78	-587.106	-680.844	-562.197		-408.55	-414.288	-374.288	-589.646	-526.106	-462.576		-327.946	-495.09	-431.764	-507.764	-440.641		-235.93	-368.288	-241.946	-255.716	-370.272	-294.43
43.2	-558.06	-422.78	-587.106	-680.844	-562.197		-408.55	-414.288	-374.288	-589.646	-526.106	-462.576		-327.946	-495.09	-431.764	-507.764	-440.641		-230.176	-362.534	-241.946	-255.716	-370.272	-292.129
43.24	-558.06	-422.78	-587.106	-680.844	-562.197		-408.55	-408.534	-368.534	-589.646	-526.106	-460.274		-327.946	-495.09	-431.764	-507.764	-440.641		-235.93	-356.78	-241.946	-255.716	-370.272	-292.129
43.28	-552.306	-422.78	-587.106	-680.844	-560.759		-402.796	-408.534	-374.288	-589.646	-526.106	-460.274		-327.946	-495.09	-431.764	-507.764	-440.641		-235.93	-368.288	-241.946	-255.716	-370.272	-294.43
43.32	-552.306	-422.78	-587.106	-680.844	-560.759		-408.55	-408.534	-374.288	-589.646	-526.106	-461.425		-327.946	-495.09	-431.764	-507.764	-440.641		-241.684	-362.534	-241.946	-255.716	-370.272	-294.43
43.36	-558.06	-422.78	-587.106	-675.09	-560.759		-402.796	-408.534	-368.534	-589.646	-526.106	-459.123		-327.946	-495.09	-431.764	-507.764	-440.641		-241.684	-356.78	-241.946	-255.716	-370.272	-293.28
43.4	-558.06	-422.78	-587.106	-680.844	-562.197		-402.796	-408.534	-374.288	-589.646	-526.106	-460.274		-327.946	-495.09	-431.764	-507.764	-440.641		-247.438	-362.534	-241.946	-255.716	-364.518	-294.43
43.44	-558.06	-422.78	-587.106	-680.844	-562.197		-408.55	-408.534	-374.288	-589.646	-526.106	-461.425		-327.946	-489.336	-431.764	-507.764	-439.202		-241.684	-356.78	-241.946	-255.716	-370.272	-293.28
43.48	-558.06	-422.78	-587.106	-675.09	-560.759		-402.796	-408.534	-374.288	-589.646	-526.106	-460.274		-327.946	-489.336	-431.764	-507.764	-439.202		-241.684	-362.534	-241.946	-255.716	-370.272	-294.43
43.52	-558.06	-422.78	-592.86	-675.09	-562.198		-408.55	-408.534	-368.534	-589.646	-526.106	-460.274		-327.946	-489.336	-431.764	-507.764	-439.202		-241.684	-362.534	-241.946	-255.716	-370.272	-294.43
43.56	-558.06	-422.78	-592.86	-680.844	-563.636		-402.796	-408.534	-374.288	-589.646	-526.106	-460.274		-327.946	-489.336	-431.764	-507.764	-439.202		-247.438	-362.534	-241.946	-255.716	-370.272	-295.581
43.6	-558.06	-428.534	-592.86	-675.09	-563.636		-408.55	-408.534	-374.288	-589.646	-526.106	-461.425		-327.946	-489.336	-431.764	-507.764	-439.202		-241.684	-362.534	-241.946	-255.716	-370.272	-294.43
43.64	-558.06	-428.534	-592.86	-675.09	-563.636		-408.55	-408.534	-374.288	-589.646	-526.106	-461.425		-327.946	-483.582	-431.764	-507.764	-437.764		-247.438	-362.534	-241.946	-255.716	-370.272	-295.581
43.68	-552.306	-417.026	-592.86	-675.09	-559.321		-408.55	-408.534	-374.288	-589.646	-526.106	-461.425		-327.946	-483.582	-431.764	-507.764	-437.764		-247.438	-362.534	-241.946	-255.716	-370.272	-295.581
43.72	-558.06	-422.78	-592.86	-675.09	-562.198		-408.55	-408.534	-374.288	-589.646	-526.106	-461.425		-327.946	-483.582	-431.764	-507.764	-437.764		-241.684	-356.78	-241.946	-255.716	-370.272	-293.28
43.76	-558.06	-422.78	-592.86	-675.09	-562.198		-408.55	-408.534	-374.288	-589.646	-520.352	-460.274		-327.946	-483.582	-431.764	-507.764	-437.764		-241.684	-362.534	-241.946	-255.716	-370.272	-294.43
43.8	-558.06	-422.78	-592.86	-675.09	-562.198		-408.55	-408.534	-374.288	-589.646	-526.106	-461.425		-327.946	-483.582	-431.764	-507.764	-437.764		-241.684	-368.288	-241.946	-255.716	-370.272	-295.581
43.84	-558.06	-428.534	-592.86	-675.09	-563.636		-402.796	-408.534	-368.534	-589.646	-526.106	-459.123		-327.946	-483.582	-431.764	-507.764	-437.764		-235.93	-356.78	-241.946	-255.716	-376.026	-293.28
43.88	-552.306	-422.78	-592.86	-675.09	-560.759		-408.55	-408.534	-368.534	-589.646	-526.106	-460.274		-327.946	-483.582	-431.764	-507.764	-437.764		-235.93	-368.288	-241.946	-255.716	-370.272	-294.43
43.92	-558.06	-422.78	-592.86	-675.09	-562.198		-402.796	-408.534	-374.288	-589.646	-526.106	-460.274		-327.946	-483.582	-431.764	-507.764	-437.764		-235.93	-351.026	-241.946	-255.716	-376.026	-292.129
43.96	-558.06	-422.78	-592.86	-675.09	-562.198		-402.796	-408.534	-374.288	-589.646	-526.106	-460.274		-327.946	-483.582	-431.764	-507.764	-437.764		-235.93	-356.78	-241.946	-255.716	-370.272	-292.129
44	-558.06	-428.534	-592.86	-675.09	-563.636		-408.55	-408.534	-368.534	-589.646	-526.106	-460.274		-327.946	-483.582	-431.764	-507.764	-437.764		-241.684	-362.534	-241.946	-255.716	-381.78	-296.732
44.04	-558.06	-422.78	-592.86	-675.09	-562.198		-402.796	-408.534	-368.534	-589.646	-526.106	-459.123		-327.946	-483.582	-431.764	-507.764	-437.764		-241.684	-351.026	-241.946	-255.716	-381.78	-294.43
44.08	-558.06	-422.78	-592.86	-675.09	-562.198		-408.55	-408.534	-374.288	-589.646	-526.106	-461.425		-327.946	-483.582	-431.764	-507.764	-437.764		-241.684	-351.026	-241.946	-255.716	-381.78	-294.43
44.12	-558.06	-422.78	-592.86	-675.09	-562.198		-402.796	-408.534	-368.534	-589.646	-526.106	-459.123		-327.946	-477.828	-431.764	-507.764	-436.325		-241.684	-356.78	-241.946	-255.716	-370.272	-293.28
44.16	-558.06	-422.78	-592.86	-675.09	-562.198		-402.796	-408.534	-368.534	-589.646	-526.106	-459.123		-327.946	-477.828	-431.764	-507.764	-436.325		-241.684	-356.78	-241.946	-255.716	-370.272	-293.28
44.2	-558.06	-422.78	-592.86	-675.09	-562.198		-408.55	-408.534	-368.534	-589.646	-526.106	-460.274		-327.946	-483.582	-431.764	-507.764	-437.764		-241.684	-356.78	-241.946	-255.716	-376.026	-294.43
44.24	-558.06	-428.534	-592.86	-675.09	-563.636		-408.55	-408.534	-368.534	-589.646	-526.106	-460.274		-327.946	-483.582	-431.764	-507.764	-437.764		-241.684	-351.026	-241.946	-255.716	-370.272	-292.129
44.28	-558.06	-422.78	-592.86	-675.09	-562.198		-408.55	-408.534	-368.534	-589.646	-526.106	-460.274		-327.946	-483.582	-431.764	-507.764	-437.764		-241.684	-351.026	-241.946	-255.716	-376.026	-293.28
44.32	-529.29	-422.78	-592.86	-675.09	-555.005		-408.55	-408.534	-374.288	-589.646	-526.106	-461.425		-327.946	-483.582	-426.01	-507.764	-436.325		-241.684	-356.78	-241.946	-255.716	-376.026	-294.43
44.36	-558.06	-422.78	-592.86	-675.09	-562.198		-408.55	-408.534	-374.288	-589.646	-526.106	-461.425		-327.946	-483.582	-426.01	-507.764	-436.325		-241.684	-351.026	-241.946	-255.716	-364.518	-290.978
44.4	-552.306	-422.78	-592.86	-675.09	-560.759		-408.55	-408.534	-374.288	-589.646	-526.106	-461.425		-327.946	-483.582	-426.01	-507.764	-436.325		-241.684	-356.78	-241.946	-255.716	-370.272	-293.28
44.44	-558.06	-422.78	-592.86	-675.09	-562.198		-408.55	-408.534	-374.288	-589.646	-526.106	-461.425		-327.946	-483.582	-426.01	-507.764	-436.325		-241.684	-356.78	-241.946	-255.716	-370.272	-293.28
44.48	-558.06	-422.78	-592.86	-675.09	-562.198		-402.796	-408.534	-374.288	-589.646	-526.106	-460.274		-327.946	-483.582	-426.01	-507.764	-436.325		-241.684	-351.026	-241.946	-255.716	-376.026	-293.28
44.52	-558.06	-422.78	-592.86	-675.09	-562.198		-408.55	-408.534	-374.288	-583.892	-520.352	-459.123		-327.946	-483.582	-426.01	-507.764	-436.325		-241.684	-356.78	-241.946	-255.716	-364.518	-292.129
44.56	-558.06	-422.78	-592.86	-675.09	-562.198		-408.55	-408.534	-374.288	-583.892	-526.106	-460.274		-327.946	-483.582	-426.01	-507.764	-436.325		-241.684	-351.026	-241.946	-255.716	-364.518	-290.978
44.6	-558.06	-422.78	-592.86	-675.09	-562.198		-408.55	-408.534	-374.288	-583.892	-520.352	-459.123		-327.946	-483.582	-426.01	-507.764	-436.325		-241.684	-351.026	-241.946	-255.716	-376.026	-293.28
44.64	-558.06	-422.78	-592.86	-675.09	-562.198		-408.55	-408.534	-374.288	-583.892	-520.352	-459.123		-327.946	-483.582	-426.01	-507.764	-436.325		-241.684	-356.78	-241.946	-255.716	-364.518	-292.129
44.68	-558.06	-422.78	-592.86	-675.09	-562.198		-408.55	-408.534	-368.534	-583.892	-520.352	-457.972		-327.946	-483.582	-426.01	-507.764	-436.325		-241.684	-362.534	-241.946	-255.716	-364.518	-293.28
44.72	-558.06	-422.78	-592.86	-675.09	-562.198		-408.55	-408.534	-374.288	-583.892	-520.352	-459.123		-327.946	-483.582	-426.01	-507.764	-436.325		-247.438	-351.026	-241.946	-255.716	-370.272	-293.28
44.76	-558.06	-422.78	-592.86	-675.09	-562.198		-402.796	-408.534	-368.534	-583.892	-520.352	-456.822		-327.946	-483.582	-426.01	-507.764	-436.325		-241.684	-351.026	-241.946	-255.716	-381.78	-294.43
44.8	-558.06	-422.78	-592.86	-675.09	-562.198		-402.796	-408.534	-374.288	-583.892	-526.106	-459.123		-327.946	-483.582	-426.01	-507.764	-436.325		-241.684	-351.026	-241.946	-255.716	-364.518	-290.978
44.84	-558.06	-422.78	-592.86	-675.09	-562.198		-402.796	-408.534	-374.288	-583.892	-520.352	-457.972		-327.946	-483.582	-426.01	-507.764	-436.325		-247.438	-356.78	-241.946	-255.716	-376.026	-295.581
44.88	-558.06	-422.78	-592.86	-675.09	-562.198		-408.55	-408.534	-368.534	-583.892	-526.106	-459.123		-327.946	-483.582	-426.01	-507.764	-436.325		-241.684	-356.78	-241.946	-255.716	-376.026	-294.43
44.92	-558.06	-428.534	-592.86	-675.09	-563.636		-402.796	-408.534	-374.288	-578.138	-526.106	-457.972		-327.946	-483.582	-426.01	-507.764	-436.325		-241.684	-351.026	-241.946	-255.716	-364.518	-290.978
44.96	-552.306	-422.78	-587.106	-675.09	-559.321		-408.55	-408.534	-374.288	-578.138	-520.352	-457.972		-327.946	-483.582	-426.01	-507.764	-436.325		-241.684	-356.78	-241.946	-255.716	-364.518	-292.129
45	-552.306	-428.534	-592.86	-675.09	-562.198		-408.55	-408.534	-368.534	-578.138	-520.352	-456.822		-327.946	-483.582	-426.01	-507.764	-436.325		-241.684	-351.026	-241.946	-255.716	-376.026	-293.28
45.04	-546.552	-422.78	-592.86	-675.09	-559.321		-408.55	-408.534	-374.288	-578.138	-526.106	-459.123		-327.946	-483.582	-426.01	-507.764	-436.325		-241.684	-351.026	-241.946	-255.716	-364.518	-290.978
45.08	-517.782	-422.78	-592.86	-675.09	-552.128		-402.796	-408.534	-374.288	-578.138	-526.106	-457.972		-327.946	-483.582	-426.01	-507.764	-436.325		-241.684	-356.78	-241.946	-255.716	-364.518	-292.129
45.12	-546.552	-428.534	-592.86	-675.09	-560.759		-408.55	-408.534	-374.288	-578.138	-520.352	-457.972		-327.946	-483.582	-426.01	-507.764	-436.325		-235.93	-351.026	-241.946	-255.716	-364.518	-289.827
45.16	-552.306	-422.78	-592.86	-675.09	-560.759		-408.55	-408.534	-368.534	-578.138	-520.352	-456.822		-327.946	-483.582	-426.01	-507.764	-436.325		-235.93	-356.78	-241.946	-255.716	-364.518	-290.978
45.2	-546.552	-428.534	-592.86	-675.09	-560.759		-408.55	-408.534	-368.534	-578.138	-520.352	-456.822		-327.946	-483.582	-426.01	-507.764	-436.325		-241.684	-351.026	-241.946	-255.716	-364.518	-290.978
45.24	-546.552	-428.534	-592.86	-675.09	-560.759		-402.796	-408.534	-368.534	-578.138	-526.106	-456.822		-327.946	-477.828	-426.01	-507.764	-434.887		-241.684	-356.78	-241.946	-255.716	-364.518	-292.129
45.28	-546.552	-422.78	-592.86	-675.09	-559.321		-408.55	-408.534	-368.534	-572.384	-520.352	-455.671		-327.946	-477.828	-426.01	-507.764	-434.887		-241.684	-362.534	-241.946	-255.716	-364.518	-293.28
45.32	-517.782	-428.534	-592.86	-675.09	-553.567		-408.55	-408.534	-374.288	-578.138	-520.352	-457.972		-327.946	-477.828	-420.256	-507.764	-433.448		-241.684	-351.026	-241.946	-255.716	-364.518	-290.978
45.36	-546.552	-422.78	-592.86	-675.09	-559.321		-408.55	-408.534	-368.534	-578.138	-520.352	-456.822		-327.946	-477.828	-426.01	-507.764	-434.887		-241.684	-351.026	-241.946	-255.716	-376.026	-293.28
45.4	-552.306	-422.78	-592.86	-675.09	-560.759		-408.55	-408.534	-374.288	-578.138	-526.106	-459.123		-327.946	-477.828	-426.01	-507.764	-434.887		-241.684	-356.78	-241.946	-255.716	-364.518	-292.129
45.44	-552.306	-422.78	-587.106	-675.09	-559.321		-402.796	-408.534	-374.288	-578.138	-526.106	-457.972		-327.946	-477.828	-426.01	-507.764	-434.887		-241.684	-351.026	-241.946	-255.716	-364.518	-290.978
45.48	-552.306	-422.78	-587.106	-675.09	-559.321		-402.796	-408.534	-374.288	-578.138	-526.106	-457.972		-327.946	-477.828	-426.01	-507.764	-434.887		-247.438	-356.78	-241.946	-255.716	-364.518	-293.28
45.52	-552.306	-422.78	-587.106	-675.09	-559.321		-402.796	-402.78	-368.534	-578.138	-526.106	-455.671		-327.946	-477.828	-426.01	-507.764	-434.887		-241.684	-356.78	-241.946	-255.716	-376.026	-294.43
45.56	-546.552	-428.534	-587.106	-675.09	-559.32		-402.796	-402.78	-374.288	-578.138	-526.106	-456.822		-327.946	-477.828	-426.01	-507.764	-434.887		-241.684	-356.78	-241.946	-255.716	-376.026	-294.43
45.6	-546.552	-422.78	-592.86	-675.09	-559.321		-402.796	-402.78	-374.288	-578.138	-520.352	-455.671		-327.946	-477.828	-426.01	-507.764	-434.887		-241.684	-356.78	-241.946	-255.716	-364.518	-292.129
45.64	-546.552	-422.78	-592.86	-675.09	-559.321		-408.55	-402.78	-368.534	-572.384	-520.352	-454.52		-327.946	-477.828	-426.01	-507.764	-434.887		-241.684	-351.026	-241.946	-255.716	-370.272	-292.129
45.68	-517.782	-422.78	-587.106	-675.09	-550.69		-408.55	-402.78	-374.288	-572.384	-526.106	-456.822		-327.946	-477.828	-426.01	-507.764	-434.887		-241.684	-356.78	-241.946	-255.716	-364.518	-292.129
45.72	-546.552	-422.78	-587.106	-675.09	-557.882		-408.55	-402.78	-374.288	-572.384	-526.106	-456.822		-327.946	-477.828	-426.01	-507.764	-434.887		-235.93	-351.026	-241.946	-255.716	-364.518	-289.827
45.76	-552.306	-422.78	-587.106	-675.09	-559.321		-402.796	-402.78	-368.534	-572.384	-526.106	-454.52		-327.946	-477.828	-426.01	-507.764	-434.887		-235.93	-351.026	-241.946	-255.716	-370.272	-290.978
45.8	-517.782	-422.78	-592.86	-675.09	-552.128		-408.55	-402.78	-374.288	-566.63	-526.106	-455.671		-327.946	-477.828	-426.01	-507.764	-434.887		-235.93	-356.78	-241.946	-255.716	-370.272	-292.129
45.84	-552.306	-422.78	-592.86	-675.09	-560.759		-402.796	-402.78	-368.534	-572.384	-526.106	-454.52		-327.946	-472.074	-426.01	-507.764	-433.448		-235.93	-351.026	-241.946	-255.716	-358.764	-288.676
45.88	-552.306	-422.78	-587.106	-675.09	-559.321		-402.796	-402.78	-374.288	-572.384	-526.106	-455.671		-327.946	-477.828	-426.01	-507.764	-434.887		-241.684	-356.78	-241.946	-261.47	-364.518	-293.28
45.92	-546.552	-422.78	-587.106	-675.09	-557.882		-402.796	-402.78	-374.288	-572.384	-520.352	-454.52		-327.946	-472.074	-420.256	-507.764	-432.01		-241.684	-351.026	-241.946	-261.47	-358.764	-290.978
45.96	-546.552	-422.78	-587.106	-675.09	-557.882		-402.796	-402.78	-368.534	-572.384	-526.106	-454.52		-327.946	-472.074	-426.01	-507.764	-433.448		-241.684	-345.272	-241.946	-261.47	-358.764	-289.827
46	-546.552	-422.78	-587.106	-675.09	-557.882		-402.796	-402.78	-374.288	-566.63	-520.352	-453.369		-327.946	-472.074	-420.256	-507.764	-432.01		-241.684	-351.026	-241.946	-261.47	-358.764	-290.978
46.04	-546.552	-422.78	-587.106	-675.09	-557.882		-402.796	-402.78	-374.288	-572.384	-520.352	-454.52		-327.946	-472.074	-420.256	-507.764	-432.01		-247.438	-351.026	-241.946	-261.47	-358.764	-292.129
46.08	-552.306	-422.78	-587.106	-675.09	-559.321		-402.796	-402.78	-374.288	-572.384	-526.106	-455.671		-327.946	-472.074	-426.01	-507.764	-433.448		-241.684	-351.026	-241.946	-261.47	-370.272	-293.28
46.12	-523.536	-422.78	-587.106	-675.09	-552.128		-408.55	-402.78	-368.534	-572.384	-526.106	-455.671		-327.946	-472.074	-420.256	-507.764	-432.01		-241.684	-351.026	-241.946	-261.47	-364.518	-292.129
46.16	-517.782	-422.78	-587.106	-675.09	-550.69		-408.55	-402.78	-374.288	-566.63	-520.352	-454.52		-327.946	-472.074	-426.01	-507.764	-433.448		-241.684	-345.272	-241.946	-261.47	-370.272	-292.129
46.2	-517.782	-428.534	-587.106	-675.09	-552.128		-408.55	-402.78	-368.534	-566.63	-526.106	-454.52		-327.946	-472.074	-426.01	-502.01	-432.01		-241.684	-345.272	-241.946	-261.47	-370.272	-292.129
46.24	-517.782	-422.78	-587.106	-675.09	-550.69		-402.796	-397.026	-368.534	-566.63	-520.352	-451.068		-322.192	-472.074	-426.01	-507.764	-432.01		-241.684	-345.272	-241.946	-261.47	-370.272	-292.129
46.28	-517.782	-428.534	-587.106	-675.09	-552.128		-402.796	-397.026	-368.534	-566.63	-520.352	-451.068		-322.192	-472.074	-426.01	-502.01	-430.571		-241.684	-351.026	-241.946	-261.47	-370.272	-293.28
46.32	-546.552	-422.78	-587.106	-675.09	-557.882		-402.796	-397.026	-368.534	-566.63	-526.106	-452.218		-322.192	-472.074	-426.01	-507.764	-432.01		-241.684	-351.026	-241.946	-261.47	-364.518	-292.129
46.36	-546.552	-422.78	-587.106	-675.09	-557.882		-402.796	-397.026	-368.534	-566.63	-526.106	-452.218		-322.192	-472.074	-420.256	-507.764	-430.571		-241.684	-345.272	-241.946	-267.224	-370.272	-293.28
46.4	-546.552	-422.78	-587.106	-675.09	-557.882		-402.796	-397.026	-368.534	-566.63	-520.352	-451.068		-322.192	-466.32	-420.256	-507.764	-429.133		-235.93	-351.026	-241.946	-267.224	-358.764	-290.978
46.44	-517.782	-422.78	-587.106	-669.336	-549.251		-402.796	-397.026	-368.534	-566.63	-520.352	-451.068		-322.192	-466.32	-426.01	-507.764	-430.571		-235.93	-345.272	-241.946	-267.224	-358.764	-289.827
46.48	-517.782	-422.78	-587.106	-675.09	-550.69		-408.55	-397.026	-374.288	-566.63	-520.352	-453.369		-322.192	-472.074	-420.256	-507.764	-430.571		-241.684	-345.272	-241.946	-267.224	-370.272	-293.28
46.52	-517.782	-422.78	-587.106	-669.336	-549.251		-402.796	-397.026	-368.534	-566.63	-520.352	-451.068		-322.192	-472.074	-420.256	-502.01	-429.133		-241.684	-351.026	-241.946	-267.224	-358.764	-292.129
46.56	-546.552	-422.78	-587.106	-669.336	-556.444		-402.796	-397.026	-368.534	-566.63	-520.352	-451.068		-322.192	-472.074	-414.502	-502.01	-427.694		-241.684	-345.272	-241.946	-267.224	-364.518	-292.129
46.6	-552.306	-422.78	-587.106	-675.09	-559.321		-402.796	-397.026	-368.534	-566.63	-514.598	-449.917		-322.192	-472.074	-414.502	-507.764	-429.133		-241.684	-345.272	-241.946	-267.224	-370.272	-293.28
46.64	-517.782	-422.78	-587.106	-675.09	-550.69		-402.796	-397.026	-368.534	-566.63	-514.598	-449.917		-322.192	-472.074	-414.502	-507.764	-429.133		-241.684	-345.272	-241.946	-267.224	-358.764	-290.978
46.68	-512.028	-422.78	-587.106	-675.09	-549.251		-408.55	-397.026	-368.534	-566.63	-514.598	-451.068		-322.192	-472.074	-414.502	-507.764	-429.133		-247.438	-345.272	-241.946	-267.224	-358.764	-292.129
46.72	-512.028	-422.78	-587.106	-675.09	-549.251		-402.796	-397.026	-374.288	-560.876	-514.598	-449.917		-316.438	-472.074	-414.502	-502.01	-426.256		-241.684	-345.272	-241.946	-267.224	-358.764	-290.978
46.76	-540.798	-422.78	-587.106	-675.09	-556.443		-408.55	-397.026	-368.534	-555.122	-514.598	-448.766		-316.438	-472.074	-414.502	-502.01	-426.256		-241.684	-345.272	-241.946	-267.224	-370.272	-293.28
46.8	-540.798	-422.78	-587.106	-669.336	-555.005		-402.796	-397.026	-368.534	-555.122	-514.598	-447.615		-322.192	-472.074	-414.502	-502.01	-427.694		-241.684	-351.026	-241.946	-267.224	-358.764	-292.129
46.84	-546.552	-422.78	-587.106	-669.336	-556.443		-402.796	-397.026	-374.288	-555.122	-514.598	-448.766		-322.192	-472.074	-414.502	-507.764	-429.133		-241.684	-345.272	-241.946	-267.224	-358.764	-290.978
46.88	-540.798	-422.78	-587.106	-669.336	-555.005		-402.796	-397.026	-368.534	-555.122	-514.598	-447.615		-322.192	-472.074	-414.502	-507.764	-429.133		-247.438	-351.026	-241.946	-267.224	-358.764	-293.28
46.92	-546.552	-422.78	-587.106	-669.336	-556.443		-402.796	-397.026	-368.534	-555.122	-514.598	-447.615		-322.192	-472.074	-414.502	-502.01	-427.694		-241.684	-345.272	-241.946	-267.224	-364.518	-292.129
46.96	-540.798	-422.78	-587.106	-669.336	-555.005		-402.796	-397.026	-368.534	-549.368	-514.598	-446.464		-322.192	-472.074	-420.256	-502.01	-429.133		-247.438	-345.272	-241.946	-267.224	-353.01	-290.978
47	-512.028	-422.78	-587.106	-669.336	-547.812		-402.796	-397.026	-374.288	-549.368	-514.598	-447.615		-322.192	-466.32	-414.502	-502.01	-426.256		-235.93	-351.026	-241.946	-267.224	-358.764	-290.978
47.04	-540.798	-422.78	-587.106	-669.336	-555.005		-402.796	-397.026	-374.288	-555.122	-514.598	-448.766		-322.192	-466.32	-414.502	-507.764	-427.694		-241.684	-345.272	-241.946	-267.224	-364.518	-292.129
47.08	-540.798	-422.78	-587.106	-669.336	-555.005		-402.796	-397.026	-368.534	-549.368	-514.598	-446.464		-322.192	-460.566	-414.502	-502.01	-424.817		-230.176	-345.272	-241.946	-267.224	-364.518	-289.827
47.12	-540.798	-422.78	-587.106	-669.336	-555.005		-402.796	-397.026	-368.534	-555.122	-514.598	-447.615		-322.192	-460.566	-414.502	-502.01	-424.817		-230.176	-345.272	-241.946	-267.224	-353.01	-287.526
47.16	-540.798	-422.78	-587.106	-669.336	-555.005		-402.796	-397.026	-374.288	-549.368	-514.598	-447.615		-322.192	-460.566	-414.502	-502.01	-424.817		-230.176	-351.026	-241.946	-267.224	-358.764	-289.827
47.2	-546.552	-422.78	-587.106	-669.336	-556.443		-402.796	-397.026	-374.288	-555.122	-514.598	-448.766		-322.192	-460.566	-414.502	-502.01	-424.817		-235.93	-339.518	-241.946	-267.224	-364.518	-289.827
47.24	-540.798	-422.78	-587.106	-669.336	-555.005		-402.796	-397.026	-368.534	-555.122	-514.598	-447.615		-322.192	-460.566	-414.502	-502.01	-424.817		-235.93	-351.026	-241.946	-267.224	-358.764	-290.978
47.28	-512.028	-422.78	-587.106	-669.336	-547.812		-402.796	-397.026	-368.534	-555.122	-514.598	-447.615		-322.192	-460.566	-414.502	-502.01	-424.817		-241.684	-351.026	-241.946	-267.224	-364.518	-293.28
47.32	-506.274	-422.78	-587.106	-669.336	-546.374		-402.796	-397.026	-368.534	-543.614	-514.598	-445.314		-316.438	-460.566	-414.502	-502.01	-423.379		-241.684	-345.272	-241.946	-267.224	-364.518	-292.129
47.36	-535.044	-422.78	-587.106	-669.336	-553.567		-408.55	-397.026	-368.534	-549.368	-514.598	-447.615		-316.438	-460.566	-414.502	-502.01	-423.379		-241.684	-345.272	-241.946	-267.224	-364.518	-292.129
47.4	-506.274	-422.78	-587.106	-669.336	-546.374		-402.796	-397.026	-374.288	-549.368	-514.598	-447.615		-316.438	-460.566	-414.502	-502.01	-423.379		-241.684	-345.272	-241.946	-267.224	-358.764	-290.978
47.44	-512.028	-428.534	-587.106	-669.336	-549.251		-408.55	-397.026	-368.534	-537.86	-514.598	-445.314		-316.438	-460.566	-414.502	-502.01	-423.379		-241.684	-345.272	-241.946	-267.224	-353.01	-289.827
47.48	-540.798	-422.78	-587.106	-669.336	-555.005		-408.55	-397.026	-374.288	-549.368	-514.598	-448.766		-316.438	-460.566	-414.502	-502.01	-423.379		-241.684	-339.518	-241.946	-267.224	-358.764	-289.827
47.52	-512.028	-428.534	-587.106	-669.336	-549.251		-402.796	-397.026	-368.534	-537.86	-514.598	-444.163		-316.438	-460.566	-414.502	-502.01	-423.379		-241.684	-345.272	-241.946	-267.224	-358.764	-290.978
47.56	-540.798	-422.78	-587.106	-669.336	-555.005		-402.796	-397.026	-368.534	-543.614	-514.598	-445.314		-316.438	-460.566	-414.502	-502.01	-423.379		-241.684	-339.518	-241.946	-267.224	-353.01	-288.676
47.6	-512.028	-422.78	-587.106	-669.336	-547.812		-402.796	-397.026	-368.534	-549.368	-514.598	-446.464		-316.438	-460.566	-414.502	-502.01	-423.379		-241.684	-345.272	-241.946	-267.224	-353.01	-289.827
47.64	-512.028	-417.026	-587.106	-669.336	-546.374		-408.55	-397.026	-368.534	-549.368	-514.598	-447.615		-316.438	-460.566	-414.502	-502.01	-423.379		-241.684	-345.272	-241.946	-267.224	-358.764	-290.978
47.68	-512.028	-422.78	-587.106	-669.336	-547.812		-402.796	-397.026	-368.534	-549.368	-514.598	-446.464		-316.438	-460.566	-414.502	-502.01	-423.379		-241.684	-345.272	-241.946	-267.224	-353.01	-289.827
47.72	-517.782	-422.78	-587.106	-669.336	-549.251		-402.796	-391.272	-368.534	-549.368	-514.598	-445.314		-316.438	-454.812	-414.502	-502.01	-421.94		-241.684	-339.518	-241.946	-267.224	-364.518	-290.978
47.76	-540.798	-422.78	-587.106	-669.336	-555.005		-408.55	-391.272	-368.534	-549.368	-514.598	-446.464		-316.438	-454.812	-414.502	-502.01	-421.94		-241.684	-339.518	-241.946	-267.224	-353.01	-288.676
47.8	-540.798	-422.78	-587.106	-669.336	-555.005		-402.796	-391.272	-368.534	-549.368	-514.598	-445.314		-316.438	-454.812	-414.502	-502.01	-421.94		-241.684	-339.518	-236.192	-267.224	-353.01	-287.526
47.84	-512.028	-422.78	-587.106	-669.336	-547.812		-402.796	-391.272	-368.534	-549.368	-514.598	-445.314		-316.438	-454.812	-414.502	-502.01	-421.94		-247.438	-339.518	-236.192	-267.224	-364.518	-290.978
47.88	-512.028	-422.78	-587.106	-669.336	-547.812		-408.55	-391.272	-368.534	-549.368	-508.844	-445.314		-316.438	-460.566	-414.502	-502.01	-423.379		-241.684	-345.272	-236.192	-267.224	-353.01	-288.676
47.92	-512.028	-422.78	-587.106	-669.336	-547.812		-402.796	-391.272	-368.534	-549.368	-508.844	-444.163		-310.684	-460.566	-414.502	-502.01	-421.94		-241.684	-339.518	-236.192	-267.224	-358.764	-288.676
47.96	-506.274	-428.534	-587.106	-669.336	-547.812		-402.796	-391.272	-368.534	-549.368	-508.844	-444.163		-310.684	-460.566	-414.502	-502.01	-421.94		-241.684	-339.518	-236.192	-267.224	-358.764	-288.676
48	-506.274	-422.78	-587.106	-669.336	-546.374		-402.796	-391.272	-368.534	-543.614	-508.844	-443.012		-316.438	-460.566	-408.748	-496.256	-420.502		-241.684	-351.026	-236.192	-267.224	-364.518	-292.129
48.04	-512.028	-422.78	-587.106	-669.336	-547.812		-402.796	-391.272	-368.534	-549.368	-508.844	-444.163		-316.438	-460.566	-408.748	-496.256	-420.502		-241.684	-339.518	-236.192	-267.224	-353.01	-287.526
48.08	-546.552	-422.78	-587.106	-669.336	-556.443		-402.796	-391.272	-368.534	-549.368	-508.844	-444.163		-316.438	-460.566	-408.748	-496.256	-420.502		-247.438	-339.518	-236.192	-267.224	-353.01	-288.676
48.12	-546.552	-422.78	-587.106	-669.336	-556.443		-408.55	-391.272	-368.534	-549.368	-508.844	-445.314		-316.438	-460.566	-408.748	-496.256	-420.502		-241.684	-339.518	-236.192	-267.224	-364.518	-289.827
48.16	-512.028	-422.78	-587.106	-669.336	-547.812		-408.55	-391.272	-368.534	-549.368	-508.844	-445.314		-316.438	-460.566	-408.748	-496.256	-420.502		-247.438	-339.518	-236.192	-267.224	-353.01	-288.676
48.2	-512.028	-422.78	-587.106	-669.336	-547.812		-402.796	-391.272	-368.534	-549.368	-508.844	-444.163		-316.438	-460.566	-408.748	-496.256	-420.502		-241.684	-345.272	-236.192	-267.224	-353.01	-288.676
48.24	-512.028	-422.78	-587.106	-669.336	-547.812		-402.796	-391.272	-368.534	-549.368	-508.844	-444.163		-316.438	-460.566	-408.748	-496.256	-420.502		-235.93	-339.518	-236.192	-267.224	-353.01	-286.375
48.28	-512.028	-422.78	-587.106	-669.336	-547.812		-402.796	-391.272	-368.534	-549.368	-508.844	-444.163		-316.438	-460.566	-408.748	-496.256	-420.502		-241.684	-339.518	-236.192	-267.224	-353.01	-287.526
48.32	-512.028	-422.78	-587.106	-669.336	-547.812		-402.796	-391.272	-368.534	-549.368	-508.844	-444.163		-316.438	-460.566	-408.748	-496.256	-420.502		-241.684	-339.518	-236.192	-267.224	-353.01	-287.526
48.36	-512.028	-422.78	-587.106	-675.09	-549.251		-402.796	-391.272	-368.534	-549.368	-503.09	-443.012		-316.438	-460.566	-408.748	-496.256	-420.502		-241.684	-339.518	-236.192	-267.224	-353.01	-287.526
48.4	-512.028	-422.78	-587.106	-675.09	-549.251		-402.796	-391.272	-368.534	-543.614	-503.09	-441.861		-316.438	-454.812	-408.748	-496.256	-419.064		-241.684	-339.518	-236.192	-267.224	-353.01	-287.526
48.44	-512.028	-422.78	-587.106	-675.09	-549.251		-402.796	-391.272	-368.534	-537.86	-503.09	-440.71		-316.438	-454.812	-408.748	-496.256	-419.064		-247.438	-333.764	-236.192	-267.224	-353.01	-287.526
48.48	-512.028	-422.78	-587.106	-675.09	-549.251		-402.796	-391.272	-368.534	-532.106	-503.09	-439.56		-316.438	-454.812	-408.748	-496.256	-419.064		-241.684	-339.518	-236.192	-267.224	-358.764	-288.676
48.52	-506.274	-422.78	-587.106	-675.09	-547.812		-402.796	-391.272	-368.534	-537.86	-503.09	-440.71		-310.684	-454.812	-408.748	-496.256	-417.625		-241.684	-339.518	-236.192	-267.224	-353.01	-287.526
48.56	-512.028	-422.78	-587.106	-675.09	-549.251		-402.796	-391.272	-368.534	-532.106	-503.09	-439.56		-310.684	-454.812	-408.748	-496.256	-417.625		-241.684	-339.518	-236.192	-267.224	-358.764	-288.676
48.6	-546.552	-428.534	-587.106	-675.09	-559.32		-408.55	-391.272	-368.534	-543.614	-503.09	-443.012		-304.93	-454.812	-408.748	-496.256	-416.187		-241.684	-339.518	-236.192	-267.224	-358.764	-288.676
48.64	-540.798	-422.78	-587.106	-675.09	-556.443		-408.55	-391.272	-374.288	-543.614	-503.09	-444.163		-304.93	-454.812	-408.748	-496.256	-416.187		-241.684	-339.518	-236.192	-267.224	-353.01	-287.526
48.68	-546.552	-422.78	-587.106	-675.09	-557.882		-408.55	-391.272	-374.288	-532.106	-503.09	-441.861		-304.93	-454.812	-408.748	-496.256	-416.187		-241.684	-339.518	-236.192	-267.224	-353.01	-287.526
48.72	-546.552	-422.78	-587.106	-675.09	-557.882		-408.55	-391.272	-368.534	-543.614	-503.09	-443.012		-310.684	-454.812	-408.748	-496.256	-417.625		-247.438	-339.518	-236.192	-267.224	-347.256	-287.526
48.76	-546.552	-428.534	-587.106	-675.09	-559.32		-402.796	-391.272	-368.534	-537.86	-503.09	-440.71		-310.684	-454.812	-408.748	-496.256	-417.625		-247.438	-339.518	-236.192	-267.224	-347.256	-287.526
48.8	-512.028	-422.78	-587.106	-675.09	-549.251		-408.55	-385.518	-368.534	-537.86	-503.09	-440.71		-316.438	-454.812	-408.748	-496.256	-419.064		-247.438	-345.272	-236.192	-267.224	-341.502	-287.526
48.84	-512.028	-422.78	-587.106	-675.09	-549.251		-408.55	-385.518	-374.288	-532.106	-503.09	-440.71		-316.438	-454.812	-408.748	-496.256	-419.064		-247.438	-339.518	-236.192	-267.224	-341.502	-286.375
48.88	-517.782	-422.78	-587.106	-675.09	-550.69		-408.55	-385.518	-368.534	-543.614	-503.09	-441.861		-316.438	-454.812	-408.748	-496.256	-419.064		-247.438	-339.518	-236.192	-267.224	-341.502	-286.375
48.92	-512.028	-417.026	-587.106	-675.09	-547.812		-402.796	-385.518	-368.534	-543.614	-503.09	-440.71		-316.438	-454.812	-408.748	-496.256	-419.064		-241.684	-345.272	-236.192	-267.224	-347.256	-287.526
48.96	-506.274	-422.78	-587.106	-675.09	-547.812		-402.796	-385.518	-368.534	-543.614	-503.09	-440.71		-316.438	-454.812	-408.748	-496.256	-419.064		-241.684	-339.518	-236.192	-267.224	-341.502	-285.224
49	-506.274	-422.78	-587.106	-675.09	-547.812		-397.042	-385.518	-368.534	-537.86	-503.09	-438.409		-316.438	-449.058	-408.748	-496.256	-417.625		-241.684	-339.518	-236.192	-267.224	-341.502	-285.224
49.04	-529.29	-422.78	-587.106	-675.09	-553.567		-397.042	-385.518	-368.534	-532.106	-503.09	-437.258		-316.438	-449.058	-408.748	-496.256	-417.625		-241.684	-339.518	-236.192	-267.224	-341.502	-285.224
49.08	-500.52	-417.026	-587.106	-675.09	-544.935		-397.042	-385.518	-368.534	-543.614	-503.09	-439.56		-316.438	-443.304	-408.748	-496.256	-416.187		-241.684	-339.518	-236.192	-267.224	-335.748	-284.073
49.12	-506.274	-422.78	-587.106	-675.09	-547.812		-402.796	-385.518	-368.534	-532.106	-503.09	-438.409		-316.438	-443.304	-408.748	-496.256	-416.187		-241.684	-339.518	-236.192	-267.224	-341.502	-285.224
49.16	-506.274	-422.78	-587.106	-675.09	-547.812		-397.042	-385.518	-374.288	-543.614	-503.09	-440.71		-316.438	-437.55	-408.748	-496.256	-414.748		-241.684	-339.518	-236.192	-267.224	-341.502	-285.224
49.2	-512.028	-422.78	-587.106	-675.09	-549.251		-397.042	-385.518	-368.534	-537.86	-503.09	-438.409		-316.438	-443.304	-408.748	-496.256	-416.187		-241.684	-333.764	-236.192	-267.224	-341.502	-284.073
49.24	-506.274	-422.78	-587.106	-675.09	-547.812		-397.042	-385.518	-368.534	-532.106	-503.09	-437.258		-316.438	-443.304	-408.748	-496.256	-416.187		-241.684	-339.518	-236.192	-267.224	-335.748	-284.073
49.28	-512.028	-422.78	-587.106	-675.09	-549.251		-402.796	-385.518	-368.534	-532.106	-503.09	-438.409		-316.438	-449.058	-408.748	-496.256	-417.625		-241.684	-345.272	-236.192	-267.224	-341.502	-286.375
49.32	-506.274	-422.78	-587.106	-675.09	-547.812		-402.796	-385.518	-368.534	-532.106	-503.09	-438.409		-310.684	-449.058	-408.748	-496.256	-416.187		-235.93	-339.518	-236.192	-267.224	-341.502	-284.073
49.36	-506.274	-422.78	-587.106	-675.09	-547.812		-402.796	-385.518	-368.534	-537.86	-503.09	-439.56		-310.684	-449.058	-408.748	-496.256	-416.187		-235.93	-339.518	-236.192	-267.224	-341.502	-284.073
49.4	-506.274	-422.78	-587.106	-675.09	-547.812		-397.042	-385.518	-368.534	-543.614	-503.09	-439.56		-304.93	-449.058	-408.748	-496.256	-414.748		-241.684	-345.272	-236.192	-267.224	-335.748	-285.224
49.44	-512.028	-422.78	-587.106	-675.09	-549.251		-397.042	-385.518	-368.534	-543.614	-503.09	-439.56		-304.93	-449.058	-408.748	-496.256	-414.748		-235.93	-339.518	-236.192	-267.224	-335.748	-282.922
49.48	-506.274	37.54	-587.106	-669.336	-431.294		-397.042	-385.518	-368.534	-532.106	-503.09	-437.258		-304.93	-449.058	-408.748	-496.256	-414.748		-235.93	-339.518	-236.192	-267.224	-341.502	-284.073
49.52	-506.274	43.2941	-587.106	-675.09	-431.294		-391.288	-385.518	-368.534	-543.614	-503.09	-438.409		-304.93	-449.058	-408.748	-496.256	-414.748		-235.93	-339.518	-236.192	-267.224	-335.748	-282.922
49.56	-506.274	37.54	-587.106	-675.09	-432.733		-391.288	-385.518	-368.534	-537.86	-503.09	-437.258		-304.93	-449.058	-408.748	-496.256	-414.748		-241.684	-339.518	-236.192	-267.224	-341.502	-285.224
49.6	-500.52	-422.78	-587.106	-669.336	-544.935		-391.288	-385.518	-368.534	-543.614	-503.09	-438.409		-304.93	-449.058	-408.748	-496.256	-414.748		-235.93	-339.518	-236.192	-267.224	-341.502	-284.073
49.64	-500.52	-422.78	-587.106	-675.09	-546.374		-391.288	-385.518	-368.534	-537.86	-503.09	-437.258		-304.93	-449.058	-408.748	-496.256	-414.748		-241.684	-339.518	-236.192	-267.224	-335.748	-284.073
49.68	-500.52	-422.78	-581.352	-675.09	-544.935		-397.042	-385.518	-368.534	-543.614	-503.09	-439.56		-304.93	-449.058	-408.748	-496.256	-414.748		-235.93	-339.518	-236.192	-267.224	-341.502	-284.073
49.72	-500.52	-422.78	-581.352	-669.336	-543.497		-397.042	-385.518	-368.534	-543.614	-503.09	-439.56		-304.93	-449.058	-408.748	-496.256	-414.748		-235.93	-339.518	-236.192	-267.224	-329.994	-281.772
49.76	-500.52	-422.78	-581.352	-669.336	-543.497		-397.042	-385.518	-368.534	-543.614	-503.09	-439.56		-304.93	-449.058	-408.748	-496.256	-414.748		-235.93	-339.518	-236.192	-267.224	-335.748	-282.922
49.8	-500.52	-422.78	-581.352	-669.336	-543.497		-397.042	-385.518	-368.534	-543.614	-503.09	-439.56		-304.93	-443.304	-408.748	-496.256	-413.31		-235.93	-339.518	-236.192	-267.224	-341.502	-284.073
49.84	-500.52	-422.78	-587.106	-669.336	-544.935		-397.042	-385.518	-368.534	-532.106	-497.336	-436.107		-304.93	-443.304	-408.748	-496.256	-413.31		-235.93	-345.272	-236.192	-267.224	-341.502	-285.224
49.88	-506.274	-422.78	-587.106	-669.336	-546.374		-397.042	-385.518	-368.534	-543.614	-497.336	-438.409		-304.93	-449.058	-408.748	-496.256	-414.748		-235.93	-339.518	-236.192	-267.224	-341.502	-284.073
49.92	-535.044	-422.78	-581.352	-669.336	-552.128		-397.042	-385.518	-368.534	-543.614	-497.336	-438.409		-304.93	-449.058	-408.748	-496.256	-414.748		-235.93	-339.518	-236.192	-267.224	-341.502	-284.073
49.96	-500.52	-422.78	-587.106	-669.336	-544.935		-402.796	-385.518	-368.534	-543.614	-497.336	-439.56		-304.93	-449.058	-408.748	-496.256	-414.748		-235.93	-345.272	-236.192	-267.224	-335.748	-284.073
50	-506.274	-422.78	-587.106	-669.336	-546.374		-397.042	-385.518	-368.534	-537.86	-497.336	-437.258		-304.93	-449.058	-408.748	-502.01	-416.186		-235.93	-339.518	-236.192	-267.224	-335.748	-282.922
50.04	-506.274	-422.78	-587.106	-669.336	-546.374		-397.042	-385.518	-368.534	-532.106	-497.336	-436.107		-304.93	-449.058	-408.748	-502.01	-416.186		-235.93	-333.764	-236.192	-267.224	-335.748	-281.772
50.08	-506.274	-422.78	-587.106	-669.336	-546.374		-397.042	-385.518	-368.534	-520.598	-497.336	-433.806		-304.93	-449.058	-408.748	-502.01	-416.186		-241.684	-339.518	-236.192	-267.224	-335.748	-284.073
50.12	-506.274	-422.78	-587.106	-669.336	-546.374		-397.042	-379.764	-368.534	-526.352	-497.336	-433.806		-304.93	-449.058	-408.748	-502.01	-416.186		-241.684	-345.272	-236.192	-267.224	-341.502	-286.375
50.16	-506.274	-422.78	-587.106	-669.336	-546.374		-397.042	-385.518	-368.534	-532.106	-497.336	-436.107		-304.93	-449.058	-408.748	-502.01	-416.186		-235.93	-345.272	-236.192	-267.224	-335.748	-284.073
50.2	-506.274	-417.026	-587.106	-669.336	-544.935		-391.288	-385.518	-368.534	-532.106	-497.336	-434.956		-304.93	-449.058	-408.748	-502.01	-416.186		-235.93	-339.518	-236.192	-267.224	-335.748	-282.922
50.24	-506.274	-422.78	-587.106	-669.336	-546.374		-391.288	-379.764	-368.534	-532.106	-497.336	-433.806		-304.93	-449.058	-408.748	-502.01	-416.186		-235.93	-339.518	-236.192	-267.224	-335.748	-282.922
50.28	-512.028	-422.78	-587.106	-669.336	-547.812		-385.534	-385.518	-368.534	-520.598	-497.336	-431.504		-304.93	-449.058	-408.748	-502.01	-416.186		-235.93	-339.518	-236.192	-267.224	-335.748	-282.922
50.32	-506.274	-422.78	-587.106	-669.336	-546.374		-397.042	-385.518	-368.534	-526.352	-497.336	-434.956		-304.93	-449.058	-408.748	-502.01	-416.186		-235.93	-339.518	-236.192	-267.224	-341.502	-284.073
50.36	-506.274	-422.78	-587.106	-669.336	-546.374		-391.288	-385.518	-368.534	-526.352	-497.336	-433.806		-304.93	-449.058	-408.748	-502.01	-416.186		-235.93	-339.518	-236.192	-267.224	-341.502	-284.073
50.4	-506.274	-422.78	-587.106	-669.336	-546.374		-402.796	-379.764	-368.534	-520.598	-497.336	-433.806		-299.176	-443.304	-408.748	-502.01	-413.309		-235.93	-333.764	-236.192	-267.224	-335.748	-281.772
50.44	-506.274	-422.78	-587.106	-669.336	-546.374		-397.042	-385.518	-368.534	-526.352	-497.336	-434.956		-299.176	-443.304	-408.748	-502.01	-413.309		-235.93	-339.518	-236.192	-267.224	-341.502	-284.073
50.48	-506.274	-422.78	-587.106	-669.336	-546.374		-397.042	-385.518	-368.534	-532.106	-497.336	-436.107		-299.176	-437.55	-408.748	-502.01	-411.871		-235.93	-333.764	-236.192	-267.224	-341.502	-282.922
50.52	-506.274	-422.78	-581.352	-669.336	-544.936		-397.042	-385.518	-368.534	-520.598	-497.336	-433.806		-299.176	-443.304	-408.748	-502.01	-413.309		-235.93	-333.764	-236.192	-267.224	-335.748	-281.772
50.56	-506.274	-417.026	-587.106	-669.336	-544.935		-397.042	-385.518	-368.534	-526.352	-497.336	-434.956		-299.176	-443.304	-408.748	-502.01	-413.309		-235.93	-333.764	-236.192	-267.224	-335.748	-281.772
50.6	-506.274	-422.78	-581.352	-669.336	-544.936		-397.042	-385.518	-368.534	-526.352	-497.336	-434.956		-299.176	-449.058	-408.748	-502.01	-414.748		-235.93	-333.764	-236.192	-267.224	-335.748	-281.772
50.64	-506.274	-422.78	-581.352	-669.336	-544.936		-397.042	-385.518	-368.534	-526.352	-497.336	-434.956		-299.176	-449.058	-408.748	-502.01	-414.748		-235.93	-333.764	-236.192	-267.224	-335.748	-281.772
50.68	-506.274	-422.78	-581.352	-669.336	-544.936		-402.796	-385.518	-362.78	-520.598	-497.336	-433.806		-299.176	-449.058	-408.748	-502.01	-414.748		-235.93	-333.764	-236.192	-267.224	-335.748	-281.772
50.72	-506.274	-422.78	-581.352	-669.336	-544.936		-397.042	-385.518	-362.78	-520.598	-497.336	-432.655		-299.176	-449.058	-408.748	-502.01	-414.748		-235.93	-339.518	-236.192	-267.224	-335.748	-282.922
50.76	-500.52	-422.78	-581.352	-669.336	-543.497		-397.042	-385.518	-362.78	-520.598	-497.336	-432.655		-299.176	-449.058	-408.748	-502.01	-414.748		-235.93	-339.518	-236.192	-267.224	-335.748	-282.922
50.8	-535.044	-422.78	-581.352	-669.336	-552.128		-397.042	-385.518	-362.78	-526.352	-497.336	-433.806		-299.176	-449.058	-408.748	-502.01	-414.748		-235.93	-333.764	-236.192	-267.224	-335.748	-281.772
50.84	-506.274	-422.78	-581.352	-669.336	-544.936		-397.042	-385.518	-362.78	-526.352	-491.582	-432.655		-299.176	-449.058	-408.748	-502.01	-414.748		-235.93	-333.764	-236.192	-267.224	-341.502	-282.922
50.88	-500.52	-422.78	-581.352	-669.336	-543.497		-402.796	-385.518	-357.026	-526.352	-491.582	-432.655		-299.176	-449.058	-408.748	-502.01	-414.748		-235.93	-333.764	-236.192	-267.224	-335.748	-281.772
50.92	-500.52	-422.78	-581.352	-669.336	-543.497		-391.288	-379.764	-362.78	-526.352	-491.582	-430.353		-293.422	-449.058	-408.748	-502.01	-413.309		-235.93	-333.764	-236.192	-267.224	-335.748	-281.772
50.96	-500.52	-422.78	-581.352	-669.336	-543.497		-397.042	-385.518	-362.78	-526.352	-491.582	-432.655		-293.422	-449.058	-408.748	-502.01	-413.309		-235.93	-333.764	-236.192	-267.224	-335.748	-281.772
51	-500.52	-422.78	-581.352	-669.336	-543.497		-385.534	-385.518	-362.78	-526.352	-491.582	-430.353		-293.422	-449.058	-408.748	-502.01	-413.309		-235.93	-333.764	-236.192	-267.224	-335.748	-281.772
51.04	-506.274	-417.026	-581.352	-669.336	-543.497		-391.288	-385.518	-362.78	-532.106	-491.582	-432.655		-293.422	-449.058	-408.748	-502.01	-413.309		-235.93	-333.764	-236.192	-267.224	-341.502	-282.922
51.08	-500.52	-417.026	-581.352	-669.336	-542.058		-385.534	-385.518	-357.026	-526.352	-491.582	-429.202		-293.422	-449.058	-408.748	-502.01	-413.309		-235.93	-339.518	-236.192	-267.224	-329.994	-281.772
51.12	-506.274	-417.026	-581.352	-669.336	-543.497		-391.288	-385.518	-362.78	-537.86	-491.582	-433.806		-293.422	-443.304	-408.748	-502.01	-411.871		-230.176	-333.764	-236.192	-267.224	-335.748	-280.621
51.16	-506.274	-422.78	-581.352	-669.336	-544.936		-397.042	-379.764	-362.78	-526.352	-491.582	-431.504		-293.422	-443.304	-408.748	-502.01	-411.871		-230.176	-333.764	-236.192	-267.224	-335.748	-280.621
51.2	-535.044	-417.026	-581.352	-669.336	-550.689		-397.042	-385.518	-357.026	-526.352	-491.582	-431.504		-293.422	-443.304	-408.748	-502.01	-411.871		-230.176	-333.764	-236.192	-267.224	-341.502	-281.772
51.24	-535.044	-422.78	-581.352	-669.336	-552.128		-397.042	-385.518	-362.78	-537.86	-491.582	-434.956		-293.422	-443.304	-408.748	-502.01	-411.871		-230.176	-333.764	-236.192	-267.224	-335.748	-280.621
51.28	-535.044	-422.78	-581.352	-669.336	-552.128		-397.042	-385.518	-362.78	-526.352	-491.582	-432.655		-293.422	-449.058	-408.748	-502.01	-413.309		-230.176	-333.764	-236.192	-267.224	-335.748	-280.621
51.32	-506.274	-422.78	-581.352	-669.336	-544.936		-397.042	-385.518	-362.78	-532.106	-491.582	-433.806		-293.422	-449.058	-408.748	-502.01	-413.309		-230.176	-333.764	-236.192	-267.224	-341.502	-281.772
51.36	-500.52	-422.78	-581.352	-669.336	-543.497		-397.042	-385.518	-362.78	-532.106	-491.582	-433.806		-293.422	-449.058	-408.748	-502.01	-413.309		-230.176	-333.764	-236.192	-267.224	-335.748	-280.621
51.4	-500.52	-417.026	-581.352	-669.336	-542.058		-397.042	-385.518	-362.78	-532.106	-491.582	-433.806		-293.422	-449.058	-408.748	-502.01	-413.309		-230.176	-333.764	-236.192	-267.224	-335.748	-280.621
51.44	-494.766	-422.78	-581.352	-675.09	-543.497		-397.042	-385.518	-357.026	-526.352	-491.582	-431.504		-293.422	-449.058	-408.748	-502.01	-413.309		-230.176	-333.764	-236.192	-267.224	-335.748	-280.621
51.48	-494.766	-422.78	-581.352	-675.09	-543.497		-397.042	-385.518	-362.78	-526.352	-491.582	-432.655		-293.422	-449.058	-408.748	-496.256	-411.871		-230.176	-333.764	-236.192	-267.224	-335.748	-280.621
51.52	-494.766	-417.026	-581.352	-675.09	-542.058		-402.796	-379.764	-362.78	-526.352	-491.582	-432.655		-293.422	-449.058	-408.748	-502.01	-413.309		-230.176	-333.764	-236.192	-267.224	-335.748	-280.621
51.56	-494.766	-422.78	-581.352	-675.09	-543.497		-397.042	-379.764	-362.78	-526.352	-491.582	-431.504		-293.422	-449.058	-408.748	-496.256	-411.871		-230.176	-333.764	-236.192	-267.224	-341.502	-281.772
51.6	-494.766	-422.78	-581.352	-675.09	-543.497		-397.042	-379.764	-362.78	-532.106	-491.582	-432.655		-293.422	-449.058	-408.748	-496.256	-411.871		-230.176	-339.518	-236.192	-267.224	-341.502	-282.922
51.64	-494.766	-417.026	-581.352	-675.09	-542.058		-402.796	-379.764	-362.78	-526.352	-491.582	-432.655		-293.422	-449.058	-408.748	-502.01	-413.309		-230.176	-339.518	-236.192	-267.224	-335.748	-281.772
51.68	-494.766	-422.78	-581.352	-675.09	-543.497		-397.042	-385.518	-362.78	-537.86	-491.582	-434.956		-293.422	-449.058	-408.748	-496.256	-411.871		-230.176	-333.764	-236.192	-267.224	-335.748	-280.621
51.72	-494.766	-417.026	-581.352	-675.09	-542.058		-391.288	-379.764	-362.78	-526.352	-491.582	-430.353		-293.422	-449.058	-408.748	-496.256	-411.871		-230.176	-333.764	-236.192	-267.224	-341.502	-281.772
51.76	-494.766	-422.78	-581.352	-675.09	-543.497		-391.288	-374.01	-362.78	-526.352	-491.582	-429.202		-293.422	-449.058	-408.748	-496.256	-411.871		-230.176	-339.518	-236.192	-267.224	-335.748	-281.772
51.8	-494.766	-422.78	-581.352	-675.09	-543.497		-391.288	-379.764	-362.78	-532.106	-491.582	-431.504		-293.422	-443.304	-402.994	-502.01	-410.432		-235.93	-333.764	-236.192	-267.224	-335.748	-281.772
51.84	-494.766	-422.78	-581.352	-675.09	-543.497		-391.288	-385.518	-362.78	-526.352	-491.582	-431.504		-293.422	-443.304	-402.994	-496.256	-408.994		-230.176	-333.764	-236.192	-267.224	-329.994	-279.47
51.88	-500.52	-422.78	-581.352	-675.09	-544.936		-397.042	-385.518	-362.78	-526.352	-491.582	-432.655		-293.422	-437.55	-402.994	-496.256	-407.555		-235.93	-328.01	-236.192	-267.224	-341.502	-281.772
51.92	-506.274	-417.026	-581.352	-675.09	-544.935		-397.042	-385.518	-362.78	-526.352	-491.582	-432.655		-293.422	-437.55	-402.994	-496.256	-407.555		-235.93	-333.764	-236.192	-267.224	-335.748	-281.772
51.96	-500.52	-417.026	-581.352	-652.074	-537.743		-397.042	-379.764	-357.026	-526.352	-491.582	-430.353		-287.668	-437.55	-402.994	-496.256	-406.117		-230.176	-333.764	-236.192	-267.224	-341.502	-281.772
52	-500.52	-422.78	-581.352	-675.09	-544.936		-397.042	-379.764	-362.78	-537.86	-491.582	-433.806		-293.422	-443.304	-402.994	-496.256	-408.994		-230.176	-333.764	-236.192	-267.224	-335.748	-280.621
52.04	-494.766	-422.78	-581.352	-675.09	-543.497		-397.042	-379.764	-357.026	-532.106	-491.582	-431.504		-293.422	-443.304	-402.994	-496.256	-408.994		-230.176	-333.764	-236.192	-267.224	-341.502	-281.772
52.08	-494.766	-422.78	-581.352	-652.074	-537.743		-397.042	-379.764	-357.026	-526.352	-491.582	-430.353		-293.422	-443.304	-402.994	-496.256	-408.994		-230.176	-333.764	-236.192	-267.224	-335.748	-280.621
52.12	-494.766	-422.78	-581.352	-652.074	-537.743		-397.042	-385.518	-357.026	-526.352	-491.582	-431.504		-293.422	-443.304	-402.994	-502.01	-410.432		-230.176	-339.518	-236.192	-267.224	-341.502	-282.922
52.16	-500.52	-417.026	-581.352	-675.09	-543.497		-397.042	-385.518	-357.026	-526.352	-491.582	-431.504		-293.422	-443.304	-402.994	-496.256	-408.994		-230.176	-339.518	-236.192	-267.224	-335.748	-281.772
52.2	-506.274	-417.026	-581.352	-675.09	-544.935		-397.042	-385.518	-357.026	-526.352	-491.582	-431.504		-293.422	-443.304	-402.994	-502.01	-410.432		-235.93	-339.518	-236.192	-267.224	-335.748	-282.922
52.24	-500.52	-422.78	-581.352	-675.09	-544.936		-397.042	-379.764	-351.272	-526.352	-491.582	-429.202		-293.422	-443.304	-402.994	-502.01	-410.432		-230.176	-333.764	-236.192	-267.224	-335.748	-280.621
52.28	-500.52	-422.78	-581.352	-675.09	-544.936		-397.042	-379.764	-357.026	-537.86	-491.582	-432.655		-293.422	-443.304	-402.994	-502.01	-410.432		-230.176	-333.764	-236.192	-267.224	-335.748	-280.621
52.32	-500.52	-417.026	-581.352	-675.09	-543.497		-402.796	-379.764	-351.272	-526.352	-491.582	-430.353		-293.422	-443.304	-402.994	-502.01	-410.432		-224.422	-328.01	-236.192	-267.224	-329.994	-277.168
52.36	-494.766	-422.78	-581.352	-675.09	-543.497		-397.042	-379.764	-357.026	-526.352	-491.582	-430.353		-293.422	-443.304	-402.994	-502.01	-410.432		-224.422	-333.764	-236.192	-267.224	-335.748	-279.47
52.4	-500.52	-422.78	-581.352	-675.09	-544.936		-391.288	-385.518	-362.78	-526.352	-491.582	-431.504		-293.422	-443.304	-402.994	-502.01	-410.432		-224.422	-333.764	-236.192	-267.224	-335.748	-279.47
52.44	-500.52	-422.78	-581.352	-652.074	-539.182		-391.288	-379.764	-357.026	-526.352	-491.582	-429.202		-293.422	-443.304	-402.994	-502.01	-410.432		-224.422	-339.518	-236.192	-267.224	-329.994	-279.47
52.48	-500.52	-422.78	-581.352	-675.09	-544.936		-385.534	-379.764	-357.026	-526.352	-491.582	-428.052		-293.422	-443.304	-402.994	-502.01	-410.432		-230.176	-333.764	-236.192	-267.224	-335.748	-280.621
52.52	-494.766	-422.78	-581.352	-675.09	-543.497		-385.534	-379.764	-357.026	-526.352	-491.582	-428.052		-293.422	-437.55	-397.24	-502.01	-407.556		-224.422	-339.518	-236.192	-267.224	-335.748	-280.621
52.56	-489.012	-422.78	-581.352	-675.09	-542.058		-379.78	-379.764	-357.026	-526.352	-491.582	-426.901		-293.422	-437.55	-402.994	-502.01	-408.994		-224.422	-333.764	-236.192	-267.224	-335.748	-279.47
52.6	-489.012	-422.78	-581.352	-675.09	-542.058		-385.534	-379.764	-357.026	-526.352	-491.582	-428.052		-293.422	-431.796	-402.994	-502.01	-407.555		-224.422	-333.764	-230.438	-267.224	-335.748	-278.319
52.64	-489.012	-422.78	-581.352	-652.074	-536.304		-385.534	-379.764	-357.026	-526.352	-491.582	-428.052		-293.422	-431.796	-402.994	-502.01	-407.555		-224.422	-333.764	-230.438	-267.224	-335.748	-278.319
52.68	-494.766	-417.026	-581.352	-675.09	-542.058		-391.288	-379.764	-357.026	-526.352	-491.582	-429.202		-293.422	-437.55	-402.994	-502.01	-408.994		-224.422	-333.764	-230.438	-267.224	-341.502	-279.47
52.72	-489.012	-417.026	-581.352	-675.09	-540.62		-391.288	-379.764	-351.272	-532.106	-491.582	-429.202		-287.668	-437.55	-402.994	-502.01	-407.555		-224.422	-333.764	-230.438	-267.224	-335.748	-278.319
52.76	-483.258	-422.78	-581.352	-675.09	-540.62		-391.288	-385.518	-357.026	-526.352	-491.582	-430.353		-287.668	-437.55	-402.994	-502.01	-407.555		-224.422	-333.764	-230.438	-267.224	-335.748	-278.319
52.8	-483.258	-422.78	-581.352	-675.09	-540.62		-391.288	-379.764	-351.272	-526.352	-491.582	-428.052		-287.668	-437.55	-402.994	-502.01	-407.555		-230.176	-333.764	-230.438	-267.224	-335.748	-279.47
52.84	-483.258	-422.78	-581.352	-669.336	-539.181		-391.288	-385.518	-351.272	-532.106	-491.582	-430.353		-287.668	-437.55	-397.24	-502.01	-406.117		-224.422	-333.764	-230.438	-267.224	-335.748	-278.319
52.88	-483.258	-417.026	-581.352	-669.336	-537.743		-391.288	-379.764	-345.518	-532.106	-491.582	-428.052		-287.668	-437.55	-402.994	-502.01	-407.555		-224.422	-333.764	-230.438	-267.224	-335.748	-278.319
52.92	-483.258	-422.78	-581.352	-669.336	-539.181		-391.288	-379.764	-351.272	-526.352	-491.582	-428.052		-287.668	-437.55	-402.994	-502.01	-407.555		-224.422	-333.764	-230.438	-267.224	-341.502	-279.47
52.96	-483.258	-417.026	-581.352	-675.09	-539.181		-391.288	-379.764	-351.272	-526.352	-491.582	-428.052		-287.668	-437.55	-402.994	-502.01	-407.555		-224.422	-339.518	-230.438	-267.224	-335.748	-279.47
53	-483.258	-417.026	-581.352	-657.828	-534.866		-391.288	-385.518	-351.272	-526.352	-491.582	-429.202		-287.668	-437.55	-402.994	-502.01	-407.555		-224.422	-333.764	-230.438	-267.224	-335.748	-278.319
53.04	-483.258	-417.026	-581.352	-657.828	-534.866		-391.288	-379.764	-357.026	-526.352	-491.582	-429.202		-287.668	-437.55	-402.994	-502.01	-407.555		-224.422	-333.764	-230.438	-267.224	-335.748	-278.319
53.08	-483.258	-422.78	-581.352	-675.09	-540.62		-391.288	-385.518	-357.026	-526.352	-491.582	-430.353		-287.668	-437.55	-397.24	-502.01	-406.117		-224.422	-333.764	-230.438	-267.224	-335.748	-278.319
53.12	-483.258	-422.78	-581.352	-675.09	-540.62		-391.288	-385.518	-345.518	-526.352	-485.828	-426.901		-287.668	-437.55	-397.24	-502.01	-406.117		-230.176	-333.764	-230.438	-267.224	-341.502	-280.621
53.16	-489.012	-422.78	-581.352	-657.828	-537.743		-391.288	-385.518	-345.518	-526.352	-485.828	-426.901		-287.668	-437.55	-391.486	-502.01	-404.678		-224.422	-333.764	-230.438	-267.224	-335.748	-278.319
53.2	-517.782	-422.78	-581.352	-675.09	-549.251		-385.534	-379.764	-351.272	-526.352	-485.828	-425.75		-287.668	-431.796	-391.486	-502.01	-403.24		-224.422	-339.518	-230.438	-267.224	-335.748	-279.47
53.24	-483.258	-422.78	-581.352	-657.828	-536.304		-385.534	-379.764	-345.518	-526.352	-485.828	-424.599		-287.668	-431.796	-391.486	-502.01	-403.24		-224.422	-333.764	-230.438	-267.224	-324.24	-276.018
53.28	-483.258	-422.78	-581.352	-680.844	-542.058		-385.534	-379.764	-351.272	-526.352	-485.828	-425.75		-287.668	-437.55	-385.732	-502.01	-403.24		-224.422	-333.764	-230.438	-267.224	-335.748	-278.319
53.32	-483.258	-422.78	-581.352	-657.828	-536.304		-385.534	-379.764	-351.272	-526.352	-485.828	-425.75		-281.914	-437.55	-391.486	-502.01	-403.24		-230.176	-328.01	-230.438	-267.224	-335.748	-278.319
53.36	-483.258	-417.026	-581.352	-657.828	-534.866		-391.288	-379.764	-345.518	-526.352	-485.828	-425.75		-287.668	-437.55	-391.486	-502.01	-404.678		-224.422	-333.764	-230.438	-267.224	-329.994	-277.168
53.4	-483.258	-422.78	-581.352	-675.09	-540.62		-391.288	-379.764	-351.272	-526.352	-485.828	-426.901		-287.668	-437.55	-391.486	-502.01	-404.678		-224.422	-328.01	-230.438	-267.224	-324.24	-274.867
53.44	-483.258	-417.026	-581.352	-657.828	-534.866		-391.288	-379.764	-351.272	-526.352	-485.828	-426.901		-287.668	-437.55	-385.732	-502.01	-403.24		-224.422	-333.764	-230.438	-267.224	-329.994	-277.168
53.48	-483.258	-417.026	-581.352	-657.828	-534.866		-391.288	-379.764	-351.272	-526.352	-485.828	-426.901		-287.668	-437.55	-391.486	-502.01	-404.678		-224.422	-333.764	-230.438	-267.224	-335.748	-278.319
53.52	-483.258	-417.026	-581.352	-657.828	-534.866		-391.288	-379.764	-351.272	-526.352	-485.828	-426.901		-287.668	-437.55	-391.486	-502.01	-404.678		-224.422	-333.764	-230.438	-267.224	-335.748	-278.319
53.56	-483.258	-422.78	-581.352	-657.828	-536.304		-391.288	-379.764	-351.272	-526.352	-485.828	-426.901		-287.668	-437.55	-391.486	-502.01	-404.678		-224.422	-328.01	-230.438	-267.224	-341.502	-278.319
53.6	-483.258	-422.78	-581.352	-657.828	-536.304		-391.288	-379.764	-351.272	-526.352	-485.828	-426.901		-287.668	-437.55	-391.486	-502.01	-404.678		-224.422	-333.764	-230.438	-267.224	-335.748	-278.319
53.64	-483.258	-417.026	-581.352	-675.09	-539.181		-391.288	-379.764	-351.272	-526.352	-485.828	-426.901		-281.914	-437.55	-391.486	-502.01	-403.24		-224.422	-339.518	-230.438	-267.224	-341.502	-280.621
53.68	-483.258	-417.026	-581.352	-675.09	-539.181		-391.288	-379.764	-351.272	-526.352	-485.828	-426.901		-287.668	-437.55	-391.486	-502.01	-404.678		-224.422	-333.764	-230.438	-267.224	-335.748	-278.319
53.72	-483.258	-417.026	-581.352	-675.09	-539.181		-391.288	-379.764	-351.272	-526.352	-485.828	-426.901		-287.668	-437.55	-391.486	-502.01	-404.678		-224.422	-333.764	-230.438	-267.224	-335.748	-278.319
53.76	-477.504	-422.78	-581.352	-657.828	-534.866		-391.288	-379.764	-351.272	-526.352	-485.828	-426.901		-287.668	-437.55	-385.732	-502.01	-403.24		-224.422	-328.01	-230.438	-267.224	-341.502	-278.319
53.8	-477.504	-417.026	-581.352	-657.828	-533.427		-391.288	-379.764	-351.272	-526.352	-485.828	-426.901		-287.668	-431.796	-391.486	-502.01	-403.24		-224.422	-333.764	-230.438	-267.224	-335.748	-278.319
53.84	-477.504	-417.026	-581.352	-657.828	-533.427		-391.288	-379.764	-351.272	-526.352	-485.828	-426.901		-281.914	-431.796	-391.486	-502.01	-401.802		-224.422	-333.764	-230.438	-267.224	-341.502	-279.47
53.88	-477.504	-422.78	-575.598	-675.09	-537.743		-385.534	-379.764	-351.272	-526.352	-485.828	-425.75		-287.668	-431.796	-385.732	-502.01	-401.802		-224.422	-339.518	-230.438	-267.224	-341.502	-280.621
53.92	-477.504	-422.78	-575.598	-657.828	-533.427		-385.534	-379.764	-351.272	-526.352	-485.828	-425.75		-281.914	-431.796	-385.732	-502.01	-400.363		-224.422	-333.764	-230.438	-267.224	-335.748	-278.319
53.96	-477.504	-417.026	-575.598	-657.828	-531.989		-379.78	-379.764	-351.272	-526.352	-485.828	-424.599		-287.668	-431.796	-385.732	-502.01	-401.802		-224.422	-333.764	-230.438	-267.224	-324.24	-276.018
54	-477.504	-422.78	-575.598	-657.828	-533.427		-385.534	-379.764	-345.518	-526.352	-485.828	-424.599		-287.668	-431.796	-385.732	-502.01	-401.802		-224.422	-339.518	-230.438	-267.224	-341.502	-280.621
54.04	-477.504	-422.78	-575.598	-675.09	-537.743		-385.534	-379.764	-345.518	-526.352	-485.828	-424.599		-287.668	-431.796	-391.486	-502.01	-403.24		-224.422	-339.518	-230.438	-267.224	-335.748	-279.47
54.08	-477.504	-422.78	-575.598	-675.09	-537.743		-391.288	-379.764	-351.272	-526.352	-485.828	-426.901		-287.668	-431.796	-385.732	-502.01	-401.802		-224.422	-339.518	-230.438	-267.224	-329.994	-278.319
54.12	-477.504	-422.78	-575.598	-657.828	-533.427		-391.288	-379.764	-345.518	-526.352	-485.828	-425.75		-287.668	-431.796	-391.486	-502.01	-403.24		-224.422	-339.518	-230.438	-267.224	-335.748	-279.47
54.16	-477.504	-422.78	-575.598	-657.828	-533.427		-391.288	-379.764	-351.272	-526.352	-485.828	-426.901		-281.914	-431.796	-391.486	-502.01	-401.802		-224.422	-339.518	-230.438	-267.224	-329.994	-278.319
54.2	-477.504	-417.026	-575.598	-675.09	-536.304		-391.288	-379.764	-351.272	-526.352	-485.828	-426.901		-287.668	-431.796	-391.486	-502.01	-403.24		-224.422	-339.518	-230.438	-267.224	-335.748	-279.47
54.24	-477.504	-422.78	-575.598	-657.828	-533.427		-391.288	-379.764	-351.272	-526.352	-485.828	-426.901		-287.668	-431.796	-385.732	-502.01	-401.802		-224.422	-333.764	-230.438	-267.224	-335.748	-278.319
54.28	-477.504	-417.026	-575.598	-657.828	-531.989		-397.042	-379.764	-345.518	-526.352	-485.828	-426.901		-287.668	-431.796	-385.732	-507.764	-403.24		-230.176	-333.764	-230.438	-267.224	-335.748	-279.47
54.32	-483.258	-417.026	-575.598	-657.828	-533.427		-391.288	-379.764	-345.518	-526.352	-485.828	-425.75		-281.914	-431.796	-391.486	-507.764	-403.24		-224.422	-333.764	-230.438	-267.224	-335.748	-278.319
54.36	-483.258	-422.78	-575.598	-657.828	-534.866		-391.288	-379.764	-351.272	-526.352	-485.828	-426.901		-281.914	-431.796	-391.486	-507.764	-403.24		-224.422	-333.764	-230.438	-267.224	-335.748	-278.319
54.4	-477.504	-422.78	-575.598	-657.828	-533.427		-391.288	-379.764	-345.518	-526.352	-485.828	-425.75		-287.668	-431.796	-385.732	-507.764	-403.24		-224.422	-339.518	-230.438	-267.224	-335.748	-279.47
54.44	-471.75	-422.78	-575.598	-657.828	-531.989		-397.042	-379.764	-345.518	-526.352	-485.828	-426.901		-287.668	-431.796	-379.978	-507.764	-401.802		-224.422	-339.518	-230.438	-267.224	-335.748	-279.47
54.48	-471.75	-422.78	-575.598	-675.09	-536.304		-391.288	-379.764	-351.272	-526.352	-485.828	-426.901		-281.914	-431.796	-385.732	-507.764	-401.801		-224.422	-333.764	-230.438	-267.224	-324.24	-276.018
54.52	-471.75	-417.026	-575.598	-675.09	-534.866		-397.042	-379.764	-351.272	-526.352	-485.828	-428.052		-287.668	-431.796	-379.978	-507.764	-401.802		-224.422	-333.764	-230.438	-267.224	-335.748	-278.319
54.56	-471.75	-417.026	-575.598	-657.828	-530.55		-391.288	-379.764	-351.272	-526.352	-485.828	-426.901		-281.914	-431.796	-379.978	-507.764	-400.363		-224.422	-345.272	-230.438	-267.224	-335.748	-280.621
54.6	-471.75	-422.78	-575.598	-675.09	-536.304		-385.534	-379.764	-345.518	-526.352	-485.828	-424.599		-287.668	-431.796	-379.978	-507.764	-401.802		-224.422	-339.518	-230.438	-267.224	-335.748	-279.47
54.64	-471.75	-417.026	-575.598	-657.828	-530.55		-391.288	-379.764	-351.272	-526.352	-485.828	-426.901		-281.914	-431.796	-385.732	-507.764	-401.801		-224.422	-333.764	-230.438	-267.224	-335.748	-278.319
54.68	-471.75	-411.272	-575.598	-657.828	-529.112		-391.288	-379.764	-345.518	-526.352	-485.828	-425.75		-281.914	-431.796	-385.732	-507.764	-401.801		-224.422	-339.518	-230.438	-267.224	-335.748	-279.47
54.72	-471.75	-411.272	-575.598	-657.828	-529.112		-391.288	-379.764	-339.764	-526.352	-485.828	-424.599		-287.668	-431.796	-379.978	-507.764	-401.802		-224.422	-339.518	-230.438	-267.224	-335.748	-279.47
54.76	-471.75	-411.272	-575.598	-675.09	-533.427		-391.288	-379.764	-345.518	-526.352	-485.828	-425.75		-287.668	-431.796	-379.978	-507.764	-401.802		-224.422	-339.518	-230.438	-261.47	-335.748	-278.319
54.8	-471.75	-411.272	-575.598	-657.828	-529.112		-391.288	-379.764	-339.764	-526.352	-485.828	-424.599		-287.668	-431.796	-385.732	-507.764	-403.24		-224.422	-339.518	-230.438	-261.47	-335.748	-278.319
54.84	-465.996	-411.272	-575.598	-657.828	-527.673		-397.042	-379.764	-339.764	-526.352	-485.828	-425.75		-287.668	-431.796	-379.978	-507.764	-401.802		-224.422	-339.518	-230.438	-261.47	-335.748	-278.319
54.88	-465.996	-411.272	-575.598	-657.828	-527.673		-397.042	-379.764	-345.518	-526.352	-485.828	-426.901		-281.914	-431.796	-379.978	-507.764	-400.363		-224.422	-333.764	-230.438	-261.47	-324.24	-274.867
54.92	-465.996	-417.026	-575.598	-669.336	-531.989		-397.042	-379.764	-345.518	-526.352	-485.828	-426.901		-287.668	-431.796	-379.978	-507.764	-401.802		-224.422	-339.518	-230.438	-261.47	-335.748	-278.319
54.96	-465.996	-411.272	-575.598	-657.828	-527.673		-397.042	-379.764	-339.764	-526.352	-485.828	-425.75		-287.668	-431.796	-379.978	-507.764	-401.802		-224.422	-333.764	-230.438	-261.47	-324.24	-274.867
55	-465.996	-411.272	-575.598	-657.828	-527.673		-391.288	-379.764	-345.518	-526.352	-485.828	-425.75		-287.668	-431.796	-385.732	-507.764	-403.24		-224.422	-333.764	-230.438	-261.47	-335.748	-277.168
55.04	-465.996	-417.026	-575.598	-675.09	-533.427		-397.042	-379.764	-345.518	-526.352	-485.828	-426.901		-287.668	-431.796	-379.978	-507.764	-401.802		-224.422	-333.764	-230.438	-261.47	-335.748	-277.168
55.08	-465.996	-411.272	-575.598	-657.828	-527.673		-391.288	-379.764	-339.764	-526.352	-485.828	-424.599		-281.914	-431.796	-379.978	-507.764	-400.363		-224.422	-333.764	-230.438	-261.47	-335.748	-277.168
55.12	-471.75	-411.272	-575.598	-657.828	-529.112		-391.288	-379.764	-345.518	-526.352	-485.828	-425.75		-281.914	-431.796	-379.978	-507.764	-400.363		-224.422	-339.518	-230.438	-261.47	-335.748	-278.319
55.16	-471.75	-411.272	-575.598	-657.828	-529.112		-391.288	-379.764	-339.764	-526.352	-485.828	-424.599		-281.914	-431.796	-379.978	-507.764	-400.363		-224.422	-345.272	-230.438	-261.47	-324.24	-277.168
55.2	-465.996	-411.272	-569.844	-657.828	-526.235		-385.534	-379.764	-345.518	-532.106	-485.828	-425.75		-281.914	-431.796	-385.732	-507.764	-401.801		-224.422	-333.764	-230.438	-261.47	-335.748	-277.168
55.24	-460.242	-417.026	-569.844	-657.828	-526.235		-385.534	-379.764	-345.518	-526.352	-485.828	-424.599		-287.668	-431.796	-379.978	-507.764	-401.802		-224.422	-339.518	-230.438	-261.47	-335.748	-278.319
55.28	-460.242	-411.272	-569.844	-657.828	-524.796		-379.78	-379.764	-339.764	-526.352	-485.828	-422.298		-281.914	-426.042	-385.732	-507.764	-400.363		-224.422	-333.764	-230.438	-261.47	-335.748	-277.168
55.32	-460.242	-411.272	-569.844	-652.074	-523.358		-379.78	-379.764	-345.518	-526.352	-485.828	-423.448		-281.914	-426.042	-379.978	-507.764	-398.924		-224.422	-333.764	-230.438	-261.47	-329.994	-276.018
55.36	-460.242	-411.272	-569.844	-669.336	-527.673		-374.026	-379.764	-339.764	-526.352	-485.828	-421.147		-281.914	-426.042	-385.732	-507.764	-400.363		-224.422	-333.764	-230.438	-261.47	-329.994	-276.018
55.4	-460.242	-411.272	-569.844	-652.074	-523.358		-379.78	-379.764	-345.518	-526.352	-485.828	-423.448		-281.914	-426.042	-379.978	-507.764	-398.924		-224.422	-333.764	-230.438	-261.47	-335.748	-277.168
55.44	-460.242	-411.272	-569.844	-657.828	-524.796		-379.78	-379.764	-345.518	-526.352	-485.828	-423.448		-281.914	-426.042	-379.978	-507.764	-398.924		-224.422	-333.764	-230.438	-261.47	-341.502	-278.319
55.48	-460.242	-417.026	-569.844	-657.828	-526.235		-385.534	-379.764	-339.764	-526.352	-485.828	-423.448		-281.914	-426.042	-379.978	-507.764	-398.924		-224.422	-339.518	-224.684	-261.47	-329.994	-276.018
55.52	-460.242	-417.026	-569.844	-657.828	-526.235		-385.534	-379.764	-339.764	-526.352	-485.828	-423.448		-281.914	-426.042	-379.978	-507.764	-398.924		-230.176	-339.518	-224.684	-261.47	-324.24	-276.018
55.56	-460.242	-417.026	-569.844	-657.828	-526.235		-385.534	-379.764	-345.518	-526.352	-485.828	-424.599		-281.914	-426.042	-379.978	-507.764	-398.924		-224.422	-333.764	-230.438	-255.716	-324.24	-273.716
55.6	-460.242	-411.272	-569.844	-652.074	-523.358		-391.288	-379.764	-339.764	-526.352	-485.828	-424.599		-281.914	-431.796	-379.978	-507.764	-400.363		-224.422	-339.518	-230.438	-255.716	-329.994	-276.018
55.64	-454.488	-411.272	-569.844	-657.828	-523.358		-385.534	-379.764	-345.518	-526.352	-485.828	-424.599		-281.914	-431.796	-379.978	-507.764	-400.363		-224.422	-333.764	-224.684	-255.716	-329.994	-273.716
55.68	-454.488	-411.272	-569.844	-657.828	-523.358		-385.534	-379.764	-339.764	-526.352	-485.828	-423.448		-287.668	-437.55	-379.978	-507.764	-403.24		-224.422	-333.764	-224.684	-255.716	-335.748	-274.867
55.72	-454.488	-411.272	-569.844	-652.074	-521.919		-385.534	-379.764	-339.764	-526.352	-485.828	-423.448		-281.914	-437.55	-379.978	-507.764	-401.802		-224.422	-333.764	-224.684	-255.716	-335.748	-274.867
55.76	-454.488	-417.026	-569.844	-669.336	-527.673		-385.534	-379.764	-339.764	-526.352	-485.828	-423.448		-281.914	-437.55	-379.978	-507.764	-401.802		-224.422	-333.764	-230.438	-255.716	-335.748	-276.018
55.8	-454.488	-411.272	-569.844	-669.336	-526.235		-385.534	-379.764	-345.518	-526.352	-485.828	-424.599		-281.914	-437.55	-374.224	-507.764	-400.363		-224.422	-333.764	-230.438	-255.716	-335.748	-276.018
55.84	-454.488	-411.272	-569.844	-669.336	-526.235		-385.534	-379.764	-345.518	-532.106	-485.828	-425.75		-281.914	-437.55	-374.224	-507.764	-400.363		-224.422	-333.764	-230.438	-255.716	-335.748	-276.018
55.88	-454.488	-417.026	-569.844	-652.074	-523.358		-385.534	-379.764	-339.764	-526.352	-485.828	-423.448		-281.914	-437.55	-374.224	-507.764	-400.363		-224.422	-333.764	-230.438	-255.716	-335.748	-276.018
55.92	-454.488	-411.272	-569.844	-669.336	-526.235		-385.534	-379.764	-339.764	-526.352	-485.828	-423.448		-281.914	-437.55	-374.224	-507.764	-400.363		-224.422	-339.518	-230.438	-255.716	-335.748	-277.168
55.96	-454.488	-411.272	-569.844	-652.074	-521.919		-385.534	-379.764	-345.518	-526.352	-485.828	-424.599		-281.914	-437.55	-374.224	-507.764	-400.363		-224.422	-339.518	-230.438	-255.716	-329.994	-276.018
56	-454.488	-417.026	-569.844	-657.828	-524.796		-379.78	-379.764	-339.764	-526.352	-485.828	-422.298		-281.914	-437.55	-374.224	-507.764	-400.363		-224.422	-333.764	-230.438	-255.716	-335.748	-276.018
56.04	-454.488	-411.272	-569.844	-652.074	-521.919		-379.78	-379.764	-339.764	-526.352	-485.828	-422.298		-281.914	-437.55	-374.224	-507.764	-400.363		-224.422	-345.272	-230.438	-255.716	-329.994	-277.168
56.08	-454.488	-411.272	-564.09	-652.074	-520.481		-391.288	-379.764	-334.01	-526.352	-485.828	-423.448		-281.914	-437.55	-374.224	-507.764	-400.363		-224.422	-333.764	-230.438	-255.716	-335.748	-276.018
56.12	-454.488	-417.026	-569.844	-652.074	-523.358		-385.534	-379.764	-334.01	-526.352	-485.828	-422.298		-281.914	-437.55	-374.224	-507.764	-400.363		-224.422	-333.764	-230.438	-255.716	-341.502	-277.168
56.16	-454.488	-417.026	-569.844	-652.074	-523.358		-385.534	-379.764	-334.01	-532.106	-485.828	-423.448		-281.914	-437.55	-379.978	-507.764	-401.801		-224.422	-333.764	-230.438	-255.716	-335.748	-276.018
56.2	-454.488	-417.026	-558.336	-652.074	-520.481		-385.534	-379.764	-334.01	-526.352	-485.828	-422.298		-281.914	-437.55	-374.224	-507.764	-400.363		-224.422	-339.518	-230.438	-255.716	-335.748	-277.168
56.24	-454.488	-411.272	-564.09	-657.828	-521.919		-385.534	-379.764	-339.764	-526.352	-485.828	-423.448		-281.914	-437.55	-374.224	-507.764	-400.363		-224.422	-333.764	-230.438	-249.962	-335.748	-274.867
56.28	-454.488	-411.272	-558.336	-663.582	-521.919		-385.534	-379.764	-334.01	-526.352	-485.828	-422.298		-281.914	-437.55	-374.224	-507.764	-400.363		-224.422	-333.764	-230.438	-249.962	-335.748	-274.867
56.32	-454.488	-411.272	-558.336	-657.828	-520.481		-385.534	-379.764	-339.764	-526.352	-485.828	-423.448		-287.668	-437.55	-374.224	-507.764	-401.802		-224.422	-333.764	-230.438	-249.962	-335.748	-274.867
56.36	-454.488	-417.026	-558.336	-663.582	-523.358		-385.534	-379.764	-334.01	-526.352	-485.828	-422.298		-281.914	-437.55	-374.224	-507.764	-400.363		-224.422	-339.518	-230.438	-249.962	-335.748	-276.018
56.4	-454.488	-417.026	-558.336	-657.828	-521.919		-385.534	-379.764	-339.764	-526.352	-485.828	-423.448		-281.914	-437.55	-374.224	-507.764	-400.363		-224.422	-333.764	-230.438	-249.962	-329.994	-273.716
56.44	-454.488	-411.272	-558.336	-657.828	-520.481		-385.534	-379.764	-334.01	-526.352	-485.828	-422.298		-281.914	-437.55	-374.224	-507.764	-400.363		-224.422	-339.518	-230.438	-249.962	-341.502	-277.168
56.48	-454.488	-411.272	-558.336	-657.828	-520.481		-385.534	-379.764	-339.764	-526.352	-485.828	-423.448		-281.914	-437.55	-374.224	-507.764	-400.363		-224.422	-333.764	-230.438	-249.962	-341.502	-276.018
56.52	-454.488	-417.026	-564.09	-657.828	-523.358		-385.534	-379.764	-334.01	-526.352	-485.828	-422.298		-281.914	-437.55	-374.224	-507.764	-400.363		-224.422	-333.764	-230.438	-249.962	-335.748	-274.867
56.56	-454.488	-411.272	-558.336	-657.828	-520.481		-385.534	-379.764	-339.764	-526.352	-485.828	-423.448		-281.914	-437.55	-374.224	-507.764	-400.363		-224.422	-333.764	-230.438	-249.962	-335.748	-274.867
56.6	-454.488	-411.272	-558.336	-657.828	-520.481		-379.78	-379.764	-334.01	-526.352	-485.828	-421.147		-281.914	-437.55	-374.224	-507.764	-400.363		-224.422	-333.764	-230.438	-249.962	-341.502	-276.018
56.64	-454.488	-411.272	-558.336	-657.828	-520.481		-379.78	-379.764	-339.764	-526.352	-485.828	-422.298		-281.914	-437.55	-374.224	-507.764	-400.363		-224.422	-333.764	-224.684	-249.962	-335.748	-273.716
56.68	-454.488	-417.026	-564.09	-663.582	-524.796		-379.78	-379.764	-328.256	-526.352	-485.828	-419.996		-281.914	-431.796	-374.224	-507.764	-398.925		-224.422	-333.764	-224.684	-249.962	-335.748	-273.716
56.72	-454.488	-411.272	-558.336	-657.828	-520.481		-379.78	-379.764	-334.01	-526.352	-485.828	-421.147		-281.914	-431.796	-374.224	-507.764	-398.925		-224.422	-339.518	-230.438	-249.962	-335.748	-276.018
56.76	-454.488	-411.272	-558.336	-657.828	-520.481		-379.78	-379.764	-334.01	-526.352	-485.828	-421.147		-287.668	-437.55	-374.224	-513.518	-403.24		-224.422	-339.518	-230.438	-249.962	-335.748	-276.018
56.8	-454.488	-411.272	-558.336	-663.582	-521.919		-379.78	-379.764	-339.764	-526.352	-485.828	-422.298		-287.668	-437.55	-374.224	-513.518	-403.24		-224.422	-333.764	-230.438	-249.962	-335.748	-274.867
56.84	-454.488	-411.272	-558.336	-657.828	-520.481		-379.78	-379.764	-334.01	-526.352	-485.828	-421.147		-287.668	-437.55	-374.224	-513.518	-403.24		-224.422	-333.764	-230.438	-249.962	-335.748	-274.867
56.88	-454.488	-417.026	-558.336	-657.828	-521.919		-379.78	-379.764	-334.01	-526.352	-485.828	-421.147		-287.668	-437.55	-374.224	-513.518	-403.24		-224.422	-333.764	-230.438	-249.962	-341.502	-276.018
56.92	-454.488	-417.026	-558.336	-657.828	-521.919		-379.78	-379.764	-334.01	-532.106	-485.828	-422.298		-287.668	-437.55	-374.224	-513.518	-403.24		-224.422	-333.764	-230.438	-249.962	-341.502	-276.018
56.96	-454.488	-411.272	-558.336	-657.828	-520.481		-379.78	-379.764	-334.01	-526.352	-485.828	-421.147		-287.668	-437.55	-374.224	-513.518	-403.24		-224.422	-333.764	-230.438	-249.962	-335.748	-274.867
57	-454.488	-411.272	-552.582	-657.828	-519.042		-379.78	-379.764	-334.01	-526.352	-485.828	-421.147		-287.668	-437.55	-374.224	-513.518	-403.24		-224.422	-339.518	-230.438	-249.962	-341.502	-277.168
57.04	-454.488	-417.026	-552.582	-657.828	-520.481		-379.78	-379.764	-334.01	-526.352	-485.828	-421.147		-287.668	-437.55	-374.224	-513.518	-403.24		-224.422	-333.764	-230.438	-249.962	-335.748	-274.867
57.08	-454.488	-411.272	-552.582	-657.828	-519.042		-379.78	-379.764	-334.01	-526.352	-485.828	-421.147		-287.668	-437.55	-368.47	-513.518	-401.801		-224.422	-333.764	-230.438	-249.962	-341.502	-276.018
57.12	-460.242	-417.026	-552.582	-657.828	-521.919		-379.78	-379.764	-339.764	-526.352	-485.828	-422.298		-287.668	-437.55	-368.47	-513.518	-401.801		-224.422	-333.764	-230.438	-249.962	-341.502	-276.018
57.16	-460.242	-417.026	-552.582	-657.828	-521.919		-379.78	-379.764	-334.01	-526.352	-485.828	-421.147		-287.668	-437.55	-368.47	-513.518	-401.801		-224.422	-339.518	-230.438	-249.962	-341.502	-277.168
57.2	-460.242	-411.272	-552.582	-657.828	-520.481		-379.78	-379.764	-334.01	-526.352	-485.828	-421.147		-287.668	-437.55	-368.47	-513.518	-401.801		-224.422	-333.764	-230.438	-249.962	-335.748	-274.867
57.24	-454.488	-411.272	-552.582	-657.828	-519.042		-379.78	-379.764	-328.256	-526.352	-485.828	-419.996		-287.668	-437.55	-368.47	-513.518	-401.801		-224.422	-333.764	-230.438	-249.962	-335.748	-274.867
57.28	-454.488	-417.026	-552.582	-657.828	-520.481		-379.78	-379.764	-322.502	-526.352	-485.828	-418.845		-287.668	-437.55	-368.47	-513.518	-401.801		-224.422	-339.518	-230.438	-249.962	-341.502	-277.168
57.32	-448.734	-411.272	-552.582	-657.828	-517.604		-379.78	-379.764	-334.01	-526.352	-485.828	-421.147		-287.668	-437.55	-368.47	-513.518	-401.801		-224.422	-339.518	-230.438	-249.962	-335.748	-276.018
57.36	-448.734	-411.272	-552.582	-657.828	-517.604		-379.78	-379.764	-328.256	-526.352	-485.828	-419.996		-287.668	-437.55	-368.47	-513.518	-401.801		-224.422	-339.518	-230.438	-249.962	-341.502	-277.168
57.4	-448.734	-411.272	-552.582	-663.582	-519.042		-379.78	-379.764	-328.256	-526.352	-485.828	-419.996		-287.668	-437.55	-368.47	-513.518	-401.801		-224.422	-339.518	-230.438	-249.962	-335.748	-276.018
57.44	-448.734	-417.026	-552.582	-657.828	-519.042		-379.78	-379.764	-328.256	-526.352	-485.828	-419.996		-287.668	-437.55	-368.47	-513.518	-401.801		-224.422	-333.764	-230.438	-249.962	-341.502	-276.018
57.48	-448.734	-411.272	-552.582	-657.828	-517.604		-379.78	-379.764	-334.01	-526.352	-485.828	-421.147		-287.668	-437.55	-368.47	-507.764	-400.363		-224.422	-339.518	-230.438	-249.962	-341.502	-277.168
57.52	-448.734	-411.272	-552.582	-663.582	-519.042		-379.78	-379.764	-334.01	-526.352	-485.828	-421.147		-287.668	-437.55	-368.47	-513.518	-401.801		-224.422	-339.518	-230.438	-249.962	-341.502	-277.168
57.56	-448.734	-417.026	-552.582	-663.582	-520.481		-379.78	-379.764	-328.256	-526.352	-485.828	-419.996		-287.668	-437.55	-368.47	-513.518	-401.801		-224.422	-333.764	-230.438	-249.962	-341.502	-276.018
57.6	-448.734	-411.272	-552.582	-657.828	-517.604		-374.026	-379.764	-328.256	-526.352	-485.828	-418.845		-287.668	-437.55	-368.47	-513.518	-401.801		-224.422	-339.518	-230.438	-249.962	-335.748	-276.018
57.64	-448.734	-417.026	-552.582	-657.828	-519.042		-374.026	-379.764	-334.01	-526.352	-485.828	-419.996		-287.668	-437.55	-368.47	-513.518	-401.801		-224.422	-339.518	-230.438	-249.962	-335.748	-276.018
57.68	-448.734	-411.272	-552.582	-657.828	-517.604		-379.78	-379.764	-328.256	-526.352	-485.828	-419.996		-287.668	-437.55	-368.47	-513.518	-401.801		-224.422	-333.764	-230.438	-249.962	-341.502	-276.018
57.72	-448.734	-411.272	-552.582	-657.828	-517.604		-379.78	-379.764	-328.256	-526.352	-485.828	-419.996		-287.668	-437.55	-368.47	-513.518	-401.801		-224.422	-339.518	-230.438	-249.962	-335.748	-276.018
57.76	-448.734	-411.272	-552.582	-663.582	-519.042		-379.78	-379.764	-322.502	-526.352	-485.828	-418.845		-287.668	-437.55	-368.47	-507.764	-400.363		-224.422	-333.764	-230.438	-249.962	-335.748	-274.867
57.8	-448.734	-411.272	-552.582	-657.828	-517.604		-379.78	-379.764	-328.256	-520.598	-485.828	-418.845		-287.668	-437.55	-362.716	-513.518	-400.363		-224.422	-345.272	-230.438	-249.962	-341.502	-278.319
57.84	-442.98	-411.272	-552.582	-657.828	-516.165		-379.78	-379.764	-328.256	-520.598	-485.828	-418.845		-287.668	-437.55	-362.716	-507.764	-398.925		-224.422	-333.764	-230.438	-249.962	-341.502	-276.018
57.88	-442.98	-417.026	-546.828	-657.828	-516.165		-379.78	-379.764	-328.256	-520.598	-485.828	-418.845		-287.668	-437.55	-362.716	-507.764	-398.925		-224.422	-333.764	-230.438	-249.962	-341.502	-276.018
57.92	-442.98	-411.272	-546.828	-657.828	-514.727		-379.78	-379.764	-328.256	-520.598	-485.828	-418.845		-287.668	-437.55	-362.716	-513.518	-400.363		-224.422	-339.518	-230.438	-249.962	-335.748	-276.018
57.96	-442.98	-417.026	-546.828	-657.828	-516.165		-379.78	-379.764	-328.256	-520.598	-485.828	-418.845		-287.668	-437.55	-362.716	-507.764	-398.925		-224.422	-333.764	-230.438	-249.962	-335.748	-274.867
58	-442.98	-411.272	-546.828	-657.828	-514.727		-379.78	-379.764	-334.01	-520.598	-485.828	-419.996		-287.668	-431.796	-362.716	-507.764	-397.486		-224.422	-333.764	-230.438	-249.962	-341.502	-276.018
58.04	-442.98	-417.026	-546.828	-657.828	-516.165		-379.78	-379.764	-334.01	-520.598	-485.828	-419.996		-287.668	-431.796	-362.716	-507.764	-397.486		-224.422	-339.518	-230.438	-249.962	-341.502	-277.168
58.08	-442.98	-405.518	-546.828	-657.828	-513.288		-379.78	-379.764	-328.256	-520.598	-485.828	-418.845		-287.668	-437.55	-362.716	-507.764	-398.925		-224.422	-333.764	-230.438	-249.962	-335.748	-274.867
58.12	-442.98	-405.518	-546.828	-657.828	-513.288		-379.78	-379.764	-328.256	-520.598	-485.828	-418.845		-287.668	-437.55	-362.716	-507.764	-398.925		-224.422	-333.764	-230.438	-249.962	-335.748	-274.867
58.16	-442.98	-405.518	-546.828	-657.828	-513.288		-379.78	-379.764	-328.256	-520.598	-485.828	-418.845		-287.668	-437.55	-362.716	-507.764	-398.925		-224.422	-339.518	-230.438	-249.962	-335.748	-276.018
58.2	-442.98	-405.518	-546.828	-657.828	-513.288		-379.78	-379.764	-334.01	-520.598	-485.828	-419.996		-287.668	-437.55	-362.716	-507.764	-398.925		-224.422	-333.764	-230.438	-249.962	-335.748	-274.867
58.24	-442.98	-405.518	-546.828	-657.828	-513.288		-379.78	-379.764	-334.01	-520.598	-485.828	-419.996		-287.668	-437.55	-362.716	-507.764	-398.925		-224.422	-333.764	-230.438	-249.962	-341.502	-276.018
58.28	-442.98	-411.272	-546.828	-657.828	-514.727		-379.78	-379.764	-334.01	-526.352	-485.828	-421.147		-287.668	-437.55	-362.716	-507.764	-398.925		-224.422	-333.764	-230.438	-249.962	-341.502	-276.018
58.32	-442.98	-411.272	-546.828	-657.828	-514.727		-379.78	-379.764	-328.256	-520.598	-485.828	-418.845		-287.668	-437.55	-362.716	-507.764	-398.925		-224.422	-339.518	-230.438	-249.962	-341.502	-277.168
58.36	-442.98	-405.518	-546.828	-657.828	-513.288		-379.78	-379.764	-334.01	-520.598	-485.828	-419.996		-287.668	-437.55	-362.716	-507.764	-398.925		-224.422	-339.518	-230.438	-249.962	-341.502	-277.168
58.4	-442.98	-405.518	-546.828	-657.828	-513.288		-379.78	-379.764	-334.01	-520.598	-485.828	-419.996		-287.668	-437.55	-362.716	-507.764	-398.925		-224.422	-333.764	-230.438	-249.962	-335.748	-274.867
58.44	-442.98	-405.518	-546.828	-657.828	-513.288		-379.78	-379.764	-328.256	-520.598	-485.828	-418.845		-287.668	-437.55	-362.716	-507.764	-398.925		-224.422	-333.764	-230.438	-249.962	-341.502	-276.018
58.48	-442.98	-399.764	-546.828	-657.828	-511.85		-379.78	-379.764	-322.502	-520.598	-485.828	-417.694		-287.668	-437.55	-362.716	-507.764	-398.925		-224.422	-339.518	-230.438	-249.962	-341.502	-277.168
58.52	-442.98	-405.518	-546.828	-657.828	-513.288		-379.78	-379.764	-328.256	-520.598	-485.828	-418.845		-287.668	-437.55	-362.716	-507.764	-398.925		-224.422	-333.764	-230.438	-249.962	-335.748	-274.867
58.56	-442.98	-405.518	-546.828	-657.828	-513.288		-379.78	-379.764	-322.502	-520.598	-485.828	-417.694		-287.668	-443.304	-362.716	-507.764	-400.363		-224.422	-339.518	-230.438	-249.962	-341.502	-277.168
58.6	-442.98	-405.518	-546.828	-657.828	-513.288		-379.78	-374.01	-328.256	-514.844	-485.828	-416.544		-287.668	-443.304	-362.716	-507.764	-400.363		-224.422	-333.764	-230.438	-249.962	-341.502	-276.018
58.64	-442.98	-405.518	-546.828	-657.828	-513.288		-379.78	-374.01	-322.502	-514.844	-485.828	-415.393		-287.668	-443.304	-362.716	-507.764	-400.363		-224.422	-333.764	-230.438	-249.962	-335.748	-274.867
58.68	-442.98	-411.272	-541.074	-663.582	-514.727		-379.78	-374.01	-322.502	-514.844	-485.828	-415.393		-287.668	-443.304	-362.716	-507.764	-400.363		-224.422	-333.764	-230.438	-249.962	-335.748	-274.867
58.72	-442.98	-405.518	-541.074	-657.828	-511.85		-379.78	-374.01	-322.502	-514.844	-485.828	-415.393		-287.668	-443.304	-362.716	-507.764	-400.363		-230.176	-333.764	-230.438	-249.962	-341.502	-277.168
58.76	-442.98	-405.518	-541.074	-657.828	-511.85		-379.78	-374.01	-322.502	-514.844	-485.828	-415.393		-287.668	-443.304	-362.716	-507.764	-400.363		-224.422	-339.518	-230.438	-249.962	-341.502	-277.168
58.8	-442.98	-405.518	-541.074	-657.828	-511.85		-379.78	-374.01	-322.502	-514.844	-485.828	-415.393		-287.668	-443.304	-362.716	-507.764	-400.363		-224.422	-339.518	-230.438	-249.962	-341.502	-277.168
58.84	-437.226	-411.272	-541.074	-657.828	-511.85		-379.78	-374.01	-322.502	-514.844	-485.828	-415.393		-287.668	-443.304	-362.716	-507.764	-400.363		-224.422	-339.518	-230.438	-249.962	-335.748	-276.018
58.88	-437.226	-405.518	-541.074	-657.828	-510.411		-379.78	-374.01	-322.502	-514.844	-485.828	-415.393		-287.668	-443.304	-362.716	-507.764	-400.363		-224.422	-333.764	-230.438	-249.962	-341.502	-276.018
58.92	-437.226	-405.518	-541.074	-657.828	-510.411		-379.78	-374.01	-322.502	-514.844	-485.828	-415.393		-287.668	-443.304	-362.716	-507.764	-400.363		-224.422	-333.764	-230.438	-249.962	-335.748	-274.867
58.96	-437.226	-405.518	-541.074	-657.828	-510.411		-379.78	-374.01	-322.502	-514.844	-485.828	-415.393		-287.668	-443.304	-362.716	-507.764	-400.363		-224.422	-339.518	-230.438	-249.962	-341.502	-277.168
59	-437.226	-405.518	-541.074	-657.828	-510.411		-379.78	-374.01	-328.256	-509.09	-485.828	-415.393		-287.668	-437.55	-356.962	-507.764	-397.486		-224.422	-345.272	-230.438	-249.962	-335.748	-277.168
59.04	-437.226	-405.518	-541.074	-657.828	-510.411		-379.78	-374.01	-322.502	-509.09	-485.828	-414.242		-287.668	-437.55	-356.962	-507.764	-397.486		-224.422	-339.518	-230.438	-249.962	-341.502	-277.168
59.08	-437.226	-405.518	-541.074	-657.828	-510.411		-379.78	-374.01	-322.502	-509.09	-485.828	-414.242		-287.668	-437.55	-356.962	-507.764	-397.486		-224.422	-333.764	-230.438	-249.962	-341.502	-276.018
59.12	-437.226	-405.518	-541.074	-657.828	-510.411		-379.78	-374.01	-322.502	-509.09	-485.828	-414.242		-287.668	-437.55	-356.962	-507.764	-397.486		-224.422	-339.518	-230.438	-249.962	-341.502	-277.168
59.16	-437.226	-405.518	-541.074	-657.828	-510.411		-379.78	-374.01	-316.748	-514.844	-485.828	-414.242		-287.668	-437.55	-356.962	-507.764	-397.486		-224.422	-333.764	-230.438	-249.962	-341.502	-276.018
59.2	-437.226	-405.518	-541.074	-657.828	-510.411		-379.78	-374.01	-316.748	-514.844	-485.828	-414.242		-287.668	-437.55	-356.962	-507.764	-397.486		-224.422	-333.764	-230.438	-249.962	-341.502	-276.018
59.24	-437.226	-411.272	-541.074	-657.828	-511.85		-379.78	-374.01	-322.502	-514.844	-485.828	-415.393		-287.668	-437.55	-356.962	-507.764	-397.486		-224.422	-339.518	-230.438	-249.962	-341.502	-277.168
59.28	-437.226	-405.518	-541.074	-652.074	-508.973		-379.78	-374.01	-316.748	-514.844	-485.828	-414.242		-287.668	-437.55	-356.962	-507.764	-397.486		-224.422	-333.764	-230.438	-249.962	-341.502	-276.018
59.32	-437.226	-405.518	-541.074	-652.074	-508.973		-379.78	-374.01	-322.502	-514.844	-485.828	-415.393		-287.668	-437.55	-356.962	-507.764	-397.486		-224.422	-333.764	-230.438	-249.962	-341.502	-276.018
59.36	-437.226	-405.518	-541.074	-652.074	-508.973		-379.78	-374.01	-322.502	-514.844	-485.828	-415.393		-287.668	-437.55	-356.962	-507.764	-397.486		-230.176	-333.764	-230.438	-249.962	-341.502	-277.168
59.4	-437.226	-405.518	-541.074	-657.828	-510.411		-379.78	-374.01	-328.256	-514.844	-485.828	-416.544		-287.668	-437.55	-356.962	-507.764	-397.486		-224.422	-339.518	-230.438	-249.962	-341.502	-277.168
59.44	-437.226	-405.518	-541.074	-652.074	-508.973		-379.78	-374.01	-322.502	-514.844	-485.828	-415.393		-287.668	-437.55	-356.962	-507.764	-397.486		-224.422	-339.518	-230.438	-249.962	-341.502	-277.168
59.48	-437.226	-399.764	-541.074	-657.828	-508.973		-379.78	-374.01	-316.748	-514.844	-485.828	-414.242		-287.668	-437.55	-356.962	-507.764	-397.486		-224.422	-339.518	-230.438	-249.962	-335.748	-276.018
59.52	-437.226	-399.764	-541.074	-657.828	-508.973		-379.78	-374.01	-322.502	-514.844	-491.582	-416.544		-281.914	-437.55	-356.962	-507.764	-396.048		-224.422	-339.518	-230.438	-249.962	-335.748	-276.018
59.56	-437.226	-399.764	-541.074	-657.828	-508.973		-379.78	-374.01	-328.256	-514.844	-491.582	-417.694		-287.668	-437.55	-356.962	-513.518	-398.925		-230.176	-339.518	-230.438	-249.962	-335.748	-277.168
59.6	-437.226	-399.764	-541.074	-657.828	-508.973		-379.78	-374.01	-316.748	-514.844	-491.582	-415.393		-287.668	-437.55	-356.962	-507.764	-397.486		-230.176	-339.518	-230.438	-249.962	-335.748	-277.168
59.64	-437.226	-399.764	-541.074	-657.828	-508.973		-379.78	-374.01	-322.502	-514.844	-491.582	-416.544		-287.668	-443.304	-356.962	-507.764	-398.925		-224.422	-339.518	-230.438	-249.962	-335.748	-276.018
59.68	-437.226	-399.764	-535.32	-652.074	-506.096		-379.78	-374.01	-322.502	-514.844	-491.582	-416.544		-287.668	-443.304	-356.962	-507.764	-398.925		-224.422	-339.518	-230.438	-249.962	-341.502	-277.168
59.72	-437.226	-399.764	-535.32	-657.828	-507.534		-379.78	-374.01	-322.502	-514.844	-485.828	-415.393		-287.668	-443.304	-356.962	-507.764	-398.925		-230.176	-333.764	-230.438	-249.962	-341.502	-277.168
59.76	-437.226	-399.764	-535.32	-652.074	-506.096		-379.78	-374.01	-322.502	-514.844	-491.582	-416.544		-287.668	-443.304	-356.962	-507.764	-398.925		-224.422	-339.518	-230.438	-249.962	-341.502	-277.168
59.8	-437.226	-399.764	-535.32	-652.074	-506.096		-379.78	-374.01	-322.502	-514.844	-491.582	-416.544		-287.668	-443.304	-356.962	-507.764	-398.925		-230.176	-339.518	-230.438	-249.962	-341.502	-278.319
59.84	-437.226	-399.764	-535.32	-652.074	-506.096		-379.78	-374.01	-316.748	-514.844	-491.582	-415.393		-287.668	-443.304	-356.962	-507.764	-398.925		-224.422	-339.518	-230.438	-249.962	-341.502	-277.168
59.88	-437.226	-399.764	-535.32	-646.32	-504.657		-379.78	-374.01	-316.748	-514.844	-491.582	-415.393		-287.668	-443.304	-356.962	-507.764	-398.925		-224.422	-339.518	-230.438	-249.962	-341.502	-277.168
59.92	-437.226	-399.764	-535.32	-652.074	-506.096		-379.78	-374.01	-328.256	-514.844	-491.582	-417.694		-281.914	-443.304	-356.962	-507.764	-397.486		-224.422	-333.764	-230.438	-249.962	-341.502	-276.018
59.96	-437.226	-399.764	-535.32	-646.32	-504.657		-379.78	-374.01	-322.502	-514.844	-491.582	-416.544		-287.668	-443.304	-356.962	-507.764	-398.925		-224.422	-339.518	-230.438	-249.962	-341.502	-277.168
60	-437.226	-399.764	-535.32	-646.32	-504.657		-379.78	-374.01	-316.748	-514.844	-491.582	-415.393		-281.914	-443.304	-356.962	-507.764	-397.486		-224.422	-339.518	-230.438	-249.962	-335.748	-276.018
60.04	-437.226	-399.764	-535.32	-646.32	-504.657		-379.78	-374.01	-316.748	-514.844	-491.582	-415.393		-287.668	-443.304	-356.962	-507.764	-398.925		-224.422	-333.764	-230.438	-249.962	-341.502	-276.018
60.08	-437.226	-399.764	-535.32	-646.32	-504.657		-379.78	-374.01	-316.748	-514.844	-491.582	-415.393		-287.668	-437.55	-356.962	-507.764	-397.486		-224.422	-345.272	-230.438	-249.962	-341.502	-278.319
60.12	-437.226	-399.764	-535.32	-652.074	-506.096		-379.78	-374.01	-310.994	-514.844	-491.582	-414.242		-287.668	-437.55	-356.962	-507.764	-397.486		-224.422	-339.518	-230.438	-249.962	-341.502	-277.168
60.16	-437.226	-394.01	-535.32	-646.32	-503.219		-379.78	-374.01	-310.994	-514.844	-491.582	-414.242		-287.668	-437.55	-356.962	-507.764	-397.486		-224.422	-339.518	-230.438	-249.962	-341.502	-277.168
60.2	-437.226	-399.764	-535.32	-646.32	-504.657		-379.78	-374.01	-322.502	-514.844	-491.582	-416.544		-281.914	-437.55	-356.962	-507.764	-396.048		-224.422	-333.764	-230.438	-249.962	-341.502	-276.018
60.24	-437.226	-399.764	-535.32	-646.32	-504.657		-379.78	-374.01	-316.748	-514.844	-485.828	-414.242		-281.914	-437.55	-356.962	-507.764	-396.048		-224.422	-339.518	-230.438	-249.962	-335.748	-276.018
60.28	-437.226	-399.764	-535.32	-646.32	-504.657		-374.026	-374.01	-310.994	-514.844	-491.582	-413.091		-281.914	-437.55	-356.962	-507.764	-396.048		-224.422	-333.764	-230.438	-249.962	-335.748	-274.867
60.32	-431.472	-399.764	-535.32	-646.32	-503.219		-374.026	-374.01	-316.748	-514.844	-491.582	-414.242		-287.668	-437.55	-356.962	-507.764	-397.486		-224.422	-333.764	-230.438	-249.962	-335.748	-274.867
60.36	-431.472	-399.764	-535.32	-646.32	-503.219		-374.026	-374.01	-316.748	-514.844	-491.582	-414.242		-287.668	-437.55	-356.962	-507.764	-397.486		-224.422	-339.518	-230.438	-249.962	-335.748	-276.018
60.4	-431.472	-399.764	-535.32	-646.32	-503.219		-374.026	-374.01	-316.748	-514.844	-491.582	-414.242		-287.668	-437.55	-356.962	-507.764	-397.486		-224.422	-333.764	-230.438	-249.962	-335.748	-274.867
60.44	-431.472	-399.764	-535.32	-646.32	-503.219		-374.026	-374.01	-316.748	-514.844	-491.582	-414.242		-287.668	-437.55	-356.962	-507.764	-397.486		-224.422	-333.764	-230.438	-249.962	-335.748	-274.867
60.48	-431.472	-399.764	-535.32	-646.32	-503.219		-374.026	-374.01	-316.748	-514.844	-491.582	-414.242		-287.668	-437.55	-356.962	-507.764	-397.486		-224.422	-339.518	-230.438	-249.962	-335.748	-276.018
60.52	-431.472	-399.764	-535.32	-646.32	-503.219		-374.026	-374.01	-316.748	-514.844	-491.582	-414.242		-287.668	-437.55	-356.962	-507.764	-397.486		-224.422	-333.764	-230.438	-249.962	-341.502	-276.018
60.56	-431.472	-399.764	-535.32	-646.32	-503.219		-374.026	-374.01	-322.502	-514.844	-491.582	-415.393		-287.668	-437.55	-356.962	-507.764	-397.486		-224.422	-333.764	-230.438	-249.962	-335.748	-274.867
60.6	-431.472	-394.01	-535.32	-646.32	-501.78		-374.026	-374.01	-310.994	-514.844	-485.828	-411.94		-287.668	-437.55	-356.962	-507.764	-397.486		-224.422	-333.764	-230.438	-249.962	-341.502	-276.018
60.64	-431.472	-399.764	-535.32	-646.32	-503.219		-374.026	-374.01	-310.994	-514.844	-491.582	-413.091		-287.668	-437.55	-356.962	-507.764	-397.486		-224.422	-333.764	-230.438	-249.962	-341.502	-276.018
60.68	-431.472	-399.764	-535.32	-646.32	-503.219		-374.026	-374.01	-310.994	-514.844	-491.582	-413.091		-287.668	-437.55	-356.962	-507.764	-397.486		-218.668	-333.764	-230.438	-249.962	-341.502	-274.867
60.72	-425.718	-399.764	-535.32	-646.32	-501.78		-374.026	-374.01	-310.994	-514.844	-491.582	-413.091		-281.914	-437.55	-356.962	-507.764	-396.048		-218.668	-333.764	-230.438	-249.962	-341.502	-274.867
60.76	-425.718	-399.764	-535.32	-646.32	-501.78		-374.026	-374.01	-310.994	-514.844	-491.582	-413.091		-281.914	-437.55	-356.962	-507.764	-396.048		-218.668	-333.764	-230.438	-249.962	-341.502	-274.867
60.8	-419.964	-399.764	-535.32	-646.32	-500.342		-374.026	-374.01	-310.994	-514.844	-491.582	-413.091		-281.914	-437.55	-356.962	-507.764	-396.048		-218.668	-339.518	-230.438	-249.962	-341.502	-276.018
60.84	-419.964	-399.764	-535.32	-646.32	-500.342		-374.026	-374.01	-310.994	-514.844	-491.582	-413.091		-281.914	-437.55	-356.962	-507.764	-396.048		-218.668	-333.764	-230.438	-249.962	-341.502	-274.867
60.88	-419.964	-399.764	-535.32	-646.32	-500.342		-374.026	-374.01	-316.748	-514.844	-491.582	-414.242		-281.914	-437.55	-356.962	-507.764	-396.048		-218.668	-333.764	-230.438	-249.962	-335.748	-273.716
60.92	-419.964	-399.764	-535.32	-646.32	-500.342		-374.026	-374.01	-310.994	-514.844	-485.828	-411.94		-287.668	-437.55	-356.962	-507.764	-397.486		-218.668	-333.764	-230.438	-249.962	-341.502	-274.867
60.96	-419.964	-399.764	-535.32	-646.32	-500.342		-374.026	-374.01	-310.994	-514.844	-491.582	-413.091		-281.914	-437.55	-356.962	-507.764	-396.048		-218.668	-333.764	-230.438	-249.962	-341.502	-274.867
61	-419.964	-399.764	-535.32	-646.32	-500.342		-374.026	-374.01	-305.24	-514.844	-491.582	-411.94		-287.668	-437.55	-356.962	-507.764	-397.486		-218.668	-339.518	-230.438	-249.962	-335.748	-274.867
61.04	-419.964	-399.764	-535.32	-646.32	-500.342		-374.026	-374.01	-305.24	-514.844	-491.582	-411.94		-281.914	-437.55	-356.962	-507.764	-396.048		-218.668	-333.764	-230.438	-244.208	-341.502	-273.716
61.08	-419.964	-399.764	-535.32	-646.32	-500.342		-374.026	-374.01	-299.486	-514.844	-491.582	-410.79		-281.914	-437.55	-356.962	-507.764	-396.048		-218.668	-339.518	-230.438	-249.962	-341.502	-276.018
61.12	-419.964	-399.764	-535.32	-646.32	-500.342		-374.026	-374.01	-310.994	-514.844	-491.582	-413.091		-281.914	-437.55	-356.962	-507.764	-396.048		-218.668	-333.764	-230.438	-249.962	-341.502	-274.867
61.16	-419.964	-399.764	-529.566	-640.566	-497.465		-374.026	-374.01	-310.994	-514.844	-491.582	-413.091		-281.914	-437.55	-356.962	-507.764	-396.048		-218.668	-339.518	-230.438	-249.962	-335.748	-274.867
61.2	-414.21	-399.764	-529.566	-640.566	-496.026		-374.026	-374.01	-305.24	-514.844	-491.582	-411.94		-287.668	-437.55	-356.962	-507.764	-397.486		-218.668	-339.518	-230.438	-249.962	-341.502	-276.018
61.24	-414.21	-399.764	-529.566	-640.566	-496.026		-374.026	-374.01	-305.24	-514.844	-491.582	-411.94		-281.914	-437.55	-356.962	-507.764	-396.048		-218.668	-333.764	-230.438	-249.962	-335.748	-273.716
61.28	-414.21	-399.764	-529.566	-634.812	-494.588		-374.026	-374.01	-299.486	-514.844	-491.582	-410.79		-281.914	-437.55	-356.962	-507.764	-396.048		-218.668	-339.518	-230.438	-249.962	-335.748	-274.867
61.32	-414.21	-399.764	-529.566	-640.566	-496.026		-374.026	-374.01	-305.24	-514.844	-485.828	-410.79		-287.668	-437.55	-356.962	-507.764	-397.486		-218.668	-333.764	-230.438	-249.962	-341.502	-274.867
61.36	-414.21	-399.764	-529.566	-640.566	-496.026		-374.026	-374.01	-299.486	-514.844	-491.582	-410.79		-287.668	-437.55	-356.962	-507.764	-397.486		-218.668	-339.518	-230.438	-249.962	-341.502	-276.018
61.4	-414.21	-394.01	-529.566	-640.566	-494.588		-374.026	-374.01	-299.486	-514.844	-491.582	-410.79		-287.668	-437.55	-356.962	-507.764	-397.486		-218.668	-333.764	-230.438	-249.962	-341.502	-274.867
61.44	-414.21	-399.764	-529.566	-640.566	-496.026		-374.026	-374.01	-305.24	-514.844	-491.582	-411.94		-281.914	-437.55	-356.962	-507.764	-396.048		-218.668	-339.518	-230.438	-249.962	-341.502	-276.018
61.48	-414.21	-399.764	-529.566	-634.812	-494.588		-374.026	-374.01	-305.24	-514.844	-485.828	-410.79		-281.914	-437.55	-356.962	-507.764	-396.048		-218.668	-345.272	-230.438	-249.962	-335.748	-276.018
61.52	-408.456	-399.764	-529.566	-640.566	-494.588		-374.026	-374.01	-299.486	-514.844	-491.582	-410.79		-281.914	-437.55	-356.962	-507.764	-396.048		-218.668	-339.518	-230.438	-249.962	-341.502	-276.018
61.56	-408.456	-399.764	-529.566	-640.566	-494.588		-374.026	-374.01	-305.24	-514.844	-491.582	-411.94		-281.914	-437.55	-356.962	-507.764	-396.048		-218.668	-333.764	-230.438	-249.962	-335.748	-273.716
61.6	-408.456	-399.764	-529.566	-634.812	-493.149		-374.026	-374.01	-305.24	-514.844	-491.582	-411.94		-287.668	-437.55	-356.962	-507.764	-397.486		-218.668	-333.764	-230.438	-249.962	-335.748	-273.716
61.64	-408.456	-399.764	-529.566	-640.566	-494.588		-374.026	-374.01	-299.486	-514.844	-485.828	-409.639		-287.668	-437.55	-356.962	-507.764	-397.486		-218.668	-333.764	-230.438	-249.962	-341.502	-274.867
61.68	-408.456	-399.764	-529.566	-634.812	-493.149		-374.026	-374.01	-299.486	-514.844	-491.582	-410.79		-276.16	-437.55	-356.962	-507.764	-394.609		-218.668	-333.764	-230.438	-249.962	-341.502	-274.867
61.72	-408.456	-399.764	-529.566	-634.812	-493.149		-374.026	-374.01	-299.486	-514.844	-491.582	-410.79		-276.16	-437.55	-356.962	-507.764	-394.609		-218.668	-333.764	-230.438	-249.962	-341.502	-274.867
61.76	-408.456	-399.764	-529.566	-634.812	-493.149		-374.026	-374.01	-305.24	-514.844	-491.582	-411.94		-281.914	-437.55	-356.962	-507.764	-396.048		-218.668	-333.764	-230.438	-249.962	-341.502	-274.867
61.8	-402.702	-399.764	-529.566	-640.566	-493.149		-374.026	-374.01	-305.24	-514.844	-491.582	-411.94		-276.16	-437.55	-356.962	-507.764	-394.609		-218.668	-333.764	-230.438	-249.962	-341.502	-274.867
61.84	-402.702	-399.764	-529.566	-640.566	-493.149		-374.026	-374.01	-305.24	-514.844	-491.582	-411.94		-281.914	-443.304	-356.962	-507.764	-397.486		-218.668	-333.764	-230.438	-249.962	-335.748	-273.716
61.88	-402.702	-399.764	-529.566	-640.566	-493.149		-374.026	-374.01	-305.24	-514.844	-491.582	-411.94		-276.16	-443.304	-356.962	-507.764	-396.048		-218.668	-339.518	-230.438	-249.962	-335.748	-274.867
61.92	-402.702	-399.764	-529.566	-634.812	-491.711		-374.026	-374.01	-305.24	-514.844	-491.582	-411.94		-276.16	-443.304	-356.962	-507.764	-396.048		-218.668	-333.764	-230.438	-249.962	-341.502	-274.867
61.96	-402.702	-399.764	-523.812	-634.812	-490.272		-374.026	-374.01	-305.24	-514.844	-491.582	-411.94		-276.16	-443.304	-356.962	-507.764	-396.048		-218.668	-339.518	-230.438	-249.962	-341.502	-276.018
62	-402.702	-394.01	-523.812	-634.812	-488.834		-374.026	-374.01	-305.24	-514.844	-491.582	-411.94		-276.16	-443.304	-356.962	-507.764	-396.048		-218.668	-333.764	-230.438	-249.962	-341.502	-274.867
62.04	-402.702	-399.764	-523.812	-640.566	-491.711		-374.026	-374.01	-299.486	-514.844	-491.582	-410.79		-276.16	-443.304	-356.962	-507.764	-396.048		-218.668	-333.764	-230.438	-249.962	-335.748	-273.716
62.08	-402.702	-394.01	-523.812	-634.812	-488.834		-374.026	-374.01	-305.24	-514.844	-491.582	-411.94		-276.16	-443.304	-356.962	-507.764	-396.048		-218.668	-339.518	-230.438	-249.962	-341.502	-276.018
62.12	-402.702	-399.764	-523.812	-634.812	-490.272		-374.026	-374.01	-299.486	-514.844	-491.582	-410.79		-276.16	-443.304	-356.962	-507.764	-396.048		-218.668	-333.764	-230.438	-249.962	-341.502	-274.867
62.16	-402.702	-399.764	-523.812	-634.812	-490.272		-374.026	-374.01	-305.24	-514.844	-485.828	-410.79		-276.16	-443.304	-356.962	-507.764	-396.048		-218.668	-345.272	-230.438	-249.962	-341.502	-277.168
62.2	-402.702	-399.764	-523.812	-634.812	-490.272		-374.026	-374.01	-305.24	-514.844	-485.828	-410.79		-276.16	-443.304	-356.962	-507.764	-396.048		-218.668	-333.764	-230.438	-249.962	-335.748	-273.716
62.24	-402.702	-399.764	-523.812	-629.058	-488.834		-374.026	-374.01	-305.24	-514.844	-485.828	-410.79		-276.16	-443.304	-356.962	-507.764	-396.048		-218.668	-333.764	-230.438	-249.962	-335.748	-273.716
62.28	-402.702	-399.764	-518.058	-634.812	-488.834		-374.026	-374.01	-299.486	-514.844	-485.828	-409.639		-276.16	-443.304	-356.962	-507.764	-396.048		-224.422	-333.764	-230.438	-249.962	-341.502	-276.018
62.32	-402.702	-399.764	-523.812	-629.058	-488.834		-374.026	-374.01	-299.486	-514.844	-491.582	-410.79		-276.16	-443.304	-356.962	-507.764	-396.048		-224.422	-339.518	-230.438	-249.962	-341.502	-277.168
62.36	-402.702	-399.764	-523.812	-634.812	-490.272		-374.026	-374.01	-299.486	-514.844	-485.828	-409.639		-276.16	-443.304	-351.208	-507.764	-394.609		-218.668	-333.764	-230.438	-249.962	-335.748	-273.716
62.4	-402.702	-399.764	-518.058	-629.058	-487.395		-374.026	-374.01	-299.486	-514.844	-485.828	-409.639		-276.16	-443.304	-351.208	-507.764	-394.609		-218.668	-339.518	-230.438	-249.962	-341.502	-276.018
62.44	-402.702	-399.764	-518.058	-629.058	-487.395		-374.026	-374.01	-299.486	-514.844	-485.828	-409.639		-276.16	-443.304	-351.208	-507.764	-394.609		-224.422	-333.764	-230.438	-249.962	-341.502	-276.018
62.48	-402.702	-399.764	-523.812	-629.058	-488.834		-374.026	-374.01	-299.486	-514.844	-485.828	-409.639		-276.16	-443.304	-351.208	-507.764	-394.609		-218.668	-333.764	-230.438	-249.962	-341.502	-274.867
62.52	-402.702	-399.764	-523.812	-629.058	-488.834		-374.026	-374.01	-305.24	-514.844	-485.828	-410.79		-276.16	-443.304	-351.208	-507.764	-394.609		-224.422	-345.272	-230.438	-249.962	-335.748	-277.168
62.56	-402.702	-394.01	-523.812	-629.058	-487.395		-374.026	-374.01	-299.486	-514.844	-485.828	-409.639		-276.16	-443.304	-351.208	-507.764	-394.609		-218.668	-333.764	-230.438	-249.962	-341.502	-274.867
62.6	-402.702	-399.764	-523.812	-629.058	-488.834		-374.026	-374.01	-299.486	-514.844	-485.828	-409.639		-276.16	-443.304	-351.208	-507.764	-394.609		-218.668	-333.764	-230.438	-249.962	-335.748	-273.716
62.64	-402.702	-399.764	-523.812	-634.812	-490.272		-374.026	-374.01	-305.24	-514.844	-485.828	-410.79		-276.16	-443.304	-351.208	-507.764	-394.609		-218.668	-333.764	-230.438	-249.962	-335.748	-273.716
62.68	-402.702	-399.764	-523.812	-629.058	-488.834		-374.026	-374.01	-299.486	-514.844	-491.582	-410.79		-276.16	-443.304	-351.208	-507.764	-394.609		-218.668	-339.518	-230.438	-249.962	-341.502	-276.018
62.72	-402.702	-399.764	-523.812	-634.812	-490.272		-374.026	-374.01	-299.486	-514.844	-491.582	-410.79		-276.16	-443.304	-351.208	-507.764	-394.609		-218.668	-333.764	-230.438	-249.962	-341.502	-274.867
62.76	-402.702	-399.764	-523.812	-629.058	-488.834		-374.026	-374.01	-305.24	-514.844	-491.582	-411.94		-276.16	-443.304	-351.208	-507.764	-394.609		-212.914	-339.518	-224.684	-249.962	-341.502	-273.716
62.8	-402.702	-399.764	-523.812	-629.058	-488.834		-374.026	-374.01	-299.486	-514.844	-491.582	-410.79		-276.16	-443.304	-351.208	-507.764	-394.609		-212.914	-333.764	-224.684	-249.962	-335.748	-271.414
62.84	-402.702	-399.764	-518.058	-629.058	-487.395		-374.026	-374.01	-299.486	-514.844	-491.582	-410.79		-276.16	-443.304	-351.208	-507.764	-394.609		-212.914	-339.518	-224.684	-249.962	-341.502	-273.716
62.88	-402.702	-399.764	-518.058	-629.058	-487.395		-374.026	-374.01	-305.24	-514.844	-497.336	-413.091		-276.16	-443.304	-351.208	-507.764	-394.609		-212.914	-333.764	-224.684	-249.962	-341.502	-272.565
62.92	-396.948	-399.764	-518.058	-629.058	-485.957		-374.026	-374.01	-299.486	-514.844	-497.336	-411.94		-276.16	-443.304	-351.208	-507.764	-394.609		-212.914	-339.518	-224.684	-249.962	-341.502	-273.716
62.96	-396.948	-399.764	-506.55	-629.058	-483.08		-374.026	-374.01	-299.486	-514.844	-497.336	-411.94		-276.16	-443.304	-351.208	-507.764	-394.609		-212.914	-333.764	-224.684	-249.962	-341.502	-272.565
63	-396.948	-399.764	-512.304	-629.058	-484.518		-374.026	-374.01	-299.486	-514.844	-491.582	-410.79		-276.16	-443.304	-351.208	-507.764	-394.609		-212.914	-328.01	-224.684	-249.962	-341.502	-271.414
63.04	-396.948	-399.764	-506.55	-629.058	-483.08		-374.026	-379.764	-305.24	-514.844	-491.582	-413.091		-276.16	-443.304	-351.208	-507.764	-394.609		-218.668	-322.256	-224.684	-249.962	-341.502	-271.414
63.08	-396.948	-399.764	-506.55	-629.058	-483.08		-374.026	-379.764	-305.24	-514.844	-497.336	-414.242		-276.16	-443.304	-351.208	-507.764	-394.609		-212.914	-328.01	-224.684	-249.962	-341.502	-271.414
63.12	-396.948	-399.764	-506.55	-629.058	-483.08		-374.026	-379.764	-305.24	-514.844	-491.582	-413.091		-281.914	-443.304	-351.208	-507.764	-396.048		-212.914	-322.256	-224.684	-249.962	-341.502	-270.264
63.16	-396.948	-399.764	-506.55	-629.058	-483.08		-374.026	-379.764	-305.24	-514.844	-491.582	-413.091		-276.16	-443.304	-351.208	-507.764	-394.609		-212.914	-322.256	-224.684	-249.962	-341.502	-270.264
63.2	-396.948	-399.764	-506.55	-629.058	-483.08		-374.026	-379.764	-305.24	-514.844	-491.582	-413.091		-276.16	-443.304	-351.208	-507.764	-394.609		-212.914	-322.256	-224.684	-249.962	-341.502	-270.264
63.24	-396.948	-399.764	-512.304	-629.058	-484.518		-374.026	-379.764	-305.24	-514.844	-491.582	-413.091		-276.16	-443.304	-351.208	-507.764	-394.609		-212.914	-322.256	-224.684	-249.962	-341.502	-270.264
63.28	-396.948	-399.764	-506.55	-629.058	-483.08		-374.026	-379.764	-299.486	-514.844	-491.582	-411.94		-276.16	-443.304	-351.208	-507.764	-394.609		-212.914	-322.256	-224.684	-249.962	-335.748	-269.113
63.32	-396.948	-399.764	-512.304	-629.058	-484.518		-374.026	-379.764	-305.24	-514.844	-491.582	-413.091		-281.914	-443.304	-351.208	-507.764	-396.048		-212.914	-322.256	-224.684	-249.962	-341.502	-270.264
63.36	-396.948	-399.764	-506.55	-629.058	-483.08		-374.026	-379.764	-299.486	-514.844	-491.582	-411.94		-276.16	-443.304	-351.208	-507.764	-394.609		-212.914	-328.01	-224.684	-249.962	-335.748	-270.264
63.4	-391.194	-399.764	-506.55	-629.058	-481.641		-374.026	-379.764	-299.486	-514.844	-497.336	-413.091		-276.16	-443.304	-351.208	-507.764	-394.609		-212.914	-322.256	-224.684	-249.962	-341.502	-270.264
63.44	-391.194	-399.764	-506.55	-629.058	-481.641		-374.026	-379.764	-305.24	-514.844	-497.336	-414.242		-276.16	-443.304	-351.208	-507.764	-394.609		-212.914	-322.256	-224.684	-249.962	-341.502	-270.264
63.48	-385.44	-399.764	-506.55	-629.058	-480.203		-374.026	-379.764	-299.486	-514.844	-491.582	-411.94		-276.16	-443.304	-351.208	-507.764	-394.609		-212.914	-328.01	-224.684	-249.962	-335.748	-270.264
63.52	-385.44	-394.01	-506.55	-623.304	-477.326		-374.026	-379.764	-299.486	-514.844	-497.336	-413.091		-276.16	-443.304	-351.208	-507.764	-394.609		-212.914	-328.01	-224.684	-249.962	-341.502	-271.414
63.56	-385.44	-399.764	-506.55	-623.304	-478.764		-374.026	-379.764	-299.486	-514.844	-491.582	-411.94		-276.16	-443.304	-351.208	-507.764	-394.609		-212.914	-322.256	-224.684	-249.962	-324.24	-266.811
63.6	-385.44	-399.764	-506.55	-623.304	-478.764		-374.026	-379.764	-299.486	-514.844	-497.336	-413.091		-276.16	-443.304	-351.208	-507.764	-394.609		-212.914	-322.256	-224.684	-249.962	-341.502	-270.264
63.64	-385.44	-399.764	-506.55	-623.304	-478.764		-374.026	-379.764	-299.486	-514.844	-491.582	-411.94		-276.16	-443.304	-351.208	-507.764	-394.609		-218.668	-322.256	-224.684	-249.962	-335.748	-270.264
63.68	-385.44	-394.01	-506.55	-623.304	-477.326		-374.026	-379.764	-299.486	-514.844	-497.336	-413.091		-276.16	-443.304	-345.454	-507.764	-393.171		-212.914	-316.502	-224.684	-249.962	-341.502	-269.113
63.72	-385.44	-399.764	-506.55	-623.304	-478.764		-374.026	-379.764	-299.486	-514.844	-497.336	-413.091		-276.16	-443.304	-345.454	-507.764	-393.171		-212.914	-316.502	-224.684	-249.962	-341.502	-269.113
63.76	-385.44	-399.764	-506.55	-623.304	-478.764		-374.026	-379.764	-293.732	-514.844	-491.582	-410.79		-276.16	-443.304	-345.454	-507.764	-393.171		-212.914	-316.502	-224.684	-249.962	-347.256	-270.264
63.8	-385.44	-399.764	-506.55	-623.304	-478.764		-374.026	-379.764	-305.24	-514.844	-497.336	-414.242		-276.16	-443.304	-345.454	-507.764	-393.171		-212.914	-316.502	-224.684	-249.962	-341.502	-269.113
63.84	-385.44	-399.764	-506.55	-623.304	-478.764		-374.026	-379.764	-299.486	-514.844	-497.336	-413.091		-276.16	-443.304	-345.454	-507.764	-393.171		-212.914	-322.256	-224.684	-249.962	-341.502	-270.264
63.88	-385.44	-399.764	-506.55	-623.304	-478.764		-374.026	-374.01	-299.486	-514.844	-491.582	-410.79		-276.16	-437.55	-345.454	-507.764	-391.732		-212.914	-316.502	-224.684	-249.962	-341.502	-269.113
63.92	-385.44	-399.764	-506.55	-623.304	-478.764		-374.026	-379.764	-299.486	-514.844	-497.336	-413.091		-276.16	-437.55	-345.454	-507.764	-391.732		-212.914	-322.256	-224.684	-249.962	-341.502	-270.264
63.96	-385.44	-399.764	-506.55	-623.304	-478.764		-374.026	-379.764	-299.486	-514.844	-497.336	-413.091		-276.16	-437.55	-345.454	-507.764	-391.732		-212.914	-322.256	-224.684	-249.962	-341.502	-270.264
64	-385.44	-399.764	-506.55	-623.304	-478.764		-374.026	-379.764	-299.486	-514.844	-508.844	-415.393		-276.16	-437.55	-345.454	-507.764	-391.732		-212.914	-316.502	-224.684	-249.962	-347.256	-270.264
64.04	-385.44	-394.01	-506.55	-623.304	-477.326		-374.026	-379.764	-299.486	-514.844	-503.09	-414.242		-276.16	-437.55	-345.454	-507.764	-391.732		-212.914	-316.502	-224.684	-249.962	-347.256	-270.264
64.08	-385.44	-399.764	-506.55	-623.304	-478.764		-374.026	-379.764	-299.486	-514.844	-503.09	-414.242		-276.16	-437.55	-345.454	-507.764	-391.732		-212.914	-322.256	-224.684	-249.962	-341.502	-270.264
64.12	-385.44	-399.764	-506.55	-623.304	-478.764		-374.026	-379.764	-299.486	-514.844	-503.09	-414.242		-276.16	-437.55	-345.454	-507.764	-391.732		-212.914	-316.502	-218.93	-249.962	-353.01	-270.264
64.16	-385.44	-394.01	-506.55	-623.304	-477.326		-374.026	-379.764	-299.486	-514.844	-503.09	-414.242		-276.16	-437.55	-345.454	-507.764	-391.732		-212.914	-316.502	-224.684	-249.962	-347.256	-270.264
64.2	-385.44	-399.764	-506.55	-623.304	-478.764		-374.026	-379.764	-299.486	-514.844	-503.09	-414.242		-276.16	-437.55	-345.454	-507.764	-391.732		-212.914	-316.502	-218.93	-249.962	-347.256	-269.113
64.24	-385.44	-399.764	-506.55	-623.304	-478.764		-374.026	-379.764	-305.24	-514.844	-503.09	-415.393		-276.16	-437.55	-345.454	-507.764	-391.732		-212.914	-316.502	-218.93	-249.962	-341.502	-267.962
64.28	-385.44	-399.764	-506.55	-623.304	-478.764		-374.026	-379.764	-299.486	-514.844	-503.09	-414.242		-276.16	-437.55	-345.454	-507.764	-391.732		-212.914	-310.748	-224.684	-249.962	-341.502	-267.962
64.32	-385.44	-399.764	-506.55	-617.55	-477.326		-374.026	-379.764	-299.486	-514.844	-503.09	-414.242		-276.16	-437.55	-345.454	-507.764	-391.732		-212.914	-310.748	-224.684	-249.962	-347.256	-269.113
64.36	-385.44	-399.764	-500.796	-617.55	-475.887		-374.026	-379.764	-305.24	-514.844	-503.09	-415.393		-276.16	-437.55	-345.454	-507.764	-391.732		-212.914	-310.748	-218.93	-249.962	-347.256	-267.962
64.4	-385.44	-399.764	-500.796	-617.55	-475.887		-374.026	-379.764	-305.24	-514.844	-508.844	-416.544		-276.16	-437.55	-345.454	-507.764	-391.732		-212.914	-310.748	-218.93	-249.962	-347.256	-267.962
64.44	-385.44	-399.764	-500.796	-617.55	-475.887		-374.026	-379.764	-305.24	-514.844	-503.09	-415.393		-276.16	-437.55	-345.454	-507.764	-391.732		-212.914	-310.748	-218.93	-249.962	-341.502	-266.811
64.48	-385.44	-399.764	-500.796	-617.55	-475.887		-374.026	-379.764	-305.24	-514.844	-503.09	-415.393		-276.16	-437.55	-345.454	-502.01	-390.294		-212.914	-316.502	-218.93	-249.962	-341.502	-267.962
64.52	-385.44	-394.01	-500.796	-617.55	-474.449		-374.026	-379.764	-299.486	-514.844	-503.09	-414.242		-276.16	-437.55	-345.454	-507.764	-391.732		-212.914	-310.748	-218.93	-249.962	-341.502	-266.811
64.56	-385.44	-399.764	-500.796	-617.55	-475.887		-374.026	-379.764	-299.486	-514.844	-503.09	-414.242		-276.16	-437.55	-345.454	-507.764	-391.732		-212.914	-310.748	-218.93	-249.962	-341.502	-266.811
64.6	-385.44	-399.764	-500.796	-617.55	-475.887		-374.026	-374.01	-305.24	-514.844	-503.09	-414.242		-276.16	-437.55	-345.454	-507.764	-391.732		-212.914	-310.748	-218.93	-249.962	-341.502	-266.811
64.64	-385.44	-399.764	-500.796	-617.55	-475.887		-374.026	-379.764	-305.24	-514.844	-508.844	-416.544		-276.16	-437.55	-345.454	-507.764	-391.732		-212.914	-310.748	-218.93	-249.962	-347.256	-267.962
64.68	-385.44	-399.764	-500.796	-617.55	-475.887		-374.026	-379.764	-305.24	-514.844	-508.844	-416.544		-276.16	-437.55	-345.454	-507.764	-391.732		-212.914	-304.994	-218.93	-249.962	-347.256	-266.811
64.72	-385.44	-399.764	-500.796	-617.55	-475.887		-374.026	-379.764	-305.24	-514.844	-503.09	-415.393		-276.16	-437.55	-345.454	-502.01	-390.294		-212.914	-304.994	-218.93	-249.962	-341.502	-265.66
64.76	-385.44	-399.764	-500.796	-617.55	-475.887		-374.026	-379.764	-305.24	-514.844	-503.09	-415.393		-276.16	-437.55	-345.454	-507.764	-391.732		-212.914	-304.994	-218.93	-249.962	-347.256	-266.811
64.8	-385.44	-399.764	-500.796	-617.55	-475.887		-374.026	-379.764	-305.24	-514.844	-503.09	-415.393		-276.16	-437.55	-345.454	-507.764	-391.732		-218.668	-304.994	-218.93	-249.962	-347.256	-267.962
64.84	-385.44	-405.518	-500.796	-617.55	-477.326		-374.026	-374.01	-305.24	-514.844	-508.844	-415.393		-276.16	-437.55	-345.454	-507.764	-391.732		-212.914	-304.994	-218.93	-249.962	-341.502	-265.66
64.88	-379.686	-399.764	-500.796	-617.55	-474.449		-374.026	-379.764	-305.24	-514.844	-503.09	-415.393		-276.16	-431.796	-345.454	-507.764	-390.294		-212.914	-304.994	-218.93	-249.962	-347.256	-266.811
64.92	-379.686	-399.764	-500.796	-617.55	-474.449		-374.026	-374.01	-310.994	-509.09	-503.09	-414.242		-276.16	-431.796	-345.454	-502.01	-388.855		-212.914	-304.994	-218.93	-249.962	-341.502	-265.66
64.96	-379.686	-399.764	-500.796	-617.55	-474.449		-374.026	-379.764	-305.24	-514.844	-503.09	-415.393		-276.16	-431.796	-345.454	-507.764	-390.294		-212.914	-304.994	-218.93	-249.962	-335.748	-264.51
65	-379.686	-399.764	-500.796	-617.55	-474.449		-374.026	-379.764	-310.994	-514.844	-508.844	-417.694		-276.16	-431.796	-345.454	-507.764	-390.294		-212.914	-310.748	-218.93	-249.962	-347.256	-267.962
65.04	-379.686	-394.01	-500.796	-617.55	-473.01		-374.026	-379.764	-310.994	-514.844	-508.844	-417.694		-270.406	-431.796	-345.454	-507.764	-388.855		-212.914	-304.994	-218.93	-249.962	-341.502	-265.66
65.08	-379.686	-399.764	-500.796	-617.55	-474.449		-374.026	-379.764	-305.24	-514.844	-508.844	-416.544		-276.16	-431.796	-345.454	-502.01	-388.855		-212.914	-304.994	-218.93	-249.962	-347.256	-266.811
65.12	-379.686	-399.764	-500.796	-617.55	-474.449		-374.026	-379.764	-305.24	-514.844	-508.844	-416.544		-276.16	-431.796	-345.454	-502.01	-388.855		-212.914	-304.994	-218.93	-249.962	-341.502	-265.66
65.16	-379.686	-399.764	-500.796	-617.55	-474.449		-374.026	-379.764	-305.24	-514.844	-508.844	-416.544		-276.16	-431.796	-345.454	-507.764	-390.294		-212.914	-310.748	-213.176	-249.962	-341.502	-265.66
65.2	-379.686	-399.764	-500.796	-617.55	-474.449		-374.026	-379.764	-310.994	-514.844	-508.844	-417.694		-276.16	-431.796	-345.454	-502.01	-388.855		-212.914	-304.994	-218.93	-249.962	-341.502	-265.66
65.24	-379.686	-399.764	-500.796	-617.55	-474.449		-374.026	-379.764	-310.994	-514.844	-508.844	-417.694		-276.16	-431.796	-345.454	-507.764	-390.294		-212.914	-304.994	-218.93	-249.962	-347.256	-266.811
65.28	-379.686	-399.764	-495.042	-617.55	-473.01		-374.026	-379.764	-305.24	-514.844	-508.844	-416.544		-276.16	-431.796	-345.454	-507.764	-390.294		-212.914	-304.994	-207.422	-249.962	-347.256	-264.51
65.32	-379.686	-399.764	-495.042	-617.55	-473.01		-374.026	-379.764	-305.24	-514.844	-508.844	-416.544		-276.16	-431.796	-345.454	-502.01	-388.855		-212.914	-304.994	-213.176	-249.962	-347.256	-265.66
65.36	-379.686	-399.764	-495.042	-617.55	-473.01		-374.026	-379.764	-310.994	-514.844	-508.844	-417.694		-276.16	-431.796	-345.454	-502.01	-388.855		-212.914	-310.748	-213.176	-249.962	-341.502	-265.66
65.4	-379.686	-399.764	-495.042	-617.55	-473.01		-374.026	-379.764	-305.24	-514.844	-508.844	-416.544		-276.16	-431.796	-345.454	-502.01	-388.855		-212.914	-304.994	-213.176	-249.962	-341.502	-264.51
65.44	-379.686	-399.764	-495.042	-617.55	-473.01		-374.026	-379.764	-310.994	-514.844	-503.09	-416.544		-276.16	-431.796	-345.454	-502.01	-388.855		-212.914	-304.994	-213.176	-249.962	-347.256	-265.66
65.48	-379.686	-399.764	-495.042	-617.55	-473.01		-368.272	-374.01	-305.24	-514.844	-503.09	-413.091		-276.16	-426.042	-345.454	-502.01	-387.417		-212.914	-310.748	-213.176	-249.962	-347.256	-266.811
65.52	-379.686	-399.764	-495.042	-617.55	-473.01		-368.272	-379.764	-310.994	-514.844	-503.09	-415.393		-276.16	-426.042	-345.454	-502.01	-387.417		-212.914	-304.994	-213.176	-249.962	-347.256	-265.66
65.56	-379.686	-399.764	-495.042	-617.55	-473.01		-374.026	-379.764	-305.24	-514.844	-503.09	-415.393		-276.16	-426.042	-345.454	-507.764	-388.855		-212.914	-304.994	-213.176	-249.962	-341.502	-264.51
65.6	-379.686	-399.764	-495.042	-617.55	-473.01		-374.026	-379.764	-310.994	-514.844	-503.09	-416.544		-276.16	-426.042	-345.454	-507.764	-388.855		-212.914	-304.994	-213.176	-249.962	-341.502	-264.51
65.64	-379.686	-399.764	-495.042	-617.55	-473.01		-374.026	-379.764	-305.24	-514.844	-508.844	-416.544		-276.16	-426.042	-345.454	-507.764	-388.855		-212.914	-304.994	-207.422	-249.962	-347.256	-264.51
65.68	-379.686	-399.764	-495.042	-617.55	-473.01		-374.026	-379.764	-305.24	-514.844	-508.844	-416.544		-270.406	-426.042	-345.454	-507.764	-387.417		-212.914	-304.994	-213.176	-249.962	-347.256	-265.66
65.72	-379.686	-399.764	-495.042	-617.55	-473.01		-379.78	-379.764	-305.24	-514.844	-508.844	-417.694		-276.16	-426.042	-345.454	-502.01	-387.417		-212.914	-310.748	-213.176	-249.962	-347.256	-266.811
65.76	-379.686	-399.764	-495.042	-617.55	-473.01		-379.78	-379.764	-316.748	-514.844	-503.09	-418.845		-276.16	-426.042	-345.454	-502.01	-387.417		-212.914	-304.994	-213.176	-249.962	-347.256	-265.66
65.8	-373.932	-399.764	-495.042	-617.55	-471.572		-379.78	-379.764	-310.994	-514.844	-508.844	-418.845		-276.16	-426.042	-345.454	-507.764	-388.855		-212.914	-304.994	-213.176	-244.208	-341.502	-263.359
65.84	-373.932	-394.01	-495.042	-617.55	-470.133		-379.78	-374.01	-310.994	-514.844	-503.09	-416.544		-276.16	-426.042	-345.454	-502.01	-387.417		-212.914	-310.748	-213.176	-244.208	-341.502	-264.51
65.88	-373.932	-399.764	-495.042	-617.55	-471.572		-379.78	-379.764	-310.994	-514.844	-503.09	-417.694		-276.16	-426.042	-345.454	-502.01	-387.417		-212.914	-304.994	-213.176	-238.454	-341.502	-262.208
65.92	-373.932	-394.01	-495.042	-617.55	-470.133		-379.78	-374.01	-310.994	-514.844	-503.09	-416.544		-276.16	-426.042	-345.454	-502.01	-387.417		-212.914	-304.994	-213.176	-238.454	-347.256	-263.359
65.96	-373.932	-394.01	-489.288	-617.55	-468.695		-379.78	-374.01	-316.748	-509.09	-503.09	-416.544		-270.406	-426.042	-345.454	-502.01	-385.978		-212.914	-304.994	-213.176	-238.454	-347.256	-263.359
66	-373.932	-399.764	-489.288	-617.55	-470.133		-379.78	-379.764	-310.994	-514.844	-503.09	-417.694		-276.16	-426.042	-345.454	-502.01	-387.417		-212.914	-304.994	-213.176	-238.454	-341.502	-262.208
66.04	-373.932	-399.764	-489.288	-617.55	-470.133		-379.78	-379.764	-310.994	-514.844	-503.09	-417.694		-276.16	-426.042	-345.454	-502.01	-387.417		-212.914	-304.994	-213.176	-238.454	-347.256	-263.359
66.08	-373.932	-399.764	-489.288	-617.55	-470.133		-379.78	-379.764	-310.994	-514.844	-503.09	-417.694		-276.16	-420.288	-345.454	-502.01	-385.978		-212.914	-310.748	-213.176	-238.454	-347.256	-264.51
66.12	-373.932	-394.01	-489.288	-617.55	-468.695		-379.78	-379.764	-310.994	-514.844	-503.09	-417.694		-276.16	-420.288	-345.454	-502.01	-385.978		-212.914	-304.994	-213.176	-238.454	-347.256	-263.359
66.16	-373.932	-399.764	-489.288	-617.55	-470.133		-379.78	-379.764	-310.994	-514.844	-503.09	-417.694		-276.16	-420.288	-345.454	-502.01	-385.978		-218.668	-299.24	-213.176	-238.454	-347.256	-263.359
66.2	-373.932	-399.764	-489.288	-617.55	-470.133		-379.78	-379.764	-310.994	-514.844	-508.844	-418.845		-276.16	-420.288	-351.208	-502.01	-387.417		-212.914	-299.24	-213.176	-238.454	-341.502	-261.057
66.24	-373.932	-399.764	-489.288	-611.796	-468.695		-379.78	-374.01	-310.994	-514.844	-508.844	-417.694		-270.406	-420.288	-351.208	-502.01	-385.978		-212.914	-299.24	-207.422	-238.454	-341.502	-259.906
66.28	-373.932	-399.764	-489.288	-611.796	-468.695		-379.78	-374.01	-322.502	-514.844	-508.844	-419.996		-276.16	-420.288	-339.7	-502.01	-384.54		-212.914	-299.24	-207.422	-238.454	-347.256	-261.057
66.32	-373.932	-399.764	-489.288	-611.796	-468.695		-379.78	-379.764	-316.748	-514.844	-508.844	-419.996		-276.16	-420.288	-351.208	-502.01	-387.417		-212.914	-299.24	-213.176	-238.454	-341.502	-261.057
66.36	-373.932	-394.01	-489.288	-606.042	-465.818		-379.78	-374.01	-316.748	-509.09	-508.844	-417.694		-276.16	-420.288	-356.962	-502.01	-388.855		-218.668	-299.24	-213.176	-238.454	-341.502	-262.208
66.4	-373.932	-394.01	-489.288	-606.042	-465.818		-379.78	-374.01	-316.748	-514.844	-508.844	-418.845		-276.16	-420.288	-356.962	-502.01	-388.855		-218.668	-299.24	-207.422	-238.454	-347.256	-262.208
66.44	-373.932	-394.01	-483.534	-611.796	-465.818		-385.534	-379.764	-316.748	-514.844	-508.844	-421.147		-270.406	-414.534	-328.192	-502.01	-378.786		-218.668	-299.24	-213.176	-238.454	-341.502	-262.208
66.48	-373.932	-394.01	-483.534	-611.796	-465.818		-385.534	-379.764	-316.748	-509.09	-503.09	-418.845		-270.406	-414.534	-351.208	-502.01	-384.54		-218.668	-299.24	-213.176	-238.454	-341.502	-262.208
66.52	-373.932	-388.256	-483.534	-606.042	-462.941		-385.534	-379.764	-316.748	-514.844	-503.09	-419.996		-270.406	-414.534	-351.208	-502.01	-384.54		-212.914	-299.24	-213.176	-238.454	-347.256	-262.208
66.56	-373.932	-394.01	-483.534	-606.042	-464.379		-385.534	-379.764	-316.748	-514.844	-503.09	-419.996		-270.406	-414.534	-345.454	-502.01	-383.101		-212.914	-299.24	-213.176	-238.454	-347.256	-262.208
66.6	-373.932	-394.01	-483.534	-611.796	-465.818		-385.534	-374.01	-316.748	-514.844	-508.844	-419.996		-270.406	-414.534	-339.7	-502.01	-381.663		-218.668	-299.24	-213.176	-238.454	-341.502	-262.208
66.64	-373.932	-388.256	-483.534	-606.042	-462.941		-385.534	-379.764	-316.748	-514.844	-503.09	-419.996		-270.406	-414.534	-345.454	-502.01	-383.101		-212.914	-299.24	-207.422	-238.454	-347.256	-261.057
66.68	-373.932	-394.01	-483.534	-611.796	-465.818		-385.534	-379.764	-316.748	-514.844	-503.09	-419.996		-270.406	-414.534	-333.946	-502.01	-380.224		-212.914	-299.24	-207.422	-238.454	-341.502	-259.906
66.72	-373.932	-388.256	-483.534	-611.796	-464.379		-385.534	-379.764	-316.748	-514.844	-508.844	-421.147		-270.406	-414.534	-345.454	-502.01	-383.101		-212.914	-299.24	-213.176	-238.454	-341.502	-261.057
66.76	-379.686	-394.01	-483.534	-611.796	-467.256		-385.534	-379.764	-316.748	-514.844	-503.09	-419.996		-270.406	-414.534	-345.454	-502.01	-383.101		-212.914	-299.24	-213.176	-238.454	-347.256	-262.208
66.8	-379.686	-394.01	-483.534	-606.042	-465.818		-385.534	-374.01	-316.748	-514.844	-503.09	-418.845		-270.406	-414.534	-339.7	-502.01	-381.663		-212.914	-304.994	-207.422	-238.454	-347.256	-262.208
66.84	-379.686	-388.256	-483.534	-611.796	-465.818		-385.534	-379.764	-316.748	-514.844	-503.09	-419.996		-270.406	-414.534	-345.454	-502.01	-383.101		-212.914	-299.24	-213.176	-238.454	-341.502	-261.057
66.88	-379.686	-394.01	-483.534	-611.796	-467.256		-385.534	-379.764	-316.748	-509.09	-503.09	-418.845		-270.406	-414.534	-351.208	-502.01	-384.54		-212.914	-299.24	-213.176	-232.7	-341.502	-259.906
66.92	-379.686	-394.01	-483.534	-606.042	-465.818		-385.534	-379.764	-316.748	-509.09	-503.09	-418.845		-270.406	-414.534	-333.946	-502.01	-380.224		-212.914	-299.24	-213.176	-232.7	-347.256	-261.057
66.96	-379.686	-394.01	-483.534	-611.796	-467.256		-385.534	-379.764	-316.748	-514.844	-503.09	-419.996		-270.406	-414.534	-345.454	-502.01	-383.101		-212.914	-299.24	-213.176	-232.7	-341.502	-259.906
67	-379.686	-388.256	-483.534	-611.796	-465.818		-385.534	-374.01	-316.748	-514.844	-503.09	-418.845		-264.652	-414.534	-345.454	-502.01	-381.663		-212.914	-299.24	-213.176	-232.7	-341.502	-259.906
67.04	-379.686	-394.01	-483.534	-606.042	-465.818		-385.534	-379.764	-316.748	-514.844	-503.09	-419.996		-270.406	-414.534	-345.454	-502.01	-383.101		-212.914	-299.24	-207.422	-232.7	-347.256	-259.906
67.08	-379.686	-394.01	-483.534	-611.796	-467.256		-385.534	-379.764	-316.748	-514.844	-508.844	-421.147		-270.406	-414.534	-339.7	-502.01	-381.663		-218.668	-299.24	-213.176	-232.7	-341.502	-261.057
67.12	-379.686	-388.256	-483.534	-606.042	-464.379		-385.534	-374.01	-316.748	-514.844	-503.09	-418.845		-270.406	-414.534	-351.208	-502.01	-384.54		-218.668	-299.24	-213.176	-232.7	-347.256	-262.208
67.16	-379.686	-394.01	-483.534	-611.796	-467.256		-385.534	-379.764	-316.748	-514.844	-503.09	-419.996		-270.406	-414.534	-339.7	-502.01	-381.663		-212.914	-299.24	-207.422	-232.7	-341.502	-258.756
67.2	-379.686	-388.256	-483.534	-606.042	-464.379		-385.534	-379.764	-316.748	-514.844	-503.09	-419.996		-270.406	-414.534	-345.454	-502.01	-383.101		-212.914	-299.24	-213.176	-232.7	-341.502	-259.906
67.24	-379.686	-394.01	-483.534	-606.042	-465.818		-385.534	-379.764	-316.748	-514.844	-503.09	-419.996		-270.406	-414.534	-345.454	-502.01	-383.101		-207.16	-299.24	-207.422	-232.7	-341.502	-257.605
67.28	-379.686	-394.01	-483.534	-611.796	-467.256		-385.534	-374.01	-322.502	-514.844	-508.844	-421.147		-270.406	-414.534	-339.7	-502.01	-381.663		-207.16	-299.24	-213.176	-232.7	-347.256	-259.906
67.32	-379.686	-394.01	-483.534	-606.042	-465.818		-385.534	-374.01	-316.748	-514.844	-503.09	-418.845		-270.406	-414.534	-339.7	-502.01	-381.663		-207.16	-299.24	-213.176	-232.7	-347.256	-259.906
67.36	-379.686	-394.01	-477.78	-606.042	-464.379		-385.534	-379.764	-316.748	-514.844	-503.09	-419.996		-270.406	-408.78	-345.454	-502.01	-381.663		-207.16	-299.24	-213.176	-232.7	-341.502	-258.756
67.4	-379.686	-388.256	-477.78	-606.042	-462.941		-385.534	-379.764	-316.748	-509.09	-503.09	-418.845		-270.406	-408.78	-345.454	-502.01	-381.663		-207.16	-299.24	-207.422	-232.7	-341.502	-257.605
67.44	-379.686	-388.256	-477.78	-600.288	-461.502		-385.534	-379.764	-316.748	-509.09	-503.09	-418.845		-264.652	-408.78	-339.7	-496.256	-377.347		-207.16	-299.24	-213.176	-232.7	-341.502	-258.756
67.48	-379.686	-394.01	-477.78	-600.288	-462.941		-385.534	-374.01	-322.502	-509.09	-503.09	-418.845		-264.652	-408.78	-345.454	-496.256	-378.786		-207.16	-299.24	-207.422	-232.7	-347.256	-258.756
67.52	-379.686	-394.01	-477.78	-600.288	-462.941		-385.534	-379.764	-316.748	-514.844	-503.09	-419.996		-270.406	-408.78	-339.7	-496.256	-378.786		-207.16	-299.24	-213.176	-232.7	-347.256	-259.906
67.56	-379.686	-394.01	-477.78	-600.288	-462.941		-385.534	-374.01	-316.748	-514.844	-503.09	-418.845		-270.406	-408.78	-345.454	-496.256	-380.224		-212.914	-299.24	-207.422	-232.7	-347.256	-259.906
67.6	-379.686	-388.256	-477.78	-600.288	-461.502		-385.534	-374.01	-316.748	-509.09	-508.844	-418.845		-270.406	-408.78	-339.7	-496.256	-378.786		-207.16	-299.24	-213.176	-232.7	-347.256	-259.906
67.64	-379.686	-388.256	-477.78	-600.288	-461.502		-385.534	-379.764	-316.748	-509.09	-503.09	-418.845		-264.652	-403.026	-345.454	-496.256	-377.347		-207.16	-299.24	-213.176	-232.7	-341.502	-258.756
67.68	-379.686	-394.01	-477.78	-600.288	-462.941		-385.534	-379.764	-316.748	-514.844	-503.09	-419.996		-270.406	-403.026	-339.7	-496.256	-377.347		-207.16	-299.24	-213.176	-232.7	-341.502	-258.756
67.72	-379.686	-388.256	-477.78	-600.288	-461.502		-385.534	-379.764	-310.994	-514.844	-508.844	-419.996		-270.406	-403.026	-345.454	-496.256	-378.786		-207.16	-299.24	-207.422	-232.7	-347.256	-258.756
67.76	-379.686	-394.01	-477.78	-600.288	-462.941		-385.534	-374.01	-316.748	-514.844	-508.844	-419.996		-264.652	-403.026	-345.454	-496.256	-377.347		-207.16	-299.24	-207.422	-232.7	-347.256	-258.756
67.8	-379.686	-388.256	-477.78	-600.288	-461.502		-385.534	-379.764	-316.748	-509.09	-503.09	-418.845		-264.652	-403.026	-339.7	-496.256	-375.909		-207.16	-299.24	-207.422	-232.7	-347.256	-258.756
67.84	-379.686	-388.256	-477.78	-600.288	-461.502		-385.534	-374.01	-316.748	-514.844	-503.09	-418.845		-264.652	-403.026	-345.454	-496.256	-377.347		-207.16	-299.24	-213.176	-232.7	-341.502	-258.756
67.88	-379.686	-394.01	-477.78	-600.288	-462.941		-385.534	-379.764	-316.748	-509.09	-503.09	-418.845		-270.406	-403.026	-345.454	-496.256	-378.786		-207.16	-299.24	-213.176	-232.7	-341.502	-258.756
67.92	-379.686	-388.256	-477.78	-600.288	-461.502		-385.534	-379.764	-316.748	-509.09	-508.844	-419.996		-264.652	-403.026	-339.7	-496.256	-375.909		-207.16	-299.24	-213.176	-232.7	-347.256	-259.906
67.96	-379.686	-394.01	-477.78	-600.288	-462.941		-385.534	-379.764	-316.748	-509.09	-503.09	-418.845		-270.406	-403.026	-339.7	-496.256	-377.347		-207.16	-299.24	-213.176	-232.7	-341.502	-258.756
68	-379.686	-388.256	-477.78	-600.288	-461.502		-385.534	-379.764	-316.748	-509.09	-503.09	-418.845		-264.652	-403.026	-345.454	-496.256	-377.347		-207.16	-299.24	-207.422	-232.7	-347.256	-258.756
68.04	-379.686	-394.01	-477.78	-600.288	-462.941		-385.534	-379.764	-316.748	-509.09	-503.09	-418.845		-264.652	-403.026	-351.208	-496.256	-378.786		-207.16	-299.24	-207.422	-232.7	-341.502	-257.605
68.08	-379.686	-394.01	-477.78	-600.288	-462.941		-385.534	-374.01	-316.748	-509.09	-503.09	-417.694		-264.652	-403.026	-345.454	-496.256	-377.347		-212.914	-299.24	-207.422	-232.7	-347.256	-259.906
68.12	-379.686	-388.256	-477.78	-594.534	-460.064		-385.534	-374.01	-310.994	-509.09	-503.09	-416.544		-264.652	-403.026	-345.454	-496.256	-377.347		-207.16	-299.24	-213.176	-232.7	-347.256	-259.906
68.16	-379.686	-394.01	-477.78	-594.534	-461.502		-385.534	-374.01	-322.502	-509.09	-508.844	-419.996		-264.652	-397.272	-345.454	-496.256	-375.909		-207.16	-299.24	-207.422	-232.7	-347.256	-258.756
68.2	-379.686	-394.01	-477.78	-594.534	-461.502		-385.534	-374.01	-322.502	-509.09	-503.09	-418.845		-270.406	-397.272	-351.208	-496.256	-378.786		-207.16	-299.24	-207.422	-232.7	-347.256	-258.756
68.24	-379.686	-394.01	-472.026	-594.534	-460.064		-385.534	-374.01	-316.748	-509.09	-503.09	-417.694		-270.406	-397.272	-351.208	-496.256	-378.786		-201.406	-299.24	-207.422	-232.7	-341.502	-256.454
68.28	-379.686	-394.01	-472.026	-594.534	-460.064		-385.534	-374.01	-310.994	-509.09	-503.09	-416.544		-270.406	-397.272	-345.454	-496.256	-377.347		-201.406	-299.24	-213.176	-232.7	-341.502	-257.605
68.32	-379.686	-394.01	-472.026	-594.534	-460.064		-385.534	-374.01	-310.994	-509.09	-503.09	-416.544		-270.406	-397.272	-351.208	-496.256	-378.786		-201.406	-299.24	-213.176	-232.7	-341.502	-257.605
68.36	-379.686	-388.256	-472.026	-594.534	-458.625		-385.534	-374.01	-322.502	-503.336	-503.09	-417.694		-264.652	-397.272	-351.208	-490.502	-375.909		-201.406	-299.24	-207.422	-232.7	-341.502	-256.454
68.4	-379.686	-394.01	-472.026	-594.534	-460.064		-385.534	-374.01	-316.748	-497.582	-503.09	-415.393		-270.406	-397.272	-345.454	-490.502	-375.909		-201.406	-299.24	-213.176	-232.7	-341.502	-257.605
68.44	-379.686	-388.256	-472.026	-594.534	-458.625		-379.78	-379.764	-316.748	-509.09	-508.844	-418.845		-270.406	-397.272	-345.454	-490.502	-375.909		-195.652	-299.24	-207.422	-232.7	-341.502	-255.303
68.48	-373.932	-394.01	-472.026	-594.534	-458.625		-379.78	-374.01	-316.748	-509.09	-497.336	-415.393		-264.652	-397.272	-351.208	-490.502	-375.909		-195.652	-299.24	-207.422	-232.7	-347.256	-256.454
68.52	-373.932	-388.256	-472.026	-594.534	-457.187		-379.78	-379.764	-316.748	-509.09	-497.336	-416.544		-264.652	-397.272	-345.454	-490.502	-374.47		-195.652	-299.24	-207.422	-232.7	-347.256	-256.454
68.56	-368.178	-394.01	-472.026	-594.534	-457.187		-379.78	-379.764	-316.748	-509.09	-491.582	-415.393		-258.898	-397.272	-351.208	-490.502	-374.47		-195.652	-293.486	-207.422	-232.7	-341.502	-254.152
68.6	-368.178	-388.256	-472.026	-594.534	-455.748		-379.78	-379.764	-310.994	-509.09	-497.336	-415.393		-258.898	-397.272	-345.454	-490.502	-373.032		-195.652	-293.486	-213.176	-232.7	-341.502	-255.303
68.64	-362.424	-394.01	-472.026	-594.534	-455.748		-379.78	-374.01	-316.748	-503.336	-485.828	-411.94		-253.144	-385.764	-356.962	-490.502	-371.593		-195.652	-293.486	-207.422	-232.7	-341.502	-254.152
68.68	-356.67	-394.01	-472.026	-594.534	-454.31		-379.78	-374.01	-316.748	-509.09	-480.074	-411.94		-258.898	-385.764	-351.208	-490.502	-371.593		-195.652	-293.486	-207.422	-226.946	-341.502	-253.002
68.72	-350.916	-388.256	-472.026	-594.534	-451.433		-379.78	-368.256	-316.748	-509.09	-468.566	-408.488		-253.144	-380.01	-356.962	-490.502	-370.155		-201.406	-293.486	-213.176	-226.946	-341.502	-255.303
68.76	-345.162	-394.01	-472.026	-594.534	-451.433		-374.026	-374.01	-310.994	-503.336	-457.058	-403.885		-247.39	-380.01	-351.208	-490.502	-367.278		-201.406	-293.486	-213.176	-226.946	-347.256	-256.454
68.8	-339.408	-394.01	-472.026	-594.534	-449.994		-374.026	-368.256	-316.748	-503.336	-445.55	-401.583		-235.882	-380.01	-356.962	-490.502	-365.839		-195.652	-293.486	-207.422	-226.946	-347.256	-254.152
68.84	-333.654	-394.01	-472.026	-594.534	-448.556		-368.272	-368.256	-316.748	-497.582	-428.288	-395.829		-224.374	-374.256	-356.962	-490.502	-361.524		-195.652	-287.732	-213.176	-226.946	-341.502	-253.002
68.88	-322.146	-388.256	-472.026	-594.534	-444.24		-368.272	-368.256	-322.502	-497.582	-411.026	-393.528		-218.62	-374.256	-356.962	-490.502	-360.085		-195.652	-287.732	-207.422	-226.946	-341.502	-251.851
68.92	-316.392	-394.01	-472.026	-594.534	-444.24		-362.518	-374.01	-316.748	-491.828	-393.764	-387.774		-207.112	-368.502	-351.208	-490.502	-354.331		-195.652	-281.978	-213.176	-226.946	-341.502	-251.851
68.96	-310.638	-394.01	-472.026	-594.534	-442.802		-356.764	-374.01	-316.748	-480.32	-307.454	-367.059		-189.85	-368.502	-356.962	-490.502	-351.454		-189.898	-281.978	-213.176	-226.946	-335.748	-249.549
69	-299.13	-394.01	-472.026	-594.534	-439.925		-351.01	-374.01	-316.748	-474.566	-295.946	-362.456		-178.342	-362.748	-356.962	-490.502	-347.139		-189.898	-276.224	-207.422	-226.946	-335.748	-247.248
69.04	-287.622	-394.01	-472.026	-594.534	-437.048		-345.256	-362.502	-322.502	-468.812	-284.438	-356.702		-155.326	-356.994	-362.716	-490.502	-341.385		-184.144	-270.47	-207.422	-226.946	-335.748	-244.946
69.08	-189.804	-388.256	-472.026	-594.534	-411.155		-339.502	-362.502	-310.994	-451.55	-272.93	-347.496		-155.326	-351.24	-362.716	-490.502	-339.946		-184.144	-264.716	-213.176	-226.946	-329.994	-243.795
69.12	-172.542	-394.01	-472.026	-594.534	-408.278		-327.994	-350.994	-316.748	-440.042	-255.668	-338.289		-149.572	-345.486	-362.716	-490.502	-337.069		-178.39	-258.962	-207.422	-226.946	-324.24	-239.192
69.16	-172.542	-388.256	-472.026	-594.534	-406.839		-316.486	-350.994	-316.748	-422.78	-244.16	-330.234		-138.064	-339.732	-362.716	-490.502	-332.754		-178.39	-253.208	-213.176	-226.946	-306.978	-235.74
69.2	-166.788	-394.01	-472.026	-594.534	-406.839		-299.224	-339.486	-316.748	-405.518	-226.898	-317.575		-138.064	-333.978	-362.716	-490.502	-331.315		-172.636	-247.454	-213.176	-226.946	-301.224	-232.287
69.24	-166.788	-388.256	-472.026	-594.534	-405.401		-155.374	-333.732	-316.748	-353.732	-180.866	-268.09		-126.556	-322.47	-362.716	-490.502	-325.561		-166.882	-235.946	-213.176	-226.946	-283.962	-225.382
69.28	-161.034	-394.01	-472.026	-588.78	-403.962		-143.866	-327.978	-310.994	-330.716	-140.588	-250.828		-120.802	-310.962	-356.962	-490.502	-319.807		-161.128	-224.438	-207.422	-226.946	-278.208	-219.628
69.32	-161.034	-388.256	-472.026	-594.534	-403.962		-143.866	-304.962	-310.994	-324.962	-129.08	-242.773		-115.048	-276.438	-362.716	-490.502	-311.176		-149.62	-143.882	-207.422	-226.946	-272.454	-200.065
69.36	-155.28	-394.01	-472.026	-594.534	-403.962		-138.112	-304.962	-310.994	-307.7	-94.556	-231.265		-103.54	-264.93	-362.716	-490.502	-305.422		-143.866	-120.866	-213.176	-226.946	-94.08	-159.787
69.4	-155.28	-394.01	-472.026	-594.534	-403.962		-138.112	-304.962	-322.502	-290.438	-77.294	-226.662		-97.7859	-253.422	-362.716	-490.502	-301.107		-138.112	-109.358	-207.422	-226.946	-88.326	-154.033
69.44	-155.28	-394.01	-472.026	-588.78	-402.524		-138.112	-276.192	-316.748	-106.31	-31.262	-173.725		-86.2779	-115.326	-356.962	-490.502	-262.267		-126.604	-80.588	-213.176	-226.946	-82.572	-145.977
69.48	-149.526	-388.256	-472.026	-594.534	-401.085		-138.112	-258.93	-316.748	-89.048	-2.492	-161.066		-86.2779	-109.572	-362.716	-490.502	-262.267		-120.85	-69.08	-207.422	-226.946	-76.818	-140.223
69.52	-149.526	-394.01	-472.026	-594.534	-402.524		-138.112	-235.914	-316.748	-25.754	9.016	-141.502		-80.5239	-109.572	-356.962	-490.502	-259.39		-80.572	-46.064	-207.422	-226.946	-71.064	-126.414
69.56	-149.526	-394.01	-472.026	-594.534	-402.524		-138.112	-224.406	-305.24	43.294	20.524	-120.788		-74.7699	-103.818	-362.716	-490.502	-257.952		-63.31	-40.31	-207.422	-226.946	-59.556	-119.509
69.6	-149.526	-394.01	-472.026	-588.78	-401.085		-138.112	-224.406	-310.994	43.294	26.278	-120.788		-74.7699	-103.818	-362.716	-490.502	-257.952		-63.31	-34.556	-213.176	-226.946	-53.802	-118.358
69.64	-149.526	-394.01	-472.026	-588.78	-401.085		-138.112	-212.898	-310.994	43.294	26.278	-118.486		-69.0159	-98.064	-362.716	-490.502	-255.075		-57.556	-28.802	-207.422	-226.946	-42.294	-112.604
69.68	-143.772	-394.01	-472.026	-594.534	-401.085		-138.112	-57.54	-305.24	43.294	26.278	-86.264		-69.0159	-98.064	-356.962	-490.502	-253.636		-63.31	-23.048	-207.422	-226.946	-36.54	-111.453
69.72	-143.772	-388.256	-472.026	-594.534	-399.647		-138.112	-51.786	-305.24	43.294	26.278	-85.1132		-63.2619	-92.31	-362.716	-490.502	-252.198		-57.556	-17.294	-207.422	-226.946	-30.786	-108.001
69.76	-143.772	-388.256	-472.026	-594.534	-399.647		-132.358	-51.786	-299.486	49.048	26.278	-81.6608		-57.5079	-92.31	-356.962	-490.502	-249.321		-57.556	-5.786	-213.176	-226.946	-25.032	-105.699
69.8	-143.772	-388.256	-472.026	-594.534	-399.647		-132.358	-51.786	-299.486	49.048	26.278	-81.6608		-57.5079	-86.556	-362.716	-490.502	-249.321		-57.556	-0.032	-207.422	-226.946	-19.278	-102.247
69.84	-143.772	-388.256	-472.026	-594.534	-399.647		-126.604	-46.032	-299.486	54.802	32.032	-77.0576		-51.7539	-80.8021	-356.962	-490.502	-245.005		-51.802	-0.032	-207.422	-226.946	-7.77	-98.7944
69.88	-138.018	-382.502	-472.026	-588.78	-395.331		-126.604	-46.032	-293.732	54.802	32.032	-75.9068		-51.7539	-75.048	-362.716	-490.502	-245.005		-51.802	-0.032	-207.422	-226.946	-7.77	-98.7944
69.92	-138.018	-382.502	-466.272	-588.78	-393.893		-126.604	-40.278	-293.732	60.556	32.032	-73.6052		-45.9999	-69.294	-356.962	-490.502	-240.69		-51.802	-0.032	-207.422	-226.946	-2.016	-97.6436
69.96	-132.264	-382.502	-466.272	-588.78	-392.454		-126.604	-40.278	-293.732	66.31	32.032	-72.4544		-45.9999	-63.54	-362.716	-490.502	-240.69		-46.048	-0.032	-207.422	-226.946	-2.016	-96.4928
70	-132.264	-382.502	-472.026	-583.026	-392.454		-126.604	-40.278	-293.732	66.31	32.032	-72.4544		-40.2459	-57.7861	-362.716	-490.502	-237.813		-46.048	-0.032	-213.176	-226.946	3.738	-96.4928
70.04	-126.51	-382.502	-466.272	-583.026	-389.577		-126.604	-34.524	-293.732	66.31	32.032	-71.3036		-40.2459	-46.278	-356.962	-490.502	-233.497		-46.048	5.722	-201.668	-226.946	3.738	-93.0404
70.08	-126.51	-388.256	-472.026	-577.272	-391.016		-126.604	-34.524	-287.978	66.31	32.032	-70.1528		-40.2459	-40.524	-356.962	-490.502	-232.059		-46.048	5.722	-201.668	-226.946	3.738	-93.0404
70.12	-120.756	-382.502	-472.026	-565.764	-385.262		-126.604	-28.77	-287.978	66.31	32.032	-69.002		-40.2459	-40.524	-362.716	-490.502	-233.497		-46.048	5.722	-201.668	-226.946	3.738	-93.0404
70.16	-115.002	-382.502	-466.272	-560.01	-380.946		-120.85	-28.77	-282.224	72.064	32.032	-65.5496		-40.2459	-34.77	-356.962	-490.502	-230.62		-40.294	5.722	-201.668	-226.946	3.738	-91.8896
70.2	-115.002	-376.748	-460.518	-548.502	-375.192		-120.85	-28.77	-282.224	72.064	32.032	-65.5496		-40.2459	-34.77	-362.716	-490.502	-232.059		-40.294	5.722	-201.668	-226.946	3.738	-91.8896
70.24	-109.248	-382.502	-460.518	-536.994	-372.315		-115.096	-23.016	-276.47	77.818	32.032	-60.9464		-34.4919	-34.77	-356.962	-490.502	-229.182		-34.54	11.476	-201.668	-226.946	3.738	-89.588
70.28	-109.248	-376.748	-454.764	-519.732	-365.123		-115.096	-23.016	-270.716	77.818	32.032	-59.7956		-34.4919	-34.77	-351.208	-490.502	-227.743		-34.54	11.476	-207.422	-226.946	3.738	-90.7388
70.32	-109.248	-376.748	-454.764	-502.47	-360.807		-115.096	-23.016	-264.962	77.818	32.032	-58.6448		-34.4919	-34.77	-345.454	-490.502	-226.305		-34.54	11.476	-201.668	-226.946	3.738	-89.588
70.36	-103.494	-370.994	-449.01	-490.962	-353.615		-115.096	-17.262	-259.208	83.572	32.032	-55.1924		-34.4919	-34.77	-345.454	-490.502	-226.305		-34.54	11.476	-201.668	-226.946	9.492	-88.4372
70.4	-103.494	-370.994	-437.502	-456.438	-342.107		-115.096	-17.262	-253.454	83.572	32.032	-54.0416		-34.4919	-34.77	-339.7	-490.502	-224.866		-34.54	11.476	-207.422	-226.946	9.492	-89.588
70.44	-103.494	-370.994	-431.748	-450.684	-339.23		-109.342	-17.262	-247.7	83.572	32.032	-51.74		-34.4919	-34.77	-333.946	-490.502	-223.428		-28.786	11.476	-201.668	-226.946	15.246	-86.1356
70.48	-103.494	-365.24	-420.24	-404.652	-323.406		-109.342	-17.262	-236.192	83.572	32.032	-49.4384		-34.4919	-34.77	-328.192	-490.502	-221.989		-28.786	11.476	-207.422	-226.946	15.246	-87.2864
70.52	-103.494	-365.24	-414.486	-439.176	-330.599		-109.342	-17.262	-224.684	83.572	32.032	-47.1368		-34.4919	-34.77	-322.438	-490.502	-220.551		-28.786	11.476	-201.668	-226.946	15.246	-86.1356
70.56	-103.494	-359.486	-402.978	-439.176	-326.283		-103.588	-17.262	-190.16	89.326	32.032	-37.9304		-34.4919	-34.77	-316.684	-490.502	-219.112		-28.786	11.476	-201.668	-226.946	15.246	-86.1356
70.6	-103.494	-347.978	-385.716	-433.422	-317.652		-103.588	-17.262	-172.898	89.326	32.032	-34.478		-34.4919	-34.77	-310.93	-490.502	-217.674		-28.786	11.476	-201.668	-226.946	15.246	-86.1356
70.64	-103.494	-342.224	-374.208	-433.422	-313.337		-103.588	-17.262	-161.39	89.326	37.786	-31.0256		-28.7379	-34.77	-299.422	-490.502	-213.358		-23.032	17.23	-190.16	-226.946	15.246	-81.5324
70.68	-103.494	-336.47	-362.7	-433.422	-309.021		-103.588	-17.262	-149.882	89.326	37.786	-28.724		-28.7379	-34.77	-287.914	-490.502	-210.481		-23.032	17.23	-190.16	-226.946	15.246	-81.5324
70.72	-103.494	-336.47	-339.684	-421.914	-300.39		-103.588	-17.262	-138.374	89.326	37.786	-26.4224		-28.7379	-34.77	-253.39	-490.502	-201.85		-23.032	17.23	-184.406	-226.946	15.246	-80.3816
70.76	-97.7399	-324.962	-333.93	-421.914	-294.636		-103.588	-11.508	-75.08	95.08	37.786	-11.462		-28.7379	-29.016	-213.112	-490.502	-190.342		-17.278	17.23	-178.652	-226.946	15.246	-78.08
70.8	-97.7399	-319.208	-333.93	-416.16	-291.759		-103.588	-11.508	-46.31	95.08	37.786	-5.708		-28.7379	-29.016	-213.112	-490.502	-190.342		-17.278	17.23	-167.144	-226.946	15.246	-75.7784
70.84	-97.7399	-313.454	-328.176	-416.16	-288.882		-103.588	-5.754	-46.31	95.08	37.786	-4.5572		-28.7379	-29.016	-207.358	-490.502	-188.904		-11.524	17.23	-161.39	-226.946	15.246	-73.4768
70.88	-97.7399	-307.7	-328.176	-416.16	-287.444		-103.588	-5.754	-46.31	95.08	37.786	-4.5572		-28.7379	-29.016	-207.358	-490.502	-188.904		-11.524	17.23	-149.882	-226.946	15.246	-71.1752
70.92	-97.7399	-296.192	-328.176	-416.16	-284.567		-103.588	-5.754	-46.31	95.08	37.786	-4.5572		-28.7379	-29.016	-207.358	-490.502	-188.904		-11.524	17.23	-144.128	-226.946	15.246	-70.0244
70.96	-97.7399	-284.684	-322.422	-410.406	-278.813		-97.834	-5.754	-40.556	95.08	37.786	-2.2556		-28.7379	-29.016	-207.358	-484.748	-187.465		-11.524	22.984	-138.374	-226.946	15.246	-67.7228
71	-97.7399	-290.438	-322.422	-410.406	-280.251		-97.834	-5.754	-40.556	95.08	37.786	-2.2556		-28.7379	-29.016	-207.358	-484.748	-187.465		-11.524	22.984	-132.62	-226.946	15.246	-66.572
71.04	-97.7399	-278.93	-322.422	-410.406	-277.374		-97.834	0	-40.556	95.08	37.786	-1.1048		-28.7379	-29.016	-201.604	-478.994	-184.588		-5.77	22.984	-121.112	-226.946	15.246	-63.1196
71.08	-97.7399	-278.93	-322.422	-404.652	-275.936		-97.834	0	-40.556	95.08	37.786	-1.1048		-28.7379	-29.016	-201.604	-478.994	-184.588		-5.77	22.984	-109.604	-226.946	15.246	-60.818
71.12	-97.7399	-267.422	-322.422	-404.652	-273.059		-97.834	0	-40.556	95.08	37.786	-1.1048		-28.7379	-29.016	-201.604	-473.24	-183.149		-0.016	22.984	-75.0799	-226.946	15.246	-52.7624
71.16	-97.7399	-255.914	-316.668	-404.652	-268.743		-97.834	0	-34.802	95.08	37.786	0.046		-22.984	-29.016	-201.604	-467.486	-180.273		-0.016	22.984	-57.8179	-226.946	15.246	-49.31
71.2	-97.7399	-250.16	-316.668	-404.652	-267.305		-97.834	0	-34.802	95.08	37.786	0.046		-28.7379	-29.016	-201.604	-461.732	-180.272		5.738	22.984	-57.8179	-226.946	15.246	-48.1592
71.24	-97.7399	-244.406	-310.914	-398.898	-262.989		-97.834	0	-34.802	95.08	37.786	0.046		-28.7379	-23.262	-195.85	-455.978	-175.957		11.492	28.738	-52.064	-226.946	15.246	-44.7068
71.28	-97.7399	-238.652	-310.914	-404.652	-262.989		-97.834	0	-34.802	95.08	37.786	0.046		-28.7379	-23.262	-195.85	-450.224	-174.519		11.492	28.738	-52.064	-226.946	15.246	-44.7068
71.32	-97.7399	-227.144	-310.914	-404.652	-260.112		-97.834	0	-34.802	95.08	37.786	0.046		-28.7379	-23.262	-195.85	-444.47	-173.08		11.492	28.738	-52.064	-226.946	15.246	-44.7068
71.36	-97.7399	-209.882	-310.914	-398.898	-254.358		-97.834	0	-29.048	95.08	37.786	1.1968		-22.984	-23.262	-195.85	-432.962	-168.765		17.246	28.738	-52.064	-226.946	15.246	-43.556
71.4	-97.7399	-204.128	-305.16	-393.144	-250.043		-97.834	0	-29.048	95.08	37.786	1.1968		-22.984	-23.262	-195.85	-421.454	-165.888		17.246	28.738	-52.064	-226.946	15.246	-43.556
71.44	-97.7399	-169.604	-299.406	-387.39	-238.535		-97.834	5.754	-29.048	95.08	43.54	3.4984		-28.7379	-23.262	-190.096	-404.192	-161.572		17.246	28.738	-52.064	-226.946	9.492	-44.7068
71.48	-97.7399	-169.604	-299.406	-387.39	-238.535		-97.834	5.754	-29.048	95.08	43.54	3.4984		-28.7379	-23.262	-190.096	-392.684	-158.695		17.246	28.738	-52.064	-226.946	9.492	-44.7068
71.52	-97.7399	-169.604	-299.406	-387.39	-238.535		-97.834	11.508	-29.048	95.08	43.54	4.6492		-22.984	-23.262	-190.096	-392.684	-157.257		17.246	28.738	-52.064	-226.946	9.492	-44.7068
71.56	-97.7399	-163.85	-299.406	-381.636	-235.658		-97.834	11.508	-29.048	95.08	43.54	4.6492		-28.7379	-23.262	-190.096	-392.684	-158.695		23	28.738	-52.064	-226.946	9.492	-43.556
71.6	-97.7399	-169.604	-299.406	-381.636	-237.096		-97.834	11.508	-29.048	95.08	43.54	4.6492		-22.984	-23.262	-190.096	-392.684	-157.257		23	28.738	-52.064	-226.946	9.492	-43.556
71.64	-97.7399	-169.604	-293.652	-381.636	-235.658		-97.834	11.508	-29.048	95.08	43.54	4.6492		-22.984	-23.262	-184.342	-386.93	-154.38		28.754	28.738	-52.064	-226.946	9.492	-42.4052
71.68	-97.7399	-163.85	-293.652	-381.636	-234.219		-97.834	11.508	-29.048	95.08	43.54	4.6492		-22.984	-23.262	-184.342	-369.668	-150.064		28.754	28.738	-52.064	-226.946	9.492	-42.4052
71.72	-97.7399	-169.604	-293.652	-375.882	-234.219		-97.834	11.508	-29.048	95.08	43.54	4.6492		-28.7379	-23.262	-184.342	-358.16	-148.625		34.508	28.738	-52.064	-226.946	9.492	-41.2544
71.76	-97.7399	-169.604	-293.652	-375.882	-234.219		-97.834	11.508	-29.048	95.08	43.54	4.6492		-22.984	-17.508	-184.342	-340.898	-141.433		40.262	28.738	-52.064	-226.946	9.492	-40.1036
71.8	-97.7399	-169.604	-293.652	-370.128	-232.781		-97.834	11.508	-29.048	95.08	43.54	4.6492		-22.984	-17.508	-184.342	-323.636	-137.118		40.262	28.738	-52.064	-226.946	9.492	-40.1036
71.84	-97.7399	-163.85	-287.898	-370.128	-229.904		-97.834	17.262	-29.048	95.08	43.54	5.8		-28.7379	-17.508	-178.588	-300.62	-131.363		40.262	28.738	-52.064	-226.946	9.492	-40.1036
71.88	-97.7399	-163.85	-287.898	-364.374	-228.465		-97.834	17.262	-23.294	95.08	43.54	6.9508		-28.7379	-17.508	-178.588	-294.866	-129.925		40.262	28.738	-52.064	-226.946	9.492	-40.1036
71.92	-97.7399	-169.604	-287.898	-358.62	-228.465		-97.834	17.262	-23.294	95.08	43.54	6.9508		-22.984	-17.508	-178.588	-283.358	-125.61		40.262	28.738	-52.064	-226.946	9.492	-40.1036
71.96	-97.7399	-163.85	-287.898	-358.62	-227.027		-97.834	17.262	-23.294	95.08	43.54	6.9508		-28.7379	-17.508	-178.588	-283.358	-127.048		46.016	34.492	-52.064	-226.946	9.492	-37.802
72	-97.7399	-169.604	-287.898	-358.62	-228.465		-97.834	17.262	-23.294	95.08	43.54	6.9508		-22.984	-17.508	-178.588	-271.85	-122.733		46.016	34.492	-52.064	-226.946	9.492	-37.802
72.04	-97.7399	-163.85	-282.144	-358.62	-225.588		-97.834	23.016	-23.294	95.08	43.54	8.1016		-22.984	-17.508	-178.588	-266.096	-121.294		51.77	34.492	-46.31	-226.946	9.492	-35.5004
72.08	-91.9859	-163.85	-282.144	-358.62	-224.15		-97.834	23.016	-23.294	95.08	43.54	8.1016		-22.984	-17.508	-178.588	-260.342	-119.855		51.77	34.492	-46.31	-226.946	9.492	-35.5004
72.12	-91.9859	-163.85	-282.144	-358.62	-224.15		-97.834	23.016	-23.294	95.08	43.54	8.1016		-28.7379	-17.508	-178.588	-248.834	-118.417		51.77	34.492	-46.31	-226.946	9.492	-35.5004
72.16	-91.9859	-169.604	-282.144	-358.62	-225.588		-92.08	23.016	-23.294	95.08	43.54	9.2524		-22.984	-17.508	-178.588	-243.08	-115.54		51.77	34.492	-46.31	-226.946	9.492	-35.5004
72.2	-91.9859	-169.604	-282.144	-352.866	-224.15		-92.08	23.016	-23.294	95.08	43.54	9.2524		-22.984	-17.508	-178.588	-237.326	-114.102		51.77	34.492	-46.31	-226.946	9.492	-35.5004
72.24	-91.9859	-163.85	-276.39	-347.112	-219.834		-86.326	28.77	-23.294	95.08	43.54	11.554		-22.984	-17.508	-172.834	-231.572	-111.225		57.524	34.492	-46.31	-221.192	9.492	-33.1988
72.28	-91.9859	-169.604	-276.39	-347.112	-221.273		-86.326	28.77	-23.294	95.08	43.54	11.554		-22.984	-17.508	-172.834	-231.572	-111.225		57.524	34.492	-46.31	-221.192	9.492	-33.1988
72.32	-91.9859	-163.85	-276.39	-341.358	-218.396		-86.326	28.77	-23.294	95.08	49.294	12.7048		-22.984	-17.508	-172.834	-231.572	-111.225		57.524	34.492	-46.31	-215.438	9.492	-32.048
72.36	-91.9859	-158.096	-276.39	-347.112	-218.396		-86.326	28.77	-17.54	95.08	49.294	13.8556		-22.984	-17.508	-172.834	-231.572	-111.225		57.524	34.492	-46.31	-215.438	9.492	-32.048
72.4	-91.9859	-163.85	-276.39	-341.358	-218.396		-86.326	28.77	-17.54	95.08	49.294	13.8556		-22.984	-17.508	-172.834	-225.818	-109.786		57.524	34.492	-46.31	-215.438	9.492	-32.048
72.44	-91.9859	-158.096	-270.636	-335.604	-214.08		-86.326	28.77	-17.54	95.08	49.294	13.8556		-22.984	-17.508	-172.834	-220.064	-108.348		57.524	34.492	-46.31	-209.684	9.492	-30.8972
72.48	-91.9859	-163.85	-270.636	-335.604	-215.519		-86.326	28.77	-17.54	95.08	49.294	13.8556		-22.984	-17.508	-172.834	-220.064	-108.348		57.524	34.492	-46.31	-215.438	9.492	-32.048
72.52	-91.9859	-163.85	-270.636	-335.604	-215.519		-86.326	28.77	-17.54	95.08	49.294	13.8556		-22.984	-17.508	-172.834	-214.31	-106.909		57.524	34.492	-46.31	-221.192	9.492	-33.1988
72.56	-91.9859	-163.85	-270.636	-335.604	-215.519		-86.326	34.524	-17.54	95.08	49.294	15.0064		-22.984	-11.754	-167.08	-214.31	-104.032		57.524	40.246	-46.31	-215.438	9.492	-30.8972
72.6	-91.9859	-163.85	-270.636	-329.85	-214.08		-86.326	34.524	-17.54	95.08	49.294	15.0064		-22.984	-11.754	-167.08	-208.556	-102.594		57.524	40.246	-46.31	-215.438	9.492	-30.8972
72.64	-91.9859	-169.604	-264.882	-329.85	-214.08		-86.326	34.524	-17.54	95.08	49.294	15.0064		-22.984	-11.754	-167.08	-202.802	-101.155		63.278	46	-46.31	-203.93	9.492	-26.294
72.68	-86.2319	-163.85	-264.882	-335.604	-212.642		-86.326	34.524	-17.54	95.08	49.294	15.0064		-22.984	-11.754	-167.08	-202.802	-101.155		63.278	46	-46.31	-215.438	9.492	-28.5956
72.72	-86.2319	-163.85	-264.882	-324.096	-209.765		-80.572	34.524	-17.54	95.08	49.294	16.1572		-22.984	-11.754	-161.326	-197.048	-98.278		69.032	46	-46.31	-209.684	9.492	-26.294
72.76	-86.2319	-163.85	-264.882	-324.096	-209.765		-80.572	34.524	-17.54	95.08	49.294	16.1572		-22.984	-11.754	-161.326	-197.048	-98.278		69.032	46	-46.31	-221.192	9.492	-28.5956
72.8	-86.2319	-163.85	-264.882	-324.096	-209.765		-80.572	34.524	-17.54	95.08	49.294	16.1572		-22.984	-11.754	-161.326	-191.294	-96.8395		69.032	46	-46.31	-203.93	9.492	-25.1432
72.84	-86.2319	-163.85	-264.882	-324.096	-209.765		-80.572	40.278	-17.54	95.08	49.294	17.308		-22.984	-11.754	-161.326	-191.294	-96.8395		74.786	46	-46.31	-221.192	9.492	-27.4448
72.88	-86.2319	-158.096	-264.882	-324.096	-208.326		-80.572	40.278	-17.54	95.08	49.294	17.308		-22.984	-11.754	-161.326	-191.294	-96.8395		74.786	46	-46.31	-209.684	9.492	-25.1432
72.92	-86.2319	-158.096	-264.882	-318.342	-206.888		-80.572	40.278	-17.54	100.834	49.294	18.4588		-22.984	-11.754	-161.326	-191.294	-96.8395		74.786	46	-46.31	-215.438	9.492	-26.294
72.96	-80.4779	-152.342	-264.882	-318.342	-204.011		-80.572	40.278	-11.786	100.834	49.294	19.6096		-22.984	-11.754	-161.326	-185.54	-95.401		74.786	46	-46.31	-186.668	9.492	-20.54
73	-80.4779	-152.342	-264.882	-318.342	-204.011		-80.572	40.278	-11.786	100.834	49.294	19.6096		-22.984	-11.754	-161.326	-185.54	-95.401		74.786	46	-46.31	-175.16	9.492	-18.2384
73.04	-80.4779	-158.096	-259.128	-318.342	-204.011		-74.818	40.278	-11.786	100.834	49.294	20.7604		-22.984	-11.754	-155.572	-185.54	-93.9625		80.54	46	-46.31	-169.406	9.492	-15.9368
73.08	-80.4779	-152.342	-259.128	-318.342	-202.572		-74.818	40.278	-11.786	100.834	49.294	20.7604		-22.984	-11.754	-155.572	-185.54	-93.9625		80.54	46	-46.31	-163.652	9.492	-14.786
73.12	-80.4779	-152.342	-259.128	-312.588	-201.134		-74.818	40.278	-11.786	100.834	49.294	20.7604		-22.984	-6	-155.572	-179.786	-91.0855		86.294	46	-46.31	-163.652	9.492	-13.6352
73.16	-80.4779	-152.342	-259.128	-312.588	-201.134		-74.818	40.278	-11.786	100.834	49.294	20.7604		-22.984	-6	-155.572	-179.786	-91.0855		86.294	46	-46.31	-146.39	9.492	-10.1828
73.2	-80.4779	-152.342	-259.128	-306.834	-199.695		-74.818	40.278	-11.786	100.834	55.048	21.9112		-22.984	-6	-155.572	-179.786	-91.0855		86.294	46	-46.31	-134.882	9.492	-7.8812
73.24	-80.4779	-158.096	-253.374	-306.834	-199.695		-74.818	40.278	-11.786	100.834	55.048	21.9112		-22.984	-6	-155.572	-174.032	-89.647		86.294	46	-46.31	-60.08	9.492	7.0792
73.28	-80.4779	-163.85	-253.374	-306.834	-201.134		-74.818	40.278	-11.786	100.834	60.802	23.062		-22.984	-6	-155.572	-174.032	-89.647		86.294	46	-46.31	-54.3259	9.492	8.23002
73.32	-80.4779	-152.342	-253.374	-301.08	-196.818		-69.064	46.032	-11.786	100.834	60.802	25.3636		-22.984	-6	-149.818	-174.032	-88.2085		86.294	46	-46.31	-48.572	9.492	9.3808
73.36	-80.4779	-152.342	-253.374	-301.08	-196.818		-69.064	46.032	-11.786	100.834	60.802	25.3636		-22.984	-6	-149.818	-174.032	-88.2085		86.294	46	-46.31	-42.818	9.492	10.5316
73.4	-80.4779	-146.588	-253.374	-301.08	-195.38		-69.064	46.032	-11.786	100.834	60.802	25.3636		-22.984	-6	-149.818	-174.032	-88.2085		86.294	46	-46.31	-42.818	9.492	10.5316
73.44	-80.4779	-152.342	-253.374	-301.08	-196.818		-69.064	46.032	-11.786	100.834	60.802	25.3636		-22.984	-6	-149.818	-174.032	-88.2085		86.294	46	-46.31	-48.5719	9.492	9.38082
73.48	-80.4779	-152.342	-253.374	-301.08	-196.818		-69.064	46.032	-11.786	100.834	60.802	25.3636		-22.984	-6	-149.818	-168.278	-86.77		86.294	46	-46.31	-42.818	9.492	10.5316
73.52	-80.4779	-146.588	-253.374	-301.08	-195.38		-69.064	46.032	-11.786	100.834	60.802	25.3636		-22.984	-6	-149.818	-174.032	-88.2085		92.048	46	-46.31	-42.8179	3.738	10.5316
73.56	-80.4779	-146.588	-253.374	-301.08	-195.38		-69.064	46.032	-11.786	100.834	60.802	25.3636		-22.984	-6	-149.818	-174.032	-88.2085		92.048	46	-46.31	-37.064	3.738	11.6824
73.6	-80.4779	-152.342	-253.374	-295.326	-195.38		-69.064	46.032	-11.786	100.834	60.802	25.3636		-22.984	-6	-149.818	-174.032	-88.2085		92.048	46	-46.31	-37.0639	3.738	11.6824
73.64	-80.4779	-146.588	-253.374	-295.326	-193.941		-69.064	46.032	-11.786	106.588	60.802	26.5144		-22.984	-6	-149.818	-174.032	-88.2085		92.048	46	-40.556	-37.064	3.738	12.8332
73.68	-74.7239	-146.588	-253.374	-289.572	-191.064		-69.064	46.032	-6.032	106.588	60.802	27.6652		-22.984	-6	-149.818	-174.032	-88.2085		92.048	46	-40.556	-37.064	3.738	12.8332
73.72	-74.7239	-146.588	-253.374	-289.572	-191.064		-69.064	46.032	-6.032	106.588	60.802	27.6652		-22.984	-6	-149.818	-168.278	-86.77		92.048	51.754	-40.556	-37.064	3.738	13.984
73.76	-74.7239	-146.588	-253.374	-289.572	-191.064		-69.064	46.032	-6.032	106.588	60.802	27.6652		-22.984	-6	-149.818	-168.278	-86.77		92.048	51.754	-40.556	-37.064	3.738	13.984
73.8	-74.7239	-146.588	-253.374	-283.818	-189.626		-69.064	46.032	-6.032	106.588	60.802	27.6652		-22.984	-6	-149.818	-174.032	-88.2085		92.048	51.754	-40.556	-31.31	3.738	15.1348
73.84	-74.7239	-146.588	-247.62	-283.818	-188.187		-63.31	46.032	-6.032	106.588	60.802	28.816		-22.984	-6	-144.064	-162.524	-83.893		97.802	51.754	-40.556	-37.064	3.738	15.1348
73.88	-74.7239	-146.588	-247.62	-283.818	-188.187		-63.31	46.032	-6.032	106.588	60.802	28.816		-22.984	-6	-144.064	-162.524	-83.893		97.802	51.754	-40.556	-37.064	3.738	15.1348
73.92	-74.7239	-152.342	-247.62	-283.818	-189.626		-63.31	46.032	-6.032	106.588	60.802	28.816		-22.984	-6	-144.064	-162.524	-83.893		103.556	57.508	-34.802	-42.8179	3.738	17.4364
73.96	-74.7239	-152.342	-247.62	-283.818	-189.626		-63.31	46.032	-6.032	106.588	60.802	28.816		-22.984	-6	-144.064	-162.524	-83.893		103.556	57.508	-40.556	-37.064	3.738	17.4364
74	-74.7239	-152.342	-247.62	-278.064	-188.187		-63.31	46.032	-6.032	106.588	60.802	28.816		-22.984	-6	-144.064	-162.524	-83.893		103.556	63.262	-40.556	-37.064	-2.016	17.4364
74.04	-74.7239	-146.588	-247.62	-278.064	-186.749		-63.31	46.032	-6.032	106.588	60.802	28.816		-22.984	-6	-144.064	-162.524	-83.893		103.556	63.262	-40.556	-37.064	-2.016	17.4364
74.08	-74.7239	-140.834	-247.62	-272.31	-183.872		-63.31	46.032	-6.032	106.588	60.802	28.816		-22.984	-6	-144.064	-162.524	-83.893		103.556	63.262	-40.556	-37.064	-2.016	17.4364
74.12	-74.7239	-146.588	-241.866	-272.31	-183.872		-63.31	51.786	-6.032	106.588	60.802	29.9668		-22.984	-6	-138.31	-162.524	-82.4545		109.31	63.262	-34.802	-42.8179	-2.016	18.5872
74.16	-74.7239	-140.834	-241.866	-272.31	-182.433		-63.31	51.786	-6.032	106.588	60.802	29.9668		-22.984	-6	-138.31	-162.524	-82.4545		109.31	63.262	-40.556	-31.31	-2.016	19.738
74.2	-74.7239	-140.834	-241.866	-272.31	-182.433		-63.31	51.786	-6.032	106.588	60.802	29.9668		-22.984	-6	-138.31	-162.524	-82.4545		103.556	63.262	-40.556	-31.31	-2.016	18.5872
74.24	-74.7239	-146.588	-241.866	-272.31	-183.872		-63.31	51.786	-6.032	106.588	60.802	29.9668		-22.984	-6	-138.31	-162.524	-82.4545		103.556	63.262	-40.556	-42.8179	-2.016	16.2856
74.28	-74.7239	-140.834	-241.866	-272.31	-182.433		-63.31	51.786	-6.032	106.588	60.802	29.9668		-22.984	-6	-138.31	-162.524	-82.4545		103.556	63.262	-40.556	-37.064	-2.016	17.4364
74.32	-74.7239	-140.834	-241.866	-272.31	-182.433		-63.31	51.786	-6.032	106.588	60.802	29.9668		-22.984	-6	-132.556	-162.524	-81.016		103.556	63.262	-34.802	-37.064	-2.016	18.5872
74.36	-74.7239	-140.834	-241.866	-272.31	-182.433		-63.31	51.786	-0.278	106.588	60.802	31.1176		-22.984	-6	-132.556	-162.524	-81.016		103.556	63.262	-40.556	-31.31	-2.016	18.5872
74.4	-74.7239	-146.588	-236.112	-266.556	-180.995		-63.31	51.786	-0.278	106.588	60.802	31.1176		-22.984	-6	-132.556	-162.524	-81.016		103.556	63.262	-40.556	-31.31	-2.016	18.5872
74.44	-74.7239	-146.588	-241.866	-266.556	-182.433		-63.31	51.786	-0.278	112.342	60.802	32.2684		-22.984	-6	-132.556	-162.524	-81.016		103.556	63.262	-34.802	-37.064	-2.016	18.5872
74.48	-74.7239	-140.834	-241.866	-266.556	-180.995		-63.31	51.786	-0.278	112.342	60.802	32.2684		-22.984	-6	-132.556	-162.524	-81.016		103.556	63.262	-40.556	-31.31	-2.016	18.5872
74.52	-74.7239	-140.834	-241.866	-266.556	-180.995		-57.556	51.786	-0.278	112.342	60.802	33.4192		-22.984	-6	-132.556	-162.524	-81.016		103.556	63.262	-29.048	-37.064	-2.016	19.738
74.56	-74.7239	-135.08	-241.866	-266.556	-179.556		-57.556	51.786	-0.278	112.342	60.802	33.4192		-22.984	-6	-132.556	-162.524	-81.016		103.556	63.262	-34.802	-37.064	-2.016	18.5872
74.6	-74.7239	-135.08	-241.866	-260.802	-178.118		-57.556	51.786	-0.278	112.342	60.802	33.4192		-22.984	-6	-132.556	-162.524	-81.016		103.556	63.262	-34.802	-37.064	-2.016	18.5872
74.64	-68.9699	-135.08	-241.866	-260.802	-176.679		-57.556	57.54	-0.278	112.342	60.802	34.57		-22.984	-6	-132.556	-162.524	-81.016		103.556	63.262	-34.802	-42.8179	-2.016	17.4364
74.68	-68.9699	-140.834	-241.866	-255.048	-176.679		-57.556	57.54	-0.278	112.342	60.802	34.57		-22.984	-6	-132.556	-162.524	-81.016		103.556	63.262	-34.802	-37.064	-2.016	18.5872
74.72	-68.9699	-135.08	-230.358	-255.048	-172.364		-57.556	57.54	-0.278	112.342	60.802	34.57		-22.984	-6	-126.802	-162.524	-79.5775		109.31	63.262	-34.802	-37.064	-2.016	19.738
74.76	-68.9699	-135.08	-230.358	-249.294	-170.925		-57.556	57.54	5.476	112.342	60.802	35.7208		-22.984	-6	-126.802	-162.524	-79.5775		109.31	63.262	-29.048	-25.556	-2.016	23.1904
74.8	-68.9699	-135.08	-230.358	-243.54	-169.487		-57.556	57.54	5.476	112.342	60.802	35.7208		-22.984	-6	-126.802	-162.524	-79.5775		115.064	63.262	-34.802	-31.31	-2.016	22.0396
74.84	-63.2159	-135.08	-230.358	-243.54	-168.048		-57.556	57.54	5.476	112.342	60.802	35.7208		-22.984	-6	-126.802	-162.524	-79.5775		115.064	63.262	-34.802	-37.0639	-2.016	20.8888
74.88	-63.2159	-140.834	-230.358	-243.54	-169.487		-57.556	57.54	5.476	112.342	60.802	35.7208		-17.23	-6	-126.802	-162.524	-78.139		120.818	63.262	-34.802	-31.31	-2.016	23.1904
74.92	-63.2159	-135.08	-230.358	-243.54	-168.048		-57.556	57.54	5.476	112.342	60.802	35.7208		-17.23	-6	-126.802	-156.77	-76.7005		126.572	69.016	-23.294	-31.31	-2.016	27.7936
74.96	-63.2159	-135.08	-230.358	-243.54	-168.048		-57.556	57.54	5.476	112.342	60.802	35.7208		-22.984	-6	-126.802	-156.77	-78.139		126.572	69.016	-23.294	-31.31	-2.016	27.7936
75	-63.2159	-135.08	-230.358	-237.786	-166.61		-57.556	57.54	5.476	112.342	60.802	35.7208		-22.984	-6	-126.802	-156.77	-78.139		126.572	69.016	-23.294	-31.31	-2.016	27.7936
75.04	-63.2159	-135.08	-230.358	-237.786	-166.61		-51.802	57.54	5.476	112.342	60.802	36.8716		-22.984	-6	-121.048	-156.77	-76.7005		126.572	69.016	-23.294	-31.31	-2.016	27.7936
75.08	-63.2159	-140.834	-236.112	-232.032	-168.048		-51.802	57.54	5.476	112.342	60.802	36.8716		-22.984	-6	-121.048	-156.77	-76.7005		126.572	69.016	-23.294	-25.556	-2.016	28.9444
75.12	-63.2159	-135.08	-224.604	-232.032	-163.733		-51.802	57.54	5.476	112.342	60.802	36.8716		-22.984	-6	-121.048	-156.77	-76.7005		126.572	69.016	-17.54	-31.31	-2.016	28.9444
75.16	-63.2159	-135.08	-224.604	-232.032	-163.733		-51.802	57.54	5.476	112.342	60.802	36.8716		-22.984	-6	-121.048	-156.77	-76.7005		126.572	69.016	-23.294	-31.31	-2.016	27.7936
75.2	-63.2159	-135.08	-224.604	-232.032	-163.733		-51.802	57.54	5.476	106.588	60.802	35.7208		-22.984	-6	-121.048	-156.77	-76.7005		126.572	69.016	-23.294	-31.31	-2.016	27.7936
75.24	-63.2159	-135.08	-224.604	-232.032	-163.733		-51.802	57.54	5.476	106.588	60.802	35.7208		-22.984	-6	-121.048	-156.77	-76.7005		126.572	69.016	-23.294	-25.556	-2.016	28.9444
75.28	-63.2159	-135.08	-224.604	-226.278	-162.294		-51.802	57.54	5.476	106.588	60.802	35.7208		-22.984	-6	-121.048	-156.77	-76.7005		126.572	69.016	-17.54	-19.802	-2.016	31.246
75.32	-63.2159	-135.08	-224.604	-226.278	-162.294		-51.802	57.54	5.476	106.588	60.802	35.7208		-22.984	-6	-121.048	-156.77	-76.7005		126.572	69.016	-17.54	-25.556	-2.016	30.0952
75.36	-63.2159	-140.834	-224.604	-226.278	-163.733		-51.802	57.54	5.476	106.588	60.802	35.7208		-22.984	-6	-121.048	-156.77	-76.7005		126.572	69.016	-17.54	-25.556	-2.016	30.0952
75.4	-63.2159	-135.08	-224.604	-220.524	-160.856		-51.802	57.54	5.476	106.588	60.802	35.7208		-22.984	-6	-121.048	-156.77	-76.7005		126.572	69.016	-17.54	-19.802	-2.016	31.246
75.44	-63.2159	-140.834	-224.604	-220.524	-162.294		-51.802	57.54	5.476	106.588	60.802	35.7208		-22.984	-6	-121.048	-156.77	-76.7005		126.572	69.016	-23.294	-25.556	-2.016	28.9444
75.48	-63.2159	-135.08	-224.604	-220.524	-160.856		-51.802	57.54	5.476	106.588	60.802	35.7208		-22.984	-6	-121.048	-156.77	-76.7005		126.572	69.016	-17.54	-25.556	-2.016	30.0952
75.52	-63.2159	-135.08	-224.604	-220.524	-160.856		-51.802	57.54	5.476	106.588	60.802	35.7208		-22.984	-6	-115.294	-156.77	-75.262		126.572	69.016	-17.54	-25.556	-2.016	30.0952
75.56	-63.2159	-135.08	-224.604	-220.524	-160.856		-51.802	57.54	5.476	106.588	60.802	35.7208		-22.984	-6	-115.294	-151.016	-73.8235		126.572	69.016	-23.294	-25.556	-2.016	28.9444
75.6	-63.2159	-135.08	-224.604	-214.77	-159.417		-51.802	57.54	5.476	106.588	60.802	35.7208		-22.984	-6	-115.294	-156.77	-75.262		126.572	69.016	-23.294	-19.802	-2.016	30.0952
75.64	-63.2159	-135.08	-224.604	-214.77	-159.417		-51.802	57.54	5.476	106.588	60.802	35.7208		-22.984	-6	-115.294	-156.77	-75.262		126.572	69.016	-17.54	-25.556	-2.016	30.0952
75.68	-63.2159	-135.08	-224.604	-214.77	-159.417		-51.802	57.54	5.476	106.588	60.802	35.7208		-22.984	-6	-115.294	-151.016	-73.8235		126.572	69.016	-17.54	-25.556	-2.016	30.0952
75.72	-63.2159	-135.08	-224.604	-214.77	-159.417		-51.802	57.54	5.476	112.342	60.802	36.8716		-22.984	-6	-115.294	-151.016	-73.8235		120.818	69.016	-17.54	-25.556	-2.016	28.9444
75.76	-57.4619	-135.08	-224.604	-214.77	-157.979		-51.802	57.54	5.476	112.342	60.802	36.8716		-22.984	-6	-115.294	-156.77	-75.262		120.818	69.016	-17.54	-25.556	-2.016	28.9444
75.8	-57.4619	-140.834	-224.604	-209.016	-157.979		-51.802	57.54	5.476	112.342	60.802	36.8716		-22.984	-6	-115.294	-156.77	-75.262		120.818	69.016	-23.294	-19.802	-2.016	28.9444
75.84	-57.4619	-135.08	-218.85	-209.016	-155.102		-51.802	57.54	5.476	112.342	60.802	36.8716		-22.984	-6	-115.294	-151.016	-73.8235		120.818	69.016	-17.54	-25.556	-2.016	28.9444
75.88	-57.4619	-135.08	-218.85	-209.016	-155.102		-51.802	57.54	5.476	112.342	60.802	36.8716		-17.23	-6	-115.294	-151.016	-72.385		120.818	69.016	-23.294	-25.556	-2.016	27.7936
75.92	-57.4619	-129.326	-218.85	-209.016	-153.663		-51.802	57.54	5.476	112.342	60.802	36.8716		-22.984	-6	-115.294	-156.77	-75.262		120.818	69.016	-23.294	-19.802	-2.016	28.9444
75.96	-57.4619	-129.326	-218.85	-209.016	-153.663		-51.802	57.54	5.476	112.342	60.802	36.8716		-22.984	-6	-115.294	-151.016	-73.8235		120.818	69.016	-23.294	-25.556	-2.016	27.7936
76	-57.4619	-129.326	-218.85	-203.262	-152.225		-51.802	57.54	5.476	112.342	60.802	36.8716		-22.984	-6	-115.294	-156.77	-75.262		120.818	69.016	-23.294	-25.556	-2.016	27.7936
76.04	-57.4619	-117.818	-218.85	-203.262	-149.348		-51.802	57.54	-0.278	112.342	60.802	35.7208		-17.23	-6	-115.294	-156.77	-73.8235		120.818	69.016	-17.54	-25.556	-2.016	28.9444
76.08	-57.4619	-129.326	-218.85	-203.262	-152.225		-51.802	57.54	-0.278	112.342	60.802	35.7208		-22.984	-6	-115.294	-151.016	-73.8235		120.818	69.016	-17.54	-25.556	-2.016	28.9444
76.12	-57.4619	-129.326	-218.85	-203.262	-152.225		-51.802	57.54	-0.278	106.588	60.802	34.57		-17.23	-0.246	-109.54	-151.016	-69.508		120.818	69.016	-17.54	-25.556	-2.016	28.9444
76.16	-57.4619	-129.326	-218.85	-203.262	-152.225		-51.802	57.54	-0.278	106.588	60.802	34.57		-22.984	-0.246	-109.54	-151.016	-70.9465		120.818	69.016	-17.54	-25.556	-2.016	28.9444
76.2	-57.4619	-129.326	-218.85	-203.262	-152.225		-51.802	51.786	-0.278	106.588	60.802	33.4192		-22.984	-0.246	-109.54	-151.016	-70.9465		120.818	69.016	-17.54	-25.556	-2.016	28.9444
76.24	-51.7079	-135.08	-218.85	-203.262	-152.225		-51.802	51.786	-0.278	106.588	60.802	33.4192		-22.984	-0.246	-109.54	-151.016	-70.9465		126.572	69.016	-11.786	-25.556	-2.016	31.246
76.28	-51.7079	-129.326	-218.85	-197.508	-149.348		-51.802	51.786	-0.278	106.588	60.802	33.4192		-22.984	-0.246	-109.54	-145.262	-69.508		126.572	69.016	-11.786	-19.802	-2.016	32.3968
76.32	-45.9539	-135.08	-218.85	-197.508	-149.348		-51.802	51.786	-0.278	106.588	60.802	33.4192		-22.984	-0.246	-109.54	-139.508	-68.0695		132.326	69.016	-17.54	-19.802	-2.016	32.3968
76.36	-45.9539	-123.572	-218.85	-197.508	-146.471		-51.802	51.786	-0.278	106.588	60.802	33.4192		-22.984	-0.246	-109.54	-151.016	-70.9465		132.326	69.016	-17.54	-19.802	-2.016	32.3968
76.4	-45.9539	-129.326	-218.85	-197.508	-147.909		-51.802	51.786	-0.278	106.588	60.802	33.4192		-22.984	-0.246	-109.54	-145.262	-69.508		132.326	69.016	-11.786	-14.048	-2.016	34.6984
76.44	-45.9539	-129.326	-218.85	-197.508	-147.909		-51.802	51.786	-0.278	106.588	60.802	33.4192		-22.984	-0.246	-109.54	-145.262	-69.508		132.326	69.016	-17.54	-14.048	-2.016	33.5476
76.48	-45.9539	-129.326	-218.85	-191.754	-146.471		-51.802	51.786	-0.278	106.588	60.802	33.4192		-22.984	-0.246	-109.54	-145.262	-69.508		132.326	69.016	-11.786	-8.294	-2.016	35.8492
76.52	-45.9539	-129.326	-218.85	-191.754	-146.471		-51.802	51.786	-0.278	106.588	60.802	33.4192		-17.23	-0.246	-103.786	-151.016	-68.0695		132.326	69.016	-11.786	-14.048	-2.016	34.6984
76.56	-45.9539	-129.326	-218.85	-191.754	-146.471		-51.802	51.786	-0.278	106.588	60.802	33.4192		-22.984	-0.246	-103.786	-151.016	-69.508		132.326	69.016	-17.54	-14.048	-2.016	33.5476
76.6	-45.9539	-123.572	-218.85	-191.754	-145.032		-51.802	51.786	-0.278	106.588	60.802	33.4192		-22.984	-0.246	-103.786	-145.262	-68.0695		132.326	69.016	-11.786	-8.294	-2.016	35.8492
76.64	-40.1999	-129.326	-218.85	-191.754	-145.032		-51.802	51.786	-0.278	112.342	60.802	34.57		-22.984	-0.246	-103.786	-151.016	-69.508		132.326	69.016	-11.786	-14.048	-2.016	34.6984
76.68	-40.1999	-129.326	-218.85	-186	-143.594		-51.802	51.786	-0.278	112.342	60.802	34.57		-22.984	-0.246	-103.786	-145.262	-68.0695		132.326	69.016	-11.786	-14.048	-2.016	34.6984
76.72	-40.1999	-123.572	-213.096	-186	-140.717		-51.802	51.786	-0.278	112.342	60.802	34.57		-22.984	-0.246	-103.786	-145.262	-68.0695		132.326	69.016	-11.786	-14.048	-2.016	34.6984
76.76	-40.1999	-123.572	-213.096	-186	-140.717		-51.802	51.786	-0.278	112.342	60.802	34.57		-22.984	-0.246	-103.786	-145.262	-68.0695		132.326	69.016	-11.786	-14.048	-2.016	34.6984
76.8	-40.1999	-129.326	-213.096	-186	-142.156		-51.802	51.786	-0.278	112.342	60.802	34.57		-22.984	-0.246	-103.786	-145.262	-68.0695		132.326	69.016	-11.786	-14.048	-2.016	34.6984
76.84	-40.1999	-123.572	-213.096	-186	-140.717		-51.802	51.786	-0.278	112.342	60.802	34.57		-22.984	-0.246	-103.786	-145.262	-68.0695		132.326	69.016	-11.786	-8.294	-2.016	35.8492
76.88	-40.1999	-123.572	-213.096	-186	-140.717		-51.802	51.786	-0.278	112.342	60.802	34.57		-22.984	-0.246	-103.786	-145.262	-68.0695		132.326	69.016	-11.786	-2.54	-2.016	37
76.92	-40.1999	-129.326	-213.096	-186	-142.156		-46.048	51.786	-0.278	106.588	60.802	34.57		-22.984	-0.246	-103.786	-145.262	-68.0695		132.326	69.016	-6.032	-8.294	-2.016	37
76.96	-40.1999	-123.572	-213.096	-186	-140.717		-46.048	51.786	-0.278	106.588	60.802	34.57		-22.984	-0.246	-103.786	-151.016	-69.508		132.326	69.016	-11.786	-8.294	-2.016	35.8492
77	-40.1999	-123.572	-213.096	-180.246	-139.278		-46.048	51.786	-0.278	106.588	60.802	34.57		-17.23	-0.246	-103.786	-145.262	-66.6311		132.326	69.016	-6.032	-2.54	-2.016	38.1508
77.04	-34.4459	-129.326	-213.096	-180.246	-139.279		-46.048	51.786	-0.278	106.588	60.802	34.57		-22.984	-0.246	-98.0321	-151.016	-68.0695		132.326	69.016	-6.032	-8.294	-2.016	37
77.08	-34.4459	-129.326	-213.096	-180.246	-139.279		-46.048	51.786	-0.278	106.588	60.802	34.57		-17.23	-0.246	-98.0321	-145.262	-65.1925		132.326	69.016	-6.032	-2.54	-2.016	38.1508
77.12	-34.4459	-123.572	-213.096	-180.246	-137.84		-46.048	51.786	-0.278	106.588	60.802	34.57		-22.984	-0.246	-98.0321	-145.262	-66.631		132.326	69.016	-11.786	-8.294	-2.016	35.8492
77.16	-34.4459	-123.572	-213.096	-180.246	-137.84		-46.048	51.786	-0.278	106.588	66.556	35.7208		-17.23	-0.246	-98.0321	-151.016	-66.631		132.326	69.016	-6.032	-8.294	-2.016	37
77.2	-34.4459	-123.572	-213.096	-180.246	-137.84		-46.048	51.786	-0.278	106.588	66.556	35.7208		-17.23	-0.246	-98.0321	-145.262	-65.1925		132.326	69.016	-6.032	-8.294	-2.016	37
77.24	-34.4459	-129.326	-213.096	-180.246	-139.279		-46.048	51.786	-0.278	106.588	66.556	35.7208		-17.23	-0.246	-98.0321	-145.262	-65.1925		132.326	69.016	-6.032	-8.294	-2.016	37
77.28	-34.4459	-129.326	-213.096	-180.246	-139.279		-46.048	51.786	-0.278	106.588	66.556	35.7208		-22.984	-0.246	-98.0321	-145.262	-66.631		132.326	69.016	-11.786	-8.294	-2.016	35.8492
77.32	-34.4459	-123.572	-213.096	-180.246	-137.84		-40.294	51.786	-0.278	106.588	66.556	36.8716		-22.984	-0.246	-98.0321	-145.262	-66.631		132.326	69.016	-6.032	-8.294	-2.016	37
77.36	-34.4459	-123.572	-213.096	-180.246	-137.84		-40.294	51.786	-0.278	106.588	66.556	36.8716		-17.23	-0.246	-98.0321	-151.016	-66.631		132.326	69.016	-6.032	-8.294	-2.016	37
77.4	-34.4459	-129.326	-213.096	-174.492	-137.84		-34.54	51.786	-0.278	106.588	66.556	38.0224		-22.984	-0.246	-98.0321	-145.262	-66.631		132.326	69.016	-6.032	-2.54	-2.016	38.1508
77.44	-28.6919	-123.572	-213.096	-174.492	-134.963		-34.54	51.786	-0.278	112.342	66.556	39.1732		-22.984	-0.246	-92.2781	-145.262	-65.1925		132.326	69.016	-6.032	-8.294	-7.77	35.8492
77.48	-28.6919	-123.572	-213.096	-174.492	-134.963		-34.54	51.786	-0.278	112.342	66.556	39.1732		-22.984	-0.246	-92.2781	-145.262	-65.1925		132.326	69.016	-6.032	-8.294	-7.77	35.8492
77.52	-28.6919	-117.818	-213.096	-174.492	-133.524		-34.54	51.786	-0.278	112.342	66.556	39.1732		-22.984	-0.246	-92.2781	-139.508	-63.754		132.326	69.016	-6.032	-8.294	-13.524	34.6984
77.56	-28.6919	-117.818	-213.096	-174.492	-133.524		-34.54	51.786	-0.278	112.342	66.556	39.1732		-22.984	-0.246	-92.2781	-151.016	-66.631		132.326	69.016	-6.032	-8.294	-13.524	34.6984
77.6	-28.6919	-123.572	-213.096	-174.492	-134.963		-34.54	51.786	-0.278	112.342	66.556	39.1732		-22.984	-0.246	-92.2781	-145.262	-65.1925		132.326	69.016	-11.786	-2.54	-13.524	34.6984
77.64	-28.6919	-117.818	-207.342	-174.492	-132.086		-34.54	51.786	-0.278	112.342	66.556	39.1732		-22.984	-0.246	-92.2781	-145.262	-65.1925		132.326	69.016	-0.278	-8.294	-13.524	35.8492
77.68	-28.6919	-123.572	-207.342	-174.492	-133.524		-34.54	51.786	-0.278	112.342	66.556	39.1732		-22.984	-0.246	-92.2781	-145.262	-65.1925		132.326	69.016	-0.278	-8.294	-13.524	35.8492
77.72	-28.6919	-117.818	-207.342	-174.492	-132.086		-34.54	51.786	-0.278	106.588	66.556	38.0224		-17.23	-0.246	-92.2781	-133.754	-60.877		132.326	69.016	-0.278	-2.54	-13.524	37
77.76	-28.6919	-123.572	-207.342	-174.492	-133.524		-34.54	51.786	-0.278	106.588	66.556	38.0224		-22.984	-0.246	-92.2781	-139.508	-63.754		132.326	69.016	-0.278	-8.294	-13.524	35.8492
77.8	-28.6919	-117.818	-207.342	-174.492	-132.086		-34.54	51.786	-0.278	106.588	66.556	38.0224		-22.984	-0.246	-92.2781	-139.508	-63.754		132.326	69.016	-0.278	-8.294	-13.524	35.8492
77.84	-22.9379	-112.064	-207.342	-174.492	-129.209		-34.54	51.786	-0.278	106.588	66.556	38.0224		-22.984	-0.246	-92.2781	-139.508	-63.754		132.326	69.016	-0.278	-8.294	-13.524	35.8492
77.88	-22.9379	-123.572	-207.342	-174.492	-132.086		-34.54	51.786	-0.278	106.588	66.556	38.0224		-22.984	-0.246	-92.2781	-139.508	-63.754		132.326	69.016	-0.278	-8.294	-13.524	35.8492
77.92	-22.9379	-117.818	-207.342	-174.492	-130.647		-34.54	51.786	-0.278	106.588	66.556	38.0224		-22.984	-0.246	-92.2781	-139.508	-63.754		132.326	69.016	-6.032	-8.294	-13.524	34.6984
77.96	-22.9379	-117.818	-207.342	-174.492	-130.647		-34.54	51.786	-0.278	106.588	66.556	38.0224		-22.984	-0.246	-92.2781	-145.262	-65.1925		132.326	69.016	-0.278	-8.294	-13.524	35.8492
78	-22.9379	-117.818	-207.342	-174.492	-130.647		-34.54	51.786	-0.278	106.588	66.556	38.0224		-17.23	-0.246	-92.2781	-139.508	-62.3156		132.326	69.016	-0.278	-2.54	-13.524	37
78.04	-22.9379	-112.064	-207.342	-174.492	-129.209		-34.54	51.786	-0.278	106.588	66.556	38.0224		-22.984	-0.246	-92.2781	-139.508	-63.754		132.326	69.016	-0.278	-8.294	-13.524	35.8492
78.08	-22.9379	-117.818	-207.342	-174.492	-130.647		-34.54	51.786	-0.278	106.588	66.556	38.0224		-22.984	-0.246	-92.2781	-139.508	-63.754		132.326	69.016	-0.278	-8.294	-13.524	35.8492
78.12	-22.9379	-112.064	-207.342	-174.492	-129.209		-34.54	51.786	-0.278	106.588	66.556	38.0224		-22.984	-0.246	-92.2781	-133.754	-62.3155		132.326	69.016	-0.278	-8.294	-13.524	35.8492
78.16	-17.1839	-117.818	-207.342	-174.492	-129.209		-34.54	51.786	-0.278	106.588	72.31	39.1732		-22.984	-0.246	-92.2781	-139.508	-63.754		132.326	69.016	-0.278	-8.294	-13.524	35.8492
78.2	-17.1839	-117.818	-207.342	-174.492	-129.209		-34.54	51.786	-0.278	106.588	72.31	39.1732		-22.984	-0.246	-92.2781	-139.508	-63.754		132.326	69.016	-0.278	-8.294	-13.524	35.8492
78.24	-17.1839	-112.064	-207.342	-174.492	-127.77		-34.54	51.786	-0.278	106.588	78.064	40.324		-22.984	-0.246	-86.5241	-139.508	-62.3156		132.326	69.016	-0.278	-2.54	-13.524	37
78.28	-17.1839	-112.064	-207.342	-174.492	-127.77		-34.54	51.786	-0.278	106.588	78.064	40.324		-22.984	-0.246	-86.5241	-139.508	-62.3156		132.326	69.016	-0.278	-2.54	-13.524	37
78.32	-17.1839	-112.064	-207.342	-174.492	-127.77		-34.54	51.786	-0.278	106.588	78.064	40.324		-17.23	-0.246	-86.5241	-133.754	-59.4385		132.326	69.016	-0.278	3.214	-13.524	38.1508
78.36	-17.1839	-112.064	-207.342	-174.492	-127.77		-34.54	51.786	5.476	106.588	78.064	41.4748		-22.984	-0.246	-86.5241	-133.754	-60.877		132.326	69.016	-0.278	-2.54	-13.524	37
78.4	-17.1839	-117.818	-207.342	-174.492	-129.209		-34.54	51.786	5.476	106.588	78.064	41.4748		-22.984	-0.246	-86.5241	-128	-59.4385		132.326	69.016	-0.278	-2.54	-13.524	37
78.44	-17.1839	-112.064	-207.342	-174.492	-127.77		-34.54	51.786	5.476	106.588	78.064	41.4748		-17.23	-0.246	-86.5241	-122.246	-56.5615		132.326	69.016	5.476	3.214	-13.524	39.3016
78.48	-17.1839	-100.556	-207.342	-174.492	-124.893		-34.54	51.786	5.476	106.588	78.064	41.4748		-22.984	-0.246	-86.5241	-128	-59.4385		132.326	69.016	5.476	-2.54	-13.524	38.1508
78.52	-17.1839	-106.31	-207.342	-174.492	-126.332		-28.786	51.786	5.476	106.588	78.064	42.6256		-22.984	-0.246	-86.5241	-128	-59.4385		132.326	69.016	5.476	3.214	-13.524	39.3016
78.56	-11.4299	-106.31	-207.342	-174.492	-124.893		-28.786	51.786	5.476	106.588	78.064	42.6256		-22.984	-0.246	-86.5241	-128	-59.4385		132.326	69.016	5.476	-2.54	-13.524	38.1508
78.6	-11.4299	-112.064	-207.342	-168.738	-124.894		-28.786	51.786	5.476	106.588	78.064	42.6256		-22.984	-0.246	-86.5241	-128	-59.4385		132.326	63.262	5.476	-2.54	-13.524	37
78.64	-5.6759	-106.31	-207.342	-168.738	-122.016		-28.786	51.786	5.476	106.588	78.064	42.6256		-22.984	-0.246	-86.5241	-122.246	-58		132.326	63.262	5.476	-2.54	-13.524	37
78.68	-5.6759	-112.064	-207.342	-168.738	-123.455		-28.786	51.786	5.476	106.588	78.064	42.6256		-22.984	-0.246	-86.5241	-128	-59.4385		132.326	63.262	5.476	-2.54	-13.524	37
78.72	-5.6759	-100.556	-207.342	-168.738	-120.578		-28.786	51.786	5.476	106.588	78.064	42.6256		-22.984	-0.246	-86.5241	-122.246	-58.0001		132.326	63.262	5.476	8.968	-13.524	39.3016
78.76	-5.6759	-106.31	-207.342	-168.738	-122.017		-28.786	51.786	5.476	106.588	78.064	42.6256		-22.984	-0.246	-86.5241	-122.246	-58.0001		132.326	63.262	5.476	-2.54	-13.524	37
78.8	-5.6759	-100.556	-207.342	-168.738	-120.578		-28.786	51.786	5.476	106.588	78.064	42.6256		-17.23	-0.246	-86.5241	-122.246	-56.5615		132.326	63.262	5.476	-2.54	-13.524	37
78.84	-5.6759	-106.31	-207.342	-168.738	-122.017		-28.786	51.786	11.23	106.588	78.064	43.7764		-22.984	-0.246	-86.5241	-122.246	-58.0001		132.326	63.262	5.476	-2.54	-7.77	38.1508
