# Supplementary material for: Activity-induced Ca2+ signaling in perisynaptic Schwann cells of the early postnatal mouse is mediated by P2Y1 receptors and regulates muscle fatigue
Source: eLife. 2018 Jan 31;7:e30839. doi: 10.7554/eLife.30839 (PMC5798932; doi:10.7554/eLife.30839)
Supplement: Figure 5—source data 4. — Type I fibers are shown in blue font (and in blue in the image on the left panel of Figure 5E), Type IIa fibers in green, and Type IIb fibers in red. This data is presented in the graph of Figure 5E. [file elife-30839-fig5-data4.xlsx]

## Sheet: Sheet1
WT	KO	WT	KO	WT	KO	WT	KO
Type1	Type1	Type2a	Type2a	Type2b	Type2b	Type2x	Type2x
12	13	57	54	11	7	27	31
18	16	48	44	8	6	30	34	40000
15	10	45	49	6	9	22	25
15	13	50	49	8.33333	7.33333	26.3333	30
3	3	6.245	5	2.51661	1.52753	4.04145	4.58258
	0.460051		0.839187		0.587914		0.357316
For graph
	Type1	Type2a	Type2b	Type2x
WT	15	50	8	26
KO	13	49	7	31	means
WT	3	6	1	4
KO	3	5	1	5	stdevs
