# Supplementary material for: Activity-induced Ca2+ signaling in perisynaptic Schwann cells of the early postnatal mouse is mediated by P2Y1 receptors and regulates muscle fatigue
Source: eLife. 2018 Jan 31;7:e30839. doi: 10.7554/eLife.30839 (PMC5798932; doi:10.7554/eLife.30839)
Supplement: Figure 5—source data 5. — In one case, MRS2500 was added in between these two episodes. Values for each of the two episodes, in response to control or MRS2500 treatment, were plotted as ∆f/f, in %, based on background-subtracted, normalized SD iu16 values, and shown in Figure 5—figure supplement 1A,B. [file elife-30839-fig5-data5.xlsx]

## Sheet: Sheet1
Time				Pre-MRS-avg					Post-MRS-avg					Pre-CTL avg					Post-CTL avg		Pre (deltaf/f)	PostMRS (deltaf/f)	Pre-CTL (deltaf/f)	Post-CTL (deltaf/f)
0	2.5259	2.5285	2.5283	2.52757		2.5257	2.5619	2.5612	2.5496		2.5369	2.5254	2.532	2.53143		2.5382	2.532	2.2554	2.44187		2.63758e-05	5.2254e-14	1.31678e-05	2.73015e-05
0.04	2.5162	2.4363	2.4841	2.47887		2.454	2.6073	1.958	2.33977		3.0991	2.2335	2.4413	2.5913		2.6371	2.4413	2.2552	2.44453		-1.92673	-8.23005	2.36495	0.109233
0.08	2.6028	2.1751	2.4333	2.40373		2.5448	2.5268	1.9912	2.35427		2.5588	2.2763	2.7031	2.51273		2.6175	2.7031	2.2767	2.53243		-4.89929	-7.66133	-0.738699	3.70894
0.12	2.687	2.2694	2.5476	2.50133		2.539	2.4654	1.9416	2.31533		2.9237	2.1826	2.6167	2.57433		2.4598	2.6167	2.2988	2.45843		-1.03786	-9.18837	1.69471	0.67847
0.16	2.5631	2.3978	2.5844	2.5151		2.5479	2.5676	2.0277	2.38107		2.7161	2.459	2.5027	2.55927		2.1736	2.5027	2.2501	2.3088		-0.493202	-6.61019	1.09952	-5.44936
0.2	2.721	2.3603	2.4973	2.5262		2.4348	2.5412	1.9844	2.32013		2.7076	2.1792	2.5301	2.4723		2.3838	2.5301	2.3687	2.42753		-0.0540441	-9.0001	-2.33595	-0.586955
0.24	2.5915	2.4171	2.4319	2.48017		2.5298	2.4236	2.0849	2.3461		2.8836	2.1787	2.512	2.52477		2.3801	2.512	2.1959	2.36267		-1.8753	-7.98164	-0.263342	-3.24339
0.28	2.5544	2.4371	2.5363	2.50927		2.4285	2.6898	1.9404	2.3529		2.9157	2.0987	2.4777	2.49737		2.6058	2.4777	2.1653	2.41627		-0.72399	-7.71494	-1.34573	-1.04835
0.32	2.5247	2.4075	2.5908	2.50767		2.4392	2.4849	2.1048	2.34297		2.7971	2.177	2.4365	2.4702		2.542	2.4365	2.3509	2.44313		-0.787292	-8.10454	-2.41891	0.0519002
0.36	2.8408	2.5273	2.4791	2.61573		2.515	2.4704	2.0674	2.35093		3.0634	1.8767	2.4703	2.47013		2.4194	2.4703	2.1377	2.34247		3.48823	-7.79207	-2.42154	-4.07063
0.4	2.7064	2.2359	2.5189	2.48707		2.4995	2.4584	2.0941	2.35067		2.8321	2.3163	2.4453	2.53123		2.3936	2.4453	2.3934	2.41077		-1.60231	-7.80253	-0.0078875	-1.27359
0.44	2.6451	2.3675	2.4673	2.4933		2.4934	2.6077	1.9272	2.34277		2.7127	2.2507	2.4498	2.47107		2.2785	2.4498	2.408	2.37877		-1.35569	-8.11238	-2.38467	-2.58406
0.48	2.7522	2.4687	2.5055	2.57547		2.4592	2.3299	1.9343	2.24113		2.7287	2.0934	2.3852	2.40243		2.3096	2.3852	2.1885	2.29443		1.89513	-12.0986	-5.09591	-6.03771
0.52	2.5917	2.4641	2.7177	2.59117		2.4311	2.4991	1.9744	2.30153		3.1007	2.2226	2.4604	2.59457		2.378	2.4604	2.3985	2.4123		2.51628	-9.72963	2.49399	-1.2108
0.56	2.5922	2.3836	2.3686	2.44813		2.5843	2.4039	1.9435	2.31057		2.847	2.2772	2.4783	2.53417		2.5845	2.4783	2.2616	2.44147		-3.14265	-9.37533	0.107989	-0.0163536
0.6	2.5828	2.3722	2.3612	2.43873		2.5747	2.5426	1.927	2.3481		3.0278	2.2693	2.4456	2.5809		2.5888	2.4456	2.1914	2.4086		-3.51455	-7.9032	1.95411	-1.36232
0.64	2.566	2.3156	2.5946	2.49207		2.4601	2.4575	1.8608	2.25947		2.7263	2.1043	2.6253	2.4853		2.3551	2.6253	2.4242	2.4682		-1.40449	-11.3796	-1.82241	1.07844
0.68	2.6844	2.3323	2.4745	2.49707		2.3474	2.4417	1.9946	2.26123		2.7679	2.2546	2.6327	2.55173		2.3325	2.6327	2.1925	2.3859		-1.20667	-11.3103	0.801931	-2.29194
0.72	2.6613	2.3882	2.3278	2.4591		2.5529	2.5038	2.1493	2.402		2.9426	2.1339	2.4684	2.51497		2.4529	2.4684	2.2204	2.38057		-2.70877	-5.78914	-0.650475	-2.51035
0.76	2.6364	2.1977	2.4627	2.43227		2.6427	2.5835	1.6223	2.28283		2.7864	2.1989	2.4355	2.4736		2.3453	2.4355	2.1943	2.32503		-3.7704	-10.4631	-2.2846	-4.78457
0.8	2.6379	2.208	2.3624	2.40277		2.3851	2.3462	1.845	2.1921		2.7575	2.0407	2.5444	2.44753		2.2163	2.5444	2.1441	2.3016		-4.93753	-14.0218	-3.31432	-5.74421
0.84	2.5882	2.2744	2.5347	2.46577		2.4779	2.4099	1.8227	2.23683		3.0118	2.1204	2.2207	2.45097		2.2871	2.2207	2.2446	2.2508		-2.44501	-12.2673	-3.17869	-7.82459
0.88	2.5865	2.3726	2.4965	2.4852		2.4315	2.4054	1.9681	2.26833		2.6429	2.1347	2.5436	2.4404		2.4811	2.5436	2.0271	2.3506		-1.67616	-11.0318	-3.59611	-3.73755
0.92	2.5982	2.4469	2.5826	2.54257		2.3546	2.5148	1.848	2.23913		2.8243	2.0877	2.2491	2.38703		2.4768	2.2491	2.2376	2.32117		0.593483	-12.1771	-5.70427	-4.94291
0.96	2.593	2.4442	2.365	2.4674		2.5008	2.3824	1.9572	2.28013		2.6606	2.3213	2.444	2.4753		2.4006	2.444	2.0008	2.2818		-2.38039	-10.569	-2.21744	-6.55507
1	2.5801	2.3676	2.6268	2.52483		2.4185	2.4923	1.9762	2.29567		2.9042	2.1139	2.4363	2.4848		2.2466	2.4363	2.328	2.33697		-0.108115	-9.95973	-1.84216	-4.29587
1.04	2.5825	2.3311	2.5139	2.47583		2.6725	2.3728	1.8966	2.31397		2.9557	2.1871	2.3982	2.51367		2.4399	2.3982	2.2166	2.35157		-2.04674	-9.24197	-0.701829	-3.69796
1.08	2.5642	2.1552	2.4006	2.37333		2.5599	2.3848	1.7585	2.2344		2.7623	2.0551	2.3419	2.38643		2.1169	2.3419	2.3525	2.27043		-6.10202	-12.3627	-5.72797	-7.02056
1.12	2.8641	2.433	2.5093	2.60213		2.5969	2.4531	1.9903	2.34677		2.8139	2.2442	2.2893	2.44913		2.3035	2.2893	2.3987	2.3305		2.95016	-7.9555	-3.25111	-4.56069
1.16	2.6336	2.2285	2.7617	2.54127		2.316	2.4256	1.9125	2.21803		2.9271	2.0641	2.5814	2.5242		2.13	2.5814	2.3546	2.35533		0.54205	-13.0047	-0.285727	-3.54371
1.2	2.6643	2.1978	2.4791	2.44707		2.4076	2.5035	1.9583	2.2898		2.7514	2.0821	2.3812	2.4049		2.3859	2.3812	2.1023	2.2898		-3.18486	-10.1898	-4.99847	-6.22745
1.24	2.6681	2.3413	2.6394	2.5496		2.705	2.4645	1.9233	2.36427		2.8419	2.0652	2.5532	2.48677		2.4561	2.5532	2.3533	2.4542		0.871748	-7.26911	-1.76447	0.505106
1.28	2.675	2.4434	2.4006	2.50633		2.5549	2.2957	2.0715	2.30737		2.8035	2.1798	2.5452	2.5095		2.3392	2.5452	2.4006	2.42833		-0.840044	-9.50084	-0.866426	-0.554194			Pre-MRS				Post-MRS
1.32	2.5919	2.2891	2.3062	2.39573		2.4851	2.48	1.9462	2.30377		3.0179	2.3002	2.5694	2.62917		2.5026	2.5694	2.3716	2.4812		-5.2158	-9.64204	3.8608	1.61082		Peak	92.9874	94.5936	80.4133		62.9508	53.6892	60.8191
1.36	2.6081	2.2704	2.3402	2.40623		2.5189	2.4034	2.0654	2.32923		2.9266	2.1702	2.3233	2.47337		2.3495	2.3233	2.3679	2.3469		-4.80038	-8.64319	-2.29381	-3.88907		Initial	2.5259	2.5285	2.5283		2.5257	2.5619	2.5612
1.4	2.5998	2.2351	2.5033	2.44607		2.3659	2.4253	1.8428	2.21133		2.6397	1.9738	2.4118	2.34177		2.3516	2.4118	2.294	2.35247		-3.22442	-13.2674	-7.49245	-3.66111		Ratio	36.8136	37.411	31.8053		24.9241	20.9568	23.7463
1.44	2.6639	2.3343	2.4885	2.49557		2.564	2.6766	2.0112	2.41727		2.7655	2.2251	2.4533	2.4813		2.5066	2.4533	2.2084	2.38943		-1.26601	-5.19036	-1.98042	-2.14724		dB	31.3202	31.46	30.05	30.9434	27.9324	26.4265	27.5119	27.2903
1.48	2.5566	2.3034	2.4933	2.4511		2.6022	2.4024	1.9021	2.30223		2.8382	2.1308	2.3775	2.44883		2.3806	2.3775	2.1579	2.30533		-3.02528	-9.70218	-3.26296	-5.59133						0.776849				0.777032	0.00225536
1.52	2.6489	2.3716	2.3416	2.45403		2.4507	2.4245	1.8338	2.23633		2.6809	2.2015	2.2919	2.39143		2.2719	2.2919	2.3288	2.29753		-2.90923	-12.2869	-5.53045	-5.91075			Pre-CTL				Post-CTL
1.56	2.6048	2.4008	2.5882	2.53127		2.4189	2.4465	1.8762	2.2472		2.8059	2.1533	2.4145	2.4579		2.0795	2.4145	2.1621	2.2187		0.146412	-11.8607	-2.9048	-9.13916		Peak	90.8462	69.209	69.558		72.665	69.558	59.4556
1.6	2.5182	2.4358	2.5375	2.49717		2.3158	2.5873	1.8837	2.26227		2.7882	2.1125	2.36	2.42023		2.1685	2.36	2.4612	2.3299		-1.20271	-11.2697	-4.39276	-4.58526		Initial	2.5369	2.5254	2.532		2.5382	2.532	2.2554
1.64	2.6641	2.194	2.5129	2.457		2.3605	2.3684	2.0185	2.24913		2.8601	2.3101	2.2358	2.46867		2.383	2.2358	2.3368	2.31853		-2.79186	-11.7849	-2.47948	-5.05075		Ratio	35.8099	27.4052	27.4716		28.6286	27.4716	26.3614
1.68	2.4495	2.1399	2.6106	2.4		2.5514	2.5439	1.8553	2.31687		2.8061	2.3866	2.4086	2.53377		2.2477	2.4086	2.3644	2.34023		-5.04699	-9.12823	0.0921876	-4.16209		dB	31.0801	28.7566	28.7777	29.5381	29.136	28.7777	28.4194	28.7777
1.72	2.7941	2.3072	2.3898	2.49703		2.4424	2.5265	1.7969	2.25527		2.7712	2.1865	2.3977	2.4518		2.3801	2.3977	2.3368	2.37153		-1.20799	-11.5443	-3.14577	-2.88028						1.3354				0.358302	0.197362
1.76	2.5461	2.3304	2.317	2.39783		2.3832	2.2266	1.8685	2.15943		2.6299	2.0151	2.402	2.349		2.1486	2.402	2.2648	2.2718		-5.13271	-15.3031	-7.20671	-6.96459			Pre-MRS				Post-MRS
1.8	2.5104	2.3073	2.5057	2.44113		2.3917	2.4478	1.9532	2.26423		2.8831	2.1238	2.3602	2.4557		2.2496	2.3602	2.1818	2.26387		-3.4196	-11.1926	-2.9917	-7.28948		Half-max	46.4937	47.2968	40.2066		31.4754	26.8446	30.4095
1.84	2.7736	2.3519	2.2591	2.46153		2.2398	2.4939	1.8369	2.1902		3.1072	2.1274	2.4389	2.55783		2.0406	2.4389	2.219	2.23283		-2.6125	-14.0963	1.0429	-8.56037		Time	26.6	21.4	23.08	23.6933	19	20.5	16.7	18.7333
1.88	2.569	2.2428	2.4927	2.43483		2.3627	2.3504	1.8904	2.20117		2.593	2.1167	2.4442	2.38463		2.193	2.4442	2.3052	2.31413		-3.66885	-13.6662	-5.79907	-5.23094						2.6537				1.91398	0.0292255
1.92	2.3178	2.2624	2.4751	2.35177		2.717	2.3341	2.1704	2.40717		2.9541	2.3408	2.3291	2.54133		2.2092	2.3291	2.2578	2.26537		-6.95528	-5.5865	0.391096	-7.22805
1.96	2.6633	2.3287	2.5359	2.5093		2.6778	2.2034	1.879	2.2534		2.7193	2.2597	2.3283	2.43577		2.2889	2.3283	2.2695	2.29557		-0.722672	-11.6175	-3.77914	-5.99129			Pre-CTL				Post-CTL
2	2.538	2.3123	2.5462	2.4655		2.4692	2.2399	2.0532	2.2541		2.9271	2.1539	2.5245	2.53517		2.0266	2.5245	2.4357	2.32893		-2.45556	-11.5901	0.147492	-4.62485		Half-max	45.4231	34.6045	34.779		36.3325	34.779	29.7278
2.04	2.6783	2.3157	2.6458	2.5466		2.4721	2.4797	1.9688	2.30687		2.6622	2.0616	2.3818	2.36853		2.4061	2.3818	2.2743	2.35407		0.753056	-9.52045	-6.43508	-3.59558		Time	36.1	21.6	22.4	26.7	41	23.6	33.88	32.8267
2.08	2.5749	2.3868	2.5011	2.4876		2.3662	2.3459	1.8587	2.19027		2.4872	2.1978	2.5942	2.4264		2.551	2.5942	2.3498	2.49833		-1.58121	-14.0937	-4.14915	2.31247						8.15046				8.74769	0.212466
2.12	2.9368	2.3944	2.4307	2.5873		2.4328	2.3764	1.8394	2.2162		2.7009	2.2138	2.1984	2.37103		2.1169	2.1984	2.2103	2.1752		2.3633	-13.0766	-6.33632	-10.9206
2.16	2.4833	2.2577	2.5434	2.42813		2.4381	2.4227	1.9125	2.25777		2.9637	1.9628	2.6941	2.5402		2.08	2.6941	2.3735	2.38253		-3.93393	-11.4462	0.346326	-2.42981			Pre-MRS				Post-MRS
2.2	2.6608	2.2308	2.5508	2.4808		2.4498	2.4284	2.0363	2.30483		2.8873	2.0438	2.7374	2.55617		2.1704	2.7374	2.1481	2.35197		-1.85024	-9.6002	0.977062	-3.68158		Ending	20.4	21.9	22.2		17	14	16
2.24	2.6004	2.1257	2.3944	2.3735		2.4056	2.317	1.9197	2.2141		2.6803	2.2634	2.4684	2.4707		2.1459	2.4684	2.1478	2.25403		-6.09543	-13.1589	-2.39915	-7.69218		Peak	92.9874	94.5936	80.4133		53.6892	60.8191	59.0379
2.28	2.6645	2.0838	2.4745	2.4076		2.4777	2.5679	1.8045	2.28337		2.7939	2.2324	2.7074	2.5779		2.152	2.7074	2.0686	2.30933		-4.74631	-10.4422	1.8356	-5.42752			21.9385	23.1517	27.6074	24.2325	31.6637	23.0191	27.1013	27.2614
2.32	2.7047	2.3555	2.4985	2.51957		2.3075	2.4365	1.771	2.17167		2.5366	2.1668	2.4248	2.37607		2.1417	2.4248	2.3543	2.30693		-0.316484	-14.8232	-6.13749	-5.5258						2.98501				4.32454	0.187301
2.36	2.5396	2.2917	2.3652	2.39883		2.3607	2.2608	1.8696	2.1637		2.7885	1.9833	2.4304	2.40073		2.2429	2.4304	2.2344	2.30257		-5.09315	-15.1357	-5.16307	-5.70463			Pre-CTL				Post-CTL
2.4	2.4909	2.3587	2.5093	2.45297		2.2454	2.3958	1.929	2.19007		2.608	2.2234	2.3916	2.40767		2.1959	2.3916	2.2007	2.26273		-2.95143	-14.1016	-4.88918	-7.33589		Ending	42	31	28		37	28	26
2.44	2.6909	2.3193	2.6797	2.5633		2.4043	2.3226	1.8503	2.1924		2.8072	1.9771	2.3161	2.3668		2.4532	2.3161	2.1839	2.31773		1.41377	-14.01	-6.50355	-5.08352		Peak	90.8462	69.209	69.558		72.665	69.558	59.4556
2.48	2.624	2.1961	2.4201	2.4134		2.3457	2.4381	1.9072	2.23033		2.6742	2.2456	2.5758	2.49853		2.2352	2.5758	2.2049	2.33863		-4.51684	-12.5222	-1.29965	-4.22761			46.232	44.7919	40.2542	43.7593	50.9186	40.2542	43.7301	44.9676
2.52	2.5411	2.4615	2.3504	2.451		2.4389	2.2693	1.7425	2.15023		2.9741	2.1905	2.3012	2.4886		2.2376	2.3012	2.1497	2.2295		-3.02924	-15.6639	-1.69205	-8.69687						3.11979				5.43885	0.377656
2.56	2.5819	2.3505	2.5007	2.4777		2.3492	2.3641	1.9388	2.21737		2.7685	2.0005	2.4894	2.41947		2.2318	2.4894	2.2674	2.32953		-1.97289	-13.0308	-4.42304	-4.60028
2.6	2.3679	2.3012	2.4269	2.36533		2.5296	2.365	1.8648	2.25313		2.4875	2.1817	2.4721	2.38043		2.1919	2.4721	2.2943	2.31943		-6.41853	-11.628	-5.96499	-5.0139
2.64	2.696	2.2526	2.4759	2.47483		2.4028	2.3348	1.8553	2.19763		2.776	2.023	2.2252	2.3414		2.2275	2.2252	2.1707	2.2078		-2.0863	-13.8048	-7.50693	-9.58554
2.68	2.7243	2.3128	2.5279	2.52167		2.2511	2.3418	2.0112	2.20137		2.5802	2.2977	2.3685	2.41547		2.3253	2.3685	2.1326	2.27547		-0.2334	-13.6584	-4.58105	-6.81443
2.72	2.6351	2.323	2.6989	2.55233		2.277	2.2148	1.7311	2.0743		2.6571	2.289	2.2996	2.41523		2.1932	2.2996	2.2097	2.23417		0.979889	-18.6421	-4.59027	-8.50576
2.76	2.6098	2.4081	2.7009	2.57293		2.4684	2.3961	1.8297	2.2314		2.8809	2.137	2.4775	2.49847		1.9476	2.4775	2.1887	2.2046		1.7949	-12.4804	-1.30228	-9.71659
2.8	2.7042	2.3696	2.6456	2.57313		2.4806	2.3495	1.9298	2.2533		2.6651	2.0998	2.381	2.38197		2.2966	2.381	2.1871	2.28823		1.80281	-11.6214	-5.90442	-6.29161
2.84	2.8781	2.4138	2.555	2.61563		2.3954	2.2968	1.8804	2.19087		2.5986	2.117	2.2411	2.3189		2.1087	2.2411	2.2121	2.1873		3.48427	-14.0702	-8.39576	-10.4251
2.88	2.7099	2.3718	2.357	2.47957		2.2542	2.2173	1.8004	2.09063		2.8478	2.1333	2.319	2.43337		2.1821	2.319	2.4317	2.31093		-1.89903	-18.0015	-3.87395	-5.36199
2.92	2.5307	2.2377	2.3636	2.37733		2.4143	2.5377	1.8416	2.26453		2.8556	2.2192	2.2762	2.45033		2.2193	2.2762	2.2533	2.2496		-5.94377	-11.1808	-3.20371	-7.87373
2.96	2.8009	2.2677	2.5161	2.52823		2.3688	2.2266	1.8313	2.14223		2.6454	2.1637	2.566	2.45837		2.4269	2.566	2.2493	2.41407		0.0264022	-15.9777	-2.88636	-1.13845
3	2.699	2.3012	2.5057	2.50197		2.1835	2.3309	1.9173	2.1439		2.5981	2.1615	2.3026	2.35407		2.4335	2.3026	2.2788	2.3383		-1.01281	-15.9123	-7.00656	-4.24126
3.04	2.6888	2.3306	2.5057	2.50837		2.3524	2.3297	1.8651	2.1824		2.7466	2.1145	2.4147	2.42527		2.2948	2.4147	2.2905	2.33333		-0.759598	-14.4023	-4.19392	-4.44466
3.08	2.7372	2.3482	2.5894	2.55827		2.3435	2.1244	1.7618	2.07657		2.7265	2.0858	2.2358	2.34937		2.1664	2.2358	2.1619	2.18803		1.21463	-18.5532	-7.19222	-10.395
3.12	2.5712	2.1897	2.4333	2.39807		2.518	2.5219	1.9242	2.32137		2.6889	2.0627	2.2287	2.32677		2.1483	2.2287	2.2023	2.1931		-5.12348	-8.95173	-8.085	-10.1875
3.16	2.6497	2.168	2.3478	2.3885		2.2112	2.297	1.857	2.12173		2.968	2.1364	2.3759	2.49343		2.1696	2.3759	2.2344	2.25997		-5.50197	-16.7817	-1.50111	-7.44919
3.2	2.5697	2.2842	2.301	2.38497		2.303	2.1345	1.8964	2.1113		2.7602	2.0255	2.4344	2.4067		2.2546	2.4344	2.0213	2.23677		-5.64176	-17.1909	-4.92737	-8.39929
3.24	2.7008	2.1693	2.4775	2.4492		2.1293	2.2808	2.0013	2.13713		2.8564	2.175	2.3026	2.44467		2.253	2.3026	2.176	2.24387		-3.10045	-16.1777	-3.42756	-8.10853
3.28	2.6931	2.2685	2.2311	2.39757		2.2136	2.3118	1.9342	2.1532		2.679	1.9723	2.5354	2.39557		2.1576	2.5354	2.1364	2.27647		-5.14326	-15.5475	-5.36717	-6.77348
3.32	2.6338	2.1119	2.5476	2.4311		2.2668	2.4553	1.9069	2.20967		3.0057	2.2758	2.4044	2.56197		2.1361	2.4044	2.11	2.21683		-3.81656	-13.3328	1.20618	-9.2156
3.36	2.7078	2.2758	2.4357	2.4731		2.2165	2.3495	1.7459	2.10397		2.9736	2.0616	2.3645	2.46657		2.1177	2.3645	2.4745	2.3189		-2.15488	-17.4786	-2.56244	-5.03574
3.4	2.5136	2.3471	2.4223	2.42767		2.4572	2.379	1.8492	2.22847		2.6942	2.1145	2.5237	2.44413		2.0545	2.5237	2.24	2.27273		-3.95239	-12.5954	-3.44863	-6.92637
3.44	2.5457	2.318	2.5275	2.46373		2.3675	2.1958	1.9741	2.17913		2.9234	1.9681	2.3113	2.40093		2.2823	2.3113	2.0255	2.20637		-2.52546	-14.5304	-5.15517	-9.64424
3.48	2.6216	2.3064	2.6264	2.51813		2.2631	2.385	1.7937	2.14727		2.6523	2.1153	2.1178	2.29513		2.2554	2.1178	2.5904	2.3212		-0.373192	-15.7803	-9.33462	-4.94155
3.52	2.7381	2.2092	2.3912	2.44617		2.2977	2.3548	1.6553	2.1026		2.7776	2.1226	2.3265	2.4089		2.2724	2.3265	2.0532	2.21737		-3.22046	-17.5322	-4.84046	-9.19376
3.56	2.6177	2.2204	2.7139	2.51733		2.3797	2.3909	1.7559	2.1755		2.8614	2.2138	2.4107	2.4953		2.0574	2.4107	2.5518	2.33997		-0.404843	-14.6729	-1.42737	-4.17301
3.6	2.6139	2.4312	2.4441	2.4964		2.2308	2.2893	1.9823	2.16747		2.5687	1.9189	2.1659	2.21783		2.0396	2.1659	2.3442	2.18323		-1.23304	-14.988	-12.3882	-10.5916
3.64	2.8033	2.1529	2.401	2.4524		2.2613	2.2678	2.0046	2.1779		2.6902	2.3242	2.252	2.42213		2.0616	2.252	2.2637	2.19243		-2.97385	-14.5788	-4.3177	-10.2148
3.68	2.8916	2.4267	2.4153	2.57787		2.3065	2.2411	1.7987	2.11543		2.9173	2.2957	2.3443	2.5191		2.2828	2.3443	2.139	2.25537		1.99008	-17.0288	-0.487194	-7.63757
3.72	2.6693	2.1736	2.4677	2.43687		2.2428	2.3562	1.8036	2.1342		2.7175	2.2048	2.2765	2.3996		2.1494	2.2765	2.0957	2.17387		-3.58841	-16.2928	-5.20784	-10.9752
3.76	2.949	2.1811	2.392	2.50737		2.3592	2.1896	1.8219	2.12357		2.691	1.9617	2.2805	2.31107		2.0058	2.2805	2.257	2.1811		-0.799161	-16.7098	-8.7052	-10.679
3.8	2.6303	2.1388	2.3652	2.3781		2.2942	2.2999	1.9904	2.19483		2.6846	1.8674	2.2576	2.26987		2.1704	2.2576	2.0997	2.1759		-5.91344	-13.9146	-10.3327	-10.8919
3.84	2.6076	2.309	2.4667	2.4611		2.2173	2.328	1.8213	2.1222		2.9116	2.3593	2.3653	2.5454		2.2589	2.3653	2.2411	2.28843		-2.62964	-16.7634	0.551743	-6.28342
3.88	2.4667	2.1717	2.5271	2.3885		2.2088	2.1936	1.7604	2.05427		2.6475	2.0703	2.4581	2.39197		2.2344	2.4581	2.0856	2.25937		-5.50197	-19.4279	-5.50938	-7.47377
3.92	2.7677	2.1466	2.365	2.42643		2.2463	2.3276	1.9582	2.17737		2.7973	2.1522	2.4549	2.46813		2.1884	2.4549	2.2366	2.2933		-4.00119	-14.5997	-2.50055	-6.08412
3.96	2.8382	2.3178	2.5766	2.57753		2.3045	2.1224	1.7468	2.0579		2.8419	2.1913	2.3903	2.4745		2.3091	2.3903	2.2873	2.3289		1.9769	-19.2854	-2.24904	-4.62622
4	3.0942	2.3968	2.4703	2.65377		2.2646	2.1664	1.7272	2.05273		2.5588	2.1691	2.3305	2.3528		2.0563	2.3305	2.097	2.16127		4.99297	-19.488	-7.0566	-11.4912
4.04	2.7115	2.1879	2.5734	2.49093		2.2751	2.2932	1.9261	2.1648		2.6686	2.1646	2.3887	2.4073		2.1385	2.3887	2.173	2.2334		-1.44933	-15.0926	-4.90367	-8.53716
4.08	2.7813	2.1346	2.4669	2.46093		2.2868	2.363	1.8625	2.17077		2.7145	2.155	2.3951	2.42153		2.1762	2.3951	2.0774	2.21623		-2.63624	-14.8585	-4.3414	-9.24017
4.12	2.6672	2.3262	2.5239	2.50577		2.3398	2.3583	1.9021	2.20007		2.7474	2.0821	2.2935	2.37433		2.1249	2.2935	2.1217	2.18003		-0.862463	-13.7093	-6.20596	-10.7226
4.16	2.6611	2.0792	2.4381	2.3928		2.282	2.2411	1.8809	2.13467		2.8069	2.1418	2.2013	2.38333		2.2469	2.2013	2.1475	2.19857		-5.33185	-16.2744	-5.85043	-9.96366
4.2	2.6349	2.2612	2.4853	2.46047		2.1206	2.3535	1.8862	2.1201		2.5724	2.0644	2.2146	2.2838		2.3184	2.2146	2.1265	2.21983		-2.6547	-16.8458	-9.78232	-9.09275
4.24	2.6604	2.1554	2.3958	2.40387		2.2069	2.1557	1.8883	2.08363		2.8037	2.0796	2.4955	2.4596		2.0279	2.4955	2.1419	2.22177		-4.89401	-18.2761	-2.83764	-9.01357
4.28	2.7837	2.1856	2.4851	2.4848		2.1929	2.2882	1.7445	2.0752		2.5711	2.0675	2.343	2.3272		2.2344	2.343	2.047	2.20813		-1.69198	-18.6068	-8.06788	-9.57189
4.32	2.8766	2.29	2.5163	2.56097		2.2189	2.1685	1.8949	2.0941		2.7837	2.0486	2.3355	2.38927		2.3695	2.3355	2.2669	2.32397		1.32146	-17.8655	-5.61604	-4.82825
4.36	2.8914	2.1415	2.5718	2.5349		2.3487	2.3976	1.8346	2.19363		2.9782	2.0391	2.0915	2.3696		2.0305	2.0915	2.5348	2.21893		0.290161	-13.9617	-6.39294	-9.1296
4.4	2.9267	2.3251	2.3664	2.5394		2.2051	2.2877	1.8642	2.119		2.8	2.1131	2.4889	2.46733		2.2881	2.4889	1.9758	2.25093		0.468197	-16.8889	-2.53215	-7.81913
4.44	2.9042	2.2427	2.4116	2.5195		2.2605	2.3428	1.8324	2.14523		2.5802	2.0399	2.159	2.2597		2.1036	2.159	2.3083	2.1903		-0.319121	-15.86	-10.7344	-10.3022
4.48	2.7529	2.192	2.2873	2.41073		2.0094	2.1845	1.6817	1.95853		2.941	1.9873	2.2345	2.3876		2.1345	2.2345	2.1138	2.16093		-4.62234	-23.1827	-5.68188	-11.5048
4.52	2.7163	2.2795	2.3312	2.44233		2.1417	2.5141	1.6521	2.10263		2.6197	2.3641	2.2653	2.41637		2.3487	2.2653	2.1321	2.2487		-3.37212	-17.5309	-4.5455	-7.91059
4.56	2.6406	2.2281	2.334	2.4009		2.2171	2.1907	1.8165	2.07477		2.9461	2.3585	2.3297	2.54477		2.2897	2.3297	1.9888	2.20273		-5.01138	-18.6238	0.526724	-9.79303
4.6	2.6886	2.1593	2.5954	2.4811		2.1811	2.2112	1.7146	2.03563		2.6699	2.2482	2.4264	2.44817		2.1783	2.4264	2.3472	2.3173		-1.83837	-20.1587	-3.2893	-5.10126
4.64	2.8624	2.064	2.3424	2.42293		2.153	2.134	1.8307	2.03923		2.7893	2.2707	2.276	2.44533		1.9971	2.276	2.0853	2.11947		-4.13966	-20.0175	-3.40122	-13.203
4.68	2.7531	2.2906	2.3878	2.47717		2.2023	2.0919	1.8371	2.04377		2.8091	2.0993	2.3562	2.42153		2.0098	2.3562	2.2222	2.19607		-1.99399	-19.8397	-4.3414	-10.066
4.72	2.8397	2.0808	2.3698	2.4301		2.3287	2.3291	1.9462	2.20133		2.7688	2.0559	2.301	2.37523		2.0869	2.301	2.2034	2.1971		-3.85612	-13.6597	-6.1704	-10.0237
4.76	2.8645	2.2745	2.4803	2.53977		2.4152	2.073	1.9377	2.14197		2.9095	2.2712	2.3666	2.51577		2.2886	2.3666	2.0606	2.2386		0.482704	-15.9881	-0.618872	-8.32421
4.8	2.8066	2.1556	2.4112	2.4578		2.0249	2.1685	1.8827	2.02537		2.8759	2.2096	2.402	2.49583		2.1773	2.402	2.2297	2.26967		-2.7602	-20.5614	-1.4063	-7.05196
4.84	2.7651	2.1789	2.6342	2.52607		2.1114	2.1231	1.5896	1.94137		2.6547	2.0689	2.1957	2.30643		2.1191	2.1957	2.1135	2.14277		-0.0593193	-23.856	-8.88823	-12.2488
4.88	2.7618	2.1891	2.3442	2.4317		2.0232	2.1808	1.7379	1.98063		2.7688	2.2603	2.3541	2.46107		1.9978	2.3541	2.2036	2.18517		-3.79282	-22.3159	-2.7797	-10.5124
4.92	2.7677	2.112	2.4843	2.45467		2.2487	2.1959	1.6722	2.03893		2.7639	2.1302	2.2885	2.3942		2.1576	2.2885	2.2012	2.21577		-2.88417	-20.0293	-5.42116	-9.25929
4.96	2.7485	2.1539	2.3664	2.42293		2.3023	2.1772	1.9674	2.14897		2.8868	2.1744	2.2502	2.43713		2.2023	2.2502	2.4418	2.2981		-4.13966	-15.7136	-3.72515	-5.88755
5	2.8984	2.1862	2.5536	2.54607		2.3481	2.1684	1.7133	2.0766		2.6998	2.1885	2.2858	2.39137		2.0954	2.2858	2.1643	2.18183		0.731956	-18.5519	-5.53308	-10.6489
5.04	2.8626	2.1065	2.5361	2.50173		2.1842	2.1682	1.7476	2.03333		2.9039	2.2603	2.4166	2.52693		1.9928	2.4166	2.1247	2.17803		-1.02204	-20.2489	-0.177752	-10.8046
5.08	2.7878	2.1663	2.4901	2.4814		2.2942	2.0246	1.8578	2.05887		2.6427	2.1592	2.1258	2.30923		2.2581	2.1258	2.3525	2.24547		-1.8265	-19.2475	-8.77762	-8.043
5.12	2.9258	2.3216	2.4715	2.57297		2.1376	2.2947	1.838	2.0901		2.698	2.1139	2.1532	2.3217		2.1114	2.1532	2.1802	2.14827		1.79622	-18.0224	-8.28515	-12.0236
5.16	2.9029	2.1132	2.2441	2.42007		2.1779	2.1498	1.7524	2.0267		2.6168	2.1626	2.2986	2.35933		1.8514	2.2986	2.1914	2.1138		-4.25308	-20.5091	-6.79851	-13.4351
5.2	2.9147	2.1597	2.6274	2.56727		2.1868	2.0743	1.8963	2.05247		2.7701	1.8859	2.3772	2.3444		2.2437	2.3772	2.114	2.24497		1.57071	-19.4985	-7.38842	-8.06348
5.24	2.7959	2.1442	2.5049	2.48167		2.1498	2.3291	1.7181	2.06567		2.7728	2.1156	2.3658	2.41807		2.2522	2.3658	2.152	2.25667		-1.81595	-18.9808	-4.47835	-7.58434
5.28	2.8342	2.1087	2.4835	2.47547		2.0332	2.2191	1.7517	2.00133		2.6868	2.0846	2.3791	2.3835		2.2355	2.3791	2.0832	2.2326		-2.06125	-21.504	-5.84384	-8.56992
5.32	2.8212	2.2556	2.3844	2.48707		2.1594	2.1747	1.7049	2.013		2.8911	2.2442	2.184	2.43977		2.0752	2.184	2.222	2.1604		-1.60231	-21.0464	-3.62112	-11.5267
5.36	2.7952	2.2535	2.2833	2.444		2.0044	2.1403	1.7555	1.96673		2.8916	2.1623	2.2055	2.4198		2.0688	2.2055	2.1603	2.14487		-3.30618	-22.8611	-4.40987	-12.1628
5.4	2.7799	2.1404	2.5265	2.48227		2.1607	2.1516	1.7467	2.01967		2.9453	2.1857	2.4663	2.53243		2.1318	2.4663	2.2422	2.2801		-1.79221	-20.785	0.0395165	-6.62469
5.44	2.891	2.0567	2.4301	2.45927		2.0029	1.9539	1.7247	1.89383		2.7388	2.2321	2.2207	2.3972		2.06	2.2207	2.1544	2.14503		-2.70218	-25.7204	-5.30265	-12.156
5.48	2.8508	2.2652	2.5616	2.5592		2.1474	2.3666	1.7255	2.07983		2.9672	2.2076	2.319	2.49793		2.1629	2.319	2.1446	2.20883		1.25156	-18.4251	-1.32335	-9.54322
5.52	2.6303	2.1789	2.1985	2.3359		1.9844	2.0002	1.6371	1.8739		3.0134	2.054	2.0362	2.36787		2.2817	2.0362	2.2438	2.18723		-7.58303	-26.5022	-6.46141	-10.4278
5.56	2.8388	2.192	2.548	2.52627		2.0975	2.1247	1.8093	2.0105		2.9218	1.9434	2.3578	2.40767		2.2073	2.3578	1.9226	2.16257		-0.0514065	-21.1445	-4.88918	-11.4379
5.6	2.9464	2.1872	2.4341	2.52257		2.1655	2.0481	1.6301	1.9479		2.7033	2.3737	2.4012	2.49273		2.0824	2.4012	2.0941	2.19257		-0.197792	-23.5998	-1.52877	-10.2094
5.64	2.7114	2.046	2.4062	2.38787		2.1809	2.3239	1.7325	2.0791		2.8248	2.1252	2.3414	2.43047		2.0457	2.3414	2.0492	2.14543		-5.52703	-18.4539	-3.98851	-12.1396
5.68	4.6476	2.3261	2.2966	3.0901		1.8408	2.0333	1.6804	1.8515		2.6956	2.3765	2.2667	2.44627		2.1393	2.2667	2.1061	2.1707		22.256	-27.3808	-3.36435	-11.1049
5.72	19.6689	11.0301	2.339	11.0127		2.0332	2.0266	1.6237	1.8945		2.7842	2.3301	2.2491	2.45447		2.0813	2.2491	1.8862	2.0722		335.702	-25.6942	-3.04043	-15.1387
5.76	35.101	28.4065	8.2687	23.9254		1.9785	2.1333	1.7856	1.9658		2.6924	2.2476	2.1513	2.36377		1.866	2.1513	2.055	2.0241		846.579	-22.8977	-6.62338	-17.1085
5.8	45.8371	41.0177	22.2091	36.3546		2.0497	2.0152	1.6835	1.91613		2.7941	2.2842	2.5463	2.54153		2.0521	2.5463	2.1903	2.2629		1338.33	-24.8457	0.398997	-7.32907
5.84	53.7424	49.8525	33.5115	45.7021		2.0652	2.0908	1.8413	1.9991		4.515	2.2138	9.5942	5.441		2.0002	9.5942	1.9559	4.51677		1708.15	-21.5916	114.938	84.9719
5.88	59.6811	56.6946	41.3426	52.5728		6.8695	2.1359	1.7041	3.56983		23.7818	2.1848	27.1784	17.715		1.9888	27.1784	1.9713	10.3795		1979.98	40.0154	599.801	325.064
5.92	64.744	62.1069	47.2976	58.0495		18.0785	3.0817	1.691	7.61707		46.8192	2.0976	37.999	28.9719		2.3059	37.999	2.2087	14.1712		2196.66	198.755	1044.49	480.343
5.96	68.749	66.764	51.6681	62.3937		26.9772	9.7967	4.6268	13.8002		61.8577	2.1319	44.8217	36.2704		3.5313	44.8217	2.1544	16.8358		2368.53	441.271	1332.8	589.465
6	71.6532	70.4008	55.6578	65.9039		33.457	17.7319	14.6592	21.9494		71.2386	2.2403	49.2302	40.903		16.9633	49.2302	2.2695	22.821		2507.41	760.895	1515.81	834.572
6.04	74.3501	73.145	58.5568	68.684		38.15	23.7703	24.2817	28.734		77.4469	5.0844	52.2536	44.9283		31.9745	52.2536	2.3147	28.8476		2617.4	1027	1674.82	1081.38
6.08	76.4314	76.003	61.096	71.1768		41.899	28.3232	31.53	33.9174		81.5575	22.8085	54.6683	53.0114		42.5579	54.6683	2.008	33.0781		2716.02	1230.3	1994.13	1254.62
6.12	78.1961	77.9706	63.1284	73.0984		44.9395	31.9728	36.4638	37.792		84.0901	39.0697	56.507	59.8889		49.9933	56.507	2.0649	36.1884		2792.05	1382.27	2265.81	1382
6.16	79.6761	79.5574	64.8246	74.686		47.3777	35.0051	40.6999	41.0276		85.7084	49.4075	57.3326	64.1495		55.2772	57.3326	2.0393	38.2164		2854.86	1509.18	2434.12	1465.05
6.2	80.8731	81.1903	66.2621	76.1085		49.2254	37.4748	43.3821	43.3608		86.5372	55.9707	58.21	66.906		59.0731	58.21	1.9564	39.7465		2911.14	1600.69	2543.01	1527.71
6.24	82.0502	82.3125	67.2719	77.2115		51.0208	39.5058	45.8511	45.4592		86.6531	60.4626	58.4541	68.5233		62.1541	58.4541	4.5619	41.7234		2954.78	1682.99	2606.9	1608.67
6.28	82.7138	83.2706	68.4943	78.1596		52.4544	41.0676	47.9522	47.1581		86.8983	63.6692	58.6112	69.7262		64.1462	58.6112	18.2196	46.9923		2992.29	1749.63	2654.42	1824.44
6.32	83.9043	84.2779	69.1218	79.1013		53.5869	42.3969	49.6315	48.5384		86.5289	65.5505	58.7744	70.2846		65.8934	58.7744	31.3495	52.0058		3029.55	1803.77	2676.47	2029.76
6.36	84.451	85.3226	70.0245	79.9327		54.505	43.7063	50.7693	49.6602		86.238	66.5946	58.8103	70.5476		66.8107	58.8103	39.5122	55.0444		3062.44	1847.76	2686.87	2154.19
6.4	85.1789	85.6414	70.7267	80.5157		55.2953	44.4976	51.9253	50.5727		85.6926	67.1187	58.877	70.5628		67.5723	58.877	45.0805	57.1766		3085.5	1883.56	2687.46	2241.51
6.44	85.5259	86.4672	71.4203	81.1378		55.8846	45.5707	53.0576	51.5043		84.9517	67.1086	58.7999	70.2867		68.2692	58.7999	48.8195	58.6295		3110.12	1920.09	2676.56	2301.01
6.48	86.0537	87.0812	72.0664	81.7338		56.6274	46.436	53.9546	52.3393		84.6352	66.3267	59.0926	70.0182		68.2477	59.0926	51.3336	59.558		3133.69	1952.84	2665.95	2339.04
6.52	86.7823	87.8592	72.4365	82.3593		57.1774	46.9633	54.4343	52.8583		84.0011	65.6504	59.1428	69.5981		68.1289	59.1428	53.277	60.1829		3158.44	1973.2	2649.36	2364.63
6.56	86.9789	88.133	72.895	82.669		57.737	47.6037	54.9547	53.4318		83.94	64.9217	59.419	69.4269		67.971	59.419	54.3041	60.5647		3170.69	1995.69	2642.59	2380.26
6.6	87.422	88.5573	73.4062	83.1285		58.1578	48.23	55.5626	53.9835		83.8216	64.034	59.6191	69.1582		68.0335	59.6191	55.042	60.8982		3188.88	2017.33	2631.98	2393.92
6.64	88.0347	88.9451	73.3996	83.4598		58.4276	48.3187	55.9625	54.2363		84.0735	63.0084	59.827	68.9696		67.3742	59.827	55.3618	60.8543		3201.98	2027.25	2624.53	2392.12
6.68	88.1692	89.3771	73.9064	83.8176		58.7253	48.8976	56.4278	54.6836		84.2159	62.3774	60.1042	68.8992		67.416	60.1042	55.6249	61.0484		3216.14	2044.79	2621.75	2400.07
6.72	88.7104	89.6228	74.3962	84.2431		59.0057	49.202	56.6812	54.963		84.6264	61.3596	60.7345	68.9068		67.3174	60.7345	55.7804	61.2774		3232.97	2055.75	2622.05	2409.45
6.76	88.7978	89.8923	74.4905	84.3935		59.2712	49.7218	56.9717	55.3216		85.0925	60.5268	60.9049	68.8414		67.6557	60.9049	55.4981	61.3529		3238.93	2069.81	2619.46	2412.54
6.8	89.1014	90.4431	74.9034	84.816		59.6303	49.9855	57.3299	55.6486		86.1446	59.938	61.4764	69.1863		67.6613	61.4764	55.4466	61.5281		3255.64	2082.64	2633.09	2419.72
6.84	89.5114	90.7436	75.0357	85.0969		60.0613	50.2557	57.6641	55.9937		86.5601	59.4989	61.798	69.2857		68.0848	61.798	55.155	61.6793		3266.75	2096.18	2637.01	2425.91
6.88	89.7391	90.8353	75.3924	85.3223		60.0144	50.601	58.0269	56.2141		87.2386	59.2074	62.4506	69.6322		68.4729	62.4506	54.886	61.9365		3275.67	2104.82	2650.7	2436.44
6.92	90.236	91.2337	75.7487	85.7395		60.6614	50.7338	58.3198	56.5717		87.7426	58.7269	62.9692	69.8129		68.8224	62.9692	54.7076	62.1664		3292.18	2118.84	2657.84	2445.86
6.96	90.2969	91.4423	75.9647	85.9013		60.6776	50.8768	58.4554	56.6699		88.3713	58.5859	63.172	70.0431		69.0494	63.172	54.6077	62.2764		3298.58	2122.7	2666.93	2450.36
7	90.7645	91.6819	76.1102	86.1855		60.7824	51.2081	58.6307	56.8737		88.7725	58.6217	63.7273	70.3738		69.5077	63.7273	54.4846	62.5732		3309.82	2130.69	2680	2462.52
7.04	91.0281	91.9715	76.4337	86.4778		61.0234	51.3746	58.6778	57.0253		88.9637	58.6301	64.0431	70.5456		69.7517	64.0431	54.3995	62.7314		3321.39	2136.64	2686.79	2469
7.08	91.1721	92.1414	76.6673	86.6603		61.1805	51.4447	59.0032	57.2095		89.6029	58.8488	64.5692	71.007		70.0616	64.5692	54.3588	62.9965		3328.61	2143.86	2705.01	2479.85
7.12	91.6403	92.4075	76.6102	86.886		61.3825	51.7477	59.0015	57.3772		89.6341	59.1877	65.041	71.2876		70.399	65.041	54.5287	63.3229		3337.54	2150.44	2716.1	2493.22
7.16	91.8803	92.4556	76.8694	87.0684		61.3812	51.9395	59.3205	57.5471		90.0543	59.2884	65.491	71.6112		70.8628	65.491	54.2794	63.5444		3344.75	2157.1	2728.88	2502.29
7.2	92.0861	92.5481	77.1336	87.2559		61.722	52.1532	59.4275	57.7676		90.2728	60.1288	65.5851	71.9956		71.1903	65.5851	54.4965	63.7573		3352.17	2165.75	2744.06	2511.01
7.24	92.5354	92.6115	77.3902	87.5124		61.8031	52.1729	59.5274	57.8345		90.4159	60.3968	66.323	72.3786		71.3354	66.323	54.4155	64.0246		3362.32	2168.37	2759.19	2521.96
7.28	92.6672	92.9553	77.5281	87.7169		61.8959	52.2334	59.7543	57.9612		90.5399	61.0075	66.5333	72.6936		71.3952	66.5333	54.5013	64.1433		3370.41	2173.34	2771.64	2526.81
7.32	92.9653	93.1751	77.7197	87.9534		61.9519	52.3266	59.739	58.0058		90.8462	61.6712	66.9323	73.1499		71.7403	66.9323	54.6792	64.4506		3379.77	2175.1	2789.66	2539.4
7.36	92.9067	93.1638	77.7823	87.9509		62.1705	52.524	60.0202	58.2382		90.6638	62.1891	67.2154	73.3561		71.9888	67.2154	54.7807	64.6616		3379.67	2184.21	2797.81	2548.04
7.4	92.9224	93.3487	78.0123	88.0945		62.2522	52.542	60.1089	58.301		90.8115	62.5555	67.6835	73.6835		72.1244	67.6835	54.9298	64.9126		3385.35	2186.67	2810.74	2558.32
7.44	92.9331	93.3668	78.1817	88.1605		62.4668	52.7835	60.1999	58.4834		90.6301	63.5535	67.9434	74.0423		72.2326	67.9434	55.0319	65.0693		3387.96	2193.83	2824.92	2564.74
7.48	92.9874	93.7176	78.2071	88.304		62.3234	52.8883	60.1818	58.4645		90.6507	63.8454	68.0354	74.1772		72.3665	68.0354	55.3413	65.2477		3393.64	2193.09	2830.24	2572.04
7.52	92.9213	93.7745	78.349	88.3483		62.5111	53.0137	60.3154	58.6134		90.7103	64.2541	68.3363	74.4336		72.4715	68.3363	55.6143	65.474		3395.39	2198.93	2840.37	2581.31
7.56	92.9045	93.8385	78.2521	88.3317		62.5581	53.1257	60.2409	58.6416		90.6507	64.862	68.5864	74.6997		72.2193	68.5864	55.967	65.5909		3394.73	2200.03	2850.89	2586.1
7.6	92.7838	93.7461	78.5335	88.3545		62.7556	53.0574	60.5626	58.7919		90.2733	65.0616	68.5747	74.6365		72.1642	68.5747	56.1821	65.6403		3395.63	2205.93	2848.39	2588.12
7.64	92.8246	93.7816	78.7105	88.4389		62.8362	53.5526	60.5257	58.9715		90.4512	65.4747	68.8313	74.9191		72.1164	68.8313	56.3822	65.7766		3398.97	2212.97	2859.55	2593.7
7.68	92.7115	93.8533	78.86	88.4749		62.6451	53.3592	60.5942	58.8662		90.0022	66.0123	69.0604	75.025		72.665	69.0604	56.7278	66.1511		3400.4	2208.84	2863.74	2609.04
7.72	92.7003	93.9829	78.888	88.5237		62.7344	53.519	60.7083	58.9872		89.8288	66.3244	69.2797	75.1443		72.1486	69.2797	56.9567	66.1283		3402.33	2213.59	2868.45	2608.11
7.76	92.6517	94.068	79.1248	88.6148		62.5908	53.6892	60.6759	58.9853		89.6478	66.555	69.4185	75.2071		72.1547	69.4185	57.0207	66.198		3405.94	2213.51	2870.93	2610.96
7.8	92.6406	94.3399	79.1168	88.6991		62.7403	53.5542	60.8191	59.0379		89.1008	67.0655	69.4743	75.2135		72.2182	69.4743	57.3727	66.3551		3409.27	2215.57	2871.18	2617.39
7.84	92.3958	94.2947	79.1134	88.6013		62.9508	53.3615	60.3971	58.9031		88.8913	67.3498	69.4397	75.2269		72.0725	69.4397	57.6334	66.3819		3405.4	2210.29	2871.71	2618.49
7.88	92.239	94.2635	79.0964	88.533		62.6799	53.4245	60.4127	58.839		88.4619	67.6754	69.3831	75.1735		72.282	69.3831	57.9875	66.5509		3402.7	2207.78	2869.6	2625.41
7.92	92.5492	94.3127	79.3796	88.7472		62.6043	53.4983	60.4602	58.8543		88.1558	67.7562	69.3018	75.0713		72.0002	69.3018	58.1587	66.4869		3411.17	2208.37	2865.56	2622.79
7.96	92.1616	94.3239	79.4058	88.6304		62.7312	53.3522	60.4552	58.8462		87.2183	68.0098	69.558	74.9287		71.8793	69.558	58.3852	66.6075		3406.55	2208.06	2859.93	2627.73
8	92.1638	94.4539	79.577	88.7316		62.8536	53.3007	60.3707	58.8417		86.8852	68.6141	69.4469	74.9821		71.8711	69.4469	58.5954	66.6378		3410.55	2207.88	2862.04	2628.97
8.04	91.7006	94.4001	79.4661	88.5223		62.5775	53.2817	60.2428	58.7007		86.3734	68.4852	69.4147	74.7578		71.5388	69.4147	58.672	66.5418		3402.27	2202.35	2853.18	2625.04
8.08	91.4201	94.5066	79.6987	88.5418		62.571	53.2453	60.2077	58.6747		85.5855	68.6008	69.3145	74.5003		71.5874	69.3145	58.8288	66.5769		3403.05	2201.33	2843.01	2626.48
8.12	91.28	94.5003	79.789	88.5231		62.2252	53.4258	60.068	58.573		85.0268	68.7171	69.4286	74.3908		71.1358	69.4286	59.0417	66.5354		3402.31	2197.34	2838.68	2624.78
8.16	90.8499	94.3689	79.7663	88.3284		62.2315	53.2201	59.7256	58.3924		84.4223	68.8069	69.1582	74.1291		71.1496	69.1582	59.244	66.5173		3394.6	2190.26	2828.35	2624.03
8.2	90.8615	94.4242	79.7429	88.3429		61.8907	53.3302	59.5514	58.2574		83.8385	68.8426	69.1968	73.9593		70.9667	69.1968	59.3216	66.495		3395.18	2184.96	2821.64	2623.12
8.24	90.7588	94.5936	79.9891	88.4472		61.9639	53.191	59.3632	58.1727		82.9672	68.8567	68.7845	73.5361		70.6967	68.7845	59.1898	66.2237		3399.3	2181.64	2804.92	2612.01
8.28	90.8238	94.295	79.8998	88.3395		61.9534	53.453	59.4515	58.286		82.4971	68.904	68.8233	73.4081		70.5954	68.8233	59.2382	66.219		3395.04	2186.08	2799.86	2611.82
8.32	90.7991	94.4686	79.8276	88.3651		61.5671	53.3027	59.139	58.0029		81.7666	69.1314	68.7098	73.2026		70.4513	68.7098	59.3099	66.157		3396.06	2174.98	2791.75	2609.28
8.36	90.738	94.3089	79.9811	88.3427		61.4422	53.3319	58.829	57.8677		80.9886	69.209	68.6529	72.9502		70.3014	68.6529	59.3604	66.1049		3395.17	2169.68	2781.77	2607.15
8.4	90.8253	94.2247	79.9421	88.3307		61.2173	53.3487	58.6078	57.7246		80.7036	69.1378	68.4963	72.7792		69.6874	68.4963	59.2908	65.8248		3394.69	2164.06	2775.02	2595.68
8.44	90.6168	94.366	80.1268	88.3699		61.065	53.4161	58.2607	57.5806		80.062	69.0171	68.3594	72.4795		69.5454	68.3594	59.4367	65.7805		3396.24	2158.42	2763.18	2593.86
8.48	90.6292	94.4237	80.2239	88.4256		60.8146	53.2313	58.2721	57.4393		79.3742	68.7902	68.3887	72.1844		69.1055	68.3887	59.3562	65.6168		3398.45	2152.88	2751.52	2587.16
8.52	90.5946	94.2644	80.0836	88.3142		60.603	53.096	57.8706	57.1899		78.8537	68.864	68.3201	72.0126		68.7791	68.3201	59.3998	65.4997		3394.04	2143.09	2744.74	2582.36
8.56	90.684	94.4121	80.115	88.4037		60.4446	52.8958	57.3417	56.894		78.0284	68.7629	68.217	71.6694		68.286	68.217	59.2273	65.2434		3397.58	2131.49	2731.18	2571.87
8.6	90.668	94.2237	80.0407	88.3108		60.0718	52.9164	57.5073	56.8318		77.6996	68.6855	68.0112	71.4654		68.1417	68.0112	59.4556	65.2028		3393.91	2129.05	2723.12	2570.21
8.64	90.4055	94.1747	79.9805	88.1869		59.8275	52.7721	56.7956	56.4651		77.1429	68.6523	67.7332	71.1761		67.9117	67.7332	59.2576	64.9675		3389	2114.66	2711.69	2560.57
8.68	90.5067	94.2497	80.4133	88.3899		59.707	52.7628	56.6583	56.376		76.3783	68.4978	67.7276	70.8679		67.5712	67.7276	59.0255	64.7748		3397.04	2111.17	2699.52	2552.67
8.72	90.5003	94.0821	80.0165	88.1996		59.2457	52.4072	56.7058	56.1196		76.0708	68.4767	67.4535	70.667		67.0369	67.4535	59.0186	64.503		3389.51	2101.11	2691.58	2541.55
8.76	90.7601	94.072	80.1088	88.3136		58.8732	52.2642	56.1538	55.7637		75.4998	68.3219	67.3212	70.381		66.5896	67.3212	59.1707	64.3605		3394.02	2087.16	2680.28	2535.71
8.8	90.6203	94.0405	80.2279	88.2962		58.6817	52.1333	55.7791	55.5314		75.1916	68.1803	67.1609	70.1776		66.4628	67.1609	59.1087	64.2441		3393.33	2078.04	2672.25	2530.94
8.84	90.5163	94.039	80.2797	88.2783		58.3919	52.0942	55.6895	55.3919		74.6742	68.1212	67.1316	69.9757		65.9598	67.1316	59.0476	64.0463		3392.62	2072.57	2664.27	2522.84
8.88	90.3657	93.8004	80.2247	88.1303		57.9988	51.8975	55.1787	55.025		73.5407	68.0382	66.6053	69.3947		65.4396	66.6053	59.0492	63.698		3386.76	2058.18	2641.32	2508.58
8.92	90.323	93.8261	80.1056	88.0849		57.6481	51.7265	55.0941	54.8229		73.1843	67.8615	66.5793	69.2084		64.9311	66.5793	59.1377	63.5494		3384.97	2050.25	2633.96	2502.49
8.96	90.397	93.7624	80.2043	88.1212		57.501	51.4652	54.4911	54.4858		72.4595	67.8305	66.4238	68.9046		64.4388	66.4238	59.0888	63.3171		3386.41	2037.03	2621.96	2492.98
9	90.3223	93.7535	80.0055	88.0271		57.1003	51.401	54.3004	54.2672		72.0361	67.7717	66.3477	68.7185		64.2849	66.3477	59.2921	63.3082		3382.68	2028.46	2614.61	2492.62
9.04	90.0166	93.6253	80.1803	87.9407		56.6834	51.2359	53.8405	53.9199		71.4701	67.4688	65.9852	68.308		63.6985	65.9852	59.3147	62.9995		3379.27	2014.84	2598.39	2479.97
9.08	89.93	93.4975	79.903	87.7768		56.2895	51.0626	53.5523	53.6348		71.1331	67.2257	65.8113	68.0567		63.2437	65.8113	58.9989	62.6846		3372.78	2003.66	2588.47	2467.08
9.12	90.2155	93.4133	80.0876	87.9055		56.1404	50.6587	53.1943	53.3311		70.7442	67.1792	65.6449	67.8561		62.8051	65.6449	58.8219	62.424		3377.87	1991.75	2580.54	2456.4
9.16	89.8556	93.3131	80.0808	87.7498		55.6357	50.5076	52.6899	52.9444		70.292	67.1781	65.331	67.6004		62.5138	65.331	58.9476	62.2641		3371.71	1976.58	2570.44	2449.86
9.2	90.0162	93.3109	79.9395	87.7555		55.3805	50.0637	52.5207	52.655		69.9549	66.8164	64.9498	67.2404		62.2288	64.9498	59.0128	62.0638		3371.94	1965.22	2556.22	2441.65
9.24	90.0977	92.9532	80.1162	87.7224		55.1611	49.7658	52.3305	52.4191		69.6339	67.0106	64.6896	67.1114		62.0162	64.6896	59.0457	61.9172		3370.63	1955.97	2551.12	2435.65
9.28	89.7324	92.9441	80.0548	87.5771		54.598	49.4839	51.8648	51.9822		69.2169	66.864	64.7377	66.9395		61.5606	64.7377	58.9803	61.7595		3364.88	1938.84	2544.33	2429.19
9.32	89.6872	92.8578	79.874	87.473		54.3588	49.356	51.2356	51.6501		69.1483	66.7691	64.168	66.6951		61.5571	64.168	58.8033	61.5095		3360.76	1925.81	2534.68	2418.95
9.36	89.9387	92.7297	79.6252	87.4312		54.0168	49.0931	51.1196	51.4098		68.8334	66.6245	63.5609	66.3396		61.0303	63.5609	58.8381	61.1431		3359.11	1916.39	2520.63	2403.95
9.4	89.8644	92.7846	79.4493	87.3661		53.5187	48.7633	50.8526	51.0449		68.4015	66.4618	63.4243	66.0959		60.984	63.4243	58.7488	61.0524		3356.53	1902.07	2511.01	2400.23
9.44	89.9863	92.593	79.4349	87.3381		53.3821	48.3648	50.502	50.7496		67.8302	66.157	63.1524	65.7132		60.3987	63.1524	58.546	60.699		3355.42	1890.49	2495.89	2385.76
9.48	90.0187	92.4877	79.6691	87.3918		53.1149	48.214	50.0358	50.4549		67.5329	65.936	62.8916	65.4535		59.7982	62.8916	58.6146	60.4348		3357.55	1878.93	2485.63	2374.94
9.52	89.7317	92.4863	79.1294	87.1158		52.8294	47.8404	49.5328	50.0675		67.3908	65.9408	62.3722	65.2346		59.5247	62.3722	58.6093	60.1687		3346.63	1863.74	2476.98	2364.05
9.56	89.7374	92.2306	79.2355	87.0678		52.4579	47.8918	49.1201	49.8233		67.1691	65.5178	62.1537	64.9469		59.3306	62.1537	58.4258	59.97		3344.73	1854.16	2465.62	2355.91
9.6	89.9762	91.9865	79.0227	86.9951		51.9543	47.4866	48.8517	49.4309		66.6846	65.3377	61.7983	64.6069		58.9125	61.7983	58.3573	59.6894		3341.85	1838.77	2452.19	2344.42
9.64	89.9284	91.8735	79.1014	86.9678		51.7704	47.2595	48.4669	49.1656		66.7439	64.8111	61.3733	64.3094		58.6254	61.3733	58.3469	59.4485		3340.77	1828.37	2440.44	2334.55
9.68	89.8403	91.6978	78.8186	86.7856		51.4426	47.0404	47.9797	48.8209		66.5954	64.824	61.1617	64.1937		58.5523	61.1617	58.3057	59.3399		3333.56	1814.85	2435.86	2330.1
9.72	89.6122	91.4962	78.6482	86.5855		51.0691	46.7775	47.6095	48.4854		65.8935	64.5657	60.8432	63.7675		58.244	60.8432	58.1489	59.0787		3325.65	1801.69	2419.03	2319.41
9.76	89.6356	91.446	78.7833	86.6216		50.6294	46.3575	47.1168	48.0346		65.609	63.8541	60.4142	63.2924		57.9524	60.4142	58.3145	58.8937		3327.08	1784	2400.26	2311.83
9.8	89.6504	91.044	78.41	86.3681		50.6165	46.2346	46.8394	47.8968		65.0404	63.8575	60.0692	62.989		57.7217	60.0692	58.1645	58.6518		3317.05	1778.6	2388.28	2301.93
9.84	89.3756	90.8851	78.1014	86.1207		50.299	45.86	46.6681	47.609		65.1232	63.3456	59.5793	62.6827		57.694	59.5793	58.3286	58.534		3307.26	1767.31	2376.17	2297.1
9.88	89.2931	90.6956	77.9024	85.9637		50.0164	45.6499	46.1449	47.2704		64.7137	63.2822	59.6229	62.5396		57.1821	59.6229	58.0117	58.2722		3301.05	1754.03	2370.52	2286.38
9.92	89.0933	90.8056	77.9911	85.9633		49.7963	45.2515	46.0034	47.0171		64.249	62.8251	59.3584	62.1442		57.1486	59.3584	58.0875	58.1982		3301.03	1744.1	2354.9	2283.35
9.96	88.8126	90.2868	77.8198	85.6397		49.3441	44.9356	45.6125	46.6307		64.1774	62.658	58.7975	61.8776		56.7706	58.7975	57.9367	57.8349		3288.23	1728.94	2344.37	2268.47
10	88.8621	90.2157	77.6068	85.5615		49.1661	44.7123	45.4133	46.4306		63.9154	62.2316	58.6383	61.5951		56.56	58.6383	57.9024	57.7002		3285.14	1721.09	2333.21	2262.96
10.04	88.5398	90.2226	77.5269	85.4298		48.8412	44.7835	45.1856	46.2701		63.5901	61.9389	58.2268	61.2519		56.5521	58.2268	57.8955	57.5581		3279.92	1714.8	2319.65	2257.14
10.08	88.3969	89.6638	77.1174	85.0594		48.5065	44.504	44.9278	45.9794		63.8339	61.6042	57.9246	61.1209		56.4224	57.9246	57.9413	57.4294		3265.27	1703.4	2314.48	2251.87
10.12	88.2521	89.5456	76.9949	84.9309		48.1759	43.9949	44.6382	45.603		63.1865	61.4545	57.6545	60.7652		56.2985	57.6545	57.6353	57.1961		3260.18	1688.63	2300.43	2242.31
10.16	88.1429	89.428	76.789	84.7866		47.807	43.9412	44.5216	45.4233		62.9536	61.1179	57.36	60.4772		55.8979	57.36	57.6098	56.9559		3254.48	1681.58	2289.05	2232.47
10.2	88.0345	89.0813	76.5428	84.5529		47.6799	43.6068	44.2423	45.1763		62.6264	60.71	57.0136	60.1167		55.7488	57.0136	57.4038	56.7221		3245.23	1671.9	2274.81	2222.9
10.24	87.6447	89.055	76.2805	84.3267		47.2938	43.4945	44.1037	44.964		62.5754	60.3405	56.5455	59.8205		55.3625	56.5455	57.4487	56.4522		3236.28	1663.57	2263.11	2211.85
10.28	87.3666	88.5838	75.9669	83.9724		47.2025	43.1079	43.9388	44.7497		62.562	59.9116	56.34	59.6045		55.3575	56.34	57.2783	56.3253		3222.26	1655.17	2254.58	2206.65
10.32	87.0247	88.3779	75.8938	83.7655		46.9988	42.9633	43.6851	44.5491		62.1483	59.6476	56.1122	59.3027		54.8102	56.1122	57.117	56.0131		3214.08	1647.3	2242.65	2193.87
10.36	86.6146	88.1141	75.5209	83.4165		46.6362	42.7923	43.5627	44.3304		61.8401	59.3731	55.8903	59.0345		54.6382	55.8903	56.9351	55.8212		3200.27	1638.72	2232.06	2186.01
10.4	86.6434	87.8	75.3454	83.2629		46.5407	42.6013	43.2537	44.1319		61.7971	59.2895	55.2882	58.7916		54.4556	55.2882	56.8466	55.5301		3194.19	1630.93	2222.46	2174.09
10.44	86.3874	87.5563	75.0704	83.0047		46.4821	42.4403	42.9321	43.9515		61.6953	59.0861	55.0782	58.6199		54.4604	55.0782	56.5736	55.3707		3183.98	1623.86	2215.68	2167.56
10.48	86.0351	87.5269	74.9423	82.8348		46.1406	42.0517	42.7058	43.6327		61.7653	58.5412	55.0181	58.4415		54.3243	55.0181	56.5882	55.3102		3177.25	1611.35	2208.63	2165.08
10.52	85.4866	87.1273	74.5962	82.4034		45.7686	41.9888	42.4669	43.4081		61.3398	58.3633	54.549	58.084		54.2094	54.549	56.1616	54.9733		3160.19	1602.55	2194.51	2151.28
10.56	85.3313	86.83	74.1687	82.11		45.7643	41.4673	42.2633	43.165		61.3419	58.1725	54.3512	57.9552		54.1642	54.3512	56.1733	54.8962		3148.58	1593.01	2189.42	2148.13
10.6	85.2277	86.7482	74.0456	82.0072		45.4742	41.6245	42.1006	43.0664		61.4397	57.5372	54.1197	57.6989		53.6478	54.1197	56.1824	54.65		3144.51	1589.14	2179.3	2138.04
10.64	84.6632	86.2557	73.7311	81.55		45.1262	41.3307	41.8846	42.7805		61.3737	57.5108	53.8012	57.5619		53.7573	53.8012	55.9264	54.495		3126.42	1577.93	2173.89	2131.69
10.68	84.6802	85.8117	73.1797	81.2239		44.7963	41.0515	41.8561	42.568		61.2065	57.1882	53.6593	57.3513		53.4822	53.6593	55.638	54.2598		3113.52	1569.59	2165.57	2122.06
10.72	84.1119	85.64	73.0398	80.9306		44.6847	40.881	41.5391	42.3683		61.0099	56.7413	53.2651	57.0054		53.6331	53.2651	55.5598	54.1527		3101.92	1561.76	2151.9	2117.68
10.76	84.1608	85.2687	72.8466	80.7587		44.4991	40.5425	41.4663	42.1693		60.9862	56.3912	53.2151	56.8642		53.416	53.2151	55.2204	53.9505		3095.12	1553.96	2146.32	2109.4
10.8	83.7045	85.0034	72.6148	80.4409		44.556	40.5154	40.9766	42.016		61.4303	55.9566	52.7954	56.7274		53.2594	52.7954	55.1935	53.7494		3082.54	1547.94	2140.92	2101.16
10.84	83.3795	84.7432	72.2557	80.1261		44.2847	40.3103	40.8751	41.8234		61.1101	55.7131	52.5726	56.4653		52.8976	52.5726	54.8772	53.4491		3070.09	1540.39	2130.57	2088.86
10.88	82.7895	84.2267	72.0303	79.6822		44.0144	40.155	40.9499	41.7064		61.5083	55.7984	52.1433	56.4833		52.8737	52.1433	54.9312	53.3161		3052.53	1535.8	2131.28	2083.41
10.92	82.7865	84.0372	71.6613	79.495		43.6059	40.0152	40.6062	41.4091		61.9143	55.3875	52.1128	56.4715		52.7953	52.1128	54.7576	53.2219		3045.12	1524.14	2130.81	2079.56
10.96	82.6986	83.8633	71.619	79.3936		43.7072	39.6787	40.4014	41.2624		61.8892	55.1668	52.0915	56.3825		52.5696	52.0915	54.8458	53.169		3041.11	1518.39	2127.3	2077.39
11	82.3248	83.5148	71.3078	79.0491		43.3755	39.6761	40.3653	41.139		61.9923	54.9425	51.8818	56.2722		52.3838	51.8818	54.5694	52.945		3027.48	1513.55	2122.94	2068.22
11.04	81.9123	83.1495	70.9851	78.6823		43.128	39.2655	40.345	40.9128		61.9063	55.0087	51.5915	56.1688		52.6823	51.5915	54.3147	52.8628		3012.97	1504.68	2118.86	2064.85
11.08	81.5477	82.8016	70.7403	78.3632		43.055	39.2714	40.2043	40.8436		61.5011	54.7002	51.3531	55.8515		52.5247	51.3531	54.176	52.6846		3000.34	1501.96	2106.32	2057.55
11.12	81.3298	82.4757	70.3082	78.0379		42.9301	39.0888	40.0659	40.6949		61.5465	54.3267	51.0575	55.6436		52.5255	51.0575	54.1023	52.5618		2987.47	1496.13	2098.11	2052.52
11.16	81.1494	82.2061	70.3406	77.8987		42.8196	38.851	39.6304	40.4337		61.421	54.4998	51.0056	55.6421		52.5042	51.0056	53.9094	52.4731		2981.97	1485.88	2098.05	2048.89
11.2	81.0187	81.9535	70.089	77.6871		42.4834	38.505	39.6948	40.2277		61.5145	54.0658	50.8464	55.4756		51.8846	50.8464	53.7116	52.1475		2973.59	1477.81	2091.47	2035.56
11.24	80.8705	81.6333	69.8902	77.4647		42.2267	38.5829	39.5013	40.1036		61.1702	54.0537	50.7459	55.3233		52.0553	50.7459	53.4551	52.0854		2964.79	1472.94	2085.45	2033.02
11.28	80.4894	81.3064	69.598	77.1313		42.1001	38.4659	39.3868	39.9843		61.1942	53.6833	50.4897	55.1224		51.8915	50.4897	53.5548	51.9787		2951.6	1468.26	2077.52	2028.65
11.32	80.0835	81.0205	69.2852	76.7964		42.1289	38.4166	39.2309	39.9255		60.7388	53.383	50.4099	54.8439		51.6733	50.4099	53.4128	51.832		2938.35	1465.95	2066.52	2022.64
11.36	79.9921	80.8061	68.9217	76.5733		41.7017	37.8854	38.9862	39.5244		60.656	53.3574	49.8911	54.6348		51.6858	49.8911	52.8889	51.4886		2929.53	1450.22	2058.26	2008.58
11.4	80	80.2619	68.8174	76.3598		41.63	38.1143	39.0369	39.5937		60.6339	53.0464	50.0447	54.575		51.6217	50.0447	52.7927	51.4864		2921.08	1452.94	2055.89	2008.48
11.44	79.4052	80.0506	68.4913	75.9824		41.4773	37.7777	38.9194	39.3915		60.6344	52.7112	49.9328	54.4261		51.6262	49.9328	52.6342	51.3977		2906.15	1445.01	2050.01	2004.85
11.48	79.1112	79.7742	68.1927	75.6927		41.408	37.5738	38.689	39.2236		60.5129	52.4362	49.6351	54.1947		51.5446	49.6351	52.7419	51.3072		2894.69	1438.42	2040.87	2001.15
11.52	78.6707	79.6252	67.9185	75.4048		40.9715	37.5294	38.6694	39.0568		60.3294	52.1246	49.453	53.969		51.399	49.453	52.1978	51.0166		2883.3	1431.88	2031.95	1989.25
11.56	78.4868	79.0306	67.7966	75.1047		40.8626	37.5231	38.8007	39.0621		60.1376	52.0258	49.5341	53.8992		51.2873	49.5341	52.5021	51.1078		2871.42	1432.09	2029.2	1992.98
11.6	78.3405	78.8742	67.5834	74.9327		40.8146	37.4614	38.6539	38.9766		60.3342	51.7058	49.2093	53.7498		51.0757	49.2093	52.2531	50.846		2864.62	1428.74	2023.29	1982.26
11.64	78.0861	78.8216	67.5458	74.8178		40.6109	37.3747	38.3031	38.7629		60.429	51.8057	49.0357	53.7568		51.1026	49.0357	51.8485	50.6623		2860.07	1420.35	2023.57	1974.74
11.68	77.7956	78.3367	67.2121	74.4481		40.3975	37.0717	38.2593	38.5762		60.7527	51.5986	48.6579	53.6697		51.2591	48.6579	51.6704	50.5291		2845.45	1413.03	2020.13	1969.28
11.72	77.518	78.2178	67.3162	74.3507		40.3701	36.9203	38.1157	38.4687		60.472	51.5614	48.5256	53.5197		51.1722	48.5256	51.7661	50.488		2841.59	1408.81	2014.2	1967.6
11.76	77.1197	77.9773	66.7847	73.9606		40.1286	36.7402	38.1056	38.3248		60.4301	51.1843	48.4511	53.3552		51.2315	48.4511	51.6571	50.4466		2826.16	1403.17	2007.71	1965.9
11.8	77.0164	77.5931	66.4939	73.7011		40.111	36.4523	37.8352	38.1328		60.4653	50.8569	48.1045	53.1422		51.1959	48.1045	51.5726	50.291		2815.89	1395.64	1999.29	1959.53
11.84	76.4443	77.3613	66.4319	73.4125		40.1559	36.4719	37.6828	38.1035		60.3088	50.7342	48.2114	53.0848		50.7639	48.2114	51.5614	50.1789		2804.47	1394.49	1997.03	1954.94
11.88	76.2641	77.0818	66.1098	73.1519		39.8473	36.3483	37.5578	37.9178		60.0083	50.2079	47.9185	52.7116		50.782	47.9185	51.5853	50.0953		2794.16	1387.21	1982.28	1951.52
11.92	76.096	77.1462	65.8676	73.0366		39.8815	36.1645	37.5897	37.8786		59.9915	50.4553	47.7696	52.7388		50.5502	47.7696	51.4899	49.9366		2789.6	1385.67	1983.36	1945.02
11.96	75.7741	76.6152	65.5776	72.6556		39.8133	36.2955	37.3724	37.8271		59.8136	50.3008	47.453	52.5225		50.8083	47.453	51.2658	49.8424		2774.53	1383.65	1974.81	1941.16
12	75.6105	76.4426	65.557	72.5367		39.5819	36.2494	37.2079	37.6797		60.1552	50.2333	47.3568	52.5818		50.9181	47.3568	51.0662	49.7804		2769.82	1377.87	1977.15	1938.62
12.04	75.1717	76.0763	65.4177	72.2219		39.4195	35.8471	37.0804	37.449		60.0644	50.0216	47.3695	52.4852		50.8758	47.3695	51.0601	49.7685		2757.37	1368.82	1973.34	1938.13
12.08	75.4081	76.039	64.9749	72.1407		39.3764	35.9304	37.1553	37.4874		60.1021	49.6363	47.1619	52.3001		50.5324	47.1619	50.9381	49.5441		2754.16	1370.32	1966.03	1928.95
12.12	75.2247	75.7973	64.8822	71.9681		39.0469	35.7901	36.8887	37.2419		60.0511	49.542	47.2217	52.2716		50.4333	47.2217	50.53	49.395		2747.33	1360.7	1964.9	1922.84
12.16	74.73	76.005	64.6162	71.7837		38.9556	35.6129	36.7864	37.1183		60.1536	49.6262	46.9777	52.2525		50.3915	46.9777	50.227	49.1987		2740.03	1355.85	1964.15	1914.8
12.2	74.7948	75.7225	64.4663	71.6612		38.89	35.6831	36.7247	37.0993		60.0887	49.3292	46.9775	52.1318		50.7886	46.9775	50.2661	49.3441		2735.19	1355.1	1959.38	1920.75
12.24	74.2814	75.5579	64.1867	71.342		38.7482	35.4559	36.506	36.9034		59.9629	49.3489	46.92	52.0773		50.5808	46.92	50.2222	49.241		2722.56	1347.42	1957.22	1916.53
12.28	74.3813	75.4111	64.0652	71.2859		38.5344	35.295	36.4335	36.7543		59.5377	49.0835	46.7013	51.7742		50.4157	46.7013	50.0401	49.0524		2720.34	1341.57	1945.25	1908.81
12.32	73.8268	75.2987	63.9553	71.0269		38.3803	35.1681	36.4956	36.6813		59.9709	48.9591	46.6486	51.8595		50.5332	46.6486	49.9266	49.0361		2710.09	1338.71	1948.62	1908.14
12.36	73.9418	75.0554	63.5682	70.8551		38.3067	35.229	36.136	36.5572		59.702	48.904	46.2239	51.61		50.6374	46.2239	49.7166	48.8593		2703.3	1333.84	1938.76	1900.9
12.4	73.5965	75.0101	63.5726	70.7264		38.3609	35.046	36.3257	36.5775		59.7594	48.5611	46.1641	51.4949		50.7249	46.1641	49.4575	48.7822		2698.2	1334.64	1934.22	1897.74
12.44	73.2768	74.7938	63.288	70.4529		38.1232	34.934	36.0788	36.3787		59.4659	48.5648	46.112	51.3809		50.6199	46.112	49.5306	48.7542		2687.38	1326.84	1929.72	1896.59
12.48	73.2813	74.6305	63.1995	70.3704		38.0696	34.8923	36.0885	36.3501		59.4637	48.5291	46.0522	51.3483		50.5672	46.0522	49.4195	48.6796		2684.12	1325.72	1928.43	1893.54
12.52	72.9897	74.5763	63.0277	70.1979		38.0068	34.7796	35.8547	36.2137		59.6526	48.4348	45.7983	51.2952		50.3421	45.7983	49.2802	48.4735		2677.29	1320.37	1926.33	1885.1
12.56	72.7546	74.4129	62.5616	69.9097		38.0354	34.69	35.7323	36.1526		59.7151	48.3146	45.7021	51.2439		50.5792	45.7021	49.3799	48.5537		2665.89	1317.97	1924.31	1888.39
12.6	72.5128	74.233	62.6765	69.8074		37.5832	34.5899	35.6714	35.9482		59.9878	48.39	45.5577	51.3118		50.6066	45.5577	49.1252	48.4298		2661.84	1309.95	1926.99	1883.31
12.64	72.2763	74.0934	62.2099	69.5265		37.547	34.5679	35.8643	35.9931		60.0252	48.0689	45.4307	51.1749		50.7459	45.4307	49.0425	48.4064		2650.73	1311.71	1921.58	1882.35
12.68	72.1548	73.9871	62.0592	69.4004		37.3877	34.4266	35.4752	35.7632		60.2359	48.1007	45.3504	51.229		50.6374	45.3504	49.2908	48.4262		2645.74	1302.7	1923.72	1883.16
12.72	71.7287	73.8847	61.89	69.1678		37.2672	34.4764	35.5342	35.7593		60.2172	47.9524	45.0242	51.0646		50.5736	45.0242	49.2807	48.2928		2636.54	1302.54	1917.22	1877.7
12.76	71.7232	73.8449	61.9543	69.1741		37.3152	34.1773	35.4965	35.663		59.8334	47.9152	45.1553	50.968		50.6129	45.1553	49.093	48.2871		2636.79	1298.77	1913.4	1877.47
12.8	71.5429	73.443	61.6424	68.8761		37.1199	34.0101	35.5261	35.552		59.6859	47.9422	45.2826	50.9702		50.3928	45.2826	48.9543	48.2099		2625	1294.42	1913.49	1874.31
12.84	71.0951	73.4468	61.2341	68.592		37.1439	33.8427	35.1295	35.372		60.0043	47.3247	44.9655	50.7648		50.4386	44.9655	49.0045	48.1362		2613.76	1287.36	1905.38	1871.29
12.88	70.9114	73.1678	61.2946	68.4579		37.0733	33.8742	35.2133	35.3869		59.9656	47.3523	44.7194	50.6791		50.1813	44.7194	48.9896	47.9634		2608.45	1287.94	1901.99	1864.21
12.92	71.0452	73.0004	60.9701	68.3386		37.1188	33.8365	35.1393	35.3649		59.8302	47.1955	44.4905	50.5054		50.1733	44.4905	48.8998	47.8545		2603.73	1287.08	1895.13	1859.75
12.96	70.8371	72.6953	60.7994	68.1106		36.8371	33.8815	35.3718	35.3635		59.5877	47.0478	44.5426	50.3927		49.9263	44.5426	48.7746	47.7478		2594.71	1287.02	1890.68	1855.38
13	70.7477	72.4827	60.3656	67.8653		37.1727	33.5232	35.2297	35.3085		59.5628	46.7421	44.3278	50.2109		49.669	44.3278	48.765	47.5873		2585.01	1284.87	1883.5	1848.81
13.04	70.7173	72.4205	60.2615	67.7998		36.6691	33.6313	35.0004	35.1003		59.4597	46.7773	44.4389	50.2253		49.9569	44.4389	48.6914	47.6957		2582.41	1276.7	1884.07	1853.25
13.08	70.2801	72.3248	60.0514	67.5521		36.6107	33.6282	34.9982	35.079		59.4755	46.4564	44.0567	49.9962		49.7969	44.0567	48.5141	47.4559		2572.61	1275.86	1875.02	1843.43
13.12	70.118	71.9947	59.9893	67.3673		36.6606	33.5169	35.0718	35.0831		59.4376	46.5353	44.0165	49.9965		49.7413	44.0165	48.7036	47.4871		2565.3	1276.02	1875.03	1844.71
13.16	70.0288	71.6337	60.0047	67.2224		36.9064	33.5439	34.9273	35.1259		59.5249	46.2834	44.0838	49.964		49.8766	44.0838	48.2616	47.4073		2559.57	1277.7	1873.75	1841.44
13.2	69.7839	71.3213	59.4733	66.8595		36.814	33.3834	34.8484	35.0153		59.5877	46.2282	44.0612	49.959		49.7108	44.0612	48.2775	47.3498		2545.21	1273.36	1873.55	1839.08
13.24	69.8491	71.326	59.5417	66.9056		36.5424	33.2476	34.7139	34.8346		59.7995	45.9639	43.8068	49.8567		49.6116	43.8068	48.336	47.2515		2547.04	1266.28	1869.51	1835.06
13.28	69.6497	70.7788	59.1294	66.5193		36.4012	33.2112	34.5705	34.7276		59.706	45.8178	43.8129	49.7789		49.5866	43.8129	48.4285	47.276		2531.75	1262.08	1866.43	1836.06
13.32	69.5387	70.4674	59.5149	66.507		36.525	33.4463	34.5788	34.85		59.5153	45.8139	43.7502	49.6931		49.5002	43.7502	47.903	47.0511		2531.27	1266.88	1863.04	1826.85
13.36	69.39	70.5745	59.2882	66.4176		36.4455	33.0944	34.3223	34.6207		59.8638	45.6549	43.5107	49.6765		49.7987	43.5107	47.7905	47.0333		2527.73	1257.89	1862.39	1826.12
13.4	69.371	70.5272	58.9153	66.2712		36.3394	33.171	34.3043	34.6049		59.7076	45.3259	43.5357	49.5231		49.7012	43.5357	47.5665	46.9345		2521.94	1257.27	1856.33	1822.07
13.44	69.106	70.3364	58.7583	66.0669		36.3749	33.0554	34.2937	34.5747		59.7209	45.4328	43.5631	49.5723		49.6204	43.5631	47.5999	46.9278		2513.85	1256.08	1858.27	1821.8
13.48	68.8345	70.1296	58.4	65.788		36.3385	32.9993	34.1739	34.5039		59.8371	45.159	43.7271	49.5744		49.9691	43.7271	47.6023	47.0995		2502.82	1253.31	1858.35	1828.83
13.52	69.0096	70.1148	58.6807	65.935		36.1881	32.9433	34.1913	34.4409		59.6614	45.1319	43.4357	49.4097		49.7265	43.4357	47.6473	46.9365		2508.64	1250.84	1851.85	1822.16
13.56	68.7324	69.941	58.403	65.6921		35.9214	32.9438	33.9186	34.2613		59.2688	44.9304	43.3041	49.1678		50.0502	43.3041	47.5109	46.9551		2499.03	1243.79	1842.29	1822.92
13.6	68.6301	69.883	58.4064	65.6398		36.0077	32.711	33.913	34.2106		59.4477	45.1108	43.3605	49.3063		49.7198	43.3605	47.3543	46.8115		2496.96	1241.8	1847.76	1817.04
13.64	68.4561	69.5753	58.3462	65.4592		35.7885	32.5201	34.2012	34.1699		59.3176	44.7213	43.0381	49.0257		49.9596	43.0381	47.2177	46.7385		2489.81	1240.21	1836.68	1814.05
13.68	68.2842	69.1988	57.9437	65.1422		35.4703	32.599	33.9555	34.0083		59.3126	44.6529	43.0809	49.0155		49.6199	43.0809	47.1954	46.6321		2477.27	1233.87	1836.27	1809.69
13.72	68.2877	69.2952	58.0179	65.2003		35.7148	32.5335	33.9217	34.0567		59.3142	44.5707	42.8858	48.9236		49.4925	42.8858	46.9149	46.4311		2479.57	1235.77	1832.64	1801.46
13.76	68.1027	69.1894	57.88	65.0574		35.6858	32.5987	33.8584	34.0476		59.0484	44.6231	42.6207	48.7641		49.6658	42.6207	46.785	46.3572		2473.91	1235.41	1826.34	1798.43
13.8	67.9636	68.94	57.7914	64.8983		35.4579	32.4831	33.7002	33.8804		58.8093	44.1604	42.8358	48.6018		49.517	42.8358	46.7711	46.3746		2467.62	1228.85	1819.93	1799.15
13.84	67.9333	68.7811	57.5532	64.7559		35.435	32.2916	33.5275	33.7514		58.7698	44.5383	42.8812	48.7298		49.5747	42.8812	46.6815	46.3791		2461.99	1223.79	1824.99	1799.33
13.88	67.3839	68.681	57.5978	64.5542		35.515	32.2649	33.6622	33.814		58.8294	44.2918	42.6968	48.606		49.3705	42.6968	46.6132	46.2268		2454.01	1226.25	1820.1	1793.09
13.92	67.5097	68.4909	57.3534	64.4513		35.3387	32.3817	33.6036	33.7747		58.3716	44.2932	42.4868	48.3839		49.2807	42.4868	46.3376	46.035		2449.94	1224.7	1811.32	1785.24
13.96	67.3634	68.3312	57.2713	64.322		35.2764	32.3961	33.3587	33.6771		58.452	44.0779	42.3063	48.2787		49.2599	42.3063	45.9692	45.8451		2444.82	1220.88	1807.17	1777.46
14	67.0175	68.3706	57.0798	64.156		35.1408	32.2422	33.4705	33.6178		58.4162	44.0399	42.2404	48.2322		49.4915	42.2404	45.9841	45.9053		2438.25	1218.55	1805.33	1779.93
14.04	67.1247	68.1651	57.1174	64.1357		34.9349	32.0438	33.3871	33.4553		58.5225	43.7773	42.1614	48.1537		49.5688	42.1614	46.3147	46.015		2437.45	1212.18	1802.23	1784.42
14.08	67.2659	68.0188	56.9579	64.0809		35.0131	32.1462	33.3071	33.4888		58.5759	43.5724	41.9644	48.0376		49.4197	41.9644	45.7459	45.71		2435.28	1213.49	1797.64	1771.93
14.12	66.8779	67.8224	56.8486	63.8496		34.926	32.0773	33.4954	33.4996		58.4624	43.6008	41.9666	48.0099		48.9024	41.9666	45.8737	45.5809		2426.13	1213.91	1796.55	1766.64
14.16	66.6406	67.4517	56.7972	63.6298		34.8732	31.8882	33.0617	33.2744		58.2274	43.4303	41.8549	47.8375		48.8902	41.8549	45.8291	45.5247		2417.44	1205.08	1789.74	1764.34
14.2	66.5361	67.4789	56.6416	63.5522		34.9528	31.8425	33.3137	33.3697		58.1902	43.4857	42.1348	47.9369		49.0244	42.1348	45.5912	45.5835		2414.36	1208.82	1793.67	1766.75
14.24	66.1921	67.2122	56.5019	63.3021		34.607	31.8051	33.3618	33.258		58.3975	43.1741	41.8964	47.8227		48.6738	41.8964	45.462	45.3441		2404.47	1204.44	1789.15	1756.94
14.28	66.424	67.0839	56.356	63.288		34.5383	31.6184	33.1427	33.0998		58.2883	43.2189	41.6516	47.7196		48.7868	41.6516	45.5606	45.333		2403.91	1198.24	1785.08	1756.49
14.32	66.0896	66.936	55.9979	63.0078		34.4875	31.5327	33.1419	33.054		58.0553	43.2409	41.6059	47.634		48.4508	41.6059	45.3283	45.1283		2392.83	1196.44	1781.7	1748.11
14.36	65.9319	66.7403	56.108	62.9267		34.6117	31.4042	33.1028	33.0396		57.9525	43.0402	41.5851	47.5259		48.2855	41.5851	44.9787	44.9498		2389.62	1195.87	1777.43	1740.8
14.4	66.1697	66.402	56.0492	62.8736		34.4867	31.2905	32.9918	32.923		58.2009	43.0174	41.6856	47.6346		48.5526	41.6856	45.05	45.0961		2387.52	1191.3	1781.73	1746.79
14.44	66.128	66.0697	55.859	62.6856		34.6043	31.3531	33.1065	33.0213		58.1125	42.8705	41.8071	47.5967		48.3306	41.8071	45.0396	45.0591		2380.08	1195.16	1780.23	1745.27
14.48	65.7893	65.8012	55.5079	62.3661		34.5329	31.3236	32.8896	32.9154		58.3681	42.7432	41.4586	47.5233		48.3272	41.4586	44.8238	44.8699		2367.44	1191	1777.33	1737.52
14.52	65.8198	65.6588	55.5247	62.3344		34.4331	31.2021	32.9119	32.849		58.3043	42.8961	41.0697	47.4234		48.7879	41.0697	44.6369	44.8315		2366.18	1188.4	1773.38	1735.95
14.56	65.7405	65.3492	55.5638	62.2178		34.4054	31.1529	33.0283	32.8622		58.5166	42.8057	41.3132	47.5452		48.4293	41.3132	44.4436	44.7287		2361.57	1188.92	1778.19	1731.74
14.6	65.7117	65.3634	55.2687	62.1146		34.1332	31.1255	32.9582	32.739		58.2311	42.7539	41.0102	47.3317		48.6536	41.0102	44.4654	44.7097		2357.49	1184.08	1769.76	1730.97
14.64	65.6301	65.0558	55.3724	62.0194		34.1193	31.3376	32.6962	32.7177		58.0268	42.8502	41.2805	47.3858		48.7554	41.2805	44.215	44.7503		2353.72	1183.25	1771.9	1732.63
14.68	65.4364	64.9941	55.2715	61.9007		34.0602	31.113	32.6491	32.6074		58.1421	42.3641	41.117	47.2077		48.7004	41.117	44.3705	44.7293		2349.02	1178.92	1764.86	1731.77
14.72	65.2199	64.8036	55.2511	61.7582		34.2648	31.0551	32.7683	32.6961		58.0118	42.3872	40.9227	47.1072		48.6775	40.9227	44.3732	44.6578		2343.39	1182.4	1760.89	1728.84
14.76	65.3568	64.6013	55.3234	61.7605		34.2106	31.1006	32.5214	32.6109		57.8259	42.3827	41.0091	47.0726		48.681	41.0091	44.3522	44.6808		2343.48	1179.06	1759.52	1729.78
14.8	65.1808	64.3731	55.3274	61.6271		34.0083	31.1012	32.468	32.5258		57.894	42.2299	40.6545	46.9261		48.4917	40.6545	44.156	44.4341		2338.2	1175.72	1753.74	1719.68
14.84	65.1629	64.0604	54.8776	61.367		34.0892	30.7148	32.4867	32.4302		57.8911	42.077	40.9038	46.9573		48.6284	40.9038	43.9787	44.5036		2327.91	1171.97	1754.97	1722.53
14.88	64.7756	63.7593	54.9231	61.1527		33.8015	30.9439	32.4147	32.3867		58.1184	42.2628	40.777	47.0527		48.5619	40.777	43.8729	44.4039		2319.43	1170.27	1758.74	1718.44
14.92	64.9505	63.7057	54.8266	61.1609		34.0127	30.9317	32.2902	32.4115		57.9779	42.0433	40.8161	46.9458		48.6773	40.8161	44.0042	44.4992		2319.76	1171.24	1754.51	1722.34
14.96	64.6805	63.5145	54.615	60.9367		33.8336	30.9249	32.3662	32.3749		58.0751	42.229	40.5543	46.9528		48.4527	40.5543	43.8759	44.2943		2310.88	1169.8	1754.79	1713.95
15	64.7852	63.1957	54.5215	60.8341		33.9754	30.851	32.304	32.3768		57.7543	42.3695	40.6481	46.924		48.5327	40.6481	43.6996	44.2935		2306.83	1169.88	1753.65	1713.92
15.04	64.5126	62.9627	54.0259	60.5004		33.9101	30.8047	32.2666	32.3271		58.0246	42.1716	40.7151	46.9704		48.5069	40.7151	43.6021	44.2747		2293.62	1167.93	1755.49	1713.15
15.08	64.6006	62.8734	54.3964	60.6235		33.9975	30.7019	32.0964	32.2653		57.8045	41.8721	40.5782	46.7516		48.5016	40.5782	43.3929	44.1576		2298.49	1165.5	1746.84	1708.35
15.12	64.5213	62.7737	53.8236	60.3729		33.9253	30.6398	31.9571	32.1741		58.1998	42.175	40.3182	46.8977		48.3203	40.3182	43.7233	44.1206		2288.58	1161.93	1752.61	1706.84
15.16	64.4037	62.8272	54.1168	60.4492		33.646	30.5612	31.8383	32.0152		58.2549	42.1201	40.5208	46.9653		48.404	40.5208	43.5489	44.1579		2291.6	1155.69	1755.28	1708.37
15.2	64.0576	62.3608	53.7439	60.0541		33.7604	30.5822	31.8823	32.075		58.2645	41.7075	40.1813	46.7178		48.2424	40.1813	43.3931	43.9389		2275.97	1158.04	1745.51	1699.4
15.24	64.1452	62.2628	53.7685	60.0588		33.8735	30.5544	31.6539	32.0273		58.4319	41.5423	40.3562	46.7768		48.5064	40.3562	43.6031	44.1552		2276.15	1156.17	1747.84	1708.26
15.28	63.9387	61.9112	53.9165	59.9221		33.9441	30.2784	31.7446	31.989		58.1675	41.5383	40.1882	46.6313		48.5072	40.1882	43.5159	44.0704		2270.74	1154.67	1742.09	1704.79
15.32	63.9272	61.7564	53.6887	59.7908		33.6263	30.2165	31.8171	31.8866		58.2279	41.4832	40.2273	46.6461		48.3118	40.2273	43.2552	43.9314		2265.55	1150.65	1742.68	1699.09
15.36	63.8115	61.6673	53.5341	59.671		33.807	30.3165	31.6165	31.9133		57.8377	41.2625	40.2635	46.4546		48.2493	40.2635	42.8915	43.8014		2260.81	1151.7	1735.11	1693.77
15.4	63.414	61.4356	53.4485	59.4327		33.5435	30.1232	31.9959	31.8875		57.7193	40.9954	40.142	46.2856		48.5154	40.142	42.878	43.8451		2251.38	1150.69	1728.43	1695.56
15.44	63.5431	61.2938	53.4711	59.436		33.4337	30.3972	31.7269	31.8526		57.7749	40.9222	40.075	46.2574		48.2833	40.075	43.1223	43.8269		2251.51	1149.32	1727.32	1694.81
15.48	63.3165	61.3085	53.2373	59.2874		33.3851	30.2567	31.7679	31.8032		57.409	40.9079	40.0038	46.1069		48.0954	40.0038	42.9997	43.6996		2245.63	1147.38	1721.38	1689.6
15.52	63.3416	61.0441	53.3224	59.236		33.3964	30.1306	31.9088	31.8119		57.8278	40.7235	39.7917	46.1143		47.7009	39.7917	42.6691	43.3872		2243.6	1147.72	1721.67	1676.81
15.56	63.3287	60.702	52.9909	59.0072		33.3795	30.3185	31.5712	31.7564		57.5599	40.7407	39.5072	45.9359		47.9824	39.5072	42.8886	43.4594		2234.55	1145.54	1714.62	1679.76
15.6	63.1919	60.5091	53.0009	58.9006		33.3398	30.1894	31.6575	31.7289		57.6194	40.6512	39.6284	45.9663		47.8695	39.6284	42.4237	43.3072		2230.33	1144.47	1715.82	1673.53
15.64	63.1178	60.617	52.7449	58.8266		33.612	29.9635	31.694	31.7565		57.6755	40.5547	39.4421	45.8908		48.0244	39.4421	42.5845	43.3503		2227.4	1145.55	1712.84	1675.3
15.68	63.2513	60.459	52.7341	58.8148		33.4773	30.0808	31.6402	31.7328		57.7679	40.3948	39.4873	45.8833		48.0127	39.4873	42.3323	43.2774		2226.93	1144.62	1712.54	1672.31
15.72	62.935	60.3198	52.7637	58.6728		33.388	30.0238	31.8321	31.748		57.8139	40.5274	39.4049	45.9154		48.2249	39.4049	42.4296	43.3531		2221.32	1145.21	1713.81	1675.41
15.76	62.7422	60.1739	52.7821	58.5661		33.3239	30.0624	31.744	31.7101		57.773	40.3745	39.2457	45.7977		48.4101	39.2457	42.3089	43.3216		2217.09	1143.73	1709.16	1674.12
15.8	62.8118	60.2126	52.4136	58.4793		33.3897	29.9576	31.562	31.6364		57.6761	40.4528	39.1747	45.7679		47.9577	39.1747	42.4809	43.2044		2213.66	1140.84	1707.98	1669.32
15.84	62.5693	59.9972	52.3688	58.3118		33.328	29.9322	31.6563	31.6388		57.6325	40.2659	39.2396	45.7127		48.2033	39.2396	42.2576	43.2335		2207.03	1140.93	1705.8	1670.51
15.88	62.8286	59.7574	52.4177	58.3346		33.3871	30.0856	31.4999	31.6575		57.3999	40.341	39.3485	45.6965		48.1326	39.3485	42.2629	43.248		2207.93	1141.67	1705.16	1671.1
15.92	62.7993	59.6014	52.1955	58.1987		33.3834	30.0187	31.2264	31.5428		57.5858	40.182	39.3998	45.7225		48.2464	39.3998	42.05	43.2321		2202.56	1137.17	1706.19	1670.45
15.96	62.284	59.5942	52.1831	58.0204		33.3441	29.8316	31.3925	31.5227		57.5471	40.0754	39.5327	45.7184		48.1919	39.5327	42.2087	43.3111		2195.51	1136.38	1706.03	1673.69
16	62.2733	59.2593	51.9573	57.83		33.1905	29.6895	31.2066	31.3622		57.5609	39.9994	39.6136	45.7246		48.3618	39.6136	42.2446	43.4067		2187.97	1130.08	1706.27	1677.6
16.04	62.1629	59.2263	51.9002	57.7631		33.1164	29.8186	31.2406	31.3919		57.1518	40.211	39.5503	45.6377		48.382	39.5503	42.3437	43.4253		2185.33	1131.25	1702.84	1678.37
16.08	61.9963	59.0253	51.847	57.6229		33.0182	29.717	31.1807	31.3053		57.3011	39.994	39.3432	45.5461		48.1159	39.3432	42.2438	43.2343		2179.78	1127.85	1699.22	1670.54
16.12	62.0211	58.9634	51.9507	57.6451		33.1336	29.7369	31.2736	31.3814		57.4912	39.8904	39.3536	45.5784		48.0787	39.3536	42.164	43.1988		2180.66	1130.83	1700.5	1669.09
16.16	62.0159	59.0083	51.851	57.6251		32.9615	29.7472	31.1795	31.2961		57.3839	39.8184	39.541	45.5811		47.7666	39.541	41.9817	43.0964		2179.86	1127.49	1700.6	1664.9
16.2	61.9839	58.975	51.7139	57.5576		32.9964	29.6421	31.2412	31.2932		57.4162	40.2451	39.4195	45.6936		47.8328	39.4195	42.1382	43.1302		2177.19	1127.38	1705.05	1666.28
16.24	62.1795	58.9025	51.6438	57.5753		32.9497	29.7055	31.0846	31.2466		57.1114	39.8609	39.3265	45.4329		47.6494	39.3265	41.9684	42.9814		2177.89	1125.55	1694.75	1660.19
16.28	61.7998	58.5837	51.7111	57.3649		33.2594	29.5208	30.9942	31.2581		57.3863	40.1004	39.1999	45.5622		48.0598	39.1999	42.0888	43.1162		2169.57	1126	1699.86	1665.71
16.32	62.0009	58.5121	51.6346	57.3825		33.0833	29.4336	30.9181	31.145		57.4811	39.9425	39.231	45.5515		47.8144	39.231	42.1714	43.0723		2170.27	1121.56	1699.44	1663.91
16.36	61.7428	58.5105	51.2701	57.1745		33.0907	29.5571	31.0511	31.233		57.0121	39.9428	39.1178	45.3576		47.8873	39.1178	42.1637	43.0563		2162.04	1125.01	1691.77	1663.25
16.4	61.7993	58.4819	51.3084	57.1965		33.0785	29.7791	30.8221	31.2266		57.2391	39.5527	39.1976	45.3298		47.9208	39.1976	42.071	43.0631		2162.91	1124.76	1690.68	1663.53
16.44	61.738	58.4068	51.352	57.1656		33.0358	29.4227	30.8243	31.0943		57.0401	39.4719	39.3951	45.3024		47.6411	39.3951	42.1645	43.0669		2161.69	1119.57	1689.59	1663.69
16.48	61.6011	57.9313	51.1034	56.8786		33.0243	29.6804	30.8371	31.1806		57.2316	39.5004	39.0591	45.2637		47.8814	39.0591	42.1451	43.0285		2150.33	1122.96	1688.07	1662.12
16.52	61.7322	57.8874	51.1238	56.9145		33.087	29.4879	30.6321	31.069		57.1154	39.1229	38.8807	45.0397		48.1042	38.8807	42.1273	43.0374		2151.75	1118.58	1679.22	1662.48
16.56	61.5379	57.9702	50.7811	56.7631		32.8976	29.3769	30.4783	30.9176		57.1854	39.3458	39.2382	45.2565		48.0375	39.2382	42.1194	43.1317		2145.76	1112.65	1687.78	1666.34
16.6	61.4497	57.9628	50.9889	56.8005		32.9985	29.3253	30.5749	30.9662		57.3799	38.8555	39.2552	45.1635		48.1802	39.2552	41.8551	43.0968		2147.24	1114.55	1684.11	1664.91
16.64	61.7536	57.5615	50.9167	56.7439		32.8739	29.4748	30.5601	30.9696		57.1713	38.9329	39.0128	45.039		48.277	39.0128	41.9665	43.0854		2145	1114.68	1679.19	1664.45
16.68	61.6521	57.6151	50.5818	56.6163		33.0574	29.3136	30.3734	30.9148		57.0748	38.7967	38.9655	44.9457		48.4317	38.9655	41.8775	43.0916		2139.95	1112.54	1675.5	1664.7
16.72	61.4259	57.3815	50.6046	56.4707		32.9935	29.2352	30.4421	30.8903		56.831	38.9214	38.7951	44.8492		48.3057	38.7951	41.7049	42.9352		2134.19	1111.57	1671.69	1658.3
16.76	61.361	57.2729	50.4631	56.3657		32.7874	29.2774	30.3075	30.7908		56.9066	38.819	38.781	44.8355		48.2873	38.781	41.8219	42.9634		2130.04	1107.67	1671.15	1659.45
16.8	61.3357	56.9792	50.324	56.213		33.004	29.0579	30.3533	30.8051		56.4367	38.8978	38.8725	44.7357		48.3253	38.8725	41.9011	43.033		2124	1108.23	1667.21	1662.3
16.84	61.1132	56.8113	50.334	56.0862		33.0116	28.9597	29.9826	30.6513		56.2501	38.5116	38.6154	44.459		48.3543	38.6154	41.7071	42.8923		2118.98	1102.2	1656.28	1656.54
16.88	61.321	56.6676	50.3052	56.0979		32.9177	29.1138	29.8993	30.6436		56.3721	38.3461	38.5811	44.4331		48.173	38.5811	41.8392	42.8644		2119.44	1101.9	1655.25	1655.4
16.92	61.1274	56.5194	50.4307	56.0258		33.041	29.1433	30.0403	30.7415		56.2744	38.3422	38.2271	44.2812		48.2621	38.2271	41.5662	42.6851		2116.59	1105.74	1649.26	1648.05
16.96	61.2085	56.2712	50.2767	55.9188		33.0731	29.0991	30.0545	30.7422		56.8262	38.419	38.1362	44.4605		48.0582	38.1362	41.5952	42.5965		2112.36	1105.77	1656.34	1644.43
17	60.8844	56.2724	50.4735	55.8768		33.0476	29.0575	30.0536	30.7196		57.4004	38.5516	38.2034	44.7185		47.7421	38.2034	41.3865	42.444		2110.69	1104.88	1666.53	1638.18
17.04	60.9008	56.226	50.078	55.7349		33.1676	28.9325	30.0952	30.7318		57.1013	38.6886	38.5163	44.7687		48.1571	38.5163	41.5524	42.7419		2105.08	1105.36	1668.51	1650.38
17.08	60.8078	55.9899	49.7021	55.4999		32.9081	28.772	30.0666	30.5822		57.4768	38.8896	38.2124	44.8596		47.7214	38.2124	41.3341	42.4226		2095.79	1099.49	1672.1	1637.3
17.12	61.0473	55.9835	49.7321	55.5876		33.0905	28.9599	29.9872	30.6792		57.4408	39.0005	38.1138	44.8517		48.051	38.1138	41.2212	42.462		2099.26	1103.29	1671.79	1638.92
17.16	60.9464	55.7587	49.8968	55.534		32.9929	28.673	29.891	30.519		57.2215	38.381	38.2087	44.6037		48.1464	38.2087	41.0053	42.4535		2097.13	1097.01	1662	1638.57
17.2	60.8831	55.8054	49.5698	55.4194		32.9225	28.7493	29.9055	30.5258		57.3598	38.5837	38.0309	44.6581		48.0026	38.0309	41.0354	42.3563		2092.6	1097.28	1664.14	1634.59
17.24	60.9261	55.5427	49.5528	55.3405		33.0639	28.7073	29.8698	30.547		57.5099	38.4148	37.9402	44.6216		48.0587	37.9402	40.9421	42.3137		2089.48	1098.11	1662.7	1632.84
17.28	60.6534	55.4778	49.4229	55.1847		32.892	28.8835	29.6447	30.4734		57.4434	38.3723	38.4251	44.7469		47.9242	38.4251	40.8971	42.4155		2083.31	1095.22	1667.65	1637.01
17.32	60.5919	55.4963	49.2839	55.124		33.0227	28.7597	29.5656	30.4493		56.7818	38.2907	38.0819	44.3848		48.152	38.0819	40.781	42.3383		2080.91	1094.28	1653.35	1633.85
17.36	60.8074	55.4953	49.2992	55.2006		32.7281	28.8117	29.641	30.3936		56.5909	38.1632	38.406	44.3867		47.9375	38.406	41.0292	42.4576		2083.94	1092.09	1653.42	1638.73
17.4	60.4192	55.5545	49.1613	55.045		32.7599	28.8289	29.7778	30.4555		56.5294	38.2276	38.3313	44.3628		48.2036	38.3313	40.8514	42.4621		2077.79	1094.52	1652.48	1638.92
17.44	60.684	55.4268	48.8872	54.9993		33.0216	28.4523	29.4608	30.3116		56.7484	38.153	38.4254	44.4423		48.4407	38.4254	40.7892	42.5518		2075.98	1088.88	1655.62	1642.59
17.48	60.2896	55.2193	48.6296	54.7128		32.7495	28.519	29.6778	30.3154		56.7567	38.0087	38.4017	44.389		48.1228	38.4017	40.832	42.4522		2064.65	1089.03	1653.51	1638.51
17.52	60.4713	55.2413	48.9297	54.8808		32.7758	28.4862	29.413	30.225		57.0233	38.052	38.1747	44.4167		48.2108	38.1747	41.0508	42.4788		2071.29	1085.48	1654.61	1639.6
17.56	60.2054	55.2359	48.8264	54.7559		32.654	28.4451	29.2178	30.1056		56.9549	38.0233	38.2217	44.4		48.2934	38.2217	40.8525	42.4559		2066.35	1080.8	1653.95	1638.66
17.6	60.1099	55.09	48.9066	54.7022		32.7353	28.6645	29.3157	30.2385		57.3171	38.1584	38.4961	44.6572		48.0324	38.4961	40.7616	42.43		2064.22	1086.01	1664.11	1637.61
17.64	60.3405	55.0341	49.0664	54.8137		32.719	28.4329	29.3938	30.1819		57.3019	38.1561	38.3509	44.603		48.1829	38.3509	40.6156	42.3831		2068.63	1083.79	1661.97	1635.69
17.68	60.3154	54.9301	49.0097	54.7517		32.5686	28.2215	29.073	29.9544		57.0831	38.2099	38.2794	44.5241		47.9123	38.2794	40.5813	42.2577		2066.18	1074.87	1658.85	1630.55
17.72	60.2922	54.7531	48.9913	54.6789		32.6828	28.4349	29.0956	30.0711		57.0089	37.9766	38.0955	44.3603		47.7148	38.0955	40.6018	42.1374		2063.3	1079.44	1652.38	1625.62
17.76	60.2131	54.6841	48.575	54.4907		32.4174	28.3035	28.711	29.8106		56.8016	38.0711	38.1534	44.342		47.8865	38.1534	40.6148	42.2182		2055.86	1069.23	1651.66	1628.93
17.8	60.0872	54.6031	48.5364	54.4089		32.6226	28.3974	29.0098	30.0099		57.2217	37.9132	37.9227	44.3525		47.992	37.9227	40.4963	42.137		2052.62	1077.04	1652.07	1625.61
17.84	59.9165	54.432	48.6899	54.3461		32.5584	28.1379	28.9702	29.8888		57.0559	37.8719	38.0032	44.3103		47.9548	38.0032	40.4428	42.1336		2050.14	1072.3	1650.41	1625.47
17.88	59.7745	54.3746	48.5474	54.2322		32.4276	28.1612	28.7894	29.7927		57.0054	38.2465	38.0729	44.4416		48.1106	38.0729	40.424	42.2025		2045.63	1068.53	1655.59	1628.29
17.92	59.8705	54.0474	48.1194	54.0124		32.5405	28.253	28.9967	29.9301		56.8697	37.9932	38.2406	44.3678		48.273	38.2406	40.3966	42.3034		2036.93	1073.91	1652.68	1632.42
17.96	59.9592	54.0868	48.1859	54.0773		32.4956	28.2212	29.0623	29.9264		56.9157	37.8288	38.2135	44.3193		48.2049	38.2135	40.3115	42.2433		2039.5	1073.77	1650.76	1629.96
18	59.6406	54.1204	48.1272	53.9627		32.4601	27.9312	28.7096	29.7003		56.9667	37.7725	38.0436	44.2609		48.2504	38.0436	40.1481	42.1474		2034.97	1064.9	1648.45	1626.03
18.04	59.5584	53.9074	48.069	53.8449		32.279	28.0191	29.0113	29.7698		56.6862	37.7793	37.8584	44.108		48.1345	37.8584	40.1313	42.0414		2030.31	1067.63	1642.41	1621.69
18.08	59.5581	53.7639	48.1226	53.8149		32.228	27.999	28.9839	29.737		56.5941	37.6557	38.0506	44.1001		47.9205	38.0506	39.6709	41.8807		2029.12	1066.34	1642.1	1615.11
18.12	59.2427	53.5742	48.0806	53.6325		32.2086	28.0931	28.7512	29.6843		56.4213	37.4564	37.7722	43.8833		48.0391	37.7722	39.5952	41.8022		2021.9	1064.27	1633.54	1611.89
18.16	59.4475	53.6847	47.8898	53.674		32.1705	28.0673	28.8643	29.7007		56.3895	37.4072	38.1114	43.9694		47.7956	38.1114	39.6855	41.8642		2023.54	1064.92	1636.94	1614.43
18.2	59.4789	53.4593	47.8978	53.612		32.0565	27.8852	28.8394	29.5937		56.4803	37.2462	37.8116	43.846		47.9285	37.8116	39.7674	41.8358		2021.09	1060.72	1632.06	1613.27
18.24	59.3801	53.5774	47.646	53.5345		32.2053	27.9174	28.7036	29.6088		56.5027	37.3633	37.861	43.909		47.9045	37.861	39.7111	41.8255		2018.03	1061.31	1634.55	1612.85
18.28	59.3717	53.4808	47.8926	53.5817		32.1271	27.8789	28.7202	29.5754		56.589	37.2555	37.6213	43.8219		48.156	37.6213	39.8721	41.8831		2019.89	1060	1631.11	1615.21
18.32	59.2209	53.2344	47.7153	53.3902		31.9763	28.0365	28.806	29.6063		56.1843	37.1224	37.7834	43.6967		47.6159	37.7834	39.5335	41.6443		2012.32	1061.21	1626.16	1605.43
18.36	59.2465	53.1365	47.57	53.3177		31.9393	28.0161	28.6828	29.5461		55.964	37.1922	37.5301	43.5621		47.4888	37.5301	39.6635	41.5608		2009.45	1058.85	1620.85	1602.01
18.4	59.2305	53.1914	47.4381	53.2867		32.0929	28.1002	28.5282	29.5738		55.7917	37.193	37.5577	43.5141		47.7669	37.5577	39.6058	41.6435		2008.22	1059.94	1618.95	1605.4
18.44	59.0379	53.129	47.5091	53.2253		31.9826	27.883	28.5765	29.4807		56.0858	37.202	37.5019	43.5966		47.8827	37.5019	39.8647	41.7498		2005.79	1056.29	1622.21	1609.75
18.48	59.1259	52.9385	47.0816	53.0487		31.975	27.814	28.5596	29.4495		55.7065	37.1919	37.6835	43.5273		47.7358	37.6835	39.6345	41.6846		1998.8	1055.06	1619.47	1607.08
18.52	59.0986	52.8704	47.2229	53.064		31.955	27.9501	28.4516	29.4522		55.2722	37.2262	37.5957	43.3647		47.6459	37.5957	39.5455	41.5957		1999.41	1055.17	1613.05	1603.44
18.56	58.9751	52.7268	46.9259	52.8759		31.9475	27.8287	28.6575	29.4779		55.5612	37.1685	37.4379	43.3892		47.5965	37.4379	39.6624	41.5656		1991.97	1056.18	1614.02	1602.21
18.6	58.8416	52.9044	47.048	52.9313		32.0003	27.8496	28.5972	29.4824		55.4806	37.1058	37.272	43.2861		47.5946	37.272	39.7613	41.5426		1994.16	1056.35	1609.95	1601.27
18.64	58.7976	52.6589	47.0394	52.832		31.8443	28.0174	28.2785	29.3801		55.7818	37.1111	37.1106	43.3345		47.4739	37.1106	39.7352	41.4399		1990.23	1052.34	1611.86	1597.06
18.68	58.8689	52.3962	46.844	52.703		31.9626	27.6238	28.347	29.3111		55.7805	37.1753	37.3262	43.4273		47.7084	37.3262	39.811	41.6152		1985.13	1049.64	1615.52	1604.24
18.72	58.6028	52.3322	46.7039	52.5463		31.8521	27.7759	28.3433	29.3238		56.1841	36.9093	37.335	43.4761		47.8623	37.335	39.605	41.6008		1978.93	1050.13	1617.45	1603.65
18.76	58.544	52.1964	46.6931	52.4778		31.6632	27.8075	28.1109	29.1939		56.1902	36.7945	37.003	43.3292		48.0526	37.003	39.7049	41.5868		1976.22	1045.04	1611.65	1603.08
18.8	58.2587	52.3591	46.607	52.4083		31.7248	27.6057	28.03	29.1202		55.8884	36.9152	37.3935	43.399		47.9396	37.3935	39.4431	41.5921		1973.47	1042.15	1614.41	1603.29
18.84	58.2404	52.0334	46.4046	52.2261		31.5601	27.8706	28.1477	29.1928		55.9584	36.6763	37.3626	43.3324		47.3921	37.3626	39.2539	41.3362		1966.26	1045	1611.77	1592.81
18.88	58.2268	51.969	46.5143	52.2367		31.6558	27.7016	28.1382	29.1652		55.9108	36.5854	37.2486	43.2483		47.7647	37.2486	39.6667	41.56		1966.68	1043.91	1608.45	1601.98
18.92	58.1198	51.875	46.3734	52.1227		31.4976	27.6378	28.0473	29.0609		55.7343	36.6723	37.0739	43.1602		47.5834	37.0739	39.5223	41.3932		1962.17	1039.82	1604.97	1595.15
18.96	58.1383	51.8031	46.2557	52.0657		31.6168	27.4086	27.8288	28.9514		55.7818	36.6051	37.1409	43.1759		47.2477	37.1409	39.5019	41.2968		1959.91	1035.53	1605.59	1591.2
19	57.8076	51.6284	46.3964	51.9441		31.4095	27.543	27.9127	28.9551		56.0404	36.2552	36.8209	43.0388		47.4481	36.8209	39.2422	41.1704		1955.1	1035.67	1600.18	1586.02
19.04	57.8979	51.5957	46.1951	51.8962		31.3572	27.6504	28.0735	29.027		55.9862	36.3591	36.9365	43.0939		47.2424	36.9365	39.4678	41.2156		1953.21	1038.49	1602.35	1587.87
19.08	57.8966	51.5165	46.1751	51.8627		31.2664	27.7803	28.1865	29.0777		55.8983	36.4379	36.9921	43.1094		46.9811	36.9921	39.5085	41.1606		1951.88	1040.48	1602.97	1585.62
19.12	57.6316	51.2298	46.3332	51.7315		31.3274	27.607	28.1873	29.0406		55.9731	36.7587	37.0407	43.2575		47.3277	37.0407	39.3232	41.2305		1946.69	1039.02	1608.81	1588.48
19.16	57.7511	51.1953	46.2793	51.7419		31.3411	27.5707	28.1831	29.0316		55.6849	36.6535	36.8461	43.0615		47.7015	36.8461	39.3418	41.2965		1947.1	1038.67	1601.07	1591.18
19.2	57.3147	51.1416	46.0668	51.5077		31.0842	27.4934	28.4117	28.9964		55.4317	36.7815	36.9892	43.0675		47.4553	36.9892	39.1361	41.1935		1937.84	1037.29	1601.31	1586.97
19.24	57.5634	51.062	45.8916	51.5057		31.2045	27.4329	28.1577	28.9317		55.3905	36.846	37.0288	43.0884		47.3655	37.0288	39.1805	41.1916		1937.76	1034.75	1602.14	1586.89
19.28	57.4611	50.9733	46.0484	51.4943		30.9744	27.5216	27.9674	28.8211		55.6352	36.5991	36.9876	43.074		47.5909	36.9876	39.1289	41.2358		1937.31	1030.42	1601.56	1588.7
19.32	57.3679	50.7906	45.7763	51.3116		31.1772	27.4121	28.0925	28.8939		55.6723	36.6754	36.8844	43.0774		47.7259	36.8844	38.8105	41.1403		1930.08	1033.27	1601.7	1584.79
19.36	57.4813	50.6622	45.9691	51.3709		31.1781	27.3518	27.8556	28.7952		55.6667	36.4891	36.6497	42.9352		47.8184	36.6497	38.89	41.1194		1932.42	1029.4	1596.08	1583.93
19.4	57.0883	50.7749	45.886	51.2497		31.0759	27.3483	28.1704	28.8649		55.5714	36.2949	36.6638	42.8434		47.8992	36.6638	39.0051	41.1894		1927.63	1032.13	1592.46	1586.8
19.44	57.2456	50.7015	45.878	51.275		31.0774	27.3922	28.0582	28.8426		55.8745	36.3619	36.7906	43.009		47.8817	36.7906	39.0053	41.2259		1928.63	1031.26	1599	1588.29
19.48	57.2048	50.7192	45.7263	51.2168		31.0818	27.3879	27.8604	28.7767		55.9034	36.3337	36.6582	42.9651		47.9577	36.6582	38.7313	41.1157		1926.33	1028.68	1597.26	1583.78
19.52	57.3341	50.6786	45.6212	51.2113		30.8848	27.4199	27.9929	28.7659		55.7172	36.2231	36.5221	42.8208		47.896	36.5221	38.8161	41.0781		1926.11	1028.25	1591.56	1582.24
19.56	57.1708	50.6181	45.5476	51.1122		30.7377	27.3889	28.0735	28.7334		55.273	36.0906	36.3201	42.5612		47.8264	36.3201	38.6369	40.9278		1922.19	1026.98	1581.31	1576.09
19.6	57.1712	50.5156	45.7195	51.1354		30.8029	27.132	27.9194	28.6181		55.5099	36.2065	36.6035	42.7733		47.8445	36.6035	38.5587	41.0022		1923.11	1022.45	1589.69	1579.14
19.64	57.0214	50.4073	45.7645	51.0644		30.6579	27.5263	27.9017	28.6953		55.328	36.1978	36.5761	42.7006		47.9877	36.5761	38.5396	41.0345		1920.3	1025.48	1586.82	1580.46
19.68	56.9481	50.3838	45.6124	50.9814		30.7251	27.276	27.669	28.5567		55.0959	36.202	36.7409	42.6796		47.5832	36.7409	38.4556	40.9266		1917.02	1020.05	1585.99	1576.04
19.72	57.1224	50.2858	45.3068	50.905		30.6998	27.0735	27.8668	28.5467		55.1197	36.267	36.7039	42.6969		47.6098	36.7039	38.2039	40.8392		1913.99	1019.65	1586.67	1572.46
19.76	56.8779	50.2377	45.4121	50.8426		30.8181	27.0839	27.5947	28.4989		54.9814	36.0925	36.7752	42.6164		47.6294	36.7752	38.3357	40.9134		1911.52	1017.78	1583.49	1575.5
19.8	57.0159	50.2854	45.7019	51.0011		30.6484	27.1399	27.5579	28.4487		54.9571	36.0655	36.6043	42.5423		47.7762	36.6043	38.382	40.9208		1917.79	1015.81	1580.56	1575.8
19.84	56.8218	50.0536	45.2932	50.7229		30.6858	27.1475	27.6634	28.4989		55.0981	36.2155	36.7151	42.6762		47.7243	36.7151	38.3559	40.9318		1906.79	1017.78	1585.85	1576.25
19.88	56.8253	50.1056	45.118	50.683		30.7593	27.2421	27.507	28.5028		55.308	36.1243	36.4126	42.615		47.5659	36.4126	38.1534	40.7106		1905.21	1017.93	1583.43	1567.19
19.92	56.8345	49.9638	45.2695	50.6893		30.7447	27.1946	27.787	28.5754		55.2196	36.1514	36.6463	42.6724		47.7129	36.6463	38.4043	40.9212		1905.46	1020.78	1585.7	1575.82
19.96	56.525	49.7013	45.0826	50.4363		30.9347	27.022	27.5296	28.4954		55.5206	36.2144	36.5649	42.7666		47.5388	36.5649	38.5957	40.8998		1895.45	1017.64	1589.42	1574.94
20	56.5498	49.5198	44.9303	50.3333		30.8739	27.1399	27.5353	28.5164		55.6859	36.1373	36.4634	42.7622		47.5276	36.4634	38.2068	40.7326		1891.37	1018.46	1589.25	1568.09
20.04	56.9108	49.538	44.6797	50.3762		30.688	27.1993	27.3668	28.418		55.3956	36.2949	36.3472	42.6792		47.8431	36.3472	38.1111	40.7671		1893.07	1014.61	1585.97	1569.51
20.08	56.7348	49.7013	44.8374	50.4245		30.6218	27.1428	27.0863	28.2836		55.604	36.2335	36.1718	42.6698		47.4755	36.1718	38.2105	40.6193		1894.98	1009.34	1585.6	1563.45
20.12	56.7812	49.5682	44.9056	50.4183		30.6704	27.1725	27.4747	28.4392		55.3419	36.061	36.1255	42.5095		47.8144	36.1255	38.0901	40.6767		1894.74	1015.44	1579.26	1565.8
20.16	56.9215	49.4996	44.3952	50.2721		30.6159	27.2028	27.3752	28.398		55.0991	36.2462	35.948	42.4311		47.5965	35.948	38.0837	40.5427		1888.95	1013.82	1576.17	1560.32
20.2	56.8848	49.2941	44.7329	50.3039		30.5078	26.8716	27.3728	28.2507		54.9643	35.9799	35.747	42.2304		47.4226	35.747	38.1645	40.4447		1890.21	1008.05	1568.24	1556.3
20.24	56.7021	49.1998	44.5067	50.1362		30.6102	27.0425	27.311	28.3212		54.7896	35.6763	35.751	42.0723		47.6677	35.751	38.236	40.5516		1883.58	1010.81	1562	1560.68
20.28	56.5115	49.1776	44.342	50.0104		30.5381	26.9866	27.2666	28.2638		54.9707	35.6822	35.8376	42.1635		47.7942	35.8376	38.2839	40.6386		1878.6	1008.56	1565.6	1564.24
20.32	56.4434	48.9356	44.344	49.9077		30.5849	26.9881	27.2248	28.2659		54.7899	35.7832	36.0314	42.2015		47.8891	36.0314	38.3791	40.7665		1874.53	1008.64	1567.1	1569.48
20.36	56.2046	48.9127	44.2683	49.7952		30.678	26.851	27.1159	28.215		54.6715	35.911	36.1561	42.2462		48.0898	36.1561	38.2719	40.8393		1870.09	1006.64	1568.87	1572.46
20.4	56.1601	48.8786	44.3828	49.8072		30.6035	27.0813	27.1764	28.2871		54.8302	35.8654	36.1292	42.2749		47.9962	36.1292	38.0595	40.7283		1870.56	1009.47	1570	1567.92
20.44	55.9522	48.6916	44.2705	49.6381		30.6157	26.7588	27.2889	28.2211		54.6098	35.674	35.9626	42.0821		47.7661	35.9626	38.1582	40.629		1863.87	1006.88	1562.38	1563.85
20.48	55.9736	48.7084	44.1723	49.6181		30.5804	26.8877	27.184	28.2174		54.4034	35.7593	35.8597	42.0075		47.2942	35.8597	38.0335	40.3958		1863.08	1006.74	1559.43	1554.3
20.52	55.8676	48.7816	43.9707	49.54		30.5368	26.7239	27.1086	28.1231		54.2084	35.6166	35.722	41.849		47.5146	35.722	37.9646	40.4004		1859.99	1003.04	1553.17	1554.49
20.56	55.75	48.6702	43.9615	49.4606		30.4925	26.7301	27.0762	28.0996		54.5901	35.7145	35.9596	42.0881		47.2464	35.9596	37.958	40.388		1856.85	1002.12	1562.62	1553.98
20.6	55.7322	48.6886	43.6572	49.3593		30.3945	26.6655	27.2669	28.109		54.2829	35.5431	35.983	41.9363		47.1818	35.983	37.9301	40.365		1852.84	1002.49	1556.62	1553.04
20.64	55.6523	48.4112	43.8134	49.2923		30.4551	26.8562	26.9848	28.0987		54.3801	35.6048	36.0482	42.011		47.3841	36.0482	37.7738	40.402		1850.19	1002.08	1559.58	1554.56
20.68	55.6506	48.256	43.3382	49.0816		30.5032	26.7808	26.9272	28.0704		54.0209	35.3655	35.9511	41.7792		46.9848	35.9511	37.8974	40.2778		1841.85	1000.97	1550.42	1549.47
20.72	55.6105	48.0865	43.395	49.0307		30.6399	26.614	26.9281	28.0607		53.9055	35.3095	35.9477	41.7209		47.0313	35.9477	37.7547	40.2446		1839.84	1000.59	1548.11	1548.11
20.76	55.537	48.3261	43.346	49.0697		30.5043	26.7229	26.7805	28.0026		53.663	35.3166	35.9979	41.6592		47.2448	35.9979	37.7985	40.3471		1841.38	998.312	1545.68	1552.3
20.8	55.6358	48.0763	43.1522	48.9548		30.379	26.5848	26.7995	27.9211		53.7084	35.3695	35.9296	41.6692		47.231	35.9296	37.5954	40.252		1836.83	995.117	1546.07	1548.41
20.84	55.6899	47.9434	43.4723	49.0352		30.4788	26.5006	26.8006	27.9267		53.7776	35.2181	35.8919	41.6292		47.2413	35.8919	37.8009	40.3114		1840.02	995.335	1544.49	1550.84
20.88	55.5363	48.0313	43.3504	48.9727		30.5172	26.4874	26.6879	27.8975		53.7706	35.1409	35.6635	41.525		47.29	35.6635	37.722	40.2252		1837.54	994.191	1540.38	1547.31
20.92	55.3228	48.0055	43.1935	48.8406		30.1798	26.6575	26.6491	27.8288		53.8831	35.383	35.8267	41.6976		47.4317	35.8267	37.7467	40.335		1832.32	991.497	1547.19	1551.81
20.96	55.3354	47.8748	43.1392	48.7831		30.2801	26.5337	26.6926	27.8355		54.3016	35.1089	35.818	41.7428		47.7573	35.818	37.5638	40.3797		1830.04	991.758	1548.98	1553.64
21	55.3679	47.8298	43.1518	48.7832		30.2698	26.4233	26.5969	27.7633		54.4354	35.3447	35.8392	41.8731		47.8849	35.8392	37.5502	40.4248		1830.05	988.929	1554.13	1555.49
21.04	55.5143	47.7984	43.2063	48.8397		30.0689	26.3534	26.6136	27.6786		54.4864	35.1131	35.8565	41.8187		47.9638	35.8565	37.736	40.5188		1832.28	985.607	1551.98	1559.34
21.08	55.2229	47.5314	43.2579	48.6707		30.136	26.5865	26.5076	27.7434		54.2957	35.2141	36.1197	41.8765		48.0593	36.1197	37.8958	40.6916		1825.6	988.146	1554.26	1566.41
21.12	55.438	47.5951	43.1723	48.7351		30.1855	26.407	26.6181	27.7369		54.7557	35.0984	35.9578	41.9373		48.042	35.9578	37.7124	40.5707		1828.14	987.891	1556.66	1561.46
21.16	55.2127	47.5969	42.9527	48.5874		30.4152	26.2676	26.5698	27.7509		54.7992	35.336	35.7741	41.9698		47.7897	35.7741	37.9739	40.5126		1822.3	988.44	1557.94	1559.08
21.2	54.9904	47.3898	42.8854	48.4219		30.3465	26.4116	26.3657	27.7079		54.983	35.3394	35.7805	42.0343		47.8134	35.7805	37.9793	40.5244		1815.75	986.756	1560.49	1559.57
21.24	54.8733	47.3803	42.7886	48.3474		30.184	26.3891	26.7132	27.7621		54.7474	35.2347	36.1	42.0274		47.8126	36.1	37.7663	40.5596		1812.8	988.881	1560.22	1561.01
21.28	55.0565	47.4173	42.7882	48.4207		30.162	26.5385	26.485	27.7285		54.7663	35.11	36.0755	41.9839		47.9463	36.0755	38.0867	40.7028		1815.7	987.563	1558.5	1566.87
21.32	54.9536	47.5809	42.6634	48.3993		29.9785	26.4831	26.5832	27.6816		54.816	34.9591	35.9365	41.9039		47.7384	35.9365	38.017	40.564		1814.86	985.723	1555.34	1561.19
21.36	54.8519	47.3863	42.8028	48.347		29.9214	26.1148	26.4575	27.4979		54.7931	34.6951	35.7255	41.7379		47.5122	35.7255	37.9801	40.4059		1812.79	978.518	1548.79	1554.72
21.4	54.7987	47.4909	42.8738	48.3878		30.0038	26.1425	26.585	27.5771		54.5252	34.7151	35.5931	41.6111		47.3974	35.5931	37.7972	40.2626		1814.4	981.625	1543.78	1548.84
21.44	54.6414	47.506	42.6382	48.2619		30.0811	26.2437	26.5197	27.6148		54.9827	34.6915	35.6484	41.7742		47.5175	35.6484	37.6792	40.2817		1809.42	983.105	1550.22	1549.63
21.48	54.762	47.2128	42.6238	48.1995		30.0792	26.3133	26.4925	27.6283		54.7744	34.8327	35.5981	41.7351		47.0446	35.5981	37.722	40.1216		1806.95	983.634	1548.67	1543.07
21.52	54.6556	47.234	42.6621	48.1839		29.8983	26.1918	26.2122	27.4341		54.4621	34.7219	35.4756	41.5532		47.3745	35.4756	37.9221	40.2574		1806.34	976.016	1541.49	1548.63
21.56	54.5802	47.0257	42.5193	48.0417		29.96	26.0114	26.3681	27.4465		54.566	34.3112	35.5054	41.4609		47.1438	35.5054	37.609	40.0861		1800.71	976.502	1537.84	1541.62
21.6	54.5906	47.0359	42.4167	48.0144		29.865	26.1661	26.4738	27.5016		54.4581	34.5682	35.3586	41.4616		47.2134	35.3586	37.6154	40.0625		1799.63	978.665	1537.87	1540.65
21.64	54.4981	46.8906	42.3876	47.9254		29.902	26.1068	26.2917	27.4335		54.1798	34.4697	35.1521	41.2672		46.8205	35.1521	37.7318	39.9015		1796.11	975.992	1530.19	1534.06
21.68	54.3404	46.8893	42.0968	47.7755		29.7004	26.0504	26.4315	27.3941		54.054	34.5139	35.2382	41.2687		47.1087	35.2382	37.601	39.9826		1790.18	974.447	1530.25	1537.38
21.72	54.5847	46.5558	42.067	47.7358		29.6362	26.0758	26.2122	27.3081		53.6755	34.4162	35.1782	41.09		47.1552	35.1782	37.5803	39.9712		1788.61	971.073	1523.19	1536.91
21.76	54.4853	46.546	42.0366	47.6893		29.8634	26.2303	26.2866	27.4601		53.7404	34.4989	35.2271	41.1555		47.0284	35.2271	37.6215	39.959		1786.77	977.036	1525.78	1536.41
21.8	54.4329	46.5034	42.0005	47.6456		29.8151	26.0197	26.3684	27.4011		53.7824	34.385	35.1875	41.1183		47.2163	35.1875	37.3636	39.9225		1785.04	974.72	1524.31	1534.92
21.84	54.3538	46.3681	42.0159	47.5793		29.8209	26.213	26.3375	27.4571		54.0551	34.3754	35.1191	41.1832		47.151	35.1191	37.4365	39.9022		1782.41	976.919	1526.87	1534.09
21.88	54.1778	46.1696	42.0928	47.4801		29.7961	26.1175	26.3887	27.4341		53.9002	34.582	35.0014	41.1612		47.2772	35.0014	37.273	39.8505		1778.49	976.016	1526	1531.97
21.92	53.9982	46.3206	42.0211	47.4466		29.6754	26.024	26.2856	27.3283		53.8216	34.6878	35.3472	41.2855		47.2339	35.3472	37.1983	39.9265		1777.17	971.867	1530.92	1535.08
21.96	54.1727	46.4727	41.9961	47.5472		29.81	26.0893	26.2283	27.3759		53.8454	34.2302	35.2693	41.115		47.0454	35.2693	37.5436	39.9528		1781.14	973.732	1524.18	1536.16
22	54.2644	46.1923	41.8472	47.4346		29.7423	25.9622	26.1446	27.283		53.8387	34.5623	34.9285	41.1098		46.8245	34.9285	37.1552	39.6361		1776.69	970.091	1523.97	1523.19
22.04	54.2096	46.1384	41.8414	47.3965		29.5098	25.6704	26.3098	27.1633		53.5439	34.4677	35.1707	41.0608		47.1975	35.1707	36.8644	39.7442		1775.18	965.396	1522.04	1527.62
22.08	54.0188	46.0344	41.6825	47.2452		29.7044	25.9058	26.3478	27.3193		53.71	34.2307	35.087	41.0092		47.0579	35.087	36.7637	39.6362		1769.2	971.514	1520	1523.19
22.12	53.9123	45.7319	41.5978	47.0807		29.7878	25.9428	26.2679	27.3328		53.8264	34.2054	35.0997	41.0438		46.9691	35.0997	37.0253	39.698		1762.69	972.044	1521.37	1525.73
22.16	53.9117	45.8743	41.3464	47.0441		29.7146	25.7896	26.3519	27.2854		53.3908	34.2549	35.0939	40.9132		46.7272	35.0939	37.1505	39.6572		1761.24	970.182	1516.21	1524.05
22.2	53.7416	45.7685	41.324	46.9447		29.917	25.7863	26.1494	27.2842		53.2351	34.0573	34.962	40.7515		47.1879	34.962	37.071	39.7403		1757.31	970.138	1509.82	1527.46
22.24	53.5444	45.6537	41.3336	46.8439		29.5538	25.8531	26.086	27.1643		53.0524	34.1316	35.1332	40.7724		46.8663	35.1332	37.2129	39.7375		1753.32	965.434	1510.65	1527.34
22.28	53.2619	45.8257	41.3946	46.8274		29.6767	25.85	26.1846	27.2371		53.2981	33.9966	34.8935	40.7294		46.7932	34.8935	37.3381	39.6749		1752.67	968.289	1508.95	1524.78
22.32	53.2833	45.5814	41.3792	46.748		29.5486	25.7205	26.1064	27.1252		53.2893	33.9729	34.8438	40.702		46.6204	34.8438	36.9266	39.4636		1749.53	963.899	1507.86	1516.12
22.36	53.0351	45.7247	41.2121	46.6573		29.4514	25.5035	26.0144	26.9898		53.3702	33.5828	34.9995	40.6508		46.933	34.9995	37.3759	39.7695		1745.94	958.588	1505.84	1528.65
22.4	53.1461	45.6459	41.2115	46.6678		29.406	25.658	26.0345	27.0328		54.0209	33.8792	34.6952	40.8651		46.9561	34.6952	37.1045	39.5853		1746.35	960.277	1514.31	1521.11
22.44	53.1319	45.5059	40.9753	46.5377		29.4459	25.5418	26.2082	27.0653		53.8013	33.7627	34.802	40.7887		47.1504	34.802	37.1619	39.7048		1741.21	961.551	1511.29	1526
22.48	53.1666	45.8562	41.0612	46.6947		29.6039	25.6522	26.0762	27.1108		54.0751	33.9327	34.6417	40.8832		47.0728	34.6417	37.1624	39.6256		1747.42	963.334	1515.02	1522.76
22.52	53.0109	45.5825	41.2215	46.605		29.4198	25.7606	25.9753	27.0519		54.0153	33.9245	34.7675	40.9024		46.8562	34.7675	37.1124	39.5787		1743.87	961.025	1515.78	1520.84
22.56	52.8085	45.5944	40.9923	46.4651		29.4322	25.5369	26.0498	27.0063		54.1721	33.8643	35.0439	41.0268		46.7666	35.0439	37.0968	39.6358		1738.33	959.237	1520.69	1523.18
22.6	52.8733	45.4928	41.0814	46.4825		29.4864	25.6861	26.1938	27.1221		54.1098	34.1702	34.8852	41.0551		46.5941	34.8852	36.9346	39.4713		1739.02	963.779	1521.81	1516.44
22.64	52.675	45.4443	41.1096	46.4096		29.3553	25.7134	25.9192	26.996		53.8884	34.2682	34.8988	41.0185		46.6845	34.8988	36.8503	39.4779		1736.14	958.831	1520.37	1516.71
22.68	52.9891	45.3991	40.9375	46.4419		29.3653	25.5348	25.7945	26.8982		53.867	34.5575	34.7863	41.0703		46.6446	34.7863	36.6467	39.3592		1737.42	954.997	1522.41	1511.85
22.72	53.031	45.4976	40.7976	46.4421		29.3703	25.5542	25.8682	26.9309		53.8513	34.3954	34.7119	40.9862		46.8732	34.7119	36.6122	39.3991		1737.42	956.279	1519.09	1513.48
22.76	52.6862	45.4263	40.8756	46.3294		29.0386	25.5293	25.7894	26.7858		53.5129	34.4083	34.6465	40.8559		46.8655	34.6465	36.8913	39.4678		1732.96	950.587	1513.94	1516.3
22.8	52.9202	45.658	40.8066	46.4616		29.2016	25.6883	25.6695	26.8531		53.0383	34.4367	34.4945	40.6565		46.9867	34.4945	36.8945	39.4586		1738.2	953.229	1506.07	1515.92
22.84	52.8203	45.3036	40.6116	46.2452		29.2655	25.3221	25.6876	26.7584		53.0719	34.5642	34.4347	40.6903		46.7355	34.4347	36.8764	39.3489		1729.63	949.514	1507.4	1511.43
22.88	52.5082	45.2849	40.4957	46.0963		29.323	25.4399	25.9775	26.9135		52.6763	34.5316	34.0187	40.4089		47.1026	34.0187	36.6611	39.2608		1723.74	955.596	1496.28	1507.82
22.92	52.607	45.0939	40.4553	46.0521		29.1419	25.6437	25.7309	26.8388		52.5981	34.5037	34.2295	40.4438		47.2392	34.2295	36.6544	39.3744		1721.99	952.668	1497.66	1512.47
22.96	52.54	45.1703	40.4285	46.0463		29.1439	25.4789	25.6772	26.7667		52.8753	34.5341	34.4184	40.6093		47.2315	34.4184	36.7299	39.4599		1721.76	949.838	1504.2	1515.97
23	52.4194	45.007	40.4229	45.9498		29.3197	25.3635	25.7094	26.7975		52.7589	34.5803	34.6218	40.6537		47.0497	34.6218	36.6847	39.4521		1717.95	951.049	1505.95	1515.65
23.04	52.3813	44.9674	40.0962	45.815		29.4087	25.2059	25.819	26.8112		52.7033	34.5921	34.7162	40.6705		47.0802	34.7162	36.9407	39.579		1712.61	951.585	1506.62	1520.85
23.08	52.0652	44.9132	40.055	45.6778		29.3951	25.2443	25.7612	26.8002		52.5019	34.781	34.5995	40.6275		47.0117	34.5995	36.6186	39.4099		1707.19	951.153	1504.92	1513.93
23.12	52.3976	44.6203	40.1068	45.7082		29.184	25.2328	25.8977	26.7715		52.6421	35.1404	34.7505	40.8443		47.2796	34.7505	36.7897	39.6066		1708.39	950.027	1513.49	1521.98
23.16	52.2031	44.5662	39.9431	45.5708		29.2258	25.2649	25.7445	26.7451		52.7749	34.9206	34.621	40.7722		46.9295	34.621	37.1385	39.563		1702.95	948.991	1510.64	1520.2
23.2	51.8912	44.6799	40.0369	45.536		29.3814	25.1382	25.5766	26.6987		53.0147	34.7917	34.8097	40.872		47.0042	34.8097	36.7594	39.5244		1701.58	947.173	1514.58	1518.62
23.24	51.9095	44.525	40.1578	45.5308		29.3625	25.2502	25.5995	26.7374		53.315	34.6867	34.646	40.8826		46.8774	34.646	37.2352	39.5862		1701.37	948.69	1515	1521.15
23.28	51.9939	44.4317	40.092	45.5059		29.4982	25.2903	25.3841	26.7242		53.0369	34.6996	34.4227	40.7197		47.1821	34.4227	36.8828	39.4959		1700.38	948.172	1508.56	1517.45
23.32	52.0611	44.3223	40.0982	45.4939		29.486	25.0207	25.5253	26.6773		52.4205	34.7948	34.419	40.5448		46.9535	34.419	36.9599	39.4441		1699.91	946.334	1501.65	1515.33
23.36	52.0705	44.3035	40.0215	45.4652		29.0766	24.9596	25.6111	26.5491		52.3016	34.8479	34.3182	40.4892		46.6382	34.3182	36.9163	39.2909		1698.77	941.305	1499.46	1509.05
23.4	51.8598	43.9945	39.631	45.1618		29.0406	25.0737	25.3941	26.5028		52.4175	34.5336	34.4495	40.4669		46.8051	34.4495	36.5954	39.2833		1686.77	939.489	1498.58	1508.74
23.44	52.0779	44.2233	39.7199	45.3404		29.3526	25.1943	25.2803	26.6091		52.397	34.2895	34.3379	40.3415		46.6276	34.3379	36.5247	39.1634		1693.84	943.657	1493.62	1503.83
23.48	52.1082	44.238	39.7221	45.3561		29.2093	24.9522	25.326	26.4958		52.4904	34.488	34.4674	40.4819		46.4824	34.4674	36.4532	39.1343		1694.46	939.215	1499.17	1502.64
23.52	52.2545	44.1563	39.6016	45.3375		29.2823	24.865	25.383	26.5101		52.4076	34.036	34.3796	40.2744		46.3418	34.3796	36.4822	39.0679		1693.72	939.775	1490.97	1499.92
23.56	52.14	44.1048	39.803	45.3493		28.992	25.0266	25.3224	26.447		52.5188	34.3343	34.3714	40.4082		46.3413	34.3714	36.5981	39.1036		1694.19	937.3	1496.26	1501.38
23.6	52.2835	44.0714	39.6404	45.3318		28.9308	24.9064	25.0038	26.2803		52.4493	34.2541	34.2792	40.3275		46.3618	34.2792	36.2868	38.9759		1693.49	930.763	1493.07	1496.15
23.64	52.301	44.0548	39.7243	45.36		28.8783	24.86	25.1045	26.2809		52.4349	34.2707	34.3767	40.3608		46.6728	34.3767	36.3666	39.1387		1694.61	930.787	1494.38	1502.82
23.68	52.2969	43.9454	39.5514	45.2646		28.8488	24.718	25.0333	26.2		52.4603	34.4992	34.3908	40.4501		46.8713	34.3908	36.0742	39.1121		1690.84	927.613	1497.91	1501.73
23.72	52.1498	43.9297	39.5412	45.2069		29.1158	24.8191	25.0395	26.3248		52.7028	34.4427	34.172	40.4392		47.2496	34.172	36.1132	39.1783		1688.55	932.507	1497.48	1504.44
23.76	52.164	43.9196	39.5323	45.2053		29.0504	24.7912	24.9264	26.256		52.8652	34.3076	34.1673	40.4467		47.0319	34.1673	36.1451	39.1148		1688.49	929.809	1497.78	1501.84
23.8	52.1346	43.8051	39.7673	45.2357		28.7987	24.7571	24.8527	26.1362		53.0684	34.0565	34.4405	40.5218		47.1276	34.4405	36.1281	39.2321		1689.69	925.109	1500.75	1506.64
23.84	52.2288	43.6537	39.608	45.1635		28.9543	24.5542	24.9111	26.1399		53.2509	34.0683	34.4844	40.6012		47.0856	34.4844	36.0122	39.1941		1686.84	925.254	1503.88	1505.09
23.88	52.0886	43.8298	39.4597	45.126		28.8517	24.6192	24.9058	26.1256		52.9696	34.1556	34.4535	40.5262		47.1188	34.4535	35.9423	39.1715		1685.36	924.693	1500.92	1504.16
23.92	52.015	43.7132	39.2964	45.0082		28.7922	24.6647	25.0059	26.1543		52.9397	33.9968	34.4612	40.4659		46.836	34.4612	36.1085	39.1352		1680.69	925.818	1498.54	1502.68
23.96	52.1668	43.65	39.2343	45.017		29.0434	24.4691	25.0154	26.176		52.6371	34.2321	34.5918	40.487		46.627	34.5918	35.79	39.0029		1681.04	926.67	1499.37	1497.26
24	52.0172	43.6086	39.0964	44.9074		28.9295	24.5646	24.9937	26.1626		52.7615	34.1449	34.6138	40.5067		46.4149	34.6138	35.9099	38.9795		1676.71	926.145	1500.15	1496.3
24.04	51.9695	43.3708	39.1108	44.817		28.8416	24.5403	24.7239	26.0353		52.8278	34.1443	34.3188	40.4303		46.4588	34.3188	36.0247	38.9341		1673.13	921.151	1497.13	1494.44
24.08	51.9756	43.1619	38.8678	44.6684		28.827	24.609	24.8807	26.1056		52.7287	34.0244	33.9195	40.2242		46.42	33.9195	35.8285	38.7227		1667.25	923.908	1488.99	1485.78
24.12	51.9751	43.3188	38.798	44.6973		29.0951	24.2536	24.8812	26.0766		52.604	33.7874	33.9352	40.1089		46.5364	33.9352	36.2004	38.8907		1668.39	922.774	1484.43	1492.66
24.16	51.9167	43.1835	39.0037	44.7013		28.7567	24.3266	24.9281	26.0038		52.7188	33.817	34.0218	40.1859		46.4933	34.0218	36.2719	38.929		1668.55	919.917	1487.48	1494.23
24.2	51.9767	43.0823	38.9769	44.6786		29.0127	24.3816	24.6901	26.0281		52.8857	33.6796	33.8929	40.1527		46.5013	33.8929	35.9548	38.783		1667.65	920.871	1486.17	1488.25
24.24	51.8984	43.0454	39.2397	44.7278		28.824	24.3436	24.8506	26.0061		52.769	33.8772	33.9448	40.197		46.3253	33.9448	35.988	38.7527		1669.6	920.006	1487.91	1487.01
24.28	51.9141	43.1512	39.0806	44.7153		28.7277	24.0805	24.7615	25.8566		53.0097	33.9507	33.7776	40.246		45.9899	33.7776	35.7725	38.5133		1669.11	914.142	1489.85	1477.21
24.32	51.8151	43.0444	38.9034	44.5876		28.7754	24.2388	24.901	25.9717		52.8516	34.1407	33.9474	40.3132		45.9551	33.9474	35.8626	38.5884		1664.05	918.659	1492.51	1480.28
24.36	51.7823	43.1759	38.4795	44.4792		28.6124	24.2986	24.9342	25.9484		52.9098	34.3498	33.8225	40.3607		46.0292	33.8225	35.8533	38.5683		1659.77	917.744	1494.38	1479.46
24.4	51.7005	42.9106	38.5984	44.4032		28.7028	24.0414	24.8938	25.8793		52.6606	34.3107	33.857	40.2761		45.9848	33.857	35.6677	38.5032		1656.76	915.035	1491.04	1476.79
24.44	51.5306	42.8714	38.7087	44.3702		28.7519	24.0253	24.806	25.8611		52.2888	34.1601	33.7643	40.0711		46.2908	33.7643	35.6082	38.5544		1655.45	914.319	1482.94	1478.89
24.48	51.516	43.003	38.6707	44.3966		28.5738	24.2487	24.7094	25.844		52.2602	34.2591	33.7111	40.0768		46.3511	33.7111	35.756	38.6061		1656.49	913.648	1483.17	1481.01
24.52	51.5219	43.0816	38.4437	44.3491		28.7896	24.2253	24.6686	25.8945		52.0366	34.0585	33.5843	39.8931		46.181	33.5843	35.6279	38.4644		1654.62	915.63	1475.91	1475.21
24.56	51.4325	42.7565	38.563	44.2507		28.8246	24.2434	24.6672	25.9117		51.9266	33.9811	33.4028	39.7702		46.3362	33.4028	35.6598	38.4663		1650.72	916.306	1471.05	1475.28
24.6	50.9767	42.8557	38.5564	44.1296		28.7399	24.0647	24.7008	25.8351		51.8478	33.7159	33.457	39.6736		46.2703	33.457	35.555	38.4274		1645.93	913.301	1467.24	1473.69
24.64	51.3398	42.6522	38.2539	44.082		28.7057	24.0349	24.7239	25.8215		51.8662	33.9777	33.3576	39.7338		46.5085	33.3576	35.6693	38.5118		1644.05	912.767	1469.62	1477.15
24.68	51.4066	42.5644	38.2079	44.0596		28.6115	23.9048	24.8121	25.7761		51.9191	33.6236	33.4671	39.6699		46.694	33.4671	35.7823	38.6478		1643.16	910.987	1467.09	1482.72
24.72	51.3934	42.6332	38.3338	44.1201		28.6163	23.8908	24.5783	25.6951		52.1568	34.0371	33.5269	39.9069		46.8123	33.5269	35.7472	38.6955		1645.56	907.81	1476.46	1484.67
24.76	51.3736	42.5993	38.3148	44.0959		28.7656	23.8241	24.735	25.7749		52.2495	34.0433	33.7358	40.0095		46.7017	33.7358	35.7355	38.7243		1644.6	910.939	1480.51	1485.85
24.8	51.5348	42.2178	38.0962	43.9496		28.488	23.7682	24.6823	25.6462		52.0369	33.7635	33.5636	39.788		46.6007	33.5636	35.6079	38.5907		1638.81	905.89	1471.76	1480.38
24.84	51.2726	42.3206	38.2737	43.9556		28.7238	23.6261	24.4688	25.6062		51.7167	33.9397	33.8257	39.8274		46.27	33.8257	35.8607	38.6521		1639.05	904.324	1473.31	1482.89
24.88	51.0825	42.1965	38.1456	43.8082		28.6342	23.6315	24.5802	25.6153		51.5142	34.1939	33.7629	39.8237		46.3769	33.7629	35.7799	38.6399		1633.22	904.679	1473.17	1482.39
24.92	50.9812	42.1442	37.9769	43.7008		28.6891	23.4652	24.5115	25.5553		52.1526	34.097	33.7396	39.9964		46.4633	33.7396	35.7398	38.6476		1628.97	902.325	1479.99	1482.71
24.96	51.1719	42.0917	38.053	43.7722		28.6754	23.518	24.4332	25.5422		52.1483	33.9349	33.6072	39.8968		46.3851	33.6072	35.471	38.4878		1631.79	901.812	1476.06	1476.16
25	51.2303	42.2573	37.7886	43.7587		28.6804	23.4825	24.5182	25.5604		52.3724	33.9011	33.76	40.0112		46.6225	33.76	35.24	38.5408		1631.26	902.525	1480.57	1478.34
25.04	51.0645	42.1724	37.7924	43.6764		28.7253	23.5159	24.475	25.5721		52.1058	33.8015	33.7752	39.8942		46.6212	33.7752	35.496	38.6308		1628	902.983	1475.95	1482.02
25.08	50.8933	41.8998	37.5982	43.4638		28.7638	23.6341	24.4995	25.6325		51.8508	33.9878	33.5989	39.8125		46.0927	33.5989	35.5003	38.3973		1619.59	905.352	1472.73	1472.46
25.12	50.7729	41.753	37.7241	43.4167		28.7026	23.5107	24.2141	25.4758		51.8908	34.0976	33.4857	39.8247		45.8758	33.4857	35.5521	38.3045		1617.73	899.208	1473.21	1468.66
25.16	50.7235	41.9342	37.6484	43.4354		28.5231	23.3244	24.4599	25.4358		51.5441	34.0168	33.5833	39.7147		45.9872	33.5833	35.4038	38.3248		1618.47	897.639	1468.86	1469.49
25.2	50.5699	41.8701	37.5005	43.3135		28.5113	23.0789	24.2149	25.2684		51.7872	34.2181	33.5766	39.8606		46.0343	33.5766	35.4229	38.3446		1613.64	891.072	1474.63	1470.3
25.24	50.1998	41.8631	37.4253	43.1627		28.4265	23.1713	24.198	25.2653		51.362	33.8949	33.4288	39.5619		45.9521	33.4288	35.7238	38.3682		1607.68	890.95	1462.83	1471.27
25.28	50.0866	41.5324	37.621	43.08		28.4069	23.3674	24.0811	25.2851		51.503	34.1725	33.2752	39.6502		46.3469	33.2752	35.6752	38.4324		1604.41	891.729	1466.32	1473.9
25.32	50.0399	41.5326	37.5073	43.0266		28.6723	23.1043	24.319	25.3652		51.8395	33.8358	33.3156	39.6636		46.5021	33.3156	35.5997	38.4725		1602.29	894.87	1466.85	1475.54
25.36	49.8624	41.5138	37.5333	42.9698		28.5533	23.0471	24.1857	25.262		51.8817	33.5631	33.0354	39.4934		46.3543	33.0354	35.4918	38.2938		1600.05	890.823	1460.12	1468.22
25.4	49.7505	41.2874	37.1647	42.7342		28.4527	23.1346	24.0511	25.2128		51.8913	33.7269	33.1824	39.6002		46.2839	33.1824	35.757	38.4078		1590.73	888.892	1464.34	1472.89
25.44	49.5889	41.1521	37.1649	42.6353		28.2664	23.0634	23.8855	25.0718		51.7971	33.6307	33.3018	39.5765		46.021	33.3018	35.4774	38.2667		1586.81	883.361	1463.4	1467.11
25.48	49.2406	40.9015	37.1306	42.4242		28.3104	23.3165	23.833	25.1533		51.8481	33.7821	33.6447	39.7583		46.3873	33.6447	35.0218	38.3513		1578.46	886.559	1470.58	1470.57
25.52	49.2292	41.2733	37.2603	42.5876		28.4681	23.2029	23.6045	25.0918		51.8457	33.6405	33.2385	39.5749		45.9216	33.2385	35.362	38.174		1584.93	884.148	1463.34	1463.31
25.56	49.1784	41.2474	37.098	42.5079		28.2973	23.1886	23.9498	25.1452		52.0548	33.8654	33.2834	39.7345		46.1042	33.2834	35.2073	38.1983		1581.77	886.242	1469.65	1464.31
25.6	49.2212	41.4631	37.2095	42.6313		28.6072	22.9522	23.9424	25.1673		52.026	33.7061	33.3158	39.6826		46.3801	33.3158	35.4001	38.3653		1586.65	887.106	1467.6	1471.15
25.64	49.063	41.3729	37.1773	42.5377		28.3389	22.9552	23.6952	24.9964		51.694	33.5392	33.2938	39.509		45.791	33.2938	35.3089	38.1312		1582.95	880.406	1460.74	1461.56
25.68	48.9389	41.1369	37.1096	42.3951		28.4444	23.2942	23.8517	25.1968		51.5137	33.5198	33.2917	39.4417		45.9045	33.2917	34.9745	38.0569		1577.31	888.264	1458.08	1458.52
25.72	48.6861	41.4154	36.9579	42.3531		28.3056	23.2883	23.7665	25.1201		51.4354	33.2659	33.079	39.2601		46.4293	33.079	35.03	38.1794		1575.65	885.258	1450.9	1463.54
25.76	48.6619	41.0869	37.0748	42.2745		28.3315	23.0093	23.7241	25.0216		51.3804	33.6152	33.1962	39.3973		46.1111	33.1962	34.8458	38.051		1572.54	881.394	1456.32	1458.28
25.8	48.6489	40.8882	36.8572	42.1314		28.0698	22.8703	23.7965	24.9122		51.5035	33.2966	33.2911	39.3637		46.2081	33.2911	34.7174	38.0722		1566.88	877.102	1455	1459.14
25.84	48.6253	40.9029	36.4635	41.9972		28.3834	22.8958	23.7608	25.0133		51.4018	33.2718	33.2712	39.3149		45.8562	33.2712	34.9718	38.0331		1561.57	881.069	1453.07	1457.54
25.88	48.255	40.7858	36.7199	41.9202		28.1718	22.9754	23.7482	24.9651		51.4335	33.5099	33.1909	39.3781		45.6552	33.1909	35.0088	37.9516		1558.52	879.178	1455.57	1454.21
25.92	48.0711	40.7354	37.0111	41.9392		28.2751	22.9703	23.6647	24.97		51.4199	33.2566	33.0596	39.2454		45.9628	33.0596	35.0207	38.0144		1559.27	879.371	1450.32	1456.78
25.96	47.9769	40.7834	36.8204	41.8602		28.1121	22.7478	23.4014	24.7538		51.5772	33.522	32.8982	39.3325		46.0095	32.8982	35.3713	38.093		1556.15	870.888	1453.76	1460
26	47.9012	40.7817	36.5772	41.7534		28.2117	22.8016	23.5799	24.8644		51.2201	33.1736	32.7305	39.0414		46.0755	32.7305	35.2919	38.0326		1551.92	875.227	1442.26	1457.52
26.04	47.5943	40.8825	36.7265	41.7344		27.8772	22.717	23.5451	24.7131		51.2688	33.4123	32.9296	39.2036		45.9245	32.9296	34.8044	37.8862		1551.17	869.293	1448.67	1451.53
26.08	47.7056	40.6327	36.6552	41.6645		28.1227	22.6911	23.4243	24.746		51.5214	33.5285	32.818	39.2893		45.6555	32.818	34.9838	37.8191		1548.4	870.585	1452.06	1448.78
26.12	47.5123	40.6157	36.5784	41.5688		28.067	22.8364	23.4745	24.7926		51.5991	33.2918	32.7116	39.2008		45.7775	32.7116	34.9205	37.8032		1544.62	872.413	1448.56	1448.13
26.16	47.4177	40.8687	36.4879	41.5914		28.0182	22.7855	23.362	24.7219		51.6755	33.1863	32.5014	39.1211		45.9192	32.5014	35.0037	37.8081		1545.51	869.638	1445.41	1448.33
26.2	47.3898	40.6706	36.4072	41.4892		28.0073	22.6028	23.1478	24.586		51.2829	33.618	32.8804	39.2604		45.8878	32.8804	34.828	37.8654		1541.47	864.307	1450.92	1450.67
26.24	47.2565	40.6604	36.4131	41.4433		27.9558	22.7984	23.2205	24.6582		51.5201	33.4534	32.688	39.2205		45.504	32.688	34.8416	37.6779		1539.65	867.141	1449.34	1442.99
26.28	47.2837	40.5263	36.1725	41.3275		27.817	22.6458	23.2189	24.5606		51.2113	33.4252	32.4238	39.0201		45.5348	32.4238	34.6263	37.5283		1535.07	863.311	1441.42	1436.87
26.32	47.0406	40.4799	36.1076	41.2094		27.8268	22.9138	23.1012	24.6139		51.1651	33.3996	32.2114	38.9254		45.5167	32.2114	34.7156	37.4812		1530.4	865.404	1437.68	1434.94
26.36	46.9893	40.5038	36.3268	41.2733		28.1049	22.7739	22.9655	24.6148		51.5823	33.5296	32.4208	39.1776		45.6254	32.4208	34.6239	37.5567		1532.93	865.436	1447.64	1438.03
26.4	46.9891	40.1734	36.5464	41.2363		27.9881	23.0039	23.0451	24.679		51.4162	33.2898	32.4862	39.0641		45.4306	32.4862	34.7432	37.5533		1531.46	867.957	1443.16	1437.89
26.44	46.9621	40.1657	36.1508	41.0929		28.1397	22.9092	22.9856	24.6782		51.253	33.4018	32.6247	39.0932		45.3198	32.6247	34.5752	37.5066		1525.79	867.923	1444.31	1435.98
26.48	46.8874	40.1467	36.141	41.0584		27.9922	22.9498	22.8547	24.5989		51.7014	33.2062	32.5009	39.1362		45.1225	32.5009	34.6571	37.4268		1524.42	864.814	1446.01	1432.71
26.52	46.7908	39.9794	35.9096	40.8933		27.9238	22.882	22.9307	24.5788		52.1419	33.1677	32.5043	39.2713		44.9649	32.5043	34.6481	37.3724		1517.89	864.027	1451.35	1430.49
26.56	46.7688	40.0235	35.7657	40.8527		27.7381	23.0184	22.8407	24.5324		51.5869	33.1376	32.4153	39.0466		45.0074	32.4153	34.428	37.2836		1516.28	862.206	1442.47	1426.85
26.6	46.4975	39.8919	36.0858	40.8251		27.9423	22.934	22.8704	24.5822		51.2375	33.2442	32.4884	38.99		44.9673	32.4884	34.5938	37.3498		1515.19	864.16	1440.24	1429.56
26.64	46.5815	39.8827	35.7763	40.7468		27.7926	22.576	22.6962	24.3549		51.1555	33.249	32.6404	39.015		44.9359	32.6404	34.6092	37.3952		1512.1	855.245	1441.22	1431.42
26.68	46.2886	39.5415	36.0211	40.6171		27.8652	22.7382	22.7185	24.4406		51.4303	33.139	32.7116	39.0936		44.9035	32.7116	34.4218	37.3456		1506.96	858.607	1444.33	1429.39
26.72	46.2094	39.3987	35.7839	40.464		27.8281	22.6916	22.6031	24.3743		51.3414	33.0545	32.8233	39.0731		44.6964	32.8233	34.7735	37.4311		1500.91	856.004	1443.52	1432.89
26.76	45.9167	39.2049	35.655	40.2589		27.9066	22.7203	22.8586	24.4952		51.113	32.9659	32.7845	38.9545		44.9678	32.7845	34.5712	37.4412		1492.79	860.745	1438.83	1433.3
26.8	46.1463	39.5239	35.7529	40.4744		27.6669	22.6275	22.6706	24.3217		50.9282	32.911	32.8403	38.8932		44.9691	32.8403	34.8246	37.5447		1501.32	853.94	1436.41	1437.54
26.84	46.1112	39.3835	35.7607	40.4185		27.8486	22.7395	22.5468	24.3783		50.9712	32.9631	32.6728	38.869		44.8014	32.6728	34.5332	37.3358		1499.11	856.162	1435.46	1428.99
26.88	46.1271	39.2296	35.7876	40.3814		27.8584	22.8179	22.6851	24.4538		51.4314	32.6639	32.5112	38.8688		44.8865	32.5112	34.3323	37.2433		1497.64	859.123	1435.45	1425.2
26.92	45.94	39.0336	35.5746	40.1827		28.1297	22.5892	22.5749	24.4313		51.5383	32.6951	32.4788	38.9041		45.1403	32.4788	34.6582	37.4258		1489.78	858.239	1436.84	1432.67
26.96	45.8755	39.1699	35.6596	40.235		27.9081	22.6002	22.5489	24.3524		51.5321	32.7143	32.5157	38.9207		45.1353	32.5157	34.3751	37.342		1491.85	855.146	1437.5	1429.24
27	45.9801	39.2484	35.6218	40.2834		27.9129	22.4704	22.1804	24.1879		51.3059	32.5383	32.5484	38.7975		45.1326	32.5484	34.5056	37.3955		1493.76	848.694	1432.63	1431.43
27.04	45.7741	39.2435	35.4957	40.1711		27.858	22.5845	22.3196	24.254		51.6432	32.4227	32.1029	38.7229		44.7514	32.1029	34.353	37.0691		1489.32	851.288	1429.68	1418.06
27.08	45.689	38.8684	35.566	40.0411		27.8488	22.6214	22.3657	24.2786		51.2519	32.4905	32.3616	38.7013		44.8572	32.3616	34.4269	37.2152		1484.18	852.253	1428.83	1424.05
27.12	45.6497	38.9029	35.618	40.0569		27.9371	22.5063	22.3667	24.27		51.148	32.692	31.9775	38.6058		44.8974	31.9775	34.29	37.055		1484.8	851.915	1425.06	1417.49
27.16	45.5588	38.8312	35.3244	39.9048		27.7041	22.342	22.2937	24.1133		51.3483	32.4621	32.4068	38.7391		44.7427	32.4068	34.6401	37.2632		1478.78	845.767	1430.32	1426.01
27.2	45.5993	38.8257	35.2675	39.8975		27.8556	22.4698	22.3439	24.2231		51.3379	32.2974	32.3562	38.6638		44.6587	32.3562	34.4312	37.1487		1478.49	850.075	1427.35	1421.32
27.24	45.7642	38.6241	35.2399	39.8761		27.7111	22.5868	22.3784	24.2254		51.4138	32.1291	32.3621	38.635		44.6007	32.3621	34.3137	37.0922		1477.65	850.166	1426.21	1419.01
27.28	45.4781	38.7355	35.1681	39.7939		27.7676	22.1382	22.3883	24.098		50.9581	32.2845	32.3775	38.54		44.3689	32.3775	34.4875	37.078		1474.4	845.169	1422.46	1418.43
27.32	45.6741	38.6517	35.4243	39.9167		27.6503	22.198	22.3933	24.0805		50.9597	32.1643	32.2207	38.4482		44.2089	32.2207	34.3804	36.9367		1479.25	844.483	1418.83	1412.64
27.36	45.3154	38.5567	34.9347	39.6023		27.3683	22.399	22.4406	24.0693		50.941	32.0908	32.226	38.4193		44.4011	32.226	34.0478	36.8916		1466.81	844.042	1417.69	1410.8
27.4	45.267	38.6458	35.0942	39.669		27.6464	22.1478	22.4156	24.0699		50.8326	32.2425	32.4355	38.5035		44.4439	32.4355	34.0069	36.9621		1469.45	844.067	1421.02	1413.68
27.44	45.3461	38.3434	34.9949	39.5615		27.4581	22.1863	22.2574	23.9673		50.9579	32.5991	32.4735	38.6768		44.2591	32.4735	34.319	37.0172		1465.2	840.04	1427.86	1415.94
27.48	45.1568	38.3738	34.8982	39.4763		27.4555	22.1462	22.5296	24.0438		50.8604	32.2141	32.5529	38.5425		44.3843	32.5529	34.2443	37.0605		1461.83	843.041	1422.56	1417.71
27.52	45.0159	38.3048	35.0366	39.4524		27.4978	22.2254	22.5041	24.0758		50.7129	32.4739	32.2502	38.479		44.2812	32.2502	34.197	36.9095		1460.89	844.296	1420.05	1411.53
27.56	44.8031	38.169	35.137	39.3697		27.413	22.2595	22.5536	24.0754		50.5695	32.5952	32.3105	38.4917		44.2384	32.3105	34.1808	36.9099		1457.61	844.28	1420.55	1411.54
27.6	44.8127	38.1589	34.8072	39.2596		27.4479	22.0246	22.5942	24.0222		50.937	32.2684	32.4004	38.5353		44.1866	32.4004	33.9782	36.8551		1453.26	842.196	1422.27	1409.3
27.64	44.4423	38.1826	34.9088	39.1779		27.6104	22.274	22.3728	24.0857		51.0468	32.3543	32.0242	38.4751		44.3003	32.0242	33.8753	36.7333		1450.02	844.687	1419.89	1404.31
27.68	44.5958	38.2158	34.8158	39.2091		27.4063	22.0981	22.4178	23.9741		51.0444	32.3216	31.7831	38.383		44.0688	31.7831	33.9431	36.5983		1451.26	840.307	1416.26	1398.79
27.72	44.559	38.1958	34.9699	39.2416		27.5843	22.0424	22.403	24.0099		50.948	32.5459	31.8515	38.4485		44.2575	31.8515	33.5175	36.5422		1452.54	841.712	1418.84	1396.49
27.76	44.3836	38.0458	34.6266	39.0187		27.2631	22.1664	22.3375	23.9223		50.7033	32.6906	31.4418	38.2786		44.2124	31.4418	33.8331	36.4958		1443.72	838.278	1412.13	1394.59
27.8	44.2861	37.9354	34.6809	38.9675		27.2518	21.9875	22.2099	23.8164		50.6785	32.7866	31.441	38.302		43.9511	31.441	34.0027	36.4649		1441.7	834.123	1413.06	1393.32
27.84	44.1453	37.8261	34.6837	38.885		27.3021	21.9821	22.3461	23.8768		50.7447	32.8564	31.6683	38.4231		43.7097	31.6683	33.8179	36.3986		1438.44	836.491	1417.84	1390.61
27.88	44.1446	38.0548	34.7107	38.97		27.0999	22.0279	22.2872	23.805		51.0396	32.8251	31.3371	38.4006		43.7219	31.3371	33.6784	36.2458		1441.8	833.676	1416.95	1384.35
27.92	44.1817	37.8731	34.6164	38.8904		27.1781	22.0742	22.4992	23.9172		50.57	32.7497	31.3791	38.2329		43.8219	31.3791	33.6007	36.2672		1438.65	838.075	1410.33	1385.23
27.96	44.1732	37.9538	34.4967	38.8746		27.1846	21.9451	22.1171	23.7489		50.6683	32.5482	31.6832	38.2999		43.8065	31.6832	33.5933	36.361		1438.02	831.477	1412.97	1389.07
28	43.6621	37.5359	34.4975	38.5652		27.0994	22.0142	22.2507	23.7881		50.5179	32.5316	31.7813	38.2769		43.4955	31.7813	33.5003	36.259		1425.78	833.013	1412.07	1384.89
28.04	43.5677	37.4649	34.555	38.5292		26.916	22.1073	22.1845	23.7359		50.5714	32.6552	31.8307	38.3524		43.4636	31.8307	33.8352	36.3765		1424.36	830.967	1415.05	1389.7
28.08	43.5376	37.5041	34.598	38.5466		27.209	21.703	22.323	23.745		50.7824	32.7145	31.5947	38.3639		43.2998	31.5947	33.6031	36.1659		1425.05	831.323	1415.5	1381.07
28.12	43.2681	37.5323	34.5964	38.4656		27.1476	22.0264	22.3447	23.8396		50.7805	32.6698	31.8456	38.432		43.0422	31.8456	33.7759	36.2212		1421.84	835.032	1418.19	1383.34
28.16	43.2279	37.4683	34.2105	38.3022		27.0901	22.0262	22.4954	23.8706		50.7492	33.0368	31.7932	38.5264		43.3806	31.7932	33.4131	36.1956		1415.38	836.248	1421.92	1382.29
28.2	43.1913	37.3913	34.0768	38.2198		27.0123	22.1038	22.3403	23.8188		50.6547	32.9836	31.7991	38.4791		43.5029	31.7991	33.7044	36.3355		1412.12	834.217	1420.05	1388.02
28.24	43.3167	37.2275	34.4181	38.3208		26.9515	21.9465	22.4706	23.7895		50.9707	33.1522	31.6356	38.5862		43.8692	31.6356	33.5019	36.3356		1416.11	833.069	1424.28	1388.02
28.28	43.094	37.3771	34.5277	38.3329		27.028	22.1643	22.4692	23.8872		50.7752	33.1381	31.7582	38.5572		43.899	31.7582	33.5314	36.3962		1416.59	836.899	1423.14	1390.51
28.32	43.0746	37.3276	34.2529	38.2184		27.1411	22.0248	22.4655	23.8771		50.7458	33.1176	31.8342	38.5659		44.1129	31.8342	33.6457	36.5309		1412.06	836.505	1423.48	1396.03
28.36	42.9845	37.3605	34.1733	38.1728		26.9937	22.2323	22.5338	23.9199		50.4413	32.9481	31.6191	38.3362		43.8261	31.6191	33.6571	36.3674		1410.26	838.184	1414.41	1389.33
28.4	42.8665	37.4207	34.4347	38.2406		26.9946	22.14	22.369	23.8345		50.5556	32.8862	31.6579	38.3666		43.9968	31.6579	33.6119	36.4222		1412.94	834.834	1415.61	1391.57
28.44	42.5339	37.1688	34.3242	38.009		26.9966	21.9558	22.271	23.7411		50.5121	32.7475	31.4538	38.2378		43.9832	31.4538	33.6321	36.3564		1403.78	831.171	1410.52	1388.88
28.48	42.5296	37.0697	34.134	37.9111		26.7671	22.0456	22.2019	23.6715		50.2613	32.8336	31.2348	38.1099		43.8655	31.2348	33.4253	36.1752		1399.91	828.441	1405.47	1381.46
28.52	42.586	37.0042	34.3554	37.9819		26.9371	21.8639	22.1147	23.6386		50.1149	32.7477	31.276	38.0462		43.728	31.276	33.5359	36.18		1402.71	827.148	1402.95	1381.65
28.56	42.7878	37.1039	33.9094	37.9337		26.885	21.9465	22.2392	23.6902		50.199	32.5001	31.1976	37.9656		43.5499	31.1976	33.4668	36.0714		1400.8	829.175	1399.77	1377.21
28.6	42.67	36.99	33.9957	37.8852		26.7314	21.8274	22.0049	23.5212		50.1309	32.4325	31.2887	37.9507		43.5348	31.2887	33.2552	36.0262		1398.88	822.546	1399.18	1375.36
28.64	42.8493	36.9073	33.8576	37.8714		26.8676	21.9416	21.9117	23.5736		50.2682	32.4714	31.2244	37.988		43.8931	31.2244	33.1353	36.0843		1398.33	824.601	1400.65	1377.73
28.68	42.6694	36.9266	33.9433	37.8464		26.6466	21.8178	21.8184	23.4276		50.245	32.106	31.0676	37.8062		43.702	31.0676	33.2275	35.999		1397.35	818.874	1393.47	1374.24
28.72	42.3993	36.8375	34.1366	37.7911		26.7384	21.7909	22.163	23.5641		50.3777	32.486	31.1999	38.0212		43.6922	31.1999	33.441	36.111		1395.16	824.227	1401.96	1378.83
28.76	42.6052	36.7649	34.0686	37.8129		26.5477	21.7436	21.9777	23.423		50.3783	32.5262	30.8422	37.9156		43.3407	30.8422	33.3538	35.8456		1396.02	818.693	1397.79	1367.96
28.8	42.2929	36.7821	34.11	37.7283		26.6545	21.7583	21.9139	23.4422		50.2407	32.627	31.0524	37.9734		43.7849	31.0524	33.5106	36.116		1392.67	819.447	1400.07	1379.03
28.84	42.3736	36.5695	33.8618	37.6016		26.5063	21.6882	21.7468	23.3138		50.065	32.6523	30.9713	37.8962		43.6953	30.9713	33.3833	36.0166		1387.66	814.409	1397.03	1374.96
28.88	42.6037	36.4418	34.0662	37.7039		26.6547	21.4487	21.7584	23.2873		50.554	32.6867	30.7491	37.9966		43.551	30.7491	33.5505	35.9502		1391.71	813.369	1400.99	1372.24
28.92	42.6139	36.4606	33.8966	37.657		26.4932	21.4685	21.8742	23.2786		50.6686	32.6765	30.7552	38.0334		43.8264	30.7552	33.1704	35.9173		1389.85	813.031	1402.45	1370.9
28.96	42.482	36.4119	33.8754	37.5898		26.3494	21.4976	21.8413	23.2294		50.6104	32.5921	30.4705	37.891		43.752	30.4705	33.3458	35.8561		1387.19	811.101	1396.82	1368.39
29	42.6491	36.3748	34.0604	37.6948		26.2077	21.2861	21.9476	23.1471		50.6144	32.6557	30.3618	37.8773		43.66	30.3618	33.1948	35.7389		1391.35	807.873	1396.28	1363.59
29.04	42.5699	36.5081	33.7689	37.6156		26.2644	21.4748	21.5933	23.1108		50.1194	32.6644	30.6021	37.7953		43.4479	30.6021	33.1587	35.7362		1388.22	806.449	1393.04	1363.48
29.08	42.5344	36.2922	33.7521	37.5262		26.1365	21.3935	21.6865	23.0722		50.4023	32.3202	30.634	37.7855		43.5029	30.634	33.3333	35.8234		1384.68	804.933	1392.65	1367.05
29.12	42.691	36.4352	33.7389	37.6217		25.8732	21.37	21.8057	23.0163		50.534	32.4823	30.8677	37.9613		43.1914	30.8677	33.2137	35.7576		1388.46	802.742	1399.6	1364.36
29.16	42.4833	36.4198	33.6116	37.5049		26.0598	21.4075	21.6519	23.0397		50.5497	32.535	30.8313	37.972		43.1419	30.8313	33.5053	35.8262		1383.83	803.661	1400.02	1367.16
29.2	42.3967	36.3345	33.7053	37.4788		25.8447	21.2585	21.7675	22.9569		50.4691	32.7255	30.7481	37.9809		43.1805	30.7481	33.159	35.6959		1382.8	800.412	1400.37	1361.83
29.24	42.2611	36.2214	33.622	37.3682		25.8687	21.4036	21.7566	23.0096		50.3756	32.5125	30.4634	37.7838		43.3373	30.4634	33.0856	35.6288		1378.42	802.48	1392.59	1359.08
29.28	42.1608	36.1714	33.4841	37.2721		25.9055	21.2813	21.6521	22.9463		50.3117	32.6011	30.5479	37.8202		42.7661	30.5479	33.4652	35.5931		1374.62	799.996	1394.02	1357.62
29.32	41.9668	36.0134	33.4439	37.1414		26.1803	21.191	21.7205	23.0306		50.2808	32.7351	30.4474	37.8211		42.8325	30.4474	32.9875	35.4225		1369.45	803.302	1394.06	1350.63
29.36	42.0881	36.0016	33.2637	37.1178		25.9362	21.3474	21.7376	23.0071		50.0639	32.9946	30.0673	37.7086		42.4673	30.0673	33.1688	35.2345		1368.52	802.379	1389.61	1342.93
29.4	42.1143	35.8494	33.2613	37.075		26.0787	21.1089	21.7278	22.9718		50.0086	32.8291	30.0561	37.6313		42.9537	30.0561	33.0253	35.345		1366.83	800.996	1386.56	1347.46
29.44	42.2395	35.9904	33.4014	37.2104		25.807	21.1932	21.5193	22.8398		49.7442	32.9374	29.8632	37.5149		42.815	29.8632	32.9593	35.2125		1372.18	795.82	1381.96	1342.03
29.48	42.1298	35.8503	33.2849	37.0883		25.9761	21.1949	21.4876	22.8862		49.7824	32.7573	30.1837	37.5745		42.8825	30.1837	33.0665	35.3776		1367.35	797.639	1384.32	1348.79
29.52	42.1501	35.9689	33.4169	37.1786		25.8721	21.1984	21.3957	22.8221		49.4106	33.0092	30.2199	37.5466		43.0196	30.2199	33.0332	35.4242		1370.93	795.123	1383.21	1350.7
29.56	41.826	36.1009	33.3258	37.0842		25.7636	20.8903	21.7378	22.7972		49.2517	32.9321	30.5463	37.5767		42.9503	30.5463	32.9806	35.4924		1367.19	794.149	1384.4	1353.49
29.6	42.0541	36.21	33.0552	37.1064		25.81	20.971	21.5029	22.7613		49.1293	32.9166	30.1665	37.4041		42.8078	30.1665	32.8764	35.2836		1368.07	792.74	1377.59	1344.94
29.64	41.7034	36.117	32.9459	36.9221		25.7723	20.9694	21.7256	22.8224		49.6304	32.9329	30.5006	37.688		42.5385	30.5006	33.03	35.3564		1360.78	795.138	1388.8	1347.92
29.68	41.742	35.9666	32.8438	36.8508		25.6263	20.8714	21.3835	22.6271		49.4389	32.645	30.251	37.445		42.6791	30.251	32.7251	35.2184		1357.96	787.475	1379.2	1342.27
29.72	41.5104	36.0318	32.7777	36.7733		25.8763	20.9967	21.5099	22.7943		49.3032	32.7204	30.3028	37.4421		42.4787	30.3028	32.638	35.1398		1354.89	794.034	1379.09	1339.06
29.76	41.3411	35.8169	32.8068	36.6549		25.9515	20.9482	21.4047	22.7681		49.9327	32.343	30.4246	37.5668		42.6985	30.4246	32.5268	35.2166		1350.21	793.008	1384.01	1342.2
29.8	41.2724	35.6311	32.8012	36.5682		25.8562	20.8613	21.3048	22.6741		49.8083	32.6889	30.4384	37.6452		42.8128	30.4384	32.6207	35.2906		1346.78	789.32	1387.11	1345.23
29.84	41.3285	35.4098	33.0139	36.5841		25.6362	20.8103	21.4036	22.6167		50.0684	32.636	30.4511	37.7185		42.7993	30.4511	32.6629	35.3044		1347.4	787.069	1390.01	1345.8
29.88	41.2316	35.4799	32.798	36.5032		25.8419	20.6676	21.4981	22.6692		50.2049	32.6197	30.2255	37.6834		42.5973	30.2255	32.5779	35.1336		1344.2	789.128	1388.62	1338.8
29.92	41.157	35.3241	32.8768	36.4526		25.839	20.6621	21.3455	22.6155		49.8897	32.9729	30.3677	37.7434		42.875	30.3677	32.2456	35.1628		1342.2	787.023	1390.99	1340
29.96	40.9828	35.1766	32.793	36.3175		25.5355	20.675	21.3517	22.5207		49.655	33.0776	30.1191	37.6172		42.7597	30.1191	32.3676	35.0821		1336.86	783.305	1386.01	1336.69
30	41.1536	35.2482	32.8062	36.4027		25.5767	20.9236	21.2236	22.5746		49.6002	33.0348	30.1173	37.5841		42.6361	30.1173	32.3429	35.0321		1340.23	785.419	1384.7	1334.64
30.04	40.8499	35.1034	32.6695	36.2076		25.4501	20.8983	21.1937	22.514		49.3742	32.8302	30.3084	37.5043		42.7092	30.3084	32.3083	35.1086		1332.51	783.042	1381.54	1337.78
30.08	40.6763	35.0658	32.5389	36.0937		25.4803	20.7126	21.268	22.487		49.5113	32.9189	30.1013	37.5105		42.9782	30.1013	32.4112	35.1636		1328	781.98	1381.79	1340.03
30.12	40.8864	34.9649	32.4589	36.1034		25.411	20.8168	21.3026	22.5101		49.4456	33.3053	30.2138	37.6549		42.9014	30.2138	32.4548	35.19		1328.39	782.889	1387.49	1341.11
30.16	40.4805	35.0977	32.3668	35.9817		25.4997	20.7431	21.1772	22.4733		49.6472	33.2051	30.2954	37.7159		42.92	30.2954	32.2679	35.1611		1323.57	781.445	1389.9	1339.93
30.2	40.4209	35.0387	32.1721	35.8772		25.5675	20.6645	21.1533	22.4618		49.605	33.5338	29.9822	37.707		43.1927	29.9822	32.278	35.151		1319.44	780.992	1389.55	1339.51
30.24	40.1932	35.0365	32.4887	35.9061		25.6765	20.8005	20.9611	22.4794		49.7431	33.5932	30.6851	38.0071		42.8673	30.6851	32.324	35.2921		1320.58	781.682	1401.41	1345.29
30.28	40.2872	34.8662	32.2019	35.7851		25.2084	20.6624	21.0922	22.321		49.9141	34.1159	30.4107	38.1469		42.5768	30.4107	32.2015	35.063		1315.79	775.471	1406.93	1335.91
30.32	40.0953	34.7766	32.2227	35.6982		25.3516	20.6297	21.0185	22.3333		49.5695	34.0345	30.1696	37.9245		42.4263	30.1696	32.4708	35.0222		1312.35	775.952	1398.14	1334.24
30.36	40.0447	34.6781	32.3266	35.6831		25.3818	20.5379	21.2305	22.3834		49.1798	34.0694	30.2194	37.8229		42.4301	30.2194	32.4038	35.0178		1311.76	777.918	1394.13	1334.06
30.4	39.8499	34.5695	32.3704	35.5966		25.1469	20.5328	21.0207	22.2335		49.4915	34.327	30.3735	38.064		42.3631	30.3735	31.9208	34.8858		1308.34	772.037	1403.65	1328.65
30.44	39.6253	34.5066	32.3886	35.5068		25.3468	20.4129	20.9328	22.2308		49.5575	34.3008	30.7839	38.2141		42.4848	30.7839	32.1194	35.1294		1304.78	771.934	1409.58	1338.63
30.48	39.875	34.4098	32.4305	35.5718		25.4548	20.4306	21.0292	22.3049		49.4546	34.4705	30.2566	38.0606		42.6544	30.2566	31.7794	34.8968		1307.35	774.838	1403.52	1329.1
30.52	39.8665	34.6228	32.411	35.6334		25.2938	20.2484	21.1051	22.2158		49.2022	33.8865	30.4065	37.8317		42.7995	30.4065	31.8469	35.0176		1309.79	771.343	1394.48	1334.05
30.56	39.6689	34.3604	32.4771	35.5021		25.1683	20.3545	20.9688	22.1639		49.4557	33.9808	30.2863	37.9076		43.0587	30.2863	32.071	35.1387		1304.6	769.308	1397.48	1339.01
30.6	39.6042	34.3428	32.1116	35.3529		25.0569	20.3436	21.0786	22.1597		49.4266	34.1736	30.079	37.8931		42.8963	30.079	32.0393	35.0049		1298.69	769.144	1396.9	1333.53
30.64	39.4674	34.2423	32.153	35.2876		25.1842	20.3456	21.1354	22.2217		49.4274	34.0906	30.1455	37.8878		42.9803	30.1455	31.694	34.9399		1296.11	771.577	1396.7	1330.87
30.68	39.5645	34.3316	32.0015	35.2992		24.79	20.2072	21.085	22.0274		49.3892	34.1007	30.096	37.862		43.0385	30.096	31.8913	35.0086		1296.57	763.955	1395.67	1333.68
30.72	39.371	34.368	32.1224	35.2871		25.182	20.1915	20.7993	22.0576		49.1504	34.1967	29.8299	37.7257		43.1985	29.8299	31.9601	34.9962		1296.09	765.14	1390.29	1333.17
30.76	39.272	34.1317	31.9329	35.1122		25.2836	20.3791	20.9256	22.1961		49.0636	34.4412	29.835	37.7799		43.2828	29.835	31.9024	35.0067		1289.17	770.572	1392.43	1333.61
30.8	39.542	34.458	31.88	35.2933		25.0271	20.2792	20.6447	21.9837		49.4215	34.247	29.9647	37.8777		43.2384	29.9647	31.7568	34.9866		1296.34	762.24	1396.3	1332.78
30.84	39.3908	34.2478	32.2195	35.286		25.0535	20.1742	20.7979	22.0085		49.4055	34.2389	29.7544	37.7996		43.0539	29.7544	31.8647	34.891		1296.05	763.215	1393.21	1328.87
30.88	39.0864	34.1051	31.9695	35.0537		24.7989	20.0835	20.7886	21.8903		49.2679	33.9487	30.0939	37.7702		43.043	30.0939	31.9782	35.0384		1286.85	758.579	1392.05	1334.9
30.92	39.1446	33.9656	31.7373	34.9492		24.7366	20.0155	20.7537	21.8353		49.2741	34.318	29.7162	37.7694		43.5566	29.7162	31.8769	35.0499		1282.72	756.419	1392.02	1335.37
30.96	38.8971	33.7637	31.7283	34.7964		24.9273	20.1444	20.8461	21.9726		49.437	34.211	29.6787	37.7756		43.4542	29.6787	31.8216	34.9848		1276.67	761.806	1392.26	1332.71
31	38.8072	33.6529	31.6576	34.7059		24.8331	19.9493	20.544	21.7755		49.5481	34.2814	29.6574	37.829		43.353	29.6574	31.7549	34.9218		1273.1	754.074	1394.37	1330.13
31.04	38.6693	33.8421	31.8012	34.7709		24.7728	20.0606	20.6228	21.8187		49.5254	34.1328	29.5615	37.7399		43.2871	29.5615	31.6063	34.8183		1275.67	755.771	1390.85	1325.89
31.08	38.7324	33.8643	31.7417	34.7795		24.8486	20.0709	20.5978	21.8391		49.5708	34.0694	29.6537	37.7646		43.1438	29.6537	31.2528	34.6834		1276.01	756.57	1391.83	1320.37
31.12	38.4933	33.6647	31.8542	34.6707		24.6887	19.9017	20.7582	21.7829		49.3224	34.0638	29.6061	37.6641		43.0826	29.6061	31.6744	34.7877		1271.7	754.364	1387.86	1324.64
31.16	38.6737	33.5523	31.5303	34.5854		24.5573	19.9677	20.6731	21.7327		49.3398	34.0669	29.6407	37.6825		43.1321	29.6407	31.5144	34.7624		1268.33	752.396	1388.58	1323.6
31.2	38.4249	33.353	31.5444	34.4408		24.5446	20.0875	20.6943	21.7755		49.3371	34.1035	29.5785	37.673		42.9848	29.5785	31.4708	34.678		1262.61	754.074	1388.21	1320.14
31.24	38.4966	33.3701	31.6721	34.5129		24.6743	19.9648	20.7763	21.8051		49.1037	34.4435	29.5301	37.6924		42.8745	29.5301	31.1584	34.521		1265.46	755.237	1388.98	1313.71
31.28	38.0977	33.1713	31.5251	34.2647		24.3014	19.9069	20.6653	21.6245		49.3417	34.504	29.4073	37.751		42.9702	29.4073	31.0649	34.4808		1255.64	748.154	1391.29	1312.07
31.32	38.4004	33.3718	31.556	34.4427		24.4723	19.9506	20.8902	21.771		49.5257	34.6864	29.6045	37.9389		42.9468	29.6045	31.1459	34.5657		1262.68	753.9	1398.71	1315.55
31.36	38.2957	33.3306	31.5932	34.4065		24.4963	19.8919	20.6351	21.6744		49.0815	34.7086	29.4995	37.7632		42.559	29.4995	31.4681	34.5089		1261.25	750.111	1391.77	1313.22
31.4	38.4465	32.988	31.4307	34.2884		24.4771	19.9175	20.8456	21.7467		49.1526	34.7193	29.3873	37.7531		42.8314	29.3873	31.1566	34.4584		1256.58	752.947	1391.37	1311.15
31.44	38.4403	33.1313	31.2195	34.2637		24.3842	19.8083	20.4853	21.5593		49.116	34.598	29.562	37.7587		42.9402	29.562	31.0691	34.5238		1255.6	745.594	1391.59	1313.83
31.48	38.4356	32.9538	31.4114	34.2669		24.1389	19.9291	20.5135	21.5272		49.1122	34.8147	29.6657	37.8642		42.8248	29.6657	30.8908	34.4604		1255.73	744.335	1395.76	1311.23
31.52	38.3614	33.0179	31.4413	34.2735		24.1927	19.7619	20.6779	21.5442		49.0097	35.0044	29.7975	37.9372		42.6887	29.7975	31.1621	34.5494		1255.99	745.002	1398.65	1314.88
31.56	38.2561	32.9019	31.1438	34.1006		24.0787	19.4802	20.5137	21.3575		49.0484	34.7818	29.5795	37.8032		42.6427	29.5795	31.1566	34.4596		1249.15	737.682	1393.35	1311.2
31.6	38.1029	33.0822	31.352	34.179		24.0273	19.5061	20.5453	21.3596		49.3427	34.4396	29.6274	37.8032		42.9795	29.6274	30.9973	34.5347		1252.25	737.761	1393.35	1314.28
31.64	38.0355	33.2	31.1839	34.1398		24.0633	19.7977	20.4769	21.446		49.2351	34.4455	29.3634	37.6813		42.8325	29.3634	31.0008	34.3989		1250.7	741.15	1388.54	1308.71
31.68	38.1764	33.1567	31.2669	34.2		23.9055	19.4456	20.3533	21.2348		49.4544	34.2955	29.4559	37.7353		42.6781	29.4559	31.0433	34.3924		1253.08	732.868	1390.67	1308.45
31.72	37.9684	32.6488	31.0902	33.9025		23.7386	19.51	20.2895	21.1794		49.3729	33.9465	29.4118	37.5771		42.4721	29.4118	30.983	34.289		1241.31	730.694	1384.42	1304.21
31.76	38.1343	32.7891	31.392	34.1051		23.8837	19.7382	20.2686	21.2968		49.4485	33.9966	29.3953	37.6135		42.4463	29.3953	30.7887	34.2101		1249.33	735.301	1385.86	1300.98
31.8	37.9413	32.6386	30.7665	33.7821		23.6616	19.5713	20.2361	21.1563		49.0441	34.092	29.1159	37.4173		42.5755	29.1159	31.0237	34.2384		1236.55	729.79	1378.11	1302.14
31.84	37.6923	32.8947	31.1647	33.9172		23.8706	19.4698	20.3131	21.2178		48.6245	34.3698	29.3834	37.4592		42.2772	29.3834	30.7435	34.1347		1241.89	732.202	1379.76	1297.89
31.88	37.6002	32.7294	31.065	33.7982		23.6329	19.3562	20.1324	21.0405		48.7169	34.1316	29.2462	37.3649		42.2044	29.2462	31.0917	34.1808		1237.18	725.247	1376.04	1299.78
31.92	37.4731	32.6153	31.0219	33.7034		23.8179	19.4579	20.4268	21.2342		48.7311	34.191	29.5724	37.4982		42.1802	29.5724	30.6007	34.1178		1233.43	732.844	1381.3	1297.2
31.96	37.5252	32.4553	31.0732	33.6846		23.4581	19.3046	20.311	21.0246		48.5719	34.1291	29.4166	37.3725		42.4269	29.4166	30.6483	34.1639		1232.69	724.622	1376.34	1299.09
32	37.5559	32.4626	30.898	33.6388		23.5564	19.5865	20.1374	21.0934		48.5658	34.269	29.3932	37.4093		42.5406	29.3932	30.9516	34.2951		1230.88	727.323	1377.79	1304.46
32.04	37.4508	32.2998	31.1378	33.6295		23.3969	19.488	20.0348	20.9732		48.433	34.2957	29.3499	37.3595		42.609	29.3499	30.8365	34.2651		1230.51	722.609	1375.83	1303.24
32.08	37.4109	32.4371	30.9957	33.6146		23.2942	19.4432	20.1391	20.9588		48.4506	34.5566	29.301	37.4361		42.4439	29.301	30.7464	34.1638		1229.92	722.044	1378.85	1299.08
32.12	37.3507	32.3974	31.1234	33.6238		23.3544	19.311	20.3391	21.0015		48.5217	34.4246	29.5367	37.4943		42.1595	29.5367	30.7026	34.1329		1230.29	723.717	1381.15	1297.82
32.16	37.0643	32.3373	30.906	33.4359		23.4607	19.349	20.1882	20.9993		48.5628	34.6706	29.4248	37.5527		42.0499	29.4248	30.8416	34.1054		1222.85	723.631	1383.46	1296.7
32.2	37.1893	32.3165	30.4957	33.3338		23.3265	19.2109	19.943	20.8268		48.4111	34.4928	29.449	37.451		42.2948	29.449	30.7685	34.1708		1218.81	716.865	1379.44	1299.37
32.24	37.1418	32.1409	30.8298	33.3708		23.2934	19.1131	20.3226	20.9097		48.5716	34.6915	29.4038	37.5556		42.232	29.4038	30.593	34.0763		1220.28	720.117	1383.57	1295.5
32.28	36.8423	32.0452	30.8062	33.2312		23.3664	19.1319	20.1075	20.8686		48.8681	34.5037	29.1569	37.5096		42.4452	29.1569	30.698	34.1		1214.75	718.505	1381.75	1296.47
32.32	36.797	32.1199	30.8964	33.2711		23.4076	19.0649	19.8046	20.759		48.6563	34.7722	29.3778	37.6021		42.2894	29.3778	30.4995	34.0556		1216.33	714.207	1385.41	1294.65
32.36	36.928	32.0638	30.5722	33.188		23.1644	19.1583	19.9862	20.7696		48.1851	34.6476	29.0306	37.2878		42.1079	29.0306	30.2254	33.788		1213.04	714.623	1372.99	1283.69
32.4	36.8547	31.8106	30.5976	33.0876		23.2335	18.9056	20.0882	20.7424		48.4659	34.8463	29.3608	37.5577		42.4997	29.3608	30.4248	34.0951		1209.07	713.556	1383.65	1296.27
32.44	36.9895	31.8293	30.7117	33.1768		23.3686	18.815	19.814	20.6659		48.5794	35.0838	29.4065	37.6899		42.7368	29.4065	30.3708	34.1714		1212.6	710.553	1388.88	1299.4
32.48	36.9684	32.0968	30.662	33.2424		23.2476	18.8704	19.8843	20.6674		48.031	34.8136	29.0078	37.2841		42.4245	29.0078	30.4785	33.9703		1215.19	710.615	1372.85	1291.16
32.52	36.7078	31.7834	30.5796	33.0236		23.2406	19.0091	19.9494	20.733		48.3235	34.7233	28.881	37.3093		42.454	28.881	30.2068	33.8473		1206.54	713.188	1373.84	1286.12
32.56	36.8899	31.7897	30.5932	33.0909		23.2958	18.8773	20.0194	20.7308		48.1851	34.8221	28.86	37.2891		42.2153	28.86	30.2488	33.7747		1209.2	713.101	1373.04	1283.15
32.6	36.7276	31.8398	30.2962	32.9545		23.5342	18.8952	19.9597	20.7964		48.1988	34.9794	28.9009	37.3597		42.2485	28.9009	30.4662	33.8719		1203.81	715.672	1375.83	1287.13
32.64	36.5394	31.823	30.3898	32.9174		23.0389	18.9672	20.0024	20.6695		48.2204	35.1711	28.9339	37.4418		42.1916	28.9339	30.4867	33.8707		1202.34	710.696	1379.08	1287.08
32.68	36.6831	31.6625	30.4825	32.9427		23.2023	18.8499	19.9214	20.6579		48.222	35.0745	28.9432	37.4132		42.0119	28.9432	30.7937	33.9163		1203.34	710.24	1377.95	1288.95
32.72	36.467	31.4682	30.4617	32.799		23.2165	18.5182	19.9239	20.5529		47.906	35.0312	28.8049	37.2474		42.0494	28.8049	30.4245	33.7596		1197.65	706.121	1371.39	1282.53
32.76	36.5147	31.4577	30.2964	32.7563		23.0264	18.6914	19.8104	20.5094		47.3927	35.0765	28.773	37.0807		42.2033	28.773	30.4742	33.8168		1195.96	704.416	1364.81	1284.88
32.8	36.479	31.3512	30.2017	32.6773		23.1101	18.5265	19.9512	20.5293		47.9568	35.0011	29.0155	37.3245		42.1855	29.0155	30.2887	33.8299		1192.84	705.196	1374.44	1285.41
32.84	36.2822	31.2797	30.2241	32.5953		23.3071	18.7793	19.7213	20.6026		48.0607	34.842	28.6242	37.1756		42.1924	28.6242	30.2453	33.6873		1189.59	708.071	1368.56	1279.57
32.88	36.2556	31.1084	30.1867	32.5169		23.1546	18.6778	19.9708	20.6011		47.8176	34.759	29.0864	37.221		41.8952	29.0864	30.2677	33.7498		1186.49	708.012	1370.35	1282.13
32.92	36.0362	31.0341	30.1502	32.4068		23.2396	18.6807	19.8166	20.579		48.191	34.7252	29.0471	37.3211		41.7496	29.0471	30.0611	33.6193		1182.14	707.145	1374.31	1276.79
32.96	36.2295	30.9879	29.9837	32.4004		23.1825	18.6981	19.9261	20.6022		48.1531	34.7238	29.0067	37.2945		42.0975	29.0067	30.1566	33.7536		1181.88	708.057	1373.26	1282.29
33	36.2567	31.1095	30.1384	32.5015		22.8331	18.6704	19.8838	20.4624		47.8737	34.795	29.1784	37.2824		42.0741	29.1784	29.9197	33.7241		1185.88	702.574	1372.78	1281.08
33.04	35.9199	31.0452	29.9289	32.298		22.9419	18.6874	19.8442	20.4912		48.0775	34.5825	29.0014	37.2205		42.3299	29.0014	30.1326	33.8213		1177.83	703.701	1370.33	1285.06
33.08	35.8417	31.2116	30.0345	32.3626		22.5132	18.6275	19.7637	20.3015		47.3398	34.8175	29.1566	37.1046		42.1281	29.1566	30.1284	33.8044		1180.39	696.261	1365.76	1284.37
33.12	35.6861	31.1332	29.9819	32.2671		23.002	18.5796	19.8656	20.4824		47.2148	34.6073	28.9036	36.9086		42.3575	28.9036	30.0691	33.7767		1176.61	703.357	1358.01	1283.23
33.16	35.5994	30.7548	29.8918	32.082		22.8597	18.7048	19.7309	20.4318		47.2196	34.4094	29.1096	36.9129		41.8663	29.1096	30.1023	33.6927		1169.28	701.373	1358.18	1279.79
33.2	35.6467	30.9873	29.9737	32.2026		22.7577	18.7888	19.8335	20.46		47.5233	34.6481	29.0038	37.0584		41.7932	29.0038	29.9187	33.5719		1174.05	702.479	1363.93	1274.85
33.24	35.7856	30.7516	29.9955	32.1776		22.7168	18.5783	19.5799	20.2917		47.7062	34.5248	28.8347	37.0219		41.6589	28.8347	29.9601	33.4846		1173.07	695.876	1362.49	1271.27
33.28	35.7623	30.9027	29.8428	32.1693		22.9168	18.3865	19.6351	20.3128		47.6106	34.7753	28.7454	37.0438		41.798	28.7454	29.8365	33.46		1172.74	696.705	1363.35	1270.26
33.32	35.5507	31.0489	29.7499	32.1165		22.7737	18.4818	19.6365	20.2973		47.2989	34.9805	28.6728	36.9841		41.7849	28.6728	29.8655	33.4411		1170.65	696.099	1360.99	1269.49
33.36	35.5189	30.8637	30.0151	32.1326		22.8262	18.409	19.4834	20.2395		47.1357	34.9242	28.5856	36.8818		41.9077	28.5856	29.7148	33.4027		1171.28	693.832	1356.95	1267.92
33.4	35.6495	30.6284	29.5261	31.9347		22.965	18.4321	19.4886	20.2952		47.0668	35.0317	28.7438	36.9474		41.5577	28.7438	29.8121	33.3712		1163.46	696.016	1359.55	1266.63
33.44	35.7994	30.7502	29.6534	32.0677		22.707	18.3164	19.5066	20.1767		46.6077	35.1136	28.7712	36.8308		41.2286	28.7712	30.11	33.3699		1168.72	691.366	1354.94	1266.58
33.48	35.5586	30.6633	29.5063	31.9094		22.6773	18.3808	19.5899	20.216		46.6061	35.077	28.5048	36.7293		41.3431	28.5048	29.9495	33.2658		1162.46	692.909	1350.93	1262.31
33.52	35.5603	30.6882	29.374	31.8742		22.5507	18.4054	19.3757	20.1106		46.5308	34.8752	28.5091	36.6384		41.5561	28.5091	30.1204	33.3952		1161.06	688.775	1347.34	1267.61
33.56	35.5398	30.4548	29.336	31.7769		22.5246	18.5364	19.6321	20.231		46.8126	34.685	28.5747	36.6908		41.4909	28.5747	30.1861	33.4172		1157.21	693.498	1349.41	1268.51
33.6	35.4508	30.6265	29.4631	31.8468		22.6067	18.2305	19.4228	20.0867		46.7487	34.4837	28.7037	36.6454		41.6417	28.7037	29.9407	33.4287		1159.98	687.836	1347.61	1268.98
33.64	35.4168	30.4923	29.4161	31.7751		22.7109	18.2119	19.4318	20.1182		46.9611	34.5198	28.3581	36.613		41.9689	28.3581	29.8453	33.3908		1157.14	689.073	1346.33	1267.43
33.68	35.4288	30.5035	29.0672	31.6665		22.6688	18.2553	19.3963	20.1068		46.7303	35.0421	28.5386	36.7703		42.1068	28.5386	29.8884	33.5113		1152.85	688.626	1352.55	1272.36
33.72	35.3972	30.3431	29.1344	31.6249		22.4259	18.2645	19.4658	20.0521		46.7228	35.1179	28.5569	36.7992		41.5207	28.5569	29.887	33.3215		1151.2	686.479	1353.69	1264.59
33.76	35.4157	30.3919	29.1939	31.6672		22.773	18.1389	19.321	20.0776		46.9159	34.9169	28.4169	36.7499		41.5013	28.4169	29.7977	33.2386		1152.87	687.482	1351.74	1261.2
33.8	35.2013	30.4613	29.1458	31.6028		22.4701	18.1102	19.1084	19.8962		46.5818	34.5217	28.5133	36.5389		41.7421	28.5133	29.7791	33.3448		1150.33	680.367	1343.41	1265.55
33.84	35.3077	30.1952	29.3462	31.6164		22.5034	18.1014	19.3798	19.9949		46.2818	34.8305	28.4379	36.5167		41.5802	28.4379	29.7467	33.2549		1150.86	684.235	1342.53	1261.87
33.88	35.3884	30.2883	29.1915	31.6227		22.3537	17.9571	19.2164	19.8424		46.272	34.7787	28.444	36.4982		41.2148	28.444	29.5659	33.0749		1151.11	678.255	1341.8	1254.49
33.92	35.2092	30.0231	28.8672	31.3665		22.4766	17.9565	19.5319	19.9883		46.237	34.696	28.5245	36.4858		41.2974	28.5245	29.3285	33.0501		1140.98	683.979	1341.31	1253.48
33.96	35.45	30.063	28.9829	31.4986		22.2406	18.0722	19.1293	19.814		46.5262	34.8147	28.2199	36.5203		41.1191	28.2199	29.512	32.9503		1146.2	677.143	1342.67	1249.39
34	35.402	29.9036	29.1128	31.4728		22.1779	18.2204	19.1659	19.8547		46.6456	35.0047	28.2741	36.6415		41.538	28.2741	29.3652	33.0591		1145.18	678.739	1347.46	1253.85
34.04	35.3367	29.8694	28.9623	31.3895		22.2897	18.0769	19.2071	19.8579		46.5679	34.8761	28.2792	36.5744		41.5122	28.2792	29.2632	33.0182		1141.89	678.863	1344.81	1252.17
34.08	35.2041	29.9333	28.9171	31.3515		22.3757	18.0691	19.033	19.8259		46.7979	34.6794	28.1989	36.5587		41.5396	28.1989	29.4378	33.0588		1140.38	677.61	1344.19	1253.83
34.12	35.4002	30.0101	28.8464	31.4189		22.1938	18.0106	18.9153	19.7066		46.8873	34.6822	28.6649	36.7448		41.2916	28.6649	29.4327	33.1297		1143.05	672.928	1351.54	1256.74
34.16	35.1769	29.9848	28.7421	31.3013		21.9992	17.8468	19.2054	19.6838		47.0214	34.5308	28.3871	36.6464		41.1467	28.3871	29.7034	33.0791		1138.4	672.035	1347.66	1254.66
34.2	35.0905	30.0641	28.6723	31.2756		22.1147	17.8805	19.0098	19.6683		46.9458	35.0908	28.2911	36.7759		40.9375	28.2911	29.6138	32.9475		1137.38	671.428	1352.77	1249.27
34.24	35.0009	29.897	29.0341	31.3107		22.1506	17.8597	18.9301	19.6468		46.7565	34.6985	28.1385	36.5312		41.0736	28.1385	29.6244	32.9455		1138.77	670.584	1343.1	1249.19
34.28	34.9226	29.7201	28.6635	31.1021		22.2123	17.6742	18.9036	19.5967		46.5863	34.5834	28.2467	36.4721		41.3328	28.2467	29.5875	33.0557		1130.51	668.619	1340.77	1253.71
34.32	34.8246	29.9094	28.6312	31.1217		22.077	17.6665	19.0082	19.5839		46.5871	34.5496	28.2427	36.4598		41.2597	28.2427	29.3639	32.9554		1131.29	668.117	1340.28	1249.6
34.36	34.7629	29.8093	28.7103	31.0942		21.9752	17.835	18.9321	19.5808		46.6729	34.6858	28.2178	36.5255		41.3639	28.2178	29.2525	32.9447		1130.2	667.994	1342.88	1249.16
34.4	34.7967	29.7199	28.872	31.1295		21.7654	17.6564	18.7859	19.4026		46.7519	34.5901	28.0652	36.4691		40.8445	28.0652	29.5532	32.821		1131.6	661.004	1340.65	1244.09
34.44	34.6582	29.6881	28.8992	31.0818		22.0678	17.7118	18.8555	19.545		46.6373	34.4942	27.9264	36.3526		40.8378	27.9264	29.2932	32.6858		1129.71	666.592	1336.05	1238.56
34.48	34.5217	29.4647	28.8122	30.9329		21.7954	17.7636	18.9027	19.4872		46.1737	34.3073	28.2358	36.2389		40.7863	28.2358	29.3073	32.7765		1123.82	664.325	1331.56	1242.27
34.52	34.585	29.5126	28.9078	31.0018		21.8791	17.602	19.0584	19.5132		45.8833	34.2265	28.0016	36.0371		40.7894	28.0016	29.5476	32.7795		1126.55	665.342	1323.59	1242.4
34.56	34.3418	29.4332	28.6707	30.8152		21.719	17.6823	19.0735	19.4916		46.1945	34.5831	28.1431	36.3069		40.6834	28.1431	29.2331	32.6865		1119.17	664.496	1334.24	1238.59
34.6	34.3588	29.3008	28.6983	30.786		21.7059	17.5068	18.9898	19.4008		46.0463	34.6045	28.1043	36.2517		40.9048	28.1043	29.2366	32.7486		1118.01	660.936	1332.06	1241.13
34.64	34.4292	29.4904	28.8428	30.9208		21.8802	17.5107	18.9744	19.4551		45.9012	34.8085	28.1888	36.2995		40.8261	28.1888	29.172	32.729		1123.34	663.065	1333.95	1240.33
34.68	34.3876	29.2645	28.5892	30.7471		22.0371	17.6758	18.9041	19.539		45.8702	34.7269	28.1659	36.2543		41.0744	28.1659	29.0526	32.7643		1116.47	666.356	1332.17	1241.77
34.72	34.4813	29.1478	28.7311	30.7867		21.9192	17.5565	18.7213	19.399		45.4544	34.8071	28.0604	36.1073		40.9691	28.0604	29.0425	32.6907		1118.04	660.864	1326.36	1238.76
34.76	34.4068	29.0284	28.5904	30.6752		21.7275	17.3997	19.0607	19.396		45.6515	34.9222	28.0197	36.1978		41.0316	28.0197	29.1443	32.7319		1113.63	660.745	1329.93	1240.44
34.8	34.25	28.9833	28.4179	30.5504		21.4932	17.7205	18.9296	19.3811		45.5738	34.8043	27.8493	36.0758		41.0773	27.8493	28.857	32.5945		1108.69	660.162	1325.11	1234.82
34.84	34.4661	29.0341	28.2637	30.588		21.7026	17.2448	18.8608	19.2694		45.6512	34.6436	28.1077	36.1342		40.9654	28.1077	28.7738	32.6156		1110.17	655.781	1327.42	1235.68
34.88	34.3549	28.9171	28.4615	30.5778		21.5703	17.5154	18.9926	19.3594		45.69	34.5102	27.8985	36.0329		41.0053	27.8985	29.0415	32.6484		1109.77	659.313	1323.42	1237.03
34.92	34.0452	29.0524	28.2641	30.4539		21.4113	17.3597	18.7278	19.1663		45.8326	34.3363	27.7435	35.9708		40.8769	27.7435	29.0138	32.5447		1104.87	651.736	1320.97	1232.78
34.96	34.1729	28.8339	28.1817	30.3962		21.8205	17.3498	18.8296	19.3333		46.2217	34.2743	27.7459	36.0806		40.883	27.7459	28.6512	32.4267		1102.59	658.288	1325.3	1227.95
35	34.087	29.0353	28.4114	30.5112		21.5913	17.214	18.7877	19.1977		46.4271	34.2693	27.6851	36.1272		41.0048	27.6851	28.9301	32.54		1107.14	652.968	1327.14	1232.59
35.04	34.1716	28.8088	28.3068	30.4291		21.5348	17.2795	18.8254	19.2132		46.2987	34.5569	27.5856	36.1471		40.9694	27.5856	29.1321	32.5624		1103.89	653.578	1327.93	1233.5
35.08	34.2203	28.936	28.4353	30.5305		21.5553	17.2616	18.8293	19.2154		46.0863	34.5344	27.7773	36.1327		40.761	27.7773	28.9024	32.4802		1107.9	653.663	1327.36	1230.14
35.12	34.1101	28.9196	28.1426	30.3908		21.63	17.5107	18.7908	19.3105		46.4154	34.6239	27.3757	36.1383		40.9064	27.3757	29.1449	32.4757		1102.37	657.393	1327.58	1229.95
35.16	33.9328	28.9272	28.552	30.4707		21.6695	17.1491	18.6993	19.1726		46.1109	34.7038	27.3557	36.0568		40.917	27.3557	29.0901	32.4543		1105.53	651.986	1324.36	1229.08
35.2	33.8465	28.7003	28.1488	30.2319		21.5632	17.2882	18.7331	19.1948		46.3294	34.4894	27.4836	36.1008		41.2676	27.4836	29.0744	32.6085		1096.09	652.857	1326.1	1235.39
35.24	33.793	28.6036	28.1586	30.1851		21.4333	17.171	18.6418	19.082		46.0783	34.5462	27.3778	36.0008		41.1837	27.3778	28.7993	32.4536		1094.23	648.432	1322.15	1229.05
35.28	33.6613	28.6392	27.9365	30.079		21.7024	17.3156	18.7122	19.2434		45.4848	34.6763	27.4708	35.8773		41.0053	27.4708	28.8615	32.4459		1090.04	654.762	1317.27	1228.73
35.32	33.6853	28.5253	28.0157	30.0754		21.5272	17.2872	18.4122	19.0755		45.2263	34.8201	27.2199	35.7554		40.9537	27.2199	28.6911	32.2882		1089.9	648.177	1312.46	1222.28
35.36	33.5727	28.6145	27.9231	30.0368		21.6967	17.3151	18.6678	19.2265		45.1576	34.8395	27.6322	35.8764		41.0489	27.6322	28.8987	32.5266		1088.37	654.1	1317.24	1232.04
35.4	33.6816	28.6703	28.0746	30.1422		21.3856	17.4817	18.5727	19.1467		44.7391	34.8519	27.5798	35.7236		41.1201	27.5798	28.512	32.404		1092.54	650.967	1311.2	1227.02
35.44	33.7518	28.4827	27.7859	30.0068		21.3766	17.4184	18.7171	19.1707		44.8272	34.857	27.5809	35.755		41.0388	27.5809	28.5218	32.3805		1087.18	651.91	1312.44	1226.06
35.48	33.395	28.2938	27.7261	29.805		21.325	17.5095	18.7651	19.1999		44.828	34.8384	27.7154	35.7939		41.2692	27.7154	28.6239	32.5362		1079.2	653.054	1313.98	1232.43
35.52	33.5839	28.3517	27.895	29.9435		21.1417	17.5588	18.6023	19.1009		44.9194	34.8088	27.6938	35.8073		41.151	27.6938	28.411	32.4186		1084.68	649.174	1314.51	1227.62
35.56	33.5278	28.1893	27.5119	29.743		21.3278	17.3767	18.5765	19.0937		45.4576	34.7503	27.6893	35.9657		41.3283	27.6893	28.5766	32.5314		1076.74	648.889	1320.77	1232.24
35.6	33.3849	28.3136	27.6074	29.7686		21.3616	17.3425	18.5624	19.0888		45.7583	34.5468	27.768	36.0244		41.3397	27.768	28.6409	32.5829		1077.76	648.699	1323.08	1234.34
35.64	33.1932	28.2302	27.6062	29.6765		21.2921	17.2764	18.5453	19.0379		45.8967	34.5364	27.6425	36.0252		40.6366	27.6425	28.6154	32.2982		1074.12	646.703	1323.11	1222.68
35.68	33.1701	28.3048	27.4285	29.6345		21.1302	17.0189	18.4669	18.872		45.9036	34.5932	27.6231	36.04		40.4317	27.6231	28.3477	32.1342		1072.45	640.195	1323.7	1215.97
35.72	33.0849	28.3528	27.3774	29.605		21.0785	17.0535	18.2286	18.7869		46.117	34.5569	27.6914	36.1218		40.1757	27.6914	28.4926	32.1199		1071.29	636.855	1326.93	1215.38
35.76	33.1679	28.1106	27.4967	29.5917		21.0718	17.1488	18.2799	18.8335		46.0575	34.6045	27.4876	36.0499		39.6188	27.4876	28.6433	31.9166		1070.76	638.684	1324.09	1207.06
35.8	33.0787	28.1051	27.3026	29.4955		21.2178	17.106	18.7753	19.033		45.9995	34.5037	27.6718	36.0583		40.0635	27.6718	28.3729	32.0361		1066.95	646.511	1324.42	1211.95
35.84	33.1789	28.1794	27.4651	29.6078		21.1034	17.1855	18.3632	18.884		45.6953	34.6901	27.5599	35.9818		40.0771	27.5599	28.3854	32.0075		1071.4	640.667	1321.4	1210.78
35.88	33.1719	27.8525	27.3068	29.4437		21.2576	17.0318	18.4292	18.9062		45.8609	34.665	27.5298	36.0186		40.1523	27.5298	28.3666	32.0162		1064.9	641.536	1322.85	1211.14
35.92	33.2026	27.9221	27.4169	29.5139		21.1626	16.7919	18.2501	18.7349		45.9942	34.7345	27.8557	36.1948		40.2964	27.8557	28.327	32.1597		1067.68	634.816	1329.81	1217.01
35.96	33.0423	27.8823	27.4479	29.4575		21.0591	17.0553	18.3894	18.8346		45.7776	34.7883	28.0224	36.1961		40.1339	28.0224	28.3517	32.1693		1065.45	638.728	1329.87	1217.41
36	33.0312	28.0435	27.2555	29.4434		21.0349	17.1324	18.5208	18.896		45.7741	34.9104	27.7459	36.1435		40.6302	27.7459	28.6462	32.3408		1064.89	641.137	1327.79	1224.43
36.04	33.0201	27.8415	27.5554	29.4723		21.0981	16.9431	18.3874	18.8095		45.2172	34.8232	27.6742	35.9049		40.9083	27.6742	28.4503	32.3443		1066.04	637.744	1318.36	1224.57
36.08	32.7165	27.8442	27.3286	29.2964		21.0365	16.9141	18.4017	18.7841		45.1616	34.5004	27.8826	35.8482		40.6589	27.8826	28.2363	32.2593		1059.08	636.747	1316.12	1221.09
36.12	32.694	27.9669	27.4931	29.3847		20.7098	16.6132	18.3883	18.5704		44.6865	34.7644	27.8892	35.78		40.3189	27.8892	28.1377	32.1153		1062.57	628.367	1313.43	1215.19
36.16	32.583	27.8224	27.2101	29.2052		20.8392	16.6416	18.6438	18.7082		45.0196	34.6827	27.6133	35.7719		40.3527	27.6133	27.9038	31.9566		1055.47	633.77	1313.11	1208.7
36.2	32.5941	27.6327	27.1392	29.122		20.9951	16.6893	18.3715	18.6853		44.9651	34.7748	27.4695	35.7365		40.0888	27.4695	27.8761	31.8115		1052.18	632.872	1311.71	1202.75
36.24	32.5671	27.5545	26.9647	29.0288		21.0822	16.8134	18.3266	18.7407		44.7845	34.5862	27.6532	35.6746		40.0507	27.6532	27.7767	31.8269		1048.49	635.046	1309.27	1203.38
36.28	32.6981	27.5163	27.0025	29.0723		20.8055	16.787	18.3392	18.6439		44.4717	34.5735	27.6439	35.563		39.8312	27.6439	27.7706	31.7486		1050.21	631.248	1304.86	1200.18
36.32	32.7248	27.6715	26.9505	29.1156		21.0271	16.8458	18.3304	18.7344		44.6341	34.6346	27.919	35.7292		39.4463	27.919	27.7889	31.7181		1051.92	634.799	1311.42	1198.93
36.36	32.6903	27.6609	26.8302	29.0605		20.9735	16.8764	18.1397	18.6632		44.6998	34.5034	27.6258	35.6097		39.0159	27.6258	27.8761	31.5059		1049.74	632.005	1306.7	1190.24
36.4	32.5258	27.4329	26.872	28.9436		20.9212	16.8231	18.2517	18.6653		44.9832	34.4542	27.6051	35.6808		39.0236	27.6051	27.8315	31.4867		1045.12	632.089	1309.51	1189.45
36.44	32.6087	27.6555	26.9261	29.0634		20.8602	16.7791	18.1648	18.6014		45.402	34.4367	27.5583	35.799		38.9492	27.5583	27.7026	31.4034		1049.86	629.58	1314.18	1186.04
36.48	32.2927	27.748	26.9223	28.9877		20.9016	16.6637	18.1652	18.5768		45.3978	34.5552	27.4788	35.8106		38.9854	27.4788	27.8958	31.4533		1046.86	628.618	1314.64	1188.09
36.52	32.3213	27.6701	26.8142	28.9352		21.0532	16.9553	17.9449	18.6511		45.3166	34.8595	27.7438	35.9733		39.1624	27.7438	27.6377	31.5146		1044.79	631.532	1321.06	1190.6
36.56	32.4552	27.4106	26.7789	28.8816		20.9776	16.6817	18.1041	18.5878		45.2458	34.7796	27.6311	35.8855		39.2033	27.6311	27.7932	31.5425		1042.66	629.048	1317.6	1191.74
36.6	32.4523	27.3428	26.8538	28.883		20.836	16.8608	18.138	18.6116		45.3491	34.6977	27.373	35.8066		39.0821	27.373	27.8985	31.4512		1042.72	629.981	1314.48	1188
36.64	32.5839	27.6492	26.877	29.0367		20.8146	16.831	17.992	18.5459		45.4616	34.6501	27.4897	35.8671		39.2054	27.4897	27.8735	31.5229		1048.8	627.403	1316.87	1190.93
36.68	32.3259	27.415	26.6146	28.7852		20.6464	16.7011	18.0631	18.4702		45.2215	34.4685	27.5237	35.7379		39.4348	27.5237	27.862	31.6068		1038.85	624.435	1311.77	1194.37
36.72	32.2595	27.3433	26.4751	28.6926		20.6752	16.7757	18.1867	18.5459		45.0698	34.7095	27.7223	35.8339		39.479	27.7223	27.9463	31.7159		1035.19	627.403	1315.56	1198.84
36.76	32.2462	27.2949	26.6977	28.7463		20.6669	16.7681	18.146	18.527		45.0038	34.8004	27.247	35.6837		39.4149	27.247	27.9399	31.5339		1037.31	626.663	1309.63	1191.39
36.8	31.9551	27.1136	26.586	28.5516		20.6316	16.6047	17.8964	18.3776		44.8588	34.7838	27.1776	35.6067		39.0991	27.1776	28.1122	31.463		1029.61	620.802	1306.58	1188.48
36.84	32.1616	26.9515	26.9134	28.6755		20.7883	16.5813	17.9635	18.4444		44.73	34.7539	27.1367	35.5402		39.2459	27.1367	28.2004	31.5277		1034.51	623.422	1303.96	1191.13
36.88	31.9636	27.0605	26.7307	28.5849		20.7253	16.4758	17.9628	18.388		44.8764	34.475	26.9915	35.4476		39.3721	26.9915	28.0914	31.485		1030.93	621.21	1300.3	1189.38
36.92	31.8669	26.9366	26.5682	28.4572		20.5941	16.5535	18.0341	18.3939		44.5548	34.6352	27.0654	35.4185		39.3875	27.0654	28.1962	31.5497		1025.87	621.443	1299.15	1192.03
36.96	31.7952	27.0092	26.7081	28.5042		20.6869	16.5677	17.782	18.3455		44.9311	34.616	27.1401	35.5624		39.3453	27.1401	27.9466	31.4773		1027.73	619.546	1304.83	1189.07
37	32.06	26.9488	26.7513	28.5867		20.5928	16.5632	17.9946	18.3835		44.8577	34.9574	27.1553	35.6568		39.0842	27.1553	27.8578	31.3658		1031	621.036	1308.56	1184.5
37.04	31.9234	26.9527	26.5113	28.4625		20.5026	16.592	18.0478	18.3808		44.7941	35.1159	27.2162	35.7087		39.3426	27.2162	27.8993	31.486		1026.08	620.929	1310.61	1189.43
37.08	32.0238	26.695	26.114	28.2776		20.4004	16.4517	18.0799	18.3107		45.1323	34.9678	27.1856	35.7619		38.9614	27.1856	27.9718	31.3729		1018.77	618.178	1312.71	1184.79
37.12	31.9247	26.6432	26.4985	28.3555		20.4694	16.4463	18.1142	18.3433		44.7776	34.6428	27.1128	35.5111		39.1789	27.1128	27.6914	31.3277		1021.85	619.458	1302.8	1182.94
37.16	31.7614	26.8114	26.3924	28.3217		20.5165	16.3527	17.9114	18.2602		44.933	35.0911	26.8812	35.6351		38.929	26.8812	27.6007	31.137		1020.51	616.199	1307.7	1175.13
37.2	31.7005	26.7598	26.4505	28.3036		20.5383	16.2403	17.8936	18.2241		44.6654	35.2296	27.4118	35.7689		39.1422	27.4118	27.7204	31.4248		1019.8	614.781	1312.99	1186.92
37.24	31.8936	26.718	26.2547	28.2888		20.413	16.4083	17.7743	18.1985		44.7081	34.8353	27.3871	35.6435		39.0537	27.3871	27.6026	31.3478		1019.21	613.78	1308.04	1183.76
37.28	31.7431	26.4936	26.2749	28.1705		20.2522	16.599	17.8946	18.2486		44.3916	35.1243	27.0825	35.5328		39.1425	27.0825	27.903	31.376		1014.53	615.744	1303.66	1184.92
37.32	31.7609	26.5151	26.1604	28.1455		20.3428	16.5315	17.8127	18.229		44.6184	34.6726	26.9456	35.4122		39.0069	26.9456	27.6499	31.2008		1013.54	614.975	1298.9	1177.74
37.36	31.5627	26.2779	26.1576	27.9994		20.3635	16.3283	17.679	18.1236		45.1085	34.6191	26.9687	35.5654		39.0545	26.9687	27.8036	31.2756		1007.76	610.841	1304.95	1180.81
37.4	31.5171	26.2917	26.1621	27.9903		20.2886	16.4174	17.7898	18.1653		45.2864	34.3833	26.9634	35.5444		39.0321	26.9634	27.7679	31.2545		1007.4	612.475	1304.12	1179.94
37.44	31.5167	26.2637	26.1356	27.972		20.4583	16.3239	17.8855	18.2226		44.9432	34.6045	26.8879	35.4785		39.1161	26.8879	27.6627	31.2222		1006.68	614.723	1301.52	1178.62
37.48	31.5612	26.2885	25.9995	27.9497		20.3611	16.4015	17.8339	18.1988		45.1507	34.3779	26.7459	35.4248		39.0377	26.7459	27.3198	31.0345		1005.8	613.792	1299.4	1170.93
37.52	31.4203	26.164	26.1454	27.9099		20.3568	16.2429	17.943	18.1809		44.7754	34.564	27.1213	35.4869		38.9646	27.1213	27.131	31.0723		1004.22	613.088	1301.85	1172.48
37.56	31.0017	25.95	25.8032	27.585		20.3396	16.091	17.7199	18.0502		44.8983	34.7742	27.2114	35.628		39.0255	27.2114	27.4455	31.2275		991.365	607.961	1307.42	1178.84
37.6	31.1078	26.0868	25.9717	27.7221		20.2411	16.1938	17.5082	17.981		44.9287	34.2482	27.2757	35.4842		39.0555	27.2757	27.2182	31.1831		996.79	605.249	1301.74	1177.02
37.64	30.9634	26.2963	26.0245	27.7614		20.4019	16.0279	17.7545	18.0614		44.6251	34.3444	26.9426	35.304		38.8968	26.9426	27.0933	30.9776		998.345	608.403	1294.63	1168.6
37.68	31.2135	26.1107	25.8126	27.7123		20.3049	16.2419	17.5936	18.0468		44.5991	34.4595	27.083	35.3805		39.0627	27.083	27.1994	31.115		996.401	607.829	1297.65	1174.23
37.72	30.9616	26.1307	25.9215	27.6713		20.3206	16.1581	17.6567	18.0451		44.4327	34.5068	27.1298	35.3564		39.1906	27.1298	26.8461	31.0555		994.779	607.763	1296.7	1171.79
37.76	31.0737	26.1513	25.9173	27.7141		20.1397	15.9092	17.3665	17.8051		44.1697	34.3335	27.0931	35.1988		39.4176	27.0931	27.1688	31.2265		996.474	598.35	1290.47	1178.8
37.8	30.8735	26.0246	25.6745	27.5242		20.2339	16.2939	17.6273	18.0517		44.2765	34.7117	26.9939	35.3274		39.3554	26.9939	27.2334	31.1942		988.961	608.021	1295.55	1177.48
37.84	30.9948	26.0661	25.7069	27.5893		20.1722	16.0652	17.5129	17.9168		44.0206	34.6231	27.2845	35.3094		39.2094	27.2845	27.3854	31.2931		991.535	602.729	1294.84	1181.52
37.88	30.6497	26.0955	25.652	27.4657		20.1663	15.9625	17.6796	17.9361		44.6697	34.553	27.2717	35.4981		39.2225	27.2717	27.3262	31.2735		986.648	603.488	1302.29	1180.72
37.92	30.7729	25.8856	25.6354	27.4313		20.3605	15.8254	17.5359	17.9073		44.479	34.2786	27.1574	35.305		39.2323	27.1574	27.2865	31.2254		985.285	602.356	1294.66	1178.75
37.96	30.9396	25.9254	25.569	27.478		20.265	16.0005	17.5224	17.9293		44.6376	34.3416	27.3815	35.4536		39.3439	27.3815	27.2669	31.3308		987.133	603.22	1300.53	1183.07
38	30.4866	25.874	25.8828	27.4145		19.9789	16.199	17.7325	17.9701		44.7631	34.1477	27.1869	35.3659		38.9923	27.1869	27.4548	31.2113		984.619	604.822	1297.07	1178.18
38.04	30.5524	25.8448	25.8862	27.4278		20.1356	15.964	17.4203	17.84		44.968	34.2468	27.3586	35.5245		38.8998	27.3586	27.47	31.2428		985.147	599.716	1303.33	1179.46
38.08	30.3837	25.6847	25.7623	27.2769		20.3091	16.0166	17.6232	17.983		44.7244	34.3517	27.2188	35.4316		38.98	27.2188	27.3339	31.1776		979.177	605.325	1299.67	1176.79
38.12	30.5878	25.5506	25.8888	27.3424		20.0474	16.1045	17.5652	17.9057		44.6867	34.3183	27.3204	35.4418		38.7565	27.3204	27.1845	31.0871		981.768	602.294	1300.07	1173.09
38.16	30.3409	25.6686	25.5177	27.1757		20.1746	16.1082	17.6717	17.9848		44.6018	34.4595	27.0896	35.3836		38.9348	27.0896	27.2132	31.0792		975.174	605.398	1297.77	1172.76
38.2	30.3535	25.6376	25.5838	27.1916		20.0306	16.0753	17.3509	17.8189		44.3833	34.0098	27.1149	35.1693		38.8788	27.1149	27.1528	31.0488		975.803	598.891	1289.31	1171.52
38.24	30.2914	25.4115	25.577	27.0933		20.1166	16.1223	17.3023	17.8471		44.1499	34.2698	27.1755	35.1984		39.0842	27.1755	27.1478	31.1358		971.913	599.995	1290.45	1175.08
38.28	30.1878	25.5591	25.4831	27.0767		20.1426	16.0696	17.4042	17.8721		44.2909	34.0987	27.0846	35.1581		38.4309	27.0846	27.0651	30.8602		971.255	600.978	1288.86	1163.8
38.32	30.4305	25.432	25.401	27.0878		19.8963	16.1154	17.5013	17.8377		44.6574	34.2617	27.0346	35.3179		38.2602	27.0346	27.4742	30.923		971.696	599.626	1295.17	1166.37
38.36	30.1882	25.6271	25.4235	27.0796		20.1356	15.9857	17.6544	17.9252		44.483	34.4531	27.1651	35.3671		38.5765	27.1651	27.3801	31.0406		971.371	603.061	1297.12	1171.18
38.4	30.215	25.4737	25.102	26.9302		20.1602	15.7514	17.4836	17.7984		44.2583	34.2231	26.9171	35.1328		38.5375	26.9171	27.445	30.9665		965.461	598.086	1287.86	1168.15
38.44	30.3679	25.6165	24.9323	26.9722		20.0075	15.8479	17.4477	17.7677		43.8093	34.4339	27.0139	35.0857		38.5032	27.0139	27.1925	30.9032		967.123	596.882	1286	1165.56
38.48	30.0765	25.6189	25.2469	26.9808		20.1219	16.0709	17.3816	17.8581		43.6908	34.3413	26.9094	34.9805		38.4088	26.9094	27.3161	30.8781		967.46	600.429	1281.85	1164.53
38.52	30.1163	25.4896	25.161	26.9223		20.0491	15.8805	17.4013	17.777		43.999	34.0903	26.9748	35.0214		38.4242	26.9748	27.2921	30.897		965.147	597.245	1283.46	1165.3
38.56	30.0619	25.3402	25.2423	26.8815		20.1138	15.8155	17.2805	17.7366		43.8831	34.4348	26.9557	35.0912		38.2825	26.9557	27.2865	30.8416		963.532	595.662	1286.22	1163.03
38.6	29.9867	25.3809	25.0452	26.8043		20.0652	15.7635	17.3227	17.7171		43.9442	34.327	27.0264	35.0992		38.6156	27.0264	27.152	30.9313		960.477	594.899	1286.53	1166.71
38.64	29.9965	25.2716	25.2105	26.8262		19.7944	15.8509	17.0546	17.5666		44.2559	34.0472	26.8634	35.0555		38.6066	26.8634	27.1034	30.8578		961.345	588.996	1284.81	1163.7
38.68	30.0678	25.2158	25.1346	26.8061		19.9114	15.5224	17.1382	17.524		44.554	34.4401	27.1816	35.3919		38.6331	27.1816	27.0696	30.9614		960.549	587.324	1298.1	1167.94
38.72	30.2465	24.9795	24.9793	26.7351		19.8804	15.7563	17.4561	17.6976		44.6964	34.4573	27.0078	35.3872		38.6175	27.0078	26.9899	30.8717		957.741	594.132	1297.91	1164.27
38.76	30.1254	25.0997	24.8486	26.6912		19.5374	15.8096	17.1865	17.5112		44.5097	34.307	27.1564	35.3244		38.4394	27.1564	27.0043	30.8667		956.005	586.82	1295.43	1164.06
38.8	29.1512	25.1719	24.9006	26.4079		19.6006	15.5332	17.3873	17.507		44.0834	34.4424	26.9323	35.1527		38.5858	26.9323	27.0614	30.8598		944.796	586.658	1288.65	1163.78
38.84	29.981	25.1803	24.8076	26.6563		19.6616	15.4895	17.2026	17.4512		43.772	34.5167	27.1319	35.1402		38.6222	27.1319	27.311	31.0217		954.623	584.469	1288.15	1170.41
38.88	29.9367	24.9774	24.835	26.583		19.7968	15.4888	17.2806	17.5221		43.9397	34.4021	27.0354	35.1257		38.8139	27.0354	27.1209	30.9901		951.725	587.248	1287.58	1169.11
38.92	29.3898	24.9716	24.8428	26.4014		19.7072	15.7769	17.3054	17.5965		43.5374	34.3926	27.0774	35.0025		38.7629	27.0774	27.0141	30.9515		944.539	590.167	1282.71	1167.53
38.96	29.9777	24.9372	24.8066	26.5738		19.6399	15.5094	17.2867	17.4787		43.9974	34.2614	27.2217	35.1602		39.0234	27.2217	26.7985	31.0145		951.361	585.545	1288.94	1170.12
39	29.1837	25.0863	24.7229	26.331		19.6168	15.6007	17.2588	17.4921		44.0305	34.0613	27.104	35.0653		39.1866	27.104	26.7251	31.0052		941.752	586.072	1285.19	1169.74
39.04	30.0194	25.2116	24.8244	26.6851		19.4897	15.3115	17.1655	17.3222		44.2509	34.0616	27.4671	35.2599		39.2443	27.4671	26.5643	31.0919		955.764	579.41	1292.88	1173.28
39.08	29.5498	24.8894	24.6424	26.3605		19.52	15.3139	17.1821	17.3387		43.7832	34.1699	27.4224	35.1252		38.9032	27.4224	26.8942	31.0733		942.922	580.054	1287.56	1172.52
39.12	29.419	24.8978	24.6873	26.3347		19.6	15.5107	17.1173	17.4093		43.9429	33.828	27.6343	35.1351		38.9418	27.6343	27.156	31.244		941.9	582.826	1287.95	1179.51
39.16	30.1067	24.8989	24.7465	26.584		19.6863	15.3368	17.1045	17.3759		43.9739	33.5434	27.6181	35.0451		38.8251	27.6181	26.9351	31.1261		951.764	581.513	1284.4	1174.69
39.2	29.1605	24.7834	24.6122	26.1854		19.6089	15.4202	17.1765	17.4019		44.5043	33.898	27.6922	35.3648		38.7134	27.6922	26.9522	31.1193		935.991	582.533	1297.03	1174.41
39.24	29.5885	24.8245	24.5762	26.3297		19.7039	15.3689	16.9903	17.3544		44.2666	33.4671	27.5184	35.084		38.5725	27.5184	26.8243	30.9717		941.703	580.67	1285.94	1168.36
39.28	29.2242	24.6738	24.5145	26.1375		19.4402	15.4513	17.2866	17.3927		44.6592	33.5372	27.655	35.2838		38.6775	27.655	27.1917	31.1747		934.098	582.174	1293.83	1176.68
39.32	29.2796	24.6589	24.4571	26.1319		19.6259	15.2259	17.1709	17.3409		44.9469	33.891	27.5742	35.4707		38.6342	27.5742	27.1808	31.1297		933.875	580.142	1301.21	1174.83
39.36	29.2691	24.4412	24.3884	26.0329		19.5699	15.0254	17.1475	17.2476		45.0532	33.9116	27.6991	35.5546		38.358	27.6991	27.0542	31.0371		929.959	576.483	1304.53	1171.04
39.4	29.6873	24.5432	24.3316	26.1874		19.4747	15.1943	17.1547	17.2746		45.0364	33.8797	27.5912	35.5024		38.2249	27.5912	27.1558	30.9906		936.071	577.54	1302.46	1169.14
39.44	29.3171	24.5494	24.3852	26.0839		19.6331	15.3912	17.0476	17.3573		45.0545	34.0334	27.4985	35.5288		38.501	27.4985	27.1427	31.0474		931.977	580.785	1303.51	1171.46
39.48	29.32	24.3668	23.8828	25.8565		19.3346	15.1144	16.9395	17.1295		44.6624	33.9011	27.3414	35.3016		38.3761	27.3414	27.265	30.9942		922.982	571.85	1294.53	1169.28
39.52	29.3518	24.4691	24.4543	26.0917		19.3193	15.3827	16.9457	17.2159		44.6566	33.7928	27.3036	35.251		38.4428	27.3036	27.3062	31.0175		932.287	575.239	1292.53	1170.24
39.56	28.9378	24.2845	24.0165	25.7463		19.4919	15.3079	17.1502	17.3167		44.6397	33.8598	27.2512	35.2502		38.0571	27.2512	27.4075	30.9053		918.619	579.192	1292.5	1165.64
39.6	29.2488	24.2949	24.2187	25.9208		19.5061	15.356	17.2766	17.3796		44.4285	33.9752	27.4573	35.287		38.6196	27.4573	27.5165	31.1978		925.524	581.659	1293.95	1177.62
39.64	29.0332	24.3349	24.2215	25.8632		19.35	15.2013	17.1048	17.2187		44.4367	33.6791	27.419	35.1783		38.5433	27.419	27.1566	31.0396		923.245	575.349	1289.66	1171.14
39.68	28.6742	24.3892	24.0147	25.6927		19.121	15.17	17.1695	17.1535		44.1846	33.9037	27.2752	35.1212		38.8142	27.2752	27.395	31.1615		916.5	572.792	1287.4	1176.13
39.72	28.9398	24.3731	24.3228	25.8786		19.189	15.0825	17.0908	17.1208		43.894	33.8747	27.5173	35.0953		38.4582	27.5173	27.3142	31.0966		923.853	571.508	1286.38	1173.48
39.76	28.8103	24.2591	24.4018	25.8237		19.1522	15.0466	17.0601	17.0863		44.4584	33.8263	27.5601	35.2816		38.6103	27.5601	27.0242	31.0649		921.684	570.156	1293.74	1172.18
39.8	28.991	24.0181	24.2719	25.7603		19.3389	15.1312	16.982	17.1507		44.3726	33.6228	27.5572	35.1842		38.9787	27.5572	27.0758	31.2039		919.175	572.682	1289.89	1177.87
39.84	28.8523	24.0374	23.9651	25.6183		19.3908	15.214	17.088	17.2309		44.3772	33.6667	27.4602	35.168		38.8474	27.4602	26.6069	30.9715		913.555	575.829	1289.25	1168.35
39.88	28.8809	24.0462	24.1604	25.6958		19.1807	15.0145	16.8531	17.0161		44.1972	33.7981	27.3959	35.1304		38.8027	27.3959	26.4817	30.8934		916.624	567.403	1287.77	1165.16
39.92	28.6508	24.1328	24.2807	25.6881		19.055	14.8981	17.0327	16.9953		44.1136	33.4559	27.4413	35.0036		38.4154	27.4413	26.2943	30.717		916.318	566.586	1282.76	1157.93
39.96	28.7479	24.2842	24.2799	25.7707		19.2389	15.0421	16.6524	16.9778		43.7527	33.5811	27.4581	34.9306		38.4043	27.4581	26.0545	30.639		919.584	565.901	1279.88	1154.74
40	28.7937	23.898	23.9319	25.5412		19.1539	14.9775	16.862	16.9978		43.8438	33.5814	27.3188	34.9147		38.4572	27.3188	25.9894	30.5885		910.506	566.685	1279.25	1152.67
40.04	28.323	23.9054	24.1308	25.4531		18.972	14.8603	16.7911	16.8745		43.8649	33.7022	27.2398	34.9356		38.3471	27.2398	26.1252	30.5707		907.019	561.848	1280.07	1151.94
40.08	28.2909	23.8734	24.0736	25.4126		19.1491	14.9889	16.8665	17.0015		43.483	33.743	27.4578	34.8946		38.3708	27.4578	25.8304	30.553		905.419	566.83	1278.45	1151.22
40.12	28.451	23.9064	23.888	25.4151		19.1487	14.9094	16.9794	17.0125		43.8345	33.7258	27.4155	34.9919		38.4202	27.4155	26.1326	30.6561		905.518	567.262	1282.3	1155.44
40.16	28.4853	23.7983	23.6995	25.3277		18.8708	14.8877	16.9103	16.8896		43.7696	33.6568	27.4865	34.971		38.1845	27.4865	25.9514	30.5408		902.059	562.441	1281.47	1150.72
40.2	28.1795	23.606	23.9321	25.2392		18.7985	14.7038	16.9242	16.8088		44.6168	33.8454	27.5354	35.3325		38.0372	27.5354	26.4798	30.6841		898.558	559.273	1295.75	1156.59
40.24	28.3356	23.6843	23.8374	25.2858		18.812	14.9415	16.8335	16.8623		44.4774	33.2997	27.4985	35.0919		37.6573	27.4985	26.5308	30.5622		900.4	561.372	1286.25	1151.59
40.28	28.3819	23.9846	23.6657	25.3441		18.6494	14.7452	16.9778	16.7908		44.7279	33.3881	27.8908	35.3356		37.7873	27.8908	26.2953	30.6578		902.706	558.566	1295.87	1155.51
40.32	28.2495	23.9437	23.7071	25.3001		18.6494	14.7866	17.1443	16.8601		44.7944	33.5032	27.8206	35.3727		37.9705	27.8206	26.391	30.7274		900.967	561.284	1297.34	1158.36
40.36	28.2923	23.9036	23.6442	25.28		18.797	14.9273	17.0165	16.9136		44.7567	33.1409	27.9846	35.2941		37.803	27.9846	26.3424	30.71		900.173	563.382	1294.23	1157.64
40.4	28.3536	23.8273	23.8188	25.3332		18.7536	14.6619	16.9624	16.7926		44.3267	33.4117	27.9538	35.2307		37.9178	27.9538	26.2049	30.6922		902.278	558.638	1291.73	1156.91
40.44	28.4179	24.0242	23.7545	25.3989		18.4692	14.8334	16.9326	16.7451		44.1892	33.3796	28.4971	35.3553		38.2145	28.4971	26.3376	31.0164		904.875	556.772	1296.65	1170.19
40.48	28.4126	23.8039	23.7815	25.3327		18.517	14.691	16.7208	16.6429		43.8558	33.097	28.4184	35.1237		38.4513	28.4184	26.0872	30.9856		902.255	552.766	1287.5	1168.93
40.52	28.022	23.9967	23.4725	25.1637		18.5669	14.8259	17.0126	16.8018		43.9538	33.3121	28.6433	35.3031		38.7416	28.6433	26.382	31.2556		895.572	558.997	1294.59	1179.99
40.56	28.2471	23.9819	23.5488	25.2593		18.2988	14.6342	16.7741	16.569		43.8686	33.278	28.4541	35.2002		38.3934	28.4541	26.2392	31.0289		899.351	549.868	1290.53	1170.7
40.6	28.2373	23.9459	23.5125	25.2319		18.4551	14.5612	16.5973	16.5379		43.39	33.0405	28.772	35.0675		38.7395	28.772	26.3716	31.2944		898.269	548.646	1285.28	1181.58
40.64	28.198	23.8245	23.4399	25.1541		18.2827	14.6887	16.9533	16.6416		43.6518	33.267	28.6298	35.1829		38.811	28.6298	26.1717	31.2042		895.192	552.713	1289.84	1177.88
40.68	28.0011	23.7452	23.376	25.0408		18.17	14.4566	16.7796	16.4687		43.4883	33.1001	28.6274	35.0719		38.5077	28.6274	26.1268	31.0873		890.707	545.934	1285.46	1173.1
40.72	28.0148	23.6573	23.2241	24.9654		18.2877	14.5402	16.6556	16.4945		43.4709	33.0481	28.5872	35.0354		38.2413	28.5872	26.3293	31.0526		887.725	546.945	1284.01	1171.68
40.76	28.0011	23.4674	23.2886	24.919		18.0275	14.6254	16.6786	16.4438		43.409	32.9622	28.4052	34.9255		38.3094	28.4052	26.3304	31.015		885.891	544.957	1279.67	1170.14
40.8	28.0676	23.352	23.3398	24.9198		18.0837	14.4993	16.8642	16.4824		43.0994	33.0072	28.3948	34.8338		38.5008	28.3948	26.243	31.0462		885.921	546.47	1276.05	1171.41
40.84	27.8846	23.488	23.293	24.8885		17.9218	14.4926	16.7608	16.3917		42.4458	33.0846	28.3097	34.6134		38.5348	28.3097	26.5245	31.123		884.684	542.914	1267.34	1174.56
40.88	28.0746	23.3918	23.1741	24.8802		18.1929	14.5015	16.7541	16.4828		42.3742	32.9282	28.4421	34.5815		38.4149	28.4421	26.2214	31.0261		884.353	546.487	1266.08	1170.59
40.92	27.9734	23.1851	23.289	24.8158		17.8371	14.3783	16.7693	16.3282		42.1328	32.714	28.1646	34.3371		38.6169	28.1646	26.2358	31.0058		881.808	540.423	1256.43	1169.76
40.96	27.703	23.1348	23.4537	24.7638		18.0155	14.3306	16.3598	16.2353		42.2044	32.7655	28.4921	34.4873		38.1879	28.4921	26.4272	31.0357		879.75	536.778	1262.36	1170.98
41	27.7584	23.2906	23.568	24.8723		17.7992	14.4153	16.5821	16.2655		42.0244	32.8299	28.2898	34.3814		38.2467	28.2898	26.2616	30.9327		884.043	537.964	1258.18	1166.76
41.04	27.8334	23.274	23.4359	24.8478		17.8292	14.4543	16.5345	16.2727		42.3013	33.0025	28.4705	34.5914		37.9981	28.4705	26.3698	30.9461		883.071	538.244	1266.48	1167.31
41.08	27.8201	23.1013	23.0602	24.6605		17.6935	14.4954	16.6566	16.2818		42.3363	32.9532	28.0904	34.46		37.9753	28.0904	26.1855	30.7504		875.663	538.603	1261.28	1159.3
41.12	27.8657	23.1362	23.3628	24.7882		17.8541	14.598	16.5149	16.3223		42.8796	32.873	28.2462	34.6663		38.0024	28.2462	26.2087	30.8191		880.716	540.192	1269.43	1162.11
41.16	27.7885	23.0401	23.2027	24.6771		17.8504	14.6282	16.4833	16.3206		42.8053	32.5963	28.083	34.4949		38.1095	28.083	26.2145	30.8023		876.319	540.125	1262.66	1161.43
41.2	27.6726	22.9739	23.135	24.5938		17.6826	14.4567	16.316	16.1518		42.8174	32.6751	28.2087	34.5671		38.3081	28.2087	26.3974	30.9714		873.024	533.502	1265.51	1168.35
41.24	27.7834	22.8819	23.0472	24.5708		17.7883	14.355	16.5938	16.2457		42.5057	32.9116	28.4636	34.627		37.917	28.4636	26.0428	30.8078		872.114	537.186	1267.88	1161.65
41.28	27.6587	22.9778	22.8928	24.5098		17.7331	14.4044	16.6556	16.2644		42.5623	32.7874	28.6	34.6499		37.9989	28.6	25.8365	30.8118		869.698	537.918	1268.79	1161.81
41.32	27.5729	22.6967	23.1891	24.4862		17.6353	14.4271	16.5866	16.2163		42.1697	32.5634	28.6447	34.4593		37.5433	28.6447	26.0253	30.7378		868.767	536.034	1261.26	1158.78
41.36	27.6425	22.955	22.8006	24.466		17.3479	14.1844	16.4423	15.9915		42.3863	32.5071	28.8161	34.5698		37.5287	28.8161	26.151	30.8319		867.968	527.217	1265.62	1162.64
41.4	27.6331	23.0311	23.0317	24.5653		17.5793	14.1268	16.4641	16.0567		42.2193	32.629	28.6853	34.5112		37.0529	28.6853	26.0417	30.5933		871.895	529.775	1263.31	1152.87
41.44	27.5038	23.0172	22.9038	24.4749		17.6534	14.3689	16.3922	16.1382		42.4218	32.6127	28.7621	34.5989		37.3734	28.7621	25.9713	30.7023		868.32	532.969	1266.77	1157.33
41.48	27.4789	23.0013	22.9094	24.4632		17.4237	14.4333	16.4861	16.1144		42.6862	32.7137	28.7069	34.7023		37.2865	28.7069	26.0768	30.6901		867.856	532.035	1270.85	1156.83
41.52	27.3596	22.7095	22.8696	24.3129		17.2504	14.0874	16.6369	15.9916		42.5476	32.4643	28.8209	34.6109		37.3415	28.8209	26.0898	30.7507		861.91	527.219	1267.25	1159.31
41.56	27.6301	22.7298	22.7615	24.3738		17.1864	14.275	16.3885	15.95		42.5834	32.3456	29.1311	34.6867		37.3843	29.1311	25.904	30.8065		864.319	525.587	1270.24	1161.6
41.6	27.706	22.5521	22.8146	24.3576		17.5322	14.422	16.4476	16.1339		42.6245	32.4607	29.2204	34.7685		37.7129	29.2204	25.7026	30.8786		863.677	532.803	1273.47	1164.55
41.64	27.5178	22.6918	22.8816	24.3637		17.4599	14.3945	16.6645	16.173		42.6924	32.4877	29.033	34.7377		37.702	29.033	25.617	30.784		863.921	534.333	1272.25	1160.68
41.68	27.6059	22.6369	22.7399	24.3276		17.6235	14.3573	16.4653	16.1487		42.7084	32.5265	29.1463	34.7937		37.7278	29.1463	25.613	30.829		862.49	533.382	1274.47	1162.52
41.72	27.2909	22.6253	22.7095	24.2086		17.1646	14.1852	16.4728	15.9409		42.8131	32.372	28.9208	34.702		37.6244	28.9208	25.7065	30.7506		857.782	525.23	1270.84	1159.31
41.76	27.2759	22.7929	22.6102	24.2263		17.2986	14.3372	16.3233	15.9864		42.6889	32.1919	28.965	34.6153		37.2514	28.965	25.6063	30.6076		858.485	527.015	1267.42	1153.45
41.8	27.4364	22.7812	22.7619	24.3265		17.0413	14.3612	16.2532	15.8852		42.706	32.1854	28.8711	34.5875		36.8883	28.8711	25.3716	30.377		862.448	523.048	1266.32	1144.01
41.84	27.2495	22.5231	22.4747	24.0824		17.1931	14.0435	16.4476	15.8947		42.1964	32.097	28.9004	34.3979		37.0468	28.9004	25.3477	30.4316		852.791	523.421	1258.83	1146.25
41.88	27.173	22.63	22.4399	24.081		17.0007	14.3029	16.3469	15.8835		42.402	32.0998	28.9666	34.4895		37.0973	28.9666	25.5213	30.5284		852.733	522.98	1262.45	1150.21
41.92	26.9538	22.6295	22.4187	24.0007		16.9866	14.0183	16.3784	15.7944		42.5075	31.9552	28.8586	34.4404		37.1472	28.8586	25.4817	30.4958		849.556	519.487	1260.51	1148.87
41.96	27.2441	22.565	22.4205	24.0765		17.0282	14.0447	16.3837	15.8189		42.7757	31.9769	28.7582	34.5036		37.2272	28.7582	25.3554	30.4469		852.558	520.445	1263.01	1146.87
42	27.0558	22.3507	22.3642	23.9236		17.0981	14.1449	16.4463	15.8964		42.5999	32.2065	28.717	34.5078		36.7089	28.717	25.3115	30.2458		846.506	523.487	1263.17	1138.63
42.04	27.2794	22.5531	22.2954	24.0426		16.7028	14.1439	16.3593	15.7353		42.3791	32.1038	28.6906	34.3912		34.8057	28.6906	24.9896	29.4953		851.217	517.169	1258.57	1107.9
42.08	26.9199	22.4519	22.4327	23.9348		16.7885	14.1162	16.5024	15.8024		42.1125	31.7427	28.583	34.1461		31.5111	28.583	25.3155	28.4699		846.952	519.798	1248.88	1065.91
42.12	27.0061	22.6026	22.4677	24.0255		16.7261	14.1356	16.5705	15.8107		42.1125	31.9788	28.6489	34.2467		28.0627	28.6489	25.4168	27.3761		850.538	520.126	1252.86	1021.12
42.16	26.9426	22.2221	22.3554	23.84		16.6558	14.1672	16.4025	15.7418		42.6515	31.9203	28.6266	34.3995		25.5784	28.6266	25.4266	26.5439		843.201	517.424	1258.89	987.032
42.2	26.7553	22.1942	22.3298	23.7598		16.6525	14.103	16.5843	15.7799		42.9472	32.0171	28.533	34.4991		23.2517	28.533	25.3445	25.7097		840.026	518.918	1262.83	952.872
42.24	26.5385	22.14	22.4199	23.6995		16.4463	14.0791	16.3762	15.6339		42.7597	31.8159	28.9522	34.5093		21.3009	28.9522	25.1712	25.1414		837.64	513.189	1263.23	929.599
42.28	26.8443	21.9454	22.1326	23.6408		16.5331	14.1829	16.4052	15.7071		42.1499	32.0117	28.8927	34.3514		19.832	28.8927	25.4213	24.7153		835.317	516.06	1257	912.149
42.32	26.7625	21.8944	22.2926	23.6498		16.5146	13.7029	16.432	15.5498		41.7768	31.7776	28.8177	34.124		17.9686	28.8177	25.324	24.0368		835.676	509.893	1248.01	884.361
42.36	26.85	21.9504	22.2151	23.6718		16.719	13.8872	16.1876	15.5979		42.2679	31.8434	28.314	34.1418		16.5973	28.314	25.3421	23.4178		836.547	511.78	1248.71	859.012
42.4	26.4212	21.8396	22.0958	23.4522		16.5655	13.9987	16.3664	15.6435		42.3171	31.7219	28.6173	34.2188		15.4545	28.6173	25.7884	23.2867		827.857	513.568	1251.75	853.645
42.44	26.4508	21.9573	22.1256	23.5112		16.6791	14.0132	16.2312	15.6412		42.546	31.7863	28.5078	34.28		14.0795	28.5078	25.5356	22.7076		830.193	513.475	1254.18	829.93
42.48	26.5036	21.6361	21.9463	23.362		16.4313	13.9394	16.2685	15.5464		42.487	31.8924	28.5043	34.2946		13.2504	28.5043	25.4091	22.3879		824.288	509.758	1254.75	816.837
42.52	26.4561	21.7952	22.0486	23.4333		16.445	13.965	16.1147	15.5082		41.8959	31.6411	28.6901	34.0757		12.0284	28.6901	25.4155	22.0447		827.109	508.261	1246.1	802.78
42.56	26.3917	21.6906	21.8828	23.3217		16.6287	13.9306	16.0885	15.5493		41.5858	31.4992	28.4161	33.8337		11.1528	28.4161	25.554	21.7076		822.694	509.871	1236.54	788.977
42.6	26.4327	21.7512	22.0628	23.4156		16.3034	13.7592	16.2272	15.4299		41.5342	31.5417	28.6117	33.8959		10.2724	28.6117	25.7456	21.5432		826.408	505.19	1239	782.245
42.64	26.1372	21.7568	21.9028	23.2656		16.5322	13.4872	15.8316	15.2837		41.4632	31.2338	28.7231	33.8067		9.4239	28.7231	25.714	21.287		820.474	499.454	1235.48	771.751
42.68	26.4203	21.0697	20.3214	22.6038		16.3849	13.6509	15.0113	15.0157		40.909	31.4508	28.6463	33.6687		8.6621	28.6463	25.7717	21.0267		794.291	488.943	1230.03	761.091
42.72	26.2696	19.2535	18.3688	21.2973		16.33	13.519	14.0525	14.6338		38.859	31.4505	28.9336	33.081		7.9428	28.9336	25.7424	20.8729		742.601	473.966	1206.81	754.794
42.76	26.4092	17.0039	16.5606	19.9912		16.3245	13.3581	12.3551	14.0126		34.8962	31.4075	28.7539	31.6859		7.6137	28.7539	25.4923	20.62		690.928	449.599	1151.7	744.435
42.8	26.0947	15.1755	14.5982	18.6228		15.4825	12.365	11.0489	12.9655		31.3801	31.4503	28.4947	30.4417		7.1696	28.4947	25.5279	20.3974		636.788	408.529	1102.55	735.32
42.84	26.3219	13.1831	13.2825	17.5958		14.6492	11.0672	9.9323	11.8829		28.6432	31.2839	28.3685	29.4319		6.4832	28.3685	25.4806	20.1108		596.157	366.069	1062.66	723.582
42.88	26.0909	11.5478	11.8826	16.5071		13.1618	9.8825	8.9066	10.6503		26.6007	31.2493	27.4793	28.4431		6.2807	27.4793	25.1199	19.6266		553.083	317.724	1023.6	703.756
42.92	25.9828	10.2112	10.7719	15.6553		11.5758	8.9637	8.3732	9.63757		24.4704	31.2755	25.7922	27.1794		5.7669	25.7922	25.5056	19.0216		519.382	278.003	973.675	678.977
42.96	26.1228	9.1367	10.0968	15.1188		10.6948	8.2209	7.3539	8.75653		22.7634	31.3005	23.1872	25.7504		5.5085	23.1872	25.3315	18.0091		498.155	243.447	917.225	637.512
43	25.986	7.933	8.9078	14.2756		9.9319	7.4416	6.8399	8.07113		20.9068	31.3	21.2829	24.4966		4.8554	21.2829	25.5128	17.217		464.796	216.565	867.696	605.077
43.04	26.1472	7.2028	8.2537	13.8679		9.0423	6.7648	6.2119	7.33967		19.2888	31.1283	19.5702	23.3291		4.7132	19.5702	25.1834	16.4889		448.666	187.875	821.577	575.26
43.08	25.9668	6.3828	7.4971	13.2822		8.3544	6.1775	5.8067	6.77953		18.0882	30.2121	18.1133	22.1379		4.2974	18.1133	24.5827	15.6645		425.495	165.906	774.519	541.496
43.12	25.899	5.6757	6.9961	12.8569		7.7861	5.5956	5.1983	6.19333		16.5599	28.3726	17.0753	20.6693		4.2429	17.0753	27.5548	16.291		408.669	142.914	716.505	567.154
43.16	26.0091	5.1091	6.408	12.5087		6.9244	5.35	5.0006	5.75833		15.6595	25.8088	15.7026	19.057		3.9423	15.7026	31.6053	17.0834		394.892	125.852	652.813	599.604
43.2	25.9433	4.5239	5.9705	12.1459		6.476	5.0248	4.5882	5.363		14.164	23.3309	14.6096	17.3682		3.6387	14.6096	31.0431	16.4305		380.537	110.347	586.1	572.865
43.24	25.6766	4.0102	5.5724	11.7531		6.0079	4.5725	4.0461	4.8755		13.1488	21.5476	13.4291	16.0418		3.7116	13.4291	29.1831	15.4413		364.995	91.2261	533.706	532.355
43.28	26.0619	3.8579	5.1614	11.6937		5.6549	4.2551	4.1098	4.67327		12.3491	19.6957	12.5421	14.8623		3.4277	12.5421	26.9325	14.3008		362.648	83.2941	487.11	485.649
43.32	25.85	3.4835	4.7003	11.3446		5.1546	4.2251	3.5387	4.30613		11.5404	18.3433	11.654	13.8459		3.2094	11.654	24.841	13.2348		348.835	68.8945	446.959	441.995
43.36	25.7893	2.9796	4.4855	11.0848		5.0598	3.9219	3.4762	4.15263		10.7343	16.9746	10.6925	12.8005		3.2743	10.6925	22.9527	12.3065		338.556	62.8739	405.661	403.979
43.4	25.855	2.6036	3.9797	10.8128		4.6192	3.7436	3.1985	3.85377		9.976	15.9189	10.1707	12.0219		3.1409	10.1707	21.1111	11.4742		327.794	51.1518	374.904	369.896
43.44	25.9967	2.3679	3.858	10.7409		4.3459	3.3674	2.8977	3.537		9.2527	14.7891	9.5827	11.2082		2.8602	9.5827	19.4022	10.615		324.949	38.7276	342.76	334.71
43.48	25.913	2.2415	3.552	10.5688		3.9805	3.459	2.7719	3.4038		8.9255	13.6616	9.016	10.5344		2.731	9.016	18.0726	9.93987		318.143	33.5033	316.142	307.06
43.52	25.9027	2.0475	3.5277	10.4926		4.1188	3.2704	2.6117	3.33363		8.2522	12.967	8.3079	9.84237		2.6326	8.3079	16.4389	9.12647		315.128	30.7512	288.806	273.75
43.56	25.9346	1.718	3.3364	10.3297		3.8462	3.0424	2.6704	3.18633		7.7028	11.8266	7.5644	9.03127		2.5292	7.5644	15.1675	8.42037		308.68	24.9739	256.765	244.833
43.6	25.9791	1.6564	3.2015	10.279		3.661	2.918	2.466	3.015		7.1518	11.1013	7.1282	8.46043		2.5473	7.1282	14.1108	7.92877		306.676	18.2538	234.215	224.701
43.64	25.8861	1.5349	3.0313	10.1508		3.6141	2.9372	2.4133	2.9882		6.5674	10.2727	6.7329	7.85767		2.324	6.7329	13.2044	7.42043		301.602	17.2027	210.404	203.884
43.68	25.6973	1.2184	2.9125	9.94273		3.3045	2.9878	2.2083	2.83353		6.3697	9.6765	6.231	7.42573		2.4481	6.231	12.1975	6.95887		293.372	11.1364	193.341	184.982
43.72	25.8181	1.3947	2.6512	9.95467		3.1807	2.7837	2.3042	2.7562		5.9157	9.1817	6.0282	7.04187		2.3774	6.0282	11.2576	6.5544		293.844	8.10323	178.177	168.418
43.76	24.9795	1.1225	2.6971	9.5997		3.2016	2.6906	2.2987	2.7303		5.4902	8.4868	5.6409	6.5393		2.2844	5.6409	10.3285	6.0846		279.8	7.08739	158.324	149.178
43.8	23.0201	1.1206	2.5446	8.8951		3.1798	2.683	2.0291	2.63063		5.3569	7.8465	5.5487	6.2507		2.0048	5.5487	9.5223	5.69193		251.924	3.17828	146.923	133.098
43.84	20.4266	1.095	2.3562	7.95927		2.9035	2.6073	1.9639	2.49157		4.8865	7.4669	4.9873	5.78023		1.8213	4.9873	8.9646	5.25773		214.898	-2.27617	128.338	115.316
43.88	17.9402	1.0959	2.4319	7.156		2.9247	2.6055	1.8433	2.45783		4.8449	7.3042	4.8929	5.68067		2.1948	4.8929	8.4261	5.17127		183.118	-3.59926	124.405	111.775
43.92	16.1978	0.9011	2.2966	6.46517		2.9876	2.5055	2.0063	2.4998		4.5938	6.598	4.5383	5.24337		1.8655	4.5383	7.693	4.69893		155.786	-1.95325	107.13	92.4321
43.96	14.6294	0.6483	2.1875	5.82173		2.6996	2.4311	1.6528	2.26117		4.1849	6.352	4.2167	4.91787		2.1409	4.2167	7.152	4.5032		130.33	-11.3129	94.272	84.4163
44	13.1559	0.5537	1.9687	5.2261		2.7109	2.5175	1.5788	2.26907		4.2121	5.8094	4.1003	4.70727		1.816	4.1003	6.6816	4.1993		106.764	-11.003	85.9526	71.9709
44.04	11.9941	0.6918	2.0408	4.9089		2.4847	2.6393	1.2068	2.11027		4.1421	5.43	3.7669	4.44633		2.0069	3.7669	6.4644	4.0794		94.2145	-17.2315	75.6449	67.0608
44.08	11.0582	0.7472	1.9967	4.6007		2.4309	2.4404	1.1556	2.00897		3.906	5.3765	3.7037	4.32873		1.8913	3.7037	5.9989	3.86463		82.021	-21.2046	70.9993	58.2656
44.12	9.918	0.5831	2.0444	4.18183		2.527	2.3449	0.9092	1.92703		3.5999	5.0844	3.4937	4.05933		1.9192	3.4937	5.7065	3.70647		65.449	-24.4182	60.3571	51.7883
44.16	9.1428	0.6415	1.9573	3.91387		2.4832	2.2911	0.9752	1.9165		3.3743	4.6833	3.5147	3.85743		1.6499	3.5147	5.298	3.48753		54.8473	-24.8313	52.3814	42.8225
44.2	8.2473	0.4974	1.7417	3.49547		2.5061	2.3563	0.8484	1.9036		3.2145	4.5181	3.4155	3.71603		1.799	3.4155	5.0489	3.42113		38.2938	-25.3373	46.7956	40.1032
44.24	7.7193	0.468	1.6865	3.29127		2.4773	2.1821	0.7794	1.81293		3.4197	4.1457	3.3355	3.63363		1.7368	3.3355	4.6547	3.24233		30.2149	-28.8934	43.5406	32.781
44.28	6.6031	0.5398	1.8952	3.0127		2.3182	2.3814	0.7757	1.8251		2.8777	4.0033	3.3844	3.4218		1.8889	3.3844	4.5027	3.25867		19.1937	-28.4162	35.1724	33.4499
44.32	6.3893	0.4756	1.8352	2.90003		2.2513	2.2	0.9267	1.79267		2.8644	3.795	2.7497	3.13637		1.6254	2.7497	4.3046	2.89323		14.7362	-29.6883	23.8969	18.4845
44.36	5.9893	0.3947	1.9327	2.77223		2.3431	2.1733	0.6055	1.7073		2.847	3.7314	2.9158	3.16473		1.6791	2.9158	3.9939	2.86293		9.67996	-33.0366	25.0175	17.2437
44.4	5.5758	0.1927	1.7623	2.51027		2.2781	2.2262	0.6411	1.71513		2.7033	3.3861	2.6481	2.9125		1.7214	2.6481	3.7674	2.7123		-0.684427	-32.7293	15.0534	11.0749
44.44	5.1982	0.3465	1.7707	2.43847		2.4701	2.1454	0.6341	1.74987		2.5623	3.3852	2.5059	2.8178		1.5813	2.5059	3.5532	2.5468		-3.5251	-31.367	11.3124	4.29729
44.48	4.815	0.2951	1.4789	2.19633		2.3731	2.1275	0.6839	1.72817		2.6152	3.1376	2.4897	2.7475		1.5672	2.4897	3.4062	2.4877		-13.1048	-32.2181	8.53536	1.87701
44.52	4.6284	0.0955	1.6837	2.13587		2.2025	2.1187	0.4691	1.59677		2.3617	3.0064	2.5125	2.62687		1.6355	2.5125	3.3203	2.48943		-15.4971	-37.3719	3.76995	1.94799
44.56	4.2637	0.3599	1.6917	2.1051		2.1936	2.2712	0.6904	1.7184		2.7249	3.0241	2.3302	2.69307		1.3269	2.3302	3.3232	2.32677		-16.7143	-32.6012	6.38507	-4.71358
44.6	4.2534	0.1097	1.7237	2.02893		2.1851	2.0743	0.6884	1.64927		2.7436	2.9146	2.3158	2.658		1.4766	2.3158	2.9798	2.2574		-19.7278	-35.3127	4.99982	-7.5543
44.64	3.8072	0.1068	1.61	1.84133		2.1378	2.3182	0.4354	1.63047		2.4068	2.8508	2.2159	2.49117		1.6797	2.2159	3.1459	2.34717		-27.1499	-36.0501	-1.59065	-3.87815
44.68	3.7431	0.1483	1.5794	1.8236		2.1031	2.1733	0.6937	1.6567		2.3069	2.6197	2.1439	2.35683		1.6398	2.1439	2.9418	2.24183		-27.8515	-35.0212	-6.89727	-8.1918
44.72	3.4772	0.2045	1.6995	1.79373		2.2125	2.1394	0.6849	1.67893		2.311	2.5673	2.1843	2.3542		1.4463	2.1843	2.8246	2.15173		-29.0332	-34.1491	-7.00129	-11.8816
44.76	3.4726	0.1786	1.6242	1.75847		2.0707	2.2575	0.6136	1.64727		2.1958	2.6703	2.1237	2.32993		1.5896	2.1237	2.6675	2.12693		-30.4285	-35.3912	-7.95991	-12.8972
44.8	3.2739	0.0792	1.4923	1.61513		2.2644	2.058	0.6034	1.64193		2.374	2.533	2.1234	2.34347		1.5072	2.1234	2.6047	2.07843		-36.0993	-35.6004	-7.42529	-14.8834
44.84	3.1688	0.1517	1.6262	1.6489		2.0371	2.0416	0.7852	1.6213		2.1699	2.3703	2.2093	2.24983		1.5678	2.2093	2.5027	2.09327		-34.7633	-36.4096	-11.1241	-14.2759
44.88	2.9224	-0.0414	1.4239	1.43497		2.0957	2.0427	0.7199	1.61943		2.0329	2.2611	2.1502	2.14807		1.3434	2.1502	2.4955	1.99637		-43.2273	-36.4828	-15.1442	-18.2442
44.92	2.8537	0.1246	1.4773	1.4852		1.9388	2.024	0.6821	1.5483		1.9191	2.1981	1.923	2.0134		1.6002	1.923	2.2799	1.93437		-41.2399	-39.2728	-20.464	-20.7833
44.96	2.7653	0.0087	1.4261	1.40003		2.2143	2.1319	0.5629	1.63637		1.9867	2.0188	1.8725	1.95933		1.459	1.8725	2.4258	1.9191		-44.6094	-35.8187	-22.5998	-21.4085
45	2.5895	0.0411	1.6166	1.41573		2.0576	2.0204	0.8576	1.6452		1.8037	2.1848	1.7693	1.91927		1.3825	1.7693	2.3107	1.82083		-43.9883	-35.4722	-24.1826	-25.4327
45.04	2.6626	0.075	1.5722	1.4366		2.1949	2.051	0.7222	1.65603		1.9031	1.998	1.6718	1.85763		1.3897	1.6718	2.1427	1.73473		-43.1627	-35.0473	-26.6173	-28.9587
45.08	2.5466	-0.0385	1.4255	1.3112		2.136	2.0808	0.9293	1.71537		1.7167	1.9816	1.7159	1.80473		1.3394	1.7159	2.1361	1.73047		-48.124	-32.7202	-28.707	-29.1334
45.12	2.5529	-0.1094	1.6038	1.3491		2.1171	2.0437	0.9582	1.70633		1.5644	1.7621	1.8709	1.73247		1.2007	1.8709	2.1175	1.7297		-46.6245	-33.0745	-31.5618	-29.1648
45.16	2.2879	0.0164	1.4983	1.26753		2.046	1.9959	0.7898	1.61057		1.6811	1.8595	1.5692	1.70327		1.5016	1.5692	2.185	1.75193		-49.8516	-36.8306	-32.7153	-28.2543
45.2	2.4288	-0.1433	1.3834	1.22297		2.0997	1.6988	1.0133	1.60393		1.8024	1.8966	1.839	1.846		1.5598	1.839	2.1704	1.8564		-51.6148	-37.0908	-27.0769	-23.9762
45.24	2.2709	0.0671	1.5814	1.30647		2.1319	2.0215	0.8603	1.67123		1.8093	1.685	1.3842	1.62617		1.3647	1.3842	2.0136	1.5875		-48.3113	-34.4512	-35.761	-34.9882
45.28	2.2528	-0.0944	1.5221	1.22683		1.9894	2.1537	0.9239	1.689		1.6729	1.602	0.9971	1.424		1.3742	0.9971	2.0186	1.4633		-51.4619	-33.7543	-43.7473	-40.0745
45.32	2.3511	-0.0443	1.4829	1.26323		2.0609	1.957	0.92	1.64597		1.7132	1.5358	0.8815	1.37683		1.2836	0.8815	1.9827	1.3826		-50.0217	-35.4422	-45.6105	-43.3794
45.36	2.2127	-0.1233	1.374	1.15447		2.0282	1.9456	0.7356	1.5698		1.6713	1.4258	1.1819	1.42633		1.2078	1.1819	1.9798	1.4565		-54.325	-38.4296	-43.6551	-40.353
45.4	2.0373	0.0242	1.4707	1.1774		1.9244	1.9976	0.8752	1.59907		1.8326	1.4874	1.0841	1.46803		1.5651	1.0841	1.912	1.5204		-53.4176	-37.2817	-42.0078	-37.7361
45.44	2.1433	-0.0829	1.4289	1.1631		2.1151	2.09	0.5783	1.59447		1.4902	1.7835	0.9418	1.40517		1.3447	0.9418	1.6914	1.32597		-53.9834	-37.4621	-44.4913	-45.6986
45.48	2.1485	0.0035	1.4859	1.21263		1.7649	2.0297	0.8745	1.55637		1.6929	1.2879	0.9105	1.2971		1.2004	0.9105	1.786	1.29897		-52.0237	-38.9564	-48.7602	-46.8043
45.52	2.294	-0.0118	1.4096	1.2306		1.8839	1.8347	0.7195	1.47937		1.6945	1.2808	0.9068	1.29403		1.5763	0.9068	1.6627	1.38193		-51.3128	-41.9765	-48.8814	-43.4067
45.56	2.1058	0.1278	1.571	1.2682		1.8987	1.8334	0.6037	1.44527		1.5684	1.1443	0.6072	1.10663		1.0938	0.6072	1.3674	1.0228		-49.8252	-43.314	-56.2843	-58.114
45.6	1.932	0.1223	1.3892	1.14783		2.0994	1.9372	0.6779	1.5715		1.7586	0.9839	0.6906	1.14437		1.0135	0.6906	1.2908	0.9983		-54.5874	-38.3629	-54.7937	-59.1173
45.64	2.0303	0.0663	1.332	1.14287		1.9329	2.0799	0.6966	1.5698		1.6665	0.9338	0.5931	1.06447		1.3075	0.5931	1.2111	1.03723		-54.7839	-38.4296	-57.95	-57.5229
45.68	1.9093	-0.047	1.5608	1.14103		2.1345	2.0248	0.408	1.52243		1.7025	0.7407	0.3871	0.943433		1.3256	0.3871	0.9128	0.875167		-54.8564	-40.2874	-62.7313	-64.1599
45.72	2.0443	0.1739	1.377	1.1984		1.9192	2.0072	0.4194	1.4486		1.5666	0.7379	0.1928	0.832433		1.194	0.1928	1.2012	0.862667		-52.5868	-43.1832	-67.1161	-64.6718
45.76	1.8334	0.0187	1.375	1.0757		2.135	1.9017	0.511	1.5159		1.6627	0.8015	0.1356	0.8666		1.1778	0.1356	1.0088	0.774067		-57.4413	-40.5436	-65.7664	-68.3002
45.8	2.0412	0.1078	1.4177	1.1889		2.0639	1.8533	0.4655	1.4609		1.5716	0.4781	0.0984	0.716033		1.0781	0.0984	1.0946	0.757033		-52.9627	-42.7008	-71.7143	-68.9978
45.84	1.7525	0.0134	1.347	1.03763		2.0524	1.9136	0.42	1.462		1.718	0.4249	-0.1554	0.6625		1.2477	-0.1554	1.0415	0.711267		-58.9473	-42.6577	-73.8291	-70.872
45.88	2.0417	0.1048	1.4327	1.19307		1.9632	2.0473	0.5964	1.53563		1.4175	0.2212	-0.0813	0.519133		1.1661	-0.0813	0.8971	0.660633		-52.7978	-39.7696	-79.4925	-72.9456
45.92	2.058	-0.1187	1.4947	1.14467		2.0317	2.0134	0.6329	1.55933		1.4354	0.1896	-0.3245	0.4335		1.2132	-0.3245	0.7233	0.537333		-54.7127	-38.8401	-82.8753	-77.995
45.96	1.9501	0.1132	1.2587	1.10733		1.8456	2.1997	0.7239	1.58973		1.6245	-0.1622	-0.0975	0.454933		1.236	-0.0975	0.6382	0.592233		-56.1897	-37.6477	-82.0286	-75.7467
46	1.8327	-0.1001	1.2111	0.981233		1.9992	2.1967	0.843	1.67963		1.3799	-0.2278	-0.1414	0.3369		1.1411	-0.1414	0.4165	0.472067		-61.1787	-34.1217	-86.6913	-80.6678
46.04	1.9197	0.0234	1.4215	1.12153		2.0713	2.0548	0.8202	1.64877		1.3051	-0.0789	-0.0342	0.397333		1.2536	-0.0342	0.6037	0.6077		-55.6279	-35.3323	-84.304	-75.1133
46.08	1.7426	-0.1031	1.3256	0.988367		2.1596	1.9309	0.7448	1.61177		1.5324	0.0053	-0.1645	0.457733		1.1475	-0.1645	0.7895	0.590833		-60.8965	-36.7835	-81.918	-75.804
46.12	1.7945	0.0445	1.3452	1.0614		2.0094	2.0448	0.7661	1.60677		1.6021	0.1575	0.016	0.591867		1.0736	0.016	0.5367	0.5421		-58.007	-36.9797	-76.6193	-77.7998
46.16	1.8482	0.0113	1.3698	1.07643		2.211	2.0189	1.0102	1.7467		1.5786	-0.2452	-0.2052	0.376067		1.1026	-0.2052	0.5553	0.484233		-57.4123	-31.4912	-85.1441	-80.1695
46.2	1.7398	0.0387	1.4495	1.076		1.9872	2.2874	1.0623	1.77897		1.409	-0.1425	-0.1057	0.386933		1.0728	-0.1057	0.5088	0.491967		-57.4294	-30.2257	-84.7148	-79.8528
46.24	1.6421	0.0705	1.5792	1.09727		1.9937	1.9532	0.8573	1.6014		1.4106	-0.2427	-0.1297	0.346067		1.3035	-0.1297	0.5901	0.587967		-56.588	-37.1901	-86.3292	-75.9214
46.28	1.696	0.1241	1.1989	1.00633		1.9475	1.9154	1.2133	1.69207		1.3852	-0.118	-0.396	0.2904		1.362	-0.396	0.5183	0.494767		-60.1857	-33.634	-88.5282	-79.7382
46.32	1.7631	-0.0854	1.2221	0.9666		1.9608	2.0088	1.2577	1.74243		1.3849	0.0264	-0.0241	0.4624		1.3434	-0.0241	0.5819	0.633733		-61.7577	-31.6586	-81.7337	-74.0472
46.36	1.7987	0.0465	1.3224	1.05587		1.9519	2.1257	1.0866	1.7214		1.3638	-0.3651	-0.127	0.290567		1.0236	-0.127	0.5037	0.466767		-58.226	-32.4835	-88.5217	-80.8848
46.4	1.7967	0.1416	1.3952	1.11117		1.8837	1.94	1.15	1.6579		1.5655	0.0278	-0.136	0.485767		1.1236	-0.136	0.5183	0.501967		-56.0381	-34.9741	-80.8106	-79.4433
46.44	1.7162	-0.0735	1.4245	1.0224		2.0277	2.0046	1.2395	1.75727		1.3248	-0.0296	-0.0943	0.4003		1.2347	-0.0943	0.4147	0.518367		-59.55	-31.0768	-84.1868	-78.7717
46.48	1.5097	-0.0286	1.2359	0.905667		2.0373	1.9979	1.0398	1.69167		1.5081	-0.0761	-0.1818	0.416733		1.1866	-0.1818	0.6374	0.5474		-64.1684	-33.6497	-83.5377	-77.5827
46.52	1.6822	0.0155	1.32	1.0059		1.8981	2.0544	1.1061	1.6862		1.3032	-0.2804	-0.0691	0.3179		1.1401	-0.0691	0.3801	0.4837		-60.2028	-33.8641	-87.4419	-80.1914
46.56	1.5756	-0.2183	1.2649	0.874067		2.0942	1.9478	1.1778	1.73993		1.3208	-0.0431	-0.2105	0.355733		1.0888	-0.2105	0.3472	0.4085		-65.4186	-31.7566	-85.9474	-83.271
46.6	1.5178	0.0359	1.3504	0.968033		2.0149	1.9633	1.0685	1.68223		1.2949	-0.2753	-0.3115	0.236033		1.2342	-0.3115	0.4742	0.465633		-61.701	-34.0197	-90.6759	-80.9312
46.64	1.7461	-0.045	1.2635	0.9882		1.8318	1.9265	1.2707	1.67633		1.3743	-0.0307	-0.2341	0.369833		1.3437	-0.2341	0.6568	0.5888		-60.9031	-34.2511	-85.3904	-75.8873
46.68	1.6249	-0.1793	1.3784	0.941333		2.1245	2.0085	1.2236	1.78553		1.276	-0.181	-0.1023	0.3309		1.252	-0.1023	0.4753	0.541667		-62.7573	-29.9681	-86.9284	-77.8175
46.72	1.6513	-0.2744	1.3388	0.905233		2.0319	2.0973	1.0002	1.7098		1.4971	-0.0921	-0.3144	0.363533		1.0417	-0.3144	0.4131	0.380133		-64.1856	-32.9385	-85.6392	-84.4327
46.76	1.5681	-0.046	1.373	0.965033		1.8504	1.9666	1.3399	1.71897		1.2009	-0.333	-0.2506	0.205767		1.0779	-0.2506	0.6018	0.476367		-61.8197	-32.579	-91.8715	-80.4917
46.8	1.5972	-0.0881	1.4301	0.979733		2.2363	1.8228	1.245	1.76803		1.1112	-0.261	-0.073	0.259067		1.1284	-0.073	0.5229	0.5261		-61.2381	-30.6545	-89.766	-78.455
46.84	1.3224	-0.1267	1.2635	0.819733		2.2069	1.949	1.3642	1.84003		1.3983	-0.1101	-0.2211	0.3557		0.9814	-0.2211	0.4934	0.4179		-67.5683	-27.8305	-85.9487	-82.886
46.88	1.3671	-0.1648	1.3124	0.838233		2.1284	1.9381	1.1817	1.7494		1.2551	-0.3181	-0.2134	0.2412		1.0994	-0.2134	0.6374	0.5078		-66.8363	-31.3853	-90.4718	-79.2044
46.92	1.3485	-0.0649	1.1703	0.817967		2.0267	2.089	1.1025	1.7394		1.1552	-0.1957	-0.3548	0.201567		1.1999	-0.3548	0.5484	0.4645		-67.6382	-31.7775	-92.0374	-80.9777
46.96	1.3993	-0.0732	1.2503	0.8588		1.8713	1.9136	1.1622	1.64903		1.6328	-0.129	-0.3357	0.389367		0.8612	-0.3357	0.5008	0.3421		-66.0226	-35.3219	-84.6187	-85.9902
47	1.468	-0.1091	1.3816	0.9135		1.8345	2.0756	1.2163	1.7088		1.2316	-0.3206	-0.2905	0.206833		1.0965	-0.2905	0.4888	0.4316		-63.8585	-32.9777	-91.8294	-82.325
47.04	1.3874	-0.1158	1.3454	0.872333		2.0073	2.1654	1.1851	1.78593		1.2367	-0.3043	-0.0124	0.306667		1.1246	-0.0124	0.631	0.581067		-65.4872	-29.9524	-87.8856	-76.204
47.08	1.4685	-0.016	1.3328	0.928433		2.2021	2.2352	1.2008	1.87937		1.3438	-0.2266	-0.1996	0.305867		0.959	-0.1996	0.3554	0.3716		-63.2677	-26.2878	-87.9173	-84.7821
47.12	1.4229	-0.078	1.4	0.914967		1.8854	2.013	1.153	1.6838		1.288	-0.2385	-0.3216	0.242633		1.1363	-0.3216	0.4737	0.429467		-63.8005	-33.9583	-90.4152	-82.4124
47.16	1.5032	0.0926	1.2231	0.939633		1.909	2.1271	1.2803	1.77213		1.2514	-0.295	0.0184	0.324933		1.3711	0.0184	0.3001	0.5632		-62.8246	-30.4937	-87.1641	-76.9357
47.2	1.2864	-0.0728	1.4122	0.875267		1.924	2.0655	1.1023	1.69727		1.2666	-0.3057	0.0471	0.336		1.0133	0.0471	0.5409	0.533767		-65.3712	-33.4301	-86.7269	-78.141
47.24	1.2168	0.0504	1.3618	0.876333		1.8059	1.8895	1.1098	1.60173		1.1638	-0.2134	0.2725	0.407633		1.1039	0.2725	0.4421	0.606167		-65.329	-37.1771	-83.8971	-75.1761
47.28	1.2026	0.0391	1.1122	0.784633		1.9796	2.0135	1.2153	1.73613		1.245	-0.3069	0.226	0.388033		0.8455	0.226	0.3979	0.4898		-68.957	-31.9057	-84.6714	-79.9416
47.32	1.2142	-0.036	1.1292	0.769133		1.9022	2.0883	1.21	1.7335		1.246	0.0053	0.1114	0.454233		1.0473	0.1114	0.5473	0.568667		-69.5702	-32.0089	-82.0563	-76.7118
47.36	1.1675	0.0789	1.356	0.867467		1.9151	2.1138	1.2122	1.74703		1.1969	0.1156	0.256	0.522833		1.127	0.256	0.2472	0.5434		-65.6798	-31.4781	-79.3463	-77.7465
47.4	1.0517	-0.0176	1.3226	0.785567		1.9199	1.8805	1.2208	1.67373		1.1146	0.0765	-0.0816	0.369833		1.0688	-0.0816	0.5253	0.504167		-68.92	-34.3531	-85.3904	-79.3532
47.44	1.039	0.0077	1.2717	0.7728		2.0236	2.0419	1.1586	1.74137		1.3158	0.1817	0.0421	0.5132		1.076	0.0421	0.1459	0.421333		-69.4251	-31.7004	-79.7269	-82.7454
47.48	0.8423	0.0498	1.362	0.751367		2.0236	1.8856	1.1402	1.68313		1.1202	0.3419	0.4937	0.651933		1.0526	0.4937	0.3796	0.641967		-70.2731	-33.9844	-74.2465	-73.71
47.52	0.8397	0.0908	1.1104	0.6803		2.1116	2.0103	1.3893	1.83707		1.1336	0.0284	0.1598	0.4406		0.9763	0.1598	0.4027	0.512933		-73.0848	-27.9469	-82.5948	-78.9942
47.56	1.0567	-0.013	1.1148	0.7195		1.8399	2.0235	1.1717	1.67837		0.944	0.2043	0.2956	0.4813		0.9048	0.2956	0.3333	0.511233		-71.5339	-34.1714	-80.9871	-79.0638
47.6	0.9278	0.026	1.1472	0.700333		1.9255	1.8399	1.1073	1.62423		1.1592	0.3033	0.3283	0.596933		1.1698	0.3283	0.521	0.673033		-72.2922	-36.2946	-76.4192	-72.4377
47.64	1	0.0281	1.0001	0.676067		1.8769	2.0254	1.1002	1.6675		1.1576	0.2856	0.5317	0.6583		1.0585	0.5317	0.5186	0.702933		-73.2523	-34.5976	-73.995	-71.2133
47.68	0.6041	0.1513	1.1685	0.6413		1.7869	1.977	1.1672	1.6437		0.8502	0.5279	0.3842	0.587433		1.1193	0.3842	0.723	0.742167		-74.6278	-35.5311	-76.7944	-69.6066
47.72	0.8314	0.1592	1.2001	0.730233		2.0428	2.1597	1.2496	1.81737		1.0847	0.2257	0.5009	0.603767		0.954	0.5009	0.9312	0.795367		-71.1092	-28.7195	-76.1492	-67.4279
47.76	0.8726	-0.1996	1.0394	0.5708		1.8937	1.851	1.1902	1.64497		0.9536	0.3731	0.487	0.604567		0.9846	0.487	1.4059	0.959167		-77.417	-35.4814	-76.1176	-60.7199
47.8	0.9189	-0.1059	1.1008	0.637933		1.948	2.0145	1.2559	1.73947		0.9993	0.3954	0.3746	0.589767		0.8636	0.3746	1.4232	0.887133		-74.761	-31.7749	-76.7023	-63.6699
47.84	0.7378	-0.108	1.1961	0.608633		1.778	2.0196	1.0984	1.632		0.9341	0.4351	0.4094	0.592867		1.088	0.4094	1.3791	0.958833		-75.9202	-35.99	-76.5798	-60.7336
47.88	0.72	-0.002	1.1671	0.628367		2.0975	1.9919	1.1706	1.75333		1.1291	0.2943	0.2087	0.544033		0.8974	0.2087	1.3817	0.829267		-75.1395	-31.231	-78.5089	-66.0396
47.92	-18.6	-0.134	0.9973	-5.91223		1.909	2.0784	1.2312	1.73953		-34.2	0.1283	0.4836	-11.196		1.1608	0.4836	1.3865	1.0103		-333.91	-31.7723	-542.28	-58.6259
