# Supplementary material for: Activity-induced Ca2+ signaling in perisynaptic Schwann cells of the early postnatal mouse is mediated by P2Y1 receptors and regulates muscle fatigue
Source: eLife. 2018 Jan 31;7:e30839. doi: 10.7554/eLife.30839 (PMC5798932; doi:10.7554/eLife.30839)
Supplement: Figure 5—source data 6. [file elife-30839-fig5-data6.xlsx]

## Sheet: Sheet1
	Stim
		peak	17.081	23.58	102.8
		start	4.3	4.4	10.27
		ratio	3.97233	5.35909	10.0097
		dB	11.9809	14.5818	20.0085	15.5237
						4.09583
	ATP						0.00279873
		peak	5.6	7.32	8.3
		start	5.54	7.43	8.23
		ratio	1.01083	0.985195	1.00851
		dB	0.0935652	-0.129555	0.0735651	0.0125252
						0.12345
