# Supplementary material for: Activity-induced Ca2+ signaling in perisynaptic Schwann cells of the early postnatal mouse is mediated by P2Y1 receptors and regulates muscle fatigue
Source: eLife. 2018 Jan 31;7:e30839. doi: 10.7554/eLife.30839 (PMC5798932; doi:10.7554/eLife.30839)
Supplement: Figure 6—source data 1. — Averages of background-subtracted, normalized SD iu16 values were transformed into ∆f/f, in %, plotted and shown in Figure 6B. Below the plot, decibels were calculated for each of the samples and compared statistically. [file elife-30839-fig6-data1.xlsx]

## Sheet: Sheet1
	KO-stim	KO-stim	KO-stim			KO-musc	KO-musc	KO-musc			WT-stim	WT-stim	WT-stim	WT-stim			WT+MRS-stim	WT+MRS-stim	WT+MRS-stim	WT+MRS-stim			delta f/f	delta f/f	delta f/f	delta f/f
	110117-1	110117-2	110217			110117-1	110117-2	110217			0412-1	0412-2	0412-3	413			0412-1	0412-2	0412-3	413			KO Stim	KO Musc	WT Stim	WT+MRS-stim
0	2.573	2.5	2.5906	2.55453		2.5313	2.5221	2.5509	2.53477		2.5112	2.5112	2.5112	2.522	2.5139		2.5066	2.5428	2.5638	2.522	2.5338		1.30487e-05	-1.31505e-05	-0.137049	3.50532e-14
0.04	2.2524	2.5334	2.5884	2.45807		2.2994	2.3442	2.483	2.37553		3.5197	3.5197	3.5197	2.2344	3.19838		2.3785	2.6271	3.1841	2.2344	2.60603		-3.77628	-6.28198	27.0533	2.85046
0.08	2.2135	2.3667	2.6515	2.41057		2.2308	2.3323	2.8521	2.47173		3.3583	3.3583	3.3583	2.446	3.13023		2.1643	2.6757	3.0055	2.446	2.57287		-5.63572	-2.48676	24.346	1.54215
0.12	2.3674	2.3666	2.9007	2.5449		2.6381	2.4765	2.6818	2.5988		3.7997	3.7997	3.7997	2.3535	3.43815		2.2352	2.5044	3.1438	2.3535	2.55922		-0.377094	2.52619	36.5781	1.00343
0.16	1.9103	1.4667	1.9565	1.77783		2.8955	2.6087	2.7937	2.76597		2.7531	2.7531	2.7531	2.3326	2.64797		2.2757	3.1007	2.6648	2.3326	2.59345		-30.4048	9.12114	5.18899	2.35417
0.2	2.3588	2.35	2.7884	2.49907		2.7975	2.6327	2.7312	2.72047		2.8547	2.8547	2.8547	2.3689	2.73325		2.3587	2.5161	2.9728	2.3689	2.55412		-2.17129	7.3261	8.57648	0.802155
0.24	2.1214	2.3666	2.4181	2.30203		2.6333	2.4524	2.4942	2.52663		3.1351	3.1351	3.1351	2.1155	2.8802		2.4341	2.7316	2.5718	2.1155	2.46325		-9.88438	-0.320884	14.414	-2.78436
0.28	1.9627	1.9	2.2891	2.0506		1.9719	2.0534	2.2289	2.08473		2.9998	2.9998	2.9998	1.9825	2.74548		2.3335	2.6115	2.5642	1.9825	2.37293		-19.727	-17.7544	9.06211	-6.34916
0.32	2.4056	2.6	2.2935	2.43303		2.4308	2.5077	2.5681	2.5022		2.9289	2.9289	2.9289	2.0795	2.71655		2.3031	2.7267	2.9896	2.0795	2.52472		-4.75624	-1.28481	7.91308	-0.358158
0.36	1.981	2.1334	2.2863	2.13357		2.4038	2.7721	3.0708	2.7489		2.6319	2.6319	2.6319	2.1787	2.5186		2.3589	2.9816	2.8269	2.1787	2.58652		-16.4792	8.44784	0.0496554	2.08087
0.4	2.0365	2.2167	2.3537	2.2023		2.3983	2.0246	2.3159	2.24627		2.907	2.907	2.907	1.9713	2.67308		2.1116	2.668	2.3936	1.9713	2.28613		-13.7885	-11.3817	6.18607	-9.77484
0.44	2.4016	2.55	2.6565	2.53603		2.4994	2.4235	2.5758	2.49957		3.1043	3.1043	3.1043	2.77	3.02072		2.3154	2.5839	2.9325	2.77	2.65045		-0.72419	-1.3887	19.9962	4.60376
0.48	2.1119	1.95	2.4203	2.16073		1.9273	2.1663	2.348	2.1472		4.0731	4.2543	3.0331	2.9915	3.588		2.3818	2.5019	2.8138	2.0415	2.43475		-15.4157	-15.29	42.5308	-3.90915
0.52	2.3246	2.0833	2.463	2.2903		2.4872	2.1231	1.8888	2.16637		3.9026	3.0664	3.0997	3.0997	3.2921		2.3272	2.7568	2.5429	1.8074	2.35858		-10.3437	-14.5339	30.7764	-6.9155
0.56	2.019	1.9666	2.0963	2.0273		2.0627	2.0365	2.5609	2.22003		4.1341	4.0675	2.716	2.852	3.4424		2.2866	2.7389	2.6981	2.2675	2.49777		-20.6391	-12.4167	36.747	-1.42178
0.6	2.2254	2.2167	2.4928	2.31163		2.6921	2.7361	2.6039	2.67737		3.7809	3.4838	2.6263	2.911	3.2005		2.2623	2.2791	2.3046	2.1941	2.26002		-9.50857	5.62575	27.1377	-10.8049		KO-stim	peak	2.9087	2.9167	3.3145
0.64	1.6412	1.8333	2.0507	1.84173		2.4479	2.2481	2.6605	2.45217		3.5083	3.4532	2.5684	2.9369	3.1167		2.3297	2.4722	2.9829	2.684	2.6172		-27.9033	-3.2587	23.8088	3.2915			start	2.573	2.5	2.5906
0.68	2.1961	2.6167	2.5515	2.45477		2.5874	2.5919	2.8123	2.66387		3.7506	3.9492	2.4128	3.1422	3.3137		2.2753	2.8016	2.4384	2.2954	2.45268		-3.90546	5.09316	31.6345	-3.20171			ratio	1.13047	1.16668	1.27943
0.72	2.6524	2.6167	2.8406	2.70323		2.7185	2.474	2.694	2.62883		3.6654	3.3277	3.0641	2.9316	3.2472		2.2422	2.2754	2.6728	1.8277	2.25452		5.82104	3.71104	28.9928	-11.022			dB	1.06518	1.33904	2.14035		1.51486
0.76	2.3119	2.4167	2.5326	2.4204		3.0404	2.9573	3.2942	3.0973		3.9859	3.5583	2.8826	2.6134	3.26005		2.3109	3.2345	2.8385	2.2429	2.6567		-5.25078	22.1927	29.5032	4.85042								0.558733
0.8	1.9921	2.4834	2.2341	2.23653		2.4065	2.1015	2.5713	2.35977		3.9086	4.0782	2.8449	2.9456	3.44433		2.4275	2.383	2.8917	2.091	2.4483		-12.4484	-6.904	36.8234	-3.37438
0.84	2.2952	2.65	2.8159	2.58703		2.3628	2.0438	2.1855	2.19737		3.6613	3.2758	2.591	2.5409	3.01725		2.2856	2.9948	2.492	1.963	2.43385		1.27226	-13.3109	19.8582	-3.94467		KO-Musc	peak	16.5074	14.202	15.1782
0.88	2.2	2.3167	2.3558	2.29083		2.4412	2.3683	2.8009	2.5368		3.5556	3.5426	2.6487	2.4845	3.05785		2.0187	2.8664	2.594	1.9298	2.35223		-10.3228	0.0802046	21.471	-7.16611			start	2.5313	2.5221	2.5509
0.92	2.635	2.8334	3.171	2.8798		3.1592	2.9981	3.242	3.1331		3.8727	3.3423	2.5665	3.0958	3.21932		2.395	2.228	2.7207	2.132	2.36892		12.7329	23.605	27.8855	-6.50703			ratio	6.52131	5.63102	5.95014
0.96	2.1849	1.9833	2.5761	2.2481		2.4295	2.2481	2.2022	2.29327		3.9517	3.5343	2.7707	3.2041	3.3652		2.3999	2.1962	2.3613	2.5856	2.38575		-11.9957	-9.52752	33.6803	-5.843			dB	16.2867	15.0117	15.4905		15.5963
1	1.8714	2.05	2.2876	2.06967		2.6741	2.7817	3.1179	2.8579		3.4303	3.2303	2.7091	2.5589	2.98215		2.2051	2.7017	3.0933	1.538	2.38453		-18.9806	12.748	18.4639	-5.89135								0.644028
1.04	2.1889	2.1334	2.6167	2.313		2.0729	1.8538	2.0246	1.98377		3.2971	3.1609	2.5245	3.0446	3.00678		2.2767	2.5323	2.1447	2.4071	2.3402		-9.45507	-21.7377	19.4421	-7.6407							4.44398e-06
1.08	2.5802	2.85	2.6022	2.67747		2.5368	2.2793	2.7551	2.52373		3.6671	3.4729	2.382	2.814	3.084		2.2152	2.2253	2.5558	2.5909	2.3968		4.81237	-0.435293	22.5098	-5.4069							alpha = .0125
1.12	2.1683	2.6667	2.2109	2.34863		2.2543	2.3323	2.4989	2.36183		3.5208	3.257	2.6389	2.7516	3.04207		2.3921	2.3761	2.6751	2.3186	2.44047		-8.06017	-6.82247	20.8443	-3.6832
1.16	1.8881	2.1666	2.2594	2.1047		2.4233	2.3177	2.5468	2.42927		3.165	3.1157	2.5702	2.6506	2.87538		2.2703	2.7728	2.8833	1.849	2.44385		-17.6092	-4.16213	14.2223	-3.55		WT-stim	peak	5.46	4.4	4.99	4.03
1.2	1.9587	2.3	2.4094	2.2227		2.269	2.5942	2.1351	2.33277		3.3346	3.0157	2.446	2.3382	2.78363		2.44	2.3824	2.7148	1.9952	2.3831		-12.99	-7.96919	10.5776	-5.94759			start	2.5112	2.5112	2.5112	2.522
1.24	2.0436	1.9166	2.5029	2.15437		2.5018	2.6519	2.829	2.6609		3.4285	3.0517	3.0881	2.4905	3.0147		2.3691	3.1565	3.0481	2.0825	2.66405		-15.665	4.97612	19.7569	5.1405			ratio	2.17426	1.75215	1.9871	1.59794
1.28	2.4119	2.1	2.5442	2.35203		2.0374	1.8442	2.2275	2.03637		3.6015	3.0276	2.5548	2.6028	2.94667		2.2263	2.7228	3.2258	1.6122	2.44677		-7.92707	-19.6626	17.0546	-3.43456			dB	6.74623	4.87143	5.96438	4.0712	5.41331
1.32	2.2579	2.7	2.6739	2.54393		2.3822	2.176	2.3281	2.29543		3.7275	3.1463	2.6585	2.1595	2.92295		2.3167	2.6273	2.9616	1.6156	2.3803		-0.414936	-9.44204	16.1122	-6.05809								1.17972
1.36	2.1405	1.8167	2.3935	2.1169		2.4383	2.39	2.6184	2.48223		3.692	3.321	2.7271	2.7024	3.11063		2.1053	2.54	2.8615	2.2646	2.44285		-17.1316	-2.07252	23.5674	-3.58947							0.00171954
1.4	2.173	1.9167	2.5167	2.20213		2.1963	2.0125	2.2466	2.1518		3.6056	3.1795	2.4219	2.8772	3.02105		2.2394	2.6938	2.893	2.4513	2.56938		-13.7951	-15.1086	20.0091	1.40402							alpha = .0125
1.44	1.9317	1.7833	2.2478	1.9876		2.3693	2.1831	2.5812	2.37787		3.3181	3.3862	2.2438	2.8273	2.94385		2.1168	2.2862	2.6772	1.9375	2.25443		-22.1932	-6.18993	16.9424	-11.0259
1.48	2.6817	2.8833	3.1181	2.89437		3.2037	3.1158	3.2098	3.17643		3.4386	3.4487	2.7912	2.634	3.07813		2.3312	2.563	3.0911	2.2308	2.55403		13.3032	25.3146	22.2764	0.798208		WT+MRS	peak	3.2	3.2	3.3	3.2
1.52	2.1841	2.5166	2.3507	2.35047		1.7839	1.5894	2.0255	1.7996		3.4156	2.5489	2.0883	2.428	2.6202		2.2	2.5203	2.9435	2.3438	2.5019		-7.9884	-29.0033	4.08565	-1.25898		stim	start	2.5066	2.5428	2.5638	2.522
1.56	1.9643	2.0667	2.2558	2.0956		2.9878	2.8034	2.8395	2.8769		3.7122	3.4702	2.4126	2.3795	2.99363		2.3391	2.5892	2.8567	2.4933	2.56958		-17.9654	13.4976	18.9197	1.41191			ratio	1.27663	1.25846	1.28715	1.26883
1.6	2.0023	2.1833	2.4376	2.20773		2.1725	2.1904	2.4105	2.2578		3.3564	2.9289	2.5864	2.5575	2.8573		2.1656	2.8193	2.7676	1.9981	2.43765		-13.5759	-10.9267	13.5043	-3.7947			dB	0.106065	0.0998378	0.10963	0.103405	0.104734
1.64	2.1722	1.8	2.4022	2.1248		2.9647	3.0413	3.0056	3.00387		3.0322	2.4756	2.4756	2.4446	2.607		2.1927	2.3233	2.8288	2.0295	2.34357		-16.8224	18.5066	3.56128	-7.5075								0.00414245
1.68	2.1088	2	2.3145	2.1411		2.7701	2.8707	2.8992	2.84667		3.3738	3.4492	2.4431	2.2352	2.87532		2.2324	2.4444	2.7627	2.2184	2.41448		-16.1843	12.3049	14.2203	-4.70933							5.26479e-05
1.72	2.5325	2.6	3.0065	2.713		2.5237	2.676	2.9205	2.70673		3.5306	3.3582	2.5248	2.9357	3.08732		2.248	2.801	3.0131	2.2838	2.58647		6.20336	6.78431	22.6419	2.07889							alpha = .0125
1.76	1.7262	1.8834	2.1406	1.91673		2.0964	2.0269	2.512	2.21177		3.5567	3.0263	2.5838	2.741	2.97695		2.3558	2.2215	3.0623	2.2006	2.46005		-24.9674	-12.7428	18.2573	-2.91065
1.8	2.4699	2.2	2.7819	2.48393		2.458	2.1327	2.5301	2.3736		3.143	3.0995	2.5601	2.4685	2.81777		2.1723	2.1805	2.7176	2.5406	2.40275		-2.7637	-6.35826	11.9342	-5.17207
1.84	2.3135	2.2333	2.7681	2.4383		2.4527	2.5317	2.79	2.59147		3.1086	3.2796	2.1766	2.4254	2.74755		2.26	2.5177	2.7247	2.6232	2.5314		-4.55007	2.23688	9.14454	-0.0947194
1.88	2.573	2.4	2.9116	2.6282		2.519	2.5462	2.4431	2.50277		3.3536	3.1449	2.6297	2.4472	2.89385		2.1517	2.9449	2.6422	1.9039	2.41067		2.88378	-1.26246	14.9562	-4.8593
1.92	2.3079	2.3833	2.6848	2.45867		2.7131	2.3923	2.9105	2.67197		3.5848	2.7385	2.193	2.2346	2.68772		2.161	2.2528	2.4069	2.3436	2.29107		-3.75279	5.41271	6.76803	-9.57949
1.96	2.1468	2.3333	2.0311	2.1704		2.3742	2.39	2.8123	2.5255		3.1559	3.1023	3.0144	2.3682	2.9102		2.2364	2.2689	2.4707	2.6638	2.40995		-15.0373	-0.365596	15.6057	-4.88792
2	2.3444	2.3833	2.529	2.4189		2.1616	2.2938	2.5532	2.3362		3.4118	2.7263	2.6141	2.4154	2.7919		2.1637	2.6501	2.6569	2.3032	2.44347		-5.3095	-7.83374	10.9063	-3.5648
2.04	1.8936	1.9833	2.1246	2.0005		2.1256	1.825	2.1605	2.03703		3.3663	2.8518	1.9942	2.527	2.68482		2.1709	2.647	2.6365	2.5877	2.51053		-21.6882	-19.6363	6.65283	-0.918581
2.08	1.9913	2.2334	2.3384	2.1877		2.885	2.8707	2.8503	2.86867		3.5362	3.2594	2.3473	2.2494	2.84808		2.2254	2.788	3.0477	2.421	2.62053		-14.3601	13.1728	13.1378	3.42272
2.12	2.3151	2.5	2.4624	2.42583		2.1263	1.7312	2.1627	2.00673		3.2575	2.917	2.5442	2.4526	2.79282		2.0944	2.4741	3.026	1.9862	2.39518		-5.03809	-20.8316	10.9431	-5.47103
2.16	2.1881	2.1667	2.5696	2.30813		2.5351	2.5798	2.6632	2.5927		3.2697	2.7436	2.783	2.3164	2.77817		2.1469	2.1198	2.3769	1.8333	2.11922		-9.64559	2.28554	10.3611	-16.3618
2.2	2.35	2.3166	2.5876	2.41807		2.3718	2.3154	2.5011	2.3961		3.3737	2.7128	2.4219	2.0632	2.6429		2.3838	2.5985	2.7309	2.3487	2.51548		-5.34212	-5.4706	4.98739	-0.723222
2.24	1.915	1.7833	2.0703	1.92287		1.521	1.5677	1.4634	1.51737		3.2169	2.7676	1.5009	2.2606	2.4365		2.1144	2.7057	2.9352	2.3625	2.52945		-24.7273	-40.1378	-3.21171	-0.171679
2.28	2.2166	1.8333	2.6898	2.24657		2.1749	2.2361	2.2579	2.22297		3.2265	2.7425	1.8637	2.3549	2.5469		2.1023	2.6139	2.6812	2.0399	2.35932		-12.0557	-12.3009	1.17385	-6.8859
2.32	1.8127	1.9833	2.0891	1.9617		2.0573	1.849	2.0237	1.97667		3.1761	2.9181	2.2454	2.3011	2.66018		2.2331	2.2943	2.4929	2.1489	2.2923		-23.2071	-22.0178	5.67363	-9.53114
2.36	1.8706	2.0833	2.2029	2.05227		2.3245	2.2817	2.54	2.38207		3.124	2.9704	2.3461	2.2897	2.68255		2.0628	2.7847	2.2767	2.1191	2.31082		-19.6618	-6.02424	6.56246	-8.80002
2.4	2.0723	2.1	2.558	2.24343		2.2464	1.9548	2.2592	2.15347		3.2216	2.7477	2.175	2.5563	2.67515		2.0912	2.3668	2.7739	2.1811	2.35325		-12.1783	-15.0428	6.2685	-7.12566
2.44	2.5587	2.5666	2.8811	2.6688		1.814	1.8635	1.9522	1.87657		2.9489	2.9837	2.42	2.6054	2.7395		2.0523	2.7265	2.4251	2.2606	2.36613		4.47311	-25.9669	8.82476	-6.61753
2.48	1.9595	1.95	2.1376	2.0157		3.7075	3.3658	3.5758	3.5497		3.4472	2.5298	1.751	2.1105	2.45962		2.3094	2.6917	2.8749	3.158	2.7585		-21.0932	40.0405	-2.29309	8.8681
2.52	2.5984	2.2666	2.842	2.569		2.4948	2.6327	2.5917	2.57307		3.4039	3.0329	2.3783	2.7476	2.89067		2.1267	2.2281	2.7446	2.1559	2.31382		0.566327	1.51097	14.8301	-8.68162
2.56	1.9952	2.0333	2.392	2.14017		2.5393	2.5365	2.2402	2.43867		3.0165	2.7889	1.9738	2.1789	2.48952		1.9812	2.2651	2.734	1.7607	2.18525		-16.2208	-3.79129	-1.10533	-13.756
2.6	2.3841	2.15	2.6724	2.40217		2.6326	2.3947	2.4055	2.4776		3.2224	2.8021	1.7476	2.0161	2.44705		2.1537	2.3354	2.8616	2.3713	2.4305		-5.96455	-2.25532	-2.79262	-4.07688
2.64	2.054	1.7333	2.4283	2.07187		2.5499	2.4188	2.4155	2.4614		2.9252	2.7223	2.0011	2.2386	2.4718		2.2074	2.6366	3.2142	2.3941	2.61307		-18.8945	-2.89443	-1.80944	3.1287
2.68	1.9079	1.9166	2.1094	1.97797		2.5748	2.7481	2.6025	2.6418		3.2398	3.0673	2.3855	1.8619	2.63862		2.2244	2.3911	3.0826	2.275	2.49327		-22.5703	4.2226	4.81757	-1.59938
2.72	2.331	2.8834	2.6102	2.6082		2.4046	2.4476	2.5949	2.48237		3.4438	3.0394	2.3273	2.5549	2.84135		2.2286	2.5537	2.8115	1.8112	2.35125		2.10085	-2.06726	12.8707	-7.20459
2.76	2.1619	2.1834	2.6254	2.32357		2.6432	2.6111	2.7543	2.66953		3.3341	3.2022	2.1992	1.8433	2.6447		2.2622	2.2308	2.6121	2.6715	2.44415		-9.04143	5.31671	5.05889	-3.53816
2.8	2.1563	2.2	2.4478	2.26803		2.6225	2.4524	2.4924	2.52243		2.9796	2.9622	2.1319	2.2552	2.58223		2.3679	2.0574	2.6595	2.6391	2.43097		-11.2153	-0.48658	2.57711	-4.05813
2.84	2.3905	2.6333	2.7652	2.59633		2.5347	2.5534	2.7199	2.60267		3.0669	2.6915	1.7976	1.5403	2.27407		2.265	2.5629	2.7158	2.1812	2.43122		1.63632	2.67873	-9.66393	-4.04827
2.88	2.5111	2.3167	2.5102	2.446		3.1096	3.2361	3.1438	3.16317		3.4976	2.8875	2.4905	2.0015	2.71928		2.1752	2.4161	2.901	1.7926	2.32122		-4.24864	24.7912	8.02133	-8.38957
2.92	2.1643	2.1833	2.7311	2.35957		2.4873	2.3274	2.5703	2.46167		3.057	2.5353	2.0565	2.4314	2.52005		2.0928	3.0448	2.5227	2.6942	2.58862		-7.63217	-2.88391	0.107256	2.16375
2.96	1.9159	2.0667	2.1667	2.04977		2.6624	2.6808	2.9685	2.77057		3.2776	2.4515	2.3666	1.836	2.48292		2.1848	2.9134	2.8443	2.3027	2.5613		-19.7596	9.30262	-1.36751	1.08533
3	1.7698	1.8667	1.8935	1.84333		2.342	2.6927	2.5758	2.53683		3.3026	2.3476	2.3021	2.2972	2.56237		2.1012	2.5761	2.6782	2.4271	2.44565		-27.8407	0.0815197	1.78859	-3.47896
3.04	1.6158	1.55	2.1333	1.76637		2.4006	2.0894	2.685	2.39167		3.5974	2.509	1.9605	2.4214	2.62207		1.9618	2.0375	2.8018	2.3372	2.28457		-30.8536	-5.6455	4.16013	-9.83602
3.08	2.1048	2.0334	2.4145	2.18423		2.5569	2.64	2.8123	2.66973		3.5672	2.5889	2.2162	1.5044	2.46917		2.1229	2.0508	3.0042	2.2735	2.36285		-14.4958	5.32461	-1.91372	-6.74678
3.12	2.4254	2.5833	2.6174	2.54203		2.1252	1.9933	2.0871	2.06853		3.1889	2.6729	2.1396	2.5117	2.62828		2.0367	2.4634	2.5828	2.2832	2.34153		-0.489313	-18.3936	4.40642	-7.5884
3.16	2.1484	2.1334	2.4276	2.23647		2.4182	2.462	2.4743	2.4515		2.8577	2.6505	2.0535	1.7815	2.3358		2.0102	2.3362	2.6892	2.1248	2.2901		-12.4511	-3.285	-7.21195	-9.61797
3.2	1.8706	1.4667	2.0565	1.79793		1.8921	1.8538	1.8851	1.877		3.1167	3.3689	2.5628	2.0061	2.76363		2.1307	2.6118	2.7473	2.5945	2.52108		-29.6179	-25.9498	9.78311	-0.50221
3.24	1.9206	1.6167	2.2565	1.93127		2.1445	2.188	2.3159	2.21613		3.2944	2.6249	2.1582	1.8791	2.48915		2.1187	2.1487	2.9528	1.9941	2.30357		-24.3984	-12.5705	-1.12023	-9.08616
3.28	2.6802	2.7167	2.808	2.73497		2.3616	2.325	2.8634	2.51667		3.3093	2.8021	2.1415	1.7137	2.49165		2.2028	2.3831	2.7535	2.2944	2.40845		7.06327	-0.714083	-1.02091	-4.94712
3.32	2.1706	2.3166	2.4398	2.309		2.3592	2.0485	2.4508	2.28617		3.1309	2.4396	2.1396	2.0466	2.43918		2.1375	2.8682	2.772	2.1037	2.47035		-9.61166	-9.80762	-3.10545	-2.50414
3.36	1.9777	1.7833	2.179	1.98		2.3913	2.1688	2.5424	2.3675		3.0432	2.6301	1.9847	2.2666	2.48115		2.2996	3.1397	2.8022	2.4942	2.68393		-22.4907	-6.59891	-1.43802	5.9249
3.4	2.3516	2.5167	2.7363	2.53487		2.1757	2.0846	2.2312	2.16383		3.3826	2.9116	2.2661	2.1914	2.68793		2.1585	2.5639	3.1017	1.9039	2.432		-0.76986	-14.6338	6.77597	-4.01768
3.44	2.0104	1.6334	2.208	1.9506		2.6151	2.4067	2.6596	2.56047		2.8912	2.1796	2.1463	1.9835	2.30015		2.2028	2.3034	2.8058	1.9053	2.30432		-23.6416	1.01389	-8.62812	-9.05656
3.48	2.3547	2.1333	2.4681	2.3187		2.1077	1.9669	2.3123	2.12897		3.2292	2.5901	2.0719	2.1769	2.51702		2.1239	2.9282	2.6666	2.4696	2.54708		-9.23194	-16.0094	-0.0129104	0.523917
3.52	1.8825	1.7667	2.3565	2.0019		2.8902	2.4692	2.7783	2.71257		2.9907	2.3168	2.0956	1.6587	2.26545		2.0444	2.3978	2.7141	1.9501	2.2766		-21.6334	7.01444	-10.0066	-10.1508
3.56	2.0699	2.2334	2.3754	2.22623		2.0702	1.89	2.3068	2.089		3.0497	2.8888	1.7646	2.2353	2.4846		2.1404	2.0602	2.9293	1.8452	2.24378		-12.8517	-17.5861	-1.30097	-11.4462
3.6	1.6365	1.55	1.895	1.69383		2.5593	2.6856	2.6451	2.63		2.8642	2.3207	2.2207	1.9416	2.3368		2.2023	2.3778	2.9883	2.2874	2.46395		-33.693	3.75707	-7.17222	-2.75673
3.64	2.1929	2.1	2.3652	2.21937		2.271	2.1831	2.3439	2.266		3.0792	2.614	1.9746	2.0845	2.43807		2.2425	2.9759	2.8527	1.9806	2.51292		-13.1205	-10.6032	-3.14914	-0.823861
3.68	1.8175	1.7	2.0493	1.8556		2.2479	2.0342	2.0315	2.10453		3.3855	2.4405	2.3072	2.0049	2.53452		2.4816	2.7262	2.6423	2.3226	2.54318		-27.3605	-16.9733	0.682265	0.369998
3.72	1.7889	1.65	2.163	1.8673		2.484	2.3803	2.43	2.43143		2.9893	2.0821	2.1245	1.8666	2.26563		2.2385	2.444	2.6046	1.9231	2.30255		-26.9025	-4.07665	-9.9996	-9.12661
3.76	1.9365	2.2166	2.2594	2.1375		2.0104	1.9548	2.165	2.0434		2.9949	2.6167	2.553	1.8081	2.49318		2.1621	2.8595	2.8014	1.8295	2.41313		-16.3252	-19.3851	-0.960335	-4.76261
3.8	1.8453	1.7167	2.171	1.911		2.4385	2.2504	2.5903	2.4264		2.8814	2.7234	2.2234	1.7583	2.39662		2.1082	2.6663	2.7207	1.8798	2.34375		-25.1918	-4.27523	-4.79572	-7.50059
3.84	2.154	2.3667	2.4341	2.31827		2.1912	2.4837	2.1161	2.26367		3.1989	2.2554	2.01	2.2686	2.43322		2.2003	2.5697	2.8005	2.4426	2.50327		-9.24891	-10.6953	-3.34181	-1.20471
3.88	1.7365	1.8667	2.071	1.8914		2.3148	2.087	2.295	2.23227		2.8218	2.1928	2.4049	1.8672	2.32167		2.2214	2.8023	2.9333	1.8492	2.45155		-25.9591	-11.934	-7.77305	-3.24611
3.92	2.131	1.9833	2.463	2.19243		2.7253	2.7889	3.1048	2.873		3.4702	2.7702	2.1429	1.8779	2.5653		2.008	2.6464	2.863	2.3727	2.47252		-14.1748	13.3438	1.90478	-2.4183
3.96	2.177	1.8833	2.6761	2.24547		2.312	2.2746	2.2724	2.28633		2.6905	2.7687	2.3869	1.9331	2.4448		2.3301	2.6544	2.9219	2.5072	2.6034		-12.0987	-9.80105	-2.882	2.74686
4	1.5349	1.9	1.8463	1.7604		2.4499	2.4043	2.7388	2.531		2.8142	2.6287	1.562	1.8566	2.21537		2.1919	2.9573	2.9692	1.6031	2.43038		-31.0872	-0.148613	-11.9957	-4.08181
4.04	2.0968	2.1833	2.1137	2.13127		2.2443	2.01	2.5866	2.2803		2.9473	2.2981	2.4132	1.6267	2.32133		2.2041	2.3647	2.4314	2.4006	2.3502		-16.5692	-10.0391	-7.78696	-7.24603
4.08	2.1571	2.1167	2.413	2.22893		2.521	2.4524	2.4055	2.45963		2.9627	2.3555	2.007	1.8167	2.28547		2.0437	2.7745	2.6861	2.2042	2.42713		-12.746	-2.96413	-9.21108	-4.21008
4.12	2.5373	2.2333	2.9007	2.5571		2.1741	2.1663	2.3136	2.218		2.7242	2.5489	1.9701	1.9496	2.2982		2.08	2.7203	2.7876	2.4027	2.49765		0.100488	-12.4969	-8.70558	-1.42671
4.16	1.8818	1.55	2.1884	1.8734		2.8514	2.8635	2.8996	2.8715		2.9354	2.0007	1.8704	1.9782	2.19617		2.0439	2.2959	3.0556	1.993	2.3471		-26.6637	13.2846	-12.7585	-7.36838
4.2	2.2182	2.45	2.5507	2.4063		2.6135	2.2385	2.6116	2.48787		2.856	2.4502	1.7593	1.2765	2.0855		2.0574	2.4597	2.5186	2.2502	2.32148		-5.80274	-1.85028	-17.1549	-8.37971
4.24	2.1659	2.1667	2.5891	2.30723		2.5417	2.265	2.5659	2.45753		2.9784	2.1755	1.9634	2.1522	2.31737		2.1039	2.5231	2.9431	2.6268	2.54922		-9.68082	-3.04697	-7.94387	0.608769
4.28	2.5357	2.4666	2.3268	2.44303		2.6757	2.5558	2.6877	2.63973		3.2077	3.0178	1.9239	2.248	2.59935		2.2599	2.3083	2.734	2.8973	2.54987		-4.36478	4.14106	3.25739	0.634423
4.32	1.7048	1.8	1.6363	1.7137		2.3816	2.1375	2.6016	2.37357		2.887	1.9913	2.0156	1.8161	2.1775		2.0516	2.4866	2.6202	2.1452	2.3259		-32.9153	-6.35957	-13.5003	-8.20507
4.36	2.4746	2.5	2.4841	2.48623		2.5158	2.3731	2.0717	2.3202		3.049	2.3939	1.8667	2.1211	2.35768		2.0569	2.6082	2.4606	2.1734	2.32478		-2.67367	-8.46496	-6.34298	-8.24947
4.4	2.5563	2.7833	2.8304	2.72333		2.571	2.575	2.6931	2.61303		3.0967	2.146	1.9763	2.1398	2.3397		2.2507	2.6983	3.3442	2.3972	2.6726		6.60787	3.08771	-7.05702	5.47794
4.44	1.8794	2.1833	2.3826	2.14843		2.5339	2.4356	2.4422	2.47057		2.6599	1.8381	1.5987	1.4374	1.88352		2.106	2.2905	2.9453	2.2971	2.40972		-15.8972	-2.53279	-25.1783	-4.8968
4.48	2.6365	2.7333	2.7876	2.71913		2.7156	2.4957	3.1347	2.782		3.1583	2.5207	1.7388	1.9749	2.34817		2.2976	3.0064	2.9675	1.9873	2.5647		6.44346	9.75368	-6.72036	1.21951
4.52	2.031	1.8334	2.071	1.97847		2.5624	2.6279	3.031	2.74043		2.9865	2.2981	2.5011	1.7562	2.38548		2.0516	2.5219	2.7224	1.6494	2.23633		-22.5507	8.11382	-5.23864	-11.7403
4.56	1.8008	1.8833	2.2957	1.99327		2.5202	2.5173	2.6351	2.55753		3.3328	2.6125	2.1307	1.9172	2.4983		2.1987	2.7792	2.8639	2.3022	2.536		-21.9714	0.898163	-0.756748	0.0868261
4.6	1.9794	2.1333	1.9848	2.0325		2.7276	2.5726	2.8503	2.71683		2.752	1.9955	1.8319	2.0095	2.14722		2.0136	2.5907	2.5847	2.2109	2.34997		-20.4356	7.18276	-14.703	-7.25491
4.64	2.3318	2.15	2.6515	2.37777		2.7334	2.7673	2.7801	2.76027		2.6547	2.5808	1.9717	1.5862	2.19835		2.0506	2.5379	2.6844	2.409	2.42048		-6.91971	8.89627	-12.6721	-4.47253
4.68	1.9	2.0833	2.2174	2.0669		2.2949	2.39	2.4989	2.3946		2.939	2.1941	1.6486	1.729	2.12768		2.0626	2.5417	2.5833	2.7736	2.4903		-19.0889	-5.52978	-15.4796	-1.71679
4.72	2.5016	2.35	2.7485	2.53337		1.6639	1.6856	2.3208	1.8901		2.8734	2.5154	2.0639	1.8898	2.33563		2.0948	2.1583	2.4695	2.0257	2.18708		-0.828579	-25.433	-7.2189	-13.684
4.76	2.1453	2.1334	2.4993	2.25933		2.4159	2.0702	2.3226	2.26957		3.0279	2.2873	2.0722	1.8354	2.3057		2.085	2.554	3.2918	2.3207	2.56287		-11.5559	-10.4625	-8.40765	1.14749
4.8	1.7833	1.7	2.0565	1.8466		2.621	2.64	3.1402	2.8004		2.9293	2.338	1.7561	1.8992	2.23065		2.0948	2.8094	3.174	1.9534	2.5079		-27.7128	10.4796	-11.389	-1.02218
4.84	2.3413	2.6334	2.8624	2.61237		2.6081	2.599	2.8861	2.69773		2.9664	2.7939	2.2636	1.6892	2.42828		2.2121	2.6891	2.4669	2.3862	2.43857		2.26396	6.42924	-3.53844	-3.75819
4.88	2.281	2.4667	2.6239	2.4572		2.3355	2.1111	2.7597	2.4021		2.8238	2.634	2.1764	1.7789	2.35327		2.1835	2.1625	2.5754	2.1032	2.25615		-3.81021	-5.23389	-6.51777	-10.9578
4.92	2.0762	2.1834	2.3537	2.20443		2.7158	2.8177	2.6718	2.7351		2.8237	2.386	1.8588	1.9504	2.25473		2.0899	2.5527	2.4797	1.986	2.27708		-13.705	7.90341	-10.4326	-10.132
4.96	2.0032	2.2167	2.158	2.12597		2.2003	2.2073	2.171	2.19287		3.0521	2.5405	2.0042	1.9119	2.37717		2.1416	2.512	3.1288	1.938	2.4301		-16.7767	-13.4884	-5.56836	-4.09267
5	1.5587	1.35	1.7463	1.55167		2.5956	2.3515	2.43	2.45903		3.2402	2.1779	2.187	1.5802	2.29633		2.1771	2.3874	2.9914	2.2676	2.45588		-39.2583	-2.9878	-8.78007	-3.07542
5.04	2.0611	1.9834	2.3189	2.12113		2.5088	2.3442	2.4431	2.43203		3.0888	2.2859	1.6798	1.8906	2.23627		2.1421	2.7288	2.5129	1.7628	2.28665		-16.9659	-4.05298	-11.1655	-9.75412
5.08	1.9333	2.0833	2.4203	2.14563		2.4252	2.2889	2.7986	2.50423		2.8677	2.2445	2.3415	1.5438	2.24937		2.0925	2.3731	2.7544	2.6086	2.45715		-16.0068	-1.20459	-10.6451	-3.0251
5.12	2.0381	1.9834	2.3384	2.11997		2.8534	3.0462	3.079	2.99287		2.7262	2.0566	1.8021	1.6985	2.07085		2.1632	2.9614	2.4566	2.1438	2.43125		-17.0116	18.0727	-17.7369	-4.04728
5.16	1.9857	2.0333	2.4174	2.14547		2.8476	3.0365	3.2221	3.0354		3.1253	2.1687	1.993	1.7005	2.24687		2.0474	2.2021	2.7868	2.1482	2.29612		-16.0134	19.7507	-10.7444	-9.38018
5.2	2.2278	2.3	2.3217	2.28317		2.0214	1.9861	2.4427	2.15007		2.8703	2.3022	1.2598	1.6108	2.01078		2.0422	2.6356	2.5581	1.8253	2.2653		-10.6229	-15.177	-20.1233	-10.5967
5.24	1.9357	1.5166	2.3398	1.9307		2.5468	2.3707	2.3485	2.422		2.6934	2.2673	1.9037	2.151	2.25385		2.0697	2.3054	3.0889	2.2314	2.42385		-24.4206	-4.44881	-10.4674	-4.33933
5.28	1.8254	1.9666	1.9072	1.89973		2.2219	2.5534	2.6239	2.4664		3.0058	1.9899	1.5323	1.4992	2.0068		2.3144	2.7089	2.7872	2.3053	2.52895		-25.6329	-2.69717	-20.2812	-0.191412
5.32	1.746	1.9	2.1	1.91533		2.1519	2.0894	2.4821	2.24113		2.4744	2.4367	2.0246	2.0041	2.23495		2.1372	2.6796	3.1664	2.0726	2.51395		-25.0222	-11.5842	-11.2181	-0.783408
5.36	2.254	2.0833	2.4217	2.253		2.2961	2.2746	2.7779	2.44953		2.6492	1.7274	1.8911	1.7057	1.99335		2.1539	1.7084	2.5563	1.7992	2.05445		-11.8038	-3.36258	-20.8155	-18.9182
5.4	2.554	2.8834	2.5819	2.6731		1.9393	1.7529	1.6723	1.78817		2.6246	2.342	1.4541	1.3583	1.94475		2.1003	2.3277	2.9555	2.2574	2.41023		4.64144	-29.4544	-22.7461	-4.87706
5.44	2.0508	2.1667	2.5826	2.2667		2.018	2.0606	2.6071	2.22857		2.8444	1.9154	2.0639	1.3782	2.05048		2.2562	2.563	2.3884	2.1026	2.32755		-11.2675	-12.08	-18.5463	-8.13995
5.48	2.6016	2.65	2.9217	2.72443		2.7959	2.8298	3.2339	2.9532		2.6517	1.9938	1.9938	1.862	2.12532		2.1527	2.2223	2.9055	2.5989	2.46985		6.65094	16.5078	-15.5729	-2.52388
5.52	1.8325	2.2167	2.5	2.18307		1.8774	1.9092	1.8141	1.8669		2.9896	2.3114	1.8508	1.5935	2.18633		2.1731	2.8304	2.9312	2.2088	2.53587		-14.5415	-26.3483	-13.1497	0.0818928
5.56	2.4095	2.7	2.8398	2.64977		2.5675	2.4933	2.6976	2.58613		3.0405	2.3391	2.0361	1.7344	2.28753		2.1688	2.6153	3.0256	1.9442	2.43847		3.72803	2.02647	-9.12964	-3.76214
5.6	1.977	1.9834	2.2232	2.0612		2.2398	2.1423	2.2837	2.22193		2.9383	2.1513	2.0392	1.4839	2.15317		2.1464	2.5751	3.0999	2.2154	2.5092		-19.3121	-12.3417	-14.4666	-0.970874
5.64	1.7857	1.7	1.9167	1.8008		2.7252	2.3731	2.4667	2.52167		2.8453	2.2511	2.2572	1.7597	2.27832		2.2067	2.6892	3.2205	2.3075	2.60597		-29.5057	-0.516826	-9.4951	2.84849
5.68	1.9786	2	2.5	2.15953		2.3917	2.0702	2.5002	2.3207		2.9137	2.1992	1.7537	1.2527	2.02983		2.1868	2.5278	2.7154	1.7505	2.29513		-15.4627	-8.44523	-19.3666	-9.41965
5.72	1.9547	2.0333	1.9659	1.98463		2.4304	2.2144	2.7701	2.47163		2.708	2.5152	2.191	2.0726	2.3717		2.1899	2.6295	2.9954	2.1947	2.50238		-22.3093	-2.49071	-5.78585	-1.24023
5.76	2.4746	2.9167	2.8717	2.75433		2.1468	2.0702	2.2502	2.15573		2.8	2.1913	1.8338	1.3975	2.05565		2.0618	2.2247	2.9175	2.3503	2.38857		7.8214	-14.9534	-18.3407	-5.73151
5.8	2.2453	2.5	2.7037	2.483		1.9577	2.1471	2.1306	2.07847		2.5839	2.126	1.5926	1.4221	1.93115		2.2402	2.0593	2.8647	1.9926	2.2892		-2.80024	-18.0017	-23.2864	-9.65348
5.84	2.427	2.55	2.6376	2.5382		2.623	2.5173	3.088	2.74277		2.5586	2.234	1.7492	1.5131	2.01372		2.159	2.5102	2.3799	1.7109	2.19		-0.639373	8.20587	-20.0062	-13.5686
5.88	2.1278	2.5	2.5602	2.396		2.4772	2.337	2.6428	2.48567		2.745	2.0232	2.0778	1.662	2.127		2.0453	2.4947	3.1385	2.5617	2.56005		-6.20595	-1.93707	-15.5064	1.03599
5.92	2.2944	2.2333	2.6935	2.40707		2.9467	2.9235	2.9109	2.92703		2.6539	2.438	1.9077	1.5039	2.12587		2.1214	2.857	2.4983	2.3123	2.44725		-5.77273	15.4754	-15.5511	-3.41582
5.96	1.7103	2.1833	2.3029	2.0655		3.3135	3.1639	3.3783	3.28523		2.8729	2.2686	1.6655	1.6972	2.12605		2.1316	2.5781	2.7451	2.0609	2.37892		-19.1437	29.6069	-15.5441	-6.11236
6	1.754	1.7333	2.3609	1.9494		2.4647	2.3202	2.6216	2.46883		2.7216	2.4245	1.5669	1.8361	2.13728		2.1841	2.6245	2.7677	2.3142	2.47263		-23.6886	-2.60117	-15.0982	-2.41436
6.04	1.7016	1.8834	2.0384	1.87447		2.38	2.3827	2.742	2.50157		3.0222	2.5381	1.8109	1.7397	2.27772		2.2184	2.6477	2.0534	2.3227	2.31055		-26.6219	-1.3098	-9.51894	-8.81088
6.08	2.3397	2.2667	2.6413	2.4159		2.5772	2.563	2.5659	2.5687		2.8912	2.4912	2.1094	1.5935	2.27133		2.2701	2.6864	2.9777	2.204	2.53455		-5.42694	1.3387	-9.77317	0.0295998
6.12	2.373	2.55	2.792	2.57167		2.278	2.4716	2.6247	2.4581		2.6202	2.3245	1.7184	1.5803	2.06085		2.0772	2.6245	2.7137	2.1348	2.38755		0.670716	-3.02462	-18.1341	-5.77196
6.16	2.0643	1.8834	2.245	2.06423		2.3632	2.0029	2.781	2.38237		2.6567	1.7553	1.5613	1.4514	1.85618		2.1803	2.4696	3.1643	2.4322	2.5616		-19.1933	-6.0124	-26.2647	1.09717
6.2	1.9643	1.7834	1.795	1.84757		2.4617	2.2938	2.7289	2.4948		2.5354	2.0499	1.5256	1.2367	1.8369		2.1095	2.4642	2.8346	2.0935	2.37545		-27.675	-1.57675	-27.0304	-6.24951
6.24	1.7976	1.9	1.7935	1.83037		2.5214	2.5919	2.7253	2.61287		3.0178	2.1686	1.6049	2.1159	2.2268		2.1071	2.8638	2.9073	1.7788	2.41425		-28.3483	3.08114	-11.5419	-4.71821
6.28	1.9596	2.0667	2.4754	2.16723		2.4612	2.4308	2.3507	2.41423		2.962	2.1273	1.9576	1.6559	2.1757		2.0501	2.5368	2.893	2.2247	2.42615		-15.1613	-4.75522	-13.5718	-4.24856
6.32	1.985	1.9667	2.3319	2.09453		2.621	2.39	2.575	2.52867		2.7012	2.1606	1.7454	1.2373	1.96112		1.8287	2.7273	2.9201	1.9683	2.3611		-18.0072	-0.240666	-22.0957	-6.81585
6.36	2.4254	2.3167	2.7065	2.48287		1.8069	1.7265	1.6855	1.73963		3.0837	2.3431	1.0674	1.1238	1.9045		2.0863	2.6098	3.1314	2.0688	2.47407		-2.80546	-31.3691	-24.345	-2.35713
6.4	2.2563	2.3	2.5942	2.3835		2.1832	1.9188	2.238	2.11333		2.9346	1.9433	1.6099	1.5789	2.01668		2.1471	2.3623	2.7469	2.292	2.38708		-6.69527	-16.6261	-19.889	-5.79071
6.44	1.9365	1.7667	2.4413	2.04817		2.6923	2.4716	2.5468	2.57023		2.9125	2.5125	1.9186	1.9404	2.321		2.1456	2.0887	3.1071	2.3022	2.4109		-19.8223	1.3992	-7.79987	-4.85042
6.48	2.1547	2.1333	2.4094	2.23247		1.9161	2.063	2.2869	2.08867		2.4833	1.8138	2.0441	1.3471	1.92207		2.1543	2.4328	3.1147	2.1317	2.45837		-12.6076	-17.5993	-23.6469	-2.97675
6.52	1.8087	1.5	1.9196	1.74277		2.526	2.3562	3.0721	2.65143		2.8361	1.8231	1.7473	0.9743	1.8452		2.1139	2.4564	2.8745	2.0308	2.3689		-31.7775	4.60265	-26.7007	-6.50801
6.56	2.2825	2.2166	2.4268	2.30863		2.3116	2.1927	2.6048	2.3697		2.8609	1.6566	1.9869	1.4759	1.99507		2.1291	2.0899	2.625	1.8437	2.17192		-9.62601	-6.51212	-20.747	-14.2819
6.6	2.1079	1.9667	2.2674	2.114		2.5034	2.3683	2.4132	2.4283		2.3388	2.0793	1.6096	1.4786	1.87658		2.0777	2.6174	2.6082	2.0306	2.33347		-17.2451	-4.20027	-25.4543	-7.90611
6.64	2.0667	2.1667	2.25	2.16113		2.0011	1.8515	2.3413	2.06463		2.3155	2.1619	1.78	1.2719	1.88233		2.3946	2.9047	3.1709	2.0285	2.62467		-15.4001	-18.5474	-25.2259	3.58651
6.68	2.3127	2.2667	2.7174	2.43227		2.5218	2.6375	3.0889	2.7494		2.3379	2.0886	1.5613	1.6374	1.9063		2.0917	2.4219	2.3805	2.0219	2.229		-4.78625	8.46756	-24.2735	-12.0294
6.72	2.2397	2.3667	2.3978	2.33473		2.3952	2.3923	2.6986	2.49537		2.5791	1.8312	1.8434	1.2514	1.87627		2.1255	2.336	2.4168	2.2107	2.27225		-8.6043	-1.5544	-25.4663	-10.3224
6.76	2.0023	1.95	2.2855	2.07927		2.9834	2.9404	3.5228	3.14887		2.4882	1.5085	1.5509	1.7038	1.81285		2.0476	2.4656	2.3193	2.1444	2.24423		-18.6048	24.2271	-27.9858	-11.4285
6.8	2.269	2.3	2.3137	2.29423		1.7608	1.462	1.9163	1.71303		2.5054	2.4112	1.9173	1.3345	2.0421		2.0966	3.1588	2.7544	2.0445	2.51357		-10.1897	-32.4185	-18.879	-0.798208
6.84	2.2603	2	2.5696	2.27663		1.9721	2.0581	2.1138	2.048		2.5493	2.1551	2.0218	1.4016	2.03195		2.1752	2.2741	2.8794	2.0115	2.33505		-10.8787	-19.2036	-19.2822	-7.84395
6.88	2.0873	1.7167	2.5087	2.10423		2.6405	2.5125	2.819	2.65733		2.5109	2.379	1.6184	1.4387	1.98675		2.2067	3.0267	2.3295	2.3867	2.4874		-17.6275	4.83541	-21.0777	-1.83124
6.92	2.4349	2.1333	2.6224	2.39687		2.4159	2.3106	2.3371	2.35453		2.4448	1.7898	1.3231	1.0673	1.65625		2.0261	2.2421	2.8745	1.9795	2.28055		-6.17202	-7.11046	-34.2066	-9.99487
6.96	2.1063	2.45	2.2159	2.2574		2.3167	2.135	2.4019	2.28453		2.5369	1.7659	1.3901	1.4155	1.7771		2.0192	2.0754	3.0397	2.1351	2.31735		-11.6316	-9.87206	-29.4059	-8.54251
7	2.15	2.15	2.545	2.28167		2.7784	2.7169	2.6474	2.71423		2.5961	1.9976	1.8551	1.4774	1.98155		2.3934	2.7785	2.4958	2.0104	2.41952		-10.6817	7.08019	-21.2843	-4.51002
7.04	2.2904	1.9	2.6637	2.2847		2.5266	2.7481	2.7112	2.66197		2.7286	2.175	2.0114	1.4448	2.08995		2.2244	2.9607	2.8182	2.0314	2.50867		-10.5629	5.0182	-16.9782	-0.991594
7.08	2.1095	2.5667	2.263	2.31307		2.1617	2.2288	2.4087	2.2664		2.7038	2.0487	1.7942	1.4813	2.007		2.1083	2.5725	2.746	2.2641	2.42273		-9.45246	-10.5874	-20.2733	-4.38373
7.12	2.2627	2.4333	2.6246	2.4402		2.4285	2.474	2.7357	2.54607		2.4071	2.039	2.0087	1.5351	1.99747		2.172	2.4342	2.9777	2.8236	2.60188		-4.47569	0.445787	-20.6517	2.68668
7.16	2.2302	2.0334	2.3102	2.19127		2.4682	2.7577	2.5591	2.595		2.4339	1.9832	1.9499	1.539	1.9765		2.0829	2.4642	2.9156	1.9396	2.35058		-14.2205	2.37627	-21.4849	-7.23123
7.2	1.9865	2.2833	2.313	2.19427		2.2828	2.1784	2.421	2.29407		2.534	2.034	1.6006	1.3371	1.87643		2.0602	3.0435	2.9808	2.3083	2.5982		-14.103	-9.49595	-25.4603	2.54164
7.24	1.6437	1.95	1.9841	1.85927		2.5284	2.0823	2.3395	2.31673		2.5959	2.0713	1.3622	1.0853	1.77868		2.2195	2.6189	2.8767	2.5175	2.55815		-27.217	-8.60172	-29.3434	0.961007
7.28	2.5794	2.5667	3.2848	2.8103		2.9842	2.8274	2.9163	2.9093		3.0831	2.2266	1.8296	1.8057	2.23625		2.4114	2.3266	2.6455	2.3369	2.4301		10.0123	14.7758	-11.1665	-4.09267
7.32	2.431	2.55	2.4254	2.4688		2.6643	2.5462	2.9014	2.70397		2.5885	1.6218	1.4127	0.8102	1.6083		2.1017	2.3361	2.738	2.0039	2.29492		-3.35611	6.67516	-36.1114	-9.42754
7.36	2.2572	2.45	2.3363	2.34783		2.9472	2.8323	3.3322	3.03723		2.459	2.0822	1.8762	1.1256	1.88575		2.0385	2.0441	2.43	2.2668	2.19485		-8.09149	19.823	-25.0899	-13.3771
7.4	2.0143	2.45	2.5442	2.33617		2.7405	3.1447	2.9019	2.92903		2.744	1.5657	1.7566	1.0766	1.78572		2.002	2.3705	2.8567	2.0145	2.31092		-8.54819	15.5543	-29.0633	-8.79608
7.44	1.9127	2.1833	2.3022	2.13273		2.4276	1.9404	2.2112	2.19307		2.6218	2.1813	1.6358	1.5611	2		2.3218	2.5527	3.147	2.0428	2.51608		-16.5118	-13.4805	-20.5514	-0.699542
7.48	1.877	1.6667	1.9978	1.84717		2.6128	2.4092	2.8992	2.6404		2.5684	2.1655	1.7655	1.5252	2.00615		2.1713	2.3036	2.9025	2.063	2.3601		-27.6906	4.16737	-20.3071	-6.85532
7.52	2.3476	2.2833	2.1616	2.26417		2.5918	2.4861	2.5931	2.557		2.4008	1.9646	1.7494	1.6832	1.9495		1.9662	2.3979	2.6808	2.4595	2.3761		-11.3667	0.877122	-22.5575	-6.22385
7.56	2.3357	2.4834	2.5341	2.45107		2.1874	2.349	2.656	2.39747		2.245	1.2914	1.1944	1.3177	1.51213		2.1116	2.5009	2.6409	2.035	2.3221		-4.0503	-5.41668	-39.9319	-8.35504
7.6	1.5619	1.5	2.1754	1.74577		2.2272	1.962	2.2913	2.16017		2.7941	1.5608	1.3456	1.1243	1.7062		2.0231	2.5655	2.9617	1.9274	2.36943		-31.66	-14.7785	-32.2224	-6.48729
7.64	2.5087	2.5667	2.8239	2.6331		2.4281	2.313	2.459	2.40003		2.5046	1.5234	1.7082	1.0839	1.70502		2.0926	2.3329	2.6666	2.2901	2.34555		3.07559	-5.31543	-32.2691	-7.42955
7.68	1.9143	1.8334	2.3667	2.03813		2.1351	2.4308	2.1877	2.2512		2.4514	1.5369	1.4126	1.5655	1.7416		1.9849	1.8035	2.208	1.9035	1.97498		-20.215	-11.1871	-30.8161	-22.0548
7.72	2.3531	2.1666	2.6355	2.38507		2.3812	2.313	2.1076	2.26727		2.3197	1.6835	1.6987	1.1137	1.7039		1.8592	2.3645	2.4105	2.1989	2.20828		-6.63395	-10.5533	-32.3137	-12.8473
7.76	2.2087	1.9833	2.7978	2.32993		2.5202	2.4019	2.4902	2.47077		2.5568	1.8409	1.6287	1.4068	1.8583		1.8486	2.5456	2.7796	1.5998	2.1934		-8.7922	-2.5249	-26.1803	-13.4344
7.8	1.7976	1.6833	1.9876	1.82283		2.953	2.9212	3.2764	3.0502		2.4265	1.5888	1.3706	1.1655	1.63785		2.1159	2.0602	2.6591	2.358	2.2983		-28.6432	20.3345	-34.9375	-9.29434
7.84	2.2547	1.7666	2.442	2.15443		2.5456	2.6135	2.954	2.70437		2.1214	2.1344	1.1011	1.2639	1.6552		1.7761	2.3535	2.3011	1.6806	2.02783		-15.6623	6.69094	-34.2483	-19.969
7.88	2.5429	2.4	2.787	2.57663		3.0381	2.9812	3.4906	3.16997		2.5641	1.6423	1.2605	1.3183	1.6963		1.8896	1.9328	2.5793	1.509	1.97768		0.865142	25.0595	-32.6156	-21.9483
7.92	2.0651	2.1	2.4717	2.21227		1.9507	2.1183	2.4295	2.16617		2.2139	1.7023	1.4083	0.7635	1.522		1.8611	1.9832	2.6329	1.9202	2.09935		-13.3984	-14.5418	-39.5396	-17.1462
7.96	1.9048	1.6667	1.9217	1.83107		2.6722	2.6567	2.9096	2.74617		2.214	1.472	1.1871	0.9355	1.45215		1.6129	2.4005	2.6918	2.0976	2.2007		-28.3209	8.34	-42.3143	-13.1463
8	1.9532	1.7667	2.3406	2.02017		1.4296	1.8947	1.8548	1.72637		2.3998	1.7809	1.4506	1.2639	1.7238		1.9541	1.8762	2.3746	2.1373	2.08555		-20.9184	-31.8925	-31.5232	-17.6908
8.04	2.0032	1.7334	2.4863	2.0743		2.5932	2.5269	2.9739	2.698		2.6419	1.6144	1.2962	0.6725	1.55625		1.7717	2.0334	2.7468	1.8477	2.0999		-18.7992	6.43976	-38.179	-17.1245
8.08	2.1683	2.2833	2.4652	2.3056		2.2048	2.1496	2.6039	2.31943		2.1426	1.189	1.1829	0.8897	1.35105		1.8655	2.208	2.4574	1.8044	2.08382		-9.74476	-8.49521	-46.3305	-17.7589
8.12	2.1166	1.9833	2.3333	2.1444		2.3245	2.2529	2.3516	2.30967		2.4213	2.0648	1.6223	1.1283	1.80917		1.7962	2.2838	2.2359	1.9058	2.05543		-16.0551	-8.88051	-28.1318	-18.8797
8.16	1.9563	2	2.4217	2.126		2.2576	1.9524	2.0884	2.09947		1.7056	1.7969	1.406	1.6287	1.6343		1.8577	2.0112	2.1474	1.9739	1.99755		-16.7754	-17.1732	-35.0786	-21.1639
8.2	2.0793	2.2	2.4898	2.25637		2.0176	1.938	2.0985	2.01803		2.3338	1.5396	1.4123	0.9768	1.56562		1.955	2.6301	2.5288	1.7704	2.22107		-11.672	-20.3858	-37.8066	-12.3421
8.24	2.0516	1.7	2.1913	1.98097		2.7615	2.7889	3.237	2.92913		2.4248	2.0103	1.1133	0.8645	1.60322		1.8799	2.2293	2.5328	1.8769	2.12972		-22.4529	15.5583	-36.313	-15.9474
8.28	2.0477	1.6834	2.1624	1.9645		2.6452	2.5942	2.9196	2.71967		2.5419	1.297	0.9788	1.0838	1.47537		1.4511	2.5493	2.8168	2.12	2.2343		-23.0975	7.29454	-41.3917	-11.8202
8.32	1.4579	1.6833	2.0137	1.7183		2.6643	2.6712	2.742	2.6925		2.0922	1.5501	1.0047	0.7517	1.34967		1.5533	2.1358	2.66	2.1553	2.1261		-32.7353	6.22278	-46.3851	-16.0905
8.36	2.3722	2.0333	2.4029	2.26947		1.8757	2.0581	2.0413	1.9917		2.0663	1.333	1.0724	0.7842	1.31397		1.6922	2.552	2.1708	1.892	2.07675		-11.1592	-21.4247	-47.8032	-18.0381
8.4	2.3262	2.3833	2.855	2.5215		2.4027	2.1688	3.0242	2.5319		2.7971	1.8594	1.2261	1.0168	1.72485		1.8664	2.3832	2.6423	2.062	2.23848		-1.29311	-0.113107	-31.4815	-11.6554
8.44	2.4159	2.6334	2.9819	2.67707		2.4719	2.4957	2.6275	2.5317		2.2485	1.4369	1.2914	1.0307	1.50187		1.82	1.6131	2.6945	1.8523	1.99498		4.79671	-0.120997	-40.339	-21.2655
8.48	2.2778	2.2333	2.75	2.42037		2.3651	2.4067	2.54	2.43727		2.5337	1.7264	1.184	0.7443	1.5471		1.8792	1.6312	2.6985	2.0572	2.06652		-5.25209	-3.84652	-38.5425	-18.4417
8.52	2.0262	2.0833	2.5029	2.20413		2.9647	2.8394	2.9911	2.93173		2.3131	1.8102	1.6921	1.2932	1.77715		1.9405	1.6674	2.6472	1.9872	2.06057		-13.7168	15.6609	-29.4039	-18.6765
8.56	2.3643	2.0833	2.4681	2.30523		2.7284	2.575	2.4322	2.57853		3.0097	1.8343	1.6495	1.018	1.87787		1.8482	2.2676	2.4965	2.124	2.18407		-9.75911	1.72664	-25.4027	-13.8024
8.6	2.0579	1.9166	2.2355	2.07		1.7718	1.8683	1.9332	1.85777		2.4005	1.2237	1.4237	0.8811	1.48225		1.8349	2.2714	2.1823	2.5417	2.20758		-18.9676	-26.7086	-41.1186	-12.8749
8.64	1.5992	1.45	1.7398	1.59633		2.7443	2.6062	2.6084	2.65297		2.1963	1.8224	0.9679	1.1821	1.54218		1.7008	2.7701	2.4242	1.6173	2.1281		-37.5098	4.66314	-38.7382	-16.0115
8.68	1.7643	1.7666	1.8876	1.80617		2.2398	2.4115	2.4721	2.37447		1.8598	1.9946	1.3006	1.1209	1.56898		1.7867	1.7089	2.4711	2.2228	2.04738		-29.2956	-6.32407	-37.6735	-19.1975
8.72	2.1786	1.8334	2.3297	2.1139		2.4702	2.6447	2.8692	2.66137		2.3348	1.5638	1.5213	0.9343	1.58855		1.8082	2.3257	2.8647	2.0356	2.25855		-17.2491	4.99453	-36.8959	-10.8631
8.76	1.973	1.7834	2.271	2.00913		2.0811	2.0654	2.454	2.20017		2.4321	1.5785	1.0179	0.8459	1.4686		1.6847	2.0928	2.0623	2.3759	2.05393		-21.3503	-13.2004	-41.6609	-18.9389
8.8	2.1897	2.2333	2.2674	2.23013		2.7663	2.8419	2.8449	2.8177		2.3738	1.3825	0.8977	0.4445	1.27462		1.7563	2.1587	2.3843	2.0646	2.09098		-12.699	11.1621	-49.3664	-17.4767
8.84	2.3048	2.3333	2.4739	2.37067		2.651	2.6447	2.8928	2.7295		1.9213	1.4547	1.0789	0.7089	1.29095		1.6773	2.169	1.8366	1.3367	1.7549		-7.19765	7.68248	-48.7179	-30.7404
8.88	2.2857	2.3833	2.6572	2.44207		2.5315	2.3996	2.6384	2.52317		2.2271	1.3894	0.9894	0.7103	1.32905		1.6317	1.718	2.4597	1.6971	1.87662		-4.40262	-0.457649	-47.2044	-25.9363
8.92	2.0556	2.2834	2.5124	2.2838		2.1109	2.0726	1.988	2.05717		2.3809	1.1664	1.2512	0.8206	1.40477		1.5874	2.2807	2.4348	1.8074	2.02757		-10.5981	-18.842	-44.1963	-19.9789
8.96	2.0175	1.7667	2.3863	2.05683		2.4537	2.2793	2.5758	2.43627		2.0922	1.6864	0.844	1.1097	1.43307		1.7717	1.8864	2.4486	1.8454	1.98802		-19.483	-3.88597	-43.0721	-21.5398
9	2.0572	2.25	2.1341	2.1471		2.5886	2.5919	2.8449	2.67513		1.9387	0.7199	0.5351	0.8339	1.0069		1.7426	2.0342	2.4902	2.0096	2.06915		-15.9494	5.53764	-60.0016	-18.3381
9.04	2.0818	2.2667	2.3645	2.23767		2.439	2.6135	2.7076	2.5867		2.0941	0.868	0.9104	0.4897	1.09055		1.6682	1.8727	2.3364	1.2475	1.7812		-12.4041	2.04883	-56.6787	-29.7024
9.08	2.3563	2.45	2.7522	2.5195		2.723	2.551	2.8371	2.7037		2.18	1.3293	1.0899	0.5874	1.29665		1.7568	2.2341	2.1752	2.0447	2.0527		-1.37141	6.66464	-48.4915	-18.9873
9.12	2.9087	2.9	2.9811	2.92993		2.8052	2.7697	2.9707	2.84853		1.9908	1.4415	1.0324	0.802	1.31668		1.6056	1.9796	2.2496	2.1877	2.00562		14.6955	12.3785	-47.696	-20.8452
9.16	2.1056	2.5667	2.3935	2.35527		2.4561	2.3058	2.6406	2.4675		1.8631	0.7588	0.8982	0.796	1.07903		1.6931	1.7112	2.2399	1.205	1.7123		-7.8005	-2.65377	-57.1365	-32.4217
9.2	1.9349	1.8667	2.5435	2.11503		2.2323	1.9812	2.3493	2.1876		1.8447	1.0548	1.0457	0.5827	1.13198		1.6871	1.8977	2.1548	1.9445	1.92103		-17.2047	-13.6962	-55.0331	-24.184
9.24	2.446	2.3167	2.6652	2.47597		2.4679	2.2817	2.4422	2.39727		1.9952	0.9923	0.7984	0.2543	1.01005		1.4925	2.0161	2.4374	0.9513	1.72432		-3.07557	-5.42457	-59.8765	-31.9471
9.28	1.854	2.2667	2.2297	2.1168		2.3781	2.325	2.5337	2.41227		2.0814	0.9162	1.2495	0.6604	1.22688		1.6035	2.3352	2.1703	1.8803	1.99732		-17.1355	-4.8328	-51.2632	-21.1727
9.32	1.8461	1.7167	2.0928	1.8852		2.4632	2.51	2.6319	2.53503		2.0163	1.6511	0.942	0.3162	1.2314		1.3926	2.1273	2.2673	1.7896	1.8942		-26.2018	0.0105072	-51.0835	-25.2427
9.36	2.4579	2.4667	2.5478	2.4908		2.8351	2.8947	3.1138	2.94787		1.8892	1.0269	0.8663	0.4153	1.04942		1.5427	1.7507	1.8566	1.7628	1.7282		-2.4949	16.2973	-58.3123	-31.7941
9.4	2.1825	2.2833	2.2717	2.24583		2.9909	2.9188	3.0514	2.98703		1.9902	1.283	0.8527	0.2318	1.08942		1.4967	1.9449	2.3803	1.5907	1.85315		-12.0844	17.8425	-56.7233	-26.8628
9.44	2.4104	2.35	2.8037	2.52137		2.623	2.6327	2.5518	2.6025		1.976	1.3455	1.0637	1.0982	1.37085		1.4973	2.117	2.0041	2.0558	1.91855		-1.29833	2.67216	-45.5439	-24.2817
9.48	1.8492	2	1.9043	1.91783		3.0393	2.8827	3.146	3.02267		1.7877	1.0486	0.8122	0.7586	1.10178		1.3847	2.0581	2.1981	1.2588	1.72493		-24.9243	19.2483	-56.2327	-31.9234
9.52	2.0674	2.3833	2.7355	2.3954		2.057	2.0846	2.3417	2.1611		2.1574	1.4284	0.589	0.5361	1.17772		1.438	1.995	2.0347	1.7232	1.79772		-6.22944	-14.7417	-53.2157	-29.0502
9.56	2.3516	2.2667	2.5493	2.3892		2.7667	2.8683	3.0781	2.90437		2.1329	0.9793	1.0217	0.6165	1.1876		1.3787	1.8412	2.1144	1.3588	1.67327		-6.47214	14.5812	-52.8234	-33.9618
9.6	2.5675	2.5833	2.75	2.6336		2.3097	2.1927	2.266	2.25613		1.8756	1.2061	1.103	0.7161	1.2252		1.302	1.3965	2.2097	1.6779	1.64652		3.09516	-10.9925	-51.3298	-35.0176
9.64	1.9524	2.1	2.3152	2.12253		2.9308	2.7962	3.213	2.98		1.6186	1.0287	0.8499	0.4496	0.9867		1.3261	1.7192	1.9828	1.4108	1.60972		-16.9111	17.565	-60.804	-36.4699
9.68	2.3207	2.5167	2.4558	2.43107		2.2112	1.8731	2.3761	2.15347		1.5372	1.13	1.036	0.1819	0.971275		1.3382	2.1823	1.9092	1.4454	1.71877		-4.83323	-15.0428	-61.4168	-32.1661
9.72	1.904	2.1	2.1232	2.0424		2.6293	2.5726	2.5695	2.59047		1.7763	0.8835	0.532	0.3347	0.881625		1.0881	2.0549	1.6403	1.2886	1.51798		-20.048	2.19743	-64.9781	-40.091
9.76	2.2825	2.3667	2.9543	2.5345		2.1445	2.1207	2.1565	2.14057		2.147	0.8354	0.5233	0.061	0.891675		1.2885	1.2735	2.503	1.3405	1.60137		-0.784214	-15.5517	-64.5788	-36.7995
9.8	1.9682	1.8666	1.9616	1.93213		2.5939	2.462	2.7008	2.58557		1.6208	0.9208	1.0814	0.3852	1.00205		1.2536	2.0113	2.1037	1.3696	1.68455		-24.3645	2.00412	-60.1943	-33.5169
9.84	1.7984	1.9	2.2898	1.99607		2.6394	2.688	2.671	2.66613		1.6133	1.0234	0.4204	0.3746	0.857925		1.3044	1.452	1.5991	1.5593	1.4787		-21.8618	5.18258	-65.9195	-41.641
9.88	2.4246	2.2667	2.7493	2.4802		2.1714	2.385	2.8855	2.48063		1.3244	0.6838	0.4899	0.4342	0.733075		1.2426	1.5172	2.237	1.5915	1.64707		-2.90985	-2.13565	-70.8791	-34.9959
9.92	2.1912	2.1333	2.4529	2.25913		2.348	2.3298	2.7085	2.4621		1.7356	1.1675	0.3675	0.3055	0.894025		1.4876	1.596	1.5224	1.4085	1.50362		-11.5637	-2.86681	-64.4855	-40.6573
9.96	1.9738	1.7667	2.3624	2.0343		2.153	2.3562	2.8185	2.44257		1.6509	0.7929	0.4778	0.2177	0.784825		1.1902	1.3644	1.4542	1.5724	1.3953		-20.3651	-3.63743	-68.8234	-44.9325
10	1.6024	1.6	1.7109	1.63777		2.6573	2.3731	2.7076	2.57933		1.4986	0.4798	1.0646	0.231	0.8185		1.3141	1.2131	2.1312	0.6977	1.33903		-35.8878	1.7582	-67.4856	-47.1535
10.04	2.1056	2.4167	2.5935	2.37193		2.4609	2.7337	2.5382	2.5776		1.5109	0.921	0.5604	-0.0999	0.7231		1.3444	2.04	1.4967	1.7389	1.655		-7.14806	1.68982	-71.2753	-34.6831
10.08	2.1627	2.0833	2.3768	2.2076		2.3693	1.962	2.5377	2.28967		1.751	0.78	0.5739	0.3505	0.86385		1.217	1.6704	2.389	1.0159	1.57307		-13.5811	-9.66954	-65.6842	-37.9164
10.12	2.1897	2.2333	2.4913	2.30477		3.0906	2.7553	2.959	2.93497		1.7462	0.6332	-0.1608	-0.0614	0.5393		1.2075	1.4855	1.4692	0.8896	1.26295		-9.77738	15.7884	-78.5767	-50.1559
10.16	2.2468	2.0833	2.4565	2.2622		2.026	1.885	2.0794	1.9968		1.4228	0.7373	0.201	-0.1007	0.5651		1.2083	1.7088	1.8932	1.1604	1.49267		-11.4437	-21.2235	-77.5518	-41.0895
10.2	2.4968	2.2333	2.655	2.4617		2.6316	2.6183	2.9531	2.73433		1.3995	0.9719	0.3265	-0.0893	0.65215		1.1925	1.6243	1.8737	1.1181	1.45215		-3.63405	7.87316	-74.0938	-42.6888
10.24	2.4325	2.6833	2.7326	2.61613		2.4542	2.4212	2.867	2.5808		1.569	0.2907	0.8846	-0.0209	0.68085		1.0745	1.4574	1.961	0.9933	1.37155		2.41141	1.81606	-72.9537	-45.8698
10.28	1.8389	1.65	1.9993	1.8294		2.1065	1.8731	2.1641	2.0479		1.2778	0.4894	0.5197	-0.3013	0.4964		1.0936	1.6227	2.0408	1.4535	1.55265		-28.3861	-19.2076	-80.2809	-38.7225
10.32	1.9777	1.85	2.329	2.05223		2.477	2.2265	2.5695	2.42433		1.4386	0.4386	0.6871	0.3193	0.7209		1.2144	2.1863	2.2188	1.0079	1.65685		-19.6631	-4.35676	-71.3627	-34.6101
10.36	2.3016	2.1833	2.4326	2.30583		2.1845	2.4957	2.7779	2.48603		1.377	0.8306	0.8033	0.019	0.757475		1.2567	1.9735	1.5684	0.8793	1.41948		-9.73562	-1.92261	-69.9098	-43.9784
10.4	2.1421	1.7833	2.35	2.0918		2.6815	2.7697	3.3421	2.9311		1.3615	0.6949	0.4585	-0.0137	0.6253		1.0242	1.633	1.7093	1.1615	1.382		-18.1142	15.6359	-75.1604	-45.4574
10.44	1.9785	1.7333	2.079	1.93027		2.7823	2.8538	2.9196	2.8519		1.2679	0.3548	-0.033	-0.0901	0.3749		1.023	1.3882	1.8107	0.8471	1.26725		-24.4376	12.5113	-85.1074	-49.9862
10.48	2.1523	2.2333	2.4159	2.26717		2.6733	2.6062	3.1011	2.79353		1.317	0.2561	0.1531	-0.0555	0.417675		0.9724	2.2799	1.7102	0.5484	1.37772		-11.2493	10.2087	-83.4081	-45.6261
10.52	2.1278	2.3334	2.5819	2.3477		1.8757	1.7504	2.3747	2.00027		1.074	0.4537	0.5385	0.1079	0.543525		0.8625	1.2346	1.4789	1.8126	1.34715		-8.0967	-21.0868	-78.4088	-46.8328
10.56	2.031	2.2333	2.2826	2.1823		2.6764	2.6735	2.9798	2.77657		1.2246	0.5362	-0.0183	-0.3312	0.352825		0.8933	1.1648	1.8524	0.8362	1.18667		-14.5715	9.53933	-85.9843	-53.1662
10.6	2.1556	2.2334	2.5493	2.31277		2.7189	2.5677	2.5939	2.62683		1.2763	0.2401	0.4734	0.1478	0.5344		1.1471	1.1544	1.268	1.6683	1.30945		-9.46421	3.63214	-78.7713	-48.3207
10.64	2.4214	2.65	2.8768	2.6494		2.8725	2.5677	2.9163	2.7855		1.5373	0.2547	0.488	0.0229	0.575725		1.0847	1.407	1.9583	0.9393	1.34732		3.71367	9.89176	-77.1297	-46.8259
10.68	1.8683	1.9	2.4109	2.05973		2.0195	2.1015	2.3213	2.14743		1.4142	0.7229	0.635	0.0973	0.71735		0.8691	1.5562	1.8661	1.6434	1.4837		-19.3695	-15.2808	-71.5038	-41.4437
10.72	2.1349	1.4667	2.5435	2.04837		2.2179	2.099	2.1053	2.14073		1.1582	0.5843	0.1722	-0.2204	0.423575		1.1288	1.2557	1.5032	1.0151	1.2257		-19.8144	-15.5452	-83.1738	-51.626
10.76	1.9087	1.8167	2.187	1.9708		2.0984	2.0197	2.4308	2.18297		1.374	0.287	-0.0402	-0.344	0.3192		0.8932	1.2489	2.0132	0.8819	1.2593		-22.8509	-13.879	-87.32	-50.2999
10.8	1.9175	1.9333	1.8261	1.8923		2.0488	1.6423	2.3326	2.0079		0.834	0.4311	0.3341	0.2016	0.4502		0.9618	0.9025	1.6995	0.7644	1.08205		-25.9238	-20.7856	-82.1161	-57.2954
10.84	2.5699	2.65	2.7189	2.64627		3.2788	3.2144	3.2357	3.24297		1.1175	0.8349	0.4319	-0.924	0.365075		0.9179	1.4397	1.4394	0.9554	1.1881		3.59102	27.9394	-85.4976	-53.11
10.88	1.9793	2.4166	2.4094	2.26843		2.5679	2.6639	2.554	2.59527		1.3716	0.4136	0.1682	-0.3871	0.391575		0.8517	1.1803	1.4722	0.5239	1.00702		-11.1997	2.38679	-84.445	-60.2563
10.92	2.1675	2.1833	2.813	2.38793		2.8514	2.95	2.9141	2.90517		0.9882	0.507	-0.2627	-0.231	0.250375		1.0072	1.4832	1.6007	0.5942	1.17132		-6.52173	14.6128	-90.054	-53.772
10.96	1.9857	2.2666	2.2724	2.1749		2.771	2.4043	2.9163	2.6972		0.7826	-0.129	-0.0229	-0.0476	0.145775		0.92	1.7662	1.4899	1.0274	1.30088		-14.8612	6.4082	-94.2092	-48.6591
11	1.8912	2.0833	2.2876	2.08737		2.5011	2.39	2.6963	2.52913		1.1862	0.0152	0.494	-0.2762	0.3548		1.053	1.1533	1.2116	1.1947	1.15315		-18.2877	-0.222256	-85.9058	-54.4893
11.04	2.2072	2.1167	2.208	2.1773		2.4835	2.3754	2.6464	2.50177		1.1572	0.2673	0.2976	-0.6629	0.2648		0.6992	1.1863	1.5484	1.1032	1.13427		-14.7672	-1.30191	-89.481	-55.2342
11.08	2.677	2.7	2.7826	2.71987		2.2293	2.3202	2.3842	2.31123		1.3398	-0.137	0.1509	-0.3347	0.25475		0.6675	1.5916	1.4549	0.9168	1.1577		6.47217	-8.81871	-89.8802	-54.3097
11.12	2.1595	2.05	2.5326	2.24737		2.5542	2.349	2.2828	2.39533		1.1181	0.3485	-0.3515	-0.3825	0.18315		0.8254	1.139	1.6503	1.2537	1.2171		-12.0244	-5.50085	-92.7245	-51.9654
11.16	2.0762	1.8833	1.8913	1.95027		1.7223	1.599	2.0237	1.78167		1.1271	0.5285	-0.1593	-0.542	0.238575		0.7121	1.1428	1.5222	1.1824	1.13987		-23.6547	-29.7108	-90.5228	-55.0132
11.2	2.1651	1.9834	2.5341	2.22753		2.3249	2.6735	2.9906	2.663		0.9503	0.33	0.233	-0.2948	0.304625		0.6481	1.1585	1.3552	0.6633	0.956275		-12.8008	5.05897	-87.899	-62.2593
11.24	1.392	1.7333	1.9572	1.69417		2.1999	2.2985	2.0975	2.19863		1.101	0.6271	0.1756	-0.231	0.418175		0.9224	1.1033	1.9595	0.804	1.1973		-33.68	-13.2609	-83.3883	-52.7469
11.28	2.2778	2.2167	2.7058	2.4001		2.7312	2.4933	2.8027	2.67573		1.1619	-0.1743	0.2378	0.0799	0.326325		0.829	1.3257	1.6941	1.4	1.3122		-6.04545	5.56131	-87.037	-48.2122
11.32	2.196	1.95	2.7522	2.2994		2.5933	2.7889	2.8294	2.7372		0.828	-0.3662	0.1793	-0.3507	0.0726		0.6656	1.41	1.8248	1.3159	1.30407		-9.98746	7.98626	-97.116	-48.5328
11.36	2.4151	2.75	2.3971	2.52073		1.786	1.8515	1.959	1.8655		1.0494	-0.0288	0.0015	-0.5095	0.12815		0.8597	1.1283	1.018	0.5507	0.889175		-1.32313	-26.4035	-94.9093	-64.9075
11.4	2.1214	2.3333	2.3985	2.2844		2.7867	2.5942	3.0047	2.7952		1.1022	0.3805	-0.171	-0.7327	0.14475		0.8138	1.209	1.4597	0.8676	1.08753		-10.5747	10.2744	-94.2499	-57.0793
11.44	2.1421	2.1	2.4717	2.23793		2.9078	2.7746	3.0025	2.89497		1.001	0.2285	0.2679	-0.532	0.24135		0.8475	1.3666	1.5826	1.0362	1.20822		-12.3936	14.2104	-90.4125	-52.3157
11.48	2.6103	2.4333	2.8913	2.64497		2.6367	2.4356	2.5038	2.52537		1.0483	0.3991	0.3021	-0.8536	0.223975		0.8821	1.6562	1.4783	0.9119	1.23213		3.54013	-0.370856	-91.1027	-51.3724
11.52	2.2421	2.3	2.6558	2.3993		2.6204	2.9092	3.1239	2.8845		1.2851	0.2126	0.4308	-0.3254	0.400775		0.8706	1.5555	1.7225	1.1665	1.32877		-6.07677	13.7974	-84.0795	-47.558
11.56	1.9817	1.85	2.3246	2.0521		2.3426	2.5365	2.9105	2.59653		0.9624	0.3899	0.1081	-0.5473	0.228275		0.8505	0.9709	1.3818	0.895	1.02455		-19.6683	2.43677	-90.9319	-59.5647
11.6	1.9603	2.0666	1.9833	2.0034		3.0246	3.0919	3.1329	3.08313		1.0311	0.3485	-0.1393	-0.2662	0.243525		0.805	1.2104	1.4071	0.8178	1.06007		-21.5747	21.6338	-90.3261	-58.1626
11.64	2.0762	1.8667	2.2537	2.06553		2.1573	2.2577	2.454	2.28967		1.21	-0.1088	0.2306	-0.36	0.24295		0.8709	1.4007	1.3561	1.0245	1.16305		-19.1424	-9.66954	-90.349	-54.0986
11.68	2.0166	2.1166	2.3507	2.1613		2.6944	2.7817	2.9295	2.80187		0.8959	-0.1649	0.0351	-0.5386	0.056875		0.9474	0.6922	1.7846	0.8453	1.06738		-15.3935	10.5374	-97.7407	-57.8745
11.72	2.5889	2.2333	2.7463	2.52283		2.7537	2.6231	2.9395	2.7721		1.3252	0.0151	-0.1364	-0.3958	0.202025		0.7121	1.3389	1.7376	0.4663	1.06372		-1.24092	9.36311	-91.9747	-58.0186
11.76	2.0285	2.2166	2.2007	2.1486		2.6554	2.4981	2.7022	2.61857		1.0922	0.243	0.1339	-0.2051	0.316		0.6086	1.2239	1.7655	1.2122	1.20255		-15.8907	3.30601	-87.4471	-52.5397
11.8	2.1135	2.3834	2.371	2.2893		2.8456	2.6303	3.1293	2.8684		1.061	0.4059	-0.7577	-0.2855	0.105925		0.7058	1.6916	1.7429	0.8264	1.24168		-10.3828	13.1623	-95.7922	-50.9955
11.84	2.2325	2.3166	2.8072	2.4521		2.7691	2.6831	3.3892	2.94713		1.2186	0.1244	-0.3999	-0.4097	0.13335		0.7752	0.9672	1.6928	1.3218	1.18925		-4.00985	16.2684	-94.7028	-53.0646
11.88	1.977	1.8667	2.695	2.17957		2.5301	2.6375	2.9096	2.6924		1.0374	0.4229	-0.1832	-0.1818	0.273825		0.6701	1.461	1.6229	1.1562	1.22755		-14.6785	6.21884	-89.1225	-51.553
11.92	2.1333	2.2166	2.2029	2.18427		2.182	2.3154	2.5826	2.36		1.285	0.3429	0.1672	-0.3113	0.37095		0.8912	1.6382	1.5285	0.9634	1.25532		-14.4945	-6.8948	-85.2643	-50.4568
11.96	2.0198	2.45	2.642	2.3706		2.4105	2.6038	2.5826	2.5323		0.8624	0.1059	-0.5426	-0.5081	-0.0206		0.9632	1.4154	1.8032	1.0136	1.29885		-7.20026	-0.0973265	-100.818	-48.739
12	2.0333	2.2166	2.579	2.2763		2.3023	2.1856	2.2737	2.25387		1.0265	0.4497	0.0497	-0.4775	0.2621		0.9797	0.8735	1.4479	0.8086	1.02742		-10.8917	-11.0819	-89.5883	-59.4512
12.04	2.019	2.1167	2.2065	2.11407		2.8535	2.9908	3.1953	3.0132		0.7124	0.1631	0.2389	-0.3911	0.180825		0.5627	0.9869	0.9622	0.9093	0.855275		-17.2425	18.8748	-92.8169	-66.2454
12.08	1.8453	2.0167	2.345	2.069		2.482	2.7265	2.8014	2.66997		0.8542	1.2469	0.0197	0.0415	0.540575		0.8196	1.166	1.3974	0.7623	1.03633		-19.0067	5.33381	-78.526	-59.1
12.12	2.1547	2.3666	2.5768	2.36603		2.4914	2.6087	2.7556	2.61857		1.0776	1.1284	-0.305	-0.3592	0.38545		0.7561	1.0665	1.6968	0.9925	1.12798		-7.37903	3.30601	-84.6883	-55.4829
12.16	2.0063	1.8833	2.5203	2.13663		2.6332	2.575	2.6098	2.606		1.1216	1.2202	0.2384	-0.324	0.56405		0.7533	0.6726	1.9986	1.1792	1.15093		-16.3591	2.81024	-77.5935	-54.5771
12.2	2.127	1.8333	2.4826	2.14763		2.5976	2.4212	2.8127	2.6105		1.2218	1.4522	-0.0659	-0.2323	0.59395		0.7894	1.5522	1.5919	0.7163	1.16245		-15.9285	2.98777	-76.4057	-54.1223
12.24	2.1651	2.4833	2.3913	2.34657		1.6477	1.7938	1.9409	1.79413		1.5672	1.4455	0.1425	-0.1126	0.76065		0.8753	1.4598	1.6725	0.4096	1.1043		-8.14107	-29.219	-69.7837	-56.4172
12.28	2.2937	2.3167	2.5406	2.38367		2.7285	2.7312	3.2008	2.88683		1.1684	1.7481	-0.0641	-0.2395	0.653225		0.931	1.2814	1.2219	1.2917	1.1815		-6.68875	13.8895	-74.0511	-53.3704
12.32	2.3492	2.6167	2.558	2.50797		2.9495	2.9452	3.3534	3.0827		1.284	0.8521	-0.154	-0.2921	0.4225		0.901	1.0854	1.7332	1.2367	1.23908		-1.82289	21.6167	-83.2165	-51.0982
12.36	1.7603	1.6	2.1696	1.8433		2.6808	2.4885	2.6877	2.619		1.1193	1.2801	0.1135	-0.7858	0.431775		0.724	0.9611	1.4036	0.8724	0.990275		-27.842	3.32311	-82.848	-60.9174
12.4	1.5103	1.6167	1.737	1.62133		2.8374	2.6303	2.9608	2.8095		0.8059	1.6001	-0.109	-0.5099	0.446775		1.0015	1.4573	1.6938	1.2258	1.3446		-36.5311	10.8386	-82.2522	-46.9335
12.44	1.8635	1.2333	2.3587	1.8185		2.6343	2.688	3.0768	2.7997		1.006	1.7828	-0.005	-0.0389	0.686225		0.8759	1.3685	1.0009	0.7213	0.99165		-28.8128	10.452	-72.7402	-60.8631
12.48	2.5111	2.1	2.6254	2.41217		3.0906	2.9284	3.2924	3.1038		1.0229	1.6229	0.332	-0.298	0.66995		0.9481	1.5086	0.5959	0.5921	0.911175		-5.57309	22.4491	-73.3867	-64.0392
12.52	2.3119	1.75	2.5768	2.2129		3.3152	3.4092	3.4119	3.37877		1.3616	2.1095	0.6246	-0.4177	0.9195		0.876	1.0047	0.7509	0.8172	0.8622		-13.3736	33.2969	-63.4735	-65.9721
12.56	2.427	2.0333	2.7609	2.40707		2.6542	2.6543	3.0323	2.78027		1.166	2.4747	0.6898	0.322	1.16312		1.0025	1.308	0.8702	0.9336	1.02857		-5.77273	9.6853	-53.7957	-59.4058
12.6	2.3246	1.9166	2.1616	2.13427		2.4668	2.5919	2.9608	2.67317		1.4744	2.8599	1.0418	-0.4501	1.2315		1.2922	1.5171	1.105	0.6445	1.1397		-16.4518	5.46005	-51.0795	-55.0201
12.64	2.0182	1.35	1.8311	1.7331		1.6164	1.6663	1.9386	1.74043		1.4595	2.3827	0.6645	-0.5173	0.99735		1.5501	1.2351	0.953	0.6006	1.0847		-32.1559	-31.3375	-60.381	-57.1908
12.68	2.3072	2.0667	2.5732	2.3157		2.5418	2.5173	2.5518	2.53697		1.0337	2.6264	1.0476	-0.4302	1.06937		1.7279	1.4645	1.0363	1.429	1.41443		-9.34938	0.0867798	-57.5198	-44.1777
12.72	2.6119	2.1833	2.4717	2.4223		2.5913	2.4596	2.5047	2.51853		0.9764	2.388	0.6122	-0.4787	0.874475		2.0867	1.3689	0.8024	0.7418	1.24995		-5.17641	-0.64044	-65.2621	-50.669
12.76	2.5666	2.1666	2.8616	2.5316		2.6065	2.6519	2.6641	2.64083		1.2901	2.1452	0.6664	-0.5246	0.894275		1.8933	1.0833	1.0155	0.9196	1.22792		-0.897737	4.18446	-64.4755	-51.5382
12.8	2.4643	2.1334	2.6276	2.40843		2.0144	2.1111	1.8576	1.99437		1.3166	2.3572	0.8602	-0.7916	0.9356		2.0374	0.9524	1.2167	0.8803	1.2717		-5.71923	-21.3195	-62.8339	-49.8106
12.84	2.2572	1.9	2.6124	2.25653		2.1957	2.0317	2.2592	2.1622		1.0408	2.08	1.1497	-0.2076	1.01572		2.2061	1.5514	1.389	0.8364	1.49572		-11.6655	-14.6983	-59.651	-40.9691
12.88	2.2421	1.85	2.5667	2.2196		2.3626	2.5221	3.04	2.64157		1.3298	1.6559	0.8589	-0.5604	0.82105		2.4162	1.2369	1.1613	1.0072	1.4554		-13.1113	4.21339	-67.3844	-42.5606
12.92	2.6936	2.1833	3.0507	2.64253		1.951	2.0342	2.5605	2.1819		0.9354	1.876	0.7517	-0.7465	0.70415		2.3751	1.5474	0.7904	1.0631	1.444		3.44487	-13.9211	-72.0281	-43.0105
12.96	2.6683	2.3667	3.1145	2.7165		1.9485	1.9115	2.5101	2.12337		1.0135	1.9106	0.5439	-0.2003	0.816925		2.4935	1.1772	1.1223	0.5593	1.33808		6.34038	-16.2303	-67.5482	-47.191
13	2.1706	1.5666	2.2355	1.9909		2.7509	2.8875	3.5111	3.04983		0.7973	1.5306	0.5912	-0.5857	0.58335		2.3664	1.1639	1.082	0.7768	1.34728		-22.064	20.3201	-76.8268	-46.8279
13.04	2.2048	2.1667	2.5804	2.3173		2.2055	2.075	2.7801	2.35353		1.2852	1.7505	1.1596	-0.486	0.927325		2.5511	1.5028	1.4324	0.9582	1.61112		-9.28675	-7.14991	-63.1627	-36.4147
13.08	2.5055	1.95	2.6724	2.37597		2.5266	2.6327	2.7402	2.63317		1.0645	1.8747	0.4777	-0.5618	0.713775		2.5979	1.1651	1.1134	0.9336	1.4525		-6.99018	3.882	-71.6458	-42.675
13.12	2.7166	2.5666	2.9942	2.75913		1.7715	1.5942	1.7873	1.71767		1.3441	2.0745	0.2988	-0.2728	0.86115		2.7094	1.5793	2.0385	1.0181	1.83632		8.0093	-32.2357	-65.7914	-27.5268
13.16	2.35	1.9	2.6652	2.30507		2.3063	2.3707	2.8648	2.51393		1.2626	1.4612	0.6824	-0.2062	0.8		2.6054	1.3374	1.4098	1.2433	1.64897		-9.76563	-0.821916	-68.2205	-34.9209
13.2	2.7381	2.15	2.8913	2.59313		1.9499	1.7312	2.0504	1.9105		1.2126	2.3358	0.8115	-0.3146	1.01133		2.7496	1.131	1.0664	1.2255	1.54313		1.51105	-24.6282	-59.8258	-39.0984
13.24	2.4429	2.1167	2.658	2.40587		2.1969	2.1952	2.6397	2.34393		0.6278	1.8452	1.3058	-0.468	0.8277		2.8748	1.3309	1.5353	1.4144	1.78885		-5.81971	-7.52865	-67.1202	-29.4005
13.28	2.5159	2.4667	2.5384	2.507		2.7328	2.6904	2.9522	2.7918		0.9787	1.4396	1.6093	-0.4069	0.905175		3.0422	1.2729	1.7045	1.1165	1.78402		-1.86073	10.1403	-64.0425	-29.5909
13.32	2.6619	1.7334	2.8384	2.41123		2.1747	2.0606	2.5618	2.2657		1.0502	1.5705	1.9614	-0.3465	1.0589		2.8274	1.7182	1.575	0.6039	1.68112		-5.60962	-10.6151	-57.9359	-33.652
13.36	2.4048	1.95	3.0565	2.47043		2.7708	2.8707	3.0605	2.90067		1.2743	1.9772	2.5439	-0.5491	1.31158		2.8688	1.3439	1.5007	1.3798	1.7733		-3.29217	14.4352	-47.8986	-30.0142
13.4	2.3071	2.0333	2.4783	2.2729		2.1649	2.2192	2.6351	2.33973		1.2463	1.7463	2.6463	-0.1909	1.362		3.1	1.1844	1.522	1.0719	1.71957		-11.0248	-7.69434	-45.8955	-32.1345
13.44	1.9849	1.6833	2.4029	2.0237		2.1747	2.3971	2.7937	2.45517		1.2435	2.329	3.0532	-0.6501	1.4939		2.9975	1.2385	1.1263	1.3111	1.66835		-20.78	-3.14034	-40.6558	-34.1562
13.48	2.6706	2.55	3.0913	2.77063		2.104	2.325	2.867	2.432		1.3361	2.1303	3.1484	0.0589	1.66843		3.0539	2.0112	1.4852	0.9354	1.87143		8.45948	-4.0543	-33.723	-26.1416
13.52	2.1715	1.9667	2.3124	2.1502		1.7696	2.0942	2.3036	2.0558		1.401	2.0691	3.4782	0.0342	1.74563		2.9798	1.131	1.5799	1.3537	1.7611		-15.8281	-18.8959	-30.6562	-30.4957
13.56	2.3412	2.1166	2.8529	2.4369		2.7515	2.7817	2.9332	2.82213		1.7763	1.5835	3.2896	-0.3398	1.5774		3.1617	1.9359	1.1267	0.8527	1.76925		-4.60487	11.337	-37.3389	-30.174
13.6	2.6563	1.95	2.8355	2.4806		2.3532	2.2361	2.7815	2.45693		1.68	2.3409	3.3712	-0.0235	1.84215		3.0332	1.1885	1.4147	1.5614	1.79945		-2.89419	-3.07064	-26.8219	-28.9822
13.64	2.531	2.0167	2.8254	2.4577		2.6307	2.51	2.8638	2.66817		2.0343	2.3662	3.9086	-0.264	2.01127		3.1021	1.2281	1.65	1.1175	1.77442		-3.79063	5.2628	-20.1035	-29.9698
13.68	2.2746	1.7834	2.4124	2.1568		1.9613	1.9524	2.5323	2.14867		2.1123	2.2862	3.4741	0.5002	2.0932		3.0915	1.391	1.3997	0.9836	1.71645		-15.5697	-15.2322	-16.8491	-32.2579
13.72	2.1913	1.6167	2.4341	2.0807		2.4831	2.349	2.877	2.5697		2.1396	2.4077	3.9743	0.2457	2.19182		3.1846	1.3458	1.7329	1.0154	1.81967		-18.5487	1.37815	-12.9313	-28.184
13.76	2.5611	2.2333	3.0978	2.63073		1.7191	1.8779	2.2611	1.9527		2.1397	2.3556	4.2617	0.3533	2.27758		3.236	0.8842	1.9097	1.03	1.76497		2.98295	-22.9633	-9.5249	-30.3428
13.8	2.8802	2.6834	3.3145	2.95937		1.7879	1.7457	2.1384	1.89067		2.6133	2.3901	4.8749	0.9327	2.70275		3.0899	1.3567	1.3829	0.8926	1.68053		15.8477	-25.4106	7.36489	-33.6757
13.84	2.1881	1.8167	2.337	2.11393		2.6422	2.6062	3.0703	2.7729		2.6589	2.4009	4.6373	0.9234	2.65513		3.0177	0.8962	1.1919	0.8881	1.49847		-17.2478	9.39467	5.47302	-40.8606
13.88	2.473	2.1833	3.0572	2.57117		2.307	2.075	2.7656	2.38253		2.774	2.6914	4.3308	0.9107	2.67673		3.1947	1.5009	1.195	0.8426	1.6833		0.651143	-6.00582	6.33106	-33.5662
13.92	2.4905	2.15	2.7297	2.45673		2.4378	2.3947	3.1971	2.67653		2.2831	2.4063	4.6093	1.5001	2.6997		3.1866	1.1777	1.8666	1.0396	1.81762		-3.82848	5.59287	7.24373	-28.2649
13.96	2.3937	2.3834	2.6776	2.4849		2.755	2.5173	2.9431	2.73847		2.8749	2.6995	4.3935	1.1313	2.7748		3.1307	0.8472	1.4608	1.3226	1.69033		-2.72586	8.03623	10.227	-33.2889
14	2.7262	2.6334	3.2776	2.87907		2.1489	2.1688	2.517	2.27823		2.8603	2.8516	4.7122	1.4656	2.97243		3.1386	1.2135	0.8786	1.0003	1.55775		12.7042	-10.1206	18.0775	-38.5212
14.04	1.9944	1.95	2.4	2.1148		1.9364	2.0053	2.8376	2.25977		2.6127	2.8649	4.6346	1.8509	2.99077		3.1267	1.1554	1.4595	0.9367	1.66957		-17.2138	-10.8491	18.8065	-34.1079
14.08	2.2008	2.1334	2.5971	2.31043		2.9281	2.5919	3.0605	2.86017		3.1726	3.1929	4.5384	1.5201	3.106		3.1296	1.1025	1.1839	1.0596	1.6189		-9.55555	12.8375	23.3837	-36.1078
14.12	2.4881	2.0667	2.8022	2.45233		2.6992	2.6712	2.9576	2.776		3.3229	2.8316	4.2104	2.7114	3.26907		3.0511	1.1316	1.0271	0.9623	1.54303		-4.00072	9.51697	29.8618	-39.1023
14.16	2.2127	1.7334	2.2797	2.07527		2.65	2.6952	3.1505	2.8319		3.2637	2.9115	4.2843	2.027	3.12162		3.1182	1.1925	1.1214	0.6936	1.53143		-18.7614	11.7223	24.0044	-39.5601
14.2	1.8921	1.7	1.9978	1.8633		3.0512	2.9765	3.3829	3.13687		3.497	2.9274	4.9971	2.415	3.45913		2.9727	1.0655	1.2184	0.7608	1.50435		-27.0591	23.7536	37.4114	-40.6287
14.24	2.1841	1.6333	2.4529	2.0901		1.9598	2.1111	2.5858	2.2189		3.6697	3.5074	4.4953	2.8934	3.64145		3.0487	1.1741	0.9344	1.0305	1.54692		-18.1807	-12.4614	44.6541	-38.9484
14.28	2.492	2.4333	2.8224	2.58257		2.0785	1.9861	2.5043	2.18963		3.657	3.1194	4.3891	2.9853	3.5377		3.1553	1.3146	1.4392	0.6655	1.64365		1.09741	-13.616	40.5327	-35.131
14.32	2.6365	2.1333	2.9413	2.57037		2.1508	2.063	2.4645	2.2261		3.8965	3.2501	4.1713	2.4842	3.45052		3.2747	1.4216	0.8357	0.8347	1.59167		0.619826	-12.1773	37.0697	-37.1823
14.36	2.4349	2.1333	2.8594	2.47587		2.3991	2.4139	2.6663	2.4931		3.5649	3.3316	4.6316	3.0967	3.6562		2.9838	0.8602	0.9938	0.6213	1.36477		-3.07948	-1.64382	45.24	-46.1372
14.4	2.7555	2.3666	3.1616	2.76123		2.6735	2.849	3.319	2.94717		4.4421	2.7074	4.4377	2.6942	3.57035		3.2039	0.9931	1.3191	1.0638	1.64498		8.09151	16.2697	41.8297	-35.0787
14.44	2.0579	2.2667	2.6587	2.32777		2.2293	2.3394	3.0944	2.55437		3.9652	3.4087	4.3481	2.8583	3.64508		3.1766	1.0182	1.3744	0.501	1.51755		-8.87702	0.773233	44.7981	-40.1077
14.48	1.9341	1.55	2.4463	1.9768		2.4165	2.3106	2.9042	2.54377		4.3314	3.1314	4.1859	3.2895	3.73455		3.1169	1.2219	1.0936	0.6699	1.52558		-22.616	0.355049	48.3524	-39.791
14.52	1.8596	1.5334	2.5515	1.9815		1.8207	1.7721	2.1741	1.9223		4.4784	3.4059	3.7453	2.9454	3.64375		3.2296	1.1773	1.2221	0.8726	1.6254		-22.432	-24.1627	44.7455	-35.8513
14.56	2.3444	2.0667	2.3957	2.26893		2.3153	2.5654	2.7601	2.54693		4.2606	3.3953	4.3681	3.4132	3.8593		3.0978	0.8001	0.989	0.8287	1.4289		-11.1801	0.479978	53.308	-43.6064
14.6	2.2421	1.9833	2.4913	2.2389		1.9809	2.0942	2.704	2.2597		4.1874	3.2888	3.9918	2.6655	3.53337		3.1084	0.6793	1.132	0.7298	1.41237		-12.3558	-10.8518	40.3609	-44.2586
14.64	1.6762	1.5833	2.1239	1.79447		2.7843	2.8754	3.4182	3.02597		4.2681	3.7594	4.3625	3.447	3.95925		3.1178	1.0975	1.0342	0.203	1.36313		-29.7536	19.3785	57.2785	-46.2023
14.68	2.3944	2.4333	2.5587	2.46213		2.4254	2.426	2.8426	2.56467		4.4399	3.1486	4.5698	2.8749	3.7583		3.0251	0.8914	0.9549	0.4383	1.32743		-3.61709	1.17958	49.2959	-47.6113
14.72	1.9523	1.4333	2.3268	1.90413		2.9222	2.8394	3.2176	2.99307		4.275	3.462	4.065	3.0876	3.7224		3.0133	0.6334	0.5836	0.8287	1.26475		-25.4606	18.0805	47.8698	-50.0849
14.76	2.5627	2.1333	2.9572	2.55107		2.2672	2.2024	2.7243	2.39797		4.1362	3.5101	4.5586	3.0822	3.82178		3.0861	0.4625	0.7479	0.4178	1.17858		-0.135693	-5.39696	51.8174	-53.4859
14.8	2.0445	1.75	2.2863	2.02693		2.6211	2.4981	2.7493	2.62283		4.3065	3.35	4.3864	2.9128	3.73892		3.0163	0.6929	0.4365	0.7397	1.22135		-20.6535	3.47434	48.5262	-51.7977
14.84	1.9865	2.0166	2.3442	2.11577		2.4142	2.3996	2.8684	2.56073		5.0729	3.2164	4.8497	3.0357	4.04367		3.0908	0.7926	0.5632	0.66	1.27665		-17.176	1.02441	60.6322	-49.6152
14.88	2.6794	2.15	2.9717	2.60037		2.1668	2.0269	2.4522	2.2153		4.4858	3.6366	4.3457	3.6071	4.0188		3.0192	0.9032	0.8348	0.3237	1.27022		1.79421	-12.6034	59.6441	-49.8688
14.92	1.715	1.5	2.4398	1.88493		2.5093	2.1496	2.8213	2.4934		4.4729	3.1859	4.3314	3.5301	3.88008		3.1748	0.5621	0.6075	0.2628	1.1518		-26.2122	-1.63198	54.1333	-54.5426
14.96	2.3	2.2	2.529	2.343		2.7473	2.5342	2.9355	2.739		4.602	3.4179	4.1785	3.4823	3.92017		3.0114	0.6798	1.0116	0.5436	1.3116		-8.28069	8.05727	55.7263	-48.2359
15	2.0698	1.7833	2.237	2.03003		2.3422	2.3106	2.6922	2.44833		4.8993	3.579	4.0305	3.4604	3.9923		3.208	1.0361	1.1601	-0.08	1.33105		-20.5321	-3.40993	58.5914	-47.4682
15.04	1.854	1.8	2.145	1.933		2.0997	1.9908	2.5649	2.21847		4.7388	3.8287	4.4893	3.576	4.1582		2.9023	0.8001	0.4755	0.1364	1.07857		-24.3306	-12.4785	65.1816	-57.4325
15.08	1.8715	1.4667	1.8341	1.7241		2.0742	1.8442	2.3471	2.0885		4.9615	3.4006	3.8885	3.4185	3.91728		3.0977	0.7578	0.3997	0.6288	1.221		-32.5082	-17.6058	55.6111	-51.8115
15.12	2.0413	1.5833	2.5239	2.0495		2.0402	2.0606	2.3516	2.1508		5.0329	4.4285	3.5528	3.3533	4.09187		3.1072	0.5238	0.9141	0.349	1.22352		-19.7701	-15.148	62.5469	-51.7119
15.16	2.4174	1.9666	2.6376	2.34053		1.9423	2.2216	2.5359	2.23327		4.227	3.5328	3.5177	2.8623	3.53495		2.9706	0.4757	0.5481	-0.0543	0.985025		-8.37725	-11.8946	40.4235	-61.1246
15.2	1.9349	1.7166	2.0116	1.8877		2.1113	2.1952	2.8154	2.37397		4.8103	3.6712	3.653	3.6417	3.94405		3.0068	0.4378	0.3559	0.6404	1.11023		-26.1039	-6.34379	56.6747	-56.1834
15.24	1.6802	1.05	1.9297	1.5533		2.3177	2.2553	2.825	2.466		4.7248	3.3872	4.0932	3.1228	3.832		3.0793	0.7395	0.8854	0.2974	1.2504		-39.1944	-2.71295	52.2236	-50.6512
15.28	1.6754	1.1333	2.029	1.61257		2.0605	1.9067	2.685	2.2174		5.1436	3.4712	4.2287	3.2696	4.02828		3.1144	0.5807	0.7342	0.1789	1.15205		-36.8743	-12.5206	60.0205	-54.5327
15.32	1.8293	1.5833	2.2246	1.87907		1.9326	2.0053	2.5514	2.1631		4.4282	3.0992	4.4659	3.2876	3.82022		3.0274	0.2659	0.1614	0.4043	0.96475		-26.4419	-14.6628	51.7558	-61.9248
15.36	1.8436	1.75	2.0616	1.88507		2.4328	2.4331	2.6754	2.51377		4.5288	3.4085	4.1751	3.679	3.94785		2.8288	0.4513	0.5013	0.088	0.96735		-26.207	-0.828492	56.8256	-61.8222
15.4	2.3277	2.2	2.6376	2.38843		2.9668	2.9861	3.4029	3.1186		4.6725	3.5247	4.1186	3.3294	3.9113		2.914	0.4771	0.2761	0.4324	1.0249		-6.50215	23.033	55.3737	-59.5509
15.44	1.6056	1.5167	2.1319	1.7514		2.4924	2.4139	2.5124	2.4729		4.5904	3.0832	3.7559	3.677	3.77662		2.9336	0.2832	0.2868	-0.0143	0.872325		-31.4395	-2.44074	50.0238	-65.5725
15.48	1.5198	1.2666	2.1659	1.65077		1.8438	1.8538	2.2402	1.97927		4.7892	3.1312	3.9191	3.077	3.72912		2.9941	0.455	-0.0291	-0.1354	0.82115		-35.3789	-21.9152	48.1369	-67.5922
15.52	1.9492	1.8833	2.4703	2.10093		3.0643	3.0221	3.4205	3.16897		4.7789	3.2978	4.0432	3.0171	3.78425		3.0429	0.274	0.0311	-0.5125	0.708875		-17.7567	25.02	50.3267	-72.0232
15.56	1.7301	1.4833	1.929	1.71413		2.7534	2.8394	3.156	2.91627		4.8382	3.5991	3.9839	3.3208	3.9355		2.989	0.061	0.0054	0.1555	0.802725		-32.8984	15.0507	56.335	-68.3193
15.6	1.9984	1.5334	2.2102	1.914		2.3877	2.1254	2.4743	2.32913		4.6452	3.7886	3.7553	3.639	3.95702		2.6967	0.5791	-0.4231	-0.0498	0.700725		-25.0744	-8.11253	57.1901	-72.3449
15.64	1.5302	1.1333	1.7261	1.4632		2.8245	2.599	2.7357	2.71973		4.8776	3.8805	4.0259	3.6278	4.10295		3.0127	0.0662	0.3381	0.1369	0.888475		-42.7214	7.29717	62.9869	-64.9351
15.68	1.7278	1.8167	1.8761	1.80687		2.6411	2.0798	2.2411	2.32067		5.0841	3.6522	4.0401	3.3608	4.0343		3.1845	0.5522	0.2811	0.3958	1.1034		-29.2682	-8.44655	60.2598	-56.4528
15.72	1.9389	1.8833	2.4217	2.0813		3.4154	2.7265	3.2634	3.1351		4.808	3.7457	4.0578	3.1248	3.93408		2.9819	0.2647	0.5052	0.1175	0.967325		-18.5252	23.684	56.2784	-61.8232
15.76	2.2873	1.9167	2.4957	2.23323		2.5748	2.0462	2.6315	2.4175		4.6326	3.9152	4.2394	3.5361	4.08083		2.9977	0.2104	0.2044	-0.0156	0.849225		-12.5776	-4.62634	62.108	-66.4841
15.8	1.8722	1.85	2.1674	1.9632		2.4599	2.0365	2.3471	2.28117		4.7851	3.6793	4.1732	3.57	4.0519		3.0381	0.0555	-0.0748	-0.154	0.7162		-23.1484	-10.0049	60.9589	-71.7342
15.84	1.8365	1.35	2.2384	1.8083		2.3477	1.7024	2.3167	2.12227		4.7913	3.3753	3.7117	3.3234	3.80043		2.9525	0.2563	0.0501	-0.8836	0.593825		-29.2121	-16.2737	50.9693	-76.5639
15.88	1.4992	1.5667	1.7189	1.59493		3.3145	2.4476	3.0188	2.92697		4.9228	3.3923	4.162	3.2078	3.92123		2.9816	0.0161	0.3022	-0.6641	0.65895		-37.5646	15.4728	55.768	-73.9936
15.92	1.75	2	2.2007	1.98357		2.7481	1.9235	2.4888	2.3868		4.8928	3.1899	3.4839	3.2915	3.71452		3.0795	0.3899	0.0917	-0.5613	0.74995		-22.3511	-5.8375	47.557	-70.4022
15.96	1.6437	1.3334	1.9384	1.6385		2.7579	1.9356	2.502	2.3985		5.1496	3.1351	3.9896	3.101	3.84382		3.1102	-0.4506	0.5008	-0.3726	0.69695		-35.8591	-5.37592	52.6933	-72.4939
16	1.3596	1.2167	1.7037	1.42667		2.7813	2.3971	2.6415	2.60663		4.8679	3.4056	4.5723	3.6265	4.11807		2.9049	0.0866	-0.1106	-0.5918	0.572275		-44.1516	2.83522	63.5877	-77.4144
16.04	1.8278	1.75	2.121	1.8996		3.4091	2.6303	3.2163	3.08523		5.0402	3.275	3.9659	3.7122	3.99833		2.9247	-0.1107	-0.1953	-0.2635	0.5888		-25.6381	21.7166	58.8307	-76.7622
16.08	1.6873	1.65	2.2565	1.8646		3.0525	2.2265	2.488	2.589		4.9612	3.4017	3.8381	3.1242	3.8313		3.0332	-0.1173	0.1495	-0.2188	0.71165		-27.0082	2.13957	52.1958	-71.9137
16.12	1.6492	1.3833	2.1355	1.72267		2.6974	2.1543	2.5323	2.46133		4.7643	3.4165	3.8468	3.1886	3.80405		2.7776	0.0451	-0.1186	-0.5014	0.550675		-32.5643	-2.89706	51.1133	-78.2668
16.16	1.8389	1.5	2.158	1.8323		3.0992	2.4644	2.781	2.78153		4.8438	3.067	3.7458	2.9135	3.64253		2.7634	0.2384	-0.0952	-0.6304	0.56905		-28.2726	9.73527	44.6968	-77.5416
16.2	1.4659	1.6167	1.6776	1.58673		3.6141	3.0077	3.2656	3.2958		4.8884	3.3391	3.8694	3.1879	3.8212		3.0359	-0.2419	-0.069	-0.6583	0.516675		-37.8856	30.0238	51.7945	-79.6087
16.24	1.9913	1.75	2.2297	1.99033		3.104	2.8923	2.5482	2.84817		4.8013	3.0245	3.9457	3.1733	3.7362		2.8572	0.0769	0.0245	-0.1345	0.706025		-22.0862	12.364	48.418	-72.1357
16.28	1.6468	1.4333	1.7311	1.60373		3.3286	3.0365	3.1605	3.1752		4.6447	3.4751	4.3873	3.5395	4.01165		2.822	-0.5249	-0.5258	-1.0659	0.17635		-37.2201	25.266	59.36	-93.0401
16.32	1.5222	1.25	1.8022	1.5248		2.8356	2.8442	2.2457	2.64183		4.6855	3.3058	4.0209	3.1647	3.79423		3.0189	-0.3133	-0.5555	-0.7609	0.3473		-40.31	4.22391	50.723	-86.2933
16.36	1.8437	1.6	2.195	1.87957		2.8543	3.1663	2.4005	2.80703		4.9026	3.3098	3.8704	3.0424	3.7813		2.8077	-0.4854	-0.3145	-1.0979	0.227475		-26.4223	10.7413	50.2095	-91.0224
16.4	1.6309	1.4333	1.9224	1.6622		2.9266	4.0894	3.0708	3.36227		5.0555	3.4178	3.7572	2.8178	3.76207		2.751	-0.5012	-0.5768	-0.295	0.3445		-34.9314	32.646	49.4458	-86.4038
16.44	1.3	0.7833	1.6022	1.2285		3.0711	4.4139	2.8022	3.42907		4.7431	2.9765	4.234	3.3447	3.82457		2.8513	-0.2473	-0.0443	-0.6107	0.48725		-51.909	35.2813	51.9286	-80.77
16.48	1.5198	1.5667	1.7087	1.5984		3.2106	5.3731	3.3743	3.986		4.8434	3.3231	3.3989	3.2417	3.70178		2.9082	-0.3769	-0.5985	-0.7769	0.288975		-37.4289	57.2531	47.0505	-88.5952
16.52	2.2056	2.0834	2.4297	2.23957		2.9622	4.7625	2.5491	3.4246		4.8159	3.3058	3.9906	3.4438	3.88903		2.9801	-0.2895	-0.3933	-0.9917	0.3264		-12.3297	35.1051	54.4888	-87.1182
16.56	1.9691	1.6	2.0406	1.8699		2.7138	5.0462	3.1152	3.62507		4.9985	3.742	3.9268	2.8218	3.87228		2.8659	-0.258	-0.4842	-0.5939	0.38245		-26.8007	43.0138	53.8235	-84.9061
16.6	1.4627	1.55	1.5811	1.53127		3.3578	5.4308	3.3308	4.0398		5.467	3.167	3.8973	3.5414	4.01818		2.9569	-0.3806	-0.4735	-0.6817	0.355275		-40.0569	59.3756	59.6192	-85.9786
16.64	1.9135	1.9167	1.9363	1.92217		3.2718	5.6663	3.3462	4.09477		4.6803	3.3817	4.0302	3.6624	3.93865		3.0207	-0.3754	-0.5462	-1.008	0.272775		-24.7547	61.5441	56.4602	-89.2345
16.68	1.4603	1.2	1.655	1.43843		2.5751	5.5317	3.2121	3.77297		5.1359	3.4591	3.5228	3.3607	3.86962		2.8149	-0.2552	-0.731	-1.0563	0.1931		-43.6909	48.8487	53.7182	-92.379
16.72	1.8262	1.8334	2.1471	1.93557		2.8422	6.0125	3.2502	4.03497		4.8887	3.5017	3.8381	4.0312	4.06492		2.8084	-0.2364	-0.4721	-0.9367	0.2908		-24.2301	59.1849	61.4764	-88.5232
16.76	1.2944	1.1833	1.4152	1.29763		2.9966	6.0726	3.8068	4.292		4.8747	2.9936	3.6239	3.3222	3.7036		2.9964	-0.4636	-0.2785	-0.9039	0.3376		-49.2027	69.3252	47.123	-86.6761
16.8	1.2992	0.9667	1.5841	1.28333		2.8769	6.1447	3.1899	4.0705		5.0064	2.9165	3.5711	3.132	3.6565		2.8908	-0.6311	-1.233	-1.6373	-0.15265		-49.7625	60.5868	45.252	-106.025
16.84	1.6635	1.65	1.9942	1.76923		3.1523	6.8274	4.2515	4.74373		4.4751	3.0229	3.7381	3.3315	3.6419		2.9781	-0.4056	-0.0185	-0.8899	0.416025		-30.7414	87.1467	44.672	-83.581
16.88	1.3135	1.15	1.279	1.2475		3.0239	6.5919	4.1166	4.57747		4.7331	2.6244	3.9486	3.1135	3.6049		2.7991	-0.628	-0.1585	-0.8192	0.29835		-51.1652	80.5873	43.2022	-88.2252
16.92	1.7	1.5167	1.7058	1.64083		2.684	6.5293	3.958	4.39043		4.8581	3.3378	3.9287	2.8843	3.75222		2.8344	-0.2432	-0.3946	-0.8648	0.33295		-35.7678	73.2086	49.0546	-86.8597
16.96	1.5342	1.35	1.7363	1.54017		3.1305	7.5438	4.4789	5.05107		4.828	2.899	3.5021	3.4704	3.67488		2.8241	-0.501	-0.9343	-1.1702	0.05465		-39.7085	99.2714	45.9819	-97.8432
17	1.3016	1.1833	1.4478	1.3109		2.9066	7.3346	4.608	4.94973		4.9161	3.2378	3.5045	3.0936	3.688		2.7771	-0.1955	-0.5027	-0.916	0.290725		-48.6834	95.2737	46.5033	-88.5261
17.04	1.1135	1.1	1.6254	1.27963		2.9355	7.5029	4.4005	4.9463		4.9499	2.8441	3.4593	3.1999	3.6133		2.8644	-0.7321	-0.5856	-0.6303	0.2291		-49.9073	95.1383	43.5359	-90.9582
17.08	2.0461	2.0834	2.5493	2.22627		3.4812	8.349	5.5237	5.78463		4.6683	2.6697	2.897	2.9062	3.2853		2.7267	-0.4112	-0.8825	-1.0457	0.096825		-12.8503	128.212	30.5063	-96.1787
17.12	1.4984	1.35	1.8529	1.5671		2.6936	7.385	4.391	4.8232		4.7082	3.1096	3.4218	2.8298	3.51735		2.7748	-0.8475	-0.8696	-0.8775	0.04505		-38.6541	90.2818	39.7243	-98.222
17.16	1.5325	1.4	1.8985	1.61033		3.3672	8.0342	4.8503	5.41723		4.9748	3.0922	3.2891	3.2976	3.66343		2.9541	-0.7507	-1.1448	-1.213	-0.0386		-36.9617	113.717	45.527	-101.523
17.2	2.0389	1.7334	2.095	1.95577		3.0589	8.4692	4.9558	5.49463		4.6631	2.479	3.0578	2.6364	3.20908		2.6972	-0.7829	-0.7651	-0.5235	0.156425		-23.4394	116.771	27.4783	-93.8265
17.24	1.0953	1.15	1.5341	1.2598		2.4435	7.9981	4.8362	5.0926		4.6328	3.2777	3.4202	2.7514	3.52052		2.7728	-1.0223	-0.7124	-1.2684	-0.057575		-50.6837	100.91	39.8504	-102.272
17.28	1.6595	1.3833	1.755	1.59927		2.6149	8.0293	4.8185	5.15423		4.6022	2.7805	3.1774	2.9068	3.36673		2.7586	-1.0052	-0.4186	-1.1195	0.053825		-37.3949	103.342	33.7408	-97.8757
17.32	1.4159	0.9834	1.6537	1.351		2.8386	8.1688	4.5876	5.19833		4.7163	2.8322	3.111	2.9687	3.40705		2.9656	-1.063	-0.6308	-1.3934	-0.0304		-47.1136	105.081	35.3427	-101.2
17.36	0.9571	1.3	1.4304	1.22917		3.2067	8.8226	5.6818	5.9037		4.8506	2.4434	3.0464	2.2318	3.14305		2.6582	-0.8376	-1.0025	-1.8053	-0.2468		-51.8829	132.909	24.8555	-109.74
17.4	1.3897	1.2	1.7261	1.4386		2.8511	8.3875	5.3335	5.52403		4.8581	2.6045	3.262	2.582	3.32665		2.8943	-0.6479	-0.8	-0.993	0.11335		-43.6844	117.931	32.1489	-95.5265
17.44	0.7921	0.15	1.108	0.683367		2.2333	7.7361	5.4681	5.14583		4.6026	2.591	3.6153	2.6717	3.37015		2.7759	-0.8423	-1.0504	-1.0244	-0.0353		-73.2489	103.01	33.8769	-101.393
17.48	1.1714	0.7833	1.4507	1.13513		3.1477	8.4476	6.0496	5.88163		4.1685	2.7526	2.9071	2.9487	3.19422		2.6169	-1.5093	-1.2033	-0.7628	-0.214625		-55.564	132.038	26.8884	-108.47
17.52	0.7413	0.3167	0.7537	0.6039		3.0136	8.551	6.1886	5.91773		4.4903	2.4511	3.242	2.5852	3.19215		2.6631	-0.8108	-1.0633	-1.4745	-0.171375		-76.3597	133.463	26.806	-106.764
17.56	1.1723	1.1834	1.4667	1.27413		2.7435	8.938	7.0116	6.23103		4.4322	2.6032	3.5002	2.3381	3.21843		2.6499	-1.0635	-1.213	-1.6173	-0.310975		-50.1227	145.823	27.8497	-112.273
17.6	1.2246	0.9167	1.6261	1.2558		2.3962	8.2433	6.6143	5.75127		4.6278	2.7351	3.0199	2.5428	3.2314		2.8255	-0.9983	-1.283	-1.706	-0.29045		-50.8403	126.895	28.3651	-111.463
17.64	1.3428	1.2666	1.9833	1.5309		2.8539	8.7361	7.2978	6.29593		4.1474	2.2126	3.1732	2.5467	3.01997		2.6471	-0.5397	-0.9937	-1.3848	-0.067775		-40.0712	148.383	19.9664	-102.675
17.68	1.0064	0.65	1.3124	0.9896		2.8351	8.9427	7.4761	6.41797		4.3819	2.3819	2.9334	2.5726	3.06745		2.7717	-1.2038	-1.3154	-1.9719	-0.42985		-61.261	153.197	21.8523	-116.965
17.72	1.427	1.5167	1.9863	1.64333		3.3886	9.2337	7.6795	6.76727		4.3781	2.2593	3.035	2.56	3.0581		2.6659	-1.2884	-1.1696	-1.4484	-0.310125		-35.6699	166.978	21.4809	-112.24
17.76	1.2031	1	1.4355	1.21287		3.1007	9.2842	7.7271	6.704		4.3238	2.5673	3.1006	2.1161	3.02695		2.6828	-1.0517	-0.7354	-1.6789	-0.1958		-52.521	164.482	20.2435	-107.728
17.8	1.0246	0.9833	1.0811	1.02967		2.3452	8.7697	7.4399	6.18493		4.3638	2.0218	3.2763	2.4265	3.0221		2.8443	-1.1639	-1.0593	-1.009	-0.096975		-59.6926	144.004	20.0508	-103.827
17.84	1.4151	1.1833	1.6283	1.4089		3.3277	10.1279	8.3607	7.2721		4.3066	1.6979	2.8858	2.1599	2.76255		2.6208	-1.1497	-1.2786	-1.7841	-0.3979		-44.8471	186.894	9.7404	-115.704
17.88	1.5056	1.1667	1.7558	1.47603		3.3365	10.0221	8.3716	7.2434		4.1596	2.4872	2.6993	2.3321	2.91955		2.6727	-0.7605	-1.3579	-1.6257	-0.26785		-42.2191	185.762	15.9771	-110.571
17.92	1.1524	1	1.5	1.21747		4.0275	10.724	9.4893	8.08027		4.1109	2.0485	3.0879	2.3966	2.91098		2.6408	-1.1467	-1.3902	-1.4771	-0.3433		-52.3409	218.777	15.6365	-113.549
17.96	1.1508	0.8666	1.3159	1.1111		2.8285	9.7457	8.4572	7.01047		4.1503	2.0112	2.5385	2.3461	2.76152		2.7676	-0.9364	-1.205	-1.3273	-0.175275		-56.5048	176.572	9.69968	-106.917
18	0.9587	0.8166	1.492	1.0891		3.4287	10.2746	8.9101	7.5378		4.3901	2.0191	2.91	2.1447	2.86598		2.5772	-0.8571	-1.3323	-1.2168	-0.20725		-57.366	197.376	13.8489	-108.179
18.04	1.4969	1.3334	1.858	1.56277		3.7005	11.0004	9.266	7.98897		4.3491	1.9593	2.8229	2.374	2.87633		2.6713	-1.1217	-1.0344	-1.7305	-0.303825		-38.8238	215.176	14.26	-111.991
18.08	1.3373	1.4667	1.5739	1.4593		3.4292	10.9644	8.8824	7.75867		3.8601	1.934	2.7067	2.0929	2.64842		2.6058	-1.0517	-1.3841	-1.4994	-0.33235		-42.8741	206.09	5.20686	-113.117
18.12	2.123	2.15	2.313	2.19533		3.9814	11.1592	9.2706	8.13707		3.8599	1.9194	3.1769	2.055	2.7528		2.7288	-0.8997	-1.3446	-1.4883	-0.25095		-14.0613	221.018	9.35309	-109.904
18.16	1.4897	1.4	1.8232	1.57097		4.0599	11.4837	9.1179	8.2205		3.8565	2.2405	2.9284	2.5746	2.9		2.7772	-1.2261	-1.236	-1.3056	-0.247625		-38.5028	224.31	15.2005	-109.773
18.2	1.065	0.7	1.1442	0.969733		4.5805	11.5654	10.0391	8.72833		3.9797	2.0087	2.439	2.0443	2.61793		2.368	-1.3151	-1.1931	-1.7811	-0.480325		-62.0387	244.345	3.99527	-118.957
18.24	1.0492	0.4833	1.0246	0.852367		4.2003	11.265	9.1275	8.1976		3.9864	1.8936	2.5906	1.6378	2.5271		2.7621	-1.2826	-1.1226	-1.3987	-0.26045		-66.6332	223.406	0.387312	-110.279
18.28	1.4127	1.2667	1.5319	1.40377		3.8784	10.9933	8.7447	7.87213		3.8832	1.3817	2.6363	1.7321	2.40832		2.7067	-1.3278	-1.0597	-1.9567	-0.409375		-45.048	210.566	-4.33094	-116.157
18.32	1.8579	1.6	1.8913	1.78307		3.9311	10.6279	8.6197	7.72623		3.8552	1.7726	2.715	1.9919	2.58367		2.7323	-1.0608	-1.2914	-2.0249	-0.4112		-30.1999	204.81	2.63472	-116.229
18.36	1.5293	1.8833	2.0942	1.8356		4.5728	10.8323	9.1184	8.1745		3.4964	1.566	2.7357	1.7893	2.39685		2.4983	-1.6483	-1.8718	-1.7571	-0.694725		-28.1434	222.495	-4.78678	-127.418
18.4	1.1635	1.0833	1.4065	1.21777		3.8505	10.1856	8.1723	7.4028		3.4322	1.7365	2.6214	1.8265	2.40415		2.4919	-1.2539	-1.2671	-1.5404	-0.392375		-52.3292	192.051	-4.49679	-115.486
18.44	1.2524	1.3333	1.8457	1.47713		4.4619	11.1615	8.8453	8.15623		3.4219	1.3697	2.5334	1.5573	2.22057		2.7158	-1.5065	-1.5312	-1.4303	-0.43805		-42.176	221.774	-11.7892	-117.288
18.48	1.0659	0.8833	1.4283	1.12583		4.6633	11.1375	9.0437	8.2815		3.3383	1.5006	2.4037	1.3254	2.142		2.7421	-1.6232	-1.1138	-1.6789	-0.41845		-55.928	226.716	-14.9105	-116.515
18.52	1.2627	0.9667	1.237	1.15547		5.7156	11.8803	9.7	9.09863		3.4443	1.2631	2.1934	1.5507	2.11288		2.699	-1.1083	-1.5107	-2.1035	-0.505875		-54.768	258.953	-16.0675	-119.965
18.56	1.0603	1.1166	1.2681	1.14833		4.6652	10.9163	9.0346	8.20537		3.435	1.6538	2.7296	1.3786	2.29925		2.6767	-1.07	-1.466	-1.6	-0.364825		-55.0472	223.713	-8.66387	-114.398
18.6	1.3262	0.85	1.6928	1.28967		5.196	11.5173	9.5935	8.76893		3.3498	2.0657	2.2899	1.3541	2.26487		2.7253	-1.2391	-1.61	-1.683	-0.4517		-49.5146	245.946	-10.0294	-117.827
18.64	0.9389	0.7167	1.2145	0.9567		5.7225	11.6303	9.4155	8.92277		3.0467	1.5337	2.4731	1.96	2.25338		2.508	-1.6663	-1.0952	-1.8356	-0.522275		-62.5489	252.015	-10.4862	-120.612
18.68	1.2198	0.9833	1.4203	1.2078		5.4127	11.2913	9.1397	8.61457		3.3347	1.3739	2.292	1.3421	2.08568		2.5912	-1.6785	-1.3171	-1.6646	-0.51725		-52.7193	239.856	-17.148	-120.414
18.72	1.2961	0.9834	1.3689	1.21613		5.1053	11.2962	9.0301	8.4772		3.355	1.0897	2.0079	1.7634	2.054		2.6656	-0.9626	-1.8355	-1.8974	-0.507475		-52.3931	234.437	-18.4063	-120.028
18.76	0.9302	0.7333	1.2	0.9545		5.5719	11.349	9.3625	8.76113		2.9686	0.7991	2.4385	1.3208	1.88175		2.692	-1.0819	-1.7784	-1.9984	-0.541675		-62.635	245.639	-25.2488	-121.378
18.8	1.173	0.8334	1.4341	1.14683		5.6001	11.3419	9.2108	8.7176		3.0442	1.2457	2.4548	1.3674	2.02802		2.5813	-1.6781	-1.6507	-1.5159	-0.56585		-55.1059	243.921	-19.4381	-122.332
18.84	1.5437	1.2833	2.1413	1.6561		5.9954	11.9092	9.4554	9.12		2.8539	1.1524	2.1524	0.9121	1.7677		2.5016	-1.3095	-1.8728	-1.6527	-0.58335		-35.1701	259.796	-29.7793	-123.023
18.88	1.2833	1.4666	1.7268	1.49223		5.7039	11.4548	8.8697	8.67613		3.4986	1.4884	2.1278	1.0644	2.0448		2.6493	-1.6068	-1.5665	-1.8987	-0.605675		-41.5849	242.285	-18.7717	-123.904
18.92	1.004	0.9167	1.4696	1.1301		5.8524	11.6375	9.2357	8.90853		3.1942	1.1551	1.8551	0.7156	1.73		2.7372	-1.5116	-1.3233	-1.5141	-0.40295		-55.761	251.454	-31.2769	-115.903
18.96	1.6571	1.7666	2.0181	1.81393		5.5017	11.3034	9.2199	8.675		2.9365	1.138	2.2561	1.2132	1.88595		2.5281	-1.9049	-1.4882	-1.8287	-0.673425		-28.9916	242.241	-25.0819	-126.578
19	1.1754	1.5666	1.7833	1.50843		5.9364	11.3611	9.4463	8.9146		3.2512	1.4643	2.0794	1.2697	2.01615		2.7157	-1.3976	-2.1997	-1.8306	-0.67805		-40.9507	251.693	-19.9098	-126.76
19.04	0.7564	0.8	1.0384	0.864933		6.055	11.6303	9.3213	9.0022		2.9244	0.8563	1.8593	1.2384	1.7196		2.6668	-1.4056	-1.3699	-2.0694	-0.544525		-66.1412	255.149	-31.6901	-121.49
19.08	1.2833	1.1833	1.4833	1.31663		5.8936	11.2721	9.0491	8.73827		2.5423	1.5176	2.2479	0.9076	1.80385		2.6104	-1.53	-1.2941	-1.8695	-0.5208		-48.4589	244.736	-28.3433	-120.554
19.12	1.1286	1.35	1.1993	1.22597		5.9428	11.2385	8.8417	8.67433		2.508	1.0457	2.2426	1.5302	1.83163		2.5908	-1.4877	-1.8129	-2.2082	-0.7295		-52.0082	242.214	-27.24	-128.791
19.16	1.1746	0.9333	1.2724	1.12677		5.9025	11.2337	8.8281	8.65477		3.1585	1.0151	2.1514	1.2903	1.90382		2.505	-1.7326	-1.303	-1.9311	-0.615425		-55.8915	241.442	-24.3719	-124.289
19.2	0.7183	0.5167	0.971	0.735333		6.6299	11.5342	9.6583	9.27413		2.8654	1.3843	2.3115	0.7781	1.83482		2.5715	-1.4491	-1.7473	-1.6568	-0.570425		-71.2146	265.877	-27.1128	-122.513
19.24	1.0246	0.8167	1.5363	1.12587		6.9403	11.7481	9.4576	9.382		2.7908	1.3401	2.0946	1.1827	1.85205		2.6014	-1.7266	-1.232	-1.9856	-0.5857		-55.9267	270.133	-26.4286	-123.115
19.28	1.2484	1.2	1.9116	1.45333		6.7873	11.5438	9.6293	9.32013		2.587	0.8189	1.6432	0.4437	1.3732		2.7071	-1.8858	-1.8333	-2.0477	-0.764925		-43.1077	267.692	-45.4506	-130.189
19.32	1.4294	1.2167	1.7993	1.4818		5.7703	10.5197	8.3928	8.2276		2.401	1.1923	1.4954	0.7427	1.45785		2.6676	-1.4839	-1.3464	-1.9718	-0.533625		-41.9933	224.59	-42.0879	-121.06
19.36	1.0928	1.2166	1.6376	1.31567		6.2944	11.1062	8.9326	8.77773		2.5475	0.4083	1.572	0.6424	1.29255		2.6904	-1.6821	-1.8169	-1.8019	-0.652625		-48.4968	246.293	-48.6543	-125.757
19.4	1.0548	0.8	1.2645	1.03977		7.1339	11.6639	9.4598	9.4192		2.6159	1.0043	1.6892	0.5222	1.4579		2.6796	-2.0671	-1.5506	-2.3187	-0.8142		-59.2972	271.6	-42.0859	-132.134
19.44	1.6968	1.6333	1.8659	1.732		6.7144	11.0846	9.4504	9.08313		2.4383	0.9963	2.0478	0.6172	1.5249		2.6619	-1.3275	-1.7956	-2.0627	-0.630975		-32.199	258.342	-39.4244	-124.902
19.48	1.3976	1.1333	1.7087	1.4132		7.3323	11.3996	9.2869	9.3396		2.2976	0.6295	1.8083	1.2086	1.486		2.6127	-1.1991	-2.0597	-2.2859	-0.733		-44.6787	268.46	-40.9697	-128.929
19.52	1.0381	0.8	1.129	0.989033		7.1026	11.5726	9.2253	9.30017		2.4994	0.6574	1.6847	0.5388	1.34507		2.7408	-1.8616	-2.275	-1.6682	-0.766		-61.2832	266.904	-46.5678	-130.231
19.56	1.3484	1.5166	1.7333	1.53277		7.1166	11.1015	8.8159	9.01133		2.3728	0.2655	2.2049	0.7927	1.40897		2.7183	-1.5773	-1.9759	-1.9755	-0.7026		-39.9982	255.509	-44.0294	-127.729
19.6	0.7571	0.8	0.8746	0.810567		7.5551	11.1615	9.2855	9.33403		2.2801	1.1497	1.3678	0.3249	1.28062		2.7406	-1.4122	-1.1062	-2.0247	-0.450625		-68.2695	268.24	-49.1281	-117.785
19.64	1.0079	0.8166	1.1898	1.00477		7.6684	11.6087	9.319	9.53203		2.4756	0.6481	1.6754	0.4132	1.30307		2.773	-1.5376	-1.7168	-1.8057	-0.571775		-60.6673	276.052	-48.2362	-122.566
19.68	1.3206	0.95	1.5261	1.26557		7.7128	11.1279	8.8516	9.23077		2.5811	0.6854	1.5582	0.9986	1.45583		2.8724	-1.3431	-2.3074	-2.3146	-0.773175		-50.458	264.166	-42.1684	-130.514
19.72	1.1826	0.9167	1.3363	1.1452		8.4999	11.8827	9.8236	10.0687		2.0221	0.7482	1.6119	0.3568	1.18475		2.7439	-1.7851	-1.3986	-1.6082	-0.512		-55.1699	297.225	-52.9366	-120.207
19.76	1.0778	1.1667	1.5667	1.2704		7.7604	11.2144	8.7701	9.2483		1.9718	0.7457	1.182	0.0185	0.9795		2.5786	-1.7258	-1.921	-2.3107	-0.844725		-50.2688	264.858	-61.09	-133.338
19.8	0.6857	0.5833	0.8043	0.6911		8.4365	11.4596	9.2801	9.7254		2.2598	0.0308	0.9641	0.5688	0.955875		2.6289	-1.6169	-1.5927	-1.8667	-0.61185		-72.9461	283.68	-62.0285	-124.148
19.84	1.2016	1.1	1.5732	1.2916		8.5102	11.2889	9.3602	9.71977		2.4667	0.4348	1.4226	0.2704	1.14862		2.6288	-1.2557	-1.8049	-1.914	-0.58645		-49.4389	283.458	-54.3717	-123.145
19.88	0.9841	1.2	1.3304	1.1715		8.4178	10.9163	8.6324	9.32217		2.305	0.476	1.7063	0.3814	1.21717		2.7021	-1.6907	-2.088	-2.2317	-0.827075		-54.1403	267.772	-51.6486	-132.642
19.92	1.3198	1.0666	1.6137	1.33337		8.6078	11.0942	9.0446	9.5822		2.3357	0.4763	0.9702	-0.1602	0.9055		2.6868	-1.838	-2.1336	-2.716	-1.0002		-47.8039	278.031	-64.0296	-139.474
19.96	1.1698	1.1	1.7116	1.32713		9.0089	11.5677	9.1609	9.9125		1.8058	0.3537	0.7961	-0.1828	0.6932		2.5593	-1.694	-1.94	-1.8925	-0.7418		-48.0479	291.062	-72.4631	-129.276
20	1.1682	1.3333	1.5616	1.35437		8.9842	11.2889	9.1917	9.8216		1.953	0.1907	0.9604	0.2465	0.83765		2.7243	-1.2093	-1.8634	-1.7631	-0.527875		-46.9818	287.475	-66.7249	-120.833
20.04	0.8063	0.7666	0.9963	0.8564		8.8397	10.926	9.2284	9.6647		1.906	0.6973	1.0912	0.2399	0.9836		2.8964	-2.0027	-1.7153	-1.7745	-0.649025		-66.4753	281.286	-60.9272	-125.615
20.08	1.2317	0.9833	1.4072	1.2074		9.8587	11.8683	10.1958	10.6409		1.4159	0.1696	0.9029	-0.2831	0.551325		2.5119	-1.7257	-2.1674	-1.7227	-0.775975		-52.735	319.799	-78.099	-130.625
20.12	1.0556	0.8667	1.1609	1.02773		9.4974	11.3827	9.6134	10.1645		1.6752	-0.2306	0.7603	-0.3926	0.453075		2.7629	-1.5544	-1.7703	-2.3152	-0.71925		-59.7682	301.003	-82.0019	-128.386
20.16	1.0707	0.95	1.2406	1.0871		9.6083	11.4669	9.3793	10.1515		1.6527	0.1614	0.722	-0.0518	0.621075		2.8237	-1.4672	-2.2377	-1.8104	-0.6729		-57.4443	300.49	-75.3282	-126.557
20.2	1.3953	1.5334	1.7884	1.57237		9.2372	11.2769	9.2185	9.91087		1.3549	-0.2654	0.274	-0.4638	0.224925		2.7124	-1.0558	-2.0419	-2.1372	-0.630625		-38.448	290.997	-91.065	-124.889
20.24	1.1262	1.0666	1.4072	1.2		9.9695	11.5558	9.7438	10.423		1.4505	-0.2958	0.3314	-0.4811	0.25125		2.6166	-1.5958	-1.7003	-2.3548	-0.758575		-53.0247	311.203	-90.0193	-129.938
20.28	1.1095	1.1333	1.5268	1.25653		9.2763	11.1375	9.2864	9.90007		1.2522	-0.1667	0.697	-0.3721	0.3526		2.784	-1.5333	-1.827	-1.9333	-0.6274		-50.8116	290.571	-85.9932	-124.761
20.32	0.619	0.6	0.7348	0.651267		9.6591	11.5919	9.6692	10.3067		1.1334	-0.2506	0.4979	-0.4592	0.230375		2.608	-1.8363	-1.7632	-1.925	-0.729125		-74.5055	306.615	-90.8485	-128.776
20.36	1.3984	1.0667	1.3884	1.2845		9.9588	11.587	9.612	10.3859		1.5896	-0.0814	0.3216	-0.7256	0.27605		2.5874	-1.9909	-2.2409	-1.9404	-0.8962		-49.7168	309.739	-89.0341	-135.37
20.4	0.8214	0.7667	1.1348	0.907633		10.7834	12.3803	10.1981	11.1206		1.6555	-0.488	0.2241	-0.4996	0.223		2.8015	-1.2118	-1.761	-2.6649	-0.70905		-64.4697	338.723	-91.1415	-127.984
20.44	0.692	0.55	0.9855	0.7425		10.4948	12.0365	10.3453	10.9589		0.8475	-0.0946	0.0327	-0.6326	0.03825		2.767	-1.6565	-2.1522	-1.9869	-0.75715		-70.934	332.342	-98.4805	-129.882
20.48	1.4429	1.2334	1.8624	1.5129		9.9549	11.3154	9.4268	10.2324		1.1322	-0.3373	0.3596	-0.7017	0.1132		2.825	-1.8469	-1.4526	-2.245	-0.679875		-40.7759	303.681	-95.5032	-126.832
20.52	1.0611	1.4334	1.3537	1.28273		10.6018	12.099	9.81	10.8369		0.9067	-0.1599	0.5795	-0.8638	0.115625		2.6232	-1.7504	-2.0158	-2.0625	-0.801375		-49.786	327.532	-95.4069	-131.627
20.56	1.0659	0.7167	0.8884	0.890333		10.5442	11.8707	10.0079	10.8076		1.1628	-0.6734	0.2084	-0.8339	-0.034025		2.6696	-1.7686	-1.6112	-2.5734	-0.8209		-65.1469	326.374	-101.352	-132.398
20.6	0.6889	0.6667	0.7254	0.693667		11.2207	12.8058	10.3743	11.4669		0.891	-0.2466	0.0473	-0.7575	-0.01645		2.6706	-1.5943	-2.1647	-2.1005	-0.797225		-72.8457	352.386	-100.653	-131.464
20.64	1.1119	1.0833	1.4224	1.20587		10.7204	11.801	10.0183	10.8466		1.2799	-0.768	-0.0922	-0.7687	-0.08725		2.7902	-1.4394	-1.9364	-2.4218	-0.75185		-52.795	327.912	-103.466	-129.673
20.68	1.1659	1.2833	1.4478	1.299		11.2344	12.176	10.6016	11.3373		1.0428	-0.492	0.1292	-0.9687	-0.072175		2.5727	-1.5015	-2.0893	-1.7971	-0.7038		-49.1492	347.273	-102.867	-127.776
20.72	0.4984	0.1333	0.7326	0.454767		10.4899	11.6831	10.0124	10.7285		0.8306	-0.2013	-0.3649	-0.7222	-0.11445		2.8236	-1.7013	-1.9905	-2.191	-0.7648		-82.1977	323.253	-104.546	-130.184
20.76	1.0643	0.7834	0.8319	0.8932		10.8101	11.5919	9.9264	10.7761		0.8146	-0.184	-0.5021	-1.0406	-0.228025		2.7095	-1.4078	-1.9795	-2.207	-0.7212		-65.0347	325.133	-109.058	-128.463
20.8	0.8151	0.7	0.8717	0.7956		11.0563	11.9573	10.0931	11.0356		0.6543	-0.6747	-0.1868	-1.3003	-0.376875		2.8005	-1.7937	-2.4233	-1.908	-0.831125		-68.8554	335.368	-114.971	-132.802
20.84	0.773	0.3666	0.7637	0.634433		10.4203	11.3587	9.944	10.5743		0.563	-0.7747	-0.2504	-1.0313	-0.37335		2.7515	-1.8032	-1.808	-2.8644	-0.931025		-75.1644	317.172	-114.831	-136.744
20.88	1.0611	1.0166	1.3224	1.13337		10.8245	11.8202	9.9096	10.8514		0.8287	-0.5162	-0.1283	-1.1255	-0.235325		2.7997	-1.7829	-1.9054	-2.1316	-0.75505		-55.6331	328.104	-109.348	-129.799
20.92	0.9706	1.1333	1.0811	1.06167		11.0815	11.7433	10.1361	10.987		0.8391	-0.2681	0.0046	-1.2139	-0.159575		2.901	-1.8729	-1.978	-2.304	-0.813475		-58.4399	333.451	-106.339	-132.105
20.96	1.0492	0.9167	1.0826	1.01617		11.1496	12.015	10.0405	11.0684		0.4551	-1.1	-0.303	-1.2326	-0.545125		2.6519	-1.7476	-2.5027	-2.2154	-0.95345		-60.221	336.662	-121.655	-137.629
21	1.0801	1	1.455	1.17837		12.0203	12.212	9.8747	11.369		0.778	-0.9814	-0.2238	-1.307	-0.43355		2.8353	-1.5624	-2.349	-1.607	-0.670775		-53.8715	348.522	-117.222	-126.473
21.04	1.1881	1.0833	1.3478	1.2064		11.2606	11.5342	9.7199	10.8382		0.7325	-0.7588	-0.4407	-1.0185	-0.371375		2.693	-2.0065	-1.7255	-1.8845	-0.730875		-52.7741	327.583	-114.753	-128.845
21.08	1.1373	1.1167	1.3543	1.20277		11.7039	11.8298	10.0726	11.2021		0.9239	-1.1572	-0.4784	-1.396	-0.526925		2.7322	-1.5096	-2.0671	-2.4188	-0.815825		-52.9164	341.938	-120.932	-132.198
21.12	1.281	1	1.4624	1.2478		11.5148	11.5702	10.1705	11.0852		0.4082	-0.8642	-0.6582	-0.6518	-0.4415		2.8238	-1.5833	-1.9471	-1.9924	-0.67475		-51.1535	337.325	-117.538	-126.63
21.16	0.9587	0.6666	1.2355	0.9536		11.459	12.0029	9.8661	11.1093		0.3725	-0.6521	-0.4066	-1.6265	-0.578175		2.851	-1.7235	-2.2386	-2.6034	-0.928625		-62.6703	338.278	-122.968	-136.649
21.2	1.3365	1.15	1.829	1.4385		11.5315	11.265	9.5804	10.7923		0.3039	-0.8845	-0.6966	-0.7015	-0.494675		2.877	-1.8988	-1.5097	-1.8024	-0.583475		-43.6883	325.771	-119.651	-123.028
21.24	1.1857	1.0833	1.4326	1.23387		12.2772	12.2577	10.492	11.6756		0.433	-1.3308	-0.4186	-0.8711	-0.546875		2.7436	-1.9498	-2.4938	-2.6154	-1.07885		-51.6989	360.62	-121.724	-142.578
21.28	1.2595	1.0167	1.5565	1.27757		12.4201	12.26	10.4508	11.7103		0.9866	-0.6322	-0.508	-1.1182	-0.31795		2.7469	-1.8941	-1.8944	-2.1989	-0.810125		-49.9882	361.987	-112.63	-131.973
21.32	0.8984	0.7667	1.071	0.912033		12.5634	11.8923	10.4685	11.6414		0.264	-0.8694	-0.6088	-1.2818	-0.624		2.6328	-1.6313	-2.1811	-2.4745	-0.913525		-64.2975	359.269	-124.788	-136.054
21.36	0.8675	1.0333	1.0848	0.9952		13.0057	12.4235	10.4562	11.9618		0.552	-0.6176	-0.6146	-1.2897	-0.492475		2.7745	-1.7605	-2.3392	-2.2355	-0.890175		-61.0418	371.909	-119.563	-135.132
21.4	1.3563	1.1833	1.7348	1.4248		13.3292	12.5269	11.0319	12.296		0.5526	-1.1923	-0.6469	-0.8823	-0.542225		2.9448	-1.5828	-2.0104	-1.8949	-0.635825		-44.2246	385.094	-121.54	-125.094
21.44	0.7341	0.45	0.7094	0.631167		12.6872	11.8274	9.9816	11.4987		0.4003	-0.9055	-1.1812	-1.7295	-0.853975		2.771	-1.7817	-1.7929	-2.2824	-0.7715		-75.2923	353.641	-133.924	-130.448
21.48	0.7396	0.95	0.955	0.881533		13.298	12.3996	11.1166	12.2714		0.3863	-0.7616	-0.7131	-1.1972	-0.5714		2.8203	-1.8806	-1.9381	-2.1359	-0.783575		-65.4914	384.123	-122.698	-130.925
21.52	0.523	0.35	0.7717	0.548233		13.0975	12.0919	10.2833	11.8242		0.7748	-0.8527	-0.6921	-0.9155	-0.421375		2.9176	-1.2146	-2.0122	-2.6091	-0.729575		-78.5388	366.482	-116.739	-128.794
21.56	1.1865	0.8	1.3637	1.11673		12.9404	11.4331	9.8058	11.3931		0.521	-0.9804	-0.635	-1.4052	-0.6249		2.909	-1.7376	-1.9174	-2.524	-0.8175		-56.2842	349.473	-124.824	-132.264
21.6	1.0651	1.1	1.3167	1.1606		13.3492	11.7913	10.06	11.7335		0.5474	-0.583	0.0594	-0.7567	-0.183225		2.95	-1.8354	-1.8659	-2.3984	-0.787425		-54.567	362.903	-107.278	-131.077
21.64	1.1238	1.2166	1.3637	1.2347		13.4315	11.6543	9.9616	11.6825		0.8775	-0.5776	-0.517	-1.2597	-0.3692		2.6116	-1.3252	-2.0893	-2.5109	-0.82845		-51.6663	360.889	-114.666	-132.696
21.68	0.8167	0.6333	1.0457	0.8319		13.9332	12.8323	10.8141	12.5265		0.3785	-0.8737	-0.2676	-0.8737	-0.409125		2.8402	-1.9308	-1.8629	-2.2942	-0.811925		-67.4344	394.189	-116.252	-132.044
21.72	1.1095	0.8333	1.4087	1.11717		13.7441	12.3515	10.796	12.2972		0.4254	-0.6282	-0.5343	-1.1375	-0.46865		2.7053	-2.0568	-2.1336	-1.9385	-0.8559		-56.2673	385.141	-118.617	-133.779
21.76	0.8325	0.6	1.2696	0.9007		13.7289	12.1496	10.5641	12.1475		0.3983	-1.0351	-0.5654	-1.0312	-0.55835		2.7426	-1.997	-2.263	-2.2633	-0.945175		-64.7411	379.237	-122.18	-137.303
21.8	1.2325	1.5333	1.3348	1.36687		13.8877	12.4331	11.0178	12.4462		0.5538	-0.7723	-0.0844	-0.8025	-0.27635		2.7046	-1.6913	-2.0777	-2.2159	-0.820075		-46.4925	391.019	-110.978	-132.365
21.84	0.6841	0.65	0.9442	0.759433		13.9159	12.3587	10.6922	12.3223		0.8955	-0.7059	-0.3514	-1.0152	-0.29425		2.9366	-1.5535	-2.4167	-2.5597	-0.898325		-70.2711	386.13	-111.689	-135.454
21.88	0.6715	0.75	0.8667	0.762733		14.4677	12.3466	11.3258	12.7134		0.8217	-0.0885	-0.2763	-1.5427	-0.27145		2.8832	-1.3313	-2.3515	-2.4987	-0.824575		-70.142	401.56	-110.783	-132.543
21.92	0.6429	0.4833	0.5913	0.5725		14.1819	12.438	11.017	12.5456		0.6379	-0.6563	-0.7078	-1.1919	-0.479525		2.8481	-2.0896	-2.2031	-2.0281	-0.868175		-77.5889	394.942	-119.049	-134.264
21.96	0.7492	0.5667	1.0189	0.778267		14.2092	12.4957	10.776	12.4936		0.5862	-0.0152	0.0666	-0.6191	0.004625		2.9681	-1.5771	-1.9333	-2.3563	-0.72465		-69.5339	392.891	-99.8163	-128.599
22	1.05	0.9	1.3587	1.1029		14.2517	12.313	11.1438	12.5695		0.8541	-0.243	-0.2702	-0.5972	-0.064075		2.9323	-1.5763	-1.9736	-2.0148	-0.6581		-56.8258	395.884	-102.545	-125.973
22.04	1.1183	0.95	1.1674	1.07857		14.1346	12.1735	10.7225	12.3435		0.8043	-0.6204	-0.3082	-0.9467	-0.26775		2.8929	-2.1251	-2.3564	-2.5306	-1.0298		-57.7783	386.969	-110.636	-140.643
22.08	0.5444	0.6167	0.9957	0.718933		14.5406	12.4139	11.0124	12.6556		0.9767	0.197	-0.0818	-1.0325	0.01485		2.7931	-1.8316	-2.4265	-2.9056	-1.09265		-71.8566	399.282	-99.4101	-143.123
22.12	0.5207	0.6334	0.7297	0.627933		15.0015	12.7048	11.1252	12.9438		0.9388	-0.8351	-0.1381	-0.7421	-0.194125		2.9244	-1.7256	-2.0135	-2.153	-0.741925		-75.4189	410.652	-107.711	-129.281
22.16	0.7706	0.8166	1.242	0.943067		14.2923	12.563	10.9119	12.5891		0.8566	-0.6216	-0.3125	-0.7255	-0.20075		2.8542	-2.255	-2.0397	-3.1293	-1.14245		-63.0826	396.656	-107.975	-145.088
22.2	0.5516	0.5	0.9037	0.651767		14.4352	12.4885	11.3344	12.7527		0.9473	-0.5353	-0.0413	-0.7686	-0.099475		3.0052	-1.6115	-2.3524	-2.2917	-0.8126		-74.4859	403.111	-103.952	-132.07
22.24	0.9865	0.5167	1.2804	0.927867		14.6598	12.4308	11.6279	12.9062		0.9925	0.1099	0.1554	-0.3513	0.226625		3.0811	-1.5663	-2.0099	-2.7337	-0.8072		-63.6776	409.166	-90.9975	-131.857
22.28	1.2937	1.0833	1.6543	1.34377		15.1051	13.4957	11.8702	13.4903		0.8627	-0.4098	-0.2643	-0.461	-0.0681		2.9334	-2.0098	-2.2855	-2.5124	-0.968575		-47.3968	432.212	-102.705	-138.226
22.32	1.2079	1.0833	1.4876	1.2596		14.5817	12.1496	11.5351	12.7555		1.1551	-0.5072	0.0413	-0.7607	-0.017875		2.8045	-1.5072	-1.9045	-2.0226	-0.65745		-50.6916	403.22	-100.71	-125.947
22.36	0.9555	0.6833	1.2942	0.977667		14.0637	11.8971	11.3317	12.4308		0.8391	-0.2232	-0.002	-0.6039	0.0025		3.1079	-1.3232	-2.0223	-2.2361	-0.618425		-61.7282	390.413	-99.9007	-124.407
22.4	0.9516	1	1.179	1.04353		14.998	12.95	11.9848	13.3109		1.035	-0.5404	-0.1131	-0.4683	-0.0217		3.0356	-1.7785	-2.3431	-2.3122	-0.84955		-59.1497	425.134	-100.862	-133.529
22.44	0.915	0.8833	1.1703	0.989533		14.5057	12.3081	11.5939	12.8026		0.9142	0.4128	0.0613	-0.4616	0.231675		2.9975	-2.2729	-2.4521	-2.8487	-1.14405		-61.2636	405.079	-90.7969	-145.152
22.48	0.4952	0.4333	0.7442	0.557567		15.0453	12.8683	11.9603	13.2913		1.1507	-0.758	-0.0277	0.1125	0.119375		2.8454	-1.2818	-2.2274	-2.2221	-0.721475		-78.1734	424.36	-95.2579	-128.474
22.52	0.8183	0.9	1.2319	0.9834		15.359	12.7746	12.2181	13.4506		0.7936	-0.2644	0.075	-0.6318	-0.0069		3.0497	-2.0882	-2.232	-1.9772	-0.811925		-61.5037	430.643	-100.274	-132.044
22.56	1.3849	1.35	1.9811	1.572		14.5874	12.1111	11.2616	12.6534		0.9469	-0.8125	0.036	-0.7195	-0.137275		2.9463	-1.6554	-2.126	-1.9766	-0.702925		-38.4623	399.192	-105.453	-127.742
22.6	0.804	0.9	1.2065	0.970167		14.7847	12.6207	12.2163	13.2072		0.9047	0.6888	0.3706	-0.3693	0.3987		2.936	-1.916	-2.0436	-2.7445	-0.942025		-62.0218	421.043	-84.1619	-137.178
22.64	0.9571	0.9666	1.0246	0.982767		14.9296	12.587	12.1808	13.2325		1.1962	0.0527	0.1891	-0.6411	0.199225		2.9374	-2.052	-2.2833	-2.8165	-1.0536		-61.5285	422.039	-92.0859	-141.582
22.68	0.5873	0.4166	0.8029	0.602267		14.1386	11.5221	11.4005	12.3537		1.0896	-0.2713	-0.2258	-0.2364	0.089025		2.9923	-1.8761	-2.5983	-2.3713	-0.96335		-76.4236	387.372	-96.4635	-138.02
22.72	0.8905	0.5833	1.3978	0.9572		14.7507	12.3466	12.2497	13.1157		1.0945	-0.2431	0.2205	-0.3679	0.176		2.9054	-1.9146	-2.2584	-2.9995	-1.06677		-62.5294	417.431	-93.0085	-142.102
22.76	0.3659	0.3167	0.4935	0.392033		15.2702	12.6712	12.8634	13.6016		0.8131	-0.0101	-0.3192	-0.7201	-0.059075		2.9998	-1.491	-2.5975	-2.6511	-0.93495		-84.6534	436.602	-102.347	-136.899
22.8	0.8492	0.7834	1.3363	0.989633		15.0584	12.8658	12.3167	13.4136		0.7874	-0.0271	0.1729	-0.4783	0.113725		2.9801	-1.4081	-1.9785	-2.2989	-0.67635		-61.2597	429.186	-95.4824	-126.693
22.84	1.1063	0.9833	1.2891	1.12623		14.8838	12.3058	12.1804	13.1233		0.9519	-0.2061	0.4454	-0.2875	0.225925		3.097	-1.7156	-2.0196	-2.024	-0.66555		-55.9124	417.733	-91.0253	-126.267
22.88	0.8762	0.7167	1.0522	0.8817		14.953	12.7481	12.7692	13.4901		1.2506	-0.5074	0.0169	-0.5547	0.05135		2.8254	-1.9883	-2.1353	-2.1612	-0.86485		-65.4849	432.203	-97.9602	-134.133
22.92	0.8064	0.7667	0.9276	0.833567		15.3635	12.7865	12.7239	13.6246		1.1028	-0.2726	0.1971	-0.6331	0.09855		2.9474	-1.4012	-2.0861	-2.0393	-0.6448		-67.3691	437.51	-96.0852	-125.448
22.96	0.5524	0.6	0.9124	0.688267		15.1974	12.337	12.67	13.4015		1.516	-0.5449	0.1703	-0.5154	0.1565		3.0581	-2.3306	-2.4512	-2.4064	-1.03253		-73.057	428.706	-93.7831	-140.75
23	0.765	0.6666	1.229	0.886867		15.4252	13.1927	13.1029	13.9069		1.3744	-0.5473	0.0103	-0.5845	0.063225		2.8773	-2.114	-2.3851	-2.3986	-1.0051		-65.2826	448.647	-97.4884	-139.668
23.04	0.5674	0.2333	0.8855	0.562067		15.0951	12.5462	12.7982	13.4798		1.2495	0.1872	0.0751	-0.3407	0.292775		2.9432	-2.2938	-2.0263	-2.7231	-1.025		-77.9973	431.798	-88.3697	-140.453
23.08	1.1175	0.8167	1.1065	1.01357		15.1678	12.4067	12.6723	13.4156		1.2783	-0.1753	0.1974	-0.4629	0.209375		2.8377	-1.4658	-2.6231	-2.1882	-0.85985		-60.3228	429.264	-91.6827	-133.935
23.12	0.8571	1.1	0.9826	0.9799		15.6395	12.95	13.1931	13.9275		0.8238	-0.1327	-0.1569	-0.1978	0.0841		2.9083	-1.766	-2.5327	-2.4609	-0.962825		-61.6407	449.46	-96.6592	-137.999
23.16	1.2707	1.4334	1.7037	1.46927		15.1814	12.6808	12.9866	13.6163		1.0399	0.1993	0.1145	-0.4084	0.236325		2.8668	-1.7911	-1.9935	-2.7443	-0.915525		-42.4839	437.18	-90.6122	-136.132
23.2	1.0746	0.75	1.1558	0.993467		15.4421	13.0534	13.0931	13.8629		1.3877	-0.1007	0.4478	-0.3619	0.343225		2.9574	-2.1483	-2.1826	-1.9237	-0.8243		-61.1097	446.909	-86.3656	-132.532
23.24	1.1031	1.0166	1.2594	1.12637		15.6384	13.0004	13.4363	14.025		1.3845	-0.5619	-0.0679	-0.6789	0.01895		2.779	-2.0904	-2.0817	-2.7798	-1.04322		-55.9071	453.307	-99.2472	-141.172
23.28	0.427	0.4667	0.7537	0.549133		15.2997	12.5317	13.1505	13.6606		1.4778	-0.3062	-0.1881	-0.7427	0.0602		3.0566	-1.8729	-2.6621	-2.6832	-1.0404		-78.5036	438.931	-97.6086	-141.061
23.32	0.6167	0.4833	1.0348	0.7116		15.6563	13.2625	13.6904	14.2031		1.2539	-0.0316	0.3048	-0.5021	0.25625		2.8671	-1.8411	-2.3568	-2.6239	-0.988675		-72.1436	460.33	-89.8206	-139.019
23.36	1.1524	1.05	1.3493	1.1839		14.937	12.3034	12.9844	13.4083		1.1509	0.1712	0.0924	-0.649	0.191375		2.9945	-1.4431	-2.4955	-2.2955	-0.8099		-53.6549	428.974	-92.3978	-131.964
23.4	0.8516	0.75	0.979	0.8602		15.6032	13.1015	13.4663	14.057		1.1856	-0.4796	0.4143	-0.437	0.170825		2.9286	-1.7273	-2.0409	-2.554	-0.8484		-66.3265	454.568	-93.2141	-133.483
23.44	0.9302	0.65	1.1471	0.9091		15.0142	12.5221	12.7991	13.4451		1.3409	-0.2982	0.426	-0.3858	0.270725		3.021	-2.2459	-2.3568	-2.4444	-1.00652		-64.4123	430.429	-89.2456	-139.724
23.48	0.9325	0.6333	1.0942	0.886667		15.8128	13.385	13.4707	14.2228		1.2094	-0.1037	0.06	-0.1719	0.24845		2.9311	-1.6465	-2.3559	-1.9549	-0.75655		-65.2905	461.11	-90.1305	-129.858
23.52	0.4659	0.3667	0.7283	0.5203		15.2266	12.8658	12.9127	13.6684		1.1252	0.1803	0.1682	-0.2011	0.31815		2.885	-1.6054	-2.4197	-2.5274	-0.916875		-79.6323	439.236	-87.3617	-136.186
23.56	0.773	0.6167	1.108	0.832567		15.1235	12.6496	13.1837	13.6523		1.1553	0.0191	0.2009	-0.5081	0.2168		2.9947	-1.4666	-2.0692	-2.8117	-0.8382		-67.4083	438.6	-91.3878	-133.081
23.6	0.9833	0.5166	0.742	0.7473		15.4004	12.8658	13.0613	13.7758		1.2172	-0.2582	0.0691	-0.4024	0.156425		2.9869	-1.4534	-1.9717	-1.8479	-0.571525		-70.7461	443.475	-93.7861	-122.556
23.64	1.2056	0.9167	1.3819	1.16807		15.2873	12.8034	13.2452	13.7786		1.2074	-0.1332	0.4941	-0.613	0.238825		3.0322	-2.1236	-2.2584	-2.1921	-0.885475		-54.2747	443.586	-90.5128	-134.947
23.68	0.8825	0.6333	1.1609	0.892233		15.4966	13.1592	13.8576	14.1711		0.8227	-0.0715	0.1134	-0.356	0.12715		2.9294	-1.5715	-2.8562	-2.5099	-1.00205		-65.0725	459.07	-94.9491	-139.547
23.72	0.9302	1.2667	1.3667	1.18787		15.3243	12.8658	13.1917	13.7939		1.0502	0.111	0.5595	-0.32	0.350175		2.9049	-1.8699	-2.2601	-2.2223	-0.86185		-53.4997	444.189	-86.0895	-134.014
23.76	0.6992	0.7	0.8746	0.757933		15.5353	12.7842	13.7797	14.0331		1.1429	0.3082	0.5627	-0.1864	0.45685		2.951	-1.5204	-2.2774	-2.2867	-0.783375		-70.3299	453.624	-81.8519	-130.917
23.8	0.6683	0.8667	1.1174	0.884133		15.3431	12.39	13.0424	13.5918		1.2229	-0.409	0.3304	0.205	0.337325		2.8113	-1.8328	-2.0306	-2.4141	-0.86655		-65.3896	436.216	-86.6	-134.2
23.84	0.5873	0.5833	0.987	0.7192		15.5036	12.8419	13.1818	13.8424		1.5192	-0.2837	0.7466	-0.5007	0.37035		3.0608	-1.6741	-2.3089	-2.3965	-0.829675		-71.8461	446.103	-85.2881	-132.744
23.88	0.2571	0.3167	0.5848	0.3862		15.113	12.8947	13.487	13.8316		1.1509	0.0378	0.153	-0.3467	0.24875		2.7404	-2.0145	-2.3333	-2.3981	-1.00138		-84.8818	445.674	-90.1186	-139.521
23.92	0.5301	0.6166	0.7898	0.6455		15.8243	13.5966	13.8366	14.4192		1.1719	0.6082	0.1688	-0.3259	0.40575		3.1145	-2.0204	-2.1963	-2.4918	-0.8985		-74.7312	468.856	-83.8819	-135.461
23.96	0.9286	0.5667	1.0776	0.857633		15.5457	13.0004	13.8674	14.1378		1.3657	0.2947	0.0978	0.0893	0.461875		3.0472	-1.2862	-2.7981	-1.7796	-0.704175		-66.427	457.757	-81.6523	-127.791
24	0.85	0.9667	0.9957	0.937467		14.9381	12.224	13.3353	13.4991		1.1459	-0.1599	0.4734	-0.5266	0.2332		2.8501	-1.6314	-2.2185	-2.2548	-0.81365		-63.3018	432.559	-90.7363	-132.112
24.04	1.0223	0.9667	1.5254	1.17147		15.4899	13.0197	13.8384	14.116		1.7084	-0.2293	0.6828	-0.4595	0.4256		2.8031	-1.515	-2.4104	-2.5652	-0.921875		-54.1417	456.895	-83.0933	-136.383
24.08	0.9412	0.8333	1.1594	0.977967		14.8107	12.4957	12.7978	13.3681		1.5133	-0.0172	0.3283	-0.3645	0.364975		2.7547	-2.0362	-1.891	-2.33	-0.875625		-61.7164	427.388	-85.5016	-134.558
24.12	0.9206	1.1	1.2181	1.07957		15.124	12.974	13.4024	13.8335		1.211	-0.2731	-0.0306	-0.3273	0.145		2.9038	-1.854	-2.5145	-2.6167	-1.02035		-57.7392	445.749	-94.24	-140.27
24.16	0.5373	0.65	0.7963	0.6612		15.1403	12.7408	13.1011	13.6607		1.4051	-0.2572	0.3822	-0.5805	0.2374		2.8045	-1.3524	-2.6545	-2.2341	-0.859125		-74.1166	438.934	-90.5694	-133.907
24.2	0.3754	0.6167	0.8319	0.608		15.1028	12.7697	13.5595	13.8107		1.2365	-0.3186	0.2966	-0.0635	0.28775		2.8547	-1.5614	-2.3519	-2.075	-0.7834		-76.1992	444.85	-88.5693	-130.918
24.24	0.3183	0.1333	0.163	0.204867		15.4082	12.7721	13.5183	13.8995		1.4301	0.1388	-0.1067	-0.3286	0.2834		2.9524	-1.4041	-2.118	-2.2638	-0.708375		-91.9803	448.355	-88.7421	-127.957
24.28	0.2595	0.1833	0.7833	0.4087		16.2418	13.5774	14.275	14.6981		1.2271	0.6575	0.3939	-0.3665	0.478		2.9201	-1.8234	-2.1596	-2.4066	-0.867375		-84.001	479.859	-81.0118	-134.232
24.32	1.4048	1.4167	1.7804	1.53397		15.6572	13.1496	13.6927	14.1665		1.3806	-0.0093	0.4604	-0.4163	0.35385		2.9518	-1.5188	-1.9039	-2.776	-0.811725		-39.9512	458.888	-85.9436	-132.036
24.36	0.854	0.5167	0.7978	0.722833		14.9888	12.7529	13.5237	13.7551		1.2323	-0.1518	0.2331	-0.2828	0.2577		2.9299	-1.547	-1.9797	-2.1851	-0.695475		-71.7039	442.659	-89.763	-127.448
24.4	0.6873	0.3	0.8993	0.628867		15.4708	12.9427	14.2913	14.2349		1.1499	0.0774	0.6289	-0.2668	0.39735		2.9385	-1.5083	-2.2685	-2.4559	-0.82355		-75.3823	461.587	-84.2155	-132.503
24.44	0.5706	0.6333	0.8181	0.674		15.352	13.0053	13.5895	13.9823		1.3449	0.1058	0.0967	-0.5679	0.244875		2.6374	-2.0276	-2.7041	-2.6712	-1.19137		-73.6155	451.619	-90.2725	-147.019
24.48	0.8317	0.4166	0.9442	0.730833		15.0506	12.7553	13.555	13.787		1.4957	0.0029	0.3726	-0.2948	0.3941		2.6971	-1.9638	-1.7755	-2.8125	-0.963675		-71.3907	443.915	-84.3446	-138.033
24.52	0.973	0.9	1.1246	0.9992		16.1046	13.3923	13.9558	14.4842		1.3368	-0.1386	0.2493	0.1126	0.390025		2.8742	-1.6434	-1.9332	-2.3181	-0.755125		-60.8852	471.423	-84.5065	-129.802
24.56	0.9896	0.8666	1.3507	1.06897		15.7519	13.2985	13.92	14.3235		1.5126	0.0213	0.4001	-0.3624	0.3929		2.8224	-1.5358	-2.3598	-2.13	-0.8008		-58.1541	465.08	-84.3923	-131.605
24.6	0.6182	0.15	0.7855	0.5179		15.2153	12.7529	13.8661	13.9448		1.2837	0.1678	0.5678	-0.3624	0.414225		2.9636	-1.5132	-2.1241	-2.3399	-0.7534		-79.7262	450.14	-83.5452	-129.734
24.64	1.0635	1.0333	1.187	1.0946		15.2634	13.26	14.2932	14.2722		1.5731	0.0093	0.2972	-0.3047	0.393725		2.8431	-1.6193	-1.8853	-2.2958	-0.739325		-57.1507	463.058	-84.3595	-129.179
24.68	0.527	0.7167	0.6109	0.6182		15.2689	13.188	14.0188	14.1586		1.1406	-0.0319	0.2863	-0.4156	0.24485		2.6411	-2.0414	-2.1697	-2.5678	-1.03445		-75.7999	458.575	-90.2735	-140.826
24.72	1.2476	1.0667	1.4891	1.2678		15.5159	13.1543	13.8403	14.1702		1.3162	-0.02	0.483	-0.3704	0.3522		2.9036	-1.3296	-2.6381	-2.5995	-0.9159		-50.3706	459.032	-86.0091	-136.147
24.76	0.4373	0.5667	0.787	0.597		15.1868	13.0413	13.6832	13.9704		1.0823	-0.0612	0.0449	-0.1426	0.23085		2.716	-2.0231	-2.118	-2.3407	-0.94145		-76.6298	451.153	-90.8296	-137.156
24.8	0.8198	0.9	1.1304	0.950067		15.1656	12.6447	13.5504	13.7869		1.3609	0.3333	0.3182	0.0116	0.506		2.8229	-1.6286	-2.2459	-2.5872	-0.9097		-62.8086	443.912	-79.8995	-135.903
24.84	0.8952	0.9833	0.9826	0.9537		15.6411	13.3587	14.1397	14.3798		1.3364	0.1292	0.5019	0.1206	0.522025		2.7852	-1.4708	-2.6429	-1.8837	-0.80305		-62.6664	467.304	-79.2629	-131.694
24.88	0.5889	0.7167	0.521	0.608867		16.1035	13.6927	14.4308	14.7423		1.3174	-0.2667	0.3485	-0.6395	0.189925		2.6887	-1.5333	-1.8946	-2.1513	-0.722625		-76.1652	481.605	-92.4554	-128.519
24.92	0.8047	0.5166	0.6529	0.658067		15.3516	13.0197	13.7044	14.0252		1.3929	-0.2868	-0.0293	-0.1977	0.219775		2.6936	-1.8916	-2.5238	-2.2073	-0.982275		-74.2393	453.314	-91.2696	-138.767
24.96	1.0278	0.7	1.4217	1.04983		14.8852	12.6735	13.2714	13.61		1.561	0.116	0.3918	-0.5173	0.387875		2.5453	-1.7173	-2.3714	-2.8609	-1.10108		-58.9031	436.934	-84.5919	-143.455
25	1.0785	1.3166	1.5029	1.29933		15.7626	13.4404	14.2982	14.5004		1.4826	-0.0362	-0.1938	-0.5757	0.169225		2.826	-2.1838	-2.2092	-2.2157	-0.945675		-49.1362	472.06	-93.2777	-137.322
25.04	1.0809	0.8	1.2442	1.0417		15.4774	13.349	14.0781	14.3015		1.3983	0.0186	0.3095	-0.4714	0.31375		2.6902	-2.1719	-2.2751	-2.3558	-1.02815		-59.2215	464.214	-87.5365	-140.577
25.08	1.2667	0.8167	1.4515	1.1783		15.8676	13.7625	14.0183	14.5495		1.6471	-0.1601	0.4187	-0.3671	0.38465		2.8532	-1.7077	-2.2331	-2.4447	-0.883075		-53.8742	473.996	-84.72	-134.852
25.12	0.7793	0.4833	0.5659	0.6095		15.6959	13.5053	14.5713	14.5908		1.6183	-0.5122	0.2515	-0.1432	0.3036		2.7718	-1.6455	-2.2455	-1.9686	-0.77195		-76.1405	475.628	-87.9397	-130.466
25.16	0.5119	0.2	0.7254	0.4791		15.7341	13.3154	14.1587	14.4027		1.4898	0.1811	0.3417	0.2888	0.57535		2.677	-1.3237	-2.4559	-2.0369	-0.784875		-81.2451	468.207	-77.1446	-130.976
25.2	1.0667	0.75	1.2232	1.0133		15.9181	13.6327	14.3217	14.6242		1.6684	0.1612	0.3794	-0.1597	0.512325		2.7819	-2.3769	-2.0766	-2.0388	-0.9276		-60.3333	476.943	-79.6482	-136.609
25.24	1.2143	1.4833	1.563	1.4202		15.2722	12.4427	13.9852	13.9		1.2397	-0.2574	0.2972	-0.8163	0.1158		2.7804	-1.6907	-2.2366	-2.4497	-0.89915		-44.4047	448.375	-95.3999	-135.486
25.28	0.5754	0.6667	0.7522	0.664767		15.3356	13.2577	13.7601	14.1178		1.1742	0.4785	0.3634	-0.3618	0.413575		2.633	-1.2977	-2.2548	-2.5163	-0.85895		-73.977	456.966	-83.571	-133.9
25.32	0.7468	0.8666	1.1159	0.909767		15.2348	12.6062	13.7479	13.863		1.3965	-0.0151	0.0455	-0.4647	0.24055		2.8777	-1.0246	-2.2295	-2.2561	-0.658125		-64.3862	446.913	-90.4443	-125.974
25.36	0.8119	0.45	0.8326	0.698167		15.5781	12.962	14.0613	14.2005		1.4649	-0.0003	-0.064	-0.1344	0.31655		2.7869	-1.8527	-1.7075	-2.5055	-0.8197		-72.6695	460.228	-87.4253	-132.351
25.4	0.973	0.95	1.179	1.034		15.1083	13.0053	13.459	13.8575		1.4058	0.1942	0.4185	-0.1065	0.478		2.7814	-1.6105	-2.1932	-1.8878	-0.727525		-59.5229	446.699	-81.0118	-128.713
25.44	0.8024	0.65	1.0391	0.8305		16.0893	13.7457	14.7815	14.8722		1.4876	0.1035	0.2763	-0.1205	0.436725		2.6988	-1.9584	-2.1839	-2.8016	-1.06127		-67.4892	486.727	-82.6514	-141.885
25.48	0.5952	0.45	0.8485	0.631233		15.1887	12.974	13.9929	14.0519		1.6266	0.1251	0.3494	0.1732	0.568575		2.6687	-1.7272	-2.3974	-2.5723	-1.00705		-75.2897	454.365	-77.4137	-139.745
25.52	0.7254	0.6667	0.837	0.743033		15.5532	13.2577	14.1207	14.3105		1.6795	0.0157	0.646	-0.0587	0.570625		2.6736	-1.6557	-2.2654	-2.5484	-0.948975		-70.9131	464.57	-77.3323	-137.453
25.56	0.8603	0.4333	1.0261	0.773233		14.8419	12.3827	13.4522	13.5589		1.1992	-0.1138	0.5044	-0.4766	0.2783		2.6528	-1.8948	-1.9246	-2.0676	-0.80855		-69.7309	434.918	-88.9447	-131.911
25.6	0.8604	1.2	1.0167	1.0257		15.9086	13.1808	14.1062	14.3985		1.4731	-0.0965	0.4884	-0.3065	0.389625		2.5169	-1.9346	-1.8325	-2.3657	-0.903975		-59.8478	468.042	-84.5224	-135.677
25.64	0.6341	0.3333	0.5891	0.518833		15.5247	13.4692	14.329	14.441		1.8566	0.2436	0.8284	0.2118	0.7851		2.54	-1.7136	-2.2042	-2.5385	-0.979075		-79.6897	469.716	-68.8124	-138.641
25.68	0.3841	0.3333	0.8659	0.527767		15.4197	13.2337	14.0582	14.2372		1.4633	0.3691	0.36	-0.3511	0.460325		2.524	-1.5738	-1.8462	-2.2797	-0.793925		-79.34	461.677	-81.7139	-131.333
25.72	0.5079	0.05	0.5333	0.363733		15.1369	12.4861	13.1058	13.5763		1.4562	-0.0365	0.4241	-0.4427	0.350275		2.7213	-1.8603	-1.8059	-2.1853	-0.78255		-85.7613	435.602	-86.0856	-130.884
25.76	0.5158	0.2666	0.7963	0.526233		15.213	12.8419	13.5116	13.8555		1.5508	-0.3391	0.267	-0.3856	0.273275		2.4068	-1.9439	-2.3283	-2.2981	-1.04088		-79.4	446.618	-89.1443	-141.08
25.8	0.4175	0.6	0.8537	0.623733		15.4926	13.2625	13.5998	14.1183		1.6694	-0.3697	0.5121	0.1752	0.49675		2.5464	-1.8459	-1.8932	-2.2954	-0.872025		-75.5833	456.986	-80.2669	-134.416
25.84	0.6023	0.4833	0.8637	0.649767		16.0418	13.7	14.3996	14.7138		1.7356	0.4341	0.1553	-0.0201	0.576225		2.5189	-1.7135	-2.1533	-2.2582	-0.901525		-74.5642	480.479	-77.1099	-135.58
25.88	0.8096	0.6834	1.1015	0.864833		15.7252	13.5269	14.0899	14.4473		1.6528	-0.066	0.3098	-0.2195	0.419275		2.5535	-1.6565	-2.5795	-2.0455	-0.932		-66.1451	469.967	-83.3446	-136.783
25.92	0.7913	0.4833	0.8348	0.703133		15.2071	12.926	13.4368	13.8566		1.6692	0.0822	0.4368	-0.4209	0.441825		2.3709	-1.5511	-1.9619	-2.387	-0.882275		-72.4751	446.663	-82.4488	-134.82
25.96	0.5333	0.2167	0.9891	0.5797		15.3298	12.938	13.4681	13.912		1.491	0.1606	0.3364	-0.3324	0.4139		2.4656	-1.7965	-2.1475	-2.1471	-0.906375		-77.307	448.846	-83.5581	-135.771
26	0.9571	0.7167	1.1326	0.935467		15.5634	13.3635	14.3236	14.4168		1.3192	-0.1098	0.0841	-0.0772	0.304075		2.5015	-1.7003	-1.7855	-2.3457	-0.8325		-63.3801	468.764	-87.9208	-132.856
26.04	0.7167	0.7833	0.9435	0.8145		16.3719	13.6543	14.6029	14.8764		1.6477	-0.2566	0.501	0.069	0.490275		2.6357	-1.5995	-1.9755	-2.1387	-0.7695		-68.1155	486.893	-80.5242	-130.369
26.08	1.3127	0.8333	1.6355	1.2605		15.1809	12.7889	13.6374	13.8691		1.4132	0.2407	0.4983	-0.3756	0.44415		2.5738	-1.7212	-2.3296	-2.1926	-0.9174		-50.6563	447.154	-82.3564	-136.206
26.12	0.4873	0.5667	0.7109	0.5883		15.7507	13.2216	14.3511	14.4411		1.7597	0.0727	0.6485	-0.3304	0.537625		2.4955	-1.7463	-2.0876	-2.1939	-0.883075		-76.9704	469.722	-78.6432	-134.852
26.16	0.685	0.5667	0.6732	0.641633		16.5074	13.9476	15.1782	15.2111		1.4724	-0.1247	0.5602	-0.1185	0.44735		2.5226	-1.7199	-2.1121	-2.7554	-1.0162		-74.8826	500.097	-82.2293	-140.106
26.2	0.6191	0.65	1.1471	0.8054		15.6726	13.5581	14.3022	14.511		1.1837	0.4808	0.108	-0.3092	0.365825		2.2924	-2.0335	-2.2481	-2.4756	-1.1162		-68.4717	472.477	-85.4679	-144.052
26.24	0.7873	0.7833	1.2609	0.943833		15.7223	13.4548	14.415	14.5307		1.459	0.0141	0.2899	0.1792	0.48555		2.3585	-1.5573	-2.0048	-2.5013	-0.926225		-63.0526	473.256	-80.7119	-136.555
26.28	0.7889	0.5333	0.8833	0.735167		15.5723	13.1615	14.4649	14.3996		1.4933	-0.1139	0.2042	-0.1876	0.349		2.4728	-1.8377	-2.3779	-2.4191	-1.04047		-71.2211	468.082	-86.1362	-141.064
26.32	0.8873	0.5166	1.2116	0.871833		14.8321	12.474	13.4676	13.5912		1.5023	-0.0369	0.3146	-0.3562	0.35595		2.592	-1.5607	-2.0243	-1.8471	-0.710025		-65.8711	436.193	-85.8601	-128.022
26.36	0.731	0.85	0.9413	0.840767		15.6164	13.0317	14.0255	14.2245		1.6962	0.1527	0.6588	-0.1643	0.58585		2.4789	-1.7425	-1.9455	-2.5985	-0.9519		-67.0873	461.177	-76.7275	-137.568
26.4	0.569	0.5833	1.1022	0.7515		15.4137	13.1254	14.1283	14.2225		1.4578	-0.2726	0.3638	-0.3424	0.30165		2.335	-1.9012	-2.505	-2.77	-1.2103		-70.5817	461.096	-88.0172	-147.766
26.44	1.1039	0.9333	1.6572	1.23147		15.1982	12.9067	14.0636	14.0562		1.4281	0.3513	0.3907	-0.0759	0.52355		2.4385	-1.8202	-1.9613	-2.4564	-0.94985		-51.7929	454.535	-79.2023	-137.487
26.48	0.781	0.85	1.2652	0.9654		15.701	13.6015	14.1221	14.4749		1.7297	0.1152	0.8122	-0.1251	0.633		2.4815	-1.7991	-1.2884	-2.0489	-0.663725		-62.2084	471.053	-74.8545	-126.195
26.52	0.6318	0.6	0.7189	0.650233		15.3676	12.9837	13.6922	14.0145		1.4745	0.2832	0.5135	-0.4161	0.463775		2.3526	-1.6454	-2.1727	-2.0143	-0.86995		-74.5459	452.891	-81.5769	-134.334
26.56	0.9857	0.8333	1.2783	1.03243		15.2563	12.8346	13.8236	13.9715		1.3847	-0.1008	-0.0493	-0.4566	0.1945		2.4858	-1.9246	-2.0008	-2.7752	-1.0537		-59.5843	451.195	-92.2736	-141.586
26.6	1.0897	0.65	1.0413	0.927		15.334	12.724	13.6832	13.9137		1.7181	0.1471	0.6623	0.0696	0.649275		2.4493	-1.7433	-1.8781	-2.4272	-0.899825		-63.7116	448.916	-74.208	-135.513
26.64	0.8619	0.8166	1.3181	0.998867		15.6439	13.3323	13.988	14.3214		1.8281	-0.3197	0.4864	-0.0499	0.486225		2.4525	-1.9149	-2.217	-2.6941	-1.09337		-60.8983	464.999	-80.685	-143.152
26.68	0.4523	0.6	0.8355	0.629267		15.5234	13.2096	14.021	14.2513		1.6647	-0.0019	0.5193	-0.1756	0.501625		2.1687	-1.8257	-1.6091	-2.4071	-0.9183		-75.3667	462.234	-80.0733	-136.242
26.72	0.8825	0.8833	1.1855	0.983767		15.5368	13.4812	14.2624	14.4268		1.3968	0.1591	0.644	-0.3835	0.4541		2.3387	-1.1361	-2.0012	-2.2614	-0.765		-61.4894	469.157	-81.9612	-130.192
26.76	1.0159	1	1.0841	1.03333		15.5196	13.45	14.1986	14.3894		1.4823	0.1098	0.3553	-0.8181	0.282325		2.2056	-1.6283	-1.7199	-2.0979	-0.810125		-59.549	467.681	-88.7848	-131.973
26.8	0.7532	1.0834	0.9732	0.9366		15.927	13.8058	14.3181	14.6836		1.3706	0.1098	0.6007	-0.2964	0.446175		2.2457	-2.1188	-2.5245	-2.2441	-1.16043		-63.3358	479.289	-82.276	-145.798
26.84	0.5119	0.2333	0.713	0.486067		14.8748	12.7169	13.6764	13.756		1.6401	0.1242	0.409	-0.3084	0.466225		2.3615	-1.6091	-1.9839	-2.4707	-0.92555		-80.9724	442.694	-81.4795	-136.528
26.88	0.7977	0.3834	1.0993	0.760133		15.8433	13.8081	14.2968	14.6494		1.6193	0.1686	0.1049	-0.1516	0.4353		2.2944	-1.8029	-2.1062	-2.7468	-1.09038		-70.2437	477.939	-82.708	-143.033
26.92	1.0904	0.8666	1.4159	1.1243		14.8895	12.6615	13.4721	13.6744		1.7167	-0.0572	0.6095	-0.1735	0.523875		2.4291	-2.0191	-1.4248	-1.9393	-0.738525		-55.988	439.472	-79.1894	-129.147
26.96	0.873	0.65	1.0797	0.867567		15.67	13.4212	14.2221	14.4378		1.719	-0.2651	0.2349	-0.0751	0.403425		2.2776	-1.3936	-1.6552	-2.6471	-0.854575		-66.0381	469.589	-83.9742	-133.727
27	0.3571	0.05	0.3442	0.250433		15.4277	13.2793	13.8493	14.1854		1.3909	-0.0744	0.2862	-0.131	0.367925		2.3562	-1.4982	-1.8807	-2.3744	-0.849275		-90.1965	459.635	-85.3844	-133.518
27.04	0.9357	0.6167	1.1645	0.905633		15.1299	13.015	13.825	13.99		1.7798	-0.1144	0.5553	-0.0346	0.546525		2.3106	-1.4001	-1.9081	-2.3478	-0.83635		-64.548	451.923	-78.2897	-133.008
27.08	0.9	0.6833	1.2587	0.947333		15.4074	13.385	14.0087	14.267		1.7374	-0.509	0.0728	-0.109	0.29805		2.3487	-1.7138	-1.936	-2.2218	-0.880725		-62.9156	462.854	-88.1602	-134.759
27.12	0.3452	0.2166	0.5876	0.383133		15.0019	12.837	13.4453	13.7614		1.55	-0.037	0.4388	-0.2765	0.418825		2.241	-1.837	-2.1532	-2.378	-1.0318		-85.0018	442.906	-83.3625	-140.721
27.16	0.5754	0.4166	0.8811	0.624367		15.2485	12.8707	13.7724	13.9639		1.6405	-0.3436	0.3079	-0.3862	0.30465		2.2441	-1.8769	-2.1391	-1.9564	-0.932075		-75.5585	450.894	-87.898	-136.786
27.2	0.9834	1.0667	1.4124	1.15417		15.1363	12.7288	13.5971	13.8207		1.5926	-0.0611	-0.0641	0.0451	0.378125		2.112	-1.6754	-1.7322	-2.2329	-0.882125		-54.8189	445.247	-84.9792	-134.814
27.24	1.1833	1.35	1.5261	1.35313		15.0474	13.0053	14.0532	14.0353		1.756	0.3429	0.6066	-0.2764	0.607275		2.0996	-1.6237	-2.3769	-2.2545	-1.03887		-47.0301	453.712	-75.8764	-141.001
27.28	0.9857	1.1167	1.2543	1.1189		15.625	13.2504	14.3982	14.4245		1.6571	-0.7211	0.2758	-0.0878	0.281		2.1356	-1.6449	-2.05	-2.6878	-1.06177		-56.1994	469.067	-88.8375	-141.904
27.32	0.5809	0.55	0.9116	0.680833		15.6083	13.6976	14.4373	14.5811		1.5962	-0.1864	0.3348	-0.0267	0.429475		1.9484	-1.4149	-2.19	-2.2582	-0.978675		-73.348	475.243	-82.9394	-138.625
27.36	0.3857	0.4667	0.7471	0.533167		15.7367	13.5004	14.2823	14.5065		1.6646	-0.205	0.4981	-0.022	0.483925		1.9066	-1.5288	-1.4248	-2.3537	-0.850175		-79.1286	472.3	-80.7764	-133.553
27.4	0.9293	1.0666	1.4137	1.13653		15.441	13.3947	14.1482	14.328		1.7298	0.3269	0.4421	-0.1894	0.57735		2.0931	-1.6541	-1.6839	-2.3141	-0.88975		-55.5092	465.258	-77.0652	-135.115
27.44	0.5944	0.9667	0.8174	0.792833		15.5641	13.4043	13.9055	14.2913		1.887	0.016	0.5282	-0.3429	0.522075		2.1502	-1.2411	-2.493	-2.2327	-0.95415		-68.9637	463.811	-79.2609	-137.657
27.48	0.6334	0.2	0.8406	0.558		15.4188	13.1735	13.8384	14.1436		1.4617	-0.3383	0.0132	-0.3941	0.185625		1.9768	-1.8383	-2.3167	-2.5332	-1.17785		-78.1565	457.983	-92.6262	-146.486
27.52	0.5873	0.3	0.7819	0.5564		15.5383	13.3394	13.9476	14.2751		1.7262	0.4001	0.2698	-0.0797	0.5791		2.0628	-1.6856	-2.0764	-2.6588	-1.0895		-78.2191	463.172	-76.9957	-142.999
27.56	0.6016	0.85	0.7435	0.7317		15.7329	13.635	13.9671	14.445		1.8228	0.4532	0.5654	-0.4452	0.59905		2.1786	-1.5849	-2.0774	-2.1698	-0.913375		-71.3568	469.875	-76.2032	-136.048
27.6	0.7905	0.4833	1.137	0.8036		15.5087	13.265	13.805	14.1929		1.1558	0.3094	0.5519	0.1156	0.533175		2.0885	-1.581	-2.2563	-2.2649	-1.00343		-68.5422	459.929	-78.82	-139.602
27.64	0.7079	0.8833	0.95	0.847067		15.4326	13.1784	13.8195	14.1435		1.5868	-0.2654	0.5468	-0.1382	0.4325		2.1157	-2.0082	-2.069	-2.0859	-1.01185		-66.8406	457.98	-82.8192	-139.934
27.68	0.8039	0.7166	1.0985	0.873		15.2824	12.7697	13.4345	13.8289		1.5098	0.2388	0.2418	-0.3403	0.412525		2.0873	-1.8088	-2.0504	-2.4304	-1.05057		-65.8255	445.568	-83.6127	-141.462
27.72	0.7405	0.9333	1.1761	0.949967		15.1705	13.1111	13.9844	14.0887		1.4112	0.3894	0.6228	-0.2765	0.536725		1.9268	-1.6963	-1.7628	-2.5926	-1.03123		-62.8125	455.817	-78.679	-140.699
27.76	0.5182	0.5333	0.7203	0.5906		15.6059	13.4212	13.9377	14.3216		1.6431	0.2228	0.2591	-0.2997	0.456325		1.9261	-1.5296	-1.7628	-1.8747	-0.81025		-76.8803	465.007	-81.8728	-131.978
27.8	0.8175	0.6834	1.1602	0.887033		15.4376	13.4957	13.9645	14.2993		1.4407	0.3479	0.1964	-0.0087	0.494075		2.0684	-1.1616	-1.7584	-2.2008	-0.7631		-65.2761	464.125	-80.3732	-130.117
27.84	0.8373	1.1	1.0696	1.0023		15.422	12.9331	13.8765	14.0772		1.7528	0.1934	0.8722	-0.2624	0.639		2.0111	-1.8495	-1.9688	-2.4015	-1.05217		-60.7639	455.365	-74.6162	-141.526
27.88	0.4754	0.5334	0.5493	0.519367		15.2887	13.1158	14.0323	14.1456		1.721	0.3428	0.7943	-0.1634	0.673675		2.0714	-1.2477	-1.7698	-2.2906	-0.809175		-79.6688	458.063	-73.2387	-131.935
27.92	0.9262	0.7333	1.3594	1.0063		15.2219	12.8419	13.276	13.7799		1.5935	0.308	0.6141	-0.3408	0.5437		1.8894	-1.6682	-1.8461	-2.5407	-1.0414		-60.6073	443.637	-78.4019	-141.1
27.96	0.2857	0.1	0.6442	0.3433		16.1603	13.9669	14.6655	14.9309		1.6378	0.2175	0.6175	-0.3515	0.530325		1.9297	-1.9159	-2.3087	-2.5466	-1.21037		-86.5611	489.044	-78.9332	-147.769
28	0.7611	0.8	0.9304	0.8305		16.0863	14.0293	14.6428	14.9195		1.9108	0.0253	0.2041	0.1315	0.567925		1.9559	-1.6128	-1.6188	-2.1721	-0.86195		-67.4892	488.593	-77.4396	-134.018
28.04	0.9476	0.6833	1.4398	1.02357		15.5009	13.301	14.0292	14.277		1.8255	0.7559	0.6893	-0.0937	0.79425		1.8931	-1.8203	-2.0747	-2.3979	-1.09995		-59.9314	463.248	-68.449	-143.411
28.08	1.1794	1.05	1.1841	1.13783		15.1395	12.9788	13.3598	13.826		1.7866	-0.0598	0.425	-0.3621	0.447425		1.8782	-1.6408	-1.9409	-1.9931	-0.92415		-55.4583	445.456	-82.2263	-136.473
28.12	0.9937	1.0833	1.4152	1.16407		15.2314	13.0438	13.68	13.9851		1.484	-0.1146	0.1975	0.2412	0.452025		1.8042	-1.8098	-1.8687	-2.1531	-1.00685		-54.4313	451.73	-82.0436	-139.737
28.16	0.4215	0.15	0.6776	0.416367		15.1744	13.2192	14.0971	14.1636		1.7346	0.1999	0.6696	0.0565	0.66515		1.884	-1.4049	-1.6587	-2.3873	-0.891725		-83.7009	458.772	-73.5774	-135.193
28.2	0.8714	1.05	1.3442	1.08853		15.4346	13.6038	14.2891	14.4425		1.598	-0.1962	0.616	-0.0923	0.481375		1.9056	-1.6295	-1.9998	-2.0423	-0.9415		-57.3882	469.776	-80.8777	-137.158
28.24	0.6206	0.5833	0.8239	0.675933		15.4144	13.0677	13.449	13.977		1.7752	0.068	0.5771	0.0478	0.617025		1.7894	-2.1273	-1.7987	-2.5218	-1.1646		-73.5398	451.413	-75.4891	-145.963
28.28	0.7079	0.4	0.9333	0.6804		15.4885	13.6135	14.646	14.5827		1.4864	0.0401	0.4582	-0.515	0.367425		1.7329	-1.5837	-1.8536	-1.9599	-0.916075		-73.365	475.306	-85.4043	-136.154
28.32	0.9857	1.15	1.0145	1.05007		15.2022	13.0246	13.9445	14.0571		1.8473	0.4357	0.5872	-0.386	0.62105		1.8006	-1.2643	-2.049	-1.8822	-0.848725		-58.894	454.572	-75.3292	-133.496
28.36	0.45	0.4	0.6522	0.500733		15.1794	12.9573	13.546	13.8942		1.7379	-0.1389	0.5489	-0.0684	0.519875		1.9833	-1.9151	-1.8948	-2.1466	-0.9933		-80.3982	448.146	-79.3483	-139.202
28.4	0.7508	0.55	0.7776	0.6928		15.6465	13.4692	13.8942	14.3366		1.8103	0.0277	0.5792	-0.2544	0.5407		1.7238	-1.4151	-1.6786	-2.5056	-0.968875		-72.8796	465.6	-78.5211	-138.238
28.44	0.6405	0.3667	0.9152	0.6408		15.5476	13.3754	13.583	14.1687		1.7092	0.2237	0.6692	-0.0158	0.646575		1.8369	-1.3858	-1.9466	-2.143	-0.909625		-74.9152	458.973	-74.3153	-135.9
28.48	0.3777	0.15	0.505	0.344233		15.7619	13.5438	13.8322	14.3793		1.6097	0.0865	-0.0377	-0.0166	0.410475		1.827	-1.5039	-1.963	-1.8032	-0.860775		-86.5246	467.283	-83.6942	-133.972
28.52	0.6412	0.7333	1.1398	0.8381		15.5383	13.1567	13.4404	14.0451		1.5612	0.4104	0.7741	-0.6438	0.525475		1.6806	-1.4086	-1.7499	-2.1639	-0.91045		-67.1917	454.1	-79.1259	-135.932
28.56	0.7349	0.65	0.5876	0.6575		15.6157	13.5413	14.1832	14.4467		1.7057	-0.2001	0.5484	-0.2691	0.446225		1.6633	-1.262	-1.9019	-2.2591	-0.939925		-74.2614	469.943	-82.274	-137.095
28.6	0.7842	0.5	0.7928	0.692333		15.9778	14.2024	14.0866	14.7556		2.0532	0.1156	0.6944	-0.1534	0.67745		1.702	-0.9797	-1.3808	-2.169	-0.706875		-72.8979	482.128	-73.0888	-127.898
28.64	0.9723	1.0334	1.2819	1.09587		15.444	13.0823	13.5913	14.0392		1.6038	-0.447	0.5742	-0.3687	0.340575		1.6129	-1.2232	-1.7073	-1.9675	-0.821275		-57.1011	453.866	-86.4709	-132.413
28.68	0.7468	0.7667	1.0913	0.868267		15.9759	13.6254	14.2261	14.6091		1.6654	0.1944	0.7611	0.1642	0.696275		1.593	-1.1532	-1.5975	-2.0697	-0.80685		-66.0107	476.35	-72.341	-131.843
28.72	0.8389	0.5667	1.1058	0.837133		15.147	13.0438	13.1492	13.78		1.5346	-0.2828	0.0505	-0.089	0.303325		1.5225	-0.959	-2.0468	-1.7803	-0.8159		-67.2295	443.64	-87.9506	-132.201
28.76	0.4516	0.5666	1.1594	0.725867		15.6603	13.4765	13.7887	14.3085		1.8103	-0.0056	0.5186	-0.2079	0.52885		1.653	-1.2246	-2.2732	-2.48	-1.0812		-71.5852	464.49	-78.9918	-142.671
28.8	0.7683	0.4	0.7841	0.6508		15.4431	13.4644	13.56	14.1558		1.6628	0.2918	0.516	-0.1175	0.588275		1.5673	-1.132	-2.3568	-2.1749	-1.0241		-74.5237	458.467	-76.6312	-140.418
28.84	1.2032	1.3333	1.1804	1.23897		15.8021	13.5197	13.8602	14.394		1.5686	0.1048	0.7473	-0.2936	0.531775		1.8731	-1.338	-1.5204	-1.5054	-0.622675		-51.4993	467.863	-78.8756	-124.575
28.88	0.7349	0.7667	0.663	0.721533		14.9687	12.9092	13.3503	13.7427		1.8566	0.445	0.2935	-0.1906	0.601125		1.5892	-1.3502	-1.7964	-2.078	-0.90885		-71.7548	442.169	-76.1207	-135.869
28.92	0.3523	0.4833	0.9681	0.601233		15.6021	13.6423	13.463	14.2358		1.5258	-0.0003	0.8876	0.2857	0.6747		1.691	-1.5289	-2.3489	-2.2952	-1.1205		-76.4641	461.622	-73.198	-144.222
28.96	0.9032	0.8667	1.108	0.9593		15.4009	13.2	13.5409	14.0473		1.9043	-0.0218	0.5085	0.2379	0.657225		1.5011	-1.3884	-2.1686	-1.9423	-0.99955		-62.4471	454.184	-73.8922	-139.449
29	0.8246	0.7	1.037	0.853867		15.8676	13.3202	13.8299	14.3392		1.6955	0.2998	0.5817	-0.2591	0.579475		1.4323	-1.4906	-1.9497	-1.995	-1.00075		-66.5745	465.702	-76.9808	-139.496
29.04	0.9294	0.9667	1.3167	1.07093		15.7786	13.7697	13.9236	14.4906		1.595	0.1689	0.4416	0.0061	0.5529		1.5422	-1.5549	-1.6852	-2.3798	-1.01942		-58.0771	471.675	-78.0364	-140.233
29.08	0.6595	0.9	1.2087	0.922733		15.4365	13.45	13.425	14.1038		1.9847	0.1716	0.5019	-0.1175	0.635175		1.4986	-1.9427	-2.1212	-1.9489	-1.12855		-63.8786	456.415	-74.7681	-144.54
29.12	0.7135	0.2834	0.8776	0.624833		15.4314	13.2288	13.6134	14.0912		1.7041	0.5143	0.2991	-0.4338	0.520925		1.3383	-2.1238	-1.5443	-1.8883	-1.05452		-75.5402	455.917	-79.3066	-141.618
29.16	0.5674	0.6	0.5529	0.573433		15.4853	13.5462	13.7529	14.2615		1.8601	-0.0979	0.4748	-0.0072	0.55745		1.5352	-1.4027	-1.7601	-2.321	-0.98715		-77.5523	462.634	-77.8557	-138.959
29.2	0.9516	0.9167	1.087	0.9851		15.9504	14.1231	14.1243	14.7326		1.6914	0.1261	0.4655	0.0068	0.57245		1.4421	-1.0072	-1.6883	-1.7405	-0.748475		-61.4372	481.221	-77.2598	-129.54
29.24	0.2944	0.1667	0.3435	0.2682		15.745	13.2889	14.3203	14.4514		1.6372	-0.0657	0.1979	0.2141	0.495875		1.4986	-1.3657	-2.0108	-1.7401	-0.9045		-89.501	470.127	-80.3017	-135.697
29.28	0.823	0.55	1.0413	0.804767		15.2397	13.3803	13.776	14.132		1.8307	-0.3085	0.1279	-0.0046	0.411375		1.5328	-1.3513	-1.9121	-2.1597	-0.972575		-68.4965	457.527	-83.6584	-138.384
29.32	0.373	0.4667	0.7348	0.524833		15.6075	13.224	13.5364	14.1226		1.6779	0.3316	0.5588	-0.1374	0.607725		1.4333	-1.678	-1.9865	-2.5889	-1.20503		-79.4548	457.157	-75.8585	-147.558
29.36	0.5928	0.5	0.6898	0.5942		14.8139	13.0534	13.2271	13.6981		1.4954	0.2954	0.6226	-0.3062	0.5268		1.431	-1.1618	-1.8956	-1.8585	-0.871225		-76.7394	440.41	-79.0732	-134.384
29.4	0.473	0.1166	0.7137	0.434433		14.7287	12.474	12.665	13.2892		1.9486	0.366	-0.0097	-0.2324	0.518125		1.4697	-1.8721	-1.9727	-2.316	-1.17277		-82.9936	424.278	-79.4178	-146.285
29.44	0.3278	0.0834	0.5037	0.304967		15.465	13.2	13.9123	14.1924		1.6465	0.0436	0.5405	0.2467	0.619325		1.5004	-1.7136	-1.7853	-2.0641	-1.01565		-88.0617	459.911	-75.3977	-140.084
29.48	0.5746	0.1167	0.5087	0.4		15.4865	13.5342	13.1619	14.0609		2.0925	0.2606	0.2909	0.2141	0.714525		1.4615	-1.5346	-1.9178	-2.2112	-1.05052		-84.3416	454.72	-71.616	-141.46
29.52	0.5897	0.65	0.9471	0.728933		15.8782	13.7024	14.3964	14.659		2.0975	0.1888	0.313	-0.15	0.612325		1.4823	-1.5255	-2.0103	-1.8138	-0.966825		-71.4651	478.317	-75.6758	-138.157
29.56	0.6032	0.6667	0.9609	0.7436		15.4816	13.4524	13.3221	14.0854		1.5949	0.1543	1.0028	-0.2876	0.6161		1.3811	-1.379	-2.1862	-1.9842	-1.04208		-70.891	455.687	-75.5259	-141.127
29.6	1.0286	1.0667	1.3696	1.15497		15.3464	13.6231	13.762	14.2438		1.942	0.6261	0.9837	-0.0065	0.886325		1.2022	-1.6168	-1.4928	-2.2201	-1.03188		-54.7876	461.939	-64.7913	-140.724
29.64	0.073	0.2334	0.3906	0.232333		15.4962	13.4043	13.9	14.2668		1.7143	0.5447	0.4871	-0.0344	0.677925		1.3053	-1.5029	-1.5553	-2.6374	-1.09757		-90.9051	462.846	-73.0699	-143.317
29.68	0.5214	0.3667	0.8087	0.5656		15.2931	13.1904	13.3344	13.9393		1.7224	0.034	0.6006	0.058	0.60375		1.4934	-1.6232	-1.6678	-1.8712	-0.9172		-77.859	449.924	-76.0164	-136.199
29.72	0.5246	0.5834	0.7624	0.623467		15.6294	13.4212	13.7583	14.2696		1.8947	0.57	0.7215	-0.0191	0.791775		1.4751	-1.4633	-1.6444	-1.5684	-0.80025		-75.5937	462.956	-68.5473	-131.583
29.76	0.8032	0.3	0.895	0.666067		15.3678	13.515	13.3594	14.0807		1.5516	0.8835	0.729	0.0672	0.807825		1.1651	-1.326	-1.9138	-2.7242	-1.19972		-73.9261	455.504	-67.9097	-147.349
29.8	0.7246	0.5333	0.8942	0.717367		15.1662	13.1519	13.2909	13.8697		1.7076	-0.2953	0.0562	0.0985	0.39175		1.3224	-1.4144	-1.4539	-2.3107	-0.96415		-71.9179	447.177	-84.438	-138.052
29.84	0.5238	0.4667	0.8565	0.615667		15.755	13.825	14.088	14.556		1.5179	-0.1633	0.4488	-0.368	0.35885		1.3048	-1.0347	-1.5903	-1.7736	-0.77345		-75.8991	474.254	-85.7449	-130.525
29.88	0.5762	0.6667	0.7145	0.652467		15.1546	13.2842	13.2869	13.9086		1.3869	-0.2102	0.5655	-0.1188	0.40585		1.3714	-1.3055	-1.2337	-2.2769	-0.861175		-74.4585	448.712	-83.8779	-133.987
29.92	0.6794	0.45	0.8493	0.659567		15.3729	13.2457	13.5333	14.0506		1.7685	0.8366	0.482	-0.172	0.728775		1.2903	-1.5253	-2.1517	-2.048	-1.10867		-74.1805	454.317	-71.0499	-143.755
29.96	0.2754	0.8	0.9689	0.681433		15.5743	13.4043	14.3113	14.43		2.1463	0.342	0.6056	0.149	0.810725		1.1916	-1.2913	-1.7742	-1.8965	-0.9426		-73.3245	469.282	-67.7945	-137.201
30	0.3897	0.2333	0.6304	0.4178		15.7388	13.5125	13.4621	14.2378		1.7353	0.2367	0.964	-0.0889	0.711775		1.0977	-1.6776	-1.6714	-2.671	-1.23058		-83.6448	461.701	-71.7252	-148.566
30.04	1.165	1.2333	1.4268	1.27503		15.3819	13.4404	13.5591	14.1271		1.526	0.0926	0.1381	-0.4616	0.323775		1.1871	-1.655	-1.9731	-1.9304	-1.09285		-50.0874	457.335	-87.1383	-143.131
30.08	0.6389	0.8	1.105	0.847967		15.2748	13.3947	13.6156	14.095		1.4103	-0.2781	0.6825	0.0793	0.4735		1.1333	-1.1495	-1.7006	-2.0037	-0.930125		-66.8054	456.068	-81.1905	-136.709
30.12	0.2889	0.2667	0.3993	0.3183		14.8154	12.8947	13.1301	13.6134		1.8031	0.2378	0.6681	0.0254	0.6836		1.2105	-1.1336	-1.4144	-2.3724	-0.927475		-87.5398	437.067	-72.8445	-136.604
30.16	0.6207	0.3667	0.795	0.594133		15.1362	13.2553	13.2344	13.8753		1.7833	-0.0008	0.2992	0.0666	0.537075		1.1806	-1.2341	-1.9062	-1.9675	-0.9818		-76.742	447.399	-78.6651	-138.748
30.2	0.5357	0.6833	0.6029	0.6073		15.6667	13.688	13.6184	14.3244		1.981	0.1752	0.8237	-0.0636	0.729075		1.2267	-0.8915	-1.9239	-2.0094	-0.899525		-76.2266	465.116	-71.038	-135.501
30.24	0.5825	0.6166	0.8224	0.673833		15.3654	13.3058	13.4685	14.0466		1.7058	-0.1072	-0.0193	-0.2723	0.32675		1.0756	-1.5072	-1.7964	-2.0739	-1.07548		-73.6221	454.156	-87.0201	-142.445
30.28	0.4548	0.2667	0.8428	0.521433		15.2134	12.8298	13.1795	13.7409		1.4837	0.3793	0.4278	-0.1261	0.541175		1.2412	-1.3111	-1.8783	-2.1745	-1.03067		-79.5879	442.097	-78.5022	-140.677
30.32	0.9436	0.5833	1.1572	0.8947		15.1178	12.8515	13.3123	13.7605		1.6434	0.0753	0.8814	-0.2828	0.579325		1.0675	-1.3295	-1.8761	-2.1965	-1.08365		-64.976	442.872	-76.9867	-142.768
30.36	0.7056	0.55	0.871	0.708867		16.1072	13.9981	13.8181	14.6411		1.8228	0.1431	0.6128	0.054	0.658175		0.9167	-0.9854	-1.9767	-1.7774	-0.9557		-72.2506	477.613	-73.8545	-137.718
30.4	0.4699	0.45	0.7015	0.540467		15.4006	13.3106	13.54	14.0837		1.8201	0.2593	0.7774	-0.2888	0.642		0.9499	-1.2169	-1.8047	-2.41	-1.12042		-78.8428	455.622	-74.497	-144.219
30.44	0.7595	0.65	0.8913	0.766933		15.4999	13.6712	13.7076	14.2929		1.6029	0.1405	0.4587	-0.8091	0.34825		1.0797	-1.2023	-1.8712	-2.1646	-1.0396		-69.9776	463.874	-86.166	-141.029
30.48	0.8452	0.55	1.0957	0.8303		14.8851	12.9885	13.1696	13.6811		1.2436	0.2537	0.687	0.1211	0.57635		1.0369	-1.5368	-1.7977	-1.7078	-1.00135		-67.497	439.737	-77.1049	-139.52
30.52	0.4333	0.5833	0.65	0.555533		15.4321	12.9524	13.3403	13.9083		1.3988	0.1538	0.7447	-0.0283	0.56725		1.0153	-1.5938	-1.4795	-1.6898	-0.93695		-78.253	448.7	-77.4664	-136.978
30.56	0.5794	1	0.7319	0.770433		15.7455	13.8346	13.887	14.489		1.647	-0.2197	0.35	0.1012	0.469625		1.1303	-0.9149	-1.717	-1.8864	-0.847		-69.8405	471.612	-81.3445	-133.428
30.6	0.4945	0.5	0.4167	0.4704		15.715	13.6135	13.5826	14.3037		1.6672	0.1295	0.4901	-0.1286	0.53955		1.206	-1.0324	-1.7759	-1.3243	-0.73165		-81.5857	464.3	-78.5667	-128.876
30.64	0.4968	0.0333	0.5898	0.3733		15.4631	13.5269	13.3272	14.1057		1.4979	0.595	0.6647	0.2222	0.74495		0.9564	-1.124	-1.1951	-2.1614	-0.881025		-85.3868	456.49	-70.4074	-134.771
30.68	0.8254	0.45	1.0819	0.785767		14.7249	12.7817	13.0745	13.527		1.6916	0.2003	0.1549	0.1577	0.551125		0.9596	-1.1663	-1.5681	-1.8997	-0.918625		-69.2403	433.66	-78.1069	-136.255
30.72	0.7746	0.6833	0.9348	0.797567		14.7752	12.4957	12.7978	13.3562		1.6654	0.003	0.4303	-0.0024	0.524075		1.136	-1.0684	-1.8627	-2.0765	-0.9679		-68.7784	426.922	-79.1815	-138.2
30.76	0.3912	-0.0167	0.342	0.238833		15.208	13.0654	13.6714	13.9816		1.8394	0.3843	0.9904	0.0355	0.8124		0.9756	-1.1252	-1.5779	-2.2926	-1.00503		-90.6506	451.593	-67.728	-139.665
30.8	0.8405	0.75	0.8848	0.8251		14.8338	12.9139	12.8783	13.542		2.025	0.3337	0.0943	-0.2377	0.553825		0.9596	-1.1901	-1.1898	-1.8484	-0.817175		-67.7006	434.25	-77.9997	-132.251
30.84	0.4571	0.5	0.6978	0.551633		15.6111	13.5677	13.6627	14.2805		1.7192	-0.0156	0.5026	0.1185	0.581175		0.9539	-1.087	-1.9354	-1.5822	-0.912675		-78.4057	463.385	-76.9132	-136.02
30.88	0.5667	0.8	1.0391	0.801933		15.2202	13.2312	13.17	13.8738		1.6664	0.4751	0.0691	-0.1001	0.527625		0.7948	-1.1201	-1.8906	-1.9505	-1.0416		-68.6074	447.34	-79.0405	-141.108
30.92	0.8889	0.8666	0.792	0.849167		15.5315	13.2746	13.6963	14.1675		1.5	0.0362	0.5574	-0.0057	0.521975		0.8326	-1.1686	-1.2016	-2.4459	-0.995875		-66.7584	458.926	-79.2649	-139.304
30.96	1.0127	0.85	1.2963	1.053		15.4346	13.6327	13.3616	14.143		1.5393	-0.5824	0.4176	-0.1638	0.302675		0.8406	-1.4014	-1.977	-1.8234	-1.0903		-58.7792	457.959	-87.9764	-143.03
31	0.3429	0.75	0.5978	0.563567		15.0601	12.9861	13.2634	13.7699		1.5025	0.3575	0.3939	-0.0642	0.547425		0.8056	-1.5615	-1.9704	-2.304	-1.25758		-77.9386	443.24	-78.2539	-149.632
31.04	0.5071	-0.0334	0.7616	0.411767		15.1877	12.95	13.396	13.8446		1.4394	0.4481	0.6602	0.1458	0.673375		0.931	-1.0614	-1.2978	-1.9724	-0.85015		-83.8809	446.187	-73.2506	-133.552
31.08	0.9238	0.8167	1.1167	0.9524		15.0694	13.1567	13.3625	13.8629		1.5778	0.1894	0.4864	0.2468	0.6251		0.905	-1.5296	-1.8304	-2.1183	-1.14332		-62.7173	446.909	-75.1683	-145.123
31.12	0.6373	0.7	0.7602	0.699167		15.1995	13.3683	13.5889	14.0522		1.7037	-0.6064	-0.0306	-0.2111	0.2139		0.771	-0.9731	-1.7848	-2.0782	-1.01627		-72.6304	454.38	-91.503	-140.109
31.16	0.496	0.2833	0.6674	0.482233		15.6013	13.3034	13.7797	14.2281		1.7497	-0.2517	0.2604	-0.2463	0.378025		0.9027	-1.6279	-1.9319	-2.244	-1.22528		-81.1224	461.319	-84.9832	-148.357
31.2	0.3437	0.1834	0.6558	0.3943		15.1496	13.3034	13.7362	14.0631		1.5472	-0.4078	0.3952	0.0069	0.385375		0.8131	-1.5602	-1.7529	-2.2771	-1.19427		-84.5647	454.807	-84.6912	-147.134
31.24	0.4214	0.5667	0.8761	0.6214		15.3725	13.5197	13.9671	14.2864		1.5379	0.1829	0.6586	-0.1187	0.565175		0.7323	-1.3314	-1.546	-1.9274	-1.01812		-75.6746	463.619	-77.5488	-140.182
31.28	0.6111	0.75	0.8609	0.740667		15.3143	13.3971	13.7864	14.1659		1.5154	0.2415	0.7415	-0.2895	0.552225		0.7624	-1.3632	-1.5269	-2.0123	-1.035		-71.0058	458.865	-78.0632	-140.848
31.32	0.4555	0.5833	0.8029	0.6139		14.5862	12.7769	13.0264	13.4632		1.7428	0.2761	0.8397	0.1738	0.7581		0.8664	-1.3906	-1.7834	-1.7649	-1.01813		-75.9682	431.14	-69.885	-140.182
31.36	0.3833	0.65	0.9811	0.671467		15.2359	13.3707	13.4029	14.0032		1.6237	-0.0705	0.6416	-0.1984	0.4991		0.6604	-1.5562	-1.3435	-2.0679	-1.0768		-73.7147	452.444	-80.1736	-142.497
31.4	0.5532	0.1167	0.6537	0.4412		15.2369	13.2721	13.0002	13.8364		1.7162	0.0495	-0.0353	-0.0389	0.422875		0.8275	-1.1076	-1.81	-2.2531	-1.0858		-82.7287	445.865	-83.2016	-142.853
31.44	0.4857	0.3	0.7602	0.5153		15.0675	13.4163	13.3716	13.9518		1.7795	0.0027	0.2876	-0.4143	0.413875		0.8393	-1.0877	-1.3847	-2.2332	-0.966575		-79.828	450.417	-83.5591	-138.147
31.48	0.415	0.2666	0.5529	0.4115		15.3439	13.6831	13.6247	14.2172		1.7577	0.1229	0.632	0.0873	0.649975		0.739	-1.1199	-1.8699	-1.8514	-1.02555		-83.8914	460.889	-74.1802	-140.475
31.52	0.442	0.6	0.8007	0.614233		14.5411	12.7073	12.9989	13.4158		1.8132	0.4798	0.7889	-0.2209	0.71525		0.8353	-0.7487	-1.4697	-2.1048	-0.871975		-75.9552	429.27	-71.5872	-134.414
31.56	0.7008	0.75	1.1515	0.867433		15.4444	13.3587	13.5926	14.1319		1.5154	0.0386	0.3265	-0.0893	0.4478		0.6905	-1.4947	-1.5857	-1.9076	-1.07438		-66.0434	457.523	-82.2115	-142.402
31.6	0.8325	0.7167	0.9935	0.847567		15.2096	13.3202	13.4585	13.9961		1.8265	-0.0851	0.5664	-0.3758	0.483		0.6172	-1.2137	-1.7635	-2.1338	-1.12345		-66.8211	452.165	-80.8132	-144.339
31.64	0.7492	0.3667	0.7906	0.6355		14.7261	12.8587	12.9042	13.4963		1.6705	0.1386	0.5053	0.389	0.67585		0.9038	-1.5042	-1.4298	-2.4793	-1.12738		-75.1227	432.449	-73.1523	-144.493
31.68	0.6722	0.45	0.8065	0.6429		15.012	13.1038	12.8362	13.6507		1.8283	-0.0253	0.5353	-0.1532	0.546275		0.5728	-1.0348	-1.7307	-1.9202	-1.02822		-74.833	438.537	-78.2996	-140.58
31.72	0.4603	0.7667	0.9348	0.7206		15.1749	13.3226	13.113	13.8702		1.6013	0.2998	0.3544	-0.1079	0.5369		0.685	-1.2287	-1.3686	-1.8797	-0.948		-71.7913	447.197	-78.672	-137.414
31.76	0.8238	0.25	0.9087	0.660833		15.533	13.7697	13.3384	14.2137		1.4699	0.0308	0.4641	0.0688	0.5084		0.5526	-1.5216	-1.9305	-2.2385	-1.2845		-74.131	460.75	-79.8042	-150.695
31.8	0.9087	1.1833	1.1811	1.09103		15.6599	13.6831	13.7442	14.3624		1.8542	0.5918	0.8009	0.2097	0.86415		0.5564	-1.0701	-1.6469	-1.7851	-0.986425		-57.2903	466.616	-65.6722	-138.931
31.84	0.4016	0.2834	0.4319	0.3723		15.0265	12.8611	13.3702	13.7526		1.9813	0.3827	0.8463	0.0874	0.824425		0.5392	-1.3363	-1.6146	-2.5019	-1.2284		-85.4259	442.559	-67.2503	-148.481
31.88	0.9182	0.9	1.2159	1.01137		15.2766	13.2288	13.6786	14.0613		1.8407	0.1639	-0.0755	-0.3066	0.405625		0.5483	-1.3837	-1.1613	-2.2745	-1.0678		-60.4089	454.739	-83.8868	-142.142
31.92	0.7723	0.7334	0.8428	0.782833		14.8679	12.9885	13.0627	13.6397		1.8265	0.2265	0.0446	-0.4635	0.408525		0.4113	-1.1878	-1.5645	-1.8094	-1.0376		-69.3551	438.105	-83.7716	-140.95
31.96	0.5215	0.5834	0.6384	0.5811		14.4507	12.2337	12.4513	13.0452		1.3234	0.0668	0.1305	-0.5665	0.23855		0.4198	-1.3379	-1.7179	-2.346	-1.2455		-77.2522	414.652	-90.5238	-149.155
32	0.9	1.0333	1.3261	1.08647		15.5753	13.7073	13.546	14.2762		1.4458	0.2226	0.5256	-0.0022	0.54795		0.3147	-0.9536	-1.6495	-1.8903	-1.04467		-57.4691	463.215	-78.2331	-141.23
32.04	1.0833	1.0833	1.155	1.1072		13.9809	12.3346	12.3272	12.8809		1.8948	0.1745	-0.1255	-0.6914	0.3131		0.4506	-1.135	-1.2858	-2.0075	-0.994425		-56.6574	408.169	-87.5623	-139.246
32.08	0.9682	0.7833	1.4029	1.05147		15.3394	13.4596	13.3942	14.0644		1.9193	-0.0213	0.6605	-0.498	0.515125		0.4017	-1.7689	-1.5375	-1.8392	-1.18597		-58.8392	454.86	-79.537	-146.806
32.12	0.5048	0.3167	0.7863	0.535933		14.6102	12.6976	12.9355	13.4144		2.2199	0.0822	0.1641	-0.3744	0.52295		0.4207	-1.3368	-1.1511	-2.2075	-1.06867		-79.0203	429.218	-79.2262	-142.177
32.16	0.7254	0.45	0.9732	0.7162		14.9254	12.849	12.9658	13.5801		1.4396	-0.259	0.6077	0.003	0.447825		0.592	-1.1161	-1.6518	-1.8641	-1.01		-71.9636	435.752	-82.2105	-139.861
32.2	0.7135	0.7	1.0913	0.834933		14.6113	12.6087	12.6197	13.2799		1.7133	0.1104	0.4256	0.019	0.567075		0.4047	-1.3372	-1.4932	-1.7921	-1.05445		-67.3156	423.91	-77.4733	-141.615
32.24	0.8667	0.7167	0.9058	0.829733		15.3159	13.3923	13.1822	13.9635		1.6293	0.409	0.2454	-0.3212	0.490625		0.4257	-1.0434	-1.0018	-1.8372	-0.864175		-67.5192	450.878	-80.5103	-134.106
32.28	0.2397	-0.05	0.608	0.2659		15.2612	13.0534	13.1565	13.8237		1.6577	0.7838	0.6111	-0.6821	0.592625		0.2903	-1.2447	-1.5738	-1.8444	-1.09315		-89.5911	445.364	-76.4584	-143.143
32.32	1.0619	1	1.2463	1.10273		15.4211	13.7842	13.6275	14.2776		2.1429	-0.2469	0.4652	-0.5066	0.46365		0.5292	-1.3041	-1.4028	-2.1162	-1.07347		-56.8323	463.271	-81.5818	-142.366
32.36	0.7691	0.6167	0.9124	0.766067		14.998	13.2096	13.3326	13.8467		1.6291	-0.3869	0.1859	0.1147	0.3857		0.5144	-0.6678	-1.3824	-2.1997	-0.933875		-70.0115	446.272	-84.6783	-136.857
32.4	0.7294	0.6834	0.9254	0.7794		14.7678	12.6158	12.3421	13.2419		1.8693	0.0649	0.5104	-0.1824	0.56555		0.5042	-1.3303	-1.6279	-1.6607	-1.02868		-69.4895	422.411	-77.5339	-140.598
32.44	0.6159	0.4833	0.9761	0.691767		15.3413	13.3635	13.1967	13.9672		2.2978	0.0543	0.321	-0.1597	0.62835		0.3709	-1.3076	-1.2268	-1.997	-1.04013		-72.92	451.024	-75.0392	-141.05
32.48	0.5738	0.5666	0.6072	0.582533		14.8196	12.9765	13.171	13.6557		2.0085	0.0491	0.34	-0.2781	0.529875		0.2377	-1.4271	-1.5149	-1.8638	-1.14203		-77.1961	438.736	-78.9511	-145.072
32.52	0.7103	0.7833	1.2398	0.911133		14.9804	13.1062	12.8185	13.635		1.8385	-0.2949	0.5415	-0.5212	0.390975		0.2135	-1.5092	-1.5796	-2.259	-1.28358		-64.3327	437.921	-84.4688	-150.658
32.56	0.6635	0.4667	1.0428	0.724333		15.1441	13.337	13.1265	13.8692		2.1286	-0.1656	0.3587	-0.3756	0.486525		0.1998	-0.7179	-1.8746	-1.6399	-1.00815		-71.6452	447.159	-80.6731	-139.788
32.6	0.4754	0.3667	0.8239	0.555333		14.7202	12.9524	12.4236	13.3654		2.0592	0.3143	0.5567	-0.0966	0.7084		0.2354	-0.981	-1.8551	-1.7986	-1.09982		-78.2609	427.283	-71.8593	-143.406
32.64	0.5254	0.3167	0.7435	0.528533		15.5734	13.8803	13.8159	14.4232		2.1382	-0.0604	0.3972	0.0117	0.621675		0.2765	-0.9652	-1.8901	-1.8835	-1.11558		-79.31	469.015	-75.3044	-144.028
32.68	0.8595	0.9666	1.0159	0.947333		15.2976	13.635	13.3765	14.103		2.0686	0.1715	0.6412	-0.189	0.673075		0.305	-1.0047	-1.5609	-1.8516	-1.02805		-62.9156	456.384	-73.2626	-140.573
32.72	0.569	0.55	1.0681	0.729033		14.4563	12.962	12.8149	13.4111		2.3307	0.0915	0.4158	-0.2255	0.653125		0.2583	-1.2323	-1.1148	-1.3264	-0.8538		-71.4612	429.085	-74.0551	-133.696
32.76	0.1143	0.2	0.0855	0.133267		14.7801	12.6663	12.406	13.2841		2.1746	-0.7442	0.377	-0.0388	0.44215		0.2444	-1.1347	-1.5623	-1.6263	-1.01973		-94.7831	424.077	-82.4359	-140.245
32.8	0.6174	0.3666	0.905	0.629667		14.9504	13.2865	13.2547	13.8305		2.4214	-0.3003	0.4815	-0.3437	0.564725		0.2617	-0.8527	-1.4373	-2.0696	-1.02447		-75.351	445.633	-77.5667	-140.432
32.84	0.6	0.7333	0.8739	0.735733		14.6984	13.0726	12.9844	13.5851		2.4421	-0.2043	0.5957	0.1538	0.746825		0.2053	-1.1043	-2.1232	-1.9017	-1.23097		-71.1989	435.952	-70.3329	-148.582
32.88	0.7246	1.0334	1.0384	0.932133		14.9598	13.0823	13.1945	13.7455		2.51	-0.0031	0.5424	-0.1969	0.7131		0.2078	-1.0364	-1.758	-1.962	-1.13715		-63.5106	442.28	-71.6726	-144.879
32.92	0.4651	0.5167	0.5776	0.5198		15.5117	13.4644	13.3353	14.1038		2.601	-0.0845	0.4398	-0.2015	0.6887		0.2271	-1.1368	-1.7124	-1.8922	-1.12857		-79.6519	456.414	-72.6419	-144.541
32.96	0.8492	1.0166	1.1246	0.9968		15.3378	13.676	12.9404	13.9847		2.0933	0.0237	0.1692	-0.3298	0.4891		0.279	-1.1239	-1.6898	-1.8737	-1.1021		-60.9792	451.717	-80.5708	-143.496
33	0.6079	0.2666	0.7703	0.548267		15.2211	13.2625	13.0708	13.8515		2.668	0.1289	0.1167	-0.2913	0.655575		0.2855	-1.3711	-1.1648	-2.0147	-1.06628		-78.5375	446.459	-73.9577	-142.082
33.04	0.7833	1.05	1.0522	0.961833		15.0328	13.3226	13.3449	13.9001		2.4061	0.7235	0.8417	0.1321	1.02585		0.152	-1.3431	-1.5422	-1.8329	-1.14155		-62.348	448.378	-59.2488	-145.053
33.08	0.5349	0.3333	0.6109	0.493033		14.9964	13.4356	13.1687	13.8669		2.2791	0.1023	0.2417	-0.2714	0.587925		0.0729	-1.5882	-1.2185	-2.2465	-1.24507		-80.6997	447.068	-76.6451	-149.139
33.12	0.477	0.6333	0.479	0.529767		14.4101	12.474	12.8136	13.2326		2.3354	0.2687	0.5839	-0.1948	0.7483		-0.0466	-1.0598	-1.2268	-1.48	-0.9533		-79.2617	422.043	-70.2743	-137.623
33.16	0.8627	0.85	1.3696	1.02743		14.5044	12.5654	12.3435	13.1378		2.1149	0.1888	0.0827	-0.474	0.4781		-0.0054	-1.4874	-1.6247	-2.1676	-1.32127		-59.78	418.303	-81.0078	-152.146
33.2	0.4532	0.4	0.4189	0.424033		15.0457	13.01	12.9906	13.6821		2.4117	-0.2086	0.452	-0.066	0.647275		0.0598	-1.261	-1.3456	-1.6445	-1.04783		-83.4007	439.777	-74.2874	-141.354
33.24	0.931	0.55	0.7863	0.755767		14.6513	12.9356	12.5889	13.3919		2.4194	-0.1632	0.2793	-0.157	0.594625		-0.0956	-1.2108	-1.7181	-1.5632	-1.14693		-70.4147	428.33	-76.3789	-145.265
33.28	0.4912	0.5666	1.042	0.699933		14.9876	13.426	12.9114	13.775		2.5024	-0.0005	0.245	-0.254	0.623225		0.0067	-1.1195	-1.587	-2.3364	-1.25905		-72.6003	443.442	-75.2428	-149.69
33.32	0.4444	0.2333	0.3283	0.335333		14.8329	12.9476	12.7452	13.5086		2.4601	-0.1471	0.1104	-0.1278	0.5739		0.1678	-1.3471	-1.4111	-1.6574	-1.06195		-86.873	432.931	-77.2022	-141.911
33.36	1.0151	0.9	1.0776	0.997567		14.941	13.1158	12.9236	13.6601		2.637	-0.0673	0.2479	0.2443	0.765475		0.1789	-1.134	-1.1754	-1.9699	-1.0251		-60.9492	438.911	-69.592	-140.457
33.4	0.3865	0.4	0.4311	0.405867		14.5861	13.0438	12.9101	13.5133		2.4047	-0.2445	0.0524	0.0841	0.574175		-0.0258	-0.8683	-1.6517	-1.9881	-1.13348		-84.1119	433.119	-77.1913	-144.734
33.44	0.5556	0.45	0.6065	0.537367		15.396	13.5677	13.5703	14.178		2.4919	0.1035	0.4005	-0.3663	0.6574		0.008	-1.0441	-1.2857	-2.2811	-1.15073		-78.9642	459.341	-73.8852	-145.415
33.48	0.7913	0.7333	1.0043	0.842967		14.5709	12.89	12.9826	13.4812		2.8484	0.1179	0.421	0.0172	0.851125		0.0182	-1.0344	-1.3397	-1.9949	-1.0877		-67.0011	431.85	-66.1896	-142.928
33.52	0.619	0.5166	0.8029	0.646167		14.9841	13.2288	12.9594	13.7241		2.2564	0.1101	-0.0445	-0.3031	0.504725		-0.1967	-1.028	-1.5701	-1.9848	-1.1949		-74.7051	441.434	-79.9501	-147.158
33.56	0.8	0.85	1.2232	0.957733		14.6294	13.1038	12.7873	13.5068		2.5475	0.3968	0.2453	0.1022	0.82295		-0.0594	-1.1128	-1.2861	-1.9468	-1.10128		-62.5085	432.863	-67.3089	-143.463
33.6	0.7849	0.7166	1.1203	0.873933		14.6024	13.176	12.6089	13.4624		2.3251	-0.0314	0.2231	0.0244	0.6353		0.1078	-1.3124	-1.3828	-1.6519	-1.05983		-65.7889	431.111	-74.7631	-141.827
33.64	0.6929	0.5667	0.6515	0.637033		14.6922	12.9212	12.4014	13.3383		2.1379	0.222	-0.0629	-0.1749	0.530525		0.0223	-0.9685	-0.8285	-1.6909	-0.8664		-75.0626	426.213	-78.9253	-134.194
33.68	0.4762	0.1833	0.6833	0.4476		15.0019	13.3466	12.8656	13.738		2.1522	-0.5072	-0.183	-0.4832	0.2447		-0.2344	-0.8549	-1.5063	-1.079	-0.91865		-82.4782	441.984	-90.2795	-136.256
33.72	0.6508	0.5833	0.8746	0.7029		14.5373	12.9861	12.6837	13.4024		2.3453	-0.0489	0.0905	0.0271	0.6035		-0.1386	-1.1679	-1.3065	-1.5001	-1.02828		-72.4842	428.742	-76.0264	-140.582
33.76	1.2072	0.95	1.3776	1.17827		14.3559	12.7673	12.2964	13.1399		2.0148	-0.4316	0.229	0.1374	0.4874		0.0006	-0.9125	-1.5865	-1.8162	-1.07865		-53.8755	418.386	-80.6384	-142.57
33.8	0.3508	0.0834	0.6406	0.358267		14.7423	12.9308	12.5301	13.4011		2.7626	-0.0954	0.6198	-0.252	0.75875		-0.0244	-1.143	-1.4882	-1.6749	-1.08263		-85.9753	428.69	-69.8592	-142.727
33.84	0.5365	0.0167	0.408	0.3204		14.0798	12.0438	11.9862	12.7033		2.331	-0.2009	0.3476	-0.1676	0.577525		-0.2017	-1.1533	-0.9406	-1.9984	-1.0735		-87.4576	401.161	-77.0582	-142.367
33.88	0.6056	0.4	0.7015	0.569033		14.6807	13.1496	12.7597	13.53		2.4455	0.3498	0.2104	-0.3695	0.65905		-0.2612	-1.1216	-1.497	-1.9117	-1.19788		-77.7246	433.777	-73.8197	-147.276
33.92	0.1778	0.0334	0.2624	0.157867		14.9524	13.2793	12.7968	13.6762		2.5067	-0.1527	-0.1618	-0.2062	0.4965		-0.1369	-0.9289	-0.8635	-1.8014	-0.932675		-93.8201	439.543	-80.2769	-136.809
33.96	0.3937	0.3334	0.4732	0.4001		14.8461	12.9548	12.6958	13.4989		2.365	0.0085	0.4146	-0.1217	0.6666		-0.3632	-1.3439	-1.1537	-1.7402	-1.15025		-84.3376	432.55	-73.5198	-145.396
34	0.2452	0.25	0.5224	0.3392		14.1286	12.5534	12.3721	13.018		2.191	0.2272	0.6121	-0.0433	0.74675		-0.2627	-1.1204	-1.2764	-1.6779	-1.08435		-86.7216	413.579	-70.3359	-142.795
34.04	0.8937	0.95	1.2232	1.0223		14.6756	13.1111	12.6873	13.4913		2.2973	-0.4114	0.1189	-0.5238	0.37025		-0.24	-0.9447	-1.5042	-1.6396	-1.08212		-59.9809	432.251	-85.2921	-142.708
34.08	0.8	0.75	1.0376	0.862533		14.7234	12.9139	12.8674	13.5016		2.2874	-0.3489	0.5148	0.0969	0.63755		-0.3805	-1.406	-1.6038	-2.3463	-1.43415		-66.2352	432.655	-74.6738	-156.601
34.12	0.6516	0.5333	0.679	0.6213		14.695	13.1471	12.9168	13.5863		2.3563	0.1244	0.585	-0.0725	0.7483		-0.3773	-1.128	-1.2666	-1.7936	-1.14137		-75.6785	435.998	-70.2743	-145.046
34.16	1.0254	0.8334	1.1667	1.0085		14.9285	13.4837	12.9893	13.8005		2.4678	-0.4235	0.2037	-0.353	0.47375		-0.3803	-0.914	-1.2334	-1.5338	-1.01538		-60.5212	444.448	-81.1806	-140.073
34.2	0.3714	0.4	0.6246	0.465333		15.1478	13.5558	13.0355	13.913		2.3346	-0.0074	0.2471	-0.1376	0.609175		-0.236	-1.0503	-1.3588	-1.9612	-1.15158		-81.784	448.888	-75.8009	-145.449
34.24	0.5746	0.4833	0.7703	0.6094		14.6891	13.1639	12.9435	13.5988		2.3614	-0.4516	0.1211	-0.2679	0.44075		-0.2497	-0.6849	-1.0597	-2.2388	-1.05828		-76.1444	436.492	-82.4915	-141.766
34.28	0.85	0.6334	0.9015	0.794967		14.6145	12.6183	12.4694	13.2341		2.2721	-0.425	0.0871	-0.2413	0.423225		-0.1986	-0.9917	-0.952	-1.7506	-0.973225		-68.8802	422.102	-83.1877	-138.41
34.32	0.7334	0.6834	0.8558	0.757533		15.0021	13.4644	12.6922	13.7196		1.8843	0.0538	0.0023	-0.6446	0.32395		-0.4534	-0.9985	-1.0606	-1.6513	-1.04095		-70.3455	441.256	-87.1313	-141.083
34.36	0.2079	0.3166	0.4594	0.327967		15.1149	13.4427	13.1591	13.9056		1.7483	0.3672	0.4066	-0.0367	0.62135		-0.4584	-1.0662	-1.4049	-1.5944	-1.13098		-87.1614	448.593	-75.3173	-144.636
34.4	0.9492	0.7	1.2152	0.9548		14.8591	13.2673	13.2112	13.7792		2.4181	-0.2862	0.1198	-0.4785	0.4433		-0.2033	-1.1148	-1.2232	-1.9324	-1.11842		-62.6233	443.608	-82.3902	-144.14
34.44	0.4302	0.2	0.6413	0.423833		14.6966	12.9788	12.6315	13.4356		1.8844	-0.6316	0.1078	-0.6998	0.1652		-0.3264	-1.0792	-1.5054	-2.0982	-1.2523		-83.4086	430.054	-93.4375	-149.424
34.48	0.808	0.9334	1.1124	0.951267		14.7712	13.2721	13.0763	13.7065		2.2781	-0.5582	0.4752	-0.0985	0.52415		-0.3782	-1.082	-1.505	-1.6377	-1.15072		-62.7616	440.741	-79.1785	-145.415
34.52	0.6206	0.6833	0.6746	0.6595		15.0316	13.2096	12.9938	13.745		2.2202	0.1231	0.0655	-0.3397	0.517275		-0.3806	-1.0674	-1.3283	-1.7	-1.11908		-74.1831	442.259	-79.4516	-144.166
34.56	0.4262	0.3667	0.621	0.4713		14.2877	12.7048	12.348	13.1135		2.1911	-0.2582	-0.1612	-0.2845	0.3718		-0.5349	-1.1296	-1.5861	-1.4582	-1.1772		-81.5504	417.345	-85.2305	-146.46
34.6	0.7104	0.8334	1.095	0.8796		15.0793	13.26	12.9127	13.7507		2.5567	-0.197	0.2939	-0.2001	0.613375		-0.3871	-1.0684	-1.4708	-1.4482	-1.09362		-65.5671	442.482	-75.6341	-143.161
34.64	0.5373	0.7833	0.8507	0.723767		14.6248	13.1592	12.8902	13.5581		2.2368	0.0122	-0.0272	-0.5762	0.4114		-0.4843	-0.764	-0.9689	-1.6622	-0.96985		-71.6674	434.884	-83.6574	-138.277
34.68	0.877	0.9833	1.2261	1.0288		15.0404	13.6303	13.2217	13.9641		1.8297	-0.1891	0.0624	-0.6007	0.275575		-0.3677	-1.1939	-1.0513	-1.766	-1.09473		-59.7265	450.904	-89.053	-143.205
34.72	0.827	0.5834	0.8819	0.7641		15.2242	13.474	13.2103	13.9695		2.0221	-0.0184	0.2482	-0.1316	0.530075		-0.5715	-0.7137	-0.75	-1.3261	-0.840325		-70.0885	451.116	-78.9431	-133.165
34.76	0.0944	0	0.1942	0.0962		13.9268	12.4284	12.0134	12.7895		2.2463	-0.0638	0.7847	0.3083	0.818875		-0.5155	-0.7162	-0.8638	-1.5612	-0.914175		-96.2341	404.564	-67.4708	-136.079
34.8	0.5968	0.6	1.0116	0.736133		14.4244	12.9404	12.6225	13.3291		2.3004	-0.3532	0.2801	-0.2625	0.4912		-0.449	-0.8722	-1.4208	-2.1404	-1.2206		-71.1833	425.851	-80.4874	-148.173
34.84	0.4532	0.3667	0.5022	0.4407		14.7303	13.5173	13.2493	13.8323		2.0808	-0.3236	-0.2478	-0.0871	0.355575		-0.4137	-1.1664	-1.4164	-1.8082	-1.20117		-82.7483	445.703	-85.875	-147.406
34.88	0.4531	0.6166	0.4768	0.5155		14.9028	13.3058	12.6406	13.6164		2.0181	-0.1891	0.0624	-0.1356	0.43895		-0.5966	-1.0986	-1.4026	-1.5096	-1.15185		-79.8202	437.185	-82.563	-145.459
34.92	0.3484	0.2	0.3565	0.301633		14.8505	13.1952	12.6216	13.5558		2.6504	-0.1423	0.2243	-0.1323	0.650025		-0.6342	-1.0471	-1.5576	-1.5808	-1.20492		-88.1922	434.793	-74.1782	-147.554
34.96	1.0516	1.15	1.2457	1.1491		14.0639	12.6688	12.2308	12.9878		2.1048	-0.2184	0.2149	-0.6068	0.373625		-0.6198	-1.5565	-1.6481	-1.9748	-1.4498		-55.0172	412.388	-85.158	-157.218
35	0.9262	0.9	1.0232	0.9498		14.7149	13.4669	12.4663	13.5494		1.9253	-0.3413	-0.2201	-0.3568	0.251775		-0.4133	-0.7794	-0.6458	-1.6849	-0.88085		-62.819	434.541	-89.9984	-134.764
35.04	0.5698	0.5666	0.7485	0.6283		14.6369	12.8034	12.5333	13.3245		2.0836	-0.5729	0.224	-0.1629	0.39295		-0.705	-0.6729	-1.1288	-2.0217	-1.1321		-75.4045	425.671	-84.3903	-144.68
35.08	0.4833	0.4833	0.7848	0.5838		14.6923	13.0485	12.6917	13.4775		2.2018	-0.5026	0.3883	-0.315	0.443125		-0.5536	-0.8788	-1.1602	-1.4821	-1.01867		-77.1465	431.706	-82.3972	-140.203
35.12	0.6984	0.7167	1.0587	0.8246		14.2829	12.8635	12.146	13.0975		2.0224	-0.4892	0.0956	-0.2187	0.352525		-0.62	-0.9464	-1.0181	-1.5021	-1.02165		-67.7201	416.713	-85.9962	-140.321
35.16	0.7793	0.7333	0.8029	0.771833		14.2134	12.4548	12.165	12.9444		1.9594	-0.4652	-0.0016	-0.3807	0.277975		-0.5026	-0.589	-1.2914	-1.5037	-0.971675		-69.7857	410.674	-88.9576	-138.349
35.2	0.5992	0.3666	0.9768	0.647533		14.1256	12.4981	12.3344	12.986		2.2606	-0.2148	0.1428	-0.2969	0.472925		-0.5176	-1.0767	-1.0724	-1.4968	-1.04087		-74.6516	412.317	-81.2134	-141.08
35.24	1.0096	0.9834	1.1276	1.0402		13.6998	12.1135	11.4087	12.4073		2.0771	0.0466	0.2254	-0.3355	0.5034		-0.5766	-0.9962	-1.3813	-1.5611	-1.1288		-59.2802	389.486	-80.0028	-144.55
35.28	0.7929	0.7667	0.8906	0.816733		14.2128	12.7913	12.2212	13.0751		2.0852	-0.2757	0.4971	-0.4346	0.468		-0.7058	-1.19	-1.1252	-2.068	-1.27225		-68.0281	415.83	-81.409	-150.211
35.32	0.673	0.55	0.7963	0.6731		14.5356	12.7697	12.5776	13.2943		2.1059	-0.268	0.2108	-0.0478	0.500225		-0.7404	-1.2251	-1.477	-1.7295	-1.293		-73.6508	424.478	-80.1289	-151.03
35.36	0.6032	0.15	0.9	0.551067		14.3296	12.9067	12.5545	13.2636		1.8639	0.0132	0.4404	-0.7442	0.393325		-0.5823	-0.8678	-1.0778	-1.6304	-1.03957		-78.4279	423.267	-84.3754	-141.028
35.4	0.873	0.9833	1.3029	1.05307		14.2024	12.6831	12.0323	12.9726		2.007	-0.3466	-0.1648	-0.3621	0.283375		-0.8246	-0.9276	-1.5701	-1.562	-1.22108		-58.7765	411.787	-88.7431	-148.191
35.44	0.227	0.2333	0.3681	0.276133		14.5123	13.2913	12.2357	13.3464		1.9577	-0.0322	0.2193	-0.0717	0.518275		-0.6884	-0.537	-0.9484	-1.686	-0.96495		-89.1905	426.535	-79.4119	-138.083
35.48	0.5151	0.8333	0.7152	0.687867		14.231	12.6735	12.3892	13.0979		2.0494	-0.2854	0.2267	-0.2877	0.42575		-0.7082	-0.6616	-1.0016	-1.6623	-1.00842		-73.0727	416.73	-83.0874	-139.799
35.52	0.5326	0.6167	0.708	0.6191		14.5088	13.0077	12.6895	13.402		1.7444	-0.0469	0.0258	-0.0764	0.411725		-0.5975	-0.7565	-1.119	-1.7444	-1.05435		-75.7647	428.727	-83.6445	-141.611
35.56	0.65	0.4167	0.7993	0.622		14.6522	13.3058	12.5917	13.5166		1.7418	-0.2162	0.1141	-0.4046	0.308775		-0.767	-0.8543	-1.0405	-1.6957	-1.08937		-75.6511	433.247	-87.7341	-142.994
35.6	0.7175	0.8333	0.9391	0.829967		14.1995	12.9933	12.9078	13.3669		2.3497	-0.5561	-0.3227	-0.4778	0.248275		-0.6972	-0.9037	-0.8164	-1.615	-1.00808		-67.51	427.341	-90.1374	-139.785
35.64	0.7785	0.55	1.042	0.790167		14.4241	13.1663	12.4476	13.346		1.7977	-0.0907	0.0699	-0.0837	0.4233		-0.8245	-0.9526	-0.7907	-1.7702	-1.0845		-69.0681	426.518	-83.1847	-142.801
35.68	0.1587	0.0667	0.15	0.125133		14.6128	13.3323	12.421	13.4554		2.3432	-0.3814	0.1701	-0.1674	0.491125		-0.6851	-1.1814	-0.8625	-1.9404	-1.16735		-95.1015	430.832	-80.4904	-146.071
35.72	1.177	0.9333	1.2413	1.1172		14.092	12.9716	12.3692	13.1443		1.571	-0.2333	-0.1515	-0.5581	0.157025		-0.9632	-0.4857	-0.7459	-1.9077	-1.02563		-56.266	418.559	-93.7623	-140.478
35.76	0.469	0.9	0.6826	0.683867		14.4533	13.0125	12.502	13.3226		1.9471	-0.1761	0.0875	-0.2684	0.397525		-0.934	-0.8571	-1.4185	-1.9274	-1.28425		-73.2293	425.595	-84.2086	-150.685
35.8	0.5365	0.4334	0.7167	0.5622		14.4409	12.95	12.4377	13.2762		1.8295	0.2266	0.1478	-0.6943	0.3774		-0.9775	-0.9115	-0.9085	-1.676	-1.11837		-77.9921	423.764	-85.008	-144.138
35.84	0.4794	0.3667	0.871	0.572367		14.2253	12.8081	12.5613	13.1982		1.8636	-0.564	0.2148	-0.3229	0.297875		-0.8223	-0.8402	-1.3649	-1.6229	-1.16257		-77.5941	420.688	-88.1671	-145.883
35.88	0.577	0.45	0.7616	0.5962		14.3686	12.8442	12.3906	13.2011		1.6743	-0.0735	-0.3341	-0.5216	0.186275		-0.8605	-0.9973	-1.1456	-1.5915	-1.14873		-76.6611	420.803	-92.6004	-145.336
35.92	0.6746	0.5333	0.7413	0.649733		14.6823	13.2048	12.7067	13.5313		1.8352	-0.3575	-0.409	-0.5754	0.123325		-1.006	-1.0052	-0.9945	-1.2678	-1.06837		-74.5655	433.827	-95.101	-142.165
35.96	0.419	0.1833	0.4268	0.343033		14.9038	13.6663	12.7013	13.7571		1.7329	-0.4787	-0.1635	-0.6167	0.1185		-0.9977	-0.8072	-1.2985	-1.9453	-1.26218		-86.5716	442.738	-95.2927	-149.814
36	0.827	1.0666	1.1181	1.0039		14.3718	13.0558	12.733	13.3869		1.9796	-0.616	-0.1948	-0.1222	0.26165		-0.9541	-0.9208	-1.1341	-1.634	-1.16075		-60.7012	428.13	-89.6061	-145.811
36.04	0.6333	0.6666	0.8355	0.7118		14.8253	13.3996	12.9554	13.7268		1.8401	-0.2961	0.0069	-0.2651	0.32145		-0.8641	-0.9247	-1.1682	-1.5372	-1.12355		-72.1358	441.54	-87.2306	-144.342
36.08	1.077	0.7	0.9326	0.9032		14.1062	12.7625	12.0618	12.9768		1.9691	-0.2005	0.5298	0.2825	0.645225		-0.6915	-0.6528	-1.0662	-1.3312	-0.935425		-64.6432	411.954	-74.3689	-136.918
36.12	0.5476	0.3166	0.692	0.518733		14.9656	13.5823	12.9934	13.8471		1.7032	-0.5548	-0.2578	-0.3501	0.135125		-1.1994	-1.1548	-1.5116	-1.3497	-1.30387		-79.6936	446.287	-94.6323	-151.459
36.16	0.7023	0.65	1.0724	0.808233		14.5843	13.4019	12.5138	13.5		2.0751	-0.6162	-0.098	-0.5209	0.21		-1.0429	-1.0924	-1.0135	-1.3624	-1.1278		-68.3608	432.593	-91.6579	-144.51
36.2	0.9516	1.1166	1.3811	1.14977		14.5901	13.5197	12.9218	13.6772		1.9698	-0.4056	0.2459	-0.4172	0.348225		-1.05	-0.7961	-0.8948	-1.4543	-1.0488		-54.9911	439.584	-86.167	-141.392
36.24	1.0222	0.7833	1.1652	0.990233		14.4441	13.1519	12.8236	13.4732		1.5251	-0.3285	0.5351	-0.3401	0.3479		-0.9675	-0.8618	-0.7366	-1.0695	-0.90885		-61.2362	431.536	-86.1799	-135.869
36.28	0.577	0.8	0.9246	0.7672		14.0241	12.9331	12.074	13.0104		1.665	-0.5495	0.2323	-0.4146	0.2333		-1.1546	-1.1733	-1.1279	-1.6777	-1.28338		-69.9671	413.278	-90.7323	-150.65
36.32	0.4365	0.2666	0.5507	0.417933		13.7911	12.4092	11.6547	12.6183		1.7234	-0.0389	0.1247	-0.6963	0.278225		-0.9676	-1.0104	-0.8137	-1.8133	-1.15125		-83.6395	397.81	-88.9477	-145.436
36.36	0.6492	0.8666	0.7942	0.77		14.6343	13.4476	12.8159	13.6326		1.5472	-0.3311	0.4386	-0.19	0.366175		-1.1083	-0.7787	-0.9347	-1.6695	-1.1228		-69.8575	437.825	-85.4539	-144.313
36.4	0.8953	1.1667	1.3015	1.12117		14.7105	13.1207	12.9174	13.5829		1.6642	-0.059	0.3198	-0.5435	0.345375		-1.2357	-0.7352	-0.9355	-1.7231	-1.15737		-56.1107	435.863	-86.2802	-145.677
36.44	0.6929	0.6	0.9689	0.753933		13.8757	12.6543	11.9544	12.8281		1.875	0.1011	0.4041	-0.2942	0.5215		-1.1632	-0.6941	-0.3475	-1.781	-0.99645		-70.4865	406.087	-79.2838	-139.326
36.48	0.8428	0.85	1.3681	1.0203		14.026	12.7985	12.5721	13.1322		1.8901	-0.6591	0.2045	-0.2677	0.29195		-0.9369	-0.8115	-0.7609	-1.4258	-0.983775		-60.0592	418.083	-88.4025	-138.826
36.52	0.3088	0.9334	0.8537	0.698633		14.3784	13.0125	12.4476	13.2795		2.0548	-0.1018	0.1346	-0.0444	0.5108		-0.987	-0.6065	-0.3919	-1.153	-0.7846		-72.6512	423.894	-79.7088	-130.965
36.56	0.6262	0.5667	0.7848	0.659233		14.6986	13.3947	12.8403	13.6445		1.6889	0.1381	0.0836	-0.3999	0.377675		-1.0425	-0.7571	-0.6763	-1.1131	-0.89725		-74.1936	438.295	-84.9971	-135.411
36.6	0.5627	0.9166	1.092	0.8571		14.7061	13.3538	12.8616	13.6405		1.7277	-0.539	-0.0238	-0.2909	0.2185		-1.2681	-0.4771	-0.8074	-1.6261	-1.04468		-66.4479	438.136	-91.3202	-141.23
36.64	0.5913	0.65	0.7174	0.6529		14.359	13.3707	12.4065	13.3787		1.6779	-0.7018	-0.3806	-0.0909	0.12615		-1.4877	-0.2494	-0.6892	-1.1018	-0.882025		-74.4415	427.809	-94.9888	-134.81
36.68	0.3096	0.4834	1.0319	0.6083		14.5026	13.4812	12.8892	13.6243		1.6676	-0.6498	0.1835	-0.3281	0.2183		-1.4875	-0.6355	-0.7787	-1.2627	-1.0411		-76.1874	437.498	-91.3282	-141.088
36.72	0.4008	0.6	0.5783	0.526367		14.248	13.2	12.6551	13.3677		1.5382	-0.6111	-0.3292	-0.6351	-0.0093		-1.5222	-0.9254	-1.1039	-1.7777	-1.3323		-79.3948	427.374	-100.369	-152.581
36.76	0.65	0.7667	1.308	0.908233		14.8292	13.5654	13.0681	13.8209		1.8218	-1.0072	-0.0799	-0.2025	0.13305		-1.5334	-0.7929	-0.445	-1.5098	-1.07027		-64.4462	445.253	-94.7147	-142.24
36.8	0.5865	0.8333	0.9543	0.791367		14.1094	12.9644	12.6505	13.2414		1.3793	-0.0192	0.3353	-0.3208	0.34365		-1.6149	-0.6288	-0.5589	-1.2577	-1.01507		-69.0211	422.393	-86.3487	-140.061
36.84	0.4008	0.8333	1.0703	0.768133		14.0316	13.0365	12.2837	13.1173		1.668	-0.5059	0.1365	-0.3773	0.230325		-1.6916	-0.6869	-0.978	-1.3982	-1.18868		-69.9306	417.494	-90.8505	-146.913
36.88	0.6929	0.7667	0.7297	0.729767		14.3464	13.2577	12.4576	13.3539		1.7598	-0.5445	-0.0839	0.0028	0.28355		-1.7656	-0.8207	-0.6653	-1.1291	-1.09517		-71.4325	426.829	-88.7362	-143.223
36.92	0.4532	1.0833	0.8957	0.810733		14.2328	13.1231	12.3362	13.2307		1.5488	-0.4671	0.0753	-0.6478	0.1273		-1.7739	-0.7481	-0.3635	-1.0748	-0.990075		-68.263	421.969	-94.9431	-139.075
36.96	0.4809	0.3166	0.6659	0.4878		14.2367	13.212	12.7388	13.3958		1.6812	-0.1406	0.1352	-0.239	0.3592		-1.5914	-0.331	-0.628	-1.4508	-1.0003		-80.9045	428.484	-85.731	-139.478
37	0.1453	0.55	0.671	0.455433		14.4105	12.9692	12.5246	13.3014		1.6266	-0.6618	0.5654	-0.4564	0.26845		-1.9048	-0.1714	-0.5474	-1.7362	-1.08995		-82.1716	424.76	-89.336	-143.016
37.04	0.3762	0.75	0.8783	0.668167		14.7475	13.4524	12.8203	13.6734		1.7762	-0.3513	0.0669	-0.7048	0.19675		-1.8358	-0.3561	-0.3621	-1.4795	-1.00838		-73.8439	439.434	-92.1842	-139.797
37.08	0.3817	0.7666	0.892	0.6801		13.7657	12.8226	11.7996	12.796		1.6387	-0.6352	0.289	-0.7786	0.128475		-1.821	-0.7162	-0.4938	-1.325	-1.089		-73.3767	404.818	-94.8964	-142.979
37.12	0.2071	0.2166	0.792	0.405233		14.0277	12.7938	12.1855	13.0023		1.8762	-0.3673	0.4751	-0.2557	0.432075		-1.9049	-0.3483	-0.5943	-1.3929	-1.0601		-84.1367	412.96	-82.8361	-141.838
37.16	0.6723	0.9	0.9428	0.838367		14.1839	13.1423	12.1678	13.1647		1.9309	-0.3314	0.4231	-0.5586	0.366		-1.9202	-0.3505	-0.6062	-0.8366	-0.928375		-67.1812	419.364	-85.4609	-136.64
37.2	0.5857	0.6334	0.9537	0.724267		14.0901	12.8081	12.2189	13.039		1.8165	-0.4343	0.09	-0.2955	0.294175		-1.7712	-0.6295	-0.4406	-1.6266	-1.11698		-71.6478	414.408	-88.3141	-144.083
37.24	0.6461	0.9667	0.8297	0.814167		13.9852	13.015	12.0641	13.0214		1.6326	-0.2833	0.4015	-0.3081	0.360675		-1.9551	-0.3786	-0.7932	-1.4782	-1.15128		-68.1286	413.713	-85.6724	-145.437
37.28	0.5531	0.4166	1.1376	0.702433		13.9019	13.0221	12.2611	13.0617		1.6819	-0.2195	0.2835	-0.3606	0.346325		-1.8272	-0.8148	-0.9457	-1.1836	-1.19282		-72.5025	415.302	-86.2425	-147.077
37.32	0.5326	0.2834	0.7145	0.510167		13.6642	12.7842	11.93	12.7928		1.9347	-0.4755	0.0185	-0.3832	0.273625		-1.8716	-0.6707	-0.6439	-1.3601	-1.13658		-80.029	404.693	-89.1304	-144.857
37.36	0.669	1.0333	1.192	0.964767		14.2847	13.188	12.2235	13.2321		1.7161	0.0712	0.6681	-0.2769	0.544625		-2.0007	-0.4669	-0.6847	-1.1673	-1.0799		-62.2331	422.023	-78.3651	-142.62
37.4	0.5635	0.6334	1.108	0.7683		14.0715	13.1303	12.3829	13.1949		1.4526	-0.4981	0.0898	-0.0934	0.237725		-1.925	-0.5171	-0.444	-1.3237	-1.05245		-69.9241	420.557	-90.5565	-141.536
37.44	0.6437	0.9667	1.045	0.885133		14.3895	13.3154	12.5663	13.4237		1.738	-0.0606	0.0879	-0.5513	0.3035		-1.9895	-0.5558	-0.5606	-1.5914	-1.17433		-65.3505	429.585	-87.9437	-146.346
37.48	0.8746	0.9167	1.3609	1.05073		13.3626	12.3394	11.2574	12.3198		2.1032	-0.162	-0.1226	-0.2171	0.400375		-2.0659	-0.5716	-0.3125	-1.4056	-1.0889		-58.8679	386.033	-84.0954	-142.975
37.52	0.823	0.9333	0.9565	0.904267		13.9277	12.7312	12.0015	12.8868		1.8036	-0.3152	0.1878	-0.5493	0.281725		-2.0701	-0.7676	-0.6089	-1.5614	-1.252		-64.6015	408.402	-88.8087	-149.412
37.56	0.3857	0.5833	0.5196	0.4962		13.6422	12.385	11.8529	12.6267		1.8077	-0.3633	0.2973	-0.4145	0.3318		-2.1625	-0.63	-0.9417	-1.0812	-1.20385		-80.5757	398.14	-86.8195	-147.512
37.6	0.2357	0.4333	0.4442	0.371067		14.6589	13.5221	12.4803	13.5538		1.891	-0.038	0.2923	-0.2264	0.479725		-1.9138	-0.819	-0.3218	-1.5431	-1.14943		-85.4742	434.714	-80.9433	-145.364
37.64	0.7087	0.45	0.8833	0.680667		13.8465	12.7312	12.2913	12.9563		1.6104	-1.2954	-0.062	-0.4031	-0.037525		-1.9903	-0.1906	-0.5557	-1.1236	-0.96505		-73.3546	411.145	-101.491	-138.087
37.68	0.4572	0.8	1.0406	0.765933		14.4192	13.6976	12.8539	13.6569		1.691	-0.7061	0.4454	-0.334	0.274075		-1.9841	-0.2156	-0.6683	-1.5625	-1.10762		-70.0167	438.783	-89.1126	-143.714
37.72	0.4071	0.6	0.8724	0.6265		14.4326	13.7746	12.5876	13.5983		1.9017	-0.4461	0.1054	-0.55	0.25275		-2.1365	-1.1271	-0.6479	-1.5179	-1.35735		-75.475	436.47	-89.9597	-153.57
37.76	0.8055	1.2333	1.1724	1.0704		14.1081	12.8683	12.0962	13.0242		1.7152	-0.5529	0.438	-0.4901	0.27755		-2.0078	-0.2577	-0.4799	-0.817	-0.8906		-58.098	413.822	-88.9745	-135.149
37.8	0.2143	0.2167	0.6065	0.345833		13.7001	13.0413	12.0183	12.9199		1.852	-0.4422	0.1124	-0.2802	0.3105		-2.1456	-0.6374	-0.3133	-1.3781	-1.1186		-86.462	409.708	-87.6656	-144.147
37.84	0.4596	0.6667	0.4667	0.531		14.1164	13.0125	12.2937	13.1409		1.8498	-0.1343	0.5475	-0.1924	0.51765		-2.1166	-0.2867	-0.5154	-1.1061	-1.0062		-79.2134	418.425	-79.4367	-139.711
37.88	0.3444	0.6833	0.837	0.621567		14.0907	13.1327	12.5246	13.2493		1.5783	-0.0449	-0.0085	0.1458	0.417675		-2.0462	-0.6068	-0.1746	-1.2449	-1.01812		-75.6681	422.704	-83.4081	-140.182
37.92	0.4222	0.3167	0.6239	0.454267		14.2942	13.188	12.3666	13.2829		1.9347	-0.2755	0.3821	-0.1972	0.461025		-2.202	-0.7183	-0.4818	-1.7191	-1.2803		-82.2172	424.03	-81.6861	-150.529
37.96	0.1865	0.5334	0.5037	0.407867		14.1148	12.9212	12.3326	13.1229		1.4492	-0.1436	0.1746	-0.0855	0.348675		-2.128	-0.3198	-0.6328	-1.2436	-1.08105		-84.0336	417.715	-86.1491	-142.665
38	1.0516	1.05	1.5283	1.20997		13.8583	12.8515	12.0931	12.9343		1.8732	-0.421	0.3457	-0.2124	0.396375		-2.108	-0.4733	-0.8597	-1.5876	-1.25715		-52.6345	410.276	-84.2543	-149.615
38.04	0.6111	0.5833	0.9457	0.713367		13.6849	12.7337	12.1922	12.8703		1.8334	-0.5941	-0.3305	-0.2988	0.1525		-2.1485	-0.2751	-0.6022	-1.3197	-1.08637		-72.0745	407.749	-93.942	-142.875
38.08	0.6603	0.8333	0.9413	0.811633		14.6462	13.6567	13.2411	13.848		1.6532	-0.3902	0.131	-0.2616	0.2831		-2.0616	-0.6902	-0.8083	-1.2569	-1.20425		-68.2277	446.322	-88.754	-147.527
38.12	0.219	0.6167	0.9609	0.598867		13.6563	12.6279	11.8788	12.721		1.8724	-0.5117	0.661	0.0395	0.5153		-2.111	-0.2879	-0.6549	-1.5194	-1.1433		-76.5567	401.861	-79.5301	-145.122
38.16	0.6857	1.05	1.3037	1.01313		14.3769	13.4716	12.5015	13.45		1.6605	0.2779	0.2779	-0.4895	0.4317		-2.1949	-0.5411	-0.6843	-1.8862	-1.32663		-60.3398	430.621	-82.851	-152.357
38.2	0.3158	0.2666	0.5311	0.371167		13.8524	12.8394	12.0183	12.9034		1.6178	-0.1489	0.1087	-0.207	0.34265		-2.138	-0.087	-0.2327	-1.3002	-0.939475		-85.4703	409.055	-86.3885	-137.078
38.24	0.523	0.7666	0.7659	0.685167		13.6091	12.7865	12.0917	12.8291		1.8905	-0.037	0.1812	-0.7765	0.31455		-2.1745	-0.5513	-0.6262	-1.0062	-1.08955		-73.1784	406.125	-87.5047	-143.001
38.28	0.4444	0.4166	0.7594	0.540133		14.463	13.6207	12.863	13.6489		1.8627	-0.4503	0.1073	-0.2084	0.327825		-2.2709	-0.3027	-0.5854	-1.2247	-1.09593		-78.8559	438.468	-86.9774	-143.252
38.32	0.3127	0.3667	0.4891	0.3895		14.045	13.1712	12.8	13.3387		1.5833	0.0311	-0.1537	-0.4363	0.2561		-2.1492	-0.5356	-0.6581	-0.9099	-1.0632		-84.7526	426.231	-89.8266	-141.961
38.36	0.6873	1.0834	1.0515	0.940733		14.0872	12.974	12.1813	13.0808		1.7087	-0.2116	0.5066	-0.3658	0.409475		-2.1211	-0.5116	-0.7963	-1.1936	-1.15565		-63.174	416.057	-83.7339	-145.609
38.4	0.6039	0.7	0.9137	0.7392		13.5083	12.7697	11.7316	12.6699		1.6553	-0.2824	0.5388	-0.2801	0.4079		-2.1655	-0.4729	-0.3013	-1.2593	-1.04975		-71.0632	399.843	-83.7965	-141.43
38.44	0.7111	0.6333	0.9355	0.759967		14.3566	13.4716	12.5015	13.4432		1.7809	0.0925	0.5076	-0.1858	0.5488		-2.3173	-0.6361	-0.9877	-1.146	-1.27178		-70.2503	430.354	-78.1993	-150.192
38.48	0.727	1.05	1.3159	1.03097		13.9066	12.6135	11.9848	12.835		1.5278	-0.0505	0.3586	0.1007	0.48415		-2.2712	-0.7505	-0.2424	-1.2531	-1.1293		-59.6417	406.357	-80.7675	-144.569
38.52	0.7254	0.9667	1.0667	0.9196		14.0196	13.2192	12.1768	13.1385		1.7513	-0.5878	0.1698	-0.1925	0.2852		-2.2438	-0.5259	-0.2797	-1.1622	-1.0529		-64.0012	418.333	-88.6706	-141.554
38.56	0.6548	0.75	0.8022	0.735667		14.3446	13.3947	12.5685	13.4359		2.1139	-0.0398	0.4572	-0.3405	0.5477		-2.4273	-0.4874	-0.9407	-1.4039	-1.31482		-71.2015	430.066	-78.243	-151.891
38.6	0.2492	0.15	0.3637	0.2543		14.081	12.8226	12.3231	13.0756		1.5311	-0.3051	0.7282	0.3251	0.569825		-2.2318	-0.3051	-0.5402	-0.6666	-0.935925		-90.0451	415.849	-77.3641	-136.938
38.64	0.858	0.7167	1.0124	0.862367		13.9338	12.8323	12.3521	13.0394		1.9449	-0.2638	0.0999	-0.5041	0.319225		-2.1979	-0.2971	-0.0998	-1.3766	-0.99285		-66.2417	414.422	-87.319	-139.184
38.68	0.7151	0.7833	1.4239	0.9741		14.1838	13.6303	12.6456	13.4866		1.7819	-0.3905	0.5034	0.1172	0.503		-2.1948	-0.3286	-0.195	-1.2598	-0.99455		-61.8678	432.063	-80.0187	-139.251
38.72	0.3048	0.8167	0.937	0.686167		13.8238	12.5125	11.8643	12.7335		1.6771	-0.0997	0.1852	0.181	0.4859		-2.3115	-0.1901	-0.7033	-1.2586	-1.11587		-73.1393	402.355	-80.698	-144.04
38.76	0.3817	0.3666	0.742	0.496767		13.1413	12.5342	11.4518	12.3758		1.5638	-0.1449	0.6884	-0.5519	0.38885		-2.3098	-0.083	-0.6611	-1.3987	-1.11315		-80.5535	388.241	-84.5532	-143.932
38.8	0.8762	0.9834	1.1884	1.016		13.5748	12.4212	12.0518	12.6826		1.6208	-0.2691	0.8218	-0.5094	0.416025		-2.3613	-0.4929	-0.1051	-1.1768	-1.03403		-60.2276	400.346	-83.4737	-140.809
38.84	0.7341	0.6166	1.205	0.8519		13.867	13.1087	12.2049	13.0602		1.7107	-0.2038	0.581	0.0807	0.54215		-2.1979	-0.9134	-0.7489	-1.0679	-1.23202		-66.6514	415.243	-78.4635	-148.624
38.88	0.5595	0.7	1.0957	0.785067		14.1341	13.3298	12.156	13.2066		1.5866	-0.7598	0.7099	-0.3373	0.29985		-2.2314	-0.4836	-0.8526	-0.9367	-1.12607		-69.2677	421.02	-88.0887	-144.442
38.92	0.3064	0.8167	0.8515	0.6582		14.031	12.9019	11.9341	12.9557		1.8085	-0.2973	0.1664	-0.3213	0.339075		-2.2207	-0.3496	-0.2765	-1.1306	-0.99435		-74.234	411.119	-86.5305	-139.243
38.96	0.281	-0.1	0.7413	0.307433		13.7682	13.0246	12.1547	12.9825		2.0049	-0.1559	0.235	-0.4296	0.4136		-2.304	-0.7226	-0.1875	-0.9175	-1.0329		-87.9652	412.177	-83.57	-140.765
39	0.3825	0.5833	1.0811	0.6823		14.3854	13.6567	12.7719	13.6047		1.6515	0.0761	0.4731	-0.4409	0.43995		-2.3386	-0.6858	-0.7086	-1.1828	-1.22895		-73.2906	436.723	-82.5233	-148.502
39.04	0.3937	0.4333	0.7543	0.5271		14.4053	13.2361	12.3358	13.3257		1.6387	-0.3453	0.488	0.0461	0.456875		-2.2675	0.0737	-0.4201	-1.2658	-0.969925		-79.3661	425.718	-81.851	-138.279
39.08	0.9032	1.2167	1.4109	1.17693		13.6271	12.6567	12.0708	12.7849		1.7191	-0.0853	0.3602	-0.3093	0.421175		-2.2427	-0.6948	-0.6429	-1.1955	-1.19397		-53.9277	404.38	-83.2691	-147.122
39.12	0.5635	0.9	0.9587	0.8074		13.5107	12.7	11.7529	12.6545		1.5796	-0.5654	0.2286	-0.2894	0.23835		-2.2133	-0.1273	-0.7041	-0.9705	-1.0038		-68.3934	399.239	-90.5317	-139.616
39.16	0.3683	0.2	0.6435	0.403933		14.0307	12.8779	12.165	13.0245		1.9999	-0.132	0.8043	0.106	0.69455		-2.3754	-0.5082	-0.4338	-1.0474	-1.0912		-84.1876	413.836	-72.4095	-143.066
39.2	0.7524	0.6334	1.071	0.818933		13.5787	12.7793	11.4834	12.6138		1.5176	-0.3027	0.5276	-0.6422	0.275075		-2.4155	-0.2979	-0.7351	-1.0514	-1.12498		-67.942	397.632	-89.0728	-144.399
39.24	0.0333	0.1667	0.5891	0.263033		14.3818	13.6496	12.4572	13.4962		1.8721	-0.4627	0.2313	-0.0541	0.39665		-2.3189	-0.4817	-0.3771	-0.9678	-1.03638		-89.7033	432.443	-84.2434	-140.902
39.28	0.7619	0.6333	0.8681	0.754433		13.8064	13.0173	11.771	12.8649		1.8094	0.1239	0.3754	0.0921	0.6002		-2.3543	0.0001	0.0004	-1.1197	-0.868375		-70.4669	407.538	-76.1575	-134.272
39.32	0.8341	0.9833	1.2348	1.0174		13.731	12.8081	11.9616	12.8336		1.6995	-0.4614	0.5659	-0.2389	0.391275		-2.319	-0.0518	-0.565	-0.8639	-0.949925		-60.1728	406.302	-84.4569	-137.49
39.36	0.3682	-0.05	0.5898	0.302667		14.2794	13.0894	12.1071	13.1586		1.8664	-0.8452	-0.0907	-0.2196	0.177725		-2.4321	-0.2214	-0.9668	-1.5555	-1.29395		-88.1518	419.126	-92.94	-151.068
39.4	0.7857	0.9333	1.355	1.02467		13.3592	12.6639	11.8131	12.6121		1.7499	-0.1588	0.6624	-0.11	0.535875		-2.3546	-0.7064	-0.3939	-0.8793	-1.08355		-59.8883	397.563	-78.7127	-142.764
39.44	0.1063	0.35	0.2891	0.248467		13.2585	12.3971	11.4966	12.3841		1.5556	-0.2372	0.0689	-0.2116	0.293925		-2.3846	-0.4753	-0.5804	-1.0346	-1.11873		-90.2735	388.568	-88.324	-144.152
39.48	-0.008	0.2666	0.5137	0.257433		13.7521	12.9452	12.2683	12.9885		1.9877	0.2414	0.7171	-0.223	0.6808		-2.4334	-0.6063	-0.1902	-1.0484	-1.06958		-89.9225	412.415	-72.9557	-142.212
39.52	0.3008	0.25	0.6224	0.391067		13.7604	12.9163	11.8861	12.8543		1.9274	-0.3987	0.1074	-0.1964	0.359925		-2.4149	-0.3177	-0.3798	-1.1243	-1.05918		-84.6913	407.118	-85.7022	-141.802
39.56	0.804	0.8833	1	0.895767		13.4901	12.6279	11.2882	12.4687		1.8224	-0.4255	0.9654	-0.203	0.539825		-2.4023	-0.254	-0.6102	-0.4947	-0.9403		-64.9342	391.908	-78.5558	-137.11
39.6	0.5857	0.5	1.1058	0.7305		13.9738	13.4765	12.4952	13.3152		1.5884	-0.3029	0.4456	-0.4959	0.3088		-2.4424	-0.4362	-0.0137	-1.4644	-1.08918		-71.4038	425.301	-87.7331	-142.986
39.64	0.7167	1.05	1.0841	0.950267		13.3921	12.7769	11.4721	12.547		2.2914	-0.3868	0.7586	-0.2442	0.60475		-2.5087	-0.4868	-0.2805	-0.9253	-1.05032		-62.8008	394.998	-75.9767	-141.453
39.68	0.327	0.3333	0.8174	0.492567		13.84	13.0462	11.7946	12.8936		1.7752	0.1998	0.4756	-0.2475	0.550775		-2.6222	-0.5621	-0.2605	-1.0079	-1.11318		-80.7179	408.67	-78.1208	-143.933
39.72	0.3516	0.3833	0.5616	0.432167		13.7866	13.0438	11.555	12.7951		1.6801	0.0439	0.6348	-0.5724	0.4466		-2.5351	-0.6323	-0.0939	-1.2869	-1.13705		-83.0824	404.785	-82.2591	-144.875
39.76	0.3683	0.5334	0.8602	0.5873		13.4327	12.575	11.4721	12.4933		2.1612	-0.5721	0.5612	-0.2528	0.474375		-2.4681	-0.4483	-0.2658	-0.9619	-1.03603		-77.0095	392.876	-81.1558	-140.888
39.8	0.5563	0.7833	1.1746	0.838067		13.8357	12.8562	11.6808	12.7909		2.0103	0.1306	0.4064	-0.0143	0.63325		-2.5061	0.1544	-0.1946	-1.0514	-0.899425		-67.193	404.618	-74.8446	-135.497
39.84	0.5317	0.7666	1.005	0.767767		13.6881	12.8971	11.781	12.7887		2.0192	-0.3069	0.6537	0.2443	0.652575		-2.3429	-0.5593	-0.4501	-0.7761	-1.0321		-69.9449	404.533	-74.0769	-140.733
39.88	0.3151	-0.1666	0.2341	0.127533		13.0726	12.1279	11.0382	12.0796		2.0127	0.1678	0.4496	0.2058	0.708975		-2.2606	-0.1941	-0.6313	-0.5886	-0.91865		-95.0076	376.555	-71.8365	-136.256
39.92	0.4738	0.45	0.7217	0.5485		13.5857	12.712	11.6192	12.639		2.0366	0.025	0.9583	-0.2122	0.701925		-2.422	-0.3131	-0.1209	-1.334	-1.0475		-78.5284	398.624	-72.1165	-141.341
39.96	0.5024	0.4833	0.9804	0.655367		13.6027	13.0846	11.8851	12.8575		2.0048	0.2077	0.335	0.0728	0.655075		-2.453	-0.1875	-0.1112	-0.8897	-0.91035		-74.345	407.245	-73.9776	-135.928
40	0.0809	0.05	0.3094	0.146767		14.3216	13.575	12.213	13.3699		2.0691	-0.1628	0.2978	-0.2435	0.49015		-2.5344	-0.439	-1.2025	-0.6705	-1.2116		-94.2547	427.459	-80.5291	-147.818
40.04	0.8802	1.35	1.4037	1.2113		13.4605	13.0438	11.9862	12.8302		2.0588	-0.063	0.5734	-0.0707	0.624625		-2.3248	-1.0249	-0.4125	-1.4322	-1.2986		-52.5823	406.167	-75.1872	-151.251
40.08	0.3635	0.45	0.7855	0.533		13.4171	12.599	11.4712	12.4958		1.9098	0.033	0.6603	0.2741	0.7193		-2.5407	-0.1241	-0.0111	-1.2824	-0.989575		-79.1351	392.975	-71.4263	-139.055
40.12	0.3944	0.75	1.063	0.7358		13.3635	12.5654	11.3181	12.4157		1.9415	-0.2309	0.4206	-0.165	0.49155		-2.5584	-0.4786	-0.7381	-1.4591	-1.30855		-71.1963	389.815	-80.4735	-151.644
40.16	0.4508	0.9167	1.0196	0.7957		13.2018	12.4812	11.1609	12.2813		2.0599	-0.6909	0.4546	-0.1916	0.408		-2.4794	-0.3147	-0.2783	-0.9473	-1.00492		-68.8514	384.514	-83.7925	-139.661
40.2	0.7738	0.8167	1.1913	0.927267		13.4171	12.8875	11.3987	12.5678		1.9682	-0.5231	0.8557	-0.4029	0.474475		-2.4	-0.3421	0.195	-0.6743	-0.80535		-63.7011	395.815	-81.1518	-131.784
40.24	1.0135	1.0834	1.0384	1.0451		13.9283	13.2985	11.8874	13.0381		1.7083	-0.0656	-0.2171	-0.2594	0.29155		-2.5454	-0.4799	-0.6313	-1.1527	-1.20233		-59.0884	414.369	-88.4184	-147.451
40.28	1.1357	1.0667	1.5043	1.23557		13.7011	13.4115	11.992	13.0349		1.9968	-0.0336	0.3573	-0.284	0.509125		-2.572	-0.3622	-0.0652	-1.1798	-1.0448		-51.6324	414.243	-79.7754	-141.235
40.32	1.0214	1.25	1.6478	1.3064		13.2226	12.6038	11.6116	12.4793		2.1463	-0.1378	0.238	-0.1983	0.51205		-2.5286	-0.7045	-0.2729	-0.6301	-1.03403		-48.8595	392.327	-79.6592	-140.809
40.36	0.7032	1	1.1152	0.939467		13.6343	13.0053	11.584	12.7412		1.6742	-0.2229	0.2468	0.0057	0.42595		-2.5007	0.1723	-0.2707	-1.0665	-0.9164		-63.2235	402.658	-83.0794	-136.167
40.4	0.5071	0.5667	0.6022	0.558667		13.8964	13.2457	12.1873	13.1098		1.6163	-0.1417	0.322	0.0203	0.454225		-2.4902	-0.3845	-0.5264	-0.7442	-1.03633		-78.1304	417.199	-81.9562	-140.9
40.44	0.5246	0.7333	1.1022	0.7867		13.739	13.0823	11.5641	12.7951		2.0881	-0.2337	0.4209	0.1214	0.599175		-2.4331	-0.1384	-0.4913	-0.9926	-1.01385		-69.2038	404.785	-76.1982	-140.013
40.48	0.723	1.05	1.2276	1.0002		13.7187	12.813	11.4626	12.6648		1.8676	-0.7136	-0.0803	-0.5531	0.13015		-2.5512	-0.5422	-0.2677	-0.7572	-1.02957		-60.8461	399.642	-94.8299	-140.634
40.52	0.5238	0.8	0.905	0.742933		13.1281	12.8058	11.1822	12.372		1.9509	-0.007	0.1111	-0.0016	0.51335		-2.6101	-0.1689	-0.2548	-0.8455	-0.969825		-70.9171	388.094	-79.6075	-138.276
40.56	0.546	0.7666	1.0963	0.802967		13.1356	12.688	11.4065	12.41		2.1515	-0.4138	0.5014	-0.3238	0.478825		-2.6101	-0.4042	0.2043	-1.1009	-0.977725		-68.567	389.593	-80.979	-138.587
40.6	0.4024	1.0333	1.337	0.924233		13.3281	12.9139	11.6808	12.6409		1.923	-0.1349	0.6287	0.2496	0.6666		-2.6993	-0.173	-0.4719	-0.7965	-1.03517		-63.8199	398.702	-73.5198	-140.855
40.64	0.5484	0.6667	0.7667	0.6606		13.2832	12.4837	11.6542	12.4737		1.9771	0.0757	0.2757	-0.2515	0.51925		-2.5266	-0.1624	-0.4072	-0.9141	-1.00258		-74.1401	392.104	-79.3732	-139.568
40.68	0.8777	1.1666	1.3311	1.12513		13.4438	12.9452	11.5908	12.6599		1.7697	-0.0231	0.4042	-0.1603	0.497625		-2.507	-0.285	-0.3663	-0.8462	-1.00113		-55.9554	399.452	-80.2322	-139.511
40.72	0.3968	0.7166	0.979	0.697467		12.691	11.962	11.3548	12.0026		1.946	-0.483	0.1958	0.0922	0.43775		-2.6856	0.4027	-0.3119	-0.7959	-0.847675		-72.6969	373.519	-82.6107	-133.455
40.76	0.296	0.65	0.9007	0.615567		13.1731	12.6519	11.8761	12.567		1.8844	-0.4431	0.3266	-0.0075	0.4401		-2.4529	0.2997	-0.2179	-0.9867	-0.83945		-75.903	395.787	-82.5173	-133.13
40.8	0.9484	1.5	1.6174	1.35527		13.0805	12.5173	11.2493	12.2824		1.8058	-0.458	0.8026	0.2304	0.5952		-2.4746	-0.1485	-0.2472	-0.8324	-0.925675		-46.9466	384.556	-76.3561	-136.533
40.84	0.3746	0.8667	1.037	0.759433		13.0113	12.5365	11.3417	12.2965		2.0334	-0.1912	0.6482	-0.2214	0.56725		-2.595	0.2707	-0.2534	-1.1476	-0.931325		-70.2711	385.114	-77.4664	-136.756
40.88	0.4167	0.6167	0.721	0.5848		13.7312	13.0317	11.9042	12.889		1.8388	-0.554	0.5642	-0.0214	0.4569		-2.5272	-0.4064	-0.3243	-0.9566	-1.05362		-77.1074	408.49	-81.85	-141.583
40.92	0.8334	1.1667	0.8384	0.946167		13.2942	13.0919	11.9318	12.7726		1.7827	0.0422	0.13	-0.371	0.395975		-2.6052	0.0945	-0.0975	-0.6168	-0.80625		-62.9613	403.898	-84.2702	-131.82
40.96	0.2794	0.3	0.6043	0.394567		13.4352	12.95	12.2764	12.8872		2.177	-0.5593	0.4347	-0.1531	0.474825		-2.5488	0.2693	-0.0656	-0.8413	-0.7966		-84.5543	408.418	-81.1379	-131.439
41	0.8063	0.9166	1.0137	0.9122		13.8086	13.5029	12.0237	13.1117		1.8181	-0.0138	0.3196	-0.2773	0.46165		-2.6223	-0.0233	-0.1201	-0.5625	-0.83205		-64.2909	417.276	-81.6613	-132.838
41.04	0.8214	0.8333	1.0174	0.8907		13.6238	13.1158	11.6555	12.7984		1.987	0.2436	0.7678	0.0257	0.756025		-2.6876	-0.285	0.3364	-0.6923	-0.832125		-65.1326	404.913	-69.9674	-132.841
41.08	0.9119	1	1.3376	1.08317		14.1551	13.5606	12.4911	13.4023		1.8935	0.5848	0.8969	0.1964	0.8929		-2.6769	-0.3485	-0.3855	-0.6331	-1.011		-57.5983	428.738	-64.5302	-139.901
41.12	0.4404	0.2	0.6507	0.430367		13.1582	12.6087	11.4712	12.4127		2.0895	-0.6178	0.4368	-0.0255	0.47075		-2.612	-0.0987	-0.043	-0.4896	-0.810825		-83.1528	389.698	-81.2998	-132
41.16	0.4675	0.4167	0.8891	0.5911		13.3324	12.8058	11.6496	12.5959		2.0199	0.4112	1.2354	-0.026	0.910125		-2.5471	-0.365	-0.151	-0.5324	-0.898875		-76.8607	396.927	-63.8459	-135.475
41.2	0.8674	1.4833	1.3507	1.2338		13.5754	12.8923	12.0536	12.8404		2.3292	-0.3795	0.9387	0.0198	0.72705		-2.4131	0.1348	-0.202	-0.5307	-0.75275		-51.7015	406.573	-71.1184	-129.708
41.24	0.9595	1.2667	1.4304	1.21887		13.5743	13.0677	12.1519	12.9313		2.2253	0.3659	0.9507	0.1015	0.91085		-2.6279	-0.377	-0.1359	-0.4931	-0.908475		-52.2861	410.157	-63.8171	-135.854
41.28	0.5135	0.9	0.8507	0.754733		13.1278	12.5317	11.6016	12.4204		1.815	-0.3966	0.4943	-0.1238	0.447225		-2.6884	0.1319	-0.1714	-0.9402	-0.917025		-70.4551	390	-82.2343	-136.192
41.32	0.469	0.9833	1.1152	0.855833		13.4707	13.2288	11.7982	12.8326		1.8898	-0.0566	0.5586	-0.1504	0.56035		-2.6482	-0.1804	-0.144	-1.1207	-1.02332		-66.4975	406.262	-77.7405	-140.387
41.36	0.8159	1.2333	1.5326	1.19393		12.8748	12.4092	11.2706	12.1849		2.1392	-0.1767	0.7566	0.2915	0.75265		-2.6665	0.2233	-0.1785	-0.6639	-0.8214		-53.2622	380.71	-70.1015	-132.418
41.4	0.677	1.2167	1.1645	1.0194		13.4793	13.1567	11.9821	12.8727		2.081	0.1056	0.4178	-0.1044	0.625		-2.5215	0.2199	-0.225	-0.7021	-0.807175		-60.0945	407.845	-75.1723	-131.856
41.44	0.6413	0.8834	1.1624	0.8957		13.191	12.7504	11.5649	12.5021		1.9737	-0.0582	0.4449	0.2969	0.664325		-2.5526	0.2037	0.1707	-0.9966	-0.7937		-64.9368	393.225	-73.6101	-131.324
41.48	0.7548	1.05	1.071	0.9586		13.3097	12.9331	12.1645	12.8024		2.1019	0.183	0.3345	0.0125	0.657975		-2.4405	0.1735	-0.3017	-0.9554	-0.881025		-62.4746	405.073	-73.8624	-134.771
41.52	0.6651	0.7	1.187	0.8507		13.0876	13.1062	11.6319	12.6086		1.6588	-0.3021	-0.0203	-0.1788	0.2894		-2.6796	0.0979	-0.2994	-1.1867	-1.01695		-66.6984	397.425	-88.5038	-140.135
41.56	0.8119	0.7167	1.4783	1.0023		13.3746	12.8202	11.7411	12.6453		2.0781	-0.1596	0.5071	-0.4387	0.496725		-2.5615	-0.0977	-0.0407	-0.7083	-0.85205		-60.7639	398.874	-80.2679	-133.627
41.6	0.7167	0.7167	1.1776	0.870333		13.3321	13.099	11.8661	12.7657		1.8883	-0.2755	0.7639	0.4757	0.7131		-2.7184	0.1245	-0.3809	-0.314	-0.8222		-65.9298	403.626	-71.6726	-132.449
41.64	0.7342	0.7667	1.195	0.898633		13.2403	13.1592	12.1402	12.8466		1.8416	-0.2367	0.5512	-0.0739	0.52055		-2.6591	0.0395	-0.307	-0.7085	-0.908775		-64.822	406.814	-79.3215	-135.866
41.68	0.3595	0.45	0.8413	0.550267		13.3083	13.1423	11.7112	12.7206		2.212	0.0526	0.4526	-0.3769	0.585075		-2.6222	0.0145	0.067	-1.0192	-0.889975		-78.4592	401.845	-76.7583	-135.124
41.72	0.9064	0.8334	1.2232	0.987667		13.2531	12.7288	11.5971	12.5263		2.0254	-0.2543	0.8154	0.148	0.683625		-2.67	-0.1876	-0.1435	-1.1389	-1.035		-61.3367	394.181	-72.8435	-140.848
41.76	0.419	0.7	0.8094	0.6428		13.0231	12.6952	11.723	12.4804		1.9644	-0.6341	0.4356	-0.0148	0.437775		-2.7172	-0.4484	0.1884	-0.647	-0.90605		-74.8369	392.37	-82.6097	-135.759
41.8	0.6326	0.8	1.071	0.834533		13.3926	12.938	11.8793	12.7366		2.1779	0.3431	0.8704	0.1819	0.893325		-2.7733	0.0622	0.3882	-0.9697	-0.82315		-67.3313	402.477	-64.5133	-132.487
41.84	0.1913	0.3834	0.5515	0.3754		13.057	12.7192	11.675	12.4837		2.0414	0.3284	0.8617	0.2338	0.866325		-2.4735	-0.0764	0.1158	-0.687	-0.780275		-85.3046	392.5	-65.5858	-130.795
41.88	0.4524	0.7333	1.2543	0.813333		12.8727	12.4837	11.2647	12.207		1.9665	-0.093	0.6919	0.3621	0.731875		-2.5473	-0.4692	-0.3047	-0.2904	-0.9029		-68.1612	381.584	-70.9268	-135.634
41.92	0.6707	0.95	1.4667	1.02913		13.8124	13.2529	12.0636	13.043		2.1916	0.1337	0.8064	-0.1795	0.73805		-2.7134	0.0003	-0.1492	-0.374	-0.809075		-59.7134	414.563	-70.6815	-131.931
41.96	0.654	0.5833	1.0065	0.747933		12.9713	12.4092	11.4155	12.2653		1.8594	-0.5942	0.8391	-0.3237	0.44515		-2.678	-0.1228	0.0391	-0.684	-0.861425		-70.7213	383.884	-82.3167	-133.997
42	1.004	1.0833	1.4326	1.1733		12.4087	12.0485	11.1718	11.8763		1.9707	-0.638	0.6408	0.0411	0.50365		-2.7299	0.2287	0.0431	-1.0944	-0.888125		-54.0699	368.537	-79.9928	-135.051
42.04	0.4698	0.4	1.1652	0.678333		13.576	13.5823	12.5478	13.2354		1.78	-0.1301	0.1971	-0.2898	0.3893		-2.7609	-0.2539	-0.4292	-0.2071	-0.912775		-73.4459	422.153	-84.5353	-136.024
42.08	0.4603	0.3	0.8007	0.520333		13.0282	12.4067	11.5056	12.3135		1.9764	0.2112	0.3264	-0.5376	0.4941		-2.7372	0.0874	-0.4753	-1.0452	-1.04258		-79.631	385.784	-80.3722	-141.147
42.12	0.5357	0.2834	1.121	0.6467		13.7309	13.325	12.0772	13.0444		2.1927	-0.0942	0.8997	0.0251	0.755825		-2.7795	0.0201	0.0661	-0.4532	-0.786625		-74.6842	414.618	-69.9754	-131.045
42.16	0.7238	0.8833	1.1543	0.920467		12.2938	11.962	10.67	11.6419		2.0551	-0.0594	0.6224	0.0995	0.6794		-2.8576	-0.3547	-0.1342	-1.1082	-1.11367		-63.9673	359.29	-73.0113	-143.953
42.2	0.4492	0.6	0.8457	0.631633		13.1344	12.2192	11.7656	12.3731		2.2347	-0.0769	0.7625	0.1952	0.778875		-2.7662	-0.1864	0.2663	-0.7513	-0.8594		-75.274	388.134	-69.0597	-133.917
42.24	0.1897	0.3667	0.7537	0.4367		13.1828	12.7504	11.5124	12.4819		2.2842	-0.4651	0.5683	-0.2147	0.543175		-2.6952	-0.2746	0.1827	-0.9035	-0.92265		-82.9049	392.427	-78.4227	-136.414
42.28	0.4738	0.65	0.7746	0.6328		13.3134	13.1135	11.7257	12.7175		1.932	-0.213	0.9143	0.4816	0.778725		-2.7213	-0.013	-0.0814	-0.5412	-0.839225		-75.2283	401.724	-69.0657	-133.121
42.32	0.646	1.2	1.2109	1.01897		13.4755	12.6183	11.8263	12.64		2.2404	-0.161	0.842	0.0583	0.744925		-2.7217	-0.1848	0.1534	-0.3687	-0.78045		-60.1114	398.666	-70.4084	-130.802
42.36	0.4119	0.3834	0.8971	0.564133		13.8286	13.4692	12.3996	13.2325		1.9923	0.0938	0.9483	-0.1729	0.715375		-2.7942	-0.0158	0.2433	-0.5934	-0.790025		-77.9164	422.039	-71.5822	-131.179
42.4	0.6754	1.0666	1.3355	1.02583		13.3943	12.6087	12.1016	12.7015		1.9648	0.0431	0.2673	-0.1802	0.52375		-2.7611	-0.3569	0.0972	-0.7825	-0.950825		-59.8426	401.093	-79.1944	-137.526
42.44	0.7659	0.8833	1.0783	0.909167		13.4653	12.9356	11.9132	12.7714		2.5319	-0.3304	0.9635	-0.0273	0.784425		-2.6332	0.1553	-0.1674	-0.3638	-0.752275		-64.4097	403.848	-68.8393	-129.69
42.48	0.1063	0.5333	0.7326	0.4574		12.7474	12.5462	11.5591	12.2842		2.4928	0.2841	1.072	0.2066	1.01388		-2.6998	0.227	-0.2006	-0.3671	-0.760125		-82.0946	384.63	-59.7245	-129.999
42.52	0.369	0.1667	0.9022	0.4793		13.4771	13.075	12.425	12.9924		2.002	-0.0197	0.9712	0.2756	0.807275		-2.8282	0.2279	0.1614	-0.771	-0.802475		-81.2373	412.567	-67.9316	-131.671
42.56	0.1539	0.4	0.4376	0.3305		12.7055	12.2673	11.3815	12.1181		1.9533	-0.525	0.4205	-0.0087	0.460025		-2.828	-0.3964	-0.1953	-0.5712	-0.997725		-87.0622	378.075	-81.7258	-139.377
42.6	-0.0476	0.15	0.4884	0.196933		12.5537	12.3034	11.18	12.0124		2.1344	-0.0598	0.5766	0.5681	0.804825		-2.7649	0.3354	0.0321	-0.5572	-0.73865		-92.2908	373.904	-68.0289	-129.152
42.64	0.3833	0.6666	1.0768	0.7089		13.0263	12.551	11.4277	12.335		2.0468	0.4787	0.7696	0.2446	0.884925		-2.595	0.0263	-0.1123	0.053	-0.657		-72.2493	386.632	-64.847	-125.929
42.68	0.2357	0.6	1.0116	0.615767		13.3419	13.3442	12.1696	12.9519		2.1136	0.0107	0.9471	0.1169	0.797075		-2.7345	0.1107	0.0963	-0.3149	-0.7106		-75.8951	410.97	-68.3367	-128.045
42.72	0.4841	0.45	1.2674	0.733833		13.0451	12.6447	11.6845	12.4581		1.9555	0.3454	0.7969	0.3973	0.873775		-2.6657	0.0168	0.2598	-0.6726	-0.765425		-71.2733	391.489	-65.2899	-130.209
42.76	0.3318	0.5334	0.7493	0.538167		12.9947	12.6015	11.613	12.4031		2.1704	0.224	0.8392	0.0372	0.8177		-2.651	-0.2093	0.2448	-0.0452	-0.665175		-78.9329	389.318	-67.5174	-126.252
42.8	0.6111	1.0833	0.9522	0.8822		13.0818	12.7865	11.5717	12.48		2.4119	0.396	0.5445	0.006	0.8396		-2.5198	0.115	0.3374	-0.4169	-0.621075		-65.4653	392.353	-66.6475	-124.512
42.84	0.4658	0.6333	1.4116	0.8369		12.8857	12.6135	11.1859	12.2284		2.6751	-0.0857	0.8749	-0.0384	0.856475		-2.4682	0.1857	0.5908	0.163	-0.382175		-67.2386	382.426	-65.9771	-115.083
42.88	0.6492	0.7667	1.0848	0.833567		13.2549	13.1207	11.8485	12.7414		2.4601	0.2877	1.1513	0.2838	1.04572		-2.5868	0.0877	0.5102	-0.2739	-0.5657		-67.3691	402.664	-58.4593	-122.326
42.92	0.8008	1.1833	1.0935	1.02587		12.4795	12.2553	11.4029	12.0459		2.2737	-0.3858	0.9688	0.4367	0.82335		-2.6005	0.4333	0.2998	-0.0858	-0.4883		-59.8413	375.227	-67.293	-119.271
42.96	0.2937	0.4667	0.887	0.549133		13.5419	13.3947	11.929	12.9552		2.5519	0.3128	0.8795	0.2826	1.0067		-2.3955	0.1795	0.3858	-0.1308	-0.49025		-78.5036	411.1	-60.0095	-119.348
43	0.3159	0.45	0.6065	0.457467		13.1568	13.0774	12.0613	12.7652		2.3896	0.1142	0.9385	0.5762	1.00463		-2.5943	0.4571	0.2728	-0.5473	-0.602925		-82.092	403.603	-60.092	-123.795
43.04	0.8635	0.9	1.1624	0.9753		13.2447	12.8226	11.9065	12.6579		2.4567	0.6205	1.2902	0.7624	1.28245		-2.3553	0.311	0.6556	-0.2795	-0.41705		-61.8208	399.373	-49.0556	-116.459
43.08	1.096	1.1666	1.292	1.18487		12.7295	12.6207	11.363	12.2377		2.8503	-0.1874	1.1581	0.6049	1.10647		-2.2732	0.5793	0.6685	-0.2694	-0.3237		-53.6171	382.795	-56.046	-112.775
43.12	0.0333	0.2833	0.5717	0.2961		12.672	12.4043	11.0685	12.0483		2.6286	0.3793	1.549	0.1065	1.16585		-2.4454	0.2603	0.5271	0.005	-0.41325		-88.4088	375.32	-53.6874	-116.309
43.16	0.1008	0.5333	0.5109	0.381667		12.4846	12.2746	11.1855	11.9816		2.5293	0.9351	1.2745	0.2188	1.23943		-2.4449	0.7303	0.1567	-0.3418	-0.474925		-85.0592	372.689	-50.7647	-118.744
43.2	0.381	0.1334	0.7928	0.435733		12.9162	12.4692	11.2873	12.2242		2.699	0.3135	1.3559	0.6328	1.2503		-2.182	0.842	0.5927	-0.1019	-0.2123		-82.9427	382.263	-50.3327	-108.379
43.24	0.269	0.0833	0.6304	0.327567		13.406	13.3346	12.512	13.0842		2.8784	0.4001	1.285	0.6296	1.29827		-2.2553	0.5525	0.2073	0.2514	-0.311025		-87.177	416.189	-48.4269	-112.275
43.28	0.2412	0.7	0.7137	0.551633		13.5068	13.2361	12.1619	12.9683		2.3244	0.4056	1.2541	0.3591	1.0858		-2.4439	0.2532	0.0921	-0.0918	-0.5476		-78.4057	411.616	-56.8673	-121.612
43.32	0.3016	0.4833	0.7463	0.5104		12.9936	12.7288	11.6967	12.473		2.3656	0.5468	1.1741	0.7026	1.19727		-2.3155	0.3897	0.9171	0.3853	-0.15585		-80.0198	392.078	-52.4391	-106.151
43.36	0.7222	0.7	1.2485	0.890233		12.9634	12.8298	11.6687	12.4873		2.5696	0.1189	1.2977	0.4189	1.10127		-2.402	0.5046	0.5378	0.0753	-0.321075		-65.1508	392.641	-56.2526	-112.672
43.4	0.2508	0.5333	0.9811	0.5884		13.0609	12.7985	11.8022	12.5539		2.273	0.1643	1.034	0.2348	0.926525		-2.4056	0.65	0.7327	-0.3562	-0.344775		-76.9664	395.267	-63.1944	-113.607
43.44	0.2826	0.3834	0.7167	0.4609		12.9079	12.6231	11.713	12.4147		2.6238	0.3659	1.2386	0.0899	1.07955		-2.6327	0.3373	0.7695	0.0838	-0.360525		-81.9576	389.775	-57.1156	-114.229
43.48	0.1532	0.1333	0.5783	0.288267		12.8139	12.7265	11.6039	12.3814		2.5697	0.2335	1.4032	0.5498	1.18905		-2.2968	0.7097	0.8767	-0.4229	-0.283325		-88.7155	388.464	-52.7658	-111.182
43.52	0.2246	0.4	0.8783	0.500967		13.4669	13.4115	11.9757	12.9514		2.547	0.1963	1.366	0.5823	1.1729		-2.43	0.1487	0.1368	-0.2293	-0.59345		-80.3891	410.949	-53.4074	-123.421
43.56	0.581	0.9167	1.0797	0.859133		12.8181	12.676	11.6886	12.3942		2.5663	0.1764	1.1007	0.2733	1.02917		-2.4785	0.286	0.489	0.0508	-0.413175		-66.3683	388.969	-59.1167	-116.307
43.6	0.8325	1.1333	1.2739	1.0799		12.9514	12.5125	11.7792	12.4144		2.239	0.3579	1.473	0.4307	1.12515		-2.6155	0.4722	0.5453	-0.4114	-0.50235		-57.7261	389.764	-55.3042	-119.826
43.64	0.165	0.3666	0.8355	0.4557		12.9385	12.8947	11.583	12.4721		2.9455	0.4498	1.0135	0.1537	1.14062		-2.4764	0.4736	0.4895	-0.2066	-0.429975		-82.1611	392.04	-54.6895	-116.97
43.68	0.227	0.7	0.5376	0.4882		12.7572	12.6567	11.5292	12.3144		2.2157	-0.1409	0.9622	0.0235	0.765125		-2.585	0.4591	0.5258	0.0848	-0.378825		-80.8889	385.818	-69.6059	-114.951
43.72	0.1309	0.1666	0.6029	0.300133		12.735	12.2529	11.2484	12.0788		2.5849	0.5284	1.089	0.1059	1.07705		-2.4299	0.0427	0.4536	-0.0075	-0.485275		-88.251	376.524	-57.2149	-119.152
43.76	0.5674	0.6666	0.8637	0.699233		12.6811	12.224	11.2973	12.0675		2.4514	0.2601	1.3692	0.4368	1.12938		-2.5501	0.522	0.9844	-0.3963	-0.36		-72.6277	376.078	-55.1364	-114.208
43.8	0.2318	0.2334	0.8341	0.4331		12.7502	12.4644	11.5237	12.2461		2.4632	0.1792	0.9792	0.359	0.99515		-2.4941	0.6839	1.1611	-0.4413	-0.2726		-83.0458	383.125	-60.4683	-110.759
43.84	0.5683	0.8833	1.1478	0.866467		12.922	12.6831	11.7968	12.4673		2.6447	0.4215	1.3003	0.6773	1.26095		-2.3776	0.7215	0.6756	-0.0759	-0.2641		-66.0812	391.852	-49.9096	-110.423
43.88	0.5802	0.6667	1.2537	0.833533		13.2623	12.9837	12.0726	12.7729		2.2427	0.2963	1.2751	0.2103	1.0061		-2.4232	0.5058	0.7585	0.1809	-0.2445		-67.3704	403.907	-60.0334	-109.65
43.92	0.2738	0.3167	0.7863	0.458933		12.5253	12.6327	11.5047	12.2209		2.6312	0.5123	1.5305	0.4953	1.29232		-2.5577	0.6076	0.8222	0.138	-0.247475		-82.0346	382.131	-48.6633	-109.767
43.96	0.6905	0.8	1.121	0.8705		12.3768	12.3635	11.3562	12.0322		2.9659	0.2949	1.1525	0.3484	1.19042		-2.5132	0.5759	0.9463	0.1795	-0.202875		-65.9233	374.685	-52.7112	-108.007
44	0.6817	0.85	1.0217	0.851133		12.8205	12.4908	11.7678	12.3597		2.8312	0.3733	1.2642	0.3206	1.19732		-2.1992	0.9495	1.0309	0.1117	-0.026775		-66.6815	387.607	-52.4371	-101.057
44.04	0.5508	0.8166	0.9746	0.780667		12.544	12.1952	11.3987	12.046		2.3221	0.2989	1.1898	0.6648	1.1189		-2.42	0.4465	0.7403	-0.0652	-0.3246		-69.4399	375.23	-55.5525	-112.811
44.08	0.2436	0.4666	0.6746	0.4616		12.8744	12.7504	11.2841	12.303		2.5163	0.4178	1.0178	0.4441	1.099		-2.4255	0.0082	0.47	-0.0951	-0.5106		-81.9302	385.369	-56.343	-120.152
44.12	0.2643	0.4667	0.7732	0.5014		13.4431	13.1567	12.1107	12.9035		2.6196	0.6776	0.6533	0.2714	1.05547		-2.4093	0.6871	0.2325	-0.0609	-0.38765		-80.3721	409.061	-58.072	-115.299
44.16	0.4468	0.8	0.929	0.725267		12.7604	12.5317	11.1904	12.1608		2.3148	0.7003	0.7609	0.9949	1.19272		-2.5588	0.3337	0.594	-0.0535	-0.42115		-71.6086	379.761	-52.6198	-116.621
44.2	0.9	0.9833	1.4116	1.0983		11.996	11.8226	10.7326	11.5171		2.4468	0.1497	1.4436	0.6621	1.17555		-2.4392	0.3259	0.4749	-0.1144	-0.4382		-57.0058	354.364	-53.3021	-117.294
44.24	0.5984	0.9	1.0681	0.8555		13.0906	12.688	11.8431	12.5406		2.7385	0.2428	1.0489	0.28	1.07755		-2.4625	0.3857	0.5887	-0.3367	-0.4562		-66.5105	394.742	-57.1951	-118.005
44.28	0.3666	0.6166	1.0246	0.669267		12.8389	12.6254	11.574	12.3461		2.4429	0.2269	1.2421	0.7657	1.1694		-2.5267	0.6936	0.6206	-0.4372	-0.412425		-73.8008	387.07	-53.5464	-116.277
44.32	0.4389	0.8167	0.8667	0.707433		12.6007	12.1015	11.1837	11.962		2.6542	0.3788	1.0516	0.7478	1.2081		-2.3631	0.8169	0.4563	-0.4622	-0.388025		-72.3067	371.916	-52.0091	-115.314
44.36	0.3802	0.5667	1.0689	0.671933		12.5667	12.5004	11.304	12.1237		2.3216	0.4216	1.055	0.5278	1.0815		-2.498	0.1645	0.3721	-0.3655	-0.581725		-73.6964	378.296	-57.0382	-122.959
44.4	0.4484	0.2833	0.779	0.503567		13.0366	12.7938	11.5587	12.463		2.5197	0.5936	1.0027	0.4967	1.15317		-2.4662	0.4888	1.0593	0.3397	-0.1446		-80.2873	391.684	-54.1909	-105.707
44.44	0.7746	1.0334	1.0341	0.947367		12.8835	12.6375	11.6288	12.3833		2.4558	0.6297	1.2418	0.4095	1.1842		-2.6507	0.5678	0.3468	0.0194	-0.429175		-62.9143	388.537	-52.9585	-116.938
44.48	0.6349	0.8166	0.805	0.752167		12.9292	12.6471	11.3245	12.3003		2.8437	0.2509	0.9934	0.4641	1.13803		-2.5286	0.3605	0.9419	0.3048	-0.23035		-70.5556	385.262	-54.7927	-109.091
44.52	0.308	0.45	0.5102	0.422733		12.4503	12.063	11.1021	11.8718		2.5437	0.3205	0.7447	0.3205	0.98235		-2.6339	0.7395	0.4124	-0.3564	-0.4596		-83.4516	368.359	-60.9768	-118.139
44.56	0.9175	0.9667	1.1217	1.00197		12.599	12.4716	11.179	12.0832		2.3531	0.5763	1.2854	0.5856	1.2001		-2.4793	0.462	0.0628	0.1353	-0.4548		-60.7769	376.699	-52.3269	-117.949
44.6	0.6984	0.9166	1.055	0.89		12.939	13.1519	11.8018	12.6309		2.5317	0.0418	0.9449	0.4015	0.979975		-2.6663	0.6085	0.5085	-0.1633	-0.42815		-65.16	398.306	-61.0712	-116.898
44.64	0.7977	1	1.3471	1.04827		12.734	12.3419	11.4916	12.1892		2.4133	0.1872	1.3205	0.0414	0.9906		-2.67	0.3348	0.4935	-0.1513	-0.49825		-58.9644	380.879	-60.6491	-119.664
44.68	0.9794	1.0167	1.3239	1.10667		13.5876	13.1927	11.9725	12.9176		1.8771	0.4684	0.8806	0.4979	0.931		-2.6166	0.0399	0.481	-0.1111	-0.5517		-56.6783	409.617	-63.0167	-121.774
44.72	0.6992	0.85	1.0007	0.849967		12.4612	12.2192	10.9884	11.8896		2.4877	0.1282	1.2737	0.0228	0.9781		-2.5431	0.6949	0.8111	-0.0769	-0.2785		-66.7271	369.061	-61.1456	-110.991
44.76	0.3698	0.5	0.9152	0.595		12.637	12.5173	11.3163	12.1569		2.0456	0.3152	1.4061	0.5478	1.07868		-2.7168	0.4009	1.0828	-0.5669	-0.45		-76.7081	379.605	-57.1504	-117.76
44.8	0.4381	0.3167	0.9341	0.562967		13.1846	12.7385	11.6188	12.514		2.2138	0.0993	0.963	0.1032	0.844825		-2.6618	0.3755	0.8444	-0.2314	-0.418325		-77.9621	393.693	-66.4399	-116.51
44.84	0.3214	0.7	1.2543	0.758567		12.9784	12.9212	11.7257	12.5418		2.4227	0.4111	0.9808	0.3909	1.05138		-2.7796	0.6206	1.0039	-0.0505	-0.3014		-70.3051	394.79	-58.2349	-111.895
44.88	0.6477	0.9	0.9732	0.8403		12.7851	12.724	11.8118	12.4403		2.0782	-0.358	1.3662	0.2986	0.84625		-2.6205	0.4324	0.7456	-0.017	-0.364875		-67.1055	390.787	-66.3833	-114.4
44.92	0.7809	1.1666	1.3529	1.10013		12.4895	12.349	11.4458	12.0948		2.7005	-0.0676	0.9082	0.5184	1.01487		-2.6397	0.68	0.6946	0.2709	-0.24855		-56.9341	377.155	-59.6848	-109.809
44.96	0.75	1.1167	0.7863	0.884333		12.3832	12.2962	11.5772	12.0855		2.1057	-0.1407	1.0169	0.3756	0.839375		-2.8129	0.5593	0.4863	-0.0843	-0.4629		-65.3818	376.791	-66.6564	-118.269
45	0.7214	1	1.1543	0.958567		12.8229	12.5365	11.6732	12.3442		1.9733	0.2298	1.1177	0.5856	0.9766		-2.7288	0.5108	0.2866	-0.1164	-0.51195		-62.4759	386.995	-61.2052	-120.205
45.04	0.3325	0	0.2398	0.190767		13.1381	12.89	12.1094	12.7125		2.8378	0.8537	1.5052	0.7258	1.48062		-2.756	0.2727	0.3915	-0.1694	-0.5653		-92.5322	401.525	-41.1832	-122.31
45.08	0.6754	0.8333	1.1485	0.885733		12.4448	12.5004	11.0721	12.0058		2.3861	0.4136	1.1379	0.2408	1.0446		-2.6756	0.5136	0.9587	-0.0915	-0.3237		-65.327	373.644	-58.504	-112.775
45.12	0.5286	0.75	1.0935	0.7907		13.3432	13.1712	12.0138	12.8427		2.4312	0.166	1.5387	-0.0596	1.01907		-2.8396	0.4708	0.493	-0.0263	-0.475525		-69.0472	406.663	-59.5179	-118.767
45.16	0.5555	0.6166	0.8855	0.685867		13.7615	13.3081	12.4399	13.1698		2.0015	-0.1434	1.0445	0.5357	0.859575		-2.8633	0.2947	0.4025	0.2207	-0.48635		-73.151	419.568	-65.854	-119.194
45.2	0.7444	0.8333	1.2913	0.956333		12.7699	12.7144	11.5799	12.3547		2.4983	0.2606	1.2606	0.3304	1.08747		-2.7851	0.6558	0.5957	-0.0061	-0.384925		-62.5633	387.411	-56.8008	-115.192
45.24	0.6897	0.55	0.9152	0.7183		12.6834	12.385	11.275	12.1145		2.5188	0.5391	1.3088	0.4786	1.21132		-2.6017	0.8772	0.6742	0.3545	-0.17395		-71.8814	377.932	-51.8809	-106.865
45.28	0.6952	0.65	0.9935	0.779567		12.551	12.3106	11.3752	12.0789		2.1279	-0.1953	1.0259	0.2845	0.81075		-2.7661	0.3475	0.5191	0.1252	-0.443575		-69.483	376.53	-67.7935	-117.506
45.32	0.9548	1.2167	1.6058	1.2591		12.5366	12.64	10.6674	11.948		2.5493	0.3884	1.4157	0.4249	1.19458		-2.7015	0.7503	0.5281	0.473	-0.237525		-50.7111	371.365	-52.5463	-109.374
45.36	0.2135	0.6333	0.7717	0.5395		13.1819	13.1784	11.8721	12.7441		2.3367	-0.1981	0.9989	0.1391	0.81915		-2.6886	0.5543	0.583	-0.1955	-0.4367		-78.8807	402.773	-67.4598	-117.235
45.4	0.6738	0.5334	1.345	0.850733		12.5723	12.4692	11.3344	12.1253		2.2358	0.0937	0.9665	-0.0349	0.815275		-2.7152	0.8985	0.2631	-0.5217	-0.518825		-66.6971	378.36	-67.6138	-120.476
45.44	0.404	0.3834	0.8319	0.539767		12.8292	12.7385	11.9957	12.5211		2.2497	0.2019	1.2413	0.4414	1.03357		-2.7962	0.5781	0.4208	0.0352	-0.440525		-78.8702	393.976	-58.9419	-117.386
45.48	0.2778	0.6834	0.9145	0.625233		12.5808	12.8971	11.4603	12.3127		2.122	-0.0809	1.0767	0.3424	0.86505		-2.623	0.3334	0.6272	-0.3578	-0.50505		-75.5246	385.754	-65.6365	-119.933
45.52	0.45	0.35	1.0565	0.618833		12.9264	13.2024	11.7515	12.6268		1.9746	0.2644	1.3008	0.4009	0.985175		-2.7691	0.3216	0.7473	-0.0894	-0.4474		-75.7751	398.143	-60.8646	-117.657
45.56	0.6818	0.8167	1.2471	0.9152		12.7182	12.5462	11.0554	12.1066		2.1896	0.1577	0.8729	0.4972	0.92935		-2.7438	0.3244	0.4766	0.2192	-0.4309		-64.1735	377.622	-63.0822	-117.006
45.6	0.473	0.55	0.9413	0.654767		12.3594	12.176	11.1614	11.8989		2.3648	-0.0859	0.8505	0.1443	0.818425		-2.8098	0.0379	0.6844	-0.0782	-0.541425		-74.3684	369.429	-67.4886	-121.368
45.64	0.2095	0.2333	0.5746	0.339133		12.1269	12.0389	11.0341	11.7333		2.551	0.3003	1.3094	0.4933	1.1635		-2.7135	0.4622	0.8435	-0.1741	-0.395475		-86.7243	362.895	-53.7808	-115.608
45.68	0.958	1	1.2037	1.0539		12.5038	12.5485	11.6754	12.2426		2.4645	0.6138	1.0714	0.3603	1.1275		-2.8191	0.2567	0.4597	0.1753	-0.48185		-58.7439	382.986	-55.2108	-119.017
45.72	0.5738	0.8667	1.0167	0.819067		12.4529	12.5534	11.5587	12.1883		2.3199	0.1764	1.2219	0.5059	1.05602		-2.7802	0.3336	0.0836	-0.18	-0.63575		-67.9367	380.846	-58.0501	-125.091
45.76	0.4016	0.1833	0.5783	0.387733		12.7995	12.5581	11.3312	12.2296		2.2241	-0.0223	1.2565	0.0289	0.8718		-2.8178	0.5348	0.5777	-0.5044	-0.552425		-84.8218	382.474	-65.3683	-121.802
45.8	0.669	0.6833	1.1963	0.849533		12.1305	12.0726	10.9427	11.7153		2.5112	0.3417	0.8598	0.0029	0.9289		-2.7837	0.4369	0.3047	-0.0455	-0.5219		-66.7441	362.183	-63.1001	-120.598
45.84	0.6183	0.6167	1.2624	0.832467		12.6011	12.4163	11.069	12.0288		2.2625	0.2683	1.038	0.2853	0.963525		-2.6672	0.773	0.7097	-0.2753	-0.36495		-67.4122	374.552	-61.7246	-114.403
45.88	0.296	0.3333	0.7985	0.475933		12.5837	12.4019	11.512	12.1659		2.3216	0.6883	0.7519	0.7139	1.11893		-2.733	0.1407	0.8586	-0.0835	-0.4543		-81.3691	379.96	-55.5515	-117.93
45.92	0.4865	0.7667	0.9406	0.731267		12.6542	12.635	11.2062	12.1651		2.424	0.479	1.1033	0.6248	1.15778		-2.7211	0.7886	0.5457	-0.0748	-0.3654		-71.3738	379.931	-54.0082	-114.421
45.96	0.2246	0.3666	0.9637	0.5183		13.1586	13.2096	11.8924	12.7535		2.4986	0.0566	0.6232	0.0806	0.81475		-2.7885	0.5185	0.4088	0.3053	-0.388975		-79.7106	403.144	-67.6346	-115.351
46	1.0079	0.8	1.3109	1.0396		12.4144	12.2024	11.1301	11.9156		2.4325	0.0673	0.9037	-0.035	0.842125		-2.9902	0.353	0.4673	-0.2045	-0.5936		-59.3037	370.088	-66.5472	-123.427
46.04	0.3921	0.2	1.0406	0.544233		12.1903	11.9692	11.1279	11.7625		2.3134	0.7511	0.8966	0.3046	1.06642		-2.6905	0.794	0.9295	0.187	-0.195		-78.6954	364.045	-57.637	-107.696
46.08	0.6881	0.9667	1.0493	0.901367		12.338	12.5053	10.8395	11.8943		2.3795	0.2404	1.1313	0.3504	1.0254		-2.7891	0.6023	0.871	0.2096	-0.27655		-64.715	369.245	-59.2667	-110.914
46.12	0.4556	0.5833	0.9304	0.656433		12.5931	12.6496	11.3938	12.2122		2.2053	0.2777	1.0111	0.4142	0.977075		-2.6876	0.6444	0.7066	-0.0248	-0.34035		-74.3032	381.787	-61.1864	-113.432
46.16	1.2397	1.4167	2.0732	1.57653		13.151	13.1062	11.5087	12.5886		2.7104	-0.1664	1.1276	0.1212	0.9482		-2.7918	1.0574	0.6273	0.0311	-0.269		-38.2849	396.639	-62.3334	-110.616
46.2	0.9174	1.05	1.2637	1.07703		12.264	12.0581	10.8747	11.7323		2.4706	0.6256	1.2105	0.1597	1.1166		-2.7126	0.1685	0.3761	-0.2333	-0.600325		-57.8383	362.854	-55.6438	-123.693
46.24	0.2619	0.65	0.9043	0.6054		12.8511	12.551	11.4929	12.2983		2.1859	0.2163	1.0194	0.4528	0.9686		-2.6027	0.4925	0.556	0.0394	-0.3787		-76.301	385.186	-61.523	-114.946
46.28	0.4143	0.3833	0.8261	0.541233		12.0605	11.7337	10.5111	11.4351		2.1408	0.2857	1.1403	0.2361	0.950725		-2.7226	0.7714	0.7686	-0.4784	-0.41525		-78.8128	351.13	-62.2331	-116.388
46.32	0.2294	0.5167	0.8428	0.529633		11.9973	11.7553	10.6782	11.4769		2.3383	0.2774	1.0229	0.1053	0.935975		-2.635	0.6107	0.7315	0.2364	-0.2641		-79.2669	352.781	-62.819	-110.423
46.36	0.7262	0.6833	0.95	0.7865		12.1582	11.9548	10.9929	11.702		2.337	-0.0876	1.073	0.3457	0.917025		-2.7313	0.86	0.3025	0.438	-0.2827		-69.2116	361.658	-63.5718	-111.157
46.4	0.6698	1.2166	1.2268	1.03773		11.9942	12.2288	10.858	11.6937		2.3059	0.4349	0.7652	0.0993	0.901325		-2.8716	0.3206	0.1692	-0.0189	-0.600175		-59.3768	361.331	-64.1955	-123.687
46.44	0.7373	0.4833	0.7094	0.643333		12.1046	12.1712	11.1877	11.8212		2.136	-0.0611	1.042	0.6382	0.938775		-2.8792	0.9675	0.9299	0.3184	-0.16585		-74.816	366.361	-62.7078	-106.546
46.48	0.9786	1.0167	1.5493	1.18153		12.3418	12.2938	10.9373	11.8576		2.3982	0.2402	1.316	0.4534	1.10195		-2.7587	1.1831	0.8772	0.0377	-0.165175		-53.7476	367.8	-56.2258	-106.519
46.52	0.9604	1.1	1.2797	1.11337		12.7722	12.7985	11.5721	12.3809		2.4619	0.0561	0.9713	0.6887	1.0445		-2.5841	0.7085	0.8453	0.4202	-0.152525		-56.416	388.445	-58.508	-106.02
46.56	0.0992	0.2	0.6898	0.329667		12.8433	12.9235	11.5142	12.427		2.5001	0.2508	0.7235	0.381	0.96385		-2.7454	0.9651	1.0562	0.0046	-0.179875		-87.0948	390.262	-61.7117	-107.099
46.6	0.8881	0.8167	1.108	0.9376		11.8337	12.1231	10.6605	11.5391		2.2387	0.0256	1.1196	0.2528	0.909175		-2.7998	0.7637	0.4842	0.1	-0.362975		-63.2966	355.233	-63.8836	-114.325
46.64	0.1691	0.8	0.8558	0.6083		12.1478	12.2769	11.2094	11.878		2.414	0.2082	0.9234	0.1059	0.912875		-2.8916	0.1368	0.9596	-0.6277	-0.605725		-76.1874	368.605	-63.7367	-123.906
46.68	1.035	1.0667	1.3841	1.16193		12.7395	12.724	11.3625	12.2753		1.9164	0.1135	0.8104	0.284	0.781075		-2.7038	1.0325	0.7279	0.2827	-0.165175		-54.5148	384.279	-68.9723	-106.519
46.72	0.7572	0.9834	1.495	1.07853		12.2587	12.1496	10.8884	11.7656		2.2637	0.055	0.5398	0.6209	0.86985		-2.9101	0.8312	0.6424	-0.0835	-0.38		-57.7796	364.168	-65.4458	-114.997
46.76	1.0031	0.8333	1.2116	1.016		11.7701	11.9957	10.5659	11.4439		2.2229	-0.209	0.4819	-0.0043	0.622875		-2.9428	0.7624	0.3207	0.2013	-0.4146		-60.2276	351.477	-75.2567	-116.363
46.8	0.7873	1.1	1.1145	1.0006		11.8579	12.0197	10.8022	11.5599		2.2259	0.0042	0.6799	0.1352	0.7613		-2.9685	0.428	0.6105	0.0426	-0.47185		-60.8304	356.055	-69.7579	-118.622
46.84	0.3976	0.6166	1.0137	0.675967		12.9231	13.075	11.9884	12.6622		2.2792	0.0386	1.2326	0.389	0.98485		-2.6827	0.6624	0.8945	-0.0947	-0.305125		-73.5385	399.54	-60.8775	-112.042
46.88	0.7572	0.75	1.071	0.8594		11.6739	11.76	10.3203	11.2514		2.5806	0.4401	0.9279	0.3571	1.07642		-2.8318	0.3686	0.5653	0.1811	-0.4292		-66.3578	343.883	-57.2398	-116.939
46.92	0.9389	1.0334	1.4363	1.1362		12.1259	12.1952	10.8281	11.7164		2.3256	0.0039	1.1736	0.2349	0.9345		-2.7503	0.6467	0.548	0.3218	-0.30845		-55.5222	362.228	-62.8776	-112.173
46.96	0.2921	0.3833	0.9413	0.5389		12.3524	12.4163	10.7792	11.8493		2.3327	0.3761	0.7458	0.187	0.9104		-2.7357	0.4809	0.6698	0.4838	-0.2753		-78.9042	367.471	-63.835	-110.865
47	0.9627	1.3333	1.1848	1.16027		12.3564	12.1976	10.863	11.8057		1.9855	-0.029	0.6437	0.1152	0.67885		-2.7925	-0.0433	0.7602	-0.2546	-0.58255		-54.5801	365.75	-73.0331	-122.991
47.04	0.473	0.4	1.0587	0.6439		11.9727	12.0293	10.9127	11.6382		2.196	0.2801	1.3589	0.2941	1.03227		-2.7243	0.6134	1.0585	0.3416	-0.1777		-74.7938	359.144	-58.9936	-107.013
47.08	0.6937	0.5667	0.9363	0.732233		12.522	12.3515	10.7851	11.8862		2.2207	0.0135	0.568	0.377	0.7948		-2.8884	0.8182	0.6738	0.4878	-0.22715		-71.3359	368.927	-68.4271	-108.965
47.12	0.6508	0.5	1.1239	0.758233		12.4154	12.7073	11.4518	12.1915		2.347	0.3615	0.9737	0.3119	0.998525		-2.7353	1.0615	0.5201	0.341	-0.203175		-70.3181	380.971	-60.3343	-108.019
47.16	0.1357	0.3167	0.7102	0.387533		12.2813	12.3875	10.7647	11.8112		2.1344	0.3199	0.7926	0.1478	0.848675		-2.8105	0.8199	1.0983	-0.0801	-0.2431		-84.8296	365.967	-66.287	-109.594
47.2	0.4301	0.9333	0.8616	0.741667		12.0802	12.3779	10.8281	11.7621		2.4744	0.1599	0.6175	0.4103	0.915525		-2.7616	0.6361	0.9158	0.3112	-0.224625		-70.9666	364.03	-63.6314	-108.865
47.24	0.542	0.4666	1.179	0.7292		12.1451	11.9188	10.5931	11.5523		2.4045	0.3813	0.757	-0.3226	0.80505		-2.6993	0.6717	0.9578	0.0684	-0.25035		-71.4547	355.755	-68.0199	-109.88
47.28	0.2246	0.3	0.8348	0.453133		12.0599	12.0221	10.9295	11.6705		2.3796	0.3665	0.6241	-0.1645	0.801425		-2.6412	0.3094	0.544	-0.0155	-0.450825		-82.2616	360.417	-68.1639	-117.792
47.32	0.6389	1.1334	1.1971	0.9898		12.5818	12.4404	10.9268	11.983		2.5778	0.2894	0.7591	0.1305	0.9392		-2.909	0.8275	0.8993	-0.2208	-0.35075		-61.2532	372.746	-62.6909	-113.843
47.36	-0.1111	0.05	0.3935	0.1108		12.3107	12.6111	11.1384	12.0201		2.315	0.4599	0.5872	-0.0548	0.826825		-2.656	0.5171	0.4293	0.0035	-0.426525		-95.6626	374.208	-67.1549	-116.833
47.4	0.7143	0.7167	1.1732	0.868067		12.331	12.5438	11.0369	11.9706		2.2269	0.5066	0.7217	0.1678	0.90575		-2.6999	0.6732	1.0372	0.145	-0.211125		-66.0186	372.255	-64.0197	-108.332
47.44	1.0365	1.1	1.5565	1.231		11.9302	12.212	10.8928	11.6783		2.2863	0.1559	0.7983	0.1838	0.856075		-2.673	0.4988	0.81	0.1867	-0.294375		-51.8112	360.726	-65.993	-111.618
47.48	0.2603	0.2167	0.5065	0.327833		12.6106	12.4356	11.1832	12.0765		2.3574	0.1212	1.1	0.1592	0.93445		-2.6996	0.6402	0.5653	0.1596	-0.333625		-87.1666	376.433	-62.8796	-113.167
47.52	0.6095	0.9166	1.4159	0.980667		11.3522	11.7793	10.3729	11.1681		2.3191	0.2785	0.6664	0.3359	0.899975		-2.7784	0.6071	0.7452	0.5606	-0.216375		-61.6107	340.598	-64.2491	-108.54
47.56	0.55	0.9	1.1109	0.853633		12.745	12.7793	11.1609	12.2284		2.2343	0.1561	1.1258	0.2801	0.949075		-2.6339	0.5989	0.6624	0.1715	-0.300275		-66.5836	382.427	-62.2986	-111.851
47.6	0.5746	0.65	1.1159	0.780167		12.1862	12.3779	11.3335	11.9659		2.2837	-0.0322	0.7193	0.5445	0.878825		-2.6311	0.6059	0.9029	-0.2886	-0.352725		-69.4595	372.07	-65.0893	-113.921
47.64	0.05	0.35	0.3485	0.2495		12.2252	12.4212	10.8942	11.8469		2.3259	0.0665	1.021	0.3107	0.931025		-2.7591	0.6998	0.9016	-0.3668	-0.381125		-90.233	367.375	-63.0157	-115.042
47.68	0.7604	0.9	1.1471	0.935833		11.7404	11.7769	10.5536	11.357		2.1897	-0.464	0.7148	0.3864	0.706725		-2.9428	1.1598	0.8108	-0.1742	-0.2866		-63.3658	348.048	-71.9258	-111.311
47.72	0.4135	0.6833	0.8783	0.658367		11.8927	11.9308	10.4812	11.4349		2.7357	0.3705	1.025	0.2449	1.09402		-2.7293	1.061	0.9056	0.0474	-0.178825		-74.2275	351.122	-56.5406	-107.058
47.76	0.427	0.4666	1.1094	0.667667		12.1325	12.2577	10.4703	11.6202		2.1711	0.1103	0.9466	0.5273	0.938825		-2.5049	0.4674	0.8977	0.3	-0.20995		-73.8635	358.431	-62.7058	-108.286
47.8	0.8143	0.55	1.2616	0.8753		12.3178	12.7769	11.1442	12.0796		2.4096	-0.028	0.9295	0.5518	0.965725		-2.7679	0.591	0.7323	0.0591	-0.346375		-65.7354	376.558	-61.6372	-113.67
47.84	0.4357	0.6667	0.7884	0.630267		12.0925	12.4188	11.1818	11.8977		2.0244	0.2171	1.008	0.1187	0.84205		-2.7739	1.0743	1.1081	0.5735	-0.0045		-75.3275	369.38	-66.5501	-100.178
47.88	0.5381	0.8667	1.258	0.8876		12.374	12.426	11.4495	12.0832		2.2536	0.5144	0.4599	0.3253	0.8883		-2.6887	0.6192	0.673	0.1093	-0.3218		-65.2539	376.697	-64.7129	-112.7
47.92	0.6723	0.3667	0.8928	0.643933		11.8507	12.1303	10.7525	11.5778		2.0482	0.1264	0.4416	0.1745	0.697675		-2.6998	0.7026	0.6309	0.1726	-0.298425		-74.7925	356.761	-72.2853	-111.778
