# Supplementary material for: Activity-induced Ca2+ signaling in perisynaptic Schwann cells of the early postnatal mouse is mediated by P2Y1 receptors and regulates muscle fatigue
Source: eLife. 2018 Jan 31;7:e30839. doi: 10.7554/eLife.30839 (PMC5798932; doi:10.7554/eLife.30839)
Supplement: Figure 6—source data 2. [file elife-30839-fig6-data2.xlsx]

## Sheet: Sheet1
Time	WTF1-1	WTF1-7	WTM1	WTM7	WTF2		KOF1-1	KOF1-7	KOF2-1	KOF2-7	KOM1	KOM7	WT1 avg	KO1 avg	WT7 avg	KO7 avg
0	63.278	63.2699	63.604	63.8181	63.786		63.3101	63.0159	63.2939	63.302	63.524	63.786	63.556	63.376	63.544	63.368
0.04	63.278	63.2699	57.85	63.8181	58.032		63.3101	57.2619	63.2939	57.548	57.77	63.786	59.72	61.458	63.544	59.532
0.08	63.278	63.2699	57.85	63.8181	58.032		63.3101	57.2619	63.2939	57.548	57.77	63.786	59.72	61.458	63.544	59.532
0.12	63.278	63.2699	57.85	63.8181	58.032		63.3101	57.2619	63.2939	57.548	57.77	63.786	59.72	61.458	63.544	59.532
0.16	63.278	63.2699	57.85	63.8181	58.032		63.3101	57.2619	63.2939	57.548	57.77	63.786	59.72	61.458	63.544	59.532
0.2	63.278	63.2699	57.85	58.0642	58.032		63.3101	57.2619	63.2939	57.548	57.77	63.786	59.72	61.458	60.6671	59.532
0.24	63.278	63.2699	52.096	58.0642	52.278		63.3101	57.2619	63.2939	57.548	57.77	63.786	55.884	61.458	60.6671	59.532
0.28	63.278	63.2699	52.096	63.8181	52.278		63.3101	57.2619	63.2939	57.548	57.77	63.786	55.884	61.458	63.544	59.532
0.32	63.278	63.2699	52.096	58.0642	52.278		63.3101	57.2619	63.2939	57.548	57.77	63.786	55.884	61.458	60.6671	59.532
0.36	63.278	63.2699	52.096	63.8181	52.278		63.3101	57.2619	63.2939	57.548	57.77	63.786	55.884	61.458	63.544	59.532
0.4	63.278	63.2699	52.096	63.8181	52.278		63.3101	57.2619	63.2939	57.548	57.77	63.786	55.884	61.458	63.544	59.532
0.44	63.278	63.2699	46.342	63.8181	52.278		63.3101	57.2619	63.2939	57.548	57.77	63.786	53.966	61.458	63.544	59.532
0.48	63.278	63.2699	46.342	63.8181	52.278		63.3101	57.2619	63.2939	57.548	57.77	63.786	53.966	61.458	63.544	59.532
0.52	63.278	63.2699	46.342	63.8181	52.278		63.3101	57.2619	63.2939	57.548	57.77	63.786	53.966	61.458	63.544	59.532
0.56	63.278	63.2699	46.342	69.5721	52.278		63.3101	57.2619	63.2939	57.548	57.77	63.786	53.966	61.458	66.421	59.532
0.6	63.278	63.2699	46.342	69.5721	52.278		63.3101	57.2619	63.2939	57.548	57.77	63.786	53.966	61.458	66.421	59.532
0.64	63.278	63.2699	46.342	69.5721	52.278		63.3101	57.2619	63.2939	57.548	57.77	63.786	53.966	61.458	66.421	59.532
0.68	63.278	63.2699	46.342	69.5721	52.278		63.3101	57.2619	63.2939	57.548	57.77	63.786	53.966	61.458	66.421	59.532			WT1	WT2	WT3			KO1	KO2	KO3
0.72	63.278	63.2699	46.342	63.8181	52.278		63.3101	57.2619	63.2939	57.548	57.77	63.786	53.966	61.458	63.544	59.532			69.032	63.604	63.786			63.3101	63.2939	63.524
0.76	63.278	63.2699	46.342	63.8181	52.278		63.3101	57.2619	63.2939	57.548	57.77	63.786	53.966	61.458	63.544	59.532			-943.672	-1064.18	-753.282			-730.742	-604.17	-908.902
0.8	63.278	63.2699	46.342	58.0642	52.278		63.3101	57.2619	63.2939	57.548	57.77	63.786	53.966	61.458	60.6671	59.532		peak	1012.7	1127.78	817.068	985.852		794.052	667.464	972.426	811.314	0.120179
0.84	63.278	63.2699	40.588	58.0642	52.278		63.3101	57.2619	63.2939	57.548	57.77	63.786	52.048	61.458	60.6671	59.532			69.032	63.604	63.786	157.089		63.3101	63.2939	63.524	153.212
0.88	63.278	63.2699	40.588	63.8181	52.278		63.3101	57.2619	63.2939	57.548	57.77	63.786	52.048	61.458	63.544	59.532			-644	-753	-632			-327	-305	-632
0.92	63.278	63.2699	34.834	63.8181	52.278		63.3101	57.2619	63.2939	57.548	57.77	63.786	50.13	61.458	63.544	59.532		end	713.032	816.604	695.786			390.31	368.294	695.524
0.96	63.278	63.2699	34.834	63.8181	52.278		63.3101	57.2619	63.2939	57.548	57.77	63.786	50.13	61.458	63.544	59.532		end/peak(%)	70.4087	72.4078	85.1564	75.991		49.1542	55.1781	71.5246	58.619	0.0496334
1	63.278	63.2699	34.834	63.8181	52.278		63.3101	57.2619	63.2939	57.548	57.77	63.786	50.13	61.458	63.544	59.532						8.00019					11.5753
1.04	63.278	63.2699	34.834	63.8181	52.278		63.3101	57.2619	63.2939	57.548	57.77	63.786	50.13	61.458	63.544	59.532
1.08	63.278	63.2699	34.834	63.8181	52.278		63.3101	57.2619	63.2939	57.548	57.77	63.786	50.13	61.458	63.544	59.532
1.12	63.278	63.2699	34.834	58.0642	52.278		63.3101	57.2619	63.2939	57.548	57.77	63.786	50.13	61.458	60.6671	59.532
1.16	63.278	63.2699	34.834	63.8181	52.278		63.3101	57.2619	63.2939	57.548	57.77	63.786	50.13	61.458	63.544	59.532
1.2	63.278	63.2699	34.834	63.8181	52.278		63.3101	57.2619	63.2939	57.548	57.77	63.786	50.13	61.458	63.544	59.532
1.24	63.278	63.2699	34.834	69.5721	52.278		63.3101	57.2619	63.2939	57.548	57.77	63.786	50.13	61.458	66.421	59.532
1.28	63.278	63.2699	34.834	69.5721	52.278		63.3101	57.2619	63.2939	57.548	57.77	63.786	50.13	61.458	66.421	59.532
1.32	63.278	63.2699	34.834	75.3261	52.278		63.3101	57.2619	63.2939	57.548	57.77	63.786	50.13	61.458	69.298	59.532
1.36	63.278	63.2699	34.834	75.3261	52.278		63.3101	57.2619	63.2939	57.548	57.77	63.786	50.13	61.458	69.298	59.532
1.4	63.278	63.2699	34.834	75.3262	52.278		63.3101	57.2619	63.2939	57.548	57.77	63.786	50.13	61.458	69.2981	59.532
1.44	63.278	63.2699	34.834	81.0801	52.278		63.3101	63.0159	63.2939	57.548	57.77	63.786	50.13	61.458	72.175	61.45
1.48	63.278	63.2699	34.834	81.0801	52.278		63.3101	63.0159	63.2939	57.548	57.77	63.786	50.13	61.458	72.175	61.45
1.52	63.278	63.2699	34.834	81.0801	52.278		63.3101	63.0159	63.2939	57.548	57.77	63.786	50.13	61.458	72.175	61.45
1.56	63.278	63.2699	34.834	75.3261	52.278		63.3101	63.0159	63.2939	57.548	57.77	63.786	50.13	61.458	69.298	61.45
1.6	63.278	63.2699	34.834	69.5722	52.278		63.3101	63.0159	63.2939	57.548	57.77	63.786	50.13	61.458	66.4211	61.45
1.64	63.278	63.2699	34.834	63.8182	52.278		63.3101	63.0159	63.2939	57.548	57.77	63.786	50.13	61.458	63.544	61.45
1.68	63.278	63.2699	34.834	69.5721	52.278		63.3101	63.0159	63.2939	57.548	57.77	63.786	50.13	61.458	66.421	61.45
1.72	63.278	63.2699	34.834	63.8181	52.278		63.3101	63.0159	63.2939	57.548	57.77	63.786	50.13	61.458	63.544	61.45
1.76	63.278	63.2699	34.834	63.8181	52.278		63.3101	63.0159	63.2939	57.548	57.77	63.786	50.13	61.458	63.544	61.45
1.8	63.278	63.2699	34.834	63.8181	52.278		63.3101	63.0159	63.2939	57.548	57.77	63.786	50.13	61.458	63.544	61.45
1.84	63.278	63.2699	34.834	63.8181	52.278		63.3101	63.0159	63.2939	57.548	57.77	63.786	50.13	61.458	63.544	61.45
1.88	63.278	63.2699	34.834	63.8181	52.278		63.3101	63.0159	63.2939	57.548	57.77	63.786	50.13	61.458	63.544	61.45
1.92	63.278	63.2699	34.834	63.8181	52.278		63.3101	63.0159	63.2939	57.548	57.77	63.786	50.13	61.458	63.544	61.45
1.96	63.278	63.2699	34.834	63.8181	52.278		63.3101	63.0159	63.2939	57.548	57.77	63.786	50.13	61.458	63.544	61.45
2	63.278	63.2699	34.834	63.8181	52.278		63.3101	63.0159	63.2939	57.548	57.77	63.786	50.13	61.458	63.544	61.45
2.04	63.278	63.2699	34.834	63.8181	52.278		63.3101	63.0159	63.2939	57.548	63.524	63.786	50.13	63.376	63.544	61.45
2.08	63.278	63.2699	34.834	63.8181	52.278		63.3101	63.0159	63.2939	57.548	63.524	63.786	50.13	63.376	63.544	61.45
2.12	63.278	63.2699	34.834	63.8181	52.278		63.3101	63.0159	63.2939	57.548	63.524	63.786	50.13	63.376	63.544	61.45
2.16	63.278	63.2699	34.834	63.8181	52.278		63.3101	63.0159	63.2939	57.548	57.77	63.786	50.13	61.458	63.544	61.45
2.2	63.278	63.2699	34.834	63.8181	52.278		63.3101	63.0159	63.2939	57.548	57.77	63.786	50.13	61.458	63.544	61.45
2.24	63.278	63.2699	34.834	63.8182	52.278		63.3101	63.0159	63.2939	57.548	52.016	63.786	50.13	59.54	63.544	61.45
2.28	63.278	63.2699	34.834	69.5721	52.278		63.3101	63.0159	63.2939	57.548	52.016	63.786	50.13	59.54	66.421	61.45
2.32	63.278	63.2699	34.834	75.3261	52.278		63.3101	63.0159	63.2939	57.548	52.016	63.786	50.13	59.54	69.298	61.45
2.36	63.278	63.2699	34.834	75.3261	52.278		63.3101	63.0159	63.2939	57.548	52.016	63.786	50.13	59.54	69.298	61.45
2.4	63.278	63.2699	34.834	75.3261	52.278		63.3101	63.0159	63.2939	57.548	52.016	63.786	50.13	59.54	69.298	61.45
2.44	63.278	63.2699	34.834	75.3261	52.278		63.3101	63.0159	63.2939	57.548	52.016	63.786	50.13	59.54	69.298	61.45
2.48	63.278	63.2699	34.834	75.3261	52.278		63.3101	63.0159	63.2939	57.548	52.016	63.786	50.13	59.54	69.298	61.45
2.52	63.278	63.2699	34.834	75.3261	52.278		63.3101	63.0159	63.2939	57.548	52.016	63.786	50.13	59.54	69.298	61.45
2.56	63.278	63.2699	34.834	75.3261	52.278		63.3101	63.0159	63.2939	57.548	52.016	63.786	50.13	59.54	69.298	61.45
2.6	63.278	63.2699	34.834	75.3261	52.278		63.3101	63.0159	63.2939	57.548	52.016	63.786	50.13	59.54	69.298	61.45
2.64	63.278	69.0239	34.834	75.3261	52.278		63.3101	63.0159	63.2939	57.548	52.016	63.786	50.13	59.54	72.175	61.45
2.68	63.278	69.0239	34.834	75.3261	52.278		63.3101	63.0159	63.2939	57.548	52.016	63.786	50.13	59.54	72.175	61.45
2.72	63.278	69.0239	34.834	75.3261	52.278		63.3101	63.0159	63.2939	57.548	52.016	63.786	50.13	59.54	72.175	61.45
2.76	63.278	69.0239	34.834	75.3261	52.278		63.3101	63.0159	63.2939	57.548	57.77	63.786	50.13	61.458	72.175	61.45
2.8	63.278	69.0239	34.834	75.3261	52.278		63.3101	63.0159	63.2939	57.548	57.77	63.786	50.13	61.458	72.175	61.45
2.84	63.278	69.0239	34.834	75.3261	52.278		63.3101	63.0159	63.2939	57.548	63.524	63.786	50.13	63.376	72.175	61.45
2.88	63.278	69.0239	34.834	75.3261	52.278		63.3101	63.0159	63.2939	57.548	57.77	63.786	50.13	61.458	72.175	61.45
2.92	63.278	69.0239	34.834	75.3261	46.524		63.3101	63.0159	63.2939	57.548	57.77	63.786	48.212	61.458	72.175	61.45
2.96	63.278	69.0239	34.834	75.3261	46.524		63.3101	63.0159	63.2939	57.548	52.016	63.786	48.212	59.54	72.175	61.45
3	63.278	69.0239	34.834	75.3261	46.524		63.3101	63.0159	63.2939	57.548	52.016	63.786	48.212	59.54	72.175	61.45
3.04	63.278	69.0239	34.834	75.3261	46.524		63.3101	63.0159	63.2939	57.548	46.262	63.786	48.212	57.622	72.175	61.45
3.08	63.278	69.0239	34.834	75.3261	46.524		63.3101	63.0159	63.2939	57.548	46.262	63.786	48.212	57.622	72.175	61.45
3.12	63.278	69.0239	34.834	75.3261	46.524		63.3101	63.0159	63.2939	57.548	46.262	63.786	48.212	57.622	72.175	61.45
3.16	63.278	69.0239	40.588	75.3261	46.524		63.3101	63.0159	63.2939	57.548	46.262	63.786	50.13	57.622	72.175	61.45
3.2	63.278	69.0239	40.588	75.3261	46.524		63.3101	63.0159	63.2939	57.548	46.262	63.786	50.13	57.622	72.175	61.45
3.24	63.278	69.0239	46.342	75.3261	46.524		63.3101	63.0159	63.2939	57.548	46.262	63.786	52.048	57.622	72.175	61.45
3.28	63.278	69.0239	46.342	75.3261	46.524		63.3101	63.0159	63.2939	57.548	46.262	63.786	52.048	57.622	72.175	61.45
3.32	63.278	69.0239	46.342	75.3261	46.524		63.3101	63.0159	63.2939	57.548	46.262	63.786	52.048	57.622	72.175	61.45
3.36	63.278	69.0239	46.342	75.3261	46.524		63.3101	68.7699	63.2939	57.548	46.262	63.786	52.048	57.622	72.175	63.368
3.4	63.278	69.0239	46.342	75.3261	46.524		63.3101	68.7699	63.2939	57.548	46.262	63.786	52.048	57.622	72.175	63.368
3.44	63.278	69.0239	46.342	75.3261	46.524		63.3101	63.0159	63.2939	57.548	46.262	63.786	52.048	57.622	72.175	61.45
3.48	63.278	69.0239	46.342	69.5722	46.524		63.3101	63.0159	63.2939	57.548	46.262	63.786	52.048	57.622	69.2981	61.45
3.52	63.278	69.0239	46.342	75.3261	46.524		63.3101	63.0159	63.2939	57.548	46.262	63.786	52.048	57.622	72.175	61.45
3.56	63.278	69.0239	46.342	75.3261	46.524		63.3101	63.0159	63.2939	57.548	52.016	63.786	52.048	59.54	72.175	61.45
3.6	63.278	69.0239	46.342	75.3261	46.524		63.3101	63.0159	63.2939	57.548	52.016	63.786	52.048	59.54	72.175	61.45
3.64	63.278	69.0239	46.342	75.3261	46.524		63.3101	63.0159	63.2939	57.548	52.016	63.786	52.048	59.54	72.175	61.45
3.68	63.278	69.0239	46.342	75.3261	46.524		63.3101	63.0159	63.2939	57.548	52.016	63.786	52.048	59.54	72.175	61.45
3.72	63.278	69.0239	46.342	75.3261	46.524		63.3101	63.0159	63.2939	57.548	46.262	63.786	52.048	57.622	72.175	61.45
3.76	63.278	69.0239	46.342	75.3261	46.524		63.3101	63.0159	63.2939	57.548	46.262	63.786	52.048	57.622	72.175	61.45
3.8	63.278	69.0239	46.342	75.3261	46.524		63.3101	63.0159	63.2939	57.548	46.262	63.786	52.048	57.622	72.175	61.45
3.84	63.278	69.0239	46.342	75.3261	46.524		63.3101	63.0159	63.2939	57.548	46.262	63.786	52.048	57.622	72.175	61.45
3.88	63.278	69.0239	46.342	75.3261	46.524		63.3101	63.0159	63.2939	57.548	46.262	63.786	52.048	57.622	72.175	61.45
3.92	63.278	69.0239	46.342	75.3261	46.524		63.3101	63.0159	63.2939	57.548	46.262	63.786	52.048	57.622	72.175	61.45
3.96	63.278	69.0239	46.342	75.3261	46.524		63.3101	63.0159	63.2939	57.548	46.262	63.786	52.048	57.622	72.175	61.45
4	63.278	69.0239	46.342	75.3261	46.524		63.3101	63.0159	63.2939	57.548	46.262	63.786	52.048	57.622	72.175	61.45
4.04	63.278	69.0239	46.342	75.3261	46.524		63.3101	63.0159	57.5399	57.548	46.262	63.786	52.048	55.704	72.175	61.45
4.08	63.278	69.0239	46.342	75.3261	46.524		63.3101	63.0159	57.5399	57.548	46.262	63.786	52.048	55.704	72.175	61.45
4.12	63.278	69.0239	46.342	75.3261	46.524		63.3101	63.0159	57.5399	57.548	46.262	63.786	52.048	55.704	72.175	61.45
4.16	63.278	69.0239	46.342	75.3261	46.524		63.3101	63.0159	57.5399	57.548	46.262	63.786	52.048	55.704	72.175	61.45
4.2	63.278	69.0239	46.342	75.3261	46.524		63.3101	63.0159	57.5399	57.548	46.262	63.786	52.048	55.704	72.175	61.45
4.24	63.278	69.0239	46.342	75.3261	46.524		63.3101	63.0159	57.5399	57.548	52.016	63.786	52.048	57.622	72.175	61.45
4.28	63.278	69.0239	46.342	75.3261	46.524		63.3101	63.0159	57.5399	57.548	52.016	63.786	52.048	57.622	72.175	61.45
4.32	63.278	69.0239	46.342	75.3261	46.524		63.3101	63.0159	57.5399	57.548	57.77	63.786	52.048	59.54	72.175	61.45
4.36	63.278	69.0239	52.096	75.3261	46.524		63.3101	63.0159	57.5399	57.548	57.77	63.786	53.966	59.54	72.175	61.45
4.4	63.278	69.0239	52.096	75.3261	46.524		63.3101	63.0159	57.5399	57.548	63.524	63.786	53.966	61.458	72.175	61.45
4.44	63.278	69.0239	57.85	75.3261	46.524		63.3101	63.0159	57.5399	57.548	63.524	63.786	55.884	61.458	72.175	61.45
4.48	63.278	69.0239	57.85	75.3261	46.524		63.3101	63.0159	57.5399	57.548	57.77	63.786	55.884	59.54	72.175	61.45
4.52	63.278	69.0239	52.096	75.3261	46.524		63.3101	63.0159	57.5399	57.548	57.77	63.786	53.966	59.54	72.175	61.45
4.56	63.278	69.0239	52.096	75.3261	46.524		63.3101	63.0159	57.5399	57.548	52.016	63.786	53.966	57.622	72.175	61.45
4.6	63.278	69.0239	52.096	75.3261	46.524		63.3101	63.0159	57.5399	57.548	52.016	63.786	53.966	57.622	72.175	61.45
4.64	63.278	69.0239	52.096	75.3261	46.524		63.3101	63.0159	57.5399	57.548	46.262	63.786	53.966	55.704	72.175	61.45
4.68	63.278	69.0239	52.096	75.3261	46.524		63.3101	63.0159	57.5399	57.548	46.262	63.786	53.966	55.704	72.175	61.45
4.72	63.278	69.0239	52.096	75.3261	46.524		63.3101	63.0159	57.5399	57.548	46.262	63.786	53.966	55.704	72.175	61.45
4.76	63.278	69.0239	52.096	75.3261	46.524		63.3101	63.0159	57.5399	57.548	46.262	63.786	53.966	55.704	72.175	61.45
4.8	63.278	69.0239	52.096	75.3261	46.524		63.3101	63.0159	57.5399	57.548	46.262	63.786	53.966	55.704	72.175	61.45
4.84	63.278	69.0239	52.096	75.3261	46.524		63.3101	63.0159	57.5399	57.548	46.262	63.786	53.966	55.704	72.175	61.45
4.88	63.278	69.0239	52.096	75.3261	46.524		63.3101	63.0159	57.5399	57.548	46.262	63.786	53.966	55.704	72.175	61.45
4.92	63.278	69.0239	52.096	75.3261	46.524		63.3101	63.0159	57.5399	57.548	46.262	63.786	53.966	55.704	72.175	61.45
4.96	63.278	69.0239	52.096	75.3261	46.524		63.3101	63.0159	57.5399	57.548	46.262	63.786	53.966	55.704	72.175	61.45
5	63.278	69.0239	52.096	75.3261	46.524		63.3101	63.0159	57.5399	57.548	46.262	63.786	53.966	55.704	72.175	61.45
5.04	63.278	69.0239	52.096	75.3261	46.524		63.3101	63.0159	57.5399	57.548	46.262	63.786	53.966	55.704	72.175	61.45
5.08	63.278	69.0239	52.096	75.3261	46.524		63.3101	63.0159	57.5399	57.548	46.262	63.786	53.966	55.704	72.175	61.45
5.12	63.278	69.0239	52.096	75.3261	46.524		63.3101	63.0159	57.5399	57.548	46.262	63.786	53.966	55.704	72.175	61.45
5.16	63.278	69.0239	52.096	75.3261	46.524		63.3101	63.0159	57.5399	57.548	52.016	63.786	53.966	57.622	72.175	61.45
5.2	63.278	69.0239	52.096	75.3261	46.524		63.3101	63.0159	57.5399	57.548	52.016	63.786	53.966	57.622	72.175	61.45
5.24	63.278	69.0239	52.096	75.3261	46.524		63.3101	63.0159	57.5399	57.548	52.016	63.786	53.966	57.622	72.175	61.45
5.28	63.278	69.0239	52.096	75.3261	46.524		63.3101	63.0159	57.5399	57.548	52.016	63.786	53.966	57.622	72.175	61.45
5.32	63.278	69.0239	52.096	75.3261	46.524		63.3101	63.0159	57.5399	57.548	46.262	63.786	53.966	55.704	72.175	61.45
5.36	63.278	69.0239	57.85	75.3261	46.524		63.3101	63.0159	57.5399	57.548	46.262	63.786	55.884	55.704	72.175	61.45
5.4	63.278	69.0239	57.85	75.3261	46.524		63.3101	63.0159	57.5399	57.548	46.262	63.786	55.884	55.704	72.175	61.45
5.44	63.278	69.0239	57.85	75.3261	46.524		63.3101	63.0159	57.5399	57.548	46.262	63.786	55.884	55.704	72.175	61.45
5.48	63.278	69.0239	57.85	75.3261	46.524		63.3101	63.0159	57.5399	57.548	46.262	63.786	55.884	55.704	72.175	61.45
5.52	63.278	69.0239	57.85	75.3261	46.524		63.3101	63.0159	57.5399	57.548	46.262	63.786	55.884	55.704	72.175	61.45
5.56	63.278	69.0239	57.85	75.3261	46.524		63.3101	63.0159	57.5399	57.548	46.262	63.786	55.884	55.704	72.175	61.45
5.6	63.278	69.0239	57.85	75.3261	46.524		63.3101	63.0159	57.5399	57.548	46.262	63.786	55.884	55.704	72.175	61.45
5.64	63.278	69.0239	57.85	75.3261	46.524		63.3101	63.0159	57.5399	57.548	46.262	63.786	55.884	55.704	72.175	61.45
5.68	63.278	69.0239	57.85	75.3261	46.524		63.3101	63.0159	57.5399	57.548	46.262	63.786	55.884	55.704	72.175	61.45
5.72	63.278	69.0239	57.85	75.3261	46.524		63.3101	63.0159	51.7859	57.548	46.262	63.786	55.884	53.786	72.175	61.45
5.76	63.278	69.0239	57.85	75.3261	46.524		63.3101	63.0159	51.7859	57.548	46.262	63.786	55.884	53.786	72.175	61.45
5.8	63.278	69.0239	57.85	75.3261	46.524		63.3101	63.0159	51.7859	57.548	46.262	63.786	55.884	53.786	72.175	61.45
5.84	63.278	69.0239	57.85	75.3261	46.524		63.3101	63.0159	51.7859	57.548	52.016	63.786	55.884	55.704	72.175	61.45
5.88	63.278	69.0239	57.85	75.3261	46.524		63.3101	63.0159	51.7859	57.548	52.016	63.786	55.884	55.704	72.175	61.45
5.92	63.278	69.0239	57.85	75.3261	46.524		63.3101	63.0159	51.7859	57.548	52.016	63.786	55.884	55.704	72.175	61.45
5.96	63.278	69.0239	57.85	75.3261	46.524		63.3101	63.0159	51.7859	57.548	52.016	63.786	55.884	55.704	72.175	61.45
6	63.278	69.0239	57.85	75.3261	46.524		63.3101	63.0159	51.7859	57.548	46.262	63.786	55.884	53.786	72.175	61.45
6.04	63.278	69.0239	57.85	69.5722	46.524		63.3101	63.0159	51.7859	51.794	46.262	63.786	55.884	53.786	69.2981	59.532
6.08	63.278	69.0239	57.85	75.3261	46.524		63.3101	63.0159	51.7859	51.794	46.262	63.786	55.884	53.786	72.175	59.532
6.12	63.278	69.0239	57.85	75.3261	46.524		63.3101	63.0159	51.7859	51.794	46.262	63.786	55.884	53.786	72.175	59.532
6.16	63.278	69.0239	57.85	75.3261	46.524		63.3101	63.0159	51.7859	51.794	46.262	63.786	55.884	53.786	72.175	59.532
6.2	63.278	69.0239	57.85	75.3261	46.524		63.3101	63.0159	51.7859	51.794	46.262	63.786	55.884	53.786	72.175	59.532
6.24	63.278	69.0239	57.85	75.3261	46.524		63.3101	63.0159	51.7859	51.794	46.262	63.786	55.884	53.786	72.175	59.532
6.28	63.278	69.0239	57.85	75.3261	46.524		63.3101	63.0159	51.7859	51.794	46.262	63.786	55.884	53.786	72.175	59.532
6.32	63.278	69.0239	57.85	75.3261	46.524		63.3101	63.0159	51.7859	51.794	46.262	63.786	55.884	53.786	72.175	59.532
6.36	63.278	69.0239	57.85	75.3261	46.524		63.3101	63.0159	51.7859	51.794	46.262	63.786	55.884	53.786	72.175	59.532
6.4	63.278	69.0239	57.85	75.3261	46.524		63.3101	63.0159	51.7859	51.794	46.262	63.786	55.884	53.786	72.175	59.532
6.44	63.278	69.0239	57.85	75.3261	46.524		63.3101	63.0159	51.7859	51.794	46.262	63.786	55.884	53.786	72.175	59.532
6.48	63.278	69.0239	57.85	75.3261	46.524		63.3101	63.0159	51.7859	51.794	46.262	63.786	55.884	53.786	72.175	59.532
6.52	63.278	69.0239	57.85	75.3261	46.524		63.3101	63.0159	51.7859	51.794	52.016	63.786	55.884	55.704	72.175	59.532
6.56	63.278	69.0239	57.85	75.3261	46.524		63.3101	63.0159	51.7859	51.794	52.016	63.786	55.884	55.704	72.175	59.532
6.6	63.278	69.0239	57.85	75.3261	46.524		63.3101	63.0159	51.7859	51.794	57.77	63.786	55.884	57.622	72.175	59.532
6.64	63.278	69.0239	57.85	75.3261	46.524		63.3101	63.0159	51.7859	51.794	57.77	63.786	55.884	57.622	72.175	59.532
6.68	63.278	69.0239	57.85	75.3261	46.524		63.3101	63.0159	51.7859	51.794	57.77	63.786	55.884	57.622	72.175	59.532
6.72	63.278	69.0239	57.85	75.3261	46.524		63.3101	63.0159	51.7859	51.794	52.016	63.786	55.884	55.704	72.175	59.532
6.76	63.278	69.0239	57.85	75.3261	46.524		63.3101	63.0159	51.7859	51.794	52.016	63.786	55.884	55.704	72.175	59.532
6.8	63.278	69.0239	57.85	75.3261	46.524		63.3101	63.0159	51.7859	46.04	46.262	63.786	55.884	53.786	72.175	57.614
6.84	63.278	69.0239	57.85	75.3261	46.524		63.3101	63.0159	51.7859	46.04	46.262	63.786	55.884	53.786	72.175	57.614
6.88	63.278	69.0239	57.85	75.3261	46.524		63.3101	63.0159	51.7859	46.04	46.262	63.786	55.884	53.786	72.175	57.614
6.92	63.278	69.0239	57.85	75.3261	40.77		63.3101	63.0159	51.7859	46.04	46.262	63.786	53.966	53.786	72.175	57.614
6.96	63.278	69.0239	57.85	75.3261	40.77		63.3101	63.0159	51.7859	46.04	46.262	63.786	53.966	53.786	72.175	57.614
7	63.278	69.0239	57.85	75.3261	40.77		63.3101	63.0159	51.7859	46.04	46.262	63.786	53.966	53.786	72.175	57.614
7.04	63.278	69.0239	57.85	75.3261	40.77		63.3101	68.7699	51.7859	46.04	46.262	63.786	53.966	53.786	72.175	59.532
7.08	63.278	69.0239	57.85	75.3261	40.77		63.3101	68.7699	51.7859	46.04	46.262	63.786	53.966	53.786	72.175	59.532
7.12	63.278	69.0239	57.85	75.3261	40.77		63.3101	68.7699	51.7859	46.04	46.262	63.786	53.966	53.786	72.175	59.532
7.16	63.278	69.0239	57.85	75.3261	40.77		63.3101	68.7699	51.7859	46.04	46.262	63.786	53.966	53.786	72.175	59.532
7.2	63.278	69.0239	57.85	69.5722	40.77		63.3101	68.7699	51.7859	46.04	46.262	63.786	53.966	53.786	69.2981	59.532
7.24	63.278	69.0239	57.85	75.3261	40.77		63.3101	68.7699	51.7859	46.04	46.262	63.786	53.966	53.786	72.175	59.532
7.28	63.278	69.0239	57.85	75.3261	40.77		63.3101	68.7699	51.7859	46.04	46.262	63.786	53.966	53.786	72.175	59.532
7.32	63.278	69.0239	57.85	75.3261	40.77		63.3101	68.7699	46.0319	40.286	40.508	63.786	53.966	49.95	72.175	57.614
7.36	63.278	69.0239	57.85	75.3261	40.77		63.3101	68.7699	46.0319	40.286	40.508	63.786	53.966	49.95	72.175	57.614
7.4	63.278	69.0239	57.85	75.3261	40.77		63.3101	68.7699	46.0319	40.286	34.754	63.786	53.966	48.032	72.175	57.614
7.44	63.278	69.0239	57.85	75.3261	40.77		63.3101	68.7699	46.0319	40.286	34.754	63.786	53.966	48.032	72.175	57.614
7.48	63.278	69.0239	57.85	75.3261	40.77		63.3101	68.7699	46.0319	40.286	34.754	63.786	53.966	48.032	72.175	57.614
7.52	63.278	69.0239	57.85	75.3261	40.77		63.3101	68.7699	46.0319	34.5321	34.754	63.786	53.966	48.032	72.175	55.696
7.56	63.278	69.0239	57.85	69.5722	40.77		63.3101	68.7699	46.0319	34.5321	34.754	63.786	53.966	48.032	69.2981	55.696
7.6	63.278	69.0239	57.85	75.3261	40.77		63.3101	68.7699	46.0319	28.7782	34.754	63.786	53.966	48.032	72.175	53.778
7.64	63.278	69.0239	57.85	69.5722	40.77		63.3101	68.7699	46.0319	34.5321	34.754	63.786	53.966	48.032	69.2981	55.696
7.68	63.278	69.0239	57.85	75.3261	40.77		63.3101	68.7699	46.0319	40.286	34.754	63.786	53.966	48.032	72.175	57.614
7.72	63.278	69.0239	57.85	69.5722	40.77		63.3101	68.7699	46.0319	40.286	34.754	63.786	53.966	48.032	69.2981	57.614
7.76	63.278	69.0239	57.85	75.3261	40.77		63.3101	68.7699	46.0319	40.286	34.754	63.786	53.966	48.032	72.175	57.614
7.8	63.278	69.0239	57.85	75.3261	40.77		63.3101	68.7699	46.0319	40.286	34.754	63.786	53.966	48.032	72.175	57.614
7.84	63.278	69.0239	57.85	69.5722	40.77		63.3101	68.7699	46.0319	40.286	34.754	63.786	53.966	48.032	69.2981	57.614
7.88	63.278	69.0239	57.85	75.3261	40.77		63.3101	68.7699	46.0319	40.286	34.754	63.786	53.966	48.032	72.175	57.614
7.92	63.278	69.0239	57.85	75.3261	40.77		63.3101	68.7699	46.0319	40.286	34.754	63.786	53.966	48.032	72.175	57.614
7.96	63.278	69.0239	57.85	75.3261	40.77		63.3101	68.7699	46.0319	40.286	34.754	63.786	53.966	48.032	72.175	57.614
8	63.278	69.0239	57.85	75.3261	40.77		63.3101	68.7699	46.0319	40.286	34.754	63.786	53.966	48.032	72.175	57.614
8.04	63.278	69.0239	57.85	75.3261	40.77		63.3101	68.7699	46.0319	40.286	34.754	63.786	53.966	48.032	72.175	57.614
8.08	63.278	69.0239	57.85	75.3261	40.77		63.3101	68.7699	46.0319	40.286	34.754	63.786	53.966	48.032	72.175	57.614
8.12	63.278	69.0239	57.85	75.3261	40.77		63.3101	68.7699	46.0319	40.286	34.754	63.786	53.966	48.032	72.175	57.614
8.16	63.278	69.0239	57.85	75.3261	40.77		63.3101	68.7699	46.0319	40.286	34.754	63.786	53.966	48.032	72.175	57.614
8.2	63.278	69.0239	57.85	75.3261	40.77		63.3101	68.7699	46.0319	40.286	34.754	63.786	53.966	48.032	72.175	57.614
8.24	63.278	69.0239	57.85	75.3261	40.77		63.3101	68.7699	46.0319	40.286	34.754	63.786	53.966	48.032	72.175	57.614
8.28	63.278	69.0239	57.85	75.3261	40.77		63.3101	68.7699	46.0319	40.286	34.754	63.786	53.966	48.032	72.175	57.614
8.32	69.032	69.0239	57.85	63.8182	40.77		63.3101	74.5239	46.0319	40.286	34.754	63.786	55.884	48.032	66.421	59.532
8.36	69.032	69.0239	57.85	69.5721	40.77		63.3101	74.5239	46.0319	40.286	34.754	63.786	55.884	48.032	69.298	59.532
8.4	69.032	69.0239	57.85	69.5721	40.77		63.3101	74.5239	46.0319	40.286	34.754	63.786	55.884	48.032	69.298	59.532
8.44	69.032	69.0239	57.85	69.5721	40.77		63.3101	74.5239	46.0319	40.286	34.754	63.786	55.884	48.032	69.298	59.532
8.48	69.032	69.0239	57.85	63.8182	40.77		63.3101	74.5239	46.0319	40.286	34.754	63.786	55.884	48.032	66.421	59.532
8.52	69.032	69.0239	57.85	69.5721	40.77		63.3101	74.5239	46.0319	40.286	34.754	63.786	55.884	48.032	69.298	59.532
8.56	69.032	69.0239	57.85	63.8182	40.77		63.3101	74.5239	46.0319	40.286	34.754	63.786	55.884	48.032	66.421	59.532
8.6	69.032	69.0239	57.85	69.5721	35.016		63.3101	74.5239	46.0319	40.286	34.754	63.786	53.966	48.032	69.298	59.532
8.64	69.032	69.0239	57.85	69.5721	35.016		63.3101	74.5239	46.0319	40.286	34.754	63.786	53.966	48.032	69.298	59.532
8.68	69.032	69.0239	57.85	69.5721	35.016		63.3101	74.5239	46.0319	40.286	34.754	63.786	53.966	48.032	69.298	59.532
8.72	69.032	69.0239	57.85	69.5721	35.016		63.3101	74.5239	46.0319	40.286	34.754	63.786	53.966	48.032	69.298	59.532
8.76	69.032	69.0239	57.85	63.8182	35.016		63.3101	74.5239	46.0319	40.286	34.754	63.786	53.966	48.032	66.421	59.532
8.8	69.032	69.0239	57.85	69.5721	23.508		63.3101	74.5239	46.0319	40.286	34.754	63.786	50.13	48.032	69.298	59.532
8.84	69.032	69.0239	57.85	69.5721	12		63.3101	74.5239	46.0319	40.286	34.754	63.786	46.294	48.032	69.298	59.532
8.88	69.032	69.0239	57.85	69.5721	0.492		63.3101	74.5239	46.0319	40.286	34.754	63.786	42.458	48.032	69.298	59.532
8.92	69.032	69.0239	57.85	69.5721	-5.262		63.3101	74.5239	46.0319	40.286	34.754	63.786	40.54	48.032	69.298	59.532
8.96	69.032	69.0239	57.85	63.8182	-16.77		63.3101	74.5239	46.0319	40.286	34.754	63.786	36.704	48.032	66.421	59.532
9	69.032	69.0239	57.85	69.5721	-34.032		63.3101	74.5239	46.0319	40.286	34.754	63.786	30.95	48.032	69.298	59.532
9.04	69.032	69.0239	57.85	63.8182	-45.54		63.3101	74.5239	46.0319	34.532	34.754	63.786	27.114	48.032	66.421	57.614
9.08	69.032	69.0239	57.85	69.5721	-57.048		63.3101	74.5239	46.0319	34.532	34.754	63.786	23.278	48.032	69.298	57.614
9.12	69.032	69.0239	57.85	-183.604	-183.636		63.3101	74.5239	46.0319	28.778	34.754	63.786	-18.918	48.032	-57.29	55.696
9.16	69.032	69.0239	57.85	-195.112	-195.144		63.3101	74.5239	46.0319	28.778	34.754	63.786	-22.754	48.032	-63.044	55.696
9.2	69.032	69.0239	57.85	-206.62	-494.352		63.3101	74.5239	46.0319	28.778	34.754	63.786	-122.49	48.032	-68.798	55.696
9.24	69.032	69.0239	57.85	-212.374	-505.86		63.3101	74.5239	46.0319	-247.414	-523.384	63.786	-126.326	-138.014	-71.675	-36.368
9.28	69.032	69.0239	57.85	-218.128	-517.368		63.3101	74.5239	46.0319	-258.922	-534.892	63.786	-130.162	-141.85	-74.552	-40.204
9.32	69.032	69.0239	52.096	-235.39	-528.876		63.3101	74.5239	46.0319	-276.184	-603.94	63.786	-135.916	-164.866	-83.183	-45.958
9.36	69.032	69.0239	52.096	-246.898	-540.384		63.3101	74.5239	46.0319	-281.938	-615.448	63.786	-139.752	-168.702	-88.937	-47.876
9.4	69.032	63.2699	52.096	-258.406	-551.892		63.3101	74.5239	46.0319	-293.446	-626.956	63.786	-143.588	-172.538	-97.568	-51.712
9.44	69.032	63.2699	46.342	-281.422	-557.646		63.3101	74.5239	46.0319	-299.2	-632.71	63.786	-147.424	-174.456	-109.076	-53.63
9.48	69.032	63.2699	46.342	-298.684	-569.154		63.3101	74.5239	46.0319	-310.708	-638.464	63.786	-151.26	-176.374	-117.707	-57.466
9.52	69.032	63.2699	40.588	-333.208	-574.908		63.3101	74.5239	40.2779	-322.216	-644.218	63.786	-155.096	-180.21	-134.969	-61.302
9.56	69.032	63.2699	40.588	-350.47	-580.662		63.3101	74.5239	40.2779	-327.97	-655.726	63.786	-157.014	-184.046	-143.6	-63.22
9.6	-34.54	63.2699	34.834	-373.486	-586.416		63.3101	74.5239	40.2779	-333.724	-667.234	52.2781	-195.374	-187.882	-155.108	-68.9739
9.64	-46.048	63.2699	34.834	-408.01	-592.17		63.3101	-213.176	40.2779	-339.478	-672.988	-160.62	-201.128	-189.8	-172.37	-237.758
9.68	-57.556	63.2699	34.834	-419.518	-603.678		63.3101	-224.684	40.2779	-345.232	-684.496	-172.128	-208.8	-193.636	-178.124	-247.348
9.72	-132.358	-212.922	29.08	-431.026	-609.432		-258.914	-236.192	-420.042	-356.74	-701.758	-223.914	-237.57	-460.238	-321.974	-272.282
9.76	-143.866	-224.43	29.08	-442.534	-615.186		-270.422	-241.946	-431.55	-362.494	-719.02	-235.422	-243.324	-473.664	-333.482	-279.954
9.8	-356.764	-235.938	23.326	-454.042	-620.94		-281.93	-253.454	-454.566	-368.248	-730.528	-246.93	-318.126	-489.008	-344.99	-289.544
9.84	-730.774	-241.692	23.326	-494.32	-626.694		-414.272	-259.208	-466.074	-374.002	-742.036	-321.732	-444.714	-540.794	-368.006	-318.314
9.88	-742.282	-247.446	23.326	-511.582	-638.202		-425.78	-264.962	-477.582	-374.002	-747.79	-333.24	-452.386	-550.384	-379.514	-324.068
9.92	-794.068	-258.954	-701.678	-523.09	-643.956		-443.042	-276.47	-483.336	-379.756	-759.298	-454.074	-713.234	-561.892	-391.022	-370.1
9.96	-805.576	-264.708	-730.448	-540.352	-649.71		-477.566	-282.224	-489.09	-379.756	-765.052	-465.582	-728.578	-577.236	-402.53	-375.854
10	-828.592	-276.216	-759.218	-557.614	-655.464		-506.336	-293.732	-494.844	-385.51	-765.052	-477.09	-747.758	-588.744	-416.915	-385.444
10.04	-840.1	-281.97	-782.234	-563.368	-661.218		-517.844	-299.486	-512.106	-385.51	-770.806	-482.844	-761.184	-600.252	-422.669	-389.28
10.08	-857.362	-287.724	-805.25	-574.876	-666.972		-529.352	-299.486	-523.614	-385.51	-776.56	-488.598	-776.528	-609.842	-431.3	-391.198
10.12	-863.116	-293.478	-868.544	-580.63	-666.972		-592.646	-305.24	-552.384	-391.264	-782.314	-494.352	-799.544	-642.448	-437.054	-396.952
10.16	-868.87	-293.478	-885.806	-586.384	-672.726		-609.908	-310.994	-552.384	-391.264	-788.068	-500.106	-809.134	-650.12	-439.931	-400.788
10.2	-874.624	-299.232	-914.576	-603.646	-678.48		-621.416	-316.748	-563.892	-402.772	-788.068	-511.614	-822.56	-657.792	-451.439	-410.378
10.24	-880.378	-299.232	-931.838	-609.4	-678.48		-627.17	-322.502	-563.892	-402.772	-793.822	-517.368	-830.232	-661.628	-454.316	-414.214
10.28	-886.132	-299.232	-943.346	-615.154	-684.234		-638.678	-322.502	-569.646	-402.772	-793.822	-528.876	-837.904	-667.382	-457.193	-418.05
10.32	-891.886	-299.232	-960.608	-620.908	-684.234		-644.432	-328.256	-575.4	-408.526	-799.576	-557.646	-845.576	-673.136	-460.07	-431.476
10.36	-891.886	-299.232	-972.116	-626.662	-684.234		-650.186	-328.256	-569.646	-408.526	-799.576	-569.154	-849.412	-673.136	-462.947	-435.312
10.4	-897.64	-304.986	-977.87	-632.416	-684.234		-655.94	-334.01	-575.4	-408.526	-799.576	-586.416	-853.248	-676.972	-468.701	-442.984
10.44	-897.64	-304.986	-983.624	-643.924	-689.988		-661.694	-334.01	-575.4	-414.28	-805.33	-592.17	-857.084	-680.808	-474.455	-446.82
10.48	-909.148	-310.74	-995.132	-649.678	-684.234		-667.448	-339.764	-586.908	-414.28	-805.33	-597.924	-862.838	-686.562	-480.209	-450.656
10.52	-909.148	-310.74	-1006.64	-655.432	-689.988		-673.202	-334.01	-586.908	-420.034	-811.084	-609.432	-868.592	-690.398	-483.086	-454.492
10.56	-909.148	-316.494	-1012.39	-661.186	-689.988		-673.202	-328.256	-592.662	-425.788	-811.084	-615.186	-870.51	-692.316	-488.84	-456.41
10.6	-914.902	-316.494	-1012.39	-666.94	-689.988		-678.956	-339.764	-598.416	-425.788	-816.838	-626.694	-872.428	-698.07	-491.717	-464.082
10.64	-909.148	-316.494	-1018.15	-672.694	-689.988		-684.71	-339.764	-598.416	-431.542	-822.592	-632.448	-872.428	-701.906	-494.594	-467.918
10.68	-914.902	-322.248	-1023.9	-672.694	-689.988		-684.71	-339.764	-598.416	-431.542	-822.592	-626.694	-876.264	-701.906	-497.471	-466
10.72	-914.902	-328.002	-1029.66	-684.202	-689.988		-684.71	-351.272	-598.416	-437.296	-828.346	-632.448	-878.182	-703.824	-506.102	-473.672
10.76	-926.41	-333.756	-1029.66	-684.202	-689.988		-684.71	-345.518	-598.416	-443.05	-828.346	-638.202	-882.018	-703.824	-508.979	-475.59
10.8	-926.41	-333.756	-1035.41	-689.956	-689.988		-696.218	-351.272	-592.662	-448.804	-834.1	-643.956	-883.936	-707.66	-511.856	-481.344
10.84	-920.656	-333.756	-1035.41	-695.71	-689.988		-690.464	-351.272	-604.17	-454.558	-834.1	-643.956	-882.018	-709.578	-514.733	-483.262
10.88	-920.656	-333.756	-1041.16	-695.71	-695.742		-696.218	-351.272	-598.416	-454.558	-834.1	-643.956	-885.854	-709.578	-514.733	-483.262
10.92	-932.164	-333.756	-1046.92	-701.464	-695.742		-696.218	-351.272	-598.416	-460.312	-839.854	-649.71	-891.608	-711.496	-517.61	-487.098
10.96	-932.164	-339.51	-1046.92	-707.218	-689.988		-690.464	-357.026	-598.416	-460.312	-839.854	-655.464	-889.69	-709.578	-523.364	-490.934
11	-937.918	-339.51	-1046.92	-712.972	-695.742		-701.972	-357.026	-604.17	-466.066	-845.608	-655.464	-893.526	-717.25	-526.241	-492.852
11.04	-932.164	-339.51	-1046.92	-718.726	-695.742		-701.972	-351.272	-598.416	-466.066	-845.608	-661.218	-891.608	-715.332	-529.118	-492.852
11.08	-943.672	-339.51	-1046.92	-718.726	-701.496		-701.972	-351.272	-598.416	-466.066	-851.362	-661.218	-897.362	-717.25	-529.118	-492.852
11.12	-937.918	-333.756	-1052.67	-724.48	-701.496		-701.972	-357.026	-598.416	-471.82	-857.116	-666.972	-897.362	-719.168	-529.118	-498.606
11.16	-943.672	-345.264	-1052.67	-724.48	-701.496		-701.972	-351.272	-598.416	-471.82	-862.87	-666.972	-899.28	-721.086	-534.872	-496.688
11.2	-937.918	-345.264	-1058.43	-730.234	-701.496		-707.726	-357.026	-598.416	-471.82	-868.624	-666.972	-899.28	-724.922	-537.749	-498.606
11.24	-943.672	-345.264	-1058.43	-730.234	-701.496		-707.726	-357.026	-592.662	-471.82	-874.378	-666.972	-901.198	-724.922	-537.749	-498.606
11.28	-943.672	-345.264	-1064.18	-735.988	-701.496		-707.726	-357.026	-598.416	-471.82	-874.378	-666.972	-903.116	-726.84	-540.626	-498.606
11.32	-943.672	-345.264	-1064.18	-741.742	-707.25		-707.726	-362.78	-598.416	-471.82	-880.132	-672.726	-905.034	-728.758	-543.503	-502.442
11.36	-943.672	-345.264	-1064.18	-747.496	-707.25		-707.726	-362.78	-598.416	-471.82	-880.132	-672.726	-905.034	-728.758	-546.38	-502.442
11.4	-943.672	-345.264	-1064.18	-747.496	-701.496		-707.726	-362.78	-598.416	-471.82	-885.886	-672.726	-903.116	-730.676	-546.38	-502.442
11.44	-943.672	-339.51	-1064.18	-753.25	-701.496		-707.726	-362.78	-598.416	-477.574	-891.64	-672.726	-903.116	-732.594	-546.38	-504.36
11.48	-943.672	-345.264	-1058.43	-753.25	-707.25		-713.48	-368.534	-604.17	-477.574	-891.64	-672.726	-903.116	-736.43	-549.257	-506.278
11.52	-943.672	-345.264	-1064.18	-759.004	-707.25		-707.726	-362.78	-598.416	-477.574	-897.394	-678.48	-905.034	-734.512	-552.134	-506.278
11.56	-943.672	-345.264	-1064.18	-759.004	-707.25		-707.726	-368.534	-598.416	-477.574	-897.394	-678.48	-905.034	-734.512	-552.134	-508.196
11.6	-943.672	-345.264	-1058.43	-764.758	-707.25		-707.726	-368.534	-604.17	-477.574	-903.148	-678.48	-903.116	-738.348	-555.011	-508.196
11.64	-937.918	-345.264	-1064.18	-764.758	-707.25		-707.726	-362.78	-604.17	-477.574	-903.148	-684.234	-903.116	-738.348	-555.011	-508.196
11.68	-937.918	-351.018	-1064.18	-770.512	-707.25		-707.726	-368.534	-598.416	-477.574	-903.148	-684.234	-903.116	-736.43	-560.765	-510.114
11.72	-943.672	-351.018	-1064.18	-770.512	-701.496		-707.726	-362.78	-598.416	-483.328	-903.148	-689.988	-903.116	-736.43	-560.765	-512.032
11.76	-937.918	-351.018	-1064.18	-770.512	-707.25		-707.726	-362.78	-598.416	-483.328	-903.148	-689.988	-903.116	-736.43	-560.765	-512.032
11.8	-937.918	-351.018	-1064.18	-770.512	-707.25		-713.48	-362.78	-598.416	-483.328	-908.902	-689.988	-903.116	-740.266	-560.765	-512.032
11.84	-943.672	-351.018	-1064.18	-776.266	-707.25		-707.726	-368.534	-592.662	-483.328	-908.902	-689.988	-905.034	-736.43	-563.642	-513.95
11.88	-937.918	-351.018	-1064.18	-770.512	-707.25		-707.726	-362.78	-598.416	-483.328	-908.902	-689.988	-903.116	-738.348	-560.765	-512.032
11.92	-943.672	-351.018	-1064.18	-776.266	-707.25		-707.726	-368.534	-592.662	-483.328	-908.902	-689.988	-905.034	-736.43	-563.642	-513.95
11.96	-937.918	-345.264	-1064.18	-782.02	-707.25		-707.726	-368.534	-598.416	-483.328	-908.902	-689.988	-903.116	-738.348	-563.642	-513.95
12	-937.918	-351.018	-1058.43	-787.774	-707.25		-707.726	-368.534	-592.662	-483.328	-908.902	-695.742	-901.198	-736.43	-569.396	-515.868
12.04	-937.918	-351.018	-1058.43	-787.774	-707.25		-713.48	-362.78	-592.662	-483.328	-908.902	-695.742	-901.198	-738.348	-569.396	-513.95
12.08	-937.918	-351.018	-1058.43	-787.774	-713.004		-707.726	-368.534	-598.416	-483.328	-908.902	-695.742	-903.116	-738.348	-569.396	-515.868
12.12	-937.918	-351.018	-1058.43	-793.528	-713.004		-707.726	-362.78	-598.416	-483.328	-903.148	-695.742	-903.116	-736.43	-572.273	-513.95
12.16	-937.918	-351.018	-1058.43	-793.528	-713.004		-707.726	-368.534	-598.416	-483.328	-908.902	-695.742	-903.116	-738.348	-572.273	-515.868
12.2	-932.164	-351.018	-1058.43	-793.528	-713.004		-707.726	-368.534	-592.662	-483.328	-908.902	-695.742	-901.198	-736.43	-572.273	-515.868
12.24	-932.164	-351.018	-1058.43	-793.528	-713.004		-707.726	-368.534	-575.4	-489.082	-908.902	-695.742	-901.198	-730.676	-572.273	-517.786
12.28	-926.41	-351.018	-1058.43	-793.528	-713.004		-707.726	-362.78	-586.908	-483.328	-903.148	-695.742	-899.28	-732.594	-572.273	-513.95
12.32	-926.41	-351.018	-1058.43	-799.282	-713.004		-707.726	-368.534	-592.662	-489.082	-908.902	-695.742	-899.28	-736.43	-575.15	-517.786
12.36	-926.41	-351.018	-1058.43	-799.282	-713.004		-707.726	-368.534	-592.662	-489.082	-908.902	-695.742	-899.28	-736.43	-575.15	-517.786
12.4	-920.656	-351.018	-1058.43	-799.282	-713.004		-707.726	-368.534	-592.662	-489.082	-908.902	-695.742	-897.362	-736.43	-575.15	-517.786
12.44	-920.656	-351.018	-1058.43	-799.282	-713.004		-707.726	-362.78	-586.908	-489.082	-908.902	-695.742	-897.362	-734.512	-575.15	-515.868
12.48	-914.902	-351.018	-1058.43	-799.282	-713.004		-707.726	-368.534	-592.662	-489.082	-903.148	-695.742	-895.444	-734.512	-575.15	-517.786
12.52	-914.902	-351.018	-1058.43	-799.282	-713.004		-707.726	-368.534	-586.908	-494.836	-903.148	-701.496	-895.444	-732.594	-575.15	-521.622
12.56	-909.148	-351.018	-1058.43	-799.282	-713.004		-707.726	-368.534	-586.908	-494.836	-903.148	-701.496	-893.526	-732.594	-575.15	-521.622
12.6	-903.394	-351.018	-1052.67	-799.282	-713.004		-713.48	-368.534	-592.662	-500.59	-903.148	-701.496	-889.69	-736.43	-575.15	-523.54
12.64	-903.394	-351.018	-1058.43	-799.282	-713.004		-713.48	-362.78	-586.908	-500.59	-903.148	-701.496	-891.608	-734.512	-575.15	-521.622
12.68	-903.394	-351.018	-1058.43	-799.282	-713.004		-713.48	-368.534	-586.908	-500.59	-903.148	-701.496	-891.608	-734.512	-575.15	-523.54
12.72	-903.394	-351.018	-1052.67	-799.282	-718.758		-713.48	-362.78	-575.4	-500.59	-903.148	-707.25	-891.608	-730.676	-575.15	-523.54
12.76	-903.394	-351.018	-1052.67	-805.036	-718.758		-713.48	-368.534	-569.646	-500.59	-903.148	-707.25	-891.608	-728.758	-578.027	-525.458
12.8	-897.64	-351.018	-1052.67	-805.036	-724.512		-713.48	-368.534	-575.4	-500.59	-903.148	-707.25	-891.608	-730.676	-578.027	-525.458
12.84	-897.64	-351.018	-1052.67	-810.79	-724.512		-713.48	-374.288	-575.4	-500.59	-903.148	-707.25	-891.608	-730.676	-580.904	-527.376
12.88	-891.886	-351.018	-1052.67	-816.544	-730.266		-713.48	-374.288	-569.646	-500.59	-903.148	-707.25	-891.608	-728.758	-583.781	-527.376
12.92	-891.886	-351.018	-1052.67	-816.544	-724.512		-719.234	-374.288	-558.138	-506.344	-903.148	-707.25	-889.69	-726.84	-583.781	-529.294
12.96	-886.132	-351.018	-1052.67	-816.544	-724.512		-719.234	-368.534	-558.138	-506.344	-903.148	-707.25	-887.772	-726.84	-583.781	-527.376
13	-886.132	-351.018	-1052.67	-822.298	-724.512		-724.988	-374.288	-569.646	-506.344	-903.148	-707.25	-887.772	-732.594	-586.658	-529.294
13.04	-886.132	-351.018	-1052.67	-816.544	-724.512		-724.988	-374.288	-569.646	-506.344	-903.148	-707.25	-887.772	-732.594	-583.781	-529.294
13.08	-880.378	-351.018	-1052.67	-822.298	-724.512		-724.988	-368.534	-569.646	-506.344	-903.148	-707.25	-885.854	-732.594	-586.658	-527.376
13.12	-880.378	-351.018	-1052.67	-816.544	-724.512		-719.234	-374.288	-552.384	-512.098	-903.148	-707.25	-885.854	-724.922	-583.781	-531.212
13.16	-880.378	-351.018	-1052.67	-816.544	-724.512		-719.234	-374.288	-558.138	-512.098	-903.148	-707.25	-885.854	-726.84	-583.781	-531.212
13.2	-880.378	-351.018	-1052.67	-816.544	-724.512		-724.988	-374.288	-558.138	-512.098	-903.148	-713.004	-885.854	-728.758	-583.781	-533.13
13.24	-880.378	-351.018	-1052.67	-822.298	-724.512		-724.988	-374.288	-540.876	-512.098	-903.148	-713.004	-885.854	-723.004	-586.658	-533.13
13.28	-874.624	-351.018	-1052.67	-822.298	-724.512		-724.988	-368.534	-558.138	-512.098	-903.148	-713.004	-883.936	-728.758	-586.658	-531.212
13.32	-874.624	-351.018	-1052.67	-822.298	-724.512		-724.988	-374.288	-552.384	-512.098	-903.148	-713.004	-883.936	-726.84	-586.658	-533.13
13.36	-874.624	-351.018	-1052.67	-822.298	-730.266		-730.742	-368.534	-546.63	-512.098	-903.148	-713.004	-885.854	-726.84	-586.658	-531.212
13.4	-874.624	-351.018	-1052.67	-822.298	-730.266		-724.988	-374.288	-552.384	-517.852	-897.394	-713.004	-885.854	-724.922	-586.658	-535.048
13.44	-874.624	-351.018	-1052.67	-822.298	-724.512		-730.742	-368.534	-540.876	-517.852	-903.148	-713.004	-883.936	-724.922	-586.658	-533.13
13.48	-868.87	-351.018	-1046.92	-828.052	-724.512		-724.988	-374.288	-546.63	-517.852	-903.148	-713.004	-880.1	-724.922	-589.535	-535.048
13.52	-868.87	-351.018	-1046.92	-828.052	-724.512		-724.988	-374.288	-540.876	-517.852	-903.148	-713.004	-880.1	-723.004	-589.535	-535.048
13.56	-868.87	-351.018	-1029.66	-822.298	-724.512		-724.988	-374.288	-540.876	-517.852	-897.394	-713.004	-874.346	-721.086	-586.658	-535.048
13.6	-868.87	-351.018	-1029.66	-828.052	-730.266		-724.988	-374.288	-552.384	-517.852	-903.148	-713.004	-876.264	-726.84	-589.535	-535.048
13.64	-868.87	-351.018	-1041.16	-828.052	-724.512		-724.988	-374.288	-546.63	-517.852	-897.394	-713.004	-878.182	-723.004	-589.535	-535.048
13.68	-863.116	-351.018	-1041.16	-828.052	-730.266		-724.988	-374.288	-546.63	-517.852	-897.394	-713.004	-878.182	-723.004	-589.535	-535.048
13.72	-863.116	-351.018	-1018.15	-828.052	-730.266		-724.988	-374.288	-546.63	-517.852	-897.394	-713.004	-870.51	-723.004	-589.535	-535.048
13.76	-863.116	-351.018	-1018.15	-828.052	-730.266		-724.988	-374.288	-546.63	-517.852	-897.394	-713.004	-870.51	-723.004	-589.535	-535.048
13.8	-863.116	-351.018	-1006.64	-828.052	-736.02		-724.988	-368.534	-546.63	-517.852	-891.64	-713.004	-868.592	-721.086	-589.535	-533.13
13.84	-863.116	-351.018	-1012.39	-828.052	-730.266		-724.988	-374.288	-546.63	-517.852	-891.64	-713.004	-868.592	-721.086	-589.535	-535.048
13.88	-863.116	-351.018	-1000.89	-828.052	-730.266		-719.234	-374.288	-546.63	-523.606	-891.64	-713.004	-864.756	-719.168	-589.535	-536.966
13.92	-863.116	-351.018	-1000.89	-828.052	-730.266		-724.988	-374.288	-546.63	-523.606	-891.64	-713.004	-864.756	-721.086	-589.535	-536.966
13.96	-863.116	-351.018	-1000.89	-828.052	-730.266		-724.988	-374.288	-540.876	-517.852	-891.64	-713.004	-864.756	-719.168	-589.535	-535.048
14	-857.362	-351.018	-1000.89	-828.052	-730.266		-724.988	-374.288	-540.876	-523.606	-891.64	-713.004	-862.838	-719.168	-589.535	-536.966
14.04	-857.362	-351.018	-1000.89	-828.052	-736.02		-719.234	-374.288	-540.876	-523.606	-891.64	-713.004	-864.756	-717.25	-589.535	-536.966
14.08	-851.608	-351.018	-1000.89	-828.052	-736.02		-719.234	-374.288	-540.876	-523.606	-891.64	-713.004	-862.838	-717.25	-589.535	-536.966
14.12	-851.608	-351.018	-995.132	-828.052	-736.02		-719.234	-374.288	-546.63	-523.606	-891.64	-713.004	-860.92	-719.168	-589.535	-536.966
14.16	-851.608	-351.018	-995.132	-828.052	-736.02		-719.234	-374.288	-546.63	-523.606	-891.64	-713.004	-860.92	-719.168	-589.535	-536.966
14.2	-851.608	-351.018	-995.132	-828.052	-741.774		-719.234	-374.288	-529.368	-523.606	-885.886	-713.004	-862.838	-711.496	-589.535	-536.966
14.24	-851.608	-351.018	-995.132	-828.052	-736.02		-719.234	-374.288	-535.122	-523.606	-885.886	-713.004	-860.92	-713.414	-589.535	-536.966
14.28	-840.1	-351.018	-989.378	-833.806	-736.02		-719.234	-374.288	-523.614	-523.606	-885.886	-713.004	-855.166	-709.578	-592.412	-536.966
14.32	-845.854	-351.018	-995.132	-833.806	-736.02		-719.234	-374.288	-523.614	-523.606	-885.886	-713.004	-859.002	-709.578	-592.412	-536.966
14.36	-845.854	-351.018	-989.378	-833.806	-741.774		-719.234	-374.288	-535.122	-523.606	-885.886	-713.004	-859.002	-713.414	-592.412	-536.966
14.4	-845.854	-351.018	-983.624	-833.806	-736.02		-719.234	-374.288	-535.122	-523.606	-885.886	-713.004	-855.166	-713.414	-592.412	-536.966
14.44	-845.854	-351.018	-983.624	-833.806	-741.774		-719.234	-374.288	-535.122	-523.606	-885.886	-713.004	-857.084	-713.414	-592.412	-536.966
14.48	-840.1	-351.018	-983.624	-833.806	-736.02		-719.234	-374.288	-535.122	-523.606	-885.886	-713.004	-853.248	-713.414	-592.412	-536.966
14.52	-845.854	-351.018	-983.624	-833.806	-741.774		-719.234	-374.288	-535.122	-523.606	-885.886	-713.004	-857.084	-713.414	-592.412	-536.966
14.56	-840.1	-351.018	-983.624	-833.806	-736.02		-713.48	-374.288	-529.368	-523.606	-885.886	-718.758	-853.248	-709.578	-592.412	-538.884
14.6	-840.1	-351.018	-983.624	-833.806	-736.02		-713.48	-374.288	-529.368	-523.606	-880.132	-713.004	-853.248	-707.66	-592.412	-536.966
14.64	-840.1	-351.018	-983.624	-833.806	-736.02		-713.48	-368.534	-529.368	-523.606	-874.378	-713.004	-853.248	-705.742	-592.412	-535.048
14.68	-834.346	-351.018	-983.624	-833.806	-736.02		-719.234	-374.288	-535.122	-523.606	-880.132	-713.004	-851.33	-711.496	-592.412	-536.966
14.72	-840.1	-351.018	-977.87	-839.56	-736.02		-713.48	-374.288	-535.122	-529.36	-880.132	-713.004	-851.33	-709.578	-595.289	-538.884
14.76	-834.346	-351.018	-977.87	-833.806	-736.02		-713.48	-374.288	-517.86	-523.606	-880.132	-713.004	-849.412	-703.824	-592.412	-536.966
14.8	-834.346	-351.018	-972.116	-833.806	-741.774		-713.48	-374.288	-529.368	-523.606	-874.378	-713.004	-849.412	-705.742	-592.412	-536.966
14.84	-834.346	-351.018	-972.116	-833.806	-736.02		-713.48	-374.288	-517.86	-529.36	-868.624	-713.004	-847.494	-699.988	-592.412	-538.884
14.88	-834.346	-351.018	-966.362	-833.806	-736.02		-713.48	-374.288	-535.122	-529.36	-868.624	-713.004	-845.576	-705.742	-592.412	-538.884
14.92	-834.346	-351.018	-960.608	-833.806	-736.02		-713.48	-368.534	-512.106	-529.36	-868.624	-713.004	-843.658	-698.07	-592.412	-536.966
14.96	-834.346	-351.018	-960.608	-833.806	-736.02		-713.48	-374.288	-506.352	-529.36	-862.87	-713.004	-843.658	-694.234	-592.412	-538.884
15	-834.346	-351.018	-960.608	-839.56	-736.02		-713.48	-374.288	-512.106	-529.36	-862.87	-713.004	-843.658	-696.152	-595.289	-538.884
15.04	-834.346	-351.018	-954.854	-833.806	-736.02		-713.48	-374.288	-517.86	-529.36	-862.87	-713.004	-841.74	-698.07	-592.412	-538.884
15.08	-834.346	-351.018	-949.1	-833.806	-736.02		-713.48	-374.288	-500.598	-535.114	-862.87	-713.004	-839.822	-692.316	-592.412	-540.802
15.12	-834.346	-356.772	-960.608	-833.806	-736.02		-713.48	-368.534	-523.614	-535.114	-868.624	-713.004	-843.658	-701.906	-595.289	-538.884
15.16	-834.346	-351.018	-954.854	-839.56	-736.02		-713.48	-374.288	-517.86	-535.114	-862.87	-713.004	-841.74	-698.07	-595.289	-540.802
15.2	-834.346	-351.018	-949.1	-839.56	-736.02		-713.48	-374.288	-500.598	-535.114	-857.116	-713.004	-839.822	-690.398	-595.289	-540.802
15.24	-834.346	-356.772	-949.1	-833.806	-736.02		-713.48	-374.288	-506.352	-535.114	-857.116	-713.004	-839.822	-692.316	-595.289	-540.802
15.28	-828.592	-351.018	-949.1	-833.806	-736.02		-713.48	-374.288	-506.352	-535.114	-851.362	-713.004	-837.904	-690.398	-592.412	-540.802
15.32	-828.592	-351.018	-943.346	-833.806	-736.02		-713.48	-374.288	-500.598	-540.868	-851.362	-713.004	-835.986	-688.48	-592.412	-542.72
15.36	-822.838	-351.018	-943.346	-833.806	-736.02		-713.48	-374.288	-512.106	-540.868	-851.362	-713.004	-834.068	-692.316	-592.412	-542.72
15.4	-822.838	-351.018	-937.592	-833.806	-736.02		-707.726	-374.288	-506.352	-546.622	-845.608	-713.004	-832.15	-686.562	-592.412	-544.638
15.44	-822.838	-351.018	-937.592	-833.806	-741.774		-701.972	-374.288	-500.598	-546.622	-845.608	-713.004	-834.068	-682.726	-592.412	-544.638
15.48	-822.838	-356.772	-937.592	-833.806	-736.02		-707.726	-374.288	-494.844	-546.622	-845.608	-713.004	-832.15	-682.726	-595.289	-544.638
15.52	-822.838	-356.772	-937.592	-833.806	-736.02		-707.726	-374.288	-500.598	-546.622	-845.608	-713.004	-832.15	-684.644	-595.289	-544.638
15.56	-822.838	-356.772	-937.592	-839.56	-736.02		-707.726	-374.288	-500.598	-546.622	-845.608	-713.004	-832.15	-684.644	-598.166	-544.638
15.6	-822.838	-351.018	-931.838	-839.56	-741.774		-696.218	-374.288	-506.352	-546.622	-845.608	-713.004	-832.15	-682.726	-595.289	-544.638
15.64	-822.838	-351.018	-931.838	-833.806	-741.774		-696.218	-374.288	-494.844	-546.622	-845.608	-713.004	-832.15	-678.89	-592.412	-544.638
15.68	-817.084	-356.772	-926.084	-833.806	-747.528		-696.218	-374.288	-494.844	-546.622	-845.608	-713.004	-830.232	-678.89	-595.289	-544.638
15.72	-817.084	-356.772	-926.084	-833.806	-747.528		-690.464	-374.288	-506.352	-552.376	-845.608	-713.004	-830.232	-680.808	-595.289	-546.556
15.76	-811.33	-356.772	-920.33	-833.806	-747.528		-690.464	-374.288	-489.09	-552.376	-845.608	-713.004	-826.396	-675.054	-595.289	-546.556
15.8	-811.33	-356.772	-926.084	-833.806	-747.528		-684.71	-374.288	-489.09	-558.13	-845.608	-713.004	-828.314	-673.136	-595.289	-548.474
15.84	-811.33	-356.772	-926.084	-833.806	-747.528		-684.71	-374.288	-500.598	-563.884	-845.608	-713.004	-828.314	-676.972	-595.289	-550.392
15.88	-811.33	-356.772	-926.084	-833.806	-747.528		-684.71	-374.288	-500.598	-558.13	-845.608	-713.004	-828.314	-676.972	-595.289	-548.474
15.92	-811.33	-356.772	-926.084	-839.56	-747.528		-684.71	-374.288	-494.844	-558.13	-839.854	-713.004	-828.314	-673.136	-598.166	-548.474
15.96	-805.576	-356.772	-926.084	-839.56	-747.528		-684.71	-374.288	-500.598	-563.884	-839.854	-713.004	-826.396	-675.054	-598.166	-550.392
16	-805.576	-356.772	-926.084	-839.56	-747.528		-678.956	-374.288	-483.336	-563.884	-839.854	-713.004	-826.396	-667.382	-598.166	-550.392
16.04	-805.576	-356.772	-920.33	-833.806	-747.528		-678.956	-374.288	-494.844	-563.884	-839.854	-713.004	-824.478	-671.218	-595.289	-550.392
16.08	-805.576	-356.772	-920.33	-833.806	-747.528		-673.202	-374.288	-483.336	-563.884	-839.854	-713.004	-824.478	-665.464	-595.289	-550.392
16.12	-805.576	-351.018	-914.576	-833.806	-747.528		-673.202	-374.288	-494.844	-563.884	-839.854	-713.004	-822.56	-669.3	-592.412	-550.392
16.16	-805.576	-356.772	-914.576	-833.806	-747.528		-667.448	-374.288	-483.336	-563.884	-839.854	-713.004	-822.56	-663.546	-595.289	-550.392
16.2	-805.576	-356.772	-914.576	-833.806	-747.528		-667.448	-374.288	-489.09	-575.392	-839.854	-713.004	-822.56	-665.464	-595.289	-554.228
16.24	-805.576	-356.772	-914.576	-833.806	-747.528		-673.202	-374.288	-483.336	-575.392	-839.854	-713.004	-822.56	-665.464	-595.289	-554.228
16.28	-805.576	-356.772	-914.576	-833.806	-747.528		-667.448	-374.288	-483.336	-575.392	-839.854	-713.004	-822.56	-663.546	-595.289	-554.228
16.32	-805.576	-356.772	-914.576	-833.806	-747.528		-667.448	-374.288	-489.09	-569.638	-834.1	-713.004	-822.56	-663.546	-595.289	-552.31
16.36	-805.576	-356.772	-914.576	-833.806	-747.528		-667.448	-374.288	-483.336	-569.638	-839.854	-713.004	-822.56	-663.546	-595.289	-552.31
16.4	-805.576	-356.772	-914.576	-833.806	-747.528		-661.694	-374.288	-489.09	-581.146	-839.854	-713.004	-822.56	-663.546	-595.289	-556.146
16.44	-805.576	-356.772	-914.576	-833.806	-747.528		-661.694	-374.288	-483.336	-581.146	-839.854	-713.004	-822.56	-661.628	-595.289	-556.146
16.48	-794.068	-356.772	-914.576	-833.806	-747.528		-661.694	-374.288	-483.336	-586.9	-839.854	-713.004	-818.724	-661.628	-595.289	-558.064
16.52	-799.822	-356.772	-914.576	-833.806	-747.528		-661.694	-374.288	-477.582	-581.146	-834.1	-713.004	-820.642	-657.792	-595.289	-556.146
16.56	-799.822	-356.772	-914.576	-833.806	-747.528		-661.694	-374.288	-477.582	-586.9	-834.1	-713.004	-820.642	-657.792	-595.289	-558.064
16.6	-794.068	-356.772	-908.822	-833.806	-747.528		-655.94	-374.288	-483.336	-586.9	-828.346	-713.004	-816.806	-655.874	-595.289	-558.064
16.64	-794.068	-356.772	-914.576	-833.806	-747.528		-655.94	-374.288	-477.582	-586.9	-828.346	-713.004	-818.724	-653.956	-595.289	-558.064
16.68	-794.068	-356.772	-908.822	-833.806	-747.528		-655.94	-374.288	-477.582	-586.9	-822.592	-713.004	-816.806	-652.038	-595.289	-558.064
16.72	-794.068	-356.772	-908.822	-828.052	-747.528		-655.94	-374.288	-477.582	-586.9	-828.346	-713.004	-816.806	-653.956	-592.412	-558.064
16.76	-794.068	-356.772	-908.822	-828.052	-747.528		-655.94	-374.288	-477.582	-586.9	-828.346	-713.004	-816.806	-653.956	-592.412	-558.064
16.8	-794.068	-356.772	-908.822	-828.052	-747.528		-655.94	-368.534	-483.336	-586.9	-828.346	-713.004	-816.806	-655.874	-592.412	-556.146
16.84	-794.068	-356.772	-914.576	-828.052	-747.528		-655.94	-374.288	-477.582	-586.9	-828.346	-713.004	-818.724	-653.956	-592.412	-558.064
16.88	-788.314	-356.772	-908.822	-828.052	-747.528		-655.94	-374.288	-483.336	-592.654	-822.592	-713.004	-814.888	-653.956	-592.412	-559.982
16.92	-788.314	-356.772	-903.068	-828.052	-747.528		-655.94	-368.534	-477.582	-592.654	-828.346	-713.004	-812.97	-653.956	-592.412	-558.064
16.96	-788.314	-356.772	-908.822	-828.052	-747.528		-655.94	-374.288	-477.582	-592.654	-828.346	-713.004	-814.888	-653.956	-592.412	-559.982
17	-788.314	-356.772	-903.068	-828.052	-747.528		-655.94	-374.288	-483.336	-592.654	-828.346	-718.758	-812.97	-655.874	-592.412	-561.9
17.04	-788.314	-356.772	-903.068	-828.052	-747.528		-650.186	-374.288	-477.582	-592.654	-828.346	-718.758	-812.97	-652.038	-592.412	-561.9
17.08	-782.56	-356.772	-903.068	-828.052	-741.774		-650.186	-374.288	-471.828	-592.654	-828.346	-724.512	-809.134	-650.12	-592.412	-563.818
17.12	-782.56	-356.772	-903.068	-828.052	-747.528		-650.186	-374.288	-471.828	-592.654	-822.592	-724.512	-811.052	-648.202	-592.412	-563.818
17.16	-782.56	-356.772	-903.068	-828.052	-747.528		-650.186	-374.288	-466.074	-592.654	-828.346	-724.512	-811.052	-648.202	-592.412	-563.818
17.2	-782.56	-356.772	-903.068	-828.052	-747.528		-644.432	-374.288	-466.074	-34.5159	-828.346	-724.512	-811.052	-646.284	-592.412	568
17.24	-782.56	-356.772	-903.068	-828.052	-747.528		-650.186	-374.288	-466.074	-34.5159	-822.592	-724.512	-811.052	-646.284	-592.412	563
17.28	-782.56	-356.772	-903.068	-828.052	-747.528		-644.432	-380.042	-466.074	-28.7619	-822.592	-724.512	-811.052	-644.366	-592.412	563
17.32	-782.56	-356.772	-903.068	-828.052	-747.528		-650.186	-374.288	-466.074	-23.0079	-822.592	-724.512	-811.052	-646.284	-592.412	563
17.36	-776.806	-356.772	-903.068	-828.052	-747.528		-650.186	-374.288	-466.074	-17.2539	-816.838	-724.512	-809.134	-644.366	-592.412	567
17.4	-776.806	-356.772	-903.068	-828.052	-747.528		-644.432	-374.288	-466.074	-23.0079	-816.838	-730.266	-809.134	-642.448	-592.412	567
17.44	-776.806	-356.772	-903.068	-828.052	-747.528		-650.186	-374.288	-466.074	-28.7619	-816.838	-730.266	-809.134	-644.366	-592.412	567
17.48	-776.806	-351.018	-903.068	-828.052	-741.774		-650.186	-374.288	-466.074	-34.5159	-816.838	-736.02	-807.216	-644.366	-589.535	567
17.52	-776.806	-351.018	-903.068	-828.052	-747.528		-644.432	-374.288	-466.074	-592.654	-816.838	-736.02	-809.134	-642.448	-589.535	-567.654
17.56	-776.806	-345.264	-903.068	-828.052	-747.528		-644.432	-374.288	-466.074	-592.654	-816.838	-736.02	-809.134	-642.448	-586.658	-567.654
17.6	-776.806	-345.264	-903.068	-828.052	-747.528		-638.678	-374.288	-466.074	-598.408	-822.592	-730.266	-809.134	-642.448	-586.658	-567.654
17.64	-776.806	-345.264	-903.068	-828.052	-747.528		-638.678	-374.288	-466.074	-592.654	-816.838	-736.02	-809.134	-640.53	-586.658	-567.654
17.68	-771.052	-345.264	-903.068	-828.052	-747.528		-638.678	-374.288	-466.074	-598.408	-811.084	-736.02	-807.216	-638.612	-586.658	-569.572
17.72	-771.052	-345.264	-903.068	-828.052	-747.528		-644.432	-374.288	-466.074	-604.162	-811.084	-741.774	-807.216	-640.53	-586.658	-573.408
17.76	-765.298	-345.264	-903.068	-828.052	-741.774		-638.678	-374.288	-466.074	-604.162	-811.084	-741.774	-803.38	-638.612	-586.658	-573.408
17.8	-765.298	-345.264	-897.314	-828.052	-747.528		-638.678	-374.288	-466.074	-598.408	-811.084	-741.774	-803.38	-638.612	-586.658	-571.49
17.84	-765.298	-345.264	-897.314	-828.052	-753.282		-632.924	-374.288	-466.074	-598.408	-816.838	-736.02	-805.298	-638.612	-586.658	-569.572
17.88	-765.298	-345.264	-891.56	-828.052	-747.528		-638.678	-374.288	-466.074	-604.162	-811.084	-741.774	-801.462	-638.612	-586.658	-573.408
17.92	-765.298	-345.264	-891.56	-828.052	-753.282		-638.678	-374.288	-466.074	-604.162	-811.084	-736.02	-803.38	-638.612	-586.658	-571.49
17.96	-759.544	-345.264	-885.806	-828.052	-747.528		-638.678	-374.288	-466.074	-598.408	-811.084	-741.774	-797.626	-638.612	-586.658	-571.49
18	-759.544	-345.264	-885.806	-828.052	-753.282		-632.924	-374.288	-471.828	-604.162	-811.084	-736.02	-799.544	-638.612	-586.658	-571.49
18.04	-759.544	-345.264	-885.806	-828.052	-747.528		-632.924	-374.288	-466.074	-598.408	-811.084	-736.02	-797.626	-636.694	-586.658	-569.572
18.08	-759.544	-345.264	-885.806	-828.052	-753.282		-632.924	-374.288	-466.074	-598.408	-811.084	-741.774	-799.544	-636.694	-586.658	-571.49
18.12	-759.544	-345.264	-885.806	-828.052	-747.528		-627.17	-374.288	-466.074	-604.162	-811.084	-736.02	-797.626	-634.776	-586.658	-571.49
18.16	-759.544	-345.264	-885.806	-828.052	-753.282		-632.924	-374.288	-466.074	-598.408	-811.084	-741.774	-799.544	-636.694	-586.658	-571.49
18.2	-759.544	-345.264	-885.806	-828.052	-753.282		-627.17	-374.288	-466.074	-604.162	-811.084	-747.528	-799.544	-634.776	-586.658	-575.326
18.24	-759.544	-345.264	-885.806	-828.052	-753.282		-627.17	-374.288	-466.074	-598.408	-811.084	-747.528	-799.544	-634.776	-586.658	-573.408
18.28	-759.544	-345.264	-885.806	-828.052	-753.282		-627.17	-374.288	-466.074	-604.162	-805.33	-753.282	-799.544	-632.858	-586.658	-577.244
18.32	-759.544	-345.264	-885.806	-828.052	-753.282		-632.924	-374.288	-466.074	-604.162	-805.33	-747.528	-799.544	-634.776	-586.658	-575.326
18.36	-753.79	-345.264	-885.806	-828.052	-753.282		-627.17	-374.288	-466.074	-598.408	-805.33	-747.528	-797.626	-632.858	-586.658	-573.408
18.4	-753.79	-345.264	-880.052	-828.052	-747.528		-627.17	-374.288	-466.074	-604.162	-805.33	-747.528	-793.79	-632.858	-586.658	-575.326
18.44	-753.79	-345.264	-885.806	-828.052	-747.528		-621.416	-374.288	-466.074	-604.162	-805.33	-747.528	-795.708	-630.94	-586.658	-575.326
18.48	-753.79	-345.264	-885.806	-828.052	-753.282		-615.662	-374.288	-466.074	-598.408	-805.33	-747.528	-797.626	-629.022	-586.658	-573.408
18.52	-753.79	-345.264	-885.806	-828.052	-753.282		-615.662	-374.288	-466.074	-604.162	-805.33	-747.528	-797.626	-629.022	-586.658	-575.326
18.56	-753.79	-345.264	-880.052	-828.052	-747.528		-615.662	-368.534	-466.074	-604.162	-805.33	-747.528	-793.79	-629.022	-586.658	-573.408
18.6	-753.79	-345.264	-885.806	-822.298	-747.528		-615.662	-368.534	-466.074	-604.162	-805.33	-747.528	-795.708	-629.022	-583.781	-573.408
18.64	-753.79	-345.264	-880.052	-822.298	-753.282		-615.662	-374.288	-466.074	-604.162	-805.33	-747.528	-795.708	-629.022	-583.781	-575.326
18.68	-753.79	-345.264	-885.806	-822.298	-747.528		-615.662	-374.288	-466.074	-604.162	-805.33	-753.282	-795.708	-629.022	-583.781	-577.244
18.72	-753.79	-345.264	-880.052	-822.298	-747.528		-609.908	-374.288	-466.074	-604.162	-805.33	-753.282	-793.79	-627.104	-583.781	-577.244
18.76	-753.79	-345.264	-885.806	-822.298	-747.528		-609.908	-374.288	-466.074	-604.162	-805.33	-747.528	-795.708	-627.104	-583.781	-575.326
18.8	-753.79	-345.264	-880.052	-822.298	-747.528		-609.908	-374.288	-466.074	-604.162	-805.33	-753.282	-793.79	-627.104	-583.781	-577.244
18.84	-753.79	-345.264	-880.052	-822.298	-747.528		-609.908	-374.288	-466.074	-604.162	-805.33	-747.528	-793.79	-627.104	-583.781	-575.326
18.88	-753.79	-345.264	-874.298	-822.298	-747.528		-609.908	-368.534	-466.074	-604.162	-805.33	-753.282	-791.872	-627.104	-583.781	-575.326
18.92	-753.79	-345.264	-874.298	-816.544	-747.528		-609.908	-374.288	-466.074	-598.408	-805.33	-753.282	-791.872	-627.104	-580.904	-575.326
18.96	-753.79	-345.264	-874.298	-816.544	-747.528		-609.908	-374.288	-466.074	-604.162	-805.33	-747.528	-791.872	-627.104	-580.904	-575.326
19	-753.79	-345.264	-874.298	-810.79	-747.528		-609.908	-374.288	-466.074	-604.162	-805.33	-753.282	-791.872	-627.104	-578.027	-577.244
19.04	-753.79	-339.51	-874.298	-810.79	-747.528		-609.908	-374.288	-466.074	-604.162	-805.33	-753.282	-791.872	-627.104	-575.15	-577.244
19.08	-753.79	-339.51	-874.298	-805.036	-747.528		-609.908	-374.288	-466.074	-604.162	-805.33	-753.282	-791.872	-627.104	-572.273	-577.244
19.12	-753.79	-339.51	-874.298	-805.036	-747.528		-604.154	-374.288	-466.074	-604.162	-805.33	-753.282	-791.872	-625.186	-572.273	-577.244
19.16	-753.79	-339.51	-874.298	-805.036	-753.282		-604.154	-374.288	-466.074	-604.162	-805.33	-753.282	-793.79	-625.186	-572.273	-577.244
19.2	-753.79	-339.51	-874.298	-805.036	-747.528		-604.154	-374.288	-466.074	-34.5158	-805.33	-753.282	-791.872	-625.186	-572.273	577
19.24	-753.79	-339.51	-868.544	-805.036	-747.528		-604.154	-374.288	-466.074	-28.7618	-805.33	-747.528	-789.954	-625.186	-572.273	577
19.28	-753.79	-339.51	-874.298	-805.036	-747.528		-604.154	-374.288	-466.074	-28.7618	-811.084	-747.528	-791.872	-627.104	-572.273	577
19.32	-753.79	-339.51	-874.298	-805.036	-747.528		-604.154	-374.288	-466.074	-34.5158	-805.33	-753.282	-791.872	-625.186	-572.273	577
19.36	-753.79	-339.51	-874.298	-805.036	-747.528		-604.154	-374.288	-466.074	-604.162	-811.084	-747.528	-791.872	-627.104	-572.273	-575.326
19.4	-753.79	-339.51	-874.298	-793.528	-747.528		-598.4	-374.288	-466.074	-604.162	-805.33	-747.528	-791.872	-623.268	-566.519	-575.326
19.44	-753.79	-339.51	-874.298	-799.282	-747.528		-598.4	-374.288	-466.074	-604.162	-805.33	-753.282	-791.872	-623.268	-569.396	-577.244
19.48	-753.79	-339.51	-868.544	-793.528	-747.528		-598.4	-374.288	-466.074	-604.162	-799.576	-753.282	-789.954	-621.35	-566.519	-577.244
19.52	-753.79	-339.51	-862.79	-793.528	-747.528		-592.646	-374.288	-466.074	-604.162	-799.576	-753.282	-788.036	-619.432	-566.519	-577.244
19.56	-753.79	-339.51	-868.544	-793.528	-747.528		-598.4	-374.288	-466.074	-604.162	-793.822	-753.282	-789.954	-619.432	-566.519	-577.244
19.6	-753.79	-339.51	-862.79	-805.036	-747.528		-598.4	-374.288	-466.074	-604.162	-793.822	-753.282	-788.036	-619.432	-572.273	-577.244
19.64	-759.544	-339.51	-862.79	-810.79	-747.528		-592.646	-374.288	-466.074	-604.162	-793.822	-747.528	-789.954	-617.514	-575.15	-575.326
19.68	-753.79	-339.51	-862.79	-816.544	-747.528		-592.646	-374.288	-466.074	-604.162	-793.822	-747.528	-788.036	-617.514	-578.027	-575.326
19.72	-759.544	-339.51	-862.79	-822.298	-747.528		-592.646	-368.534	-466.074	-604.162	-793.822	-753.282	-789.954	-617.514	-580.904	-575.326
19.76	-759.544	-339.51	-862.79	-822.298	-747.528		-592.646	-374.288	-466.074	-604.162	-793.822	-747.528	-789.954	-617.514	-580.904	-575.326
19.8	-759.544	-339.51	-862.79	-828.052	-747.528		-586.892	-374.288	-460.32	-604.162	-793.822	-747.528	-789.954	-613.678	-583.781	-575.326
19.84	-765.298	-339.51	-862.79	-828.052	-747.528		-592.646	-374.288	-460.32	-604.162	-793.822	-747.528	-791.872	-615.596	-583.781	-575.326
19.88	-765.298	-339.51	-862.79	-833.806	-747.528		-592.646	-374.288	-460.32	-604.162	-788.068	-747.528	-791.872	-613.678	-586.658	-575.326
19.92	-771.052	-339.51	-862.79	-833.806	-747.528		-592.646	-374.288	-460.32	-604.162	-788.068	-747.528	-793.79	-613.678	-586.658	-575.326
19.96	-771.052	-339.51	-862.79	-833.806	-747.528		-586.892	-374.288	-460.32	-604.162	-788.068	-747.528	-793.79	-611.76	-586.658	-575.326
20	-771.052	-339.51	-862.79	-833.806	-747.528		-586.892	-374.288	-460.32	-604.162	-788.068	-747.528	-793.79	-611.76	-586.658	-575.326
20.04	-771.052	-339.51	-862.79	-833.806	-747.528		-592.646	-374.288	-460.32	-604.162	-788.068	-753.282	-793.79	-613.678	-586.658	-577.244
20.08	-771.052	-339.51	-862.79	-833.806	-741.774		-586.892	-374.288	-460.32	-604.162	-788.068	-741.774	-791.872	-611.76	-586.658	-573.408
20.12	-771.052	-339.51	-862.79	-833.806	-747.528		-592.646	-374.288	-460.32	-604.162	-788.068	-741.774	-793.79	-613.678	-586.658	-573.408
20.16	-771.052	-339.51	-862.79	-833.806	-741.774		-586.892	-374.288	-460.32	-604.162	-788.068	-747.528	-791.872	-611.76	-586.658	-575.326
20.2	-771.052	-339.51	-857.036	-828.052	-747.528		-592.646	-374.288	-460.32	-604.162	-788.068	-741.774	-791.872	-613.678	-583.781	-573.408
20.24	-771.052	-339.51	-857.036	-833.806	-741.774		-586.892	-374.288	-460.32	-604.162	-788.068	-741.774	-789.954	-611.76	-586.658	-573.408
20.28	-771.052	-339.51	-851.282	-833.806	-741.774		-586.892	-368.534	-460.32	-604.162	-788.068	-741.774	-788.036	-611.76	-586.658	-571.49
20.32	-771.052	-339.51	-851.282	-833.806	-741.774		-581.138	-374.288	-460.32	-604.162	-788.068	-741.774	-788.036	-609.842	-586.658	-573.408
20.36	-771.052	-339.51	-851.282	-833.806	-747.528		-586.892	-374.288	-460.32	-604.162	-788.068	-747.528	-789.954	-611.76	-586.658	-575.326
20.4	-771.052	-339.51	-851.282	-833.806	-747.528		-586.892	-374.288	-460.32	-604.162	-788.068	-741.774	-789.954	-611.76	-586.658	-573.408
20.44	-776.806	-339.51	-851.282	-828.052	-747.528		-581.138	-374.288	-460.32	-604.162	-788.068	-747.528	-791.872	-609.842	-583.781	-575.326
20.48	-776.806	-339.51	-851.282	-833.806	-741.774		-575.384	-374.288	-460.32	-604.162	-788.068	-741.774	-789.954	-607.924	-586.658	-573.408
20.52	-782.56	-339.51	-851.282	-833.806	-747.528		-569.63	-374.288	-460.32	-604.162	-788.068	-736.02	-793.79	-606.006	-586.658	-571.49
20.56	-782.56	-339.51	-851.282	-833.806	-741.774		-575.384	-374.288	-460.32	-604.162	-788.068	-741.774	-791.872	-607.924	-586.658	-573.408
20.6	-782.56	-339.51	-851.282	-833.806	-741.774		-575.384	-374.288	-460.32	-604.162	-782.314	-736.02	-791.872	-606.006	-586.658	-571.49
20.64	-782.56	-339.51	-851.282	-828.052	-741.774		-575.384	-374.288	-460.32	-604.162	-782.314	-736.02	-791.872	-606.006	-583.781	-571.49
20.68	-782.56	-339.51	-845.528	-833.806	-747.528		-575.384	-374.288	-460.32	-604.162	-782.314	-741.774	-791.872	-606.006	-586.658	-573.408
20.72	-782.56	-339.51	-845.528	-828.052	-747.528		-569.63	-374.288	-460.32	-604.162	-782.314	-736.02	-791.872	-604.088	-583.781	-571.49
20.76	-782.56	-339.51	-839.774	-828.052	-741.774		-569.63	-374.288	-460.32	-604.162	-782.314	-741.774	-788.036	-604.088	-583.781	-573.408
20.8	-782.56	-339.51	-839.774	-828.052	-741.774		-575.384	-368.534	-460.32	-604.162	-782.314	-741.774	-788.036	-606.006	-583.781	-571.49
20.84	-782.56	-339.51	-839.774	-822.298	-741.774		-575.384	-368.534	-460.32	-604.162	-782.314	-741.774	-788.036	-606.006	-580.904	-571.49
20.88	-782.56	-339.51	-839.774	-828.052	-741.774		-575.384	-374.288	-460.32	-604.162	-782.314	-736.02	-788.036	-606.006	-583.781	-571.49
20.92	-782.56	-339.51	-839.774	-828.052	-741.774		-575.384	-374.288	-460.32	-604.162	-782.314	-736.02	-788.036	-606.006	-583.781	-571.49
20.96	-782.56	-339.51	-839.774	-822.298	-741.774		-569.63	-368.534	-460.32	-604.162	-782.314	-741.774	-788.036	-604.088	-580.904	-571.49
21	-782.56	-339.51	-839.774	-822.298	-741.774		-575.384	-374.288	-460.32	-604.162	-782.314	-736.02	-788.036	-606.006	-580.904	-571.49
21.04	-782.56	-339.51	-839.774	-822.298	-747.528		-569.63	-368.534	-460.32	-604.162	-782.314	-741.774	-789.954	-604.088	-580.904	-571.49
21.08	-782.56	-339.51	-839.774	-828.052	-741.774		-563.876	-374.288	-460.32	-604.162	-782.314	-730.266	-788.036	-602.17	-583.781	-569.572
21.12	-782.56	-339.51	-839.774	-822.298	-741.774		-563.876	-368.534	-460.32	-604.162	-782.314	-736.02	-788.036	-602.17	-580.904	-569.572
21.16	-782.56	-339.51	-839.774	-822.298	-741.774		-563.876	-368.534	-460.32	-604.162	-782.314	-730.266	-788.036	-602.17	-580.904	-567.654
21.2	-782.56	-339.51	-839.774	-822.298	-741.774		-563.876	-368.534	-460.32	-604.162	-782.314	-736.02	-788.036	-602.17	-580.904	-569.572
21.24	-782.56	-339.51	-839.774	-828.052	-741.774		-563.876	-362.78	-460.32	-604.162	-782.314	-730.266	-788.036	-602.17	-583.781	-565.736
21.28	-782.56	-339.51	-839.774	-822.298	-741.774		-563.876	-368.534	-460.32	-604.162	-776.56	-730.266	-788.036	-600.252	-580.904	-567.654
21.32	-788.314	-339.51	-839.774	-822.298	-741.774		-563.876	-362.78	-460.32	-604.162	-776.56	-730.266	-789.954	-600.252	-580.904	-565.736
21.36	-782.56	-339.51	-839.774	-822.298	-741.774		-563.876	-368.534	-460.32	-604.162	-776.56	-730.266	-788.036	-600.252	-580.904	-567.654
21.4	-788.314	-339.51	-839.774	-822.298	-741.774		-563.876	-362.78	-460.32	-604.162	-776.56	-730.266	-789.954	-600.252	-580.904	-565.736
21.44	-788.314	-339.51	-839.774	-828.052	-747.528		-558.122	-368.534	-460.32	-604.162	-776.56	-730.266	-791.872	-598.334	-583.781	-567.654
21.48	-788.314	-339.51	-839.774	-822.298	-741.774		-552.368	-368.534	-454.566	-604.162	-776.56	-724.512	-789.954	-594.498	-580.904	-565.736
21.52	-782.56	-339.51	-839.774	-822.298	-741.774		-552.368	-362.78	-454.566	-604.162	-776.56	-730.266	-788.036	-594.498	-580.904	-565.736
21.56	-788.314	-339.51	-839.774	-822.298	-741.774		-546.614	-368.534	-454.566	-604.162	-776.56	-730.266	-789.954	-592.58	-580.904	-567.654
21.6	-788.314	-339.51	-839.774	-822.298	-741.774		-546.614	-362.78	-454.566	-604.162	-776.56	-730.266	-789.954	-592.58	-580.904	-565.736
21.64	-788.314	-339.51	-839.774	-828.052	-741.774		-540.86	-362.78	-454.566	-604.162	-776.56	-730.266	-789.954	-590.662	-583.781	-565.736
21.68	-788.314	-339.51	-839.774	-822.298	-741.774		-546.614	-368.534	-454.566	-604.162	-776.56	-730.266	-789.954	-592.58	-580.904	-567.654
21.72	-782.56	-339.51	-839.774	-822.298	-741.774		-540.86	-362.78	-454.566	-604.162	-776.56	-730.266	-788.036	-590.662	-580.904	-565.736
21.76	-788.314	-339.51	-839.774	-828.052	-741.774		-540.86	-368.534	-454.566	-604.162	-776.56	-730.266	-789.954	-590.662	-583.781	-567.654
21.8	-788.314	-339.51	-839.774	-822.298	-741.774		-535.106	-362.78	-454.566	-604.162	-776.56	-724.512	-789.954	-588.744	-580.904	-563.818
21.84	-788.314	-339.51	-839.774	-828.052	-741.774		-535.106	-362.78	-454.566	-604.162	-776.56	-724.512	-789.954	-588.744	-583.781	-563.818
21.88	-788.314	-339.51	-839.774	-828.052	-741.774		-529.352	-368.534	-454.566	-604.162	-776.56	-724.512	-789.954	-586.826	-583.781	-565.736
21.92	-788.314	-339.51	-839.774	-822.298	-741.774		-529.352	-362.78	-454.566	-604.162	-776.56	-724.512	-789.954	-586.826	-580.904	-563.818
21.96	-788.314	-339.51	-839.774	-822.298	-741.774		-523.598	-362.78	-454.566	-604.162	-776.56	-724.512	-789.954	-584.908	-580.904	-563.818
22	-788.314	-339.51	-839.774	-822.298	-741.774		-517.844	-368.534	-454.566	-604.162	-776.56	-718.758	-789.954	-582.99	-580.904	-563.818
22.04	-788.314	-339.51	-839.774	-822.298	-741.774		-523.598	-362.78	-454.566	-604.162	-776.56	-718.758	-789.954	-584.908	-580.904	-561.9
22.08	-788.314	-339.51	-839.774	-822.298	-747.528		-523.598	-362.78	-454.566	-604.162	-776.56	-718.758	-791.872	-584.908	-580.904	-561.9
22.12	-788.314	-339.51	-839.774	-822.298	-741.774		-523.598	-362.78	-454.566	-604.162	-776.56	-718.758	-789.954	-584.908	-580.904	-561.9
22.16	-788.314	-339.51	-839.774	-822.298	-741.774		-523.598	-362.78	-454.566	-604.162	-776.56	-718.758	-789.954	-584.908	-580.904	-561.9
22.2	-788.314	-339.51	-839.774	-822.298	-741.774		-523.598	-368.534	-454.566	-604.162	-776.56	-718.758	-789.954	-584.908	-580.904	-563.818
22.24	-788.314	-339.51	-839.774	-822.298	-741.774		-523.598	-362.78	-454.566	-604.162	-776.56	-718.758	-789.954	-584.908	-580.904	-561.9
22.28	-788.314	-339.51	-839.774	-822.298	-741.774		-523.598	-362.78	-454.566	-604.162	-776.56	-718.758	-789.954	-584.908	-580.904	-561.9
22.32	-788.314	-339.51	-839.774	-822.298	-741.774		-523.598	-362.78	-454.566	-604.162	-776.56	-718.758	-789.954	-584.908	-580.904	-561.9
22.36	-788.314	-339.51	-839.774	-822.298	-741.774		-523.598	-362.78	-454.566	-604.162	-776.56	-718.758	-789.954	-584.908	-580.904	-561.9
22.4	-788.314	-339.51	-839.774	-822.298	-741.774		-517.844	-368.534	-454.566	-604.162	-776.56	-724.512	-789.954	-582.99	-580.904	-565.736
22.44	-788.314	-339.51	-839.774	-822.298	-741.774		-523.598	-362.78	-454.566	-604.162	-776.56	-718.758	-789.954	-584.908	-580.904	-561.9
22.48	-788.314	-339.51	-839.774	-822.298	-741.774		-517.844	-362.78	-454.566	-604.162	-770.806	-718.758	-789.954	-581.072	-580.904	-561.9
22.52	-788.314	-339.51	-839.774	-822.298	-741.774		-517.844	-362.78	-454.566	-604.162	-770.806	-718.758	-789.954	-581.072	-580.904	-561.9
22.56	-788.314	-339.51	-839.774	-822.298	-741.774		-523.598	-368.534	-454.566	-604.162	-770.806	-718.758	-789.954	-582.99	-580.904	-563.818
22.6	-788.314	-339.51	-839.774	-822.298	-741.774		-523.598	-362.78	-454.566	-604.162	-770.806	-718.758	-789.954	-582.99	-580.904	-561.9
22.64	-788.314	-339.51	-839.774	-822.298	-741.774		-517.844	-362.78	-454.566	-604.162	-770.806	-718.758	-789.954	-581.072	-580.904	-561.9
22.68	-788.314	-339.51	-839.774	-822.298	-741.774		-517.844	-362.78	-448.812	-604.162	-770.806	-718.758	-789.954	-579.154	-580.904	-561.9
22.72	-788.314	-339.51	-839.774	-822.298	-741.774		-517.844	-362.78	-448.812	-604.162	-770.806	-718.758	-789.954	-579.154	-580.904	-561.9
22.76	-788.314	-339.51	-839.774	-822.298	-741.774		-517.844	-362.78	-448.812	-604.162	-770.806	-718.758	-789.954	-579.154	-580.904	-561.9
22.8	-788.314	-339.51	-839.774	-822.298	-741.774		-517.844	-362.78	-448.812	-604.162	-765.052	-718.758	-789.954	-577.236	-580.904	-561.9
22.84	-788.314	-339.51	-839.774	-822.298	-741.774		-517.844	-362.78	-448.812	-604.162	-765.052	-718.758	-789.954	-577.236	-580.904	-561.9
22.88	-788.314	-339.51	-839.774	-822.298	-741.774		-517.844	-362.78	-448.812	-604.162	-765.052	-718.758	-789.954	-577.236	-580.904	-561.9
22.92	-788.314	-339.51	-839.774	-822.298	-741.774		-523.598	-362.78	-448.812	-604.162	-765.052	-718.758	-789.954	-579.154	-580.904	-561.9
22.96	-788.314	-339.51	-839.774	-822.298	-741.774		-517.844	-362.78	-448.812	-604.162	-765.052	-718.758	-789.954	-577.236	-580.904	-561.9
23	-794.068	-339.51	-839.774	-822.298	-741.774		-523.598	-362.78	-448.812	-604.162	-765.052	-718.758	-791.872	-579.154	-580.904	-561.9
23.04	-794.068	-339.51	-839.774	-822.298	-741.774		-517.844	-362.78	-448.812	-604.162	-765.052	-718.758	-791.872	-577.236	-580.904	-561.9
23.08	-794.068	-339.51	-839.774	-822.298	-741.774		-517.844	-362.78	-448.812	-604.162	-759.298	-718.758	-791.872	-575.318	-580.904	-561.9
23.12	-794.068	-339.51	-839.774	-822.298	-741.774		-517.844	-362.78	-448.812	-604.162	-759.298	-718.758	-791.872	-575.318	-580.904	-561.9
23.16	-794.068	-339.51	-839.774	-822.298	-741.774		-523.598	-362.78	-448.812	-604.162	-759.298	-718.758	-791.872	-577.236	-580.904	-561.9
23.2	-794.068	-339.51	-839.774	-822.298	-736.02		-517.844	-362.78	-448.812	-604.162	-759.298	-718.758	-789.954	-575.318	-580.904	-561.9
23.24	-794.068	-339.51	-839.774	-822.298	-741.774		-523.598	-357.026	-448.812	-604.162	-759.298	-718.758	-791.872	-577.236	-580.904	-559.982
23.28	-794.068	-339.51	-839.774	-822.298	-741.774		-517.844	-357.026	-448.812	-604.162	-759.298	-718.758	-791.872	-575.318	-580.904	-559.982
23.32	-794.068	-339.51	-839.774	-822.298	-741.774		-512.09	-357.026	-448.812	-604.162	-759.298	-718.758	-791.872	-573.4	-580.904	-559.982
23.36	-794.068	-339.51	-839.774	-822.298	-741.774		-517.844	-357.026	-443.058	-604.162	-753.544	-718.758	-791.872	-571.482	-580.904	-559.982
23.4	-794.068	-339.51	-839.774	-822.298	-741.774		-517.844	-357.026	-443.058	-604.162	-753.544	-718.758	-791.872	-571.482	-580.904	-559.982
23.44	-794.068	-339.51	-839.774	-822.298	-741.774		-517.844	-357.026	-443.058	-604.162	-753.544	-718.758	-791.872	-571.482	-580.904	-559.982
23.48	-794.068	-339.51	-839.774	-822.298	-741.774		-517.844	-357.026	-443.058	-604.162	-753.544	-713.004	-791.872	-571.482	-580.904	-558.064
23.52	-794.068	-339.51	-839.774	-822.298	-741.774		-517.844	-362.78	-443.058	-604.162	-753.544	-713.004	-791.872	-571.482	-580.904	-559.982
23.56	-794.068	-339.51	-839.774	-822.298	-741.774		-517.844	-357.026	-443.058	-604.162	-753.544	-713.004	-791.872	-571.482	-580.904	-558.064
23.6	-794.068	-339.51	-839.774	-822.298	-741.774		-517.844	-357.026	-443.058	-604.162	-753.544	-713.004	-791.872	-571.482	-580.904	-558.064
23.64	-794.068	-339.51	-839.774	-822.298	-741.774		-517.844	-357.026	-443.058	-604.162	-753.544	-713.004	-791.872	-571.482	-580.904	-558.064
23.68	-794.068	-339.51	-839.774	-822.298	-741.774		-517.844	-357.026	-443.058	-604.162	-747.79	-713.004	-791.872	-569.564	-580.904	-558.064
23.72	-799.822	-339.51	-839.774	-822.298	-741.774		-517.844	-357.026	-443.058	-604.162	-747.79	-713.004	-793.79	-569.564	-580.904	-558.064
23.76	-799.822	-339.51	-839.774	-822.298	-736.02		-517.844	-357.026	-443.058	-604.162	-747.79	-713.004	-791.872	-569.564	-580.904	-558.064
23.8	-799.822	-339.51	-839.774	-822.298	-741.774		-517.844	-357.026	-443.058	-604.162	-747.79	-713.004	-793.79	-569.564	-580.904	-558.064
23.84	-799.822	-339.51	-839.774	-822.298	-741.774		-523.598	-357.026	-443.058	-604.162	-747.79	-713.004	-793.79	-571.482	-580.904	-558.064
23.88	-799.822	-339.51	-839.774	-822.298	-741.774		-517.844	-357.026	-443.058	-604.162	-742.036	-713.004	-793.79	-567.646	-580.904	-558.064
23.92	-799.822	-339.51	-839.774	-822.298	-736.02		-517.844	-357.026	-443.058	-604.162	-742.036	-713.004	-791.872	-567.646	-580.904	-558.064
23.96	-799.822	-339.51	-839.774	-822.298	-736.02		-517.844	-357.026	-443.058	-604.162	-742.036	-713.004	-791.872	-567.646	-580.904	-558.064
24	-799.822	-339.51	-839.774	-822.298	-741.774		-517.844	-357.026	-443.058	-604.162	-742.036	-713.004	-793.79	-567.646	-580.904	-558.064
24.04	-799.822	-339.51	-839.774	-822.298	-736.02		-517.844	-357.026	-443.058	-604.162	-742.036	-713.004	-791.872	-567.646	-580.904	-558.064
24.08	-799.822	-339.51	-839.774	-822.298	-741.774		-517.844	-345.518	-443.058	-604.162	-736.282	-713.004	-793.79	-565.728	-580.904	-554.228
24.12	-805.576	-339.51	-839.774	-822.298	-741.774		-517.844	-351.272	-443.058	-604.162	-736.282	-713.004	-795.708	-565.728	-580.904	-556.146
24.16	-805.576	-339.51	-839.774	-822.298	-741.774		-512.09	-345.518	-443.058	-604.162	-736.282	-713.004	-795.708	-563.81	-580.904	-554.228
24.2	-811.33	-339.51	-839.774	-822.298	-736.02		-523.598	-351.272	-443.058	-604.162	-736.282	-713.004	-795.708	-567.646	-580.904	-556.146
24.24	-811.33	-339.51	-839.774	-822.298	-741.774		-517.844	-351.272	-443.058	-604.162	-736.282	-713.004	-797.626	-565.728	-580.904	-556.146
24.28	-811.33	-339.51	-839.774	-822.298	-736.02		-512.09	-351.272	-443.058	-604.162	-736.282	-707.25	-795.708	-563.81	-580.904	-554.228
24.32	-811.33	-339.51	-839.774	-822.298	-736.02		-517.844	-351.272	-443.058	-604.162	-736.282	-707.25	-795.708	-565.728	-580.904	-554.228
24.36	-811.33	-339.51	-839.774	-822.298	-736.02		-517.844	-351.272	-437.304	-604.162	-742.036	-713.004	-795.708	-565.728	-580.904	-556.146
24.4	-811.33	-339.51	-839.774	-822.298	-736.02		-517.844	-351.272	-437.304	-604.162	-742.036	-713.004	-795.708	-565.728	-580.904	-556.146
24.44	-811.33	-339.51	-839.774	-822.298	-736.02		-517.844	-351.272	-437.304	-604.162	-742.036	-713.004	-795.708	-565.728	-580.904	-556.146
24.48	-811.33	-339.51	-839.774	-822.298	-741.774		-517.844	-351.272	-437.304	-598.408	-742.036	-713.004	-797.626	-565.728	-580.904	-554.228
24.52	-811.33	-345.264	-839.774	-822.298	-741.774		-517.844	-351.272	-437.304	-598.408	-742.036	-713.004	-797.626	-565.728	-583.781	-554.228
24.56	-811.33	-339.51	-834.02	-822.298	-736.02		-517.844	-345.518	-437.304	-604.162	-742.036	-713.004	-793.79	-565.728	-580.904	-554.228
24.6	-811.33	-339.51	-839.774	-822.298	-736.02		-523.598	-351.272	-437.304	-604.162	-742.036	-713.004	-795.708	-567.646	-580.904	-556.146
24.64	-811.33	-339.51	-839.774	-822.298	-736.02		-512.09	-351.272	-437.304	-604.162	-742.036	-713.004	-795.708	-563.81	-580.904	-556.146
24.68	-811.33	-339.51	-839.774	-822.298	-736.02		-517.844	-351.272	-437.304	-604.162	-742.036	-713.004	-795.708	-565.728	-580.904	-556.146
24.72	-811.33	-339.51	-839.774	-822.298	-736.02		-517.844	-351.272	-437.304	-604.162	-742.036	-707.25	-795.708	-565.728	-580.904	-554.228
24.76	-811.33	-339.51	-839.774	-822.298	-736.02		-517.844	-351.272	-437.304	-604.162	-742.036	-713.004	-795.708	-565.728	-580.904	-556.146
24.8	-811.33	-339.51	-839.774	-822.298	-736.02		-512.09	-351.272	-437.304	-604.162	-742.036	-713.004	-795.708	-563.81	-580.904	-556.146
24.84	-811.33	-339.51	-839.774	-822.298	-736.02		-517.844	-351.272	-437.304	-609.916	-742.036	-707.25	-795.708	-565.728	-580.904	-556.146
24.88	-811.33	-339.51	-839.774	-822.298	-736.02		-506.336	-351.272	-437.304	-604.162	-742.036	-707.25	-795.708	-561.892	-580.904	-554.228
24.92	-811.33	-339.51	-839.774	-822.298	-736.02		-506.336	-351.272	-437.304	-604.162	-742.036	-713.004	-795.708	-561.892	-580.904	-556.146
24.96	-811.33	-339.51	-839.774	-822.298	-736.02		-512.09	-351.272	-437.304	-604.162	-742.036	-713.004	-795.708	-563.81	-580.904	-556.146
25	-811.33	-339.51	-834.02	-822.298	-736.02		-512.09	-351.272	-437.304	-604.162	-742.036	-713.004	-793.79	-563.81	-580.904	-556.146
25.04	-811.33	-339.51	-834.02	-822.298	-730.266		-506.336	-351.272	-431.55	-604.162	-742.036	-707.25	-791.872	-559.974	-580.904	-554.228
25.08	-811.33	-339.51	-828.266	-822.298	-730.266		-506.336	-351.272	-431.55	-598.408	-742.036	-713.004	-789.954	-559.974	-580.904	-554.228
25.12	-811.33	-345.264	-828.266	-822.298	-730.266		-506.336	-351.272	-431.55	-598.408	-742.036	-713.004	-789.954	-559.974	-583.781	-554.228
25.16	-811.33	-339.51	-828.266	-822.298	-730.266		-512.09	-351.272	-431.55	-598.408	-747.79	-713.004	-789.954	-563.81	-580.904	-554.228
25.2	-817.084	-339.51	-828.266	-822.298	-730.266		-512.09	-351.272	-431.55	-598.408	-747.79	-713.004	-791.872	-563.81	-580.904	-554.228
25.24	-817.084	-339.51	-828.266	-822.298	-730.266		-512.09	-351.272	-431.55	-598.408	-747.79	-713.004	-791.872	-563.81	-580.904	-554.228
25.28	-817.084	-339.51	-828.266	-822.298	-730.266		-506.336	-351.272	-431.55	-598.408	-747.79	-713.004	-791.872	-561.892	-580.904	-554.228
25.32	-817.084	-339.51	-828.266	-822.298	-730.266		-506.336	-351.272	-431.55	-598.408	-747.79	-713.004	-791.872	-561.892	-580.904	-554.228
25.36	-817.084	-339.51	-828.266	-822.298	-730.266		-506.336	-345.518	-431.55	-598.408	-747.79	-707.25	-791.872	-561.892	-580.904	-550.392
25.4	-817.084	-339.51	-828.266	-822.298	-730.266		-512.09	-351.272	-431.55	-598.408	-747.79	-707.25	-791.872	-563.81	-580.904	-552.31
25.44	-817.084	-339.51	-828.266	-822.298	-730.266		-506.336	-351.272	-431.55	-598.408	-747.79	-707.25	-791.872	-561.892	-580.904	-552.31
25.48	-817.084	-339.51	-828.266	-822.298	-730.266		-506.336	-351.272	-431.55	-598.408	-747.79	-713.004	-791.872	-561.892	-580.904	-554.228
25.52	-817.084	-339.51	-828.266	-822.298	-730.266		-500.582	-351.272	-431.55	-598.408	-747.79	-707.25	-791.872	-559.974	-580.904	-552.31
25.56	-817.084	-339.51	-828.266	-816.544	-724.512		-506.336	-345.518	-431.55	-598.408	-747.79	-713.004	-789.954	-561.892	-578.027	-552.31
25.6	-817.084	-339.51	-828.266	-822.298	-724.512		-500.582	-351.272	-431.55	-598.408	-747.79	-713.004	-789.954	-559.974	-580.904	-554.228
25.64	-817.084	-339.51	-828.266	-816.544	-724.512		-506.336	-351.272	-431.55	-598.408	-747.79	-713.004	-789.954	-561.892	-578.027	-554.228
25.68	-817.084	-339.51	-828.266	-822.298	-724.512		-500.582	-351.272	-431.55	-598.408	-747.79	-707.25	-789.954	-559.974	-580.904	-552.31
25.72	-817.084	-339.51	-828.266	-822.298	-724.512		-500.582	-345.518	-431.55	-598.408	-747.79	-713.004	-789.954	-559.974	-580.904	-552.31
25.76	-817.084	-339.51	-828.266	-822.298	-724.512		-500.582	-351.272	-431.55	-598.408	-747.79	-713.004	-789.954	-559.974	-580.904	-554.228
25.8	-817.084	-339.51	-822.512	-822.298	-724.512		-506.336	-345.518	-431.55	-598.408	-747.79	-713.004	-788.036	-561.892	-580.904	-552.31
25.84	-817.084	-339.51	-822.512	-822.298	-724.512		-500.582	-351.272	-425.796	-598.408	-747.79	-707.25	-788.036	-558.056	-580.904	-552.31
25.88	-817.084	-339.51	-822.512	-822.298	-724.512		-500.582	-351.272	-425.796	-598.408	-747.79	-707.25	-788.036	-558.056	-580.904	-552.31
25.92	-817.084	-339.51	-822.512	-822.298	-724.512		-494.828	-351.272	-425.796	-598.408	-747.79	-713.004	-788.036	-556.138	-580.904	-554.228
25.96	-817.084	-339.51	-822.512	-816.544	-724.512		-489.074	-351.272	-425.796	-598.408	-747.79	-707.25	-788.036	-554.22	-578.027	-552.31
26	-817.084	-339.51	-822.512	-822.298	-724.512		-494.828	-351.272	-425.796	-598.408	-747.79	-707.25	-788.036	-556.138	-580.904	-552.31
26.04	-817.084	-339.51	-822.512	-822.298	-718.758		-489.074	-351.272	-425.796	-598.408	-747.79	-707.25	-786.118	-554.22	-580.904	-552.31
26.08	-817.084	-339.51	-822.512	-816.544	-718.758		-489.074	-339.764	-425.796	-598.408	-747.79	-695.742	-786.118	-554.22	-578.027	-544.638
26.12	-817.084	-339.51	-822.512	-822.298	-718.758		-489.074	-345.518	-425.796	-598.408	-747.79	-695.742	-786.118	-554.22	-580.904	-546.556
26.16	-817.084	-339.51	-822.512	-822.298	-718.758		-489.074	-345.518	-425.796	-598.408	-747.79	-695.742	-786.118	-554.22	-580.904	-546.556
26.2	-822.838	-345.264	-822.512	-816.544	-718.758		-489.074	-345.518	-425.796	-598.408	-747.79	-689.988	-788.036	-554.22	-580.904	-544.638
26.24	-822.838	-345.264	-822.512	-822.298	-718.758		-494.828	-345.518	-425.796	-598.408	-747.79	-678.48	-788.036	-556.138	-583.781	-540.802
26.28	-828.592	-351.018	-822.512	-822.298	-718.758		-489.074	-339.764	-425.796	-598.408	-747.79	-678.48	-789.954	-554.22	-586.658	-538.884
26.32	-828.592	-351.018	-822.512	-822.298	-718.758		-489.074	-345.518	-425.796	-598.408	-747.79	-672.726	-789.954	-554.22	-586.658	-538.884
26.36	-828.592	-351.018	-822.512	-816.544	-718.758		-489.074	-345.518	-425.796	-598.408	-747.79	-684.234	-789.954	-554.22	-583.781	-542.72
26.4	-828.592	-351.018	-822.512	-816.544	-718.758		-489.074	-345.518	-425.796	-592.654	-747.79	-684.234	-789.954	-554.22	-583.781	-540.802
26.44	-828.592	-351.018	-822.512	-822.298	-718.758		-489.074	-345.518	-425.796	-592.654	-747.79	-689.988	-789.954	-554.22	-586.658	-542.72
26.48	-828.592	-351.018	-822.512	-816.544	-718.758		-483.32	-345.518	-425.796	-592.654	-747.79	-695.742	-789.954	-552.302	-583.781	-544.638
26.52	-828.592	-351.018	-822.512	-822.298	-718.758		-483.32	-339.764	-425.796	-592.654	-747.79	-695.742	-789.954	-552.302	-586.658	-542.72
26.56	-828.592	-351.018	-822.512	-816.544	-718.758		-483.32	-339.764	-425.796	-592.654	-747.79	-695.742	-789.954	-552.302	-583.781	-542.72
26.6	-828.592	-356.772	-822.512	-816.544	-718.758		-483.32	-334.01	-425.796	-592.654	-747.79	-695.742	-789.954	-552.302	-586.658	-540.802
26.64	-828.592	-356.772	-822.512	-816.544	-718.758		-483.32	-339.764	-420.042	-592.654	-747.79	-695.742	-789.954	-550.384	-586.658	-542.72
26.68	-828.592	-356.772	-822.512	-816.544	-718.758		-483.32	-328.256	-420.042	-592.654	-747.79	-701.496	-789.954	-550.384	-586.658	-540.802
26.72	-834.346	-356.772	-822.512	-822.298	-718.758		-489.074	-334.01	-420.042	-592.654	-747.79	-701.496	-791.872	-552.302	-589.535	-542.72
26.76	-828.592	-356.772	-822.512	-816.544	-718.758		-477.566	-328.256	-420.042	-592.654	-747.79	-701.496	-789.954	-548.466	-586.658	-540.802
26.8	-828.592	-356.772	-822.512	-822.298	-718.758		-483.32	-334.01	-420.042	-592.654	-747.79	-701.496	-789.954	-550.384	-589.535	-542.72
26.84	-834.346	-356.772	-822.512	-816.544	-718.758		-483.32	-334.01	-420.042	-592.654	-747.79	-695.742	-791.872	-550.384	-586.658	-540.802
26.88	-828.592	-356.772	-822.512	-816.544	-718.758		-483.32	-334.01	-420.042	-592.654	-747.79	-701.496	-789.954	-550.384	-586.658	-542.72
26.92	-828.592	-356.772	-822.512	-822.298	-718.758		-483.32	-328.256	-420.042	-592.654	-747.79	-695.742	-789.954	-550.384	-589.535	-538.884
26.96	-828.592	-356.772	-816.758	-822.298	-718.758		-483.32	-328.256	-414.288	-592.654	-747.79	-695.742	-788.036	-548.466	-589.535	-538.884
27	-828.592	-356.772	-816.758	-816.544	-718.758		-483.32	-328.256	-414.288	-592.654	-747.79	-701.496	-788.036	-548.466	-586.658	-540.802
27.04	-828.592	-356.772	-811.004	-822.298	-718.758		-483.32	-328.256	-408.534	-592.654	-747.79	-695.742	-786.118	-546.548	-589.535	-538.884
27.08	-828.592	-356.772	-811.004	-816.544	-718.758		-483.32	-328.256	-408.534	-592.654	-747.79	-695.742	-786.118	-546.548	-586.658	-538.884
27.12	-828.592	-356.772	-811.004	-822.298	-713.004		-483.32	-328.256	-408.534	-592.654	-747.79	-695.742	-784.2	-546.548	-589.535	-538.884
27.16	-834.346	-356.772	-811.004	-816.544	-718.758		-483.32	-334.01	-408.534	-592.654	-747.79	-684.234	-788.036	-546.548	-586.658	-536.966
27.2	-828.592	-356.772	-811.004	-816.544	-718.758		-483.32	-328.256	-408.534	-592.654	-747.79	-689.988	-786.118	-546.548	-586.658	-536.966
27.24	-834.346	-356.772	-811.004	-816.544	-718.758		-483.32	-328.256	-408.534	-592.654	-747.79	-684.234	-788.036	-546.548	-586.658	-535.048
27.28	-828.592	-356.772	-811.004	-816.544	-718.758		-483.32	-328.256	-408.534	-592.654	-747.79	-672.726	-786.118	-546.548	-586.658	-531.212
27.32	-828.592	-356.772	-811.004	-822.298	-718.758		-483.32	-328.256	-408.534	-592.654	-747.79	-672.726	-786.118	-546.548	-589.535	-531.212
27.36	-828.592	-356.772	-811.004	-816.544	-718.758		-483.32	-322.502	-408.534	-592.654	-747.79	-684.234	-786.118	-546.548	-586.658	-533.13
27.4	-828.592	-356.772	-811.004	-822.298	-718.758		-483.32	-328.256	-408.534	-592.654	-747.79	-689.988	-786.118	-546.548	-589.535	-536.966
27.44	-828.592	-356.772	-811.004	-822.298	-718.758		-483.32	-322.502	-408.534	-592.654	-747.79	-684.234	-786.118	-546.548	-589.535	-533.13
27.48	-834.346	-356.772	-811.004	-816.544	-718.758		-483.32	-322.502	-408.534	-592.654	-747.79	-689.988	-788.036	-546.548	-586.658	-535.048
27.52	-828.592	-356.772	-811.004	-816.544	-718.758		-483.32	-322.502	-408.534	-592.654	-747.79	-695.742	-786.118	-546.548	-586.658	-536.966
27.56	-828.592	-356.772	-811.004	-822.298	-718.758		-483.32	-328.256	-408.534	-592.654	-747.79	-695.742	-786.118	-546.548	-589.535	-538.884
27.6	-834.346	-356.772	-811.004	-816.544	-718.758		-477.566	-334.01	-408.534	-592.654	-747.79	-695.742	-788.036	-544.63	-586.658	-540.802
27.64	-828.592	-356.772	-811.004	-816.544	-718.758		-471.812	-334.01	-408.534	-592.654	-747.79	-701.496	-786.118	-542.712	-586.658	-542.72
27.68	-828.592	-362.526	-811.004	-816.544	-718.758		-471.812	-339.764	-408.534	-592.654	-747.79	-695.742	-786.118	-542.712	-589.535	-542.72
27.72	-828.592	-362.526	-811.004	-816.544	-718.758		-471.812	-328.256	-408.534	-592.654	-747.79	-695.742	-786.118	-542.712	-589.535	-538.884
27.76	-828.592	-362.526	-811.004	-816.544	-718.758		-471.812	-334.01	-408.534	-592.654	-747.79	-695.742	-786.118	-542.712	-589.535	-540.802
27.8	-828.592	-362.526	-811.004	-816.544	-713.004		-471.812	-334.01	-408.534	-592.654	-747.79	-695.742	-784.2	-542.712	-589.535	-540.802
27.84	-828.592	-362.526	-811.004	-816.544	-713.004		-471.812	-328.256	-402.78	-592.654	-747.79	-695.742	-784.2	-540.794	-589.535	-538.884
27.88	-828.592	-362.526	-811.004	-816.544	-718.758		-471.812	-334.01	-402.78	-592.654	-747.79	-695.742	-786.118	-540.794	-589.535	-540.802
27.92	-828.592	-362.526	-811.004	-816.544	-718.758		-477.566	-334.01	-402.78	-592.654	-747.79	-695.742	-786.118	-542.712	-589.535	-540.802
27.96	-834.346	-362.526	-811.004	-816.544	-718.758		-471.812	-334.01	-402.78	-592.654	-742.036	-695.742	-788.036	-538.876	-589.535	-540.802
28	-834.346	-362.526	-811.004	-810.79	-718.758		-471.812	-334.01	-402.78	-592.654	-742.036	-695.742	-788.036	-538.876	-586.658	-540.802
28.04	-828.592	-362.526	-811.004	-810.79	-718.758		-471.812	-334.01	-402.78	-592.654	-742.036	-695.742	-786.118	-538.876	-586.658	-540.802
28.08	-828.592	-362.526	-811.004	-810.79	-718.758		-471.812	-334.01	-402.78	-592.654	-742.036	-689.988	-786.118	-538.876	-586.658	-538.884
28.12	-828.592	-362.526	-811.004	-810.79	-713.004		-471.812	-328.256	-402.78	-592.654	-742.036	-689.988	-784.2	-538.876	-586.658	-536.966
28.16	-828.592	-362.526	-811.004	-816.544	-713.004		-471.812	-334.01	-402.78	-592.654	-742.036	-689.988	-784.2	-538.876	-589.535	-538.884
28.2	-828.592	-362.526	-811.004	-810.79	-718.758		-471.812	-334.01	-402.78	-592.654	-742.036	-684.234	-786.118	-538.876	-586.658	-536.966
28.24	-828.592	-362.526	-811.004	-810.79	-713.004		-471.812	-334.01	-402.78	-592.654	-742.036	-684.234	-784.2	-538.876	-586.658	-536.966
28.28	-828.592	-368.28	-811.004	-810.79	-718.758		-471.812	-334.01	-402.78	-592.654	-742.036	-689.988	-786.118	-538.876	-589.535	-538.884
28.32	-828.592	-368.28	-811.004	-810.79	-718.758		-471.812	-334.01	-402.78	-592.654	-742.036	-695.742	-786.118	-538.876	-589.535	-540.802
28.36	-828.592	-368.28	-805.25	-810.79	-718.758		-471.812	-334.01	-402.78	-592.654	-742.036	-695.742	-784.2	-538.876	-589.535	-540.802
28.4	-828.592	-368.28	-805.25	-816.544	-718.758		-471.812	-334.01	-402.78	-592.654	-742.036	-695.742	-784.2	-538.876	-592.412	-540.802
28.44	-828.592	-368.28	-799.496	-810.79	-718.758		-477.566	-334.01	-402.78	-592.654	-742.036	-695.742	-782.282	-540.794	-589.535	-540.802
28.48	-828.592	-368.28	-799.496	-810.79	-718.758		-466.058	-328.256	-402.78	-592.654	-742.036	-695.742	-782.282	-536.958	-589.535	-538.884
28.52	-828.592	-368.28	-793.742	-810.79	-713.004		-466.058	-334.01	-402.78	-592.654	-742.036	-695.742	-778.446	-536.958	-589.535	-540.802
28.56	-828.592	-368.28	-793.742	-810.79	-718.758		-466.058	-339.764	-402.78	-592.654	-742.036	-695.742	-780.364	-536.958	-589.535	-542.72
28.6	-828.592	-368.28	-799.496	-810.79	-713.004		-466.058	-334.01	-402.78	-592.654	-742.036	-695.742	-780.364	-536.958	-589.535	-540.802
28.64	-828.592	-368.28	-799.496	-810.79	-713.004		-466.058	-334.01	-402.78	-592.654	-742.036	-695.742	-780.364	-536.958	-589.535	-540.802
28.68	-828.592	-368.28	-805.25	-816.544	-713.004		-466.058	-334.01	-402.78	-592.654	-742.036	-695.742	-782.282	-536.958	-592.412	-540.802
28.72	-828.592	-368.28	-805.25	-810.79	-718.758		-460.304	-328.256	-402.78	-592.654	-742.036	-695.742	-784.2	-535.04	-589.535	-538.884
28.76	-828.592	-368.28	-811.004	-805.036	-718.758		-466.058	-334.01	-402.78	-592.654	-736.282	-695.742	-786.118	-535.04	-586.658	-540.802
28.8	-828.592	-368.28	-811.004	-805.036	-713.004		-466.058	-334.01	-402.78	-592.654	-736.282	-695.742	-784.2	-535.04	-586.658	-540.802
28.84	-828.592	-368.28	-811.004	-799.282	-718.758		-466.058	-334.01	-402.78	-592.654	-730.528	-695.742	-786.118	-533.122	-583.781	-540.802
28.88	-828.592	-368.28	-811.004	-799.282	-713.004		-466.058	-328.256	-402.78	-592.654	-730.528	-689.988	-784.2	-533.122	-583.781	-536.966
28.92	-822.838	-368.28	-811.004	-799.282	-707.25		-466.058	-339.764	-402.78	-592.654	-730.528	-689.988	-780.364	-533.122	-583.781	-540.802
28.96	-822.838	-368.28	-811.004	-799.282	-707.25		-466.058	-328.256	-402.78	-592.654	-730.528	-695.742	-780.364	-533.122	-583.781	-538.884
29	-817.084	-368.28	-811.004	-799.282	-707.25		-466.058	-334.01	-402.78	-592.654	-730.528	-695.742	-778.446	-533.122	-583.781	-540.802
29.04	-817.084	-368.28	-811.004	-799.282	-707.25		-466.058	-328.256	-402.78	-598.408	-730.528	-695.742	-778.446	-533.122	-583.781	-540.802
29.08	-817.084	-368.28	-811.004	-799.282	-713.004		-466.058	-334.01	-402.78	-598.408	-730.528	-695.742	-780.364	-533.122	-583.781	-542.72
29.12	-817.084	-368.28	-811.004	-805.036	-707.25		-466.058	-334.01	-402.78	-598.408	-730.528	-695.742	-778.446	-533.122	-586.658	-542.72
29.16	-817.084	-368.28	-816.758	-799.282	-707.25		-466.058	-328.256	-397.026	-598.408	-730.528	-701.496	-780.364	-531.204	-583.781	-542.72
29.2	-817.084	-368.28	-816.758	-799.282	-707.25		-466.058	-334.01	-397.026	-598.408	-730.528	-701.496	-780.364	-531.204	-583.781	-544.638
29.24	-817.084	-368.28	-816.758	-799.282	-701.496		-460.304	-334.01	-397.026	-598.408	-730.528	-695.742	-778.446	-529.286	-583.781	-542.72
29.28	-817.084	-368.28	-816.758	-799.282	-701.496		-466.058	-334.01	-397.026	-598.408	-730.528	-695.742	-778.446	-531.204	-583.781	-542.72
29.32	-817.084	-368.28	-816.758	-799.282	-701.496		-466.058	-334.01	-397.026	-598.408	-730.528	-695.742	-778.446	-531.204	-583.781	-542.72
29.36	-817.084	-368.28	-822.512	-799.282	-701.496		-466.058	-328.256	-397.026	-598.408	-730.528	-689.988	-780.364	-531.204	-583.781	-538.884
29.4	-817.084	-368.28	-822.512	-799.282	-701.496		-466.058	-328.256	-397.026	-598.408	-730.528	-689.988	-780.364	-531.204	-583.781	-538.884
29.44	-817.084	-368.28	-828.266	-799.282	-701.496		-466.058	-334.01	-397.026	-598.408	-730.528	-695.742	-782.282	-531.204	-583.781	-542.72
29.48	-817.084	-368.28	-828.266	-799.282	-701.496		-466.058	-328.256	-397.026	-598.408	-730.528	-695.742	-782.282	-531.204	-583.781	-540.802
29.52	-817.084	-368.28	-828.266	-799.282	-701.496		-466.058	-334.01	-397.026	-598.408	-730.528	-695.742	-782.282	-531.204	-583.781	-542.72
29.56	-817.084	-368.28	-828.266	-799.282	-701.496		-466.058	-328.256	-397.026	-598.408	-730.528	-689.988	-782.282	-531.204	-583.781	-538.884
29.6	-817.084	-368.28	-828.266	-799.282	-701.496		-466.058	-334.01	-397.026	-598.408	-730.528	-701.496	-782.282	-531.204	-583.781	-544.638
29.64	-817.084	-368.28	-828.266	-799.282	-701.496		-466.058	-328.256	-397.026	-598.408	-730.528	-695.742	-782.282	-531.204	-583.781	-540.802
29.68	-817.084	-368.28	-828.266	-799.282	-701.496		-466.058	-334.01	-397.026	-598.408	-730.528	-695.742	-782.282	-531.204	-583.781	-542.72
29.72	-817.084	-368.28	-828.266	-799.282	-701.496		-466.058	-334.01	-397.026	-598.408	-730.528	-695.742	-782.282	-531.204	-583.781	-542.72
29.76	-817.084	-368.28	-834.02	-799.282	-701.496		-466.058	-334.01	-397.026	-598.408	-724.774	-695.742	-784.2	-529.286	-583.781	-542.72
29.8	-817.084	-368.28	-834.02	-799.282	-701.496		-466.058	-334.01	-397.026	-598.408	-724.774	-695.742	-784.2	-529.286	-583.781	-542.72
29.84	-817.084	-368.28	-839.774	-799.282	-701.496		-460.304	-334.01	-391.272	-598.408	-719.02	-695.742	-786.118	-523.532	-583.781	-542.72
29.88	-817.084	-368.28	-839.774	-799.282	-701.496		-460.304	-328.256	-391.272	-598.408	-724.774	-695.742	-786.118	-525.45	-583.781	-540.802
29.92	-817.084	-368.28	-839.774	-799.282	-701.496		-460.304	-322.502	-391.272	-598.408	-724.774	-695.742	-786.118	-525.45	-583.781	-538.884
29.96	-817.084	-368.28	-839.774	-799.282	-701.496		-460.304	-322.502	-391.272	-598.408	-724.774	-695.742	-786.118	-525.45	-583.781	-538.884
30	-817.084	-368.28	-839.774	-799.282	-701.496		-466.058	-316.748	-391.272	-598.408	-724.774	-695.742	-786.118	-527.368	-583.781	-536.966
30.04	-817.084	-368.28	-839.774	-799.282	-701.496		-466.058	-322.502	-391.272	-598.408	-724.774	-689.988	-786.118	-527.368	-583.781	-536.966
30.08	-817.084	-368.28	-839.774	-799.282	-701.496		-460.304	-316.748	-391.272	-598.408	-724.774	-695.742	-786.118	-525.45	-583.781	-536.966
30.12	-817.084	-368.28	-839.774	-799.282	-701.496		-466.058	-316.748	-391.272	-598.408	-724.774	-695.742	-786.118	-527.368	-583.781	-536.966
30.16	-817.084	-368.28	-839.774	-799.282	-701.496		-460.304	-322.502	-391.272	-598.408	-724.774	-695.742	-786.118	-525.45	-583.781	-538.884
30.2	-817.084	-368.28	-839.774	-799.282	-701.496		-466.058	-316.748	-391.272	-598.408	-724.774	-695.742	-786.118	-527.368	-583.781	-536.966
30.24	-817.084	-368.28	-839.774	-799.282	-701.496		-466.058	-322.502	-391.272	-604.162	-724.774	-695.742	-786.118	-527.368	-583.781	-540.802
30.28	-822.838	-368.28	-839.774	-799.282	-701.496		-466.058	-322.502	-391.272	-604.162	-724.774	-695.742	-788.036	-527.368	-583.781	-540.802
30.32	-817.084	-368.28	-839.774	-799.282	-701.496		-466.058	-316.748	-391.272	-604.162	-724.774	-695.742	-786.118	-527.368	-583.781	-538.884
30.36	-817.084	-368.28	-839.774	-799.282	-701.496		-460.304	-316.748	-391.272	-604.162	-719.02	-695.742	-786.118	-523.532	-583.781	-538.884
30.4	-817.084	-368.28	-839.774	-799.282	-701.496		-466.058	-322.502	-391.272	-604.162	-719.02	-689.988	-786.118	-525.45	-583.781	-538.884
30.44	-817.084	-368.28	-839.774	-799.282	-701.496		-460.304	-316.748	-391.272	-604.162	-719.02	-695.742	-786.118	-523.532	-583.781	-538.884
30.48	-811.33	-368.28	-839.774	-799.282	-701.496		-460.304	-316.748	-391.272	-604.162	-719.02	-695.742	-784.2	-523.532	-583.781	-538.884
30.52	-811.33	-368.28	-839.774	-799.282	-701.496		-466.058	-316.748	-391.272	-604.162	-719.02	-695.742	-784.2	-525.45	-583.781	-538.884
30.56	-811.33	-368.28	-839.774	-799.282	-701.496		-460.304	-316.748	-391.272	-604.162	-719.02	-689.988	-784.2	-523.532	-583.781	-536.966
30.6	-811.33	-368.28	-839.774	-799.282	-701.496		-466.058	-316.748	-391.272	-604.162	-719.02	-689.988	-784.2	-525.45	-583.781	-536.966
30.64	-811.33	-368.28	-839.774	-799.282	-701.496		-466.058	-316.748	-391.272	-604.162	-719.02	-689.988	-784.2	-525.45	-583.781	-536.966
30.68	-811.33	-368.28	-839.774	-799.282	-701.496		-460.304	-316.748	-391.272	-604.162	-719.02	-689.988	-784.2	-523.532	-583.781	-536.966
30.72	-811.33	-368.28	-839.774	-799.282	-701.496		-460.304	-316.748	-391.272	-604.162	-719.02	-695.742	-784.2	-523.532	-583.781	-538.884
30.76	-811.33	-368.28	-834.02	-799.282	-701.496		-460.304	-316.748	-391.272	-604.162	-719.02	-689.988	-782.282	-523.532	-583.781	-536.966
30.8	-811.33	-362.526	-834.02	-799.282	-701.496		-466.058	-316.748	-391.272	-604.162	-719.02	-689.988	-782.282	-525.45	-580.904	-536.966
30.84	-811.33	-362.526	-828.266	-799.282	-701.496		-466.058	-322.502	-391.272	-604.162	-719.02	-695.742	-780.364	-525.45	-580.904	-540.802
30.88	-811.33	-362.526	-834.02	-799.282	-701.496		-460.304	-310.994	-391.272	-604.162	-719.02	-695.742	-782.282	-523.532	-580.904	-536.966
30.92	-811.33	-362.526	-822.512	-799.282	-701.496		-466.058	-310.994	-391.272	-604.162	-719.02	-695.742	-778.446	-525.45	-580.904	-536.966
30.96	-811.33	-362.526	-822.512	-799.282	-701.496		-460.304	-310.994	-391.272	-604.162	-719.02	-695.742	-778.446	-523.532	-580.904	-536.966
31	-811.33	-362.526	-822.512	-799.282	-701.496		-466.058	-310.994	-391.272	-604.162	-719.02	-695.742	-778.446	-525.45	-580.904	-536.966
31.04	-811.33	-362.526	-822.512	-799.282	-701.496		-466.058	-310.994	-391.272	-604.162	-719.02	-689.988	-778.446	-525.45	-580.904	-535.048
31.08	-811.33	-362.526	-822.512	-799.282	-701.496		-466.058	-310.994	-391.272	-604.162	-719.02	-689.988	-778.446	-525.45	-580.904	-535.048
31.12	-811.33	-362.526	-822.512	-799.282	-701.496		-466.058	-310.994	-391.272	-604.162	-719.02	-695.742	-778.446	-525.45	-580.904	-536.966
31.16	-817.084	-362.526	-822.512	-799.282	-701.496		-460.304	-310.994	-391.272	-604.162	-719.02	-689.988	-780.364	-523.532	-580.904	-535.048
31.2	-811.33	-362.526	-822.512	-799.282	-701.496		-466.058	-310.994	-391.272	-604.162	-719.02	-689.988	-778.446	-525.45	-580.904	-535.048
31.24	-811.33	-362.526	-822.512	-799.282	-701.496		-466.058	-310.994	-391.272	-604.162	-719.02	-695.742	-778.446	-525.45	-580.904	-536.966
31.28	-811.33	-356.772	-822.512	-799.282	-701.496		-466.058	-310.994	-391.272	-604.162	-719.02	-689.988	-778.446	-525.45	-578.027	-535.048
31.32	-811.33	-356.772	-822.512	-799.282	-701.496		-466.058	-310.994	-391.272	-604.162	-719.02	-695.742	-778.446	-525.45	-578.027	-536.966
31.36	-811.33	-356.772	-822.512	-799.282	-695.742		-460.304	-310.994	-391.272	-604.162	-719.02	-689.988	-776.528	-523.532	-578.027	-535.048
31.4	-811.33	-356.772	-822.512	-799.282	-695.742		-466.058	-310.994	-391.272	-604.162	-719.02	-695.742	-776.528	-525.45	-578.027	-536.966
31.44	-811.33	-356.772	-822.512	-799.282	-695.742		-466.058	-310.994	-391.272	-604.162	-713.266	-689.988	-776.528	-523.532	-578.027	-535.048
31.48	-811.33	-356.772	-822.512	-799.282	-695.742		-466.058	-305.24	-391.272	-604.162	-713.266	-689.988	-776.528	-523.532	-578.027	-533.13
31.52	-811.33	-356.772	-828.266	-799.282	-695.742		-466.058	-305.24	-391.272	-604.162	-713.266	-695.742	-778.446	-523.532	-578.027	-535.048
31.56	-811.33	-356.772	-822.512	-799.282	-695.742		-466.058	-305.24	-391.272	-609.916	-713.266	-689.988	-776.528	-523.532	-578.027	-535.048
31.6	-811.33	-351.018	-822.512	-799.282	-689.988		-460.304	-305.24	-391.272	-609.916	-707.512	-689.988	-774.61	-519.696	-575.15	-535.048
31.64	-811.33	-351.018	-822.512	-799.282	-695.742		-466.058	-305.24	-391.272	-609.916	-713.266	-689.988	-776.528	-523.532	-575.15	-535.048
31.68	-811.33	-351.018	-822.512	-799.282	-695.742		-466.058	-310.994	-391.272	-609.916	-707.512	-689.988	-776.528	-521.614	-575.15	-536.966
31.72	-817.084	-351.018	-822.512	-799.282	-695.742		-466.058	-305.24	-391.272	-609.916	-713.266	-689.988	-778.446	-523.532	-575.15	-535.048
31.76	-811.33	-351.018	-822.512	-793.528	-695.742		-466.058	-305.24	-391.272	-609.916	-713.266	-689.988	-776.528	-523.532	-572.273	-535.048
31.8	-811.33	-351.018	-822.512	-793.528	-689.988		-466.058	-305.24	-391.272	-609.916	-713.266	-695.742	-774.61	-523.532	-572.273	-536.966
31.84	-811.33	-351.018	-822.512	-799.282	-695.742		-466.058	-305.24	-391.272	-609.916	-707.512	-689.988	-776.528	-521.614	-575.15	-535.048
31.88	-811.33	-351.018	-822.512	-799.282	-689.988		-466.058	-305.24	-391.272	-609.916	-713.266	-689.988	-774.61	-523.532	-575.15	-535.048
31.92	-811.33	-351.018	-822.512	-799.282	-689.988		-466.058	-305.24	-391.272	-609.916	-713.266	-689.988	-774.61	-523.532	-575.15	-535.048
31.96	-811.33	-351.018	-822.512	-799.282	-689.988		-466.058	-305.24	-391.272	-609.916	-713.266	-689.988	-774.61	-523.532	-575.15	-535.048
32	-811.33	-351.018	-822.512	-799.282	-689.988		-466.058	-305.24	-391.272	-609.916	-713.266	-689.988	-774.61	-523.532	-575.15	-535.048
32.04	-811.33	-351.018	-822.512	-799.282	-689.988		-466.058	-305.24	-391.272	-609.916	-713.266	-689.988	-774.61	-523.532	-575.15	-535.048
32.08	-811.33	-351.018	-822.512	-799.282	-695.742		-466.058	-299.486	-391.272	-609.916	-713.266	-689.988	-776.528	-523.532	-575.15	-533.13
32.12	-811.33	-351.018	-822.512	-799.282	-695.742		-466.058	-299.486	-391.272	-609.916	-713.266	-689.988	-776.528	-523.532	-575.15	-533.13
32.16	-811.33	-351.018	-822.512	-799.282	-695.742		-466.058	-293.732	-391.272	-609.916	-713.266	-695.742	-776.528	-523.532	-575.15	-533.13
32.2	-811.33	-345.264	-822.512	-799.282	-695.742		-466.058	-293.732	-391.272	-609.916	-713.266	-689.988	-776.528	-523.532	-572.273	-531.212
32.24	-811.33	-345.264	-822.512	-793.528	-695.742		-460.304	-293.732	-391.272	-609.916	-707.512	-689.988	-776.528	-519.696	-569.396	-531.212
32.28	-811.33	-345.264	-822.512	-793.528	-689.988		-466.058	-293.732	-391.272	-609.916	-713.266	-689.988	-774.61	-523.532	-569.396	-531.212
32.32	-811.33	-345.264	-822.512	-793.528	-695.742		-466.058	-293.732	-391.272	-609.916	-713.266	-689.988	-776.528	-523.532	-569.396	-531.212
32.36	-811.33	-345.264	-822.512	-799.282	-695.742		-466.058	-293.732	-391.272	-609.916	-713.266	-689.988	-776.528	-523.532	-572.273	-531.212
32.4	-811.33	-345.264	-822.512	-799.282	-689.988		-460.304	-287.978	-391.272	-609.916	-713.266	-689.988	-774.61	-521.614	-572.273	-529.294
32.44	-811.33	-345.264	-822.512	-799.282	-684.234		-466.058	-293.732	-391.272	-609.916	-713.266	-695.742	-772.692	-523.532	-572.273	-533.13
32.48	-811.33	-339.51	-822.512	-799.282	-684.234		-466.058	-293.732	-391.272	-609.916	-707.512	-695.742	-772.692	-521.614	-569.396	-533.13
32.52	-811.33	-339.51	-822.512	-799.282	-684.234		-466.058	-293.732	-391.272	-609.916	-713.266	-689.988	-772.692	-523.532	-569.396	-531.212
32.56	-811.33	-333.756	-822.512	-799.282	-684.234		-466.058	-293.732	-391.272	-609.916	-713.266	-689.988	-772.692	-523.532	-566.519	-531.212
32.6	-811.33	-333.756	-822.512	-799.282	-684.234		-460.304	-293.732	-391.272	-609.916	-713.266	-695.742	-772.692	-521.614	-566.519	-533.13
32.64	-811.33	-333.756	-822.512	-799.282	-684.234		-466.058	-293.732	-391.272	-609.916	-713.266	-689.988	-772.692	-523.532	-566.519	-531.212
32.68	-811.33	-333.756	-822.512	-793.528	-684.234		-466.058	-293.732	-391.272	-609.916	-713.266	-689.988	-772.692	-523.532	-563.642	-531.212
32.72	-811.33	-333.756	-822.512	-799.282	-684.234		-466.058	-293.732	-391.272	-609.916	-713.266	-695.742	-772.692	-523.532	-566.519	-533.13
32.76	-811.33	-333.756	-822.512	-799.282	-684.234		-466.058	-293.732	-391.272	-609.916	-713.266	-695.742	-772.692	-523.532	-566.519	-533.13
32.8	-811.33	-333.756	-822.512	-793.528	-684.234		-466.058	-293.732	-391.272	-609.916	-713.266	-689.988	-772.692	-523.532	-563.642	-531.212
32.84	-811.33	-333.756	-822.512	-793.528	-684.234		-466.058	-293.732	-391.272	-609.916	-713.266	-689.988	-772.692	-523.532	-563.642	-531.212
32.88	-811.33	-333.756	-822.512	-799.282	-684.234		-466.058	-293.732	-391.272	-609.916	-707.512	-689.988	-772.692	-521.614	-566.519	-531.212
32.92	-811.33	-333.756	-822.512	-799.282	-684.234		-466.058	-293.732	-391.272	-609.916	-713.266	-695.742	-772.692	-523.532	-566.519	-533.13
32.96	-811.33	-328.002	-822.512	-799.282	-684.234		-466.058	-293.732	-391.272	-609.916	-713.266	-689.988	-772.692	-523.532	-563.642	-531.212
33	-811.33	-328.002	-822.512	-799.282	-684.234		-466.058	-293.732	-391.272	-609.916	-713.266	-695.742	-772.692	-523.532	-563.642	-533.13
33.04	-811.33	-322.248	-822.512	-799.282	-684.234		-466.058	-293.732	-391.272	-609.916	-707.512	-695.742	-772.692	-521.614	-560.765	-533.13
33.08	-811.33	-322.248	-822.512	-793.528	-684.234		-460.304	-293.732	-391.272	-609.916	-713.266	-695.742	-772.692	-521.614	-557.888	-533.13
33.12	-811.33	-322.248	-822.512	-793.528	-684.234		-460.304	-293.732	-391.272	-609.916	-713.266	-695.742	-772.692	-521.614	-557.888	-533.13
33.16	-811.33	-322.248	-822.512	-793.528	-684.234		-460.304	-287.978	-391.272	-609.916	-713.266	-689.988	-772.692	-521.614	-557.888	-529.294
33.2	-811.33	-322.248	-822.512	-793.528	-684.234		-460.304	-287.978	-391.272	-609.916	-713.266	-689.988	-772.692	-521.614	-557.888	-529.294
33.24	-811.33	-322.248	-822.512	-799.282	-684.234		-460.304	-287.978	-391.272	-609.916	-713.266	-695.742	-772.692	-521.614	-560.765	-531.212
33.28	-811.33	-322.248	-822.512	-793.528	-684.234		-460.304	-282.224	-391.272	-609.916	-713.266	-695.742	-772.692	-521.614	-557.888	-529.294
33.32	-811.33	-322.248	-822.512	-799.282	-684.234		-460.304	-287.978	-391.272	-609.916	-713.266	-689.988	-772.692	-521.614	-560.765	-529.294
33.36	-811.33	-322.248	-822.512	-793.528	-684.234		-454.55	-287.978	-391.272	-609.916	-713.266	-689.988	-772.692	-519.696	-557.888	-529.294
33.4	-811.33	-322.248	-822.512	-799.282	-684.234		-460.304	-287.978	-391.272	-609.916	-713.266	-689.988	-772.692	-521.614	-560.765	-529.294
33.44	-811.33	-322.248	-822.512	-799.282	-684.234		-460.304	-287.978	-391.272	-609.916	-713.266	-695.742	-772.692	-521.614	-560.765	-531.212
33.48	-805.576	-322.248	-822.512	-799.282	-684.234		-460.304	-287.978	-391.272	-609.916	-713.266	-695.742	-770.774	-521.614	-560.765	-531.212
33.52	-805.576	-322.248	-822.512	-799.282	-684.234		-460.304	-287.978	-391.272	-609.916	-713.266	-689.988	-770.774	-521.614	-560.765	-529.294
33.56	-805.576	-322.248	-822.512	-793.528	-684.234		-460.304	-287.978	-391.272	-609.916	-713.266	-689.988	-770.774	-521.614	-557.888	-529.294
33.6	-805.576	-322.248	-822.512	-799.282	-684.234		-460.304	-287.978	-391.272	-609.916	-713.266	-695.742	-770.774	-521.614	-560.765	-531.212
33.64	-805.576	-322.248	-822.512	-793.528	-684.234		-460.304	-287.978	-391.272	-609.916	-713.266	-689.988	-770.774	-521.614	-557.888	-529.294
33.68	-805.576	-322.248	-822.512	-799.282	-684.234		-460.304	-282.224	-391.272	-609.916	-707.512	-695.742	-770.774	-519.696	-560.765	-529.294
33.72	-805.576	-322.248	-822.512	-793.528	-684.234		-460.304	-287.978	-391.272	-609.916	-713.266	-689.988	-770.774	-521.614	-557.888	-529.294
33.76	-805.576	-322.248	-822.512	-793.528	-684.234		-460.304	-287.978	-391.272	-609.916	-713.266	-689.988	-770.774	-521.614	-557.888	-529.294
33.8	-805.576	-322.248	-822.512	-793.528	-684.234		-460.304	-287.978	-391.272	-609.916	-707.512	-684.234	-770.774	-519.696	-557.888	-527.376
33.84	-805.576	-322.248	-822.512	-793.528	-684.234		-460.304	-287.978	-391.272	-609.916	-707.512	-689.988	-770.774	-519.696	-557.888	-529.294
33.88	-805.576	-322.248	-822.512	-793.528	-684.234		-460.304	-287.978	-391.272	-609.916	-713.266	-689.988	-770.774	-521.614	-557.888	-529.294
33.92	-805.576	-322.248	-822.512	-793.528	-684.234		-460.304	-287.978	-385.518	-609.916	-707.512	-689.988	-770.774	-517.778	-557.888	-529.294
33.96	-805.576	-322.248	-822.512	-793.528	-684.234		-460.304	-287.978	-385.518	-609.916	-707.512	-689.988	-770.774	-517.778	-557.888	-529.294
34	-805.576	-322.248	-822.512	-799.282	-678.48		-460.304	-282.224	-385.518	-609.916	-713.266	-695.742	-768.856	-519.696	-560.765	-529.294
34.04	-805.576	-322.248	-822.512	-799.282	-678.48		-460.304	-287.978	-385.518	-609.916	-713.266	-689.988	-768.856	-519.696	-560.765	-529.294
34.08	-805.576	-322.248	-822.512	-799.282	-672.726		-460.304	-287.978	-385.518	-609.916	-713.266	-689.988	-766.938	-519.696	-560.765	-529.294
34.12	-805.576	-322.248	-822.512	-799.282	-672.726		-460.304	-282.224	-385.518	-609.916	-707.512	-689.988	-766.938	-517.778	-560.765	-527.376
34.16	-805.576	-322.248	-822.512	-793.528	-672.726		-460.304	-287.978	-385.518	-609.916	-713.266	-689.988	-766.938	-519.696	-557.888	-529.294
34.2	-805.576	-322.248	-822.512	-793.528	-672.726		-460.304	-282.224	-385.518	-609.916	-713.266	-689.988	-766.938	-519.696	-557.888	-527.376
34.24	-805.576	-322.248	-822.512	-793.528	-672.726		-460.304	-282.224	-385.518	-609.916	-713.266	-689.988	-766.938	-519.696	-557.888	-527.376
34.28	-805.576	-322.248	-822.512	-793.528	-672.726		-460.304	-287.978	-385.518	-609.916	-713.266	-689.988	-766.938	-519.696	-557.888	-529.294
34.32	-805.576	-322.248	-822.512	-799.282	-672.726		-460.304	-282.224	-385.518	-609.916	-713.266	-695.742	-766.938	-519.696	-560.765	-529.294
34.36	-805.576	-322.248	-822.512	-793.528	-672.726		-460.304	-282.224	-385.518	-609.916	-713.266	-689.988	-766.938	-519.696	-557.888	-527.376
34.4	-805.576	-322.248	-822.512	-793.528	-672.726		-460.304	-282.224	-385.518	-609.916	-707.512	-689.988	-766.938	-517.778	-557.888	-527.376
34.44	-805.576	-322.248	-822.512	-793.528	-672.726		-460.304	-287.978	-385.518	-609.916	-707.512	-689.988	-766.938	-517.778	-557.888	-529.294
34.48	-805.576	-322.248	-822.512	-787.774	-672.726		-460.304	-282.224	-385.518	-609.916	-713.266	-689.988	-766.938	-519.696	-555.011	-527.376
34.52	-805.576	-316.494	-822.512	-793.528	-672.726		-460.304	-282.224	-385.518	-609.916	-707.512	-689.988	-766.938	-517.778	-555.011	-527.376
34.56	-805.576	-322.248	-822.512	-787.774	-672.726		-460.304	-282.224	-385.518	-609.916	-713.266	-689.988	-766.938	-519.696	-555.011	-527.376
34.6	-805.576	-322.248	-822.512	-787.774	-672.726		-460.304	-287.978	-385.518	-609.916	-713.266	-689.988	-766.938	-519.696	-555.011	-529.294
34.64	-805.576	-322.248	-822.512	-787.774	-672.726		-460.304	-282.224	-385.518	-609.916	-713.266	-689.988	-766.938	-519.696	-555.011	-527.376
34.68	-805.576	-322.248	-822.512	-787.774	-672.726		-460.304	-282.224	-385.518	-609.916	-713.266	-689.988	-766.938	-519.696	-555.011	-527.376
34.72	-805.576	-322.248	-822.512	-787.774	-666.972		-460.304	-282.224	-385.518	-609.916	-707.512	-695.742	-765.02	-517.778	-555.011	-529.294
34.76	-805.576	-322.248	-822.512	-787.774	-672.726		-460.304	-282.224	-385.518	-609.916	-707.512	-695.742	-766.938	-517.778	-555.011	-529.294
34.8	-805.576	-316.494	-822.512	-787.774	-672.726		-460.304	-287.978	-385.518	-609.916	-707.512	-689.988	-766.938	-517.778	-552.134	-529.294
34.84	-805.576	-322.248	-822.512	-793.528	-672.726		-460.304	-282.224	-385.518	-609.916	-707.512	-689.988	-766.938	-517.778	-557.888	-527.376
34.88	-805.576	-322.248	-822.512	-793.528	-672.726		-460.304	-287.978	-385.518	-609.916	-707.512	-689.988	-766.938	-517.778	-557.888	-529.294
34.92	-805.576	-322.248	-822.512	-787.774	-672.726		-460.304	-282.224	-385.518	-609.916	-707.512	-689.988	-766.938	-517.778	-555.011	-527.376
34.96	-805.576	-322.248	-822.512	-787.774	-672.726		-454.55	-287.978	-385.518	-609.916	-713.266	-695.742	-766.938	-517.778	-555.011	-531.212
35	-805.576	-316.494	-822.512	-787.774	-672.726		-460.304	-287.978	-385.518	-609.916	-713.266	-689.988	-766.938	-519.696	-552.134	-529.294
35.04	-805.576	-322.248	-822.512	-787.774	-672.726		-454.55	-282.224	-385.518	-609.916	-707.512	-689.988	-766.938	-515.86	-555.011	-527.376
35.08	-805.576	-316.494	-828.266	-787.774	-672.726		-460.304	-282.224	-385.518	-609.916	-707.512	-689.988	-768.856	-517.778	-552.134	-527.376
35.12	-805.576	-316.494	-822.512	-787.774	-672.726		-460.304	-282.224	-385.518	-604.162	-707.512	-689.988	-766.938	-517.778	-552.134	-525.458
35.16	-805.576	-316.494	-822.512	-782.02	-672.726		-460.304	-282.224	-385.518	-609.916	-713.266	-689.988	-766.938	-519.696	-549.257	-527.376
35.2	-805.576	-316.494	-822.512	-787.774	-666.972		-460.304	-287.978	-385.518	-609.916	-713.266	-689.988	-765.02	-519.696	-552.134	-529.294
35.24	-805.576	-316.494	-822.512	-782.02	-661.218		-460.304	-282.224	-385.518	-609.916	-713.266	-695.742	-763.102	-519.696	-549.257	-529.294
35.28	-805.576	-310.74	-822.512	-776.266	-666.972		-460.304	-282.224	-385.518	-609.916	-713.266	-695.742	-765.02	-519.696	-543.503	-529.294
35.32	-805.576	-310.74	-822.512	-770.512	-661.218		-460.304	-282.224	-385.518	-609.916	-713.266	-695.742	-763.102	-519.696	-540.626	-529.294
35.36	-805.576	-310.74	-822.512	-782.02	-661.218		-460.304	-287.978	-385.518	-604.162	-707.512	-695.742	-763.102	-517.778	-546.38	-529.294
35.4	-805.576	-316.494	-822.512	-776.266	-661.218		-460.304	-287.978	-385.518	-609.916	-713.266	-689.988	-763.102	-519.696	-546.38	-529.294
35.44	-805.576	-316.494	-822.512	-782.02	-661.218		-460.304	-282.224	-385.518	-609.916	-713.266	-689.988	-763.102	-519.696	-549.257	-527.376
35.48	-805.576	-310.74	-822.512	-782.02	-661.218		-460.304	-276.47	-385.518	-604.162	-713.266	-695.742	-763.102	-519.696	-546.38	-525.458
35.52	-805.576	-310.74	-822.512	-787.774	-661.218		-460.304	-287.978	-385.518	-609.916	-713.266	-695.742	-763.102	-519.696	-549.257	-531.212
35.56	-805.576	-310.74	-822.512	-787.774	-661.218		-460.304	-282.224	-385.518	-604.162	-707.512	-695.742	-763.102	-517.778	-549.257	-527.376
35.6	-805.576	-316.494	-822.512	-787.774	-661.218		-454.55	-282.224	-385.518	-609.916	-707.512	-695.742	-763.102	-515.86	-552.134	-529.294
35.64	-805.576	-310.74	-822.512	-787.774	-661.218		-460.304	-282.224	-385.518	-604.162	-713.266	-689.988	-763.102	-519.696	-549.257	-525.458
35.68	-805.576	-310.74	-822.512	-787.774	-661.218		-460.304	-282.224	-385.518	-609.916	-707.512	-695.742	-763.102	-517.778	-549.257	-529.294
35.72	-805.576	-310.74	-822.512	-787.774	-666.972		-460.304	-287.978	-385.518	-609.916	-713.266	-695.742	-765.02	-519.696	-549.257	-531.212
35.76	-805.576	-316.494	-822.512	-787.774	-661.218		-460.304	-287.978	-385.518	-604.162	-713.266	-689.988	-763.102	-519.696	-552.134	-527.376
35.8	-805.576	-310.74	-822.512	-787.774	-661.218		-460.304	-287.978	-385.518	-604.162	-707.512	-689.988	-763.102	-517.778	-549.257	-527.376
35.84	-805.576	-310.74	-822.512	-787.774	-661.218		-460.304	-282.224	-385.518	-604.162	-713.266	-689.988	-763.102	-519.696	-549.257	-525.458
35.88	-805.576	-310.74	-822.512	-787.774	-661.218		-460.304	-287.978	-385.518	-609.916	-713.266	-689.988	-763.102	-519.696	-549.257	-529.294
35.92	-805.576	-316.494	-822.512	-787.774	-661.218		-460.304	-287.978	-385.518	-609.916	-713.266	-689.988	-763.102	-519.696	-552.134	-529.294
35.96	-805.576	-310.74	-822.512	-787.774	-661.218		-460.304	-287.978	-385.518	-609.916	-707.512	-689.988	-763.102	-517.778	-549.257	-529.294
36	-805.576	-310.74	-822.512	-787.774	-661.218		-460.304	-282.224	-385.518	-604.162	-707.512	-684.234	-763.102	-517.778	-549.257	-523.54
36.04	-805.576	-310.74	-822.512	-787.774	-661.218		-460.304	-282.224	-385.518	-609.916	-707.512	-689.988	-763.102	-517.778	-549.257	-527.376
36.08	-805.576	-310.74	-822.512	-787.774	-661.218		-460.304	-282.224	-385.518	-609.916	-707.512	-689.988	-763.102	-517.778	-549.257	-527.376
36.12	-805.576	-310.74	-822.512	-787.774	-661.218		-460.304	-282.224	-385.518	-609.916	-707.512	-684.234	-763.102	-517.778	-549.257	-525.458
36.16	-805.576	-310.74	-822.512	-787.774	-661.218		-460.304	-282.224	-385.518	-609.916	-713.266	-689.988	-763.102	-519.696	-549.257	-527.376
36.2	-805.576	-310.74	-822.512	-787.774	-661.218		-460.304	-282.224	-385.518	-604.162	-713.266	-689.988	-763.102	-519.696	-549.257	-525.458
36.24	-805.576	-310.74	-822.512	-787.774	-661.218		-460.304	-276.47	-385.518	-604.162	-713.266	-689.988	-763.102	-519.696	-549.257	-523.54
36.28	-805.576	-310.74	-822.512	-787.774	-661.218		-460.304	-282.224	-385.518	-604.162	-713.266	-695.742	-763.102	-519.696	-549.257	-527.376
36.32	-805.576	-310.74	-822.512	-787.774	-661.218		-460.304	-282.224	-385.518	-609.916	-713.266	-689.988	-763.102	-519.696	-549.257	-527.376
36.36	-805.576	-310.74	-822.512	-787.774	-661.218		-454.55	-282.224	-385.518	-598.408	-713.266	-689.988	-763.102	-517.778	-549.257	-523.54
36.4	-805.576	-310.74	-822.512	-787.774	-661.218		-460.304	-282.224	-385.518	-598.408	-713.266	-689.988	-763.102	-519.696	-549.257	-523.54
36.44	-805.576	-310.74	-822.512	-787.774	-661.218		-460.304	-287.978	-385.518	-598.408	-707.512	-689.988	-763.102	-517.778	-549.257	-525.458
36.48	-805.576	-310.74	-822.512	-787.774	-661.218		-460.304	-287.978	-385.518	-598.408	-707.512	-689.988	-763.102	-517.778	-549.257	-525.458
36.52	-805.576	-310.74	-822.512	-787.774	-661.218		-460.304	-287.978	-385.518	-598.408	-707.512	-689.988	-763.102	-517.778	-549.257	-525.458
36.56	-805.576	-310.74	-822.512	-787.774	-661.218		-460.304	-293.732	-385.518	-598.408	-707.512	-689.988	-763.102	-517.778	-549.257	-527.376
36.6	-805.576	-310.74	-822.512	-787.774	-661.218		-460.304	-293.732	-385.518	-598.408	-707.512	-689.988	-763.102	-517.778	-549.257	-527.376
36.64	-805.576	-310.74	-822.512	-787.774	-661.218		-460.304	-293.732	-385.518	-598.408	-707.512	-689.988	-763.102	-517.778	-549.257	-527.376
36.68	-805.576	-310.74	-822.512	-787.774	-661.218		-460.304	-293.732	-385.518	-598.408	-707.512	-689.988	-763.102	-517.778	-549.257	-527.376
36.72	-805.576	-310.74	-822.512	-787.774	-661.218		-460.304	-293.732	-385.518	-598.408	-707.512	-689.988	-763.102	-517.778	-549.257	-527.376
36.76	-805.576	-310.74	-822.512	-787.774	-655.464		-454.55	-293.732	-385.518	-598.408	-707.512	-695.742	-761.184	-515.86	-549.257	-529.294
36.8	-805.576	-310.74	-822.512	-787.774	-661.218		-448.796	-293.732	-385.518	-598.408	-713.266	-689.988	-763.102	-515.86	-549.257	-527.376
36.84	-805.576	-310.74	-822.512	-787.774	-661.218		-448.796	-293.732	-385.518	-592.654	-707.512	-689.988	-763.102	-513.942	-549.257	-525.458
36.88	-805.576	-310.74	-822.512	-787.774	-661.218		-448.796	-299.486	-385.518	-592.654	-707.512	-689.988	-763.102	-513.942	-549.257	-527.376
36.92	-805.576	-310.74	-822.512	-787.774	-655.464		-448.796	-287.978	-379.764	-592.654	-707.512	-689.988	-761.184	-512.024	-549.257	-523.54
36.96	-799.822	-310.74	-822.512	-787.774	-655.464		-448.796	-287.978	-379.764	-592.654	-713.266	-689.988	-759.266	-513.942	-549.257	-523.54
37	-799.822	-310.74	-822.512	-787.774	-655.464		-448.796	-293.732	-379.764	-592.654	-707.512	-689.988	-759.266	-512.024	-549.257	-525.458
37.04	-799.822	-310.74	-822.512	-787.774	-661.218		-443.042	-299.486	-379.764	-592.654	-707.512	-689.988	-761.184	-510.106	-549.257	-527.376
37.08	-799.822	-310.74	-822.512	-787.774	-661.218		-448.796	-287.978	-379.764	-592.654	-707.512	-689.988	-761.184	-512.024	-549.257	-523.54
37.12	-799.822	-310.74	-822.512	-787.774	-661.218		-448.796	-293.732	-379.764	-592.654	-707.512	-684.234	-761.184	-512.024	-549.257	-523.54
37.16	-799.822	-310.74	-822.512	-787.774	-655.464		-448.796	-293.732	-379.764	-592.654	-707.512	-689.988	-759.266	-512.024	-549.257	-525.458
37.2	-799.822	-310.74	-822.512	-787.774	-655.464		-448.796	-293.732	-379.764	-592.654	-707.512	-689.988	-759.266	-512.024	-549.257	-525.458
37.24	-799.822	-310.74	-822.512	-787.774	-661.218		-448.796	-299.486	-379.764	-592.654	-707.512	-689.988	-761.184	-512.024	-549.257	-527.376
37.28	-799.822	-310.74	-822.512	-787.774	-661.218		-448.796	-287.978	-379.764	-592.654	-707.512	-695.742	-761.184	-512.024	-549.257	-525.458
37.32	-799.822	-310.74	-822.512	-787.774	-655.464		-448.796	-293.732	-379.764	-592.654	-707.512	-689.988	-759.266	-512.024	-549.257	-525.458
37.36	-794.068	-310.74	-822.512	-787.774	-655.464		-448.796	-287.978	-379.764	-592.654	-707.512	-689.988	-757.348	-512.024	-549.257	-523.54
37.4	-794.068	-310.74	-822.512	-787.774	-655.464		-448.796	-293.732	-379.764	-592.654	-707.512	-689.988	-757.348	-512.024	-549.257	-525.458
37.44	-794.068	-310.74	-822.512	-787.774	-655.464		-448.796	-293.732	-379.764	-592.654	-707.512	-689.988	-757.348	-512.024	-549.257	-525.458
37.48	-794.068	-310.74	-822.512	-787.774	-655.464		-448.796	-293.732	-379.764	-592.654	-713.266	-689.988	-757.348	-513.942	-549.257	-525.458
37.52	-794.068	-310.74	-822.512	-787.774	-655.464		-448.796	-293.732	-379.764	-592.654	-707.512	-689.988	-757.348	-512.024	-549.257	-525.458
37.56	-794.068	-310.74	-822.512	-787.774	-655.464		-448.796	-293.732	-379.764	-592.654	-707.512	-689.988	-757.348	-512.024	-549.257	-525.458
37.6	-788.314	-310.74	-822.512	-787.774	-661.218		-448.796	-293.732	-379.764	-592.654	-707.512	-689.988	-757.348	-512.024	-549.257	-525.458
37.64	-788.314	-310.74	-822.512	-787.774	-655.464		-448.796	-287.978	-379.764	-592.654	-707.512	-689.988	-755.43	-512.024	-549.257	-523.54
37.68	-794.068	-310.74	-822.512	-787.774	-655.464		-448.796	-293.732	-379.764	-592.654	-707.512	-689.988	-757.348	-512.024	-549.257	-525.458
37.72	-788.314	-310.74	-822.512	-787.774	-655.464		-448.796	-293.732	-379.764	-592.654	-707.512	-684.234	-755.43	-512.024	-549.257	-523.54
37.76	-794.068	-310.74	-822.512	-787.774	-655.464		-448.796	-293.732	-379.764	-592.654	-707.512	-689.988	-757.348	-512.024	-549.257	-525.458
37.8	-794.068	-310.74	-822.512	-787.774	-661.218		-443.042	-293.732	-379.764	-592.654	-707.512	-689.988	-759.266	-510.106	-549.257	-525.458
37.84	-794.068	-310.74	-822.512	-787.774	-655.464		-448.796	-293.732	-379.764	-586.9	-713.266	-689.988	-757.348	-513.942	-549.257	-523.54
37.88	-794.068	-310.74	-822.512	-787.774	-661.218		-448.796	-287.978	-379.764	-586.9	-707.512	-689.988	-759.266	-512.024	-549.257	-521.622
37.92	-794.068	-310.74	-822.512	-787.774	-661.218		-448.796	-293.732	-379.764	-586.9	-707.512	-689.988	-759.266	-512.024	-549.257	-523.54
37.96	-794.068	-310.74	-822.512	-787.774	-661.218		-448.796	-293.732	-379.764	-586.9	-707.512	-689.988	-759.266	-512.024	-549.257	-523.54
38	-794.068	-310.74	-822.512	-787.774	-655.464		-448.796	-293.732	-379.764	-586.9	-707.512	-684.234	-757.348	-512.024	-549.257	-521.622
38.04	-788.314	-310.74	-822.512	-782.02	-655.464		-443.042	-293.732	-379.764	-586.9	-707.512	-689.988	-755.43	-510.106	-546.38	-523.54
38.08	-788.314	-310.74	-822.512	-782.02	-655.464		-448.796	-287.978	-379.764	-586.9	-707.512	-689.988	-755.43	-512.024	-546.38	-521.622
38.12	-794.068	-310.74	-822.512	-787.774	-661.218		-448.796	-287.978	-374.01	-586.9	-707.512	-689.988	-759.266	-510.106	-549.257	-521.622
38.16	-794.068	-310.74	-822.512	-787.774	-655.464		-448.796	-287.978	-374.01	-586.9	-707.512	-689.988	-757.348	-510.106	-549.257	-521.622
38.2	-794.068	-310.74	-822.512	-787.774	-655.464		-448.796	-293.732	-374.01	-586.9	-707.512	-689.988	-757.348	-510.106	-549.257	-523.54
38.24	-788.314	-310.74	-822.512	-787.774	-661.218		-448.796	-293.732	-374.01	-586.9	-707.512	-689.988	-757.348	-510.106	-549.257	-523.54
38.28	-788.314	-310.74	-822.512	-787.774	-661.218		-448.796	-293.732	-374.01	-586.9	-707.512	-684.234	-757.348	-510.106	-549.257	-521.622
38.32	-794.068	-310.74	-822.512	-787.774	-655.464		-448.796	-287.978	-374.01	-586.9	-713.266	-695.742	-757.348	-512.024	-549.257	-523.54
38.36	-794.068	-310.74	-822.512	-787.774	-655.464		-448.796	-293.732	-374.01	-581.146	-707.512	-689.988	-757.348	-510.106	-549.257	-521.622
38.4	-788.314	-310.74	-822.512	-787.774	-661.218		-448.796	-293.732	-374.01	-581.146	-707.512	-689.988	-757.348	-510.106	-549.257	-521.622
38.44	-788.314	-310.74	-822.512	-787.774	-655.464		-448.796	-293.732	-374.01	-575.392	-707.512	-689.988	-755.43	-510.106	-549.257	-519.704
38.48	-788.314	-310.74	-822.512	-787.774	-661.218		-448.796	-287.978	-374.01	-575.392	-707.512	-689.988	-757.348	-510.106	-549.257	-517.786
38.52	-788.314	-310.74	-822.512	-787.774	-655.464		-443.042	-293.732	-374.01	-575.392	-707.512	-684.234	-755.43	-508.188	-549.257	-517.786
38.56	-788.314	-310.74	-822.512	-787.774	-655.464		-443.042	-287.978	-374.01	-575.392	-707.512	-689.988	-755.43	-508.188	-549.257	-517.786
38.6	-782.56	-310.74	-822.512	-787.774	-661.218		-448.796	-287.978	-374.01	-575.392	-707.512	-689.988	-755.43	-510.106	-549.257	-517.786
38.64	-782.56	-310.74	-822.512	-787.774	-655.464		-443.042	-293.732	-374.01	-575.392	-713.266	-689.988	-753.512	-510.106	-549.257	-519.704
38.68	-782.56	-310.74	-822.512	-787.774	-655.464		-448.796	-293.732	-374.01	-575.392	-707.512	-684.234	-753.512	-510.106	-549.257	-517.786
38.72	-782.56	-310.74	-822.512	-787.774	-661.218		-448.796	-287.978	-374.01	-575.392	-707.512	-684.234	-755.43	-510.106	-549.257	-515.868
38.76	-782.56	-310.74	-822.512	-787.774	-655.464		-443.042	-287.978	-374.01	-575.392	-707.512	-689.988	-753.512	-508.188	-549.257	-517.786
38.8	-782.56	-310.74	-822.512	-787.774	-649.71		-437.288	-287.978	-374.01	-575.392	-707.512	-684.234	-751.594	-506.27	-549.257	-515.868
38.84	-782.56	-310.74	-822.512	-787.774	-649.71		-437.288	-287.978	-374.01	-575.392	-707.512	-689.988	-751.594	-506.27	-549.257	-517.786
38.88	-782.56	-310.74	-822.512	-787.774	-655.464		-437.288	-287.978	-374.01	-575.392	-707.512	-689.988	-753.512	-506.27	-549.257	-517.786
38.92	-788.314	-310.74	-822.512	-787.774	-649.71		-437.288	-287.978	-368.256	-575.392	-707.512	-684.234	-753.512	-504.352	-549.257	-515.868
38.96	-782.56	-310.74	-822.512	-787.774	-655.464		-437.288	-287.978	-368.256	-575.392	-707.512	-689.988	-753.512	-504.352	-549.257	-517.786
39	-782.56	-310.74	-822.512	-787.774	-649.71		-437.288	-287.978	-368.256	-575.392	-707.512	-689.988	-751.594	-504.352	-549.257	-517.786
39.04	-782.56	-310.74	-822.512	-787.774	-649.71		-443.042	-287.978	-368.256	-575.392	-707.512	-689.988	-751.594	-506.27	-549.257	-517.786
39.08	-782.56	-310.74	-822.512	-787.774	-649.71		-443.042	-287.978	-368.256	-575.392	-707.512	-689.988	-751.594	-506.27	-549.257	-517.786
39.12	-782.56	-310.74	-822.512	-787.774	-649.71		-443.042	-293.732	-368.256	-575.392	-707.512	-689.988	-751.594	-506.27	-549.257	-519.704
39.16	-776.806	-304.986	-822.512	-782.02	-649.71		-443.042	-287.978	-368.256	-575.392	-707.512	-689.988	-749.676	-506.27	-543.503	-517.786
39.2	-776.806	-304.986	-822.512	-782.02	-649.71		-437.288	-287.978	-368.256	-575.392	-707.512	-689.988	-749.676	-504.352	-543.503	-517.786
39.24	-776.806	-304.986	-822.512	-787.774	-655.464		-443.042	-287.978	-368.256	-575.392	-707.512	-689.988	-751.594	-506.27	-546.38	-517.786
39.28	-771.052	-304.986	-822.512	-787.774	-655.464		-443.042	-287.978	-368.256	-575.392	-707.512	-689.988	-749.676	-506.27	-546.38	-517.786
39.32	-771.052	-304.986	-822.512	-787.774	-655.464		-437.288	-293.732	-368.256	-575.392	-707.512	-689.988	-749.676	-504.352	-546.38	-519.704
39.36	-771.052	-304.986	-822.512	-787.774	-655.464		-437.288	-287.978	-368.256	-575.392	-707.512	-689.988	-749.676	-504.352	-546.38	-517.786
39.4	-771.052	-304.986	-822.512	-787.774	-649.71		-443.042	-287.978	-368.256	-575.392	-707.512	-689.988	-747.758	-506.27	-546.38	-517.786
39.44	-771.052	-304.986	-822.512	-787.774	-655.464		-443.042	-287.978	-368.256	-575.392	-707.512	-689.988	-749.676	-506.27	-546.38	-517.786
39.48	-771.052	-304.986	-822.512	-787.774	-649.71		-443.042	-293.732	-368.256	-575.392	-707.512	-689.988	-747.758	-506.27	-546.38	-519.704
39.52	-771.052	-304.986	-822.512	-787.774	-649.71		-443.042	-287.978	-368.256	-575.392	-707.512	-689.988	-747.758	-506.27	-546.38	-517.786
39.56	-771.052	-304.986	-822.512	-787.774	-649.71		-443.042	-293.732	-368.256	-575.392	-707.512	-689.988	-747.758	-506.27	-546.38	-519.704
39.6	-771.052	-304.986	-822.512	-787.774	-649.71		-437.288	-287.978	-368.256	-575.392	-707.512	-689.988	-747.758	-504.352	-546.38	-517.786
39.64	-771.052	-304.986	-822.512	-787.774	-655.464		-437.288	-293.732	-368.256	-575.392	-707.512	-684.234	-749.676	-504.352	-546.38	-517.786
39.68	-776.806	-304.986	-822.512	-787.774	-649.71		-437.288	-287.978	-368.256	-575.392	-707.512	-689.988	-749.676	-504.352	-546.38	-517.786
39.72	-765.298	-304.986	-822.512	-787.774	-655.464		-443.042	-287.978	-368.256	-575.392	-707.512	-689.988	-747.758	-506.27	-546.38	-517.786
39.76	-765.298	-304.986	-822.512	-787.774	-655.464		-437.288	-287.978	-368.256	-575.392	-707.512	-689.988	-747.758	-504.352	-546.38	-517.786
39.8	-765.298	-304.986	-822.512	-787.774	-649.71		-437.288	-293.732	-368.256	-575.392	-707.512	-689.988	-745.84	-504.352	-546.38	-519.704
39.84	-765.298	-304.986	-822.512	-787.774	-649.71		-437.288	-287.978	-368.256	-569.638	-707.512	-689.988	-745.84	-504.352	-546.38	-515.868
39.88	-765.298	-304.986	-822.512	-787.774	-655.464		-437.288	-287.978	-368.256	-569.638	-707.512	-689.988	-747.758	-504.352	-546.38	-515.868
39.92	-765.298	-304.986	-822.512	-787.774	-655.464		-437.288	-287.978	-368.256	-569.638	-707.512	-689.988	-747.758	-504.352	-546.38	-515.868
39.96	-765.298	-304.986	-822.512	-787.774	-649.71		-437.288	-287.978	-368.256	-569.638	-713.266	-689.988	-745.84	-506.27	-546.38	-515.868
40	-765.298	-304.986	-822.512	-787.774	-655.464		-437.288	-287.978	-368.256	-569.638	-707.512	-689.988	-747.758	-504.352	-546.38	-515.868
40.04	-765.298	-299.232	-822.512	-787.774	-649.71		-443.042	-287.978	-368.256	-569.638	-707.512	-689.988	-745.84	-506.27	-543.503	-515.868
40.08	-765.298	-299.232	-822.512	-787.774	-649.71		-437.288	-287.978	-362.502	-569.638	-707.512	-689.988	-745.84	-502.434	-543.503	-515.868
40.12	-765.298	-299.232	-822.512	-787.774	-655.464		-437.288	-287.978	-362.502	-569.638	-707.512	-689.988	-747.758	-502.434	-543.503	-515.868
40.16	-765.298	-299.232	-822.512	-787.774	-649.71		-437.288	-287.978	-362.502	-569.638	-707.512	-684.234	-745.84	-502.434	-543.503	-513.95
40.2	-765.298	-299.232	-822.512	-787.774	-655.464		-443.042	-293.732	-362.502	-569.638	-707.512	-684.234	-747.758	-504.352	-543.503	-515.868
40.24	-765.298	-299.232	-822.512	-787.774	-649.71		-437.288	-287.978	-362.502	-569.638	-707.512	-689.988	-745.84	-502.434	-543.503	-515.868
40.28	-765.298	-299.232	-822.512	-787.774	-649.71		-443.042	-287.978	-362.502	-569.638	-707.512	-689.988	-745.84	-504.352	-543.503	-515.868
40.32	-765.298	-299.232	-822.512	-787.774	-649.71		-437.288	-287.978	-362.502	-563.884	-707.512	-689.988	-745.84	-502.434	-543.503	-513.95
40.36	-771.052	-299.232	-822.512	-787.774	-655.464		-437.288	-287.978	-362.502	-563.884	-707.512	-689.988	-749.676	-502.434	-543.503	-513.95
40.4	-765.298	-299.232	-822.512	-787.774	-649.71		-437.288	-287.978	-362.502	-563.884	-707.512	-689.988	-745.84	-502.434	-543.503	-513.95
40.44	-759.544	-299.232	-822.512	-787.774	-649.71		-437.288	-287.978	-362.502	-563.884	-707.512	-689.988	-743.922	-502.434	-543.503	-513.95
40.48	-759.544	-299.232	-822.512	-787.774	-649.71		-443.042	-293.732	-362.502	-563.884	-707.512	-689.988	-743.922	-504.352	-543.503	-515.868
40.52	-765.298	-299.232	-822.512	-787.774	-655.464		-443.042	-287.978	-362.502	-558.13	-707.512	-689.988	-747.758	-504.352	-543.503	-512.032
40.56	-759.544	-299.232	-822.512	-787.774	-655.464		-437.288	-287.978	-362.502	-563.884	-707.512	-689.988	-745.84	-502.434	-543.503	-513.95
40.6	-759.544	-299.232	-822.512	-787.774	-649.71		-437.288	-287.978	-362.502	-563.884	-707.512	-689.988	-743.922	-502.434	-543.503	-513.95
40.64	-759.544	-299.232	-822.512	-782.02	-649.71		-443.042	-287.978	-362.502	-558.13	-707.512	-689.988	-743.922	-504.352	-540.626	-512.032
40.68	-759.544	-299.232	-822.512	-782.02	-655.464		-437.288	-287.978	-362.502	-563.884	-707.512	-689.988	-745.84	-502.434	-540.626	-513.95
40.72	-759.544	-299.232	-822.512	-782.02	-655.464		-437.288	-287.978	-362.502	-558.13	-707.512	-684.234	-745.84	-502.434	-540.626	-510.114
40.76	-765.298	-299.232	-822.512	-782.02	-655.464		-437.288	-287.978	-362.502	-558.13	-707.512	-678.48	-747.758	-502.434	-540.626	-508.196
40.8	-759.544	-299.232	-822.512	-782.02	-655.464		-443.042	-287.978	-362.502	-558.13	-707.512	-678.48	-745.84	-504.352	-540.626	-508.196
40.84	-759.544	-299.232	-822.512	-782.02	-649.71		-437.288	-293.732	-362.502	-558.13	-707.512	-672.726	-743.922	-502.434	-540.626	-508.196
40.88	-759.544	-299.232	-822.512	-782.02	-649.71		-437.288	-287.978	-362.502	-558.13	-707.512	-678.48	-743.922	-502.434	-540.626	-508.196
40.92	-759.544	-299.232	-822.512	-782.02	-649.71		-437.288	-287.978	-362.502	-558.13	-707.512	-672.726	-743.922	-502.434	-540.626	-506.278
40.96	-759.544	-299.232	-822.512	-782.02	-649.71		-437.288	-287.978	-362.502	-558.13	-707.512	-678.48	-743.922	-502.434	-540.626	-508.196
41	-759.544	-299.232	-822.512	-782.02	-655.464		-443.042	-287.978	-362.502	-563.884	-707.512	-678.48	-745.84	-504.352	-540.626	-510.114
41.04	-759.544	-299.232	-822.512	-776.266	-649.71		-437.288	-287.978	-362.502	-558.13	-707.512	-678.48	-743.922	-502.434	-537.749	-508.196
41.08	-759.544	-299.232	-822.512	-776.266	-643.956		-437.288	-287.978	-362.502	-563.884	-707.512	-672.726	-742.004	-502.434	-537.749	-508.196
41.12	-759.544	-299.232	-822.512	-770.512	-643.956		-437.288	-293.732	-362.502	-558.13	-707.512	-678.48	-742.004	-502.434	-534.872	-510.114
41.16	-759.544	-299.232	-822.512	-770.512	-643.956		-443.042	-287.978	-362.502	-558.13	-707.512	-678.48	-742.004	-504.352	-534.872	-508.196
41.2	-759.544	-299.232	-822.512	-770.512	-649.71		-437.288	-287.978	-362.502	-563.884	-707.512	-678.48	-743.922	-502.434	-534.872	-510.114
41.24	-759.544	-299.232	-822.512	-776.266	-643.956		-437.288	-287.978	-362.502	-558.13	-707.512	-678.48	-742.004	-502.434	-537.749	-508.196
41.28	-759.544	-299.232	-822.512	-776.266	-643.956		-443.042	-287.978	-362.502	-558.13	-707.512	-678.48	-742.004	-504.352	-537.749	-508.196
41.32	-753.79	-299.232	-822.512	-782.02	-643.956		-437.288	-287.978	-362.502	-558.13	-707.512	-672.726	-740.086	-502.434	-540.626	-506.278
41.36	-753.79	-299.232	-822.512	-782.02	-643.956		-437.288	-287.978	-362.502	-558.13	-707.512	-678.48	-740.086	-502.434	-540.626	-508.196
41.4	-753.79	-299.232	-822.512	-782.02	-643.956		-437.288	-287.978	-362.502	-558.13	-707.512	-678.48	-740.086	-502.434	-540.626	-508.196
41.44	-753.79	-299.232	-822.512	-782.02	-643.956		-443.042	-287.978	-362.502	-558.13	-707.512	-678.48	-740.086	-504.352	-540.626	-508.196
41.48	-753.79	-299.232	-822.512	-782.02	-649.71		-437.288	-287.978	-362.502	-563.884	-707.512	-672.726	-742.004	-502.434	-540.626	-508.196
41.52	-753.79	-299.232	-822.512	-782.02	-643.956		-437.288	-287.978	-362.502	-558.13	-707.512	-672.726	-740.086	-502.434	-540.626	-506.278
41.56	-753.79	-299.232	-822.512	-782.02	-643.956		-443.042	-287.978	-362.502	-558.13	-707.512	-672.726	-740.086	-504.352	-540.626	-506.278
41.6	-753.79	-299.232	-822.512	-782.02	-643.956		-437.288	-287.978	-362.502	-558.13	-707.512	-672.726	-740.086	-502.434	-540.626	-506.278
41.64	-753.79	-299.232	-822.512	-782.02	-643.956		-437.288	-287.978	-362.502	-558.13	-707.512	-672.726	-740.086	-502.434	-540.626	-506.278
41.68	-753.79	-299.232	-822.512	-782.02	-643.956		-437.288	-287.978	-362.502	-558.13	-707.512	-672.726	-740.086	-502.434	-540.626	-506.278
41.72	-753.79	-299.232	-822.512	-782.02	-643.956		-437.288	-287.978	-362.502	-558.13	-707.512	-672.726	-740.086	-502.434	-540.626	-506.278
41.76	-753.79	-299.232	-822.512	-782.02	-643.956		-437.288	-287.978	-362.502	-558.13	-707.512	-666.972	-740.086	-502.434	-540.626	-504.36
41.8	-753.79	-299.232	-822.512	-782.02	-643.956		-437.288	-287.978	-362.502	-558.13	-707.512	-666.972	-740.086	-502.434	-540.626	-504.36
41.84	-753.79	-299.232	-822.512	-776.266	-643.956		-443.042	-287.978	-362.502	-558.13	-707.512	-666.972	-740.086	-504.352	-537.749	-504.36
41.88	-753.79	-299.232	-822.512	-776.266	-643.956		-437.288	-287.978	-362.502	-558.13	-707.512	-672.726	-740.086	-502.434	-537.749	-506.278
41.92	-753.79	-299.232	-822.512	-770.512	-643.956		-437.288	-287.978	-362.502	-558.13	-707.512	-672.726	-740.086	-502.434	-534.872	-506.278
41.96	-753.79	-299.232	-822.512	-770.512	-643.956		-437.288	-287.978	-362.502	-558.13	-707.512	-672.726	-740.086	-502.434	-534.872	-506.278
42	-753.79	-299.232	-822.512	-764.758	-643.956		-437.288	-287.978	-362.502	-558.13	-707.512	-672.726	-740.086	-502.434	-531.995	-506.278
42.04	-753.79	-293.478	-822.512	-764.758	-643.956		-443.042	-287.978	-362.502	-558.13	-707.512	-672.726	-740.086	-504.352	-529.118	-506.278
42.08	-753.79	-293.478	-822.512	-764.758	-638.202		-443.042	-287.978	-362.502	-558.13	-707.512	-666.972	-738.168	-504.352	-529.118	-504.36
42.12	-753.79	-293.478	-822.512	-770.512	-638.202		-437.288	-287.978	-362.502	-558.13	-707.512	-672.726	-738.168	-502.434	-531.995	-506.278
42.16	-753.79	-293.478	-822.512	-770.512	-638.202		-437.288	-287.978	-362.502	-558.13	-707.512	-672.726	-738.168	-502.434	-531.995	-506.278
42.2	-753.79	-293.478	-822.512	-776.266	-638.202		-437.288	-287.978	-362.502	-558.13	-707.512	-672.726	-738.168	-502.434	-534.872	-506.278
42.24	-753.79	-293.478	-822.512	-776.266	-638.202		-437.288	-287.978	-362.502	-558.13	-707.512	-666.972	-738.168	-502.434	-534.872	-504.36
42.28	-753.79	-293.478	-822.512	-776.266	-638.202		-443.042	-287.978	-362.502	-558.13	-707.512	-672.726	-738.168	-504.352	-534.872	-506.278
42.32	-753.79	-293.478	-822.512	-776.266	-638.202		-443.042	-282.224	-362.502	-558.13	-707.512	-666.972	-738.168	-504.352	-534.872	-502.442
42.36	-753.79	-293.478	-822.512	-776.266	-638.202		-437.288	-282.224	-362.502	-558.13	-707.512	-672.726	-738.168	-502.434	-534.872	-504.36
42.4	-753.79	-293.478	-822.512	-776.266	-638.202		-443.042	-282.224	-362.502	-558.13	-707.512	-666.972	-738.168	-504.352	-534.872	-502.442
42.44	-753.79	-293.478	-822.512	-776.266	-638.202		-443.042	-282.224	-362.502	-558.13	-707.512	-672.726	-738.168	-504.352	-534.872	-504.36
42.48	-753.79	-293.478	-822.512	-776.266	-638.202		-437.288	-282.224	-362.502	-558.13	-707.512	-666.972	-738.168	-502.434	-534.872	-502.442
42.52	-753.79	-293.478	-822.512	-776.266	-638.202		-437.288	-282.224	-362.502	-552.376	-707.512	-666.972	-738.168	-502.434	-534.872	-500.524
42.56	-753.79	-293.478	-822.512	-776.266	-638.202		-437.288	-282.224	-362.502	-552.376	-707.512	-666.972	-738.168	-502.434	-534.872	-500.524
42.6	-753.79	-293.478	-822.512	-776.266	-638.202		-437.288	-282.224	-362.502	-552.376	-707.512	-666.972	-738.168	-502.434	-534.872	-500.524
42.64	-753.79	-293.478	-822.512	-776.266	-638.202		-443.042	-282.224	-362.502	-552.376	-707.512	-666.972	-738.168	-504.352	-534.872	-500.524
42.68	-753.79	-293.478	-822.512	-776.266	-638.202		-437.288	-282.224	-362.502	-552.376	-707.512	-666.972	-738.168	-502.434	-534.872	-500.524
42.72	-753.79	-293.478	-822.512	-770.512	-638.202		-437.288	-282.224	-362.502	-552.376	-707.512	-666.972	-738.168	-502.434	-531.995	-500.524
42.76	-753.79	-293.478	-822.512	-770.512	-638.202		-437.288	-282.224	-362.502	-552.376	-707.512	-661.218	-738.168	-502.434	-531.995	-498.606
42.8	-753.79	-293.478	-822.512	-764.758	-643.956		-437.288	-282.224	-362.502	-552.376	-707.512	-661.218	-740.086	-502.434	-529.118	-498.606
42.84	-753.79	-293.478	-822.512	-764.758	-638.202		-437.288	-282.224	-362.502	-552.376	-707.512	-661.218	-738.168	-502.434	-529.118	-498.606
42.88	-753.79	-293.478	-822.512	-759.004	-638.202		-437.288	-282.224	-362.502	-552.376	-707.512	-661.218	-738.168	-502.434	-526.241	-498.606
42.92	-753.79	-293.478	-822.512	-753.25	-638.202		-437.288	-282.224	-362.502	-552.376	-707.512	-666.972	-738.168	-502.434	-523.364	-500.524
42.96	-753.79	-293.478	-822.512	-747.496	-638.202		-437.288	-282.224	-362.502	-552.376	-707.512	-661.218	-738.168	-502.434	-520.487	-498.606
43	-753.79	-293.478	-822.512	-747.496	-638.202		-443.042	-282.224	-362.502	-552.376	-707.512	-661.218	-738.168	-504.352	-520.487	-498.606
43.04	-753.79	-293.478	-822.512	-753.25	-638.202		-437.288	-282.224	-362.502	-552.376	-707.512	-661.218	-738.168	-502.434	-523.364	-498.606
43.08	-753.79	-293.478	-822.512	-753.25	-638.202		-437.288	-282.224	-362.502	-552.376	-707.512	-661.218	-738.168	-502.434	-523.364	-498.606
43.12	-753.79	-287.724	-822.512	-759.004	-638.202		-437.288	-282.224	-362.502	-552.376	-707.512	-655.464	-738.168	-502.434	-523.364	-496.688
43.16	-753.79	-287.724	-822.512	-759.004	-638.202		-437.288	-282.224	-362.502	-552.376	-707.512	-655.464	-738.168	-502.434	-523.364	-496.688
43.2	-753.79	-287.724	-822.512	-764.758	-638.202		-437.288	-282.224	-362.502	-552.376	-707.512	-655.464	-738.168	-502.434	-526.241	-496.688
43.24	-753.79	-287.724	-822.512	-764.758	-638.202		-437.288	-282.224	-362.502	-552.376	-707.512	-655.464	-738.168	-502.434	-526.241	-496.688
43.28	-753.79	-287.724	-822.512	-759.004	-638.202		-437.288	-282.224	-362.502	-552.376	-707.512	-655.464	-738.168	-502.434	-523.364	-496.688
43.32	-753.79	-287.724	-822.512	-764.758	-638.202		-437.288	-276.47	-362.502	-552.376	-707.512	-655.464	-738.168	-502.434	-526.241	-494.77
43.36	-753.79	-287.724	-822.512	-764.758	-638.202		-437.288	-276.47	-362.502	-552.376	-707.512	-655.464	-738.168	-502.434	-526.241	-494.77
43.4	-753.79	-287.724	-822.512	-764.758	-638.202		-437.288	-270.716	-362.502	-552.376	-707.512	-655.464	-738.168	-502.434	-526.241	-492.852
43.44	-753.79	-287.724	-822.512	-759.004	-638.202		-437.288	-270.716	-362.502	-552.376	-707.512	-655.464	-738.168	-502.434	-523.364	-492.852
43.48	-753.79	-287.724	-822.512	-764.758	-638.202		-431.534	-270.716	-362.502	-552.376	-707.512	-661.218	-738.168	-500.516	-526.241	-494.77
43.52	-753.79	-287.724	-822.512	-764.758	-638.202		-437.288	-270.716	-362.502	-552.376	-707.512	-655.464	-738.168	-502.434	-526.241	-492.852
43.56	-753.79	-287.724	-822.512	-759.004	-638.202		-437.288	-270.716	-362.502	-552.376	-707.512	-655.464	-738.168	-502.434	-523.364	-492.852
43.6	-753.79	-287.724	-822.512	-759.004	-638.202		-443.042	-270.716	-362.502	-552.376	-707.512	-655.464	-738.168	-504.352	-523.364	-492.852
43.64	-753.79	-287.724	-822.512	-759.004	-638.202		-437.288	-270.716	-362.502	-552.376	-707.512	-655.464	-738.168	-502.434	-523.364	-492.852
43.68	-753.79	-287.724	-822.512	-759.004	-638.202		-437.288	-270.716	-362.502	-552.376	-707.512	-655.464	-738.168	-502.434	-523.364	-492.852
43.72	-753.79	-287.724	-822.512	-764.758	-638.202		-443.042	-270.716	-362.502	-552.376	-707.512	-655.464	-738.168	-504.352	-526.241	-492.852
43.76	-753.79	-287.724	-822.512	-764.758	-638.202		-443.042	-270.716	-362.502	-552.376	-707.512	-655.464	-738.168	-504.352	-526.241	-492.852
43.8	-748.036	-287.724	-822.512	-764.758	-638.202		-437.288	-270.716	-362.502	-552.376	-707.512	-655.464	-736.25	-502.434	-526.241	-492.852
43.84	-748.036	-287.724	-822.512	-764.758	-632.448		-437.288	-270.716	-362.502	-552.376	-707.512	-655.464	-734.332	-502.434	-526.241	-492.852
43.88	-742.282	-287.724	-822.512	-764.758	-638.202		-437.288	-270.716	-362.502	-552.376	-707.512	-655.464	-734.332	-502.434	-526.241	-492.852
43.92	-742.282	-287.724	-822.512	-764.758	-632.448		-437.288	-270.716	-362.502	-552.376	-707.512	-655.464	-732.414	-502.434	-526.241	-492.852
43.96	-736.528	-287.724	-822.512	-764.758	-638.202		-437.288	-270.716	-362.502	-552.376	-707.512	-655.464	-732.414	-502.434	-526.241	-492.852
44	-736.528	-287.724	-822.512	-759.004	-638.202		-437.288	-270.716	-362.502	-552.376	-707.512	-655.464	-732.414	-502.434	-523.364	-492.852
44.04	-736.528	-287.724	-822.512	-764.758	-638.202		-437.288	-270.716	-362.502	-552.376	-707.512	-655.464	-732.414	-502.434	-526.241	-492.852
44.08	-736.528	-287.724	-822.512	-764.758	-638.202		-437.288	-270.716	-362.502	-552.376	-707.512	-655.464	-732.414	-502.434	-526.241	-492.852
44.12	-736.528	-287.724	-822.512	-764.758	-638.202		-437.288	-270.716	-362.502	-552.376	-707.512	-649.71	-732.414	-502.434	-526.241	-490.934
44.16	-736.528	-287.724	-822.512	-759.004	-638.202		-437.288	-270.716	-362.502	-552.376	-707.512	-649.71	-732.414	-502.434	-523.364	-490.934
44.2	-730.774	-287.724	-822.512	-759.004	-638.202		-443.042	-270.716	-362.502	-552.376	-707.512	-649.71	-730.496	-504.352	-523.364	-490.934
44.24	-730.774	-287.724	-822.512	-764.758	-638.202		-437.288	-270.716	-362.502	-552.376	-707.512	-649.71	-730.496	-502.434	-526.241	-490.934
44.28	-730.774	-287.724	-822.512	-759.004	-638.202		-437.288	-270.716	-362.502	-552.376	-707.512	-649.71	-730.496	-502.434	-523.364	-490.934
44.32	-730.774	-287.724	-822.512	-759.004	-632.448		-437.288	-264.962	-362.502	-552.376	-707.512	-649.71	-728.578	-502.434	-523.364	-489.016
44.36	-730.774	-287.724	-822.512	-764.758	-638.202		-437.288	-264.962	-362.502	-552.376	-707.512	-649.71	-730.496	-502.434	-526.241	-489.016
44.4	-730.774	-287.724	-822.512	-759.004	-638.202		-437.288	-264.962	-362.502	-552.376	-707.512	-649.71	-730.496	-502.434	-523.364	-489.016
44.44	-730.774	-281.97	-822.512	-759.004	-638.202		-437.288	-264.962	-362.502	-552.376	-707.512	-649.71	-730.496	-502.434	-520.487	-489.016
44.48	-730.774	-287.724	-822.512	-764.758	-638.202		-437.288	-264.962	-362.502	-552.376	-707.512	-649.71	-730.496	-502.434	-526.241	-489.016
44.52	-730.774	-287.724	-822.512	-759.004	-638.202		-437.288	-264.962	-362.502	-552.376	-707.512	-649.71	-730.496	-502.434	-523.364	-489.016
44.56	-730.774	-287.724	-822.512	-759.004	-638.202		-431.534	-264.962	-362.502	-552.376	-707.512	-649.71	-730.496	-500.516	-523.364	-489.016
44.6	-730.774	-281.97	-822.512	-759.004	-638.202		-437.288	-264.962	-362.502	-552.376	-701.758	-649.71	-730.496	-500.516	-520.487	-489.016
44.64	-730.774	-287.724	-822.512	-753.25	-638.202		-437.288	-264.962	-362.502	-552.376	-701.758	-643.956	-730.496	-500.516	-520.487	-487.098
44.68	-730.774	-287.724	-822.512	-753.25	-638.202		-437.288	-264.962	-362.502	-552.376	-696.004	-643.956	-730.496	-498.598	-520.487	-487.098
44.72	-730.774	-287.724	-822.512	-759.004	-638.202		-437.288	-264.962	-362.502	-552.376	-696.004	-643.956	-730.496	-498.598	-523.364	-487.098
44.76	-730.774	-287.724	-822.512	-759.004	-638.202		-437.288	-264.962	-362.502	-552.376	-696.004	-643.956	-730.496	-498.598	-523.364	-487.098
44.8	-730.774	-287.724	-822.512	-759.004	-638.202		-437.288	-264.962	-362.502	-552.376	-696.004	-643.956	-730.496	-498.598	-523.364	-487.098
44.84	-730.774	-287.724	-822.512	-759.004	-638.202		-437.288	-264.962	-362.502	-552.376	-696.004	-643.956	-730.496	-498.598	-523.364	-487.098
44.88	-730.774	-287.724	-822.512	-759.004	-638.202		-437.288	-264.962	-362.502	-552.376	-696.004	-643.956	-730.496	-498.598	-523.364	-487.098
44.92	-725.02	-287.724	-822.512	-759.004	-638.202		-437.288	-264.962	-362.502	-552.376	-696.004	-643.956	-728.578	-498.598	-523.364	-487.098
44.96	-725.02	-287.724	-822.512	-759.004	-638.202		-437.288	-264.962	-362.502	-546.622	-696.004	-643.956	-728.578	-498.598	-523.364	-485.18
45	-725.02	-287.724	-822.512	-759.004	-638.202		-437.288	-264.962	-362.502	-552.376	-696.004	-643.956	-728.578	-498.598	-523.364	-487.098
45.04	-725.02	-281.97	-822.512	-759.004	-638.202		-437.288	-264.962	-362.502	-552.376	-696.004	-643.956	-728.578	-498.598	-520.487	-487.098
45.08	-725.02	-281.97	-822.512	-759.004	-638.202		-443.042	-264.962	-362.502	-552.376	-696.004	-643.956	-728.578	-500.516	-520.487	-487.098
45.12	-725.02	-287.724	-822.512	-759.004	-638.202		-437.288	-264.962	-362.502	-552.376	-696.004	-643.956	-728.578	-498.598	-523.364	-487.098
45.16	-725.02	-281.97	-822.512	-764.758	-638.202		-437.288	-264.962	-362.502	-546.622	-696.004	-643.956	-728.578	-498.598	-523.364	-485.18
45.2	-725.02	-281.97	-822.512	-759.004	-638.202		-437.288	-264.962	-362.502	-552.376	-696.004	-643.956	-728.578	-498.598	-520.487	-487.098
45.24	-725.02	-281.97	-822.512	-759.004	-638.202		-437.288	-264.962	-362.502	-546.622	-696.004	-638.202	-728.578	-498.598	-520.487	-483.262
45.28	-725.02	-281.97	-822.512	-759.004	-638.202		-437.288	-264.962	-362.502	-552.376	-696.004	-638.202	-728.578	-498.598	-520.487	-485.18
45.32	-725.02	-281.97	-822.512	-759.004	-638.202		-431.534	-264.962	-362.502	-546.622	-696.004	-632.448	-728.578	-496.68	-520.487	-481.344
45.36	-725.02	-276.216	-822.512	-759.004	-632.448		-437.288	-264.962	-362.502	-546.622	-696.004	-632.448	-726.66	-498.598	-517.61	-481.344
45.4	-719.266	-276.216	-822.512	-759.004	-632.448		-437.288	-264.962	-362.502	-552.376	-696.004	-632.448	-724.742	-498.598	-517.61	-483.262
45.44	-719.266	-276.216	-822.512	-759.004	-638.202		-437.288	-264.962	-362.502	-546.622	-696.004	-632.448	-726.66	-498.598	-517.61	-481.344
45.48	-719.266	-276.216	-822.512	-759.004	-638.202		-437.288	-264.962	-362.502	-552.376	-696.004	-632.448	-726.66	-498.598	-517.61	-483.262
45.52	-719.266	-276.216	-822.512	-759.004	-632.448		-437.288	-264.962	-362.502	-546.622	-696.004	-632.448	-724.742	-498.598	-517.61	-481.344
45.56	-719.266	-281.97	-822.512	-764.758	-638.202		-443.042	-264.962	-362.502	-546.622	-696.004	-632.448	-726.66	-500.516	-523.364	-481.344
45.6	-719.266	-281.97	-822.512	-759.004	-638.202		-437.288	-264.962	-362.502	-546.622	-696.004	-632.448	-726.66	-498.598	-520.487	-481.344
45.64	-719.266	-276.216	-822.512	-759.004	-638.202		-437.288	-264.962	-362.502	-546.622	-696.004	-632.448	-726.66	-498.598	-517.61	-481.344
45.68	-719.266	-276.216	-822.512	-759.004	-638.202		-437.288	-264.962	-362.502	-546.622	-696.004	-632.448	-726.66	-498.598	-517.61	-481.344
45.72	-719.266	-276.216	-822.512	-759.004	-632.448		-437.288	-264.962	-362.502	-546.622	-696.004	-632.448	-724.742	-498.598	-517.61	-481.344
45.76	-719.266	-276.216	-822.512	-759.004	-638.202		-437.288	-264.962	-362.502	-546.622	-696.004	-632.448	-726.66	-498.598	-517.61	-481.344
45.8	-719.266	-276.216	-822.512	-764.758	-638.202		-437.288	-264.962	-362.502	-552.376	-696.004	-632.448	-726.66	-498.598	-520.487	-483.262
45.84	-719.266	-276.216	-822.512	-764.758	-632.448		-437.288	-264.962	-362.502	-546.622	-696.004	-632.448	-724.742	-498.598	-520.487	-481.344
45.88	-719.266	-281.97	-822.512	-759.004	-638.202		-437.288	-264.962	-362.502	-546.622	-696.004	-632.448	-726.66	-498.598	-520.487	-481.344
45.92	-719.266	-276.216	-822.512	-764.758	-632.448		-437.288	-264.962	-362.502	-546.622	-696.004	-632.448	-724.742	-498.598	-520.487	-481.344
45.96	-719.266	-276.216	-822.512	-764.758	-632.448		-437.288	-264.962	-362.502	-546.622	-696.004	-632.448	-724.742	-498.598	-520.487	-481.344
46	-713.512	-276.216	-822.512	-759.004	-638.202		-437.288	-264.962	-362.502	-546.622	-696.004	-632.448	-724.742	-498.598	-517.61	-481.344
46.04	-713.512	-276.216	-822.512	-764.758	-638.202		-437.288	-264.962	-362.502	-546.622	-696.004	-632.448	-724.742	-498.598	-520.487	-481.344
46.08	-713.512	-276.216	-822.512	-759.004	-632.448		-437.288	-264.962	-362.502	-546.622	-696.004	-632.448	-722.824	-498.598	-517.61	-481.344
46.12	-713.512	-281.97	-822.512	-759.004	-632.448		-437.288	-264.962	-362.502	-546.622	-696.004	-632.448	-722.824	-498.598	-520.487	-481.344
46.16	-713.512	-281.97	-822.512	-759.004	-638.202		-437.288	-264.962	-362.502	-546.622	-696.004	-632.448	-724.742	-498.598	-520.487	-481.344
46.2	-713.512	-276.216	-822.512	-759.004	-638.202		-437.288	-264.962	-362.502	-546.622	-696.004	-632.448	-724.742	-498.598	-517.61	-481.344
46.24	-713.512	-276.216	-822.512	-759.004	-638.202		-431.534	-264.962	-362.502	-546.622	-696.004	-632.448	-724.742	-496.68	-517.61	-481.344
46.28	-713.512	-276.216	-822.512	-764.758	-632.448		-437.288	-264.962	-362.502	-546.622	-696.004	-632.448	-722.824	-498.598	-520.487	-481.344
46.32	-713.512	-276.216	-822.512	-764.758	-632.448		-437.288	-264.962	-362.502	-546.622	-696.004	-632.448	-722.824	-498.598	-520.487	-481.344
46.36	-713.512	-276.216	-822.512	-759.004	-638.202		-437.288	-264.962	-362.502	-546.622	-696.004	-632.448	-724.742	-498.598	-517.61	-481.344
46.4	-713.512	-276.216	-822.512	-759.004	-638.202		-437.288	-264.962	-362.502	-546.622	-696.004	-632.448	-724.742	-498.598	-517.61	-481.344
46.44	-713.512	-276.216	-822.512	-759.004	-638.202		-431.534	-264.962	-362.502	-546.622	-696.004	-626.694	-724.742	-496.68	-517.61	-479.426
46.48	-713.512	-276.216	-822.512	-759.004	-632.448		-437.288	-264.962	-362.502	-546.622	-696.004	-626.694	-722.824	-498.598	-517.61	-479.426
46.52	-713.512	-276.216	-822.512	-764.758	-638.202		-437.288	-264.962	-362.502	-546.622	-696.004	-626.694	-724.742	-498.598	-520.487	-479.426
46.56	-713.512	-276.216	-822.512	-759.004	-638.202		-437.288	-264.962	-362.502	-546.622	-696.004	-632.448	-724.742	-498.598	-517.61	-481.344
46.6	-713.512	-276.216	-822.512	-759.004	-638.202		-437.288	-264.962	-362.502	-546.622	-696.004	-632.448	-724.742	-498.598	-517.61	-481.344
46.64	-713.512	-276.216	-822.512	-759.004	-638.202		-437.288	-264.962	-362.502	-546.622	-696.004	-632.448	-724.742	-498.598	-517.61	-481.344
46.68	-713.512	-276.216	-816.758	-759.004	-632.448		-437.288	-264.962	-362.502	-546.622	-696.004	-626.694	-720.906	-498.598	-517.61	-479.426
46.72	-713.512	-276.216	-816.758	-759.004	-638.202		-437.288	-264.962	-362.502	-546.622	-696.004	-626.694	-722.824	-498.598	-517.61	-479.426
46.76	-713.512	-276.216	-822.512	-759.004	-638.202		-437.288	-264.962	-362.502	-546.622	-696.004	-632.448	-724.742	-498.598	-517.61	-481.344
46.8	-713.512	-276.216	-822.512	-759.004	-638.202		-437.288	-264.962	-362.502	-546.622	-696.004	-632.448	-724.742	-498.598	-517.61	-481.344
46.84	-713.512	-276.216	-822.512	-759.004	-638.202		-437.288	-264.962	-362.502	-546.622	-696.004	-632.448	-724.742	-498.598	-517.61	-481.344
46.88	-707.758	-276.216	-822.512	-759.004	-632.448		-437.288	-264.962	-362.502	-546.622	-696.004	-632.448	-720.906	-498.598	-517.61	-481.344
46.92	-707.758	-276.216	-822.512	-759.004	-632.448		-437.288	-264.962	-362.502	-546.622	-696.004	-632.448	-720.906	-498.598	-517.61	-481.344
46.96	-707.758	-276.216	-822.512	-759.004	-632.448		-437.288	-264.962	-362.502	-546.622	-696.004	-632.448	-720.906	-498.598	-517.61	-481.344
47	-707.758	-281.97	-822.512	-759.004	-632.448		-437.288	-264.962	-362.502	-546.622	-696.004	-632.448	-720.906	-498.598	-520.487	-481.344
47.04	-707.758	-276.216	-822.512	-764.758	-632.448		-431.534	-264.962	-362.502	-546.622	-696.004	-626.694	-720.906	-496.68	-520.487	-479.426
47.08	-707.758	-276.216	-822.512	-759.004	-638.202		-437.288	-264.962	-362.502	-546.622	-690.25	-632.448	-722.824	-496.68	-517.61	-481.344
47.12	-707.758	-276.216	-822.512	-764.758	-638.202		-437.288	-264.962	-362.502	-546.622	-690.25	-632.448	-722.824	-496.68	-520.487	-481.344
47.16	-707.758	-276.216	-822.512	-759.004	-632.448		-437.288	-264.962	-362.502	-546.622	-684.496	-626.694	-720.906	-494.762	-517.61	-479.426
47.2	-707.758	-276.216	-822.512	-759.004	-638.202		-437.288	-264.962	-362.502	-546.622	-684.496	-632.448	-722.824	-494.762	-517.61	-481.344
47.24	-707.758	-276.216	-822.512	-764.758	-638.202		-437.288	-264.962	-362.502	-546.622	-684.496	-632.448	-722.824	-494.762	-520.487	-481.344
47.28	-707.758	-276.216	-822.512	-759.004	-632.448		-437.288	-264.962	-362.502	-546.622	-684.496	-632.448	-720.906	-494.762	-517.61	-481.344
47.32	-707.758	-276.216	-822.512	-759.004	-632.448		-425.78	-264.962	-362.502	-546.622	-684.496	-632.448	-720.906	-490.926	-517.61	-481.344
47.36	-707.758	-276.216	-822.512	-759.004	-632.448		-431.534	-264.962	-362.502	-546.622	-684.496	-632.448	-720.906	-492.844	-517.61	-481.344
47.4	-707.758	-276.216	-822.512	-753.25	-632.448		-437.288	-264.962	-362.502	-546.622	-684.496	-632.448	-720.906	-494.762	-514.733	-481.344
47.44	-707.758	-276.216	-822.512	-753.25	-632.448		-437.288	-264.962	-362.502	-546.622	-684.496	-632.448	-720.906	-494.762	-514.733	-481.344
47.48	-707.758	-276.216	-822.512	-747.496	-638.202		-437.288	-264.962	-362.502	-546.622	-684.496	-632.448	-722.824	-494.762	-511.856	-481.344
47.52	-707.758	-276.216	-822.512	-747.496	-632.448		-437.288	-264.962	-362.502	-546.622	-684.496	-626.694	-720.906	-494.762	-511.856	-479.426
47.56	-707.758	-276.216	-822.512	-747.496	-632.448		-437.288	-264.962	-362.502	-546.622	-684.496	-632.448	-720.906	-494.762	-511.856	-481.344
47.6	-707.758	-276.216	-822.512	-753.25	-632.448		-437.288	-264.962	-362.502	-546.622	-684.496	-632.448	-720.906	-494.762	-514.733	-481.344
47.64	-707.758	-276.216	-822.512	-753.25	-638.202		-437.288	-264.962	-362.502	-546.622	-684.496	-626.694	-722.824	-494.762	-514.733	-479.426
47.68	-707.758	-276.216	-822.512	-759.004	-638.202		-437.288	-264.962	-362.502	-546.622	-684.496	-626.694	-722.824	-494.762	-517.61	-479.426
47.72	-707.758	-276.216	-822.512	-759.004	-643.956		-437.288	-264.962	-362.502	-546.622	-684.496	-632.448	-724.742	-494.762	-517.61	-481.344
47.76	-702.004	-276.216	-822.512	-759.004	-638.202		-431.534	-264.962	-362.502	-546.622	-684.496	-632.448	-720.906	-492.844	-517.61	-481.344
47.8	-707.758	-276.216	-816.758	-759.004	-638.202		-437.288	-264.962	-362.502	-546.622	-684.496	-632.448	-720.906	-494.762	-517.61	-481.344
47.84	-707.758	-276.216	-811.004	-759.004	-643.956		-437.288	-264.962	-362.502	-546.622	-684.496	-632.448	-720.906	-494.762	-517.61	-481.344
47.88	-707.758	-276.216	-816.758	-759.004	-638.202		-437.288	-264.962	-362.502	-546.622	-684.496	-632.448	-720.906	-494.762	-517.61	-481.344
47.92	-702.004	-276.216	-816.758	-759.004	-643.956		-437.288	-264.962	-362.502	-546.622	-684.496	-632.448	-720.906	-494.762	-517.61	-481.344
47.96	-707.758	-276.216	-816.758	-759.004	-638.202		-437.288	-264.962	-362.502	-546.622	-684.496	-632.448	-720.906	-494.762	-517.61	-481.344
48	-702.004	-276.216	-816.758	-759.004	-638.202		-437.288	-264.962	-362.502	-546.622	-684.496	-632.448	-718.988	-494.762	-517.61	-481.344
48.04	-707.758	-276.216	-816.758	-759.004	-638.202		-437.288	-264.962	-362.502	-546.622	-684.496	-626.694	-720.906	-494.762	-517.61	-479.426
48.08	-707.758	-276.216	-811.004	-759.004	-638.202		-437.288	-264.962	-362.502	-546.622	-684.496	-632.448	-718.988	-494.762	-517.61	-481.344
48.12	-707.758	-276.216	-816.758	-759.004	-638.202		-431.534	-264.962	-362.502	-546.622	-684.496	-626.694	-720.906	-492.844	-517.61	-479.426
48.16	-707.758	-276.216	-811.004	-759.004	-638.202		-437.288	-264.962	-362.502	-546.622	-684.496	-626.694	-718.988	-494.762	-517.61	-479.426
48.2	-707.758	-276.216	-816.758	-753.25	-638.202		-437.288	-264.962	-362.502	-546.622	-684.496	-632.448	-720.906	-494.762	-514.733	-481.344
48.24	-707.758	-276.216	-811.004	-753.25	-638.202		-437.288	-264.962	-362.502	-546.622	-684.496	-626.694	-718.988	-494.762	-514.733	-479.426
48.28	-707.758	-281.97	-816.758	-759.004	-638.202		-425.78	-264.962	-362.502	-546.622	-684.496	-632.448	-720.906	-490.926	-520.487	-481.344
48.32	-707.758	-276.216	-811.004	-759.004	-638.202		-437.288	-264.962	-362.502	-546.622	-684.496	-632.448	-718.988	-494.762	-517.61	-481.344
48.36	-707.758	-281.97	-816.758	-759.004	-638.202		-437.288	-264.962	-362.502	-546.622	-684.496	-626.694	-720.906	-494.762	-520.487	-479.426
48.4	-702.004	-276.216	-811.004	-759.004	-638.202		-437.288	-264.962	-362.502	-546.622	-684.496	-620.94	-717.07	-494.762	-517.61	-477.508
48.44	-702.004	-276.216	-816.758	-759.004	-638.202		-437.288	-264.962	-362.502	-546.622	-684.496	-620.94	-718.988	-494.762	-517.61	-477.508
48.48	-707.758	-276.216	-816.758	-759.004	-638.202		-431.534	-264.962	-362.502	-546.622	-684.496	-626.694	-720.906	-492.844	-517.61	-479.426
48.52	-707.758	-281.97	-816.758	-759.004	-638.202		-437.288	-264.962	-362.502	-546.622	-684.496	-626.694	-720.906	-494.762	-520.487	-479.426
48.56	-702.004	-276.216	-811.004	-759.004	-638.202		-437.288	-264.962	-362.502	-546.622	-684.496	-620.94	-717.07	-494.762	-517.61	-477.508
48.6	-702.004	-276.216	-816.758	-759.004	-638.202		-437.288	-264.962	-362.502	-546.622	-684.496	-620.94	-718.988	-494.762	-517.61	-477.508
48.64	-707.758	-276.216	-816.758	-759.004	-638.202		-431.534	-264.962	-362.502	-546.622	-684.496	-626.694	-720.906	-492.844	-517.61	-479.426
48.68	-707.758	-276.216	-816.758	-759.004	-638.202		-437.288	-264.962	-362.502	-546.622	-684.496	-620.94	-720.906	-494.762	-517.61	-477.508
48.72	-707.758	-276.216	-816.758	-759.004	-638.202		-437.288	-264.962	-362.502	-546.622	-684.496	-626.694	-720.906	-494.762	-517.61	-479.426
48.76	-707.758	-276.216	-816.758	-759.004	-638.202		-431.534	-264.962	-362.502	-546.622	-684.496	-620.94	-720.906	-492.844	-517.61	-477.508
48.8	-707.758	-276.216	-816.758	-753.25	-638.202		-437.288	-264.962	-362.502	-546.622	-684.496	-626.694	-720.906	-494.762	-514.733	-479.426
48.84	-707.758	-276.216	-816.758	-753.25	-638.202		-425.78	-264.962	-362.502	-546.622	-684.496	-626.694	-720.906	-490.926	-514.733	-479.426
48.88	-707.758	-270.462	-816.758	-759.004	-638.202		-437.288	-264.962	-362.502	-546.622	-684.496	-620.94	-720.906	-494.762	-514.733	-477.508
48.92	-707.758	-270.462	-811.004	-759.004	-638.202		-431.534	-264.962	-362.502	-546.622	-684.496	-620.94	-718.988	-492.844	-514.733	-477.508
48.96	-707.758	-264.708	-816.758	-759.004	-638.202		-437.288	-264.962	-362.502	-546.622	-684.496	-620.94	-720.906	-494.762	-511.856	-477.508
49	-707.758	-264.708	-811.004	-759.004	-638.202		-431.534	-264.962	-362.502	-546.622	-684.496	-626.694	-718.988	-492.844	-511.856	-479.426
49.04	-707.758	-264.708	-811.004	-759.004	-638.202		-431.534	-264.962	-362.502	-546.622	-684.496	-620.94	-718.988	-492.844	-511.856	-477.508
49.08	-707.758	-264.708	-811.004	-759.004	-638.202		-437.288	-264.962	-362.502	-546.622	-684.496	-620.94	-718.988	-494.762	-511.856	-477.508
49.12	-702.004	-264.708	-811.004	-759.004	-638.202		-437.288	-264.962	-362.502	-546.622	-684.496	-626.694	-717.07	-494.762	-511.856	-479.426
49.16	-702.004	-264.708	-805.25	-759.004	-638.202		-437.288	-264.962	-362.502	-546.622	-684.496	-626.694	-715.152	-494.762	-511.856	-479.426
49.2	-702.004	-264.708	-805.25	-759.004	-638.202		-437.288	-264.962	-362.502	-546.622	-684.496	-620.94	-715.152	-494.762	-511.856	-477.508
49.24	-707.758	-264.708	-805.25	-759.004	-638.202		-437.288	-264.962	-362.502	-546.622	-684.496	-626.694	-717.07	-494.762	-511.856	-479.426
49.28	-702.004	-264.708	-811.004	-759.004	-638.202		-431.534	-264.962	-362.502	-546.622	-684.496	-620.94	-717.07	-492.844	-511.856	-477.508
49.32	-707.758	-264.708	-811.004	-759.004	-638.202		-437.288	-264.962	-362.502	-546.622	-684.496	-620.94	-718.988	-494.762	-511.856	-477.508
49.36	-702.004	-264.708	-805.25	-759.004	-638.202		-437.288	-264.962	-362.502	-546.622	-684.496	-620.94	-715.152	-494.762	-511.856	-477.508
49.4	-702.004	-264.708	-805.25	-753.25	-638.202		-437.288	-264.962	-362.502	-546.622	-684.496	-620.94	-715.152	-494.762	-508.979	-477.508
49.44	-707.758	-264.708	-811.004	-753.25	-638.202		-425.78	-264.962	-362.502	-540.868	-684.496	-620.94	-718.988	-490.926	-508.979	-475.59
49.48	-702.004	-264.708	-811.004	-759.004	-638.202		-437.288	-264.962	-362.502	-540.868	-684.496	-626.694	-717.07	-494.762	-511.856	-477.508
49.52	-702.004	-264.708	-811.004	-759.004	-638.202		-431.534	-264.962	-362.502	-546.622	-684.496	-620.94	-717.07	-492.844	-511.856	-477.508
49.56	-702.004	-264.708	-805.25	-759.004	-638.202		-425.78	-264.962	-362.502	-540.868	-684.496	-626.694	-715.152	-490.926	-511.856	-477.508
49.6	-702.004	-264.708	-805.25	-759.004	-638.202		-437.288	-264.962	-362.502	-546.622	-684.496	-620.94	-715.152	-494.762	-511.856	-477.508
49.64	-707.758	-264.708	-811.004	-759.004	-638.202		-437.288	-264.962	-362.502	-546.622	-684.496	-626.694	-718.988	-494.762	-511.856	-479.426
49.68	-707.758	-264.708	-805.25	-759.004	-638.202		-437.288	-264.962	-362.502	-540.868	-684.496	-620.94	-717.07	-494.762	-511.856	-475.59
49.72	-702.004	-264.708	-805.25	-759.004	-638.202		-437.288	-264.962	-362.502	-546.622	-684.496	-626.694	-715.152	-494.762	-511.856	-479.426
49.76	-707.758	-264.708	-805.25	-759.004	-638.202		-437.288	-264.962	-362.502	-540.868	-684.496	-626.694	-717.07	-494.762	-511.856	-477.508
49.8	-707.758	-264.708	-811.004	-759.004	-638.202		-431.534	-264.962	-362.502	-546.622	-684.496	-615.186	-718.988	-492.844	-511.856	-475.59
49.84	-707.758	-264.708	-805.25	-759.004	-638.202		-437.288	-264.962	-362.502	-540.868	-684.496	-615.186	-717.07	-494.762	-511.856	-473.672
49.88	-707.758	-264.708	-811.004	-759.004	-638.202		-431.534	-264.962	-362.502	-540.868	-684.496	-609.432	-718.988	-492.844	-511.856	-471.754
49.92	-707.758	-264.708	-811.004	-759.004	-638.202		-437.288	-264.962	-362.502	-540.868	-684.496	-609.432	-718.988	-494.762	-511.856	-471.754
49.96	-707.758	-264.708	-805.25	-759.004	-638.202		-425.78	-264.962	-362.502	-546.622	-684.496	-609.432	-717.07	-490.926	-511.856	-473.672
50	-707.758	-264.708	-811.004	-759.004	-638.202		-425.78	-264.962	-362.502	-540.868	-684.496	-615.186	-718.988	-490.926	-511.856	-473.672
50.04	-707.758	-264.708	-805.25	-759.004	-638.202		-437.288	-264.962	-362.502	-540.868	-684.496	-615.186	-717.07	-494.762	-511.856	-473.672
50.08	-707.758	-264.708	-805.25	-759.004	-638.202		-425.78	-264.962	-362.502	-546.622	-684.496	-609.432	-717.07	-490.926	-511.856	-473.672
50.12	-702.004	-264.708	-805.25	-759.004	-638.202		-431.534	-264.962	-362.502	-546.622	-684.496	-615.186	-715.152	-492.844	-511.856	-475.59
50.16	-702.004	-264.708	-805.25	-753.25	-638.202		-437.288	-264.962	-356.748	-540.868	-684.496	-609.432	-715.152	-492.844	-508.979	-471.754
50.2	-702.004	-264.708	-805.25	-759.004	-638.202		-431.534	-264.962	-356.748	-546.622	-684.496	-609.432	-715.152	-490.926	-511.856	-473.672
50.24	-696.25	-264.708	-805.25	-759.004	-638.202		-431.534	-264.962	-356.748	-540.868	-684.496	-609.432	-713.234	-490.926	-511.856	-471.754
50.28	-696.25	-264.708	-805.25	-753.25	-638.202		-425.78	-264.962	-356.748	-540.868	-678.742	-609.432	-713.234	-487.09	-508.979	-471.754
50.32	-690.496	-264.708	-805.25	-759.004	-638.202		-431.534	-264.962	-356.748	-540.868	-678.742	-603.678	-711.316	-489.008	-511.856	-469.836
50.36	-690.496	-264.708	-805.25	-753.25	-638.202		-437.288	-264.962	-356.748	-540.868	-678.742	-603.678	-711.316	-490.926	-508.979	-469.836
50.4	-690.496	-264.708	-805.25	-759.004	-638.202		-431.534	-264.962	-356.748	-540.868	-678.742	-603.678	-711.316	-489.008	-511.856	-469.836
50.44	-690.496	-264.708	-805.25	-753.25	-638.202		-425.78	-264.962	-356.748	-540.868	-678.742	-603.678	-711.316	-487.09	-508.979	-469.836
50.48	-690.496	-264.708	-811.004	-759.004	-638.202		-425.78	-264.962	-356.748	-540.868	-678.742	-603.678	-713.234	-487.09	-511.856	-469.836
50.52	-696.25	-264.708	-805.25	-759.004	-638.202		-425.78	-264.962	-356.748	-540.868	-678.742	-603.678	-713.234	-487.09	-511.856	-469.836
50.56	-696.25	-264.708	-805.25	-753.25	-638.202		-431.534	-264.962	-356.748	-540.868	-678.742	-603.678	-713.234	-489.008	-508.979	-469.836
50.6	-690.496	-264.708	-811.004	-759.004	-638.202		-425.78	-264.962	-356.748	-540.868	-678.742	-603.678	-713.234	-487.09	-511.856	-469.836
50.64	-690.496	-264.708	-805.25	-753.25	-638.202		-437.288	-264.962	-356.748	-540.868	-678.742	-603.678	-711.316	-490.926	-508.979	-469.836
50.68	-690.496	-264.708	-805.25	-753.25	-638.202		-437.288	-264.962	-356.748	-540.868	-678.742	-603.678	-711.316	-490.926	-508.979	-469.836
50.72	-690.496	-264.708	-811.004	-759.004	-638.202		-431.534	-264.962	-356.748	-540.868	-678.742	-603.678	-713.234	-489.008	-511.856	-469.836
50.76	-690.496	-264.708	-811.004	-759.004	-638.202		-431.534	-264.962	-356.748	-540.868	-678.742	-603.678	-713.234	-489.008	-511.856	-469.836
50.8	-690.496	-264.708	-805.25	-759.004	-638.202		-425.78	-264.962	-356.748	-540.868	-678.742	-603.678	-711.316	-487.09	-511.856	-469.836
50.84	-690.496	-264.708	-805.25	-753.25	-638.202		-431.534	-264.962	-356.748	-540.868	-678.742	-603.678	-711.316	-489.008	-508.979	-469.836
50.88	-690.496	-264.708	-805.25	-753.25	-638.202		-425.78	-264.962	-356.748	-540.868	-678.742	-603.678	-711.316	-487.09	-508.979	-469.836
50.92	-690.496	-264.708	-805.25	-753.25	-638.202		-437.288	-264.962	-356.748	-540.868	-678.742	-603.678	-711.316	-490.926	-508.979	-469.836
50.96	-690.496	-264.708	-805.25	-759.004	-638.202		-431.534	-264.962	-356.748	-540.868	-678.742	-603.678	-711.316	-489.008	-511.856	-469.836
51	-690.496	-264.708	-805.25	-759.004	-638.202		-437.288	-264.962	-356.748	-540.868	-678.742	-609.432	-711.316	-490.926	-511.856	-471.754
51.04	-690.496	-264.708	-805.25	-759.004	-638.202		-425.78	-264.962	-356.748	-540.868	-678.742	-603.678	-711.316	-487.09	-511.856	-469.836
51.08	-690.496	-264.708	-805.25	-759.004	-638.202		-425.78	-264.962	-356.748	-540.868	-678.742	-603.678	-711.316	-487.09	-511.856	-469.836
51.12	-696.25	-264.708	-805.25	-759.004	-638.202		-437.288	-264.962	-356.748	-540.868	-678.742	-603.678	-713.234	-490.926	-511.856	-469.836
51.16	-696.25	-264.708	-805.25	-759.004	-638.202		-431.534	-264.962	-356.748	-540.868	-678.742	-603.678	-713.234	-489.008	-511.856	-469.836
51.2	-696.25	-264.708	-805.25	-753.25	-638.202		-431.534	-259.208	-356.748	-540.868	-678.742	-603.678	-713.234	-489.008	-508.979	-467.918
51.24	-696.25	-264.708	-805.25	-753.25	-638.202		-425.78	-259.208	-356.748	-540.868	-678.742	-603.678	-713.234	-487.09	-508.979	-467.918
51.28	-696.25	-264.708	-805.25	-759.004	-638.202		-425.78	-259.208	-356.748	-540.868	-678.742	-603.678	-713.234	-487.09	-511.856	-467.918
51.32	-690.496	-264.708	-805.25	-753.25	-638.202		-425.78	-259.208	-356.748	-540.868	-678.742	-597.924	-711.316	-487.09	-508.979	-466
51.36	-696.25	-264.708	-805.25	-759.004	-638.202		-431.534	-259.208	-356.748	-540.868	-678.742	-597.924	-713.234	-489.008	-511.856	-466
51.4	-696.25	-264.708	-805.25	-759.004	-638.202		-437.288	-259.208	-356.748	-535.114	-678.742	-603.678	-713.234	-490.926	-511.856	-466
51.44	-696.25	-264.708	-805.25	-759.004	-638.202		-425.78	-259.208	-356.748	-535.114	-678.742	-597.924	-713.234	-487.09	-511.856	-464.082
51.48	-690.496	-264.708	-805.25	-753.25	-638.202		-437.288	-259.208	-356.748	-535.114	-678.742	-597.924	-711.316	-490.926	-508.979	-464.082
51.52	-696.25	-264.708	-805.25	-753.25	-638.202		-437.288	-259.208	-356.748	-535.114	-678.742	-603.678	-713.234	-490.926	-508.979	-466
51.56	-690.496	-264.708	-805.25	-759.004	-638.202		-425.78	-259.208	-356.748	-535.114	-678.742	-603.678	-711.316	-487.09	-511.856	-466
51.6	-696.25	-264.708	-799.496	-759.004	-638.202		-425.78	-259.208	-356.748	-535.114	-678.742	-597.924	-711.316	-487.09	-511.856	-464.082
51.64	-696.25	-264.708	-799.496	-753.25	-638.202		-425.78	-259.208	-356.748	-535.114	-678.742	-597.924	-711.316	-487.09	-508.979	-464.082
51.68	-684.742	-264.708	-793.742	-753.25	-638.202		-431.534	-259.208	-356.748	-535.114	-678.742	-597.924	-705.562	-489.008	-508.979	-464.082
51.72	-684.742	-264.708	-793.742	-753.25	-638.202		-431.534	-259.208	-356.748	-535.114	-678.742	-597.924	-705.562	-489.008	-508.979	-464.082
51.76	-684.742	-264.708	-793.742	-759.004	-638.202		-431.534	-259.208	-356.748	-535.114	-678.742	-597.924	-705.562	-489.008	-511.856	-464.082
51.8	-684.742	-264.708	-793.742	-759.004	-638.202		-425.78	-259.208	-356.748	-535.114	-678.742	-597.924	-705.562	-487.09	-511.856	-464.082
51.84	-684.742	-264.708	-793.742	-759.004	-638.202		-420.026	-259.208	-356.748	-535.114	-678.742	-597.924	-705.562	-485.172	-511.856	-464.082
51.88	-684.742	-264.708	-793.742	-753.25	-638.202		-414.272	-259.208	-356.748	-535.114	-678.742	-597.924	-705.562	-483.254	-508.979	-464.082
51.92	-684.742	-264.708	-793.742	-759.004	-638.202		-414.272	-259.208	-356.748	-535.114	-678.742	-597.924	-705.562	-483.254	-511.856	-464.082
51.96	-684.742	-264.708	-793.742	-753.25	-638.202		-414.272	-259.208	-356.748	-535.114	-672.988	-597.924	-705.562	-481.336	-508.979	-464.082
52	-684.742	-264.708	-793.742	-759.004	-638.202		-425.78	-259.208	-356.748	-535.114	-672.988	-597.924	-705.562	-485.172	-511.856	-464.082
52.04	-690.496	-264.708	-793.742	-759.004	-638.202		-414.272	-259.208	-356.748	-535.114	-672.988	-597.924	-707.48	-481.336	-511.856	-464.082
52.08	-684.742	-264.708	-793.742	-753.25	-638.202		-414.272	-259.208	-356.748	-535.114	-672.988	-597.924	-705.562	-481.336	-508.979	-464.082
52.12	-684.742	-264.708	-793.742	-753.25	-638.202		-425.78	-259.208	-356.748	-535.114	-672.988	-597.924	-705.562	-485.172	-508.979	-464.082
52.16	-684.742	-264.708	-793.742	-759.004	-638.202		-414.272	-259.208	-356.748	-535.114	-672.988	-597.924	-705.562	-481.336	-511.856	-464.082
52.2	-684.742	-264.708	-793.742	-759.004	-638.202		-414.272	-259.208	-356.748	-535.114	-672.988	-597.924	-705.562	-481.336	-511.856	-464.082
52.24	-684.742	-264.708	-793.742	-753.25	-638.202		-414.272	-259.208	-356.748	-535.114	-672.988	-597.924	-705.562	-481.336	-508.979	-464.082
52.28	-684.742	-264.708	-793.742	-753.25	-638.202		-414.272	-259.208	-356.748	-535.114	-672.988	-597.924	-705.562	-481.336	-508.979	-464.082
52.32	-684.742	-264.708	-793.742	-753.25	-638.202		-414.272	-259.208	-356.748	-535.114	-672.988	-592.17	-705.562	-481.336	-508.979	-462.164
52.36	-684.742	-264.708	-793.742	-753.25	-638.202		-414.272	-259.208	-356.748	-535.114	-672.988	-592.17	-705.562	-481.336	-508.979	-462.164
52.4	-684.742	-264.708	-793.742	-753.25	-638.202		-414.272	-259.208	-356.748	-535.114	-672.988	-592.17	-705.562	-481.336	-508.979	-462.164
52.44	-684.742	-264.708	-793.742	-753.25	-638.202		-414.272	-259.208	-356.748	-535.114	-672.988	-592.17	-705.562	-481.336	-508.979	-462.164
52.48	-684.742	-264.708	-793.742	-753.25	-638.202		-420.026	-259.208	-356.748	-535.114	-672.988	-592.17	-705.562	-483.254	-508.979	-462.164
52.52	-684.742	-264.708	-793.742	-759.004	-638.202		-425.78	-259.208	-356.748	-535.114	-672.988	-592.17	-705.562	-485.172	-511.856	-462.164
52.56	-684.742	-264.708	-793.742	-753.25	-638.202		-420.026	-259.208	-356.748	-535.114	-672.988	-592.17	-705.562	-483.254	-508.979	-462.164
52.6	-684.742	-264.708	-793.742	-753.25	-638.202		-414.272	-259.208	-356.748	-535.114	-672.988	-592.17	-705.562	-481.336	-508.979	-462.164
52.64	-684.742	-264.708	-793.742	-753.25	-638.202		-420.026	-259.208	-356.748	-535.114	-672.988	-592.17	-705.562	-483.254	-508.979	-462.164
52.68	-684.742	-264.708	-793.742	-759.004	-638.202		-425.78	-259.208	-356.748	-535.114	-672.988	-592.17	-705.562	-485.172	-511.856	-462.164
52.72	-684.742	-264.708	-793.742	-759.004	-638.202		-414.272	-253.454	-356.748	-535.114	-672.988	-592.17	-705.562	-481.336	-511.856	-460.246
52.76	-684.742	-264.708	-793.742	-753.25	-638.202		-420.026	-253.454	-356.748	-535.114	-672.988	-592.17	-705.562	-483.254	-508.979	-460.246
52.8	-684.742	-264.708	-793.742	-753.25	-638.202		-414.272	-253.454	-356.748	-529.36	-672.988	-592.17	-705.562	-481.336	-508.979	-458.328
52.84	-684.742	-264.708	-793.742	-753.25	-638.202		-414.272	-253.454	-356.748	-529.36	-672.988	-592.17	-705.562	-481.336	-508.979	-458.328
52.88	-684.742	-264.708	-793.742	-753.25	-638.202		-420.026	-253.454	-356.748	-523.606	-672.988	-592.17	-705.562	-483.254	-508.979	-456.41
52.92	-684.742	-264.708	-793.742	-753.25	-638.202		-408.518	-253.454	-356.748	-523.606	-672.988	-592.17	-705.562	-479.418	-508.979	-456.41
52.96	-684.742	-264.708	-793.742	-753.25	-638.202		-408.518	-253.454	-356.748	-523.606	-672.988	-592.17	-705.562	-479.418	-508.979	-456.41
53	-684.742	-264.708	-793.742	-753.25	-638.202		-408.518	-253.454	-356.748	-523.606	-672.988	-592.17	-705.562	-479.418	-508.979	-456.41
53.04	-684.742	-264.708	-793.742	-753.25	-638.202		-408.518	-253.454	-356.748	-523.606	-672.988	-592.17	-705.562	-479.418	-508.979	-456.41
53.08	-684.742	-264.708	-793.742	-753.25	-638.202		-408.518	-253.454	-356.748	-523.606	-672.988	-592.17	-705.562	-479.418	-508.979	-456.41
53.12	-684.742	-264.708	-793.742	-753.25	-638.202		-408.518	-253.454	-356.748	-523.606	-672.988	-592.17	-705.562	-479.418	-508.979	-456.41
53.16	-684.742	-264.708	-793.742	-753.25	-638.202		-408.518	-253.454	-356.748	-523.606	-672.988	-597.924	-705.562	-479.418	-508.979	-458.328
53.2	-684.742	-264.708	-793.742	-747.496	-638.202		-414.272	-253.454	-356.748	-523.606	-672.988	-586.416	-705.562	-481.336	-506.102	-454.492
53.24	-684.742	-264.708	-793.742	-747.496	-638.202		-408.518	-253.454	-356.748	-523.606	-672.988	-586.416	-705.562	-479.418	-506.102	-454.492
53.28	-684.742	-264.708	-793.742	-747.496	-638.202		-408.518	-253.454	-356.748	-517.852	-672.988	-586.416	-705.562	-479.418	-506.102	-452.574
53.32	-684.742	-264.708	-793.742	-747.496	-638.202		-414.272	-253.454	-356.748	-517.852	-672.988	-586.416	-705.562	-481.336	-506.102	-452.574
53.36	-684.742	-264.708	-793.742	-747.496	-638.202		-420.026	-253.454	-356.748	-517.852	-672.988	-586.416	-705.562	-483.254	-506.102	-452.574
53.4	-684.742	-264.708	-793.742	-747.496	-638.202		-408.518	-253.454	-356.748	-517.852	-672.988	-586.416	-705.562	-479.418	-506.102	-452.574
53.44	-684.742	-264.708	-793.742	-747.496	-638.202		-420.026	-253.454	-356.748	-517.852	-672.988	-586.416	-705.562	-483.254	-506.102	-452.574
53.48	-684.742	-264.708	-793.742	-747.496	-643.956		-408.518	-253.454	-356.748	-517.852	-672.988	-586.416	-707.48	-479.418	-506.102	-452.574
53.52	-684.742	-264.708	-793.742	-753.25	-643.956		-408.518	-253.454	-356.748	-523.606	-672.988	-586.416	-707.48	-479.418	-508.979	-454.492
53.56	-684.742	-264.708	-793.742	-747.496	-643.956		-408.518	-253.454	-356.748	-517.852	-672.988	-586.416	-707.48	-479.418	-506.102	-452.574
53.6	-684.742	-264.708	-793.742	-747.496	-643.956		-414.272	-247.7	-356.748	-517.852	-672.988	-586.416	-707.48	-481.336	-506.102	-450.656
53.64	-684.742	-264.708	-793.742	-747.496	-643.956		-408.518	-247.7	-356.748	-517.852	-672.988	-586.416	-707.48	-479.418	-506.102	-450.656
53.68	-684.742	-264.708	-787.988	-747.496	-643.956		-408.518	-247.7	-356.748	-517.852	-672.988	-586.416	-705.562	-479.418	-506.102	-450.656
53.72	-684.742	-264.708	-787.988	-747.496	-643.956		-408.518	-247.7	-356.748	-517.852	-672.988	-586.416	-705.562	-479.418	-506.102	-450.656
53.76	-684.742	-264.708	-787.988	-747.496	-643.956		-414.272	-247.7	-356.748	-517.852	-667.234	-586.416	-705.562	-479.418	-506.102	-450.656
53.8	-684.742	-264.708	-787.988	-747.496	-643.956		-408.518	-247.7	-356.748	-517.852	-667.234	-586.416	-705.562	-477.5	-506.102	-450.656
53.84	-684.742	-264.708	-787.988	-747.496	-643.956		-408.518	-247.7	-356.748	-517.852	-667.234	-586.416	-705.562	-477.5	-506.102	-450.656
53.88	-684.742	-264.708	-787.988	-747.496	-643.956		-408.518	-247.7	-356.748	-517.852	-667.234	-586.416	-705.562	-477.5	-506.102	-450.656
53.92	-684.742	-264.708	-787.988	-753.25	-643.956		-414.272	-247.7	-356.748	-517.852	-667.234	-586.416	-705.562	-479.418	-508.979	-450.656
53.96	-684.742	-264.708	-787.988	-747.496	-643.956		-408.518	-247.7	-356.748	-517.852	-667.234	-586.416	-705.562	-477.5	-506.102	-450.656
54	-684.742	-264.708	-787.988	-747.496	-643.956		-414.272	-247.7	-356.748	-517.852	-667.234	-586.416	-705.562	-479.418	-506.102	-450.656
54.04	-684.742	-264.708	-787.988	-747.496	-643.956		-408.518	-247.7	-356.748	-517.852	-667.234	-586.416	-705.562	-477.5	-506.102	-450.656
54.08	-684.742	-264.708	-787.988	-747.496	-643.956		-408.518	-247.7	-356.748	-517.852	-667.234	-586.416	-705.562	-477.5	-506.102	-450.656
54.12	-684.742	-264.708	-787.988	-747.496	-643.956		-414.272	-247.7	-356.748	-517.852	-667.234	-586.416	-705.562	-479.418	-506.102	-450.656
54.16	-684.742	-264.708	-787.988	-747.496	-643.956		-408.518	-247.7	-356.748	-517.852	-667.234	-586.416	-705.562	-477.5	-506.102	-450.656
54.2	-690.496	-264.708	-787.988	-747.496	-643.956		-414.272	-247.7	-356.748	-517.852	-667.234	-586.416	-707.48	-479.418	-506.102	-450.656
54.24	-684.742	-264.708	-787.988	-747.496	-643.956		-408.518	-247.7	-356.748	-517.852	-667.234	-586.416	-705.562	-477.5	-506.102	-450.656
54.28	-690.496	-264.708	-787.988	-747.496	-643.956		-408.518	-247.7	-356.748	-517.852	-667.234	-586.416	-707.48	-477.5	-506.102	-450.656
54.32	-684.742	-264.708	-787.988	-747.496	-643.956		-408.518	-247.7	-356.748	-517.852	-667.234	-586.416	-705.562	-477.5	-506.102	-450.656
54.36	-684.742	-264.708	-787.988	-747.496	-643.956		-408.518	-247.7	-356.748	-517.852	-667.234	-586.416	-705.562	-477.5	-506.102	-450.656
54.4	-684.742	-264.708	-787.988	-747.496	-643.956		-408.518	-247.7	-356.748	-512.098	-667.234	-586.416	-705.562	-477.5	-506.102	-448.738
54.44	-684.742	-264.708	-787.988	-747.496	-643.956		-408.518	-247.7	-356.748	-512.098	-667.234	-586.416	-705.562	-477.5	-506.102	-448.738
54.48	-684.742	-264.708	-787.988	-747.496	-643.956		-402.764	-247.7	-356.748	-512.098	-667.234	-586.416	-705.562	-475.582	-506.102	-448.738
54.52	-684.742	-264.708	-787.988	-747.496	-643.956		-402.764	-247.7	-356.748	-512.098	-667.234	-586.416	-705.562	-475.582	-506.102	-448.738
54.56	-684.742	-264.708	-787.988	-747.496	-643.956		-397.01	-247.7	-356.748	-512.098	-667.234	-586.416	-705.562	-473.664	-506.102	-448.738
54.6	-684.742	-264.708	-787.988	-747.496	-643.956		-397.01	-247.7	-356.748	-512.098	-667.234	-586.416	-705.562	-473.664	-506.102	-448.738
54.64	-684.742	-264.708	-787.988	-747.496	-643.956		-397.01	-247.7	-356.748	-512.098	-667.234	-586.416	-705.562	-473.664	-506.102	-448.738
54.68	-684.742	-264.708	-787.988	-747.496	-643.956		-397.01	-247.7	-356.748	-512.098	-667.234	-586.416	-705.562	-473.664	-506.102	-448.738
54.72	-684.742	-264.708	-787.988	-753.25	-643.956		-402.764	-247.7	-356.748	-512.098	-667.234	-586.416	-705.562	-475.582	-508.979	-448.738
54.76	-684.742	-264.708	-787.988	-747.496	-643.956		-397.01	-247.7	-356.748	-512.098	-667.234	-586.416	-705.562	-473.664	-506.102	-448.738
54.8	-684.742	-264.708	-787.988	-747.496	-643.956		-402.764	-247.7	-356.748	-512.098	-667.234	-586.416	-705.562	-475.582	-506.102	-448.738
54.84	-684.742	-264.708	-787.988	-747.496	-643.956		-397.01	-247.7	-356.748	-512.098	-667.234	-586.416	-705.562	-473.664	-506.102	-448.738
54.88	-684.742	-264.708	-782.234	-747.496	-643.956		-397.01	-247.7	-356.748	-512.098	-667.234	-586.416	-703.644	-473.664	-506.102	-448.738
54.92	-684.742	-264.708	-782.234	-747.496	-643.956		-397.01	-247.7	-356.748	-512.098	-667.234	-586.416	-703.644	-473.664	-506.102	-448.738
54.96	-684.742	-264.708	-782.234	-747.496	-643.956		-397.01	-247.7	-356.748	-512.098	-667.234	-586.416	-703.644	-473.664	-506.102	-448.738
55	-684.742	-264.708	-782.234	-747.496	-643.956		-397.01	-247.7	-356.748	-512.098	-667.234	-586.416	-703.644	-473.664	-506.102	-448.738
55.04	-684.742	-264.708	-782.234	-747.496	-643.956		-397.01	-247.7	-356.748	-512.098	-667.234	-586.416	-703.644	-473.664	-506.102	-448.738
55.08	-684.742	-264.708	-782.234	-747.496	-643.956		-397.01	-247.7	-356.748	-512.098	-667.234	-586.416	-703.644	-473.664	-506.102	-448.738
55.12	-684.742	-264.708	-782.234	-747.496	-643.956		-397.01	-247.7	-356.748	-512.098	-667.234	-586.416	-703.644	-473.664	-506.102	-448.738
55.16	-684.742	-264.708	-782.234	-747.496	-643.956		-402.764	-247.7	-356.748	-512.098	-667.234	-586.416	-703.644	-475.582	-506.102	-448.738
55.2	-684.742	-264.708	-782.234	-747.496	-643.956		-397.01	-247.7	-356.748	-512.098	-667.234	-586.416	-703.644	-473.664	-506.102	-448.738
55.24	-684.742	-264.708	-782.234	-747.496	-643.956		-397.01	-247.7	-356.748	-512.098	-667.234	-586.416	-703.644	-473.664	-506.102	-448.738
55.28	-684.742	-264.708	-776.48	-747.496	-649.71		-397.01	-247.7	-356.748	-512.098	-667.234	-586.416	-703.644	-473.664	-506.102	-448.738
55.32	-684.742	-264.708	-782.234	-747.496	-649.71		-397.01	-247.7	-356.748	-512.098	-667.234	-586.416	-705.562	-473.664	-506.102	-448.738
55.36	-684.742	-264.708	-782.234	-747.496	-649.71		-408.518	-247.7	-356.748	-512.098	-661.48	-586.416	-705.562	-475.582	-506.102	-448.738
55.4	-684.742	-264.708	-782.234	-747.496	-649.71		-397.01	-247.7	-356.748	-512.098	-661.48	-586.416	-705.562	-471.746	-506.102	-448.738
55.44	-684.742	-264.708	-782.234	-747.496	-649.71		-397.01	-247.7	-356.748	-512.098	-661.48	-586.416	-705.562	-471.746	-506.102	-448.738
55.48	-684.742	-264.708	-782.234	-747.496	-649.71		-397.01	-247.7	-356.748	-512.098	-661.48	-586.416	-705.562	-471.746	-506.102	-448.738
55.52	-684.742	-264.708	-782.234	-747.496	-649.71		-397.01	-247.7	-356.748	-512.098	-661.48	-586.416	-705.562	-471.746	-506.102	-448.738
55.56	-684.742	-264.708	-782.234	-747.496	-649.71		-397.01	-247.7	-356.748	-512.098	-661.48	-586.416	-705.562	-471.746	-506.102	-448.738
55.6	-684.742	-264.708	-782.234	-747.496	-649.71		-397.01	-247.7	-356.748	-512.098	-661.48	-586.416	-705.562	-471.746	-506.102	-448.738
55.64	-684.742	-264.708	-776.48	-747.496	-649.71		-397.01	-247.7	-356.748	-512.098	-661.48	-586.416	-703.644	-471.746	-506.102	-448.738
55.68	-684.742	-264.708	-782.234	-747.496	-649.71		-397.01	-247.7	-356.748	-512.098	-661.48	-580.662	-705.562	-471.746	-506.102	-446.82
55.72	-684.742	-264.708	-782.234	-747.496	-649.71		-397.01	-247.7	-356.748	-512.098	-661.48	-580.662	-705.562	-471.746	-506.102	-446.82
55.76	-684.742	-264.708	-782.234	-747.496	-649.71		-397.01	-247.7	-356.748	-512.098	-661.48	-580.662	-705.562	-471.746	-506.102	-446.82
55.8	-684.742	-264.708	-782.234	-747.496	-649.71		-397.01	-247.7	-356.748	-506.344	-661.48	-580.662	-705.562	-471.746	-506.102	-444.902
55.84	-684.742	-264.708	-776.48	-747.496	-649.71		-397.01	-247.7	-356.748	-506.344	-661.48	-580.662	-703.644	-471.746	-506.102	-444.902
55.88	-684.742	-264.708	-776.48	-747.496	-649.71		-397.01	-241.946	-356.748	-506.344	-661.48	-580.662	-703.644	-471.746	-506.102	-442.984
55.92	-684.742	-264.708	-782.234	-747.496	-649.71		-397.01	-241.946	-356.748	-506.344	-661.48	-580.662	-705.562	-471.746	-506.102	-442.984
55.96	-684.742	-264.708	-782.234	-747.496	-649.71		-397.01	-241.946	-356.748	-506.344	-661.48	-580.662	-705.562	-471.746	-506.102	-442.984
56	-684.742	-264.708	-776.48	-747.496	-649.71		-397.01	-241.946	-356.748	-506.344	-661.48	-580.662	-703.644	-471.746	-506.102	-442.984
56.04	-690.496	-264.708	-776.48	-747.496	-649.71		-397.01	-241.946	-356.748	-506.344	-661.48	-580.662	-705.562	-471.746	-506.102	-442.984
56.08	-684.742	-264.708	-770.726	-747.496	-649.71		-397.01	-241.946	-356.748	-506.344	-661.48	-580.662	-701.726	-471.746	-506.102	-442.984
56.12	-684.742	-264.708	-770.726	-747.496	-649.71		-397.01	-241.946	-356.748	-506.344	-661.48	-580.662	-701.726	-471.746	-506.102	-442.984
56.16	-684.742	-264.708	-770.726	-747.496	-649.71		-397.01	-241.946	-356.748	-506.344	-655.726	-580.662	-701.726	-469.828	-506.102	-442.984
56.2	-684.742	-264.708	-770.726	-747.496	-649.71		-397.01	-241.946	-356.748	-506.344	-655.726	-580.662	-701.726	-469.828	-506.102	-442.984
56.24	-684.742	-264.708	-770.726	-747.496	-649.71		-397.01	-241.946	-356.748	-506.344	-655.726	-580.662	-701.726	-469.828	-506.102	-442.984
56.28	-684.742	-264.708	-770.726	-747.496	-649.71		-397.01	-241.946	-356.748	-506.344	-655.726	-580.662	-701.726	-469.828	-506.102	-442.984
56.32	-684.742	-264.708	-764.972	-747.496	-649.71		-397.01	-241.946	-356.748	-500.59	-655.726	-580.662	-699.808	-469.828	-506.102	-441.066
56.36	-684.742	-264.708	-770.726	-747.496	-649.71		-397.01	-241.946	-356.748	-506.344	-655.726	-580.662	-701.726	-469.828	-506.102	-442.984
56.4	-684.742	-264.708	-770.726	-747.496	-649.71		-397.01	-241.946	-356.748	-506.344	-655.726	-580.662	-701.726	-469.828	-506.102	-442.984
56.44	-684.742	-264.708	-770.726	-747.496	-649.71		-397.01	-241.946	-356.748	-506.344	-655.726	-580.662	-701.726	-469.828	-506.102	-442.984
56.48	-684.742	-264.708	-770.726	-747.496	-649.71		-397.01	-241.946	-356.748	-500.59	-655.726	-580.662	-701.726	-469.828	-506.102	-441.066
56.52	-684.742	-264.708	-770.726	-747.496	-649.71		-397.01	-241.946	-356.748	-506.344	-655.726	-580.662	-701.726	-469.828	-506.102	-442.984
56.56	-684.742	-264.708	-770.726	-747.496	-649.71		-397.01	-241.946	-356.748	-506.344	-655.726	-580.662	-701.726	-469.828	-506.102	-442.984
56.6	-684.742	-264.708	-770.726	-747.496	-649.71		-397.01	-241.946	-356.748	-506.344	-655.726	-580.662	-701.726	-469.828	-506.102	-442.984
56.64	-684.742	-264.708	-770.726	-747.496	-649.71		-397.01	-241.946	-356.748	-506.344	-655.726	-580.662	-701.726	-469.828	-506.102	-442.984
56.68	-684.742	-264.708	-770.726	-747.496	-649.71		-397.01	-241.946	-356.748	-500.59	-655.726	-580.662	-701.726	-469.828	-506.102	-441.066
56.72	-684.742	-264.708	-770.726	-747.496	-649.71		-397.01	-241.946	-356.748	-500.59	-655.726	-580.662	-701.726	-469.828	-506.102	-441.066
56.76	-684.742	-264.708	-770.726	-747.496	-649.71		-397.01	-241.946	-356.748	-500.59	-655.726	-580.662	-701.726	-469.828	-506.102	-441.066
56.8	-684.742	-264.708	-770.726	-747.496	-649.71		-397.01	-241.946	-356.748	-500.59	-655.726	-580.662	-701.726	-469.828	-506.102	-441.066
56.84	-678.988	-264.708	-770.726	-747.496	-649.71		-397.01	-241.946	-356.748	-500.59	-655.726	-580.662	-699.808	-469.828	-506.102	-441.066
56.88	-684.742	-264.708	-770.726	-747.496	-649.71		-397.01	-241.946	-356.748	-500.59	-655.726	-574.908	-701.726	-469.828	-506.102	-439.148
56.92	-684.742	-264.708	-770.726	-747.496	-649.71		-397.01	-241.946	-356.748	-494.836	-655.726	-574.908	-701.726	-469.828	-506.102	-437.23
56.96	-678.988	-264.708	-770.726	-747.496	-649.71		-397.01	-241.946	-356.748	-500.59	-655.726	-569.154	-699.808	-469.828	-506.102	-437.23
57	-678.988	-264.708	-764.972	-747.496	-649.71		-402.764	-241.946	-356.748	-494.836	-655.726	-574.908	-697.89	-471.746	-506.102	-437.23
57.04	-678.988	-264.708	-770.726	-747.496	-649.71		-397.01	-241.946	-356.748	-500.59	-655.726	-574.908	-699.808	-469.828	-506.102	-439.148
57.08	-678.988	-258.954	-770.726	-747.496	-649.71		-397.01	-241.946	-356.748	-494.836	-655.726	-580.662	-699.808	-469.828	-503.225	-439.148
57.12	-678.988	-264.708	-764.972	-747.496	-649.71		-397.01	-241.946	-356.748	-494.836	-655.726	-580.662	-697.89	-469.828	-506.102	-439.148
57.16	-678.988	-258.954	-764.972	-747.496	-649.71		-397.01	-241.946	-356.748	-494.836	-655.726	-580.662	-697.89	-469.828	-503.225	-439.148
57.2	-678.988	-258.954	-770.726	-747.496	-649.71		-397.01	-241.946	-356.748	-494.836	-655.726	-580.662	-699.808	-469.828	-503.225	-439.148
57.24	-678.988	-264.708	-770.726	-747.496	-649.71		-397.01	-241.946	-356.748	-494.836	-655.726	-580.662	-699.808	-469.828	-506.102	-439.148
57.28	-678.988	-258.954	-770.726	-747.496	-649.71		-397.01	-241.946	-356.748	-494.836	-655.726	-580.662	-699.808	-469.828	-503.225	-439.148
57.32	-678.988	-258.954	-770.726	-747.496	-649.71		-397.01	-241.946	-356.748	-494.836	-655.726	-580.662	-699.808	-469.828	-503.225	-439.148
57.36	-678.988	-264.708	-764.972	-747.496	-649.71		-397.01	-241.946	-356.748	-494.836	-655.726	-580.662	-697.89	-469.828	-506.102	-439.148
57.4	-678.988	-264.708	-764.972	-747.496	-649.71		-397.01	-241.946	-356.748	-494.836	-655.726	-580.662	-697.89	-469.828	-506.102	-439.148
57.44	-678.988	-264.708	-770.726	-747.496	-649.71		-397.01	-241.946	-356.748	-494.836	-655.726	-580.662	-699.808	-469.828	-506.102	-439.148
57.48	-678.988	-264.708	-764.972	-747.496	-649.71		-397.01	-241.946	-356.748	-494.836	-655.726	-580.662	-697.89	-469.828	-506.102	-439.148
57.52	-678.988	-264.708	-770.726	-747.496	-649.71		-397.01	-241.946	-356.748	-494.836	-655.726	-580.662	-699.808	-469.828	-506.102	-439.148
57.56	-678.988	-264.708	-770.726	-747.496	-649.71		-397.01	-241.946	-356.748	-500.59	-655.726	-580.662	-699.808	-469.828	-506.102	-441.066
57.6	-678.988	-264.708	-764.972	-741.742	-649.71		-397.01	-241.946	-356.748	-494.836	-655.726	-580.662	-697.89	-469.828	-503.225	-439.148
57.64	-678.988	-264.708	-770.726	-741.742	-649.71		-397.01	-241.946	-356.748	-494.836	-655.726	-580.662	-699.808	-469.828	-503.225	-439.148
57.68	-678.988	-264.708	-770.726	-741.742	-649.71		-397.01	-241.946	-356.748	-500.59	-655.726	-580.662	-699.808	-469.828	-503.225	-441.066
57.72	-678.988	-264.708	-770.726	-741.742	-649.71		-402.764	-241.946	-350.994	-494.836	-655.726	-580.662	-699.808	-469.828	-503.225	-439.148
57.76	-678.988	-264.708	-764.972	-741.742	-649.71		-397.01	-241.946	-350.994	-494.836	-655.726	-580.662	-697.89	-467.91	-503.225	-439.148
57.8	-678.988	-264.708	-764.972	-741.742	-649.71		-397.01	-241.946	-345.24	-494.836	-655.726	-580.662	-697.89	-465.992	-503.225	-439.148
57.84	-678.988	-264.708	-770.726	-741.742	-649.71		-397.01	-241.946	-345.24	-500.59	-655.726	-580.662	-699.808	-465.992	-503.225	-441.066
57.88	-678.988	-264.708	-764.972	-741.742	-649.71		-397.01	-241.946	-345.24	-494.836	-655.726	-580.662	-697.89	-465.992	-503.225	-439.148
57.92	-678.988	-264.708	-770.726	-741.742	-649.71		-397.01	-241.946	-345.24	-494.836	-655.726	-580.662	-699.808	-465.992	-503.225	-439.148
57.96	-678.988	-264.708	-764.972	-741.742	-649.71		-397.01	-241.946	-345.24	-494.836	-655.726	-580.662	-697.89	-465.992	-503.225	-439.148
58	-678.988	-264.708	-764.972	-741.742	-649.71		-397.01	-241.946	-345.24	-494.836	-655.726	-580.662	-697.89	-465.992	-503.225	-439.148
58.04	-678.988	-264.708	-764.972	-741.742	-649.71		-397.01	-241.946	-345.24	-494.836	-655.726	-580.662	-697.89	-465.992	-503.225	-439.148
58.08	-678.988	-258.954	-770.726	-741.742	-649.71		-397.01	-241.946	-345.24	-494.836	-655.726	-580.662	-699.808	-465.992	-500.348	-439.148
58.12	-678.988	-264.708	-770.726	-741.742	-649.71		-397.01	-241.946	-345.24	-494.836	-655.726	-580.662	-699.808	-465.992	-503.225	-439.148
58.16	-678.988	-264.708	-770.726	-741.742	-649.71		-397.01	-241.946	-345.24	-494.836	-655.726	-580.662	-699.808	-465.992	-503.225	-439.148
58.2	-673.234	-258.954	-770.726	-741.742	-649.71		-397.01	-241.946	-345.24	-494.836	-655.726	-580.662	-697.89	-465.992	-500.348	-439.148
58.24	-673.234	-264.708	-770.726	-741.742	-649.71		-397.01	-241.946	-345.24	-494.836	-655.726	-580.662	-697.89	-465.992	-503.225	-439.148
58.28	-678.988	-264.708	-770.726	-741.742	-649.71		-397.01	-241.946	-345.24	-494.836	-655.726	-574.908	-699.808	-465.992	-503.225	-437.23
58.32	-673.234	-264.708	-764.972	-741.742	-649.71		-397.01	-241.946	-345.24	-494.836	-655.726	-574.908	-695.972	-465.992	-503.225	-437.23
58.36	-673.234	-258.954	-770.726	-741.742	-649.71		-397.01	-241.946	-345.24	-494.836	-655.726	-574.908	-697.89	-465.992	-500.348	-437.23
58.4	-667.48	-264.708	-764.972	-741.742	-649.71		-397.01	-241.946	-345.24	-494.836	-655.726	-574.908	-694.054	-465.992	-503.225	-437.23
58.44	-673.234	-264.708	-770.726	-741.742	-649.71		-397.01	-241.946	-345.24	-494.836	-655.726	-574.908	-697.89	-465.992	-503.225	-437.23
58.48	-673.234	-258.954	-770.726	-741.742	-649.71		-397.01	-241.946	-345.24	-494.836	-655.726	-574.908	-697.89	-465.992	-500.348	-437.23
58.52	-673.234	-258.954	-770.726	-741.742	-649.71		-397.01	-241.946	-345.24	-494.836	-655.726	-574.908	-697.89	-465.992	-500.348	-437.23
58.56	-673.234	-258.954	-764.972	-741.742	-649.71		-397.01	-241.946	-345.24	-494.836	-649.972	-574.908	-695.972	-464.074	-500.348	-437.23
58.6	-673.234	-258.954	-764.972	-741.742	-649.71		-397.01	-241.946	-345.24	-494.836	-649.972	-574.908	-695.972	-464.074	-500.348	-437.23
58.64	-673.234	-264.708	-764.972	-741.742	-649.71		-397.01	-241.946	-345.24	-494.836	-649.972	-574.908	-695.972	-464.074	-503.225	-437.23
58.68	-673.234	-264.708	-764.972	-741.742	-649.71		-397.01	-241.946	-345.24	-489.082	-649.972	-574.908	-695.972	-464.074	-503.225	-435.312
58.72	-673.234	-264.708	-764.972	-741.742	-649.71		-397.01	-241.946	-345.24	-489.082	-649.972	-574.908	-695.972	-464.074	-503.225	-435.312
58.76	-673.234	-264.708	-764.972	-741.742	-649.71		-397.01	-241.946	-345.24	-483.328	-649.972	-574.908	-695.972	-464.074	-503.225	-433.394
58.8	-673.234	-264.708	-764.972	-741.742	-649.71		-397.01	-241.946	-345.24	-483.328	-649.972	-574.908	-695.972	-464.074	-503.225	-433.394
58.84	-667.48	-253.2	-764.972	-741.742	-649.71		-397.01	-241.946	-345.24	-483.328	-649.972	-574.908	-694.054	-464.074	-497.471	-433.394
58.88	-673.234	-253.2	-764.972	-741.742	-649.71		-397.01	-241.946	-345.24	-483.328	-649.972	-574.908	-695.972	-464.074	-497.471	-433.394
58.92	-667.48	-247.446	-764.972	-741.742	-649.71		-397.01	-241.946	-345.24	-483.328	-649.972	-574.908	-694.054	-464.074	-494.594	-433.394
58.96	-673.234	-253.2	-764.972	-741.742	-649.71		-397.01	-241.946	-345.24	-483.328	-649.972	-574.908	-695.972	-464.074	-497.471	-433.394
59	-667.48	-247.446	-764.972	-741.742	-649.71		-397.01	-241.946	-345.24	-483.328	-649.972	-574.908	-694.054	-464.074	-494.594	-433.394
59.04	-673.234	-247.446	-764.972	-741.742	-649.71		-397.01	-241.946	-345.24	-483.328	-649.972	-574.908	-695.972	-464.074	-494.594	-433.394
59.08	-673.234	-247.446	-764.972	-741.742	-649.71		-397.01	-241.946	-345.24	-483.328	-649.972	-574.908	-695.972	-464.074	-494.594	-433.394
59.12	-673.234	-247.446	-764.972	-741.742	-649.71		-397.01	-241.946	-345.24	-483.328	-649.972	-574.908	-695.972	-464.074	-494.594	-433.394
59.16	-673.234	-253.2	-764.972	-741.742	-649.71		-397.01	-241.946	-345.24	-483.328	-649.972	-574.908	-695.972	-464.074	-497.471	-433.394
59.2	-673.234	-253.2	-764.972	-741.742	-649.71		-397.01	-241.946	-345.24	-483.328	-649.972	-574.908	-695.972	-464.074	-497.471	-433.394
59.24	-673.234	-253.2	-764.972	-741.742	-649.71		-397.01	-241.946	-345.24	-483.328	-649.972	-574.908	-695.972	-464.074	-497.471	-433.394
59.28	-673.234	-253.2	-764.972	-741.742	-649.71		-397.01	-241.946	-345.24	-483.328	-649.972	-574.908	-695.972	-464.074	-497.471	-433.394
59.32	-673.234	-253.2	-764.972	-741.742	-649.71		-397.01	-241.946	-345.24	-483.328	-649.972	-574.908	-695.972	-464.074	-497.471	-433.394
59.36	-673.234	-253.2	-764.972	-741.742	-649.71		-397.01	-241.946	-345.24	-483.328	-649.972	-574.908	-695.972	-464.074	-497.471	-433.394
59.4	-673.234	-253.2	-764.972	-741.742	-649.71		-397.01	-241.946	-345.24	-483.328	-649.972	-574.908	-695.972	-464.074	-497.471	-433.394
59.44	-673.234	-247.446	-764.972	-741.742	-649.71		-397.01	-241.946	-345.24	-483.328	-649.972	-574.908	-695.972	-464.074	-494.594	-433.394
59.48	-673.234	-253.2	-764.972	-741.742	-649.71		-397.01	-241.946	-345.24	-483.328	-649.972	-574.908	-695.972	-464.074	-497.471	-433.394
59.52	-673.234	-253.2	-764.972	-741.742	-649.71		-397.01	-241.946	-345.24	-483.328	-649.972	-574.908	-695.972	-464.074	-497.471	-433.394
59.56	-673.234	-247.446	-764.972	-741.742	-649.71		-397.01	-241.946	-345.24	-483.328	-649.972	-574.908	-695.972	-464.074	-494.594	-433.394
59.6	-673.234	-247.446	-764.972	-741.742	-649.71		-397.01	-241.946	-345.24	-483.328	-649.972	-574.908	-695.972	-464.074	-494.594	-433.394
59.64	-673.234	-253.2	-764.972	-741.742	-649.71		-397.01	-241.946	-345.24	-483.328	-649.972	-574.908	-695.972	-464.074	-497.471	-433.394
59.68	-673.234	-253.2	-764.972	-741.742	-649.71		-397.01	-241.946	-345.24	-483.328	-649.972	-574.908	-695.972	-464.074	-497.471	-433.394
59.72	-673.234	-247.446	-770.726	-741.742	-649.71		-397.01	-241.946	-345.24	-483.328	-649.972	-574.908	-697.89	-464.074	-494.594	-433.394
59.76	-673.234	-253.2	-764.972	-741.742	-649.71		-397.01	-241.946	-345.24	-483.328	-649.972	-574.908	-695.972	-464.074	-497.471	-433.394
59.8	-673.234	-253.2	-764.972	-741.742	-649.71		-397.01	-241.946	-345.24	-483.328	-649.972	-574.908	-695.972	-464.074	-497.471	-433.394
59.84	-667.48	-247.446	-764.972	-741.742	-649.71		-397.01	-241.946	-345.24	-483.328	-649.972	-574.908	-694.054	-464.074	-494.594	-433.394
59.88	-673.234	-247.446	-764.972	-741.742	-649.71		-397.01	-241.946	-345.24	-483.328	-649.972	-574.908	-695.972	-464.074	-494.594	-433.394
59.92	-667.48	-253.2	-764.972	-741.742	-649.71		-397.01	-241.946	-345.24	-483.328	-649.972	-574.908	-694.054	-464.074	-497.471	-433.394
59.96	-667.48	-247.446	-764.972	-741.742	-649.71		-397.01	-241.946	-345.24	-477.574	-649.972	-574.908	-694.054	-464.074	-494.594	-431.476
60	-667.48	-247.446	-764.972	-741.742	-649.71		-397.01	-241.946	-345.24	-477.574	-649.972	-574.908	-694.054	-464.074	-494.594	-431.476
60.04	-661.726	-241.692	-764.972	-741.742	-649.71		-397.01	-241.946	-345.24	-477.574	-649.972	-574.908	-692.136	-464.074	-491.717	-431.476
60.08	-667.48	-241.692	-764.972	-741.742	-649.71		-397.01	-241.946	-345.24	-477.574	-649.972	-574.908	-694.054	-464.074	-491.717	-431.476
60.12	-661.726	-241.692	-764.972	-741.742	-649.71		-397.01	-241.946	-345.24	-477.574	-649.972	-574.908	-692.136	-464.074	-491.717	-431.476
60.16	-667.48	-241.692	-764.972	-741.742	-649.71		-397.01	-241.946	-345.24	-477.574	-649.972	-574.908	-694.054	-464.074	-491.717	-431.476
60.2	-667.48	-247.446	-764.972	-741.742	-649.71		-397.01	-241.946	-345.24	-477.574	-649.972	-574.908	-694.054	-464.074	-494.594	-431.476
60.24	-667.48	-247.446	-764.972	-741.742	-649.71		-397.01	-241.946	-345.24	-477.574	-644.218	-574.908	-694.054	-462.156	-494.594	-431.476
60.28	-667.48	-241.692	-764.972	-741.742	-649.71		-397.01	-241.946	-345.24	-477.574	-644.218	-574.908	-694.054	-462.156	-491.717	-431.476
60.32	-667.48	-241.692	-764.972	-741.742	-649.71		-397.01	-241.946	-345.24	-477.574	-644.218	-574.908	-694.054	-462.156	-491.717	-431.476
60.36	-667.48	-247.446	-764.972	-741.742	-649.71		-397.01	-241.946	-345.24	-477.574	-644.218	-574.908	-694.054	-462.156	-494.594	-431.476
60.4	-667.48	-241.692	-764.972	-741.742	-649.71		-397.01	-241.946	-345.24	-477.574	-644.218	-574.908	-694.054	-462.156	-491.717	-431.476
60.44	-667.48	-247.446	-764.972	-741.742	-649.71		-397.01	-241.946	-345.24	-477.574	-644.218	-574.908	-694.054	-462.156	-494.594	-431.476
60.48	-667.48	-247.446	-764.972	-741.742	-649.71		-397.01	-241.946	-345.24	-477.574	-644.218	-574.908	-694.054	-462.156	-494.594	-431.476
60.52	-661.726	-247.446	-764.972	-741.742	-649.71		-397.01	-241.946	-345.24	-477.574	-644.218	-574.908	-692.136	-462.156	-494.594	-431.476
60.56	-661.726	-247.446	-764.972	-741.742	-649.71		-397.01	-241.946	-345.24	-471.82	-644.218	-574.908	-692.136	-462.156	-494.594	-429.558
60.6	-661.726	-241.692	-764.972	-741.742	-649.71		-397.01	-241.946	-345.24	-471.82	-644.218	-574.908	-692.136	-462.156	-491.717	-429.558
60.64	-667.48	-241.692	-764.972	-741.742	-649.71		-397.01	-241.946	-345.24	-471.82	-644.218	-574.908	-694.054	-462.156	-491.717	-429.558
60.68	-667.48	-241.692	-764.972	-741.742	-649.71		-397.01	-241.946	-345.24	-471.82	-644.218	-574.908	-694.054	-462.156	-491.717	-429.558
60.72	-667.48	-241.692	-764.972	-741.742	-649.71		-397.01	-241.946	-345.24	-471.82	-644.218	-574.908	-694.054	-462.156	-491.717	-429.558
60.76	-667.48	-241.692	-764.972	-741.742	-649.71		-397.01	-241.946	-345.24	-471.82	-644.218	-569.154	-694.054	-462.156	-491.717	-427.64
60.8	-661.726	-247.446	-764.972	-741.742	-649.71		-397.01	-241.946	-345.24	-471.82	-644.218	-569.154	-692.136	-462.156	-494.594	-427.64
60.84	-667.48	-247.446	-764.972	-741.742	-649.71		-397.01	-241.946	-345.24	-471.82	-644.218	-563.4	-694.054	-462.156	-494.594	-425.722
60.88	-667.48	-241.692	-764.972	-741.742	-649.71		-397.01	-241.946	-345.24	-471.82	-644.218	-563.4	-694.054	-462.156	-491.717	-425.722
60.92	-667.48	-241.692	-764.972	-741.742	-649.71		-397.01	-241.946	-345.24	-471.82	-644.218	-563.4	-694.054	-462.156	-491.717	-425.722
60.96	-667.48	-241.692	-764.972	-741.742	-649.71		-397.01	-241.946	-345.24	-471.82	-644.218	-563.4	-694.054	-462.156	-491.717	-425.722
61	-667.48	-241.692	-764.972	-741.742	-649.71		-397.01	-241.946	-345.24	-471.82	-644.218	-563.4	-694.054	-462.156	-491.717	-425.722
61.04	-667.48	-241.692	-764.972	-741.742	-649.71		-397.01	-241.946	-345.24	-471.82	-644.218	-563.4	-694.054	-462.156	-491.717	-425.722
61.08	-667.48	-247.446	-764.972	-735.988	-649.71		-397.01	-241.946	-345.24	-466.066	-644.218	-563.4	-694.054	-462.156	-491.717	-423.804
61.12	-661.726	-241.692	-764.972	-735.988	-649.71		-397.01	-241.946	-345.24	-466.066	-644.218	-563.4	-692.136	-462.156	-488.84	-423.804
61.16	-667.48	-241.692	-764.972	-741.742	-649.71		-397.01	-241.946	-345.24	-460.312	-644.218	-563.4	-694.054	-462.156	-491.717	-421.886
61.2	-661.726	-241.692	-764.972	-741.742	-649.71		-397.01	-241.946	-345.24	-460.312	-644.218	-563.4	-692.136	-462.156	-491.717	-421.886
61.24	-667.48	-241.692	-764.972	-741.742	-649.71		-397.01	-241.946	-345.24	-454.558	-644.218	-563.4	-694.054	-462.156	-491.717	-419.968
61.28	-661.726	-241.692	-764.972	-741.742	-649.71		-397.01	-241.946	-345.24	-454.558	-644.218	-563.4	-692.136	-462.156	-491.717	-419.968
61.32	-667.48	-241.692	-764.972	-741.742	-649.71		-397.01	-241.946	-345.24	-454.558	-644.218	-563.4	-694.054	-462.156	-491.717	-419.968
61.36	-667.48	-241.692	-764.972	-741.742	-649.71		-397.01	-241.946	-345.24	-448.804	-644.218	-563.4	-694.054	-462.156	-491.717	-418.05
61.4	-667.48	-235.938	-764.972	-741.742	-649.71		-397.01	-241.946	-345.24	-448.804	-644.218	-563.4	-694.054	-462.156	-488.84	-418.05
61.44	-667.48	-235.938	-764.972	-741.742	-649.71		-397.01	-241.946	-345.24	-443.05	-644.218	-563.4	-694.054	-462.156	-488.84	-416.132
61.48	-661.726	-235.938	-764.972	-741.742	-649.71		-397.01	-241.946	-345.24	-443.05	-644.218	-563.4	-692.136	-462.156	-488.84	-416.132
61.52	-638.71	-235.938	-764.972	-741.742	-649.71		-397.01	-241.946	-345.24	-443.05	-644.218	-563.4	-684.464	-462.156	-488.84	-416.132
61.56	-667.48	-235.938	-764.972	-741.742	-649.71		-397.01	-241.946	-345.24	-443.05	-644.218	-563.4	-694.054	-462.156	-488.84	-416.132
61.6	-661.726	-235.938	-764.972	-735.988	-649.71		-397.01	-241.946	-345.24	-443.05	-644.218	-563.4	-692.136	-462.156	-485.963	-416.132
61.64	-667.48	-235.938	-764.972	-741.742	-649.71		-397.01	-241.946	-345.24	-443.05	-644.218	-563.4	-694.054	-462.156	-488.84	-416.132
61.68	-667.48	-235.938	-764.972	-741.742	-649.71		-397.01	-236.192	-345.24	-443.05	-644.218	-563.4	-694.054	-462.156	-488.84	-414.214
61.72	-661.726	-235.938	-764.972	-741.742	-649.71		-397.01	-236.192	-345.24	-443.05	-644.218	-563.4	-692.136	-462.156	-488.84	-414.214
61.76	-667.48	-235.938	-764.972	-741.742	-649.71		-397.01	-230.438	-345.24	-437.296	-644.218	-563.4	-694.054	-462.156	-488.84	-410.378
61.8	-661.726	-235.938	-764.972	-741.742	-649.71		-397.01	-230.438	-345.24	-431.542	-644.218	-563.4	-692.136	-462.156	-488.84	-408.46
61.84	-661.726	-235.938	-764.972	-741.742	-649.71		-397.01	-230.438	-345.24	-437.296	-644.218	-563.4	-692.136	-462.156	-488.84	-410.378
61.88	-661.726	-235.938	-764.972	-741.742	-649.71		-391.256	-230.438	-345.24	-437.296	-644.218	-563.4	-692.136	-460.238	-488.84	-410.378
61.92	-661.726	-235.938	-770.726	-741.742	-649.71		-391.256	-230.438	-345.24	-437.296	-644.218	-563.4	-694.054	-460.238	-488.84	-410.378
61.96	-661.726	-235.938	-764.972	-741.742	-649.71		-391.256	-230.438	-345.24	-437.296	-644.218	-563.4	-692.136	-460.238	-488.84	-410.378
62	-661.726	-235.938	-764.972	-735.988	-649.71		-391.256	-230.438	-345.24	-437.296	-644.218	-563.4	-692.136	-460.238	-485.963	-410.378
62.04	-667.48	-235.938	-764.972	-741.742	-649.71		-391.256	-230.438	-345.24	-437.296	-644.218	-563.4	-694.054	-460.238	-488.84	-410.378
62.08	-661.726	-235.938	-764.972	-741.742	-649.71		-391.256	-230.438	-345.24	-437.296	-644.218	-563.4	-692.136	-460.238	-488.84	-410.378
62.12	-661.726	-235.938	-764.972	-741.742	-649.71		-391.256	-230.438	-345.24	-431.542	-644.218	-563.4	-692.136	-460.238	-488.84	-408.46
62.16	-661.726	-235.938	-764.972	-735.988	-649.71		-391.256	-230.438	-345.24	-437.296	-638.464	-563.4	-692.136	-458.32	-485.963	-410.378
62.2	-661.726	-235.938	-764.972	-735.988	-649.71		-391.256	-230.438	-345.24	-431.542	-638.464	-563.4	-692.136	-458.32	-485.963	-408.46
62.24	-661.726	-235.938	-764.972	-741.742	-649.71		-391.256	-230.438	-345.24	-437.296	-638.464	-563.4	-692.136	-458.32	-488.84	-410.378
62.28	-661.726	-235.938	-764.972	-741.742	-649.71		-391.256	-230.438	-345.24	-437.296	-638.464	-563.4	-692.136	-458.32	-488.84	-410.378
62.32	-661.726	-235.938	-764.972	-741.742	-649.71		-391.256	-230.438	-345.24	-437.296	-638.464	-563.4	-692.136	-458.32	-488.84	-410.378
62.36	-667.48	-235.938	-764.972	-741.742	-649.71		-391.256	-230.438	-345.24	-425.788	-638.464	-557.646	-694.054	-458.32	-488.84	-404.624
62.4	-667.48	-235.938	-764.972	-741.742	-649.71		-391.256	-230.438	-345.24	-431.542	-638.464	-557.646	-694.054	-458.32	-488.84	-406.542
62.44	-667.48	-235.938	-764.972	-741.742	-649.71		-391.256	-230.438	-345.24	-425.788	-638.464	-557.646	-694.054	-458.32	-488.84	-404.624
62.48	-661.726	-235.938	-764.972	-741.742	-649.71		-391.256	-230.438	-345.24	-431.542	-638.464	-557.646	-692.136	-458.32	-488.84	-406.542
62.52	-661.726	-241.692	-764.972	-735.988	-649.71		-391.256	-230.438	-345.24	-431.542	-638.464	-557.646	-692.136	-458.32	-488.84	-406.542
62.56	-661.726	-235.938	-764.972	-735.988	-649.71		-391.256	-230.438	-345.24	-420.034	-638.464	-557.646	-692.136	-458.32	-485.963	-402.706
62.6	-661.726	-235.938	-764.972	-741.742	-649.71		-391.256	-230.438	-345.24	-420.034	-638.464	-557.646	-692.136	-458.32	-488.84	-402.706
62.64	-667.48	-235.938	-764.972	-741.742	-649.71		-391.256	-230.438	-345.24	-414.28	-638.464	-557.646	-694.054	-458.32	-488.84	-400.788
62.68	-638.71	-235.938	-764.972	-741.742	-649.71		-391.256	-230.438	-345.24	-414.28	-638.464	-557.646	-684.464	-458.32	-488.84	-400.788
62.72	-661.726	-235.938	-764.972	-735.988	-649.71		-391.256	-230.438	-345.24	-414.28	-638.464	-557.646	-692.136	-458.32	-485.963	-400.788
62.76	-661.726	-235.938	-764.972	-741.742	-649.71		-391.256	-230.438	-345.24	-414.28	-638.464	-557.646	-692.136	-458.32	-488.84	-400.788
62.8	-667.48	-235.938	-764.972	-735.988	-649.71		-391.256	-230.438	-345.24	-414.28	-638.464	-557.646	-694.054	-458.32	-485.963	-400.788
62.84	-661.726	-235.938	-764.972	-741.742	-649.71		-391.256	-230.438	-345.24	-414.28	-638.464	-557.646	-692.136	-458.32	-488.84	-400.788
62.88	-661.726	-235.938	-764.972	-741.742	-649.71		-391.256	-230.438	-345.24	-414.28	-638.464	-557.646	-692.136	-458.32	-488.84	-400.788
62.92	-667.48	-235.938	-764.972	-741.742	-649.71		-391.256	-230.438	-345.24	-414.28	-632.71	-557.646	-694.054	-456.402	-488.84	-400.788
62.96	-667.48	-235.938	-764.972	-735.988	-649.71		-391.256	-230.438	-345.24	-408.526	-632.71	-557.646	-694.054	-456.402	-485.963	-398.87
63	-667.48	-235.938	-764.972	-735.988	-649.71		-391.256	-230.438	-345.24	-408.526	-632.71	-557.646	-694.054	-456.402	-485.963	-398.87
63.04	-667.48	-235.938	-764.972	-735.988	-649.71		-391.256	-230.438	-345.24	-408.526	-632.71	-557.646	-694.054	-456.402	-485.963	-398.87
63.08	-661.726	-235.938	-764.972	-735.988	-649.71		-391.256	-230.438	-345.24	-414.28	-632.71	-557.646	-692.136	-456.402	-485.963	-400.788
63.12	-667.48	-235.938	-764.972	-735.988	-649.71		-391.256	-230.438	-345.24	-408.526	-632.71	-557.646	-694.054	-456.402	-485.963	-398.87
63.16	-667.48	-235.938	-764.972	-735.988	-649.71		-391.256	-224.684	-345.24	-408.526	-632.71	-557.646	-694.054	-456.402	-485.963	-396.952
63.2	-661.726	-235.938	-764.972	-741.742	-649.71		-391.256	-224.684	-345.24	-408.526	-632.71	-557.646	-692.136	-456.402	-488.84	-396.952
63.24	-667.48	-235.938	-764.972	-741.742	-649.71		-391.256	-224.684	-345.24	-408.526	-632.71	-557.646	-694.054	-456.402	-488.84	-396.952
63.28	-667.48	-235.938	-764.972	-735.988	-649.71		-391.256	-224.684	-345.24	-408.526	-632.71	-551.892	-694.054	-456.402	-485.963	-395.034
63.32	-667.48	-235.938	-764.972	-735.988	-649.71		-391.256	-224.684	-345.24	-408.526	-632.71	-551.892	-694.054	-456.402	-485.963	-395.034
63.36	-661.726	-235.938	-764.972	-741.742	-649.71		-391.256	-224.684	-345.24	-408.526	-632.71	-551.892	-692.136	-456.402	-488.84	-395.034
63.4	-661.726	-230.184	-764.972	-735.988	-649.71		-391.256	-224.684	-345.24	-408.526	-632.71	-551.892	-692.136	-456.402	-483.086	-395.034
63.44	-667.48	-230.184	-764.972	-735.988	-649.71		-391.256	-224.684	-345.24	-408.526	-632.71	-551.892	-694.054	-456.402	-483.086	-395.034
63.48	-661.726	-230.184	-764.972	-735.988	-649.71		-391.256	-224.684	-345.24	-408.526	-632.71	-551.892	-692.136	-456.402	-483.086	-395.034
63.52	-667.48	-230.184	-764.972	-741.742	-649.71		-391.256	-224.684	-345.24	-408.526	-632.71	-551.892	-694.054	-456.402	-485.963	-395.034
63.56	-661.726	-230.184	-764.972	-735.988	-649.71		-391.256	-224.684	-345.24	-408.526	-632.71	-551.892	-692.136	-456.402	-483.086	-395.034
63.6	-667.48	-230.184	-764.972	-741.742	-649.71		-391.256	-224.684	-345.24	-408.526	-632.71	-551.892	-694.054	-456.402	-485.963	-395.034
63.64	-661.726	-230.184	-764.972	-735.988	-649.71		-391.256	-224.684	-345.24	-408.526	-632.71	-551.892	-692.136	-456.402	-483.086	-395.034
63.68	-661.726	-230.184	-764.972	-735.988	-649.71		-391.256	-224.684	-345.24	-402.772	-632.71	-551.892	-692.136	-456.402	-483.086	-393.116
63.72	-661.726	-230.184	-764.972	-735.988	-649.71		-391.256	-224.684	-345.24	-402.772	-632.71	-551.892	-692.136	-456.402	-483.086	-393.116
63.76	-638.71	-230.184	-764.972	-735.988	-649.71		-391.256	-224.684	-345.24	-397.018	-632.71	-551.892	-684.464	-456.402	-483.086	-391.198
63.8	-661.726	-230.184	-764.972	-741.742	-649.71		-391.256	-224.684	-345.24	-397.018	-632.71	-551.892	-692.136	-456.402	-485.963	-391.198
63.84	-661.726	-230.184	-764.972	-741.742	-649.71		-391.256	-224.684	-345.24	-397.018	-626.956	-551.892	-692.136	-454.484	-485.963	-391.198
63.88	-661.726	-230.184	-764.972	-741.742	-649.71		-391.256	-224.684	-345.24	-397.018	-626.956	-551.892	-692.136	-454.484	-485.963	-391.198
63.92	-661.726	-230.184	-764.972	-735.988	-649.71		-391.256	-224.684	-345.24	-397.018	-626.956	-551.892	-692.136	-454.484	-483.086	-391.198
63.96	-661.726	-230.184	-764.972	-735.988	-649.71		-391.256	-224.684	-345.24	-397.018	-626.956	-551.892	-692.136	-454.484	-483.086	-391.198
64	-638.71	-230.184	-764.972	-735.988	-649.71		-391.256	-224.684	-345.24	-397.018	-626.956	-551.892	-684.464	-454.484	-483.086	-391.198
64.04	-661.726	-230.184	-764.972	-735.988	-649.71		-391.256	-224.684	-345.24	-397.018	-626.956	-551.892	-692.136	-454.484	-483.086	-391.198
64.08	-667.48	-230.184	-764.972	-735.988	-643.956		-391.256	-224.684	-345.24	-397.018	-626.956	-551.892	-692.136	-454.484	-483.086	-391.198
64.12	-661.726	-230.184	-764.972	-741.742	-643.956		-391.256	-224.684	-345.24	-397.018	-626.956	-551.892	-690.218	-454.484	-485.963	-391.198
64.16	-661.726	-230.184	-764.972	-735.988	-643.956		-385.502	-224.684	-345.24	-397.018	-626.956	-551.892	-690.218	-452.566	-483.086	-391.198
64.2	-661.726	-230.184	-764.972	-735.988	-643.956		-385.502	-224.684	-345.24	-397.018	-626.956	-551.892	-690.218	-452.566	-483.086	-391.198
64.24	-667.48	-230.184	-764.972	-735.988	-643.956		-385.502	-224.684	-345.24	-397.018	-626.956	-551.892	-692.136	-452.566	-483.086	-391.198
64.28	-661.726	-230.184	-764.972	-735.988	-643.956		-385.502	-224.684	-345.24	-391.264	-626.956	-551.892	-690.218	-452.566	-483.086	-389.28
64.32	-661.726	-230.184	-764.972	-735.988	-643.956		-385.502	-224.684	-345.24	-391.264	-626.956	-551.892	-690.218	-452.566	-483.086	-389.28
64.36	-667.48	-230.184	-764.972	-735.988	-643.956		-385.502	-224.684	-345.24	-385.51	-626.956	-551.892	-692.136	-452.566	-483.086	-387.362
64.4	-661.726	-230.184	-759.218	-741.742	-643.956		-385.502	-224.684	-345.24	-385.51	-626.956	-551.892	-688.3	-452.566	-485.963	-387.362
64.44	-661.726	-230.184	-764.972	-735.988	-643.956		-385.502	-224.684	-345.24	-385.51	-626.956	-551.892	-690.218	-452.566	-483.086	-387.362
64.48	-667.48	-230.184	-764.972	-735.988	-643.956		-385.502	-224.684	-345.24	-385.51	-626.956	-546.138	-692.136	-452.566	-483.086	-385.444
64.52	-661.726	-230.184	-764.972	-741.742	-643.956		-385.502	-224.684	-345.24	-385.51	-626.956	-546.138	-690.218	-452.566	-485.963	-385.444
64.56	-661.726	-230.184	-764.972	-735.988	-643.956		-385.502	-224.684	-345.24	-385.51	-626.956	-546.138	-690.218	-452.566	-483.086	-385.444
64.6	-638.71	-230.184	-764.972	-735.988	-643.956		-385.502	-224.684	-345.24	-385.51	-626.956	-546.138	-682.546	-452.566	-483.086	-385.444
64.64	-667.48	-230.184	-764.972	-741.742	-643.956		-385.502	-224.684	-345.24	-385.51	-626.956	-546.138	-692.136	-452.566	-485.963	-385.444
64.68	-661.726	-230.184	-764.972	-735.988	-643.956		-385.502	-224.684	-339.486	-385.51	-626.956	-546.138	-690.218	-450.648	-483.086	-385.444
64.72	-661.726	-230.184	-764.972	-735.988	-643.956		-385.502	-224.684	-339.486	-385.51	-626.956	-546.138	-690.218	-450.648	-483.086	-385.444
64.76	-638.71	-230.184	-764.972	-735.988	-643.956		-385.502	-224.684	-333.732	-379.756	-626.956	-546.138	-682.546	-448.73	-483.086	-383.526
64.8	-655.972	-230.184	-764.972	-735.988	-643.956		-385.502	-224.684	-333.732	-379.756	-626.956	-546.138	-688.3	-448.73	-483.086	-383.526
64.84	-632.956	-230.184	-764.972	-741.742	-643.956		-385.502	-224.684	-333.732	-379.756	-626.956	-546.138	-680.628	-448.73	-485.963	-383.526
64.88	-650.218	-230.184	-764.972	-735.988	-638.202		-385.502	-218.93	-333.732	-379.756	-626.956	-546.138	-684.464	-448.73	-483.086	-381.608
64.92	-650.218	-230.184	-764.972	-735.988	-638.202		-385.502	-218.93	-333.732	-379.756	-626.956	-546.138	-684.464	-448.73	-483.086	-381.608
64.96	-650.218	-230.184	-764.972	-735.988	-638.202		-385.502	-218.93	-333.732	-379.756	-626.956	-546.138	-684.464	-448.73	-483.086	-381.608
65	-650.218	-230.184	-764.972	-741.742	-638.202		-385.502	-218.93	-333.732	-379.756	-626.956	-546.138	-684.464	-448.73	-485.963	-381.608
65.04	-627.202	-230.184	-764.972	-735.988	-638.202		-385.502	-218.93	-333.732	-379.756	-626.956	-546.138	-676.792	-448.73	-483.086	-381.608
65.08	-650.218	-230.184	-764.972	-735.988	-638.202		-385.502	-218.93	-333.732	-379.756	-626.956	-546.138	-684.464	-448.73	-483.086	-381.608
65.12	-650.218	-230.184	-764.972	-735.988	-638.202		-385.502	-218.93	-333.732	-379.756	-626.956	-546.138	-684.464	-448.73	-483.086	-381.608
65.16	-650.218	-230.184	-764.972	-735.988	-638.202		-385.502	-218.93	-333.732	-379.756	-626.956	-546.138	-684.464	-448.73	-483.086	-381.608
65.2	-655.972	-230.184	-764.972	-741.742	-638.202		-385.502	-218.93	-333.732	-379.756	-626.956	-546.138	-686.382	-448.73	-485.963	-381.608
65.24	-655.972	-230.184	-764.972	-735.988	-638.202		-385.502	-218.93	-333.732	-379.756	-626.956	-546.138	-686.382	-448.73	-483.086	-381.608
65.28	-655.972	-230.184	-764.972	-735.988	-638.202		-385.502	-218.93	-333.732	-379.756	-626.956	-546.138	-686.382	-448.73	-483.086	-381.608
65.32	-650.218	-230.184	-764.972	-735.988	-638.202		-385.502	-218.93	-333.732	-379.756	-626.956	-546.138	-684.464	-448.73	-483.086	-381.608
65.36	-655.972	-230.184	-764.972	-735.988	-638.202		-385.502	-218.93	-333.732	-374.002	-626.956	-546.138	-686.382	-448.73	-483.086	-379.69
65.4	-650.218	-230.184	-764.972	-735.988	-638.202		-385.502	-218.93	-333.732	-374.002	-626.956	-546.138	-684.464	-448.73	-483.086	-379.69
65.44	-650.218	-230.184	-764.972	-735.988	-638.202		-385.502	-218.93	-333.732	-374.002	-626.956	-546.138	-684.464	-448.73	-483.086	-379.69
65.48	-650.218	-230.184	-764.972	-735.988	-638.202		-385.502	-218.93	-333.732	-374.002	-626.956	-546.138	-684.464	-448.73	-483.086	-379.69
65.52	-655.972	-230.184	-764.972	-735.988	-638.202		-385.502	-218.93	-333.732	-374.002	-626.956	-546.138	-686.382	-448.73	-483.086	-379.69
65.56	-650.218	-230.184	-764.972	-735.988	-638.202		-385.502	-213.176	-333.732	-374.002	-626.956	-546.138	-684.464	-448.73	-483.086	-377.772
65.6	-655.972	-230.184	-764.972	-735.988	-638.202		-385.502	-213.176	-327.978	-374.002	-626.956	-546.138	-686.382	-446.812	-483.086	-377.772
65.64	-655.972	-230.184	-764.972	-735.988	-638.202		-385.502	-213.176	-327.978	-374.002	-626.956	-546.138	-686.382	-446.812	-483.086	-377.772
65.68	-655.972	-230.184	-764.972	-735.988	-638.202		-385.502	-213.176	-327.978	-374.002	-626.956	-546.138	-686.382	-446.812	-483.086	-377.772
65.72	-655.972	-230.184	-764.972	-735.988	-638.202		-385.502	-213.176	-327.978	-374.002	-626.956	-546.138	-686.382	-446.812	-483.086	-377.772
65.76	-650.218	-230.184	-759.218	-735.988	-638.202		-385.502	-213.176	-327.978	-374.002	-626.956	-546.138	-682.546	-446.812	-483.086	-377.772
65.8	-650.218	-230.184	-764.972	-735.988	-638.202		-385.502	-213.176	-327.978	-374.002	-626.956	-546.138	-684.464	-446.812	-483.086	-377.772
65.84	-650.218	-230.184	-764.972	-735.988	-638.202		-385.502	-213.176	-327.978	-374.002	-626.956	-546.138	-684.464	-446.812	-483.086	-377.772
65.88	-650.218	-230.184	-764.972	-735.988	-638.202		-385.502	-213.176	-327.978	-374.002	-626.956	-540.384	-684.464	-446.812	-483.086	-375.854
65.92	-650.218	-230.184	-764.972	-735.988	-638.202		-385.502	-213.176	-327.978	-374.002	-626.956	-540.384	-684.464	-446.812	-483.086	-375.854
65.96	-650.218	-230.184	-764.972	-735.988	-638.202		-385.502	-213.176	-327.978	-374.002	-626.956	-540.384	-684.464	-446.812	-483.086	-375.854
66	-650.218	-230.184	-764.972	-735.988	-638.202		-385.502	-213.176	-327.978	-374.002	-626.956	-540.384	-684.464	-446.812	-483.086	-375.854
66.04	-650.218	-230.184	-764.972	-735.988	-638.202		-385.502	-213.176	-327.978	-374.002	-626.956	-540.384	-684.464	-446.812	-483.086	-375.854
66.08	-650.218	-230.184	-764.972	-735.988	-638.202		-385.502	-213.176	-327.978	-368.248	-626.956	-540.384	-684.464	-446.812	-483.086	-373.936
66.12	-650.218	-230.184	-764.972	-735.988	-638.202		-385.502	-213.176	-327.978	-368.248	-626.956	-540.384	-684.464	-446.812	-483.086	-373.936
66.16	-650.218	-230.184	-759.218	-741.742	-638.202		-385.502	-207.422	-327.978	-362.494	-626.956	-540.384	-682.546	-446.812	-485.963	-370.1
66.2	-655.972	-230.184	-753.464	-735.988	-638.202		-385.502	-207.422	-322.224	-362.494	-626.956	-540.384	-682.546	-444.894	-483.086	-370.1
66.24	-650.218	-230.184	-759.218	-735.988	-638.202		-385.502	-207.422	-322.224	-356.74	-626.956	-540.384	-682.546	-444.894	-483.086	-368.182
66.28	-627.202	-230.184	-753.464	-735.988	-638.202		-385.502	-207.422	-322.224	-356.74	-626.956	-540.384	-672.956	-444.894	-483.086	-368.182
66.32	-655.972	-230.184	-759.218	-735.988	-638.202		-385.502	-207.422	-322.224	-356.74	-626.956	-540.384	-684.464	-444.894	-483.086	-368.182
66.36	-650.218	-230.184	-753.464	-735.988	-638.202		-385.502	-207.422	-322.224	-356.74	-626.956	-540.384	-680.628	-444.894	-483.086	-368.182
66.4	-627.202	-230.184	-759.218	-735.988	-638.202		-385.502	-207.422	-322.224	-356.74	-626.956	-540.384	-674.874	-444.894	-483.086	-368.182
66.44	-650.218	-230.184	-753.464	-735.988	-638.202		-385.502	-207.422	-322.224	-356.74	-626.956	-540.384	-680.628	-444.894	-483.086	-368.182
66.48	-655.972	-230.184	-753.464	-735.988	-638.202		-385.502	-207.422	-322.224	-356.74	-626.956	-540.384	-682.546	-444.894	-483.086	-368.182
66.52	-650.218	-230.184	-753.464	-735.988	-638.202		-385.502	-207.422	-322.224	-356.74	-626.956	-540.384	-680.628	-444.894	-483.086	-368.182
66.56	-650.218	-230.184	-753.464	-735.988	-638.202		-385.502	-207.422	-322.224	-356.74	-626.956	-540.384	-680.628	-444.894	-483.086	-368.182
66.6	-655.972	-230.184	-759.218	-735.988	-638.202		-385.502	-207.422	-322.224	-356.74	-626.956	-540.384	-684.464	-444.894	-483.086	-368.182
66.64	-650.218	-230.184	-753.464	-735.988	-638.202		-385.502	-207.422	-322.224	-356.74	-626.956	-540.384	-680.628	-444.894	-483.086	-368.182
66.68	-650.218	-230.184	-759.218	-735.988	-638.202		-385.502	-207.422	-322.224	-356.74	-626.956	-540.384	-682.546	-444.894	-483.086	-368.182
66.72	-650.218	-230.184	-759.218	-735.988	-638.202		-385.502	-207.422	-322.224	-356.74	-626.956	-540.384	-682.546	-444.894	-483.086	-368.182
66.76	-650.218	-230.184	-759.218	-735.988	-638.202		-385.502	-207.422	-322.224	-356.74	-626.956	-540.384	-682.546	-444.894	-483.086	-368.182
66.8	-655.972	-230.184	-753.464	-735.988	-638.202		-385.502	-207.422	-322.224	-356.74	-626.956	-540.384	-682.546	-444.894	-483.086	-368.182
66.84	-650.218	-230.184	-753.464	-735.988	-638.202		-385.502	-207.422	-322.224	-356.74	-626.956	-540.384	-680.628	-444.894	-483.086	-368.182
66.88	-627.202	-230.184	-753.464	-735.988	-638.202		-385.502	-207.422	-322.224	-356.74	-626.956	-540.384	-672.956	-444.894	-483.086	-368.182
66.92	-627.202	-230.184	-759.218	-735.988	-638.202		-385.502	-207.422	-322.224	-356.74	-626.956	-540.384	-674.874	-444.894	-483.086	-368.182
66.96	-627.202	-230.184	-759.218	-735.988	-638.202		-385.502	-207.422	-322.224	-356.74	-626.956	-540.384	-674.874	-444.894	-483.086	-368.182
67	-655.972	-230.184	-759.218	-735.988	-638.202		-385.502	-207.422	-322.224	-356.74	-626.956	-540.384	-684.464	-444.894	-483.086	-368.182
67.04	-655.972	-230.184	-759.218	-735.988	-638.202		-385.502	-207.422	-322.224	-356.74	-626.956	-540.384	-684.464	-444.894	-483.086	-368.182
67.08	-661.726	-230.184	-753.464	-735.988	-638.202		-385.502	-207.422	-322.224	-356.74	-626.956	-540.384	-684.464	-444.894	-483.086	-368.182
67.12	-661.726	-230.184	-759.218	-735.988	-638.202		-385.502	-207.422	-322.224	-356.74	-626.956	-540.384	-686.382	-444.894	-483.086	-368.182
67.16	-661.726	-230.184	-753.464	-735.988	-638.202		-385.502	-207.422	-322.224	-356.74	-626.956	-540.384	-684.464	-444.894	-483.086	-368.182
67.2	-638.71	-230.184	-753.464	-735.988	-638.202		-385.502	-207.422	-322.224	-356.74	-626.956	-540.384	-676.792	-444.894	-483.086	-368.182
67.24	-638.71	-230.184	-753.464	-735.988	-638.202		-385.502	-201.668	-322.224	-356.74	-626.956	-540.384	-676.792	-444.894	-483.086	-366.264
67.28	-638.71	-230.184	-753.464	-735.988	-638.202		-385.502	-201.668	-322.224	-356.74	-626.956	-540.384	-676.792	-444.894	-483.086	-366.264
67.32	-661.726	-230.184	-759.218	-735.988	-638.202		-385.502	-201.668	-322.224	-356.74	-626.956	-540.384	-686.382	-444.894	-483.086	-366.264
67.36	-667.48	-235.938	-753.464	-735.988	-638.202		-385.502	-201.668	-322.224	-356.74	-626.956	-540.384	-686.382	-444.894	-485.963	-366.264
67.4	-667.48	-235.938	-759.218	-735.988	-638.202		-385.502	-201.668	-322.224	-356.74	-626.956	-540.384	-688.3	-444.894	-485.963	-366.264
67.44	-667.48	-235.938	-753.464	-735.988	-638.202		-385.502	-201.668	-322.224	-356.74	-626.956	-540.384	-686.382	-444.894	-485.963	-366.264
67.48	-661.726	-235.938	-753.464	-735.988	-638.202		-385.502	-201.668	-322.224	-356.74	-626.956	-540.384	-684.464	-444.894	-485.963	-366.264
67.52	-661.726	-235.938	-753.464	-735.988	-638.202		-385.502	-201.668	-322.224	-356.74	-626.956	-540.384	-684.464	-444.894	-485.963	-366.264
67.56	-638.71	-235.938	-753.464	-735.988	-638.202		-385.502	-201.668	-322.224	-356.74	-626.956	-540.384	-676.792	-444.894	-485.963	-366.264
67.6	-667.48	-235.938	-753.464	-735.988	-638.202		-385.502	-201.668	-322.224	-356.74	-626.956	-540.384	-686.382	-444.894	-485.963	-366.264
67.64	-638.71	-235.938	-753.464	-735.988	-638.202		-385.502	-195.914	-322.224	-356.74	-626.956	-534.63	-676.792	-444.894	-485.963	-362.428
67.68	-661.726	-235.938	-753.464	-735.988	-638.202		-385.502	-195.914	-322.224	-356.74	-626.956	-534.63	-684.464	-444.894	-485.963	-362.428
67.72	-661.726	-235.938	-759.218	-735.988	-638.202		-385.502	-195.914	-322.224	-356.74	-626.956	-534.63	-686.382	-444.894	-485.963	-362.428
67.76	-638.71	-235.938	-753.464	-735.988	-638.202		-385.502	-195.914	-322.224	-356.74	-626.956	-534.63	-676.792	-444.894	-485.963	-362.428
67.8	-661.726	-235.938	-753.464	-735.988	-638.202		-385.502	-195.914	-322.224	-356.74	-626.956	-534.63	-684.464	-444.894	-485.963	-362.428
67.84	-638.71	-235.938	-753.464	-735.988	-638.202		-385.502	-195.914	-322.224	-356.74	-626.956	-534.63	-676.792	-444.894	-485.963	-362.428
67.88	-667.48	-235.938	-753.464	-735.988	-638.202		-385.502	-195.914	-322.224	-356.74	-626.956	-534.63	-686.382	-444.894	-485.963	-362.428
67.92	-661.726	-235.938	-753.464	-735.988	-638.202		-385.502	-195.914	-322.224	-356.74	-626.956	-534.63	-684.464	-444.894	-485.963	-362.428
67.96	-661.726	-235.938	-753.464	-735.988	-638.202		-385.502	-195.914	-322.224	-350.986	-626.956	-534.63	-684.464	-444.894	-485.963	-360.51
68	-667.48	-235.938	-753.464	-735.988	-638.202		-385.502	-195.914	-322.224	-356.74	-626.956	-534.63	-686.382	-444.894	-485.963	-362.428
68.04	-661.726	-235.938	-753.464	-735.988	-638.202		-379.748	-195.914	-322.224	-356.74	-626.956	-534.63	-684.464	-442.976	-485.963	-362.428
68.08	-661.726	-235.938	-753.464	-735.988	-638.202		-379.748	-195.914	-322.224	-350.986	-626.956	-534.63	-684.464	-442.976	-485.963	-360.51
68.12	-667.48	-235.938	-759.218	-735.988	-638.202		-379.748	-195.914	-322.224	-356.74	-626.956	-534.63	-688.3	-442.976	-485.963	-362.428
68.16	-667.48	-235.938	-753.464	-735.988	-638.202		-379.748	-195.914	-322.224	-356.74	-626.956	-534.63	-686.382	-442.976	-485.963	-362.428
68.2	-661.726	-235.938	-753.464	-735.988	-638.202		-379.748	-195.914	-322.224	-350.986	-626.956	-534.63	-684.464	-442.976	-485.963	-360.51
68.24	-667.48	-235.938	-759.218	-735.988	-638.202		-379.748	-195.914	-322.224	-356.74	-626.956	-534.63	-688.3	-442.976	-485.963	-362.428
68.28	-667.48	-235.938	-759.218	-735.988	-638.202		-379.748	-195.914	-322.224	-356.74	-632.71	-534.63	-688.3	-444.894	-485.963	-362.428
68.32	-638.71	-235.938	-759.218	-735.988	-638.202		-379.748	-195.914	-322.224	-356.74	-632.71	-534.63	-678.71	-444.894	-485.963	-362.428
68.36	-661.726	-235.938	-753.464	-735.988	-638.202		-379.748	-195.914	-322.224	-356.74	-632.71	-528.876	-684.464	-444.894	-485.963	-360.51
68.4	-667.48	-235.938	-759.218	-735.988	-638.202		-379.748	-195.914	-322.224	-350.986	-632.71	-528.876	-688.3	-444.894	-485.963	-358.592
68.44	-667.48	-235.938	-753.464	-735.988	-638.202		-379.748	-195.914	-322.224	-350.986	-632.71	-528.876	-686.382	-444.894	-485.963	-358.592
68.48	-661.726	-235.938	-753.464	-735.988	-638.202		-379.748	-195.914	-322.224	-350.986	-632.71	-528.876	-684.464	-444.894	-485.963	-358.592
68.52	-661.726	-235.938	-753.464	-735.988	-638.202		-379.748	-195.914	-322.224	-356.74	-632.71	-528.876	-684.464	-444.894	-485.963	-360.51
68.56	-644.464	-235.938	-753.464	-735.988	-638.202		-379.748	-195.914	-322.224	-356.74	-632.71	-528.876	-678.71	-444.894	-485.963	-360.51
68.6	-667.48	-235.938	-753.464	-735.988	-638.202		-379.748	-195.914	-322.224	-350.986	-632.71	-528.876	-686.382	-444.894	-485.963	-358.592
68.64	-667.48	-235.938	-759.218	-735.988	-638.202		-379.748	-195.914	-322.224	-356.74	-632.71	-528.876	-688.3	-444.894	-485.963	-360.51
68.68	-667.48	-235.938	-753.464	-735.988	-638.202		-379.748	-195.914	-322.224	-356.74	-632.71	-528.876	-686.382	-444.894	-485.963	-360.51
68.72	-667.48	-235.938	-759.218	-735.988	-638.202		-379.748	-195.914	-322.224	-350.986	-632.71	-528.876	-688.3	-444.894	-485.963	-358.592
68.76	-673.234	-235.938	-753.464	-735.988	-638.202		-379.748	-195.914	-322.224	-356.74	-632.71	-528.876	-688.3	-444.894	-485.963	-360.51
68.8	-667.48	-235.938	-753.464	-735.988	-638.202		-379.748	-195.914	-322.224	-356.74	-632.71	-528.876	-686.382	-444.894	-485.963	-360.51
68.84	-650.218	-235.938	-753.464	-735.988	-632.448		-379.748	-195.914	-322.224	-356.74	-632.71	-528.876	-678.71	-444.894	-485.963	-360.51
68.88	-678.988	-235.938	-759.218	-735.988	-632.448		-379.748	-195.914	-322.224	-350.986	-632.71	-528.876	-690.218	-444.894	-485.963	-358.592
68.92	-650.218	-235.938	-753.464	-735.988	-632.448		-379.748	-195.914	-322.224	-356.74	-632.71	-528.876	-678.71	-444.894	-485.963	-360.51
68.96	-678.988	-235.938	-753.464	-735.988	-632.448		-379.748	-195.914	-322.224	-350.986	-632.71	-528.876	-688.3	-444.894	-485.963	-358.592
69	-673.234	-235.938	-753.464	-735.988	-632.448		-379.748	-195.914	-322.224	-350.986	-632.71	-528.876	-686.382	-444.894	-485.963	-358.592
69.04	-678.988	-235.938	-753.464	-735.988	-632.448		-379.748	-201.668	-322.224	-345.232	-632.71	-528.876	-688.3	-444.894	-485.963	-358.592
69.08	-673.234	-235.938	-753.464	-735.988	-632.448		-379.748	-201.668	-322.224	-345.232	-632.71	-528.876	-686.382	-444.894	-485.963	-358.592
69.12	-673.234	-235.938	-753.464	-735.988	-632.448		-379.748	-207.422	-322.224	-350.986	-632.71	-528.876	-686.382	-444.894	-485.963	-362.428
69.16	-678.988	-235.938	-753.464	-735.988	-632.448		-373.994	-207.422	-322.224	-345.232	-632.71	-528.876	-688.3	-442.976	-485.963	-360.51
69.2	-678.988	-235.938	-753.464	-735.988	-632.448		-373.994	-207.422	-322.224	-350.986	-632.71	-528.876	-688.3	-442.976	-485.963	-362.428
69.24	-678.988	-235.938	-753.464	-735.988	-632.448		-373.994	-207.422	-327.978	-345.232	-632.71	-528.876	-688.3	-444.894	-485.963	-360.51
69.28	-678.988	-235.938	-753.464	-735.988	-632.448		-373.994	-207.422	-327.978	-345.232	-632.71	-528.876	-688.3	-444.894	-485.963	-360.51
69.32	-678.988	-235.938	-753.464	-735.988	-632.448		-373.994	-213.176	-327.978	-345.232	-632.71	-528.876	-688.3	-444.894	-485.963	-362.428
69.36	-678.988	-235.938	-753.464	-735.988	-632.448		-373.994	-213.176	-327.978	-345.232	-632.71	-528.876	-688.3	-444.894	-485.963	-362.428
69.4	-678.988	-235.938	-753.464	-735.988	-632.448		-373.994	-213.176	-327.978	-345.232	-632.71	-528.876	-688.3	-444.894	-485.963	-362.428
69.44	-673.234	-235.938	-753.464	-735.988	-632.448		-373.994	-213.176	-327.978	-345.232	-632.71	-528.876	-686.382	-444.894	-485.963	-362.428
69.48	-673.234	-235.938	-759.218	-735.988	-632.448		-373.994	-213.176	-327.978	-345.232	-632.71	-528.876	-688.3	-444.894	-485.963	-362.428
69.52	-673.234	-235.938	-753.464	-735.988	-632.448		-373.994	-213.176	-327.978	-345.232	-632.71	-528.876	-686.382	-444.894	-485.963	-362.428
69.56	-644.464	-235.938	-753.464	-735.988	-632.448		-373.994	-213.176	-327.978	-345.232	-632.71	-528.876	-676.792	-444.894	-485.963	-362.428
69.6	-644.464	-235.938	-753.464	-735.988	-632.448		-373.994	-213.176	-327.978	-345.232	-632.71	-528.876	-676.792	-444.894	-485.963	-362.428
69.64	-644.464	-235.938	-753.464	-735.988	-632.448		-368.24	-218.93	-327.978	-345.232	-632.71	-528.876	-676.792	-442.976	-485.963	-364.346
69.68	-661.726	-235.938	-753.464	-735.988	-632.448		-368.24	-218.93	-327.978	-345.232	-632.71	-528.876	-682.546	-442.976	-485.963	-364.346
69.72	-661.726	-235.938	-753.464	-735.988	-632.448		-362.486	-218.93	-327.978	-345.232	-632.71	-528.876	-682.546	-441.058	-485.963	-364.346
69.76	-632.956	-235.938	-753.464	-735.988	-632.448		-362.486	-218.93	-327.978	-345.232	-632.71	-528.876	-672.956	-441.058	-485.963	-364.346
69.8	-655.972	-235.938	-753.464	-735.988	-632.448		-356.732	-218.93	-327.978	-345.232	-632.71	-528.876	-680.628	-439.14	-485.963	-364.346
69.84	-650.218	-235.938	-753.464	-735.988	-632.448		-350.978	-218.93	-327.978	-339.478	-632.71	-528.876	-678.71	-437.222	-485.963	-362.428
69.88	-650.218	-235.938	-753.464	-735.988	-632.448		-345.224	-218.93	-327.978	-339.478	-632.71	-528.876	-678.71	-435.304	-485.963	-362.428
69.92	-621.448	-235.938	-753.464	-735.988	-632.448		-339.47	-218.93	-327.978	-333.724	-632.71	-528.876	-669.12	-433.386	-485.963	-360.51
69.96	-615.694	-235.938	-753.464	-735.988	-626.694		-333.716	-218.93	-327.978	-339.478	-632.71	-528.876	-665.284	-431.468	-485.963	-362.428
70	-609.94	-235.938	-753.464	-735.988	-626.694		-327.962	-218.93	-327.978	-333.724	-632.71	-528.876	-663.366	-429.55	-485.963	-360.51
70.04	-604.186	-235.938	-753.464	-735.988	-620.94		-316.454	-218.93	-327.978	-322.216	-632.71	-528.876	-659.53	-425.714	-485.963	-356.674
70.08	-598.432	-230.184	-753.464	-735.988	-620.94		-304.946	-218.93	-327.978	-322.216	-632.71	-528.876	-657.612	-421.878	-483.086	-356.674
70.12	-592.678	-230.184	-753.464	-735.988	-615.186		-270.422	-218.93	-327.978	-316.462	-632.71	-528.876	-653.776	-410.37	-483.086	-354.756
70.16	-581.17	-224.43	-747.71	-735.988	-609.432		-253.16	-218.93	-327.978	-316.462	-632.71	-528.876	-646.104	-404.616	-480.209	-354.756
70.2	-569.662	-224.43	-747.71	-735.988	-603.678		-253.16	-218.93	-327.978	-310.708	-632.71	-528.876	-640.35	-404.616	-480.209	-352.838
70.24	-448.828	-218.676	-741.956	-735.988	-597.924		-247.406	-218.93	-327.978	-304.954	-632.71	-528.876	-596.236	-402.698	-477.332	-350.92
70.28	-414.304	-212.922	-741.956	-735.988	-592.17		-247.406	-218.93	-327.978	-304.954	-632.71	-528.876	-582.81	-402.698	-474.455	-350.92
70.32	-414.304	-207.168	-736.202	-735.988	-586.416		-241.652	-218.93	-327.978	-299.2	-632.71	-528.876	-578.974	-400.78	-471.578	-349.002
70.36	-408.55	-195.66	-736.202	-735.988	-574.908		-241.652	-218.93	-327.978	-299.2	-632.71	-528.876	-573.22	-400.78	-465.824	-349.002
70.4	-408.55	-189.906	-730.448	-735.988	-563.4		-235.898	-218.93	-327.978	-293.446	-626.956	-528.876	-567.466	-396.944	-462.947	-347.084
70.44	-402.796	-184.152	-724.694	-730.234	-275.7		-230.144	-218.93	-327.978	-287.692	-626.956	-528.876	-467.73	-395.026	-457.193	-345.166
70.48	-397.042	-172.644	-718.94	-730.234	-223.914		-224.39	-218.93	-322.224	-281.938	-621.202	-528.876	-446.632	-389.272	-451.439	-343.248
70.52	-397.042	-155.382	-713.186	-724.48	-218.16		-218.636	-218.93	-322.224	-276.184	-621.202	-528.876	-442.796	-387.354	-439.931	-341.33
70.56	-391.288	-143.874	-707.432	-724.48	-212.406		-212.882	-213.176	-316.47	-270.43	-615.448	-523.122	-437.042	-381.6	-434.177	-335.576
70.6	-391.288	-143.874	-701.678	-718.726	-206.652		-212.882	-213.176	-316.47	-270.43	-609.694	-523.122	-433.206	-379.682	-431.3	-335.576
70.64	-385.534	-143.874	-690.17	-707.218	-195.144		-207.128	-207.422	-310.716	-264.676	-603.94	-517.368	-423.616	-373.928	-425.546	-329.822
70.68	-385.534	-138.12	-684.416	-707.218	-183.636		-207.128	-207.422	-304.962	-264.676	-592.432	-517.368	-417.862	-368.174	-422.669	-329.822
70.72	-379.78	-138.12	-678.662	-695.71	-177.882		-201.374	-201.668	-299.208	-258.922	-586.678	-511.614	-412.108	-362.42	-416.915	-324.068
70.76	-374.026	-132.366	-667.154	-689.956	-172.128		-195.62	-195.914	-293.454	-253.168	-580.924	-505.86	-404.436	-356.666	-411.161	-318.314
70.8	-374.026	-132.366	-661.4	-678.448	-166.374		-195.62	-190.16	-287.7	-247.414	-569.416	-500.106	-400.6	-350.912	-405.407	-312.56
70.84	-374.026	-132.366	-649.892	-666.94	-166.374		-189.866	-184.406	-281.946	-241.66	-557.908	-149.112	-396.764	-343.24	-399.653	-191.726
70.88	-368.272	-126.612	-644.138	-649.678	-166.374		-189.866	-178.652	-270.438	-235.906	-431.32	-143.358	-392.928	-297.208	-388.145	-185.972
70.92	-368.272	-126.612	-632.63	-292.93	-160.62		-189.866	-172.898	-258.93	-224.398	-408.304	-137.604	-387.174	-285.7	-209.771	-178.3
70.96	-362.518	-120.858	-615.368	-287.176	-160.62		-184.112	-161.39	-235.914	-212.89	-396.796	-126.096	-379.502	-272.274	-204.017	-166.792
71	-362.518	-120.858	-609.614	-281.422	-160.62		-184.112	-149.882	-230.16	-201.382	-379.534	-114.588	-377.584	-264.602	-201.14	-155.284
71.04	-356.764	-120.858	-580.844	-269.914	-160.62		-178.358	-75.0801	-224.406	-143.842	-368.026	-97.3259	-366.076	-256.93	-195.386	-105.416
71.08	-351.01	-115.104	-569.336	-264.16	-160.62		-178.358	-75.0801	-212.898	-120.826	-362.272	-85.8179	-360.322	-251.176	-189.632	-93.9079
71.12	-351.01	-115.104	-442.748	-258.406	-160.62		-172.604	-75.0801	-201.39	-115.072	-356.518	-51.2939	-318.126	-243.504	-186.755	-80.4819
71.16	-351.01	-115.104	-425.486	-258.406	-160.62		-172.604	-75.0801	-184.128	-109.318	-350.764	-45.5399	-312.372	-235.832	-186.755	-76.6459
71.2	-351.01	-115.104	-413.978	-258.406	-160.62		-166.85	-75.0801	-172.62	-103.564	-339.256	-39.7859	-308.536	-226.242	-186.755	-72.8099
71.24	-351.01	-115.104	-390.962	-252.652	-154.866		-161.096	-75.0801	-161.112	-97.8098	-327.748	-34.0319	-298.946	-216.652	-183.878	-68.9739
71.28	-351.01	-115.104	-379.454	-246.898	-154.866		-161.096	-75.0801	-149.604	-97.8098	-321.994	-34.0319	-295.11	-210.898	-181.001	-68.9739
71.32	-351.01	-115.104	-362.192	-241.144	-154.866		-161.096	-75.0801	-138.096	-92.0558	-310.486	-34.0319	-289.356	-203.226	-178.124	-67.0559
71.36	-345.256	-109.35	-350.684	-241.144	-154.866		-161.096	-75.0801	-103.572	-86.3018	-298.978	-34.0319	-283.602	-187.882	-175.247	-65.1379
71.4	-345.256	-109.35	-344.93	-241.144	-154.866		-161.096	-75.0801	-86.3101	-80.5478	-281.716	-34.0319	-281.684	-176.374	-175.247	-63.2199
71.44	-339.502	-109.35	-339.176	-235.39	-154.866		-161.096	-75.0801	-80.5561	-74.7938	-270.208	-28.2779	-277.848	-170.62	-172.37	-59.3839
71.48	-339.502	-109.35	-339.176	-235.39	-154.866		-161.096	-75.0801	-74.8021	-69.0398	-247.192	-28.2779	-277.848	-161.03	-172.37	-57.4659
71.52	-339.502	-109.35	-327.668	-229.636	-149.112		-161.096	-75.0801	-74.8021	-63.2858	-235.684	-22.5239	-272.094	-157.194	-169.493	-53.6299
71.56	-339.502	-103.596	-321.914	-229.636	-149.112		-161.096	-75.0801	-74.8021	-51.7779	-224.176	-22.5239	-270.176	-153.358	-166.616	-49.794
71.6	-339.502	-103.596	-316.16	-223.882	-149.112		-161.096	-75.0801	-74.8021	-46.0239	-189.652	-22.5239	-268.258	-141.85	-163.739	-47.876
71.64	-339.502	-103.596	-310.406	-223.882	-149.112		-155.342	-69.3261	-74.8021	-46.0238	-172.39	-22.5239	-266.34	-134.178	-163.739	-45.9579
71.68	-339.502	-103.596	-310.406	-223.882	-149.112		-155.342	-69.3261	-69.0481	-46.0238	-149.374	-22.5239	-266.34	-124.588	-163.739	-45.9579
71.72	-339.502	-103.596	-304.652	-212.374	-149.112		-155.342	-69.3261	-69.0481	-40.2699	-137.866	-22.5239	-264.422	-120.752	-157.985	-44.04
71.76	-339.502	-103.596	-304.652	-212.374	-149.112		-155.342	-69.3261	-69.0481	-40.2698	-137.866	-22.5239	-264.422	-120.752	-157.985	-44.0399
71.8	-339.502	-103.596	-298.898	-206.62	-149.112		-155.342	-69.3261	-69.0481	-40.2698	-132.112	-22.5239	-262.504	-118.834	-155.108	-44.0399
71.84	-339.502	-103.596	-293.144	-200.866	-149.112		-155.342	-69.3261	-69.0481	-40.2698	-132.112	-16.7699	-260.586	-118.834	-152.231	-42.1219
71.88	-333.748	-97.8421	-293.144	-200.866	-149.112		-155.342	-69.3261	-69.0481	-40.2698	-132.112	-16.7699	-258.668	-118.834	-149.354	-42.1219
71.92	-333.748	-97.8421	-287.39	-200.866	-143.358		-155.342	-69.3261	-69.0481	-34.5159	-126.358	-16.7699	-254.832	-116.916	-149.354	-40.204
71.96	-327.994	-97.8421	-281.636	-200.866	-143.358		-155.342	-63.5721	-69.0481	-28.7619	-126.358	-16.7699	-250.996	-116.916	-149.354	-36.368
72	-327.994	-97.8421	-275.882	-195.112	-137.604		-155.342	-63.5721	-69.0481	-28.7619	-120.604	-16.7699	-247.16	-114.998	-146.477	-36.368
72.04	-327.994	-97.8421	-270.128	-189.358	-137.604		-155.342	-63.5721	-69.0481	-23.0079	-120.604	-16.7699	-245.242	-114.998	-143.6	-34.45
72.08	-327.994	-97.8421	-264.374	-189.358	-137.604		-155.342	-63.5721	-69.0481	-23.0079	-120.604	-16.7699	-243.324	-114.998	-143.6	-34.45
72.12	-327.994	-97.8421	-258.62	-189.358	-137.604		-155.342	-63.5721	-69.0481	-23.0079	-114.85	-16.7699	-241.406	-113.08	-143.6	-34.45
72.16	-327.994	-97.8421	-252.866	-189.358	-137.604		-149.588	-57.8181	-69.0481	-23.0079	-114.85	-11.0159	-239.488	-111.162	-143.6	-30.614
72.2	-327.994	-97.8421	-247.112	-189.358	-137.604		-149.588	-57.8181	-69.0481	-23.0079	-109.096	-11.0159	-237.57	-109.244	-143.6	-30.614
72.24	-327.994	-97.8421	-241.358	-183.604	-137.604		-149.588	-57.8181	-69.0481	-23.0079	-109.096	-11.0159	-235.652	-109.244	-140.723	-30.614
72.28	-327.994	-97.8421	-241.358	-183.604	-137.604		-149.588	-57.8181	-69.0481	-23.0079	-109.096	-11.0159	-235.652	-109.244	-140.723	-30.614
72.32	-327.994	-97.8421	-235.604	-183.604	-137.604		-149.588	-57.8181	-69.0481	-23.0079	-109.096	-11.0159	-233.734	-109.244	-140.723	-30.614
72.36	-327.994	-92.0881	-229.85	-183.604	-137.604		-149.588	-52.0641	-69.0481	-23.0079	-109.096	-11.0159	-231.816	-109.244	-137.846	-28.696
72.4	-327.994	-92.0881	-229.85	-183.604	-137.604		-149.588	-52.0641	-69.0481	-23.0079	-103.342	-11.0159	-231.816	-107.326	-137.846	-28.696
72.44	-327.994	-92.0881	-229.85	-183.604	-131.85		-143.834	-52.0641	-69.0481	-23.0079	-103.342	-11.0159	-229.898	-105.408	-137.846	-28.696
72.48	-327.994	-92.0881	-229.85	-183.604	-131.85		-143.834	-52.0641	-63.2941	-23.0079	-97.588	-11.0159	-229.898	-101.572	-137.846	-28.696
72.52	-327.994	-92.0881	-229.85	-177.85	-131.85		-143.834	-52.0641	-63.2941	-23.0079	-97.588	-11.0159	-229.898	-101.572	-134.969	-28.696
72.56	-327.994	-92.0881	-224.096	-177.85	-131.85		-143.834	-46.3101	-63.2941	-23.0079	-91.834	-5.2619	-227.98	-99.654	-134.969	-24.86
72.6	-327.994	-92.0881	-224.096	-183.604	-131.85		-143.834	-46.3101	-63.2941	-23.0079	-86.08	-5.2619	-227.98	-97.736	-137.846	-24.86
72.64	-327.994	-92.0881	-218.342	-177.85	-126.096		-138.08	-46.3101	-63.2941	-23.0079	-86.08	-5.2619	-224.144	-95.818	-134.969	-24.86
72.68	-327.994	-92.0881	-218.342	-183.604	-126.096		-138.08	-46.3101	-63.2941	-23.0079	-86.08	-5.2619	-224.144	-95.818	-137.846	-24.86
72.72	-327.994	-92.0881	-212.588	-172.096	-126.096		-132.326	-40.5561	-63.2941	-23.0079	-80.326	-5.2619	-222.226	-91.982	-132.092	-22.942
72.76	-322.24	-92.0881	-212.588	-172.096	-126.096		-132.326	-40.5561	-63.2941	-23.0079	-80.326	-5.2619	-220.308	-91.982	-132.092	-22.942
72.8	-322.24	-92.0881	-212.588	-166.342	-126.096		-132.326	-40.5561	-63.2941	-23.0079	-80.326	-5.2619	-220.308	-91.982	-129.215	-22.942
72.84	-322.24	-92.0881	-206.834	-166.342	-120.342		-132.326	-40.5561	-63.2941	-23.0079	-80.326	-5.2619	-216.472	-91.982	-129.215	-22.942
72.88	-322.24	-92.0881	-206.834	-166.342	-120.342		-132.326	-40.5561	-63.2941	-23.0079	-80.326	-5.2619	-216.472	-91.982	-129.215	-22.942
72.92	-322.24	-92.0881	-201.08	-166.342	-120.342		-126.572	-34.8021	-63.2941	-28.7619	-80.326	0.4921	-214.554	-90.064	-129.215	-21.024
72.96	-322.24	-92.0881	-201.08	-166.342	-120.342		-126.572	-34.8021	-63.2941	-28.7619	-80.326	0.4921	-214.554	-90.064	-129.215	-21.024
73	-322.24	-92.0881	-195.326	-166.342	-120.342		-126.572	-34.8021	-63.2941	-34.5159	-80.326	0.4921	-212.636	-90.064	-129.215	-22.942
73.04	-322.24	-92.0881	-189.572	-166.342	-114.588		-126.572	-34.8021	-63.2941	-34.5159	-80.326	0.4921	-208.8	-90.064	-129.215	-22.942
73.08	-322.24	-92.0881	-189.572	-166.342	-114.588		-126.572	-34.8021	-63.2941	-34.5159	-80.326	0.4921	-208.8	-90.064	-129.215	-22.942
73.12	-322.24	-92.0881	-189.572	-166.342	-114.588		-126.572	-34.8021	-63.2941	-34.5159	-74.572	0.4921	-208.8	-88.146	-129.215	-22.942
73.16	-322.24	-92.0881	-189.572	-166.342	-114.588		-126.572	-34.8021	-63.2941	-34.5159	-74.572	0.4921	-208.8	-88.146	-129.215	-22.942
73.2	-322.24	-92.0881	-189.572	-166.342	-114.588		-126.572	-34.8021	-63.2941	-34.5159	-74.572	0.4921	-208.8	-88.146	-129.215	-22.942
73.24	-322.24	-92.0881	-189.572	-166.342	-114.588		-120.818	-34.8021	-63.2941	-34.5159	-74.572	6.2461	-208.8	-86.228	-129.215	-21.024
73.28	-322.24	-92.0881	-189.572	-166.342	-114.588		-120.818	-34.8021	-63.2941	-34.5159	-74.572	6.2461	-208.8	-86.228	-129.215	-21.024
73.32	-322.24	-92.0881	-183.818	-166.342	-108.834		-120.818	-34.8021	-63.2941	-34.5159	-68.818	6.2461	-204.964	-84.31	-129.215	-21.024
73.36	-322.24	-92.0881	-183.818	-166.342	-108.834		-120.818	-34.8021	-63.2941	-34.5159	-68.818	6.2461	-204.964	-84.31	-129.215	-21.024
73.4	-322.24	-92.0881	-183.818	-166.342	-103.08		-120.818	-34.8021	-63.2941	-34.5159	-68.818	6.2461	-203.046	-84.31	-129.215	-21.024
73.44	-322.24	-92.0881	-183.818	-160.588	-103.08		-120.818	-34.8021	-63.2941	-34.5159	-68.818	6.2461	-203.046	-84.31	-126.338	-21.024
73.48	-322.24	-92.0881	-183.818	-160.588	-103.08		-120.818	-34.8021	-63.2941	-34.5159	-68.818	6.2461	-203.046	-84.31	-126.338	-21.024
73.52	-322.24	-92.0881	-183.818	-154.834	-103.08		-120.818	-34.8021	-63.2941	-34.5159	-68.818	12.0001	-203.046	-84.31	-123.461	-19.106
73.56	-322.24	-86.3341	-183.818	-154.834	-103.08		-120.818	-34.8021	-63.2941	-34.5159	-68.818	12.0001	-203.046	-84.31	-120.584	-19.106
73.6	-322.24	-86.3341	-183.818	-154.834	-103.08		-120.818	-34.8021	-63.2941	-40.2699	-63.064	12.0001	-203.046	-82.392	-120.584	-21.024
73.64	-322.24	-86.3341	-183.818	-154.834	-97.326		-120.818	-34.8021	-63.2941	-40.2699	-63.064	12.0001	-201.128	-82.392	-120.584	-21.024
73.68	-322.24	-86.3341	-183.818	-154.834	-97.326		-120.818	-34.8021	-63.2941	-40.2699	-57.31	12.0001	-201.128	-80.474	-120.584	-21.024
73.72	-322.24	-86.3341	-183.818	-154.834	-97.326		-120.818	-34.8021	-63.2941	-40.2699	-57.31	12.0001	-201.128	-80.474	-120.584	-21.024
73.76	-322.24	-86.3341	-183.818	-154.834	-97.326		-120.818	-34.8021	-63.2941	-40.2699	-57.31	12.0001	-201.128	-80.474	-120.584	-21.024
73.8	-322.24	-86.3341	-183.818	-154.834	-97.326		-120.818	-34.8021	-63.2941	-40.2699	-51.556	12.0001	-201.128	-78.556	-120.584	-21.024
73.84	-322.24	-86.3341	-183.818	-154.834	-97.326		-120.818	-34.8021	-63.2941	-40.2699	-51.556	17.7541	-201.128	-78.556	-120.584	-19.106
73.88	-322.24	-86.3341	-183.818	-154.834	-97.326		-120.818	-34.8021	-63.2941	-40.2699	-51.556	17.7541	-201.128	-78.556	-120.584	-19.106
73.92	-322.24	-86.3341	-178.064	-154.834	-91.572		-120.818	-34.8021	-63.2941	-46.0239	-51.556	17.7541	-197.292	-78.556	-120.584	-21.024
73.96	-322.24	-86.3341	-178.064	-154.834	-91.572		-120.818	-34.8021	-63.2941	-46.0239	-51.556	17.7541	-197.292	-78.556	-120.584	-21.024
74	-322.24	-86.3341	-178.064	-154.834	-91.572		-120.818	-34.8021	-63.2941	-46.0239	-51.556	17.7541	-197.292	-78.556	-120.584	-21.024
74.04	-322.24	-86.3341	-178.064	-154.834	-91.572		-120.818	-29.0481	-63.2941	-46.0239	-51.556	17.7541	-197.292	-78.556	-120.584	-19.106
74.08	-322.24	-86.3341	-178.064	-154.834	-91.572		-120.818	-29.0481	-63.2941	-46.0239	-51.556	17.7541	-197.292	-78.556	-120.584	-19.106
74.12	-322.24	-86.3341	-178.064	-154.834	-85.818		-120.818	-29.0481	-63.2941	-46.0239	-51.556	17.7541	-195.374	-78.556	-120.584	-19.106
74.16	-322.24	-86.3341	-178.064	-154.834	-85.818		-120.818	-29.0481	-63.2941	-46.0239	-51.556	17.7541	-195.374	-78.556	-120.584	-19.106
74.2	-322.24	-86.3341	-178.064	-154.834	-85.818		-120.818	-29.0481	-63.2941	-46.0239	-45.802	17.7541	-195.374	-76.638	-120.584	-19.106
74.24	-322.24	-86.3341	-178.064	-154.834	-85.818		-120.818	-29.0481	-63.2941	-46.0239	-45.802	17.7541	-195.374	-76.638	-120.584	-19.106
74.28	-322.24	-86.3341	-178.064	-154.834	-85.818		-120.818	-29.0481	-63.2941	-46.0239	-40.048	17.7541	-195.374	-74.72	-120.584	-19.106
74.32	-322.24	-86.3341	-178.064	-154.834	-85.818		-115.064	-29.0481	-63.2941	-46.0239	-40.048	23.5081	-195.374	-72.802	-120.584	-17.188
74.36	-322.24	-86.3341	-178.064	-154.834	-85.818		-115.064	-29.0481	-63.2941	-46.0239	-40.048	23.5081	-195.374	-72.802	-120.584	-17.188
74.4	-322.24	-86.3341	-178.064	-154.834	-85.818		-115.064	-29.0481	-63.2941	-46.0239	-40.048	23.5081	-195.374	-72.802	-120.584	-17.188
74.44	-322.24	-86.3341	-178.064	-149.08	-85.818		-115.064	-29.0481	-63.2941	-46.0239	-40.048	23.5081	-195.374	-72.802	-117.707	-17.188
74.48	-322.24	-86.3341	-178.064	-149.08	-85.818		-115.064	-29.0481	-63.2941	-46.0239	-40.048	23.5081	-195.374	-72.802	-117.707	-17.188
74.52	-322.24	-86.3341	-178.064	-149.08	-85.818		-115.064	-29.0481	-63.2941	-46.0239	-40.048	23.5081	-195.374	-72.802	-117.707	-17.188
74.56	-322.24	-86.3341	-178.064	-149.08	-85.818		-115.064	-29.0481	-63.2941	-46.0239	-40.048	23.5081	-195.374	-72.802	-117.707	-17.188
74.6	-322.24	-86.3341	-178.064	-149.08	-85.818		-115.064	-29.0481	-63.2941	-46.0239	-34.294	23.5081	-195.374	-70.884	-117.707	-17.188
74.64	-322.24	-86.3341	-178.064	-149.08	-80.064		-109.31	-29.0481	-63.2941	-46.0239	-34.294	23.5081	-193.456	-68.966	-117.707	-17.188
74.68	-322.24	-86.3341	-178.064	-149.08	-80.064		-109.31	-29.0481	-63.2941	-46.0239	-34.294	23.5081	-193.456	-68.966	-117.707	-17.188
74.72	-322.24	-86.3341	-172.31	-149.08	-80.064		-103.556	-29.0481	-63.2941	-46.0239	-34.294	29.2621	-191.538	-67.048	-117.707	-15.27
74.76	-322.24	-86.3341	-172.31	-149.08	-80.064		-103.556	-29.0481	-63.2941	-46.0239	-34.294	29.2621	-191.538	-67.048	-117.707	-15.27
74.8	-322.24	-86.3341	-166.556	-149.08	-74.31		-103.556	-29.0481	-63.2941	-46.0239	-28.54	29.2621	-187.702	-65.13	-117.707	-15.27
74.84	-322.24	-86.3341	-166.556	-149.08	-74.31		-103.556	-29.0481	-63.2941	-46.0239	-28.54	29.2621	-187.702	-65.13	-117.707	-15.27
74.88	-322.24	-86.3341	-160.802	-149.08	-74.31		-103.556	-29.0481	-63.2941	-46.0239	-28.54	29.2621	-185.784	-65.13	-117.707	-15.27
74.92	-322.24	-86.3341	-160.802	-149.08	-74.31		-97.8019	-29.0481	-63.2941	-46.0239	-28.54	29.2621	-185.784	-63.212	-117.707	-15.27
74.96	-316.486	-80.5801	-160.802	-149.08	-74.31		-97.8019	-29.0481	-63.2941	-46.0239	-28.54	29.2621	-183.866	-63.212	-114.83	-15.27
75	-316.486	-80.5801	-160.802	-149.08	-74.31		-97.8019	-29.0481	-63.2941	-46.0239	-28.54	29.2621	-183.866	-63.212	-114.83	-15.27
75.04	-316.486	-80.5801	-160.802	-149.08	-74.31		-97.8019	-29.0481	-63.2941	-46.0239	-28.54	29.2621	-183.866	-63.212	-114.83	-15.27
75.08	-316.486	-80.5801	-160.802	-149.08	-74.31		-97.8019	-29.0481	-63.2941	-46.0239	-28.54	29.2621	-183.866	-63.212	-114.83	-15.27
75.12	-316.486	-80.5801	-160.802	-149.08	-74.31		-97.8019	-29.0481	-63.2941	-46.0239	-28.54	29.2621	-183.866	-63.212	-114.83	-15.27
75.16	-316.486	-80.5801	-160.802	-143.326	-74.31		-97.8019	-29.0481	-63.2941	-46.0239	-28.54	29.2621	-183.866	-63.212	-111.953	-15.27
75.2	-316.486	-80.5801	-160.802	-149.08	-74.31		-97.8019	-29.0481	-63.2941	-46.0239	-28.54	29.2621	-183.866	-63.212	-114.83	-15.27
75.24	-316.486	-80.5801	-160.802	-149.08	-74.31		-97.8019	-29.0481	-63.2941	-46.0239	-28.54	29.2621	-183.866	-63.212	-114.83	-15.27
75.28	-316.486	-80.5801	-160.802	-143.326	-74.31		-97.8019	-29.0481	-63.2941	-46.0239	-28.54	29.2621	-183.866	-63.212	-111.953	-15.27
75.32	-316.486	-80.5801	-155.048	-149.08	-68.556		-97.8019	-29.0481	-63.2941	-46.0239	-28.54	29.2621	-180.03	-63.212	-114.83	-15.27
75.36	-316.486	-80.5801	-155.048	-149.08	-68.556		-97.8019	-29.0481	-57.5401	-46.0239	-28.54	29.2621	-180.03	-61.294	-114.83	-15.27
75.4	-316.486	-80.5801	-155.048	-149.08	-68.556		-97.8019	-29.0481	-57.5401	-46.0239	-28.54	29.2621	-180.03	-61.294	-114.83	-15.27
75.44	-316.486	-80.5801	-155.048	-149.08	-68.556		-97.8019	-29.0481	-51.7861	-40.27	-28.54	29.2621	-180.03	-59.376	-114.83	-13.352
75.48	-316.486	-80.5801	-155.048	-149.08	-68.556		-97.8019	-29.0481	-51.7861	-46.0239	-22.786	29.2621	-180.03	-57.458	-114.83	-15.27
75.52	-316.486	-74.8261	-155.048	-149.08	-68.556		-97.8019	-29.0481	-51.7861	-46.0239	-22.786	29.2621	-180.03	-57.458	-111.953	-15.27
75.56	-316.486	-74.8261	-155.048	-143.326	-68.556		-97.8019	-29.0481	-51.7861	-40.27	-22.786	29.2621	-180.03	-57.458	-109.076	-13.352
75.6	-316.486	-69.0721	-155.048	-149.08	-68.556		-97.8019	-29.0481	-51.7861	-46.0239	-22.786	29.2621	-180.03	-57.458	-109.076	-15.27
75.64	-316.486	-69.0721	-155.048	-143.326	-68.556		-97.8019	-29.0481	-51.7861	-51.7778	-22.786	35.0161	-180.03	-57.458	-106.199	-15.2699
75.68	-316.486	-69.0721	-155.048	-149.08	-68.556		-97.8019	-29.0481	-51.7861	-40.27	-22.786	35.0161	-180.03	-57.458	-109.076	-11.434
75.72	-316.486	-69.0721	-155.048	-149.08	-68.556		-97.8019	-29.0481	-51.7861	-46.0239	-22.786	40.7701	-180.03	-57.458	-109.076	-11.434
75.76	-316.486	-69.0721	-155.048	-143.326	-68.556		-97.8019	-29.0481	-51.7861	-51.7778	-22.786	40.7701	-180.03	-57.458	-106.199	-13.3519
75.8	-316.486	-69.0721	-155.048	-143.326	-68.556		-97.8019	-29.0481	-51.7861	-46.0239	-22.786	40.7701	-180.03	-57.458	-106.199	-11.434
75.84	-316.486	-69.0721	-155.048	-149.08	-68.556		-92.0479	-29.0481	-51.7861	-46.0239	-22.786	40.7701	-180.03	-55.54	-109.076	-11.434
75.88	-316.486	-69.0721	-155.048	-143.326	-68.556		-92.0479	-29.0481	-51.7861	-46.0239	-22.786	40.7701	-180.03	-55.54	-106.199	-11.434
75.92	-316.486	-63.3181	-149.294	-149.08	-68.556		-86.2939	-29.0481	-51.7861	-46.0239	-22.786	40.7701	-178.112	-53.622	-106.199	-11.434
75.96	-316.486	-63.3181	-149.294	-143.326	-68.556		-86.2939	-29.0481	-51.7861	-46.0239	-22.786	40.7701	-178.112	-53.622	-103.322	-11.434
76	-316.486	-57.5641	-149.294	-143.326	-68.556		-86.2939	-29.0481	-51.7861	-46.0239	-22.786	40.7701	-178.112	-53.622	-100.445	-11.434
76.04	-316.486	-57.5641	-149.294	-143.326	-68.556		-86.2939	-29.0481	-51.7861	-51.7778	-22.786	46.5241	-178.112	-53.622	-100.445	-11.4339
76.08	-316.486	-57.5641	-149.294	-149.08	-68.556		-86.2939	-29.0481	-51.7861	-40.27	-22.786	46.5241	-178.112	-53.622	-103.322	-7.598
76.12	-316.486	-51.8101	-149.294	-149.08	-68.556		-86.2939	-29.0481	-51.7861	-40.27	-22.786	46.5241	-178.112	-53.622	-100.445	-7.598
76.16	-316.486	-51.8101	-149.294	-143.326	-68.556		-86.2939	-29.0481	-51.7861	-51.7778	-22.786	46.5241	-178.112	-53.622	-97.568	-11.4339
76.2	-316.486	-51.8101	-149.294	-143.326	-68.556		-86.2939	-29.0481	-51.7861	-40.27	-22.786	46.5241	-178.112	-53.622	-97.568	-7.598
76.24	-316.486	-51.8101	-149.294	-143.326	-68.556		-86.2939	-29.0481	-51.7861	-46.0239	-22.786	46.5241	-178.112	-53.622	-97.568	-9.51597
76.28	-316.486	-51.8101	-149.294	-143.326	-68.556		-86.2939	-29.0481	-51.7861	-51.7778	-22.786	46.5241	-178.112	-53.622	-97.568	-11.4339
76.32	-316.486	-51.8101	-149.294	-149.08	-68.556		-86.2939	-29.0481	-51.7861	-40.27	-22.786	46.5241	-178.112	-53.622	-100.445	-7.598
76.36	-316.486	-51.8101	-149.294	-143.326	-68.556		-86.2939	-29.0481	-51.7861	-46.0239	-22.786	46.5241	-178.112	-53.622	-97.568	-9.51597
76.4	-316.486	-51.8101	-149.294	-143.326	-68.556		-86.2939	-29.0481	-51.7861	-46.0239	-17.032	46.5241	-178.112	-51.704	-97.568	-9.51597
76.44	-316.486	-51.8101	-149.294	-143.326	-68.556		-86.2939	-29.0481	-51.7861	-46.0239	-17.032	46.5241	-178.112	-51.704	-97.568	-9.51597
76.48	-316.486	-51.8101	-149.294	-143.326	-68.556		-86.2939	-29.0481	-51.7861	-46.0239	-17.032	46.5241	-178.112	-51.704	-97.568	-9.51597
76.52	-316.486	-51.8101	-143.54	-143.326	-68.556		-86.2939	-29.0481	-51.7861	-46.0239	-17.032	46.5241	-176.194	-51.704	-97.568	-9.51597
76.56	-316.486	-51.8101	-143.54	-143.326	-68.556		-86.2939	-29.0481	-51.7861	-46.0239	-17.032	46.5241	-176.194	-51.704	-97.568	-9.51597
76.6	-316.486	-51.8101	-137.786	-143.326	-68.556		-86.2939	-29.0481	-51.7861	-46.0239	-17.032	46.5241	-174.276	-51.704	-97.568	-9.51597
76.64	-316.486	-51.8101	-137.786	-137.572	-68.556		-86.2939	-29.0481	-51.7861	-46.0239	-17.032	46.5241	-174.276	-51.704	-94.6911	-9.51597
76.68	-316.486	-51.8101	-137.786	-137.572	-68.556		-86.2939	-29.0481	-51.7861	-46.0239	-17.032	46.5241	-174.276	-51.704	-94.6911	-9.51597
76.72	-316.486	-51.8101	-137.786	-137.572	-68.556		-86.2939	-29.0481	-51.7861	-40.27	-17.032	46.5241	-174.276	-51.704	-94.691	-7.598
76.76	-316.486	-51.8101	-137.786	-131.818	-68.556		-86.2939	-29.0481	-51.7861	-46.0239	-17.032	46.5241	-174.276	-51.704	-91.814	-9.51597
76.8	-316.486	-51.8101	-137.786	-131.818	-68.556		-86.2939	-29.0481	-51.7861	-46.0239	-17.032	40.7701	-174.276	-51.704	-91.814	-11.434
76.84	-316.486	-51.8101	-137.786	-131.818	-68.556		-80.5399	-29.0481	-51.7861	-40.27	-17.032	40.7701	-174.276	-49.786	-91.814	-9.516
76.88	-316.486	-51.8101	-137.786	-137.572	-68.556		-80.5399	-29.0481	-51.7861	-46.0239	-17.032	40.7701	-174.276	-49.786	-94.691	-11.434
76.92	-310.732	-51.8101	-137.786	-131.818	-68.556		-80.5399	-23.2941	-51.7861	-46.0239	-17.032	40.7701	-172.358	-49.786	-91.814	-9.51597
76.96	-310.732	-51.8101	-137.786	-131.818	-68.556		-80.5399	-23.2941	-51.7861	-40.27	-17.032	40.7701	-172.358	-49.786	-91.814	-7.598
77	-310.732	-51.8101	-137.786	-131.818	-68.556		-80.5399	-23.2941	-51.7861	-46.0239	-17.032	40.7701	-172.358	-49.786	-91.814	-9.51597
77.04	-310.732	-46.0561	-137.786	-131.818	-68.556		-74.7859	-23.2941	-51.7861	-46.0239	-17.032	40.7701	-172.358	-47.868	-88.937	-9.51597
77.08	-310.732	-46.0561	-137.786	-131.818	-68.556		-74.7859	-23.2941	-51.7861	-46.0239	-17.032	40.7701	-172.358	-47.868	-88.937	-9.51597
77.12	-310.732	-46.0561	-137.786	-131.818	-68.556		-74.7859	-23.2941	-51.7861	-46.0239	-17.032	40.7701	-172.358	-47.868	-88.937	-9.51597
77.16	-310.732	-46.0561	-137.786	-131.818	-68.556		-74.7859	-23.2941	-51.7861	-46.0239	-17.032	40.7701	-172.358	-47.868	-88.937	-9.51597
77.2	-310.732	-46.0561	-137.786	-131.818	-68.556		-74.7859	-23.2941	-51.7861	-46.0239	-17.032	40.7701	-172.358	-47.868	-88.937	-9.51597
77.24	-310.732	-46.0561	-137.786	-126.064	-68.556		-74.7859	-23.2941	-51.7861	-40.27	-17.032	40.7701	-172.358	-47.868	-86.06	-7.598
77.28	-310.732	-46.0561	-137.786	-126.064	-68.556		-74.7859	-23.2941	-51.7861	-46.0239	-17.032	40.7701	-172.358	-47.868	-86.06	-9.51597
77.32	-310.732	-46.0561	-137.786	-120.31	-68.556		-74.7859	-23.2941	-51.7861	-46.0239	-17.032	40.7701	-172.358	-47.868	-83.1831	-9.51597
77.36	-310.732	-46.0561	-137.786	-120.31	-68.556		-74.7859	-23.2941	-51.7861	-40.27	-17.032	40.7701	-172.358	-47.868	-83.1831	-7.598
77.4	-310.732	-46.0561	-137.786	-120.31	-68.556		-74.7859	-23.2941	-51.7861	-46.0239	-17.032	40.7701	-172.358	-47.868	-83.1831	-9.51597
77.44	-304.978	-46.0561	-137.786	-120.31	-68.556		-74.7859	-23.2941	-51.7861	-46.0239	-17.032	40.7701	-170.44	-47.868	-83.1831	-9.51597
77.48	-304.978	-46.0561	-137.786	-120.31	-68.556		-74.7859	-23.2941	-51.7861	-46.0239	-17.032	40.7701	-170.44	-47.868	-83.1831	-9.51597
77.52	-304.978	-46.0561	-137.786	-120.31	-68.556		-74.7859	-23.2941	-51.7861	-46.0239	-17.032	40.7701	-170.44	-47.868	-83.1831	-9.51597
77.56	-304.978	-46.0561	-137.786	-120.31	-68.556		-74.7859	-23.2941	-51.7861	-46.0239	-17.032	40.7701	-170.44	-47.868	-83.1831	-9.51597
77.6	-304.978	-46.0561	-137.786	-120.31	-68.556		-74.7859	-23.2941	-51.7861	-46.0239	-17.032	40.7701	-170.44	-47.868	-83.1831	-9.51597
77.64	-304.978	-46.0561	-137.786	-120.31	-68.556		-69.0319	-23.2941	-51.7861	-46.0239	-17.032	40.7701	-170.44	-45.95	-83.1831	-9.51597
77.68	-304.978	-46.0561	-137.786	-120.31	-68.556		-69.0319	-23.2941	-51.7861	-46.0239	-17.032	40.7701	-170.44	-45.95	-83.1831	-9.51597
77.72	-304.978	-46.0561	-137.786	-120.31	-68.556		-69.0319	-23.2941	-51.7861	-46.0239	-17.032	40.7701	-170.44	-45.95	-83.1831	-9.51597
77.76	-304.978	-46.0561	-137.786	-120.31	-68.556		-69.0319	-23.2941	-51.7861	-46.0239	-17.032	40.7701	-170.44	-45.95	-83.1831	-9.51597
77.8	-304.978	-46.0561	-137.786	-120.31	-68.556		-69.0319	-23.2941	-51.7861	-46.0239	-17.032	40.7701	-170.44	-45.95	-83.1831	-9.51597
77.84	-304.978	-46.0561	-132.032	-120.31	-68.556		-69.0319	-17.5401	-51.7861	-46.0239	-17.032	40.7701	-168.522	-45.95	-83.1831	-7.59797
77.88	-304.978	-46.0561	-132.032	-120.31	-68.556		-69.0319	-17.5401	-51.7861	-46.0239	-17.032	40.7701	-168.522	-45.95	-83.1831	-7.59797
77.92	-304.978	-46.0561	-132.032	-120.31	-68.556		-69.0319	-17.5401	-51.7861	-46.0239	-17.032	40.7701	-168.522	-45.95	-83.1831	-7.59797
77.96	-304.978	-46.0561	-132.032	-120.31	-68.556		-69.0319	-17.5401	-51.7861	-46.0239	-17.032	40.7701	-168.522	-45.95	-83.1831	-7.59797
78	-304.978	-46.0561	-132.032	-120.31	-68.556		-69.0319	-17.5401	-51.7861	-46.0239	-17.032	40.7701	-168.522	-45.95	-83.1831	-7.59797
78.04	-304.978	-46.0561	-132.032	-120.31	-68.556		-69.0319	-17.5401	-51.7861	-46.0239	-17.032	40.7701	-168.522	-45.95	-83.1831	-7.59797
78.08	-304.978	-46.0561	-132.032	-120.31	-68.556		-69.0319	-17.5401	-51.7861	-46.0239	-22.786	40.7701	-168.522	-47.868	-83.1831	-7.59797
78.12	-299.224	-46.0561	-132.032	-120.31	-68.556		-69.0319	-17.5401	-51.7861	-46.0239	-22.786	40.7701	-166.604	-47.868	-83.1831	-7.59797
78.16	-299.224	-46.0561	-132.032	-120.31	-68.556		-69.0319	-17.5401	-51.7861	-46.0239	-22.786	40.7701	-166.604	-47.868	-83.1831	-7.59797
78.2	-293.47	-46.0561	-132.032	-126.064	-68.556		-69.0319	-17.5401	-51.7861	-40.27	-22.786	40.7701	-164.686	-47.868	-86.06	-5.68
78.24	-293.47	-46.0561	-132.032	-120.31	-68.556		-69.0319	-17.5401	-51.7861	-46.0239	-22.786	40.7701	-164.686	-47.868	-83.1831	-7.59797
78.28	-287.716	-46.0561	-132.032	-120.31	-68.556		-69.0319	-17.5401	-51.7861	-46.0239	-22.786	40.7701	-162.768	-47.868	-83.1831	-7.59797
78.32	-287.716	-46.0561	-132.032	-120.31	-68.556		-69.0319	-17.5401	-51.7861	-46.0239	-22.786	40.7701	-162.768	-47.868	-83.1831	-7.59797
78.36	-287.716	-46.0561	-132.032	-120.31	-68.556		-69.0319	-17.5401	-51.7861	-46.0239	-22.786	40.7701	-162.768	-47.868	-83.1831	-7.59797
78.4	-287.716	-46.0561	-132.032	-120.31	-68.556		-69.0319	-17.5401	-51.7861	-46.0239	-22.786	40.7701	-162.768	-47.868	-83.1831	-7.59797
78.44	-287.716	-46.0561	-132.032	-120.31	-68.556		-69.0319	-17.5401	-51.7861	-46.0239	-22.786	40.7701	-162.768	-47.868	-83.1831	-7.59797
78.48	-287.716	-46.0561	-132.032	-120.31	-68.556		-69.0319	-17.5401	-51.7861	-46.0239	-22.786	40.7701	-162.768	-47.868	-83.1831	-7.59797
78.52	-287.716	-46.0561	-132.032	-120.31	-68.556		-69.0319	-17.5401	-51.7861	-46.0239	-22.786	40.7701	-162.768	-47.868	-83.1831	-7.59797
78.56	-287.716	-46.0561	-132.032	-120.31	-68.556		-69.0319	-17.5401	-51.7861	-46.0239	-22.786	40.7701	-162.768	-47.868	-83.1831	-7.59797
78.6	-287.716	-46.0561	-132.032	-120.31	-68.556		-69.0319	-17.5401	-51.7861	-51.7778	-22.786	40.7701	-162.768	-47.868	-83.1831	-9.51593
78.64	-281.962	-46.0561	-132.032	-120.31	-68.556		-63.2779	-17.5401	-51.7861	-46.0239	-22.786	40.7701	-160.85	-45.95	-83.1831	-7.59797
78.68	-281.962	-46.0561	-132.032	-120.31	-68.556		-63.2779	-17.5401	-51.7861	-46.0239	-22.786	40.7701	-160.85	-45.95	-83.1831	-7.59797
78.72	-276.208	-46.0561	-132.032	-120.31	-68.556		-63.2779	-17.5401	-51.7861	-40.27	-22.786	40.7701	-158.932	-45.95	-83.1831	-5.68
78.76			-132.032	-120.31	-68.556		-63.2779	-17.5401	-51.7861	-46.0239	-22.786	40.7701	-100.294	-45.95	-120.31	-7.59797
78.8			-132.032	-120.31	-68.556		-63.2779	-17.5401	-51.7861	-51.7778	-22.786	40.7701	-100.294	-45.95	-120.31	-9.51593
78.84			-132.032	-120.31			-63.2779	-17.5401	-46.0321	-51.7778	-22.786	46.5241	-132.032	-44.032	-120.31	-7.59793
78.88			-132.032	-120.31			-63.2779	-17.5401		-40.27	-22.786	46.5241	-132.032	-43.0319	-120.31	-3.762
78.92			-132.032	-120.31			-63.2779	-17.5401		-46.0239	-22.786	46.5241	-132.032	-43.0319	-120.31	-5.67997
