# Supplementary material for: Activity-induced Ca2+ signaling in perisynaptic Schwann cells of the early postnatal mouse is mediated by P2Y1 receptors and regulates muscle fatigue
Source: eLife. 2018 Jan 31;7:e30839. doi: 10.7554/eLife.30839 (PMC5798932; doi:10.7554/eLife.30839)
Supplement: Figure 6—source data 3. [file elife-30839-fig6-data3.xlsx]

## Sheet: Sheet1
					65	59	9	13
					18	15	5	3
					2	5	2	3
	P7		P11		P15
	WT	KO	WT	KO	WT	KO
	73	45	18	12	0	5
	63	70	14	18	4	1
	51	56	19	13	3	9
	73	74	25	19	1	5
	64	48	13	14	4	3
	64.8	58.6	17.8	15.2	2.4	4.6
	9.06642	12.9538	4.76445	3.11448	1.81659	2.96648
		0.406147		0.336966		0.195016
