# Supplementary material for: Activity-induced Ca2+ signaling in perisynaptic Schwann cells of the early postnatal mouse is mediated by P2Y1 receptors and regulates muscle fatigue
Source: eLife. 2018 Jan 31;7:e30839. doi: 10.7554/eLife.30839 (PMC5798932; doi:10.7554/eLife.30839)
Supplement: Figure 7—source data 1. — Muscles were first stimulated for one episode in the presence of regular or 5 mM potassium chloride (5 mM; black line) and then stimulated for two episodes in the presence of 10 mM potassium chloride (dark and light grey lines). Fatigue curves are shown in the left side of Figure 7A. The values for peak contraction and ending contraction, relative to peak contraction (fatigue) were also calculated. [file elife-30839-fig7-data1.xlsx]

## Sheet: Sheet1
Time(s)	WT-1,5,0508	WT-2,5,511a	WT-3,5,511b	WT,5,avg		WT-1, 10-1	WT-2, 10-1	WT-3, 10-1	WT,10-1,avg		WT-1,10-2	WT-2, 10-2	WT-3, 10-2	WT,10-2,avg
0	74.286	74.846	78.8	75.9773		74.8019	77.8239	74.8	75.8086		74.048	74.8	74.8	74.5493
0.04	68.532	69.092	78.8	72.1413		74.8019	77.8239	74.8	75.8086		74.048	74.8	74.8	74.5493
0.08	68.532	69.092	78.8	72.1413		74.8019	77.8239	74.8	75.8086		74.048	74.8	74.8	74.5493
0.12	68.532	69.092	78.8	72.1413		74.8019	77.8239	74.8	75.8086		74.048	74.8	74.8	74.5493
0.16	68.532	69.092	78.8	72.1413		74.8019	77.8239	74.8	75.8086		74.048	74.8	74.8	74.5493
0.2	68.532	69.092	78.8	72.1413		74.8019	77.8239	74.8	75.8086		74.048	74.8	74.8	74.5493
0.24	62.778	69.092	78.8	70.2233		74.8019	77.8239	74.8	75.8086		74.048	74.8	74.8	74.5493
0.28	62.778	69.092	78.8	70.2233		74.8019	77.8239	74.8	75.8086		74.048	74.8	74.8	74.5493
0.32	62.778	69.092	78.8	70.2233		74.8019	77.8239	74.8	75.8086		68.294	74.8	74.8	72.6313
0.36	62.778	69.092	78.8	70.2233		74.8019	77.8239	74.8	75.8086		68.294	74.8	74.8	72.6313
0.4	62.778	69.092	78.8	70.2233		74.8019	77.8239	74.8	75.8086		68.294	74.8	74.8	72.6313
0.44	62.778	69.092	78.8	70.2233		74.8019	77.8239	74.8	75.8086		68.294	74.8	74.8	72.6313
0.48	62.778	69.092	78.8	70.2233		74.8019	77.8239	74.8	75.8086		68.294	74.8	74.8	72.6313
0.52	62.778	69.092	78.8	70.2233		74.8019	77.8239	74.8	75.8086		68.294	74.8	74.8	72.6313
0.56	62.778	69.092	78.8	70.2233		74.8019	77.8239	74.8	75.8086		68.294	74.8	74.8	72.6313
0.6	62.778	69.092	78.8	70.2233		74.8019	77.8239	74.8	75.8086		68.294	74.8	74.8	72.6313
0.64	62.778	69.092	78.8	70.2233		74.8019	77.8239	74.8	75.8086		68.294	74.8	74.8	72.6313			5 KCL 1	5 KCL 2	5 KCL 3		10-1 KCL 1	10-2 KCL1	10-3 KCl1		10-2 KCL 1	10-2 KCL2	10-3 KCl2
0.68	62.778	69.092	78.8	70.2233		74.8019	77.8239	74.8	75.8086		68.294	74.8	74.8	72.6313			74.286	74.846	78.8		74.8019	77.8239	74.8		74.048	74.8	74.8
0.72	62.778	69.092	78.8	70.2233		74.8019	77.8239	74.8	75.8086		68.294	74.8	74.8	72.6313			-742.782	-568.848	-846.84		-701.988	-647.18	-586.092		-662.464	-397.028	-471.91
0.76	62.778	69.092	78.8	70.2233		74.8019	77.8239	74.8	75.8086		68.294	74.8	74.8	72.6313		peak	817.068	643.694	925.64	795.467	776.79	725.004	660.892	720.895	736.512	471.828	546.71	585.017
0.8	62.778	69.092	78.8	70.2233		74.8019	77.8239	74.8	75.8086		68.294	74.8	74.8	72.6313						142.209				58.0581				136.437
0.84	62.778	69.092	78.8	70.2233		74.8019	77.8239	74.8	75.8086		68.294	74.8	74.8	72.6313										0.223872				0.0690257
0.88	62.778	69.092	78.8	70.2233		74.8019	77.8239	74.8	75.8086		68.294	74.8	74.8	72.6313																From KO (raw data in Figure 7 - source data 2):
0.92	62.778	69.092	78.8	70.2233		74.8019	77.8239	74.8	75.8086		68.294	74.8	74.8	72.6313		peak 10/peak 5 (%)					95.0704	112.632	71.3984	93.0335	90.1409	73.3	59.0629	74.1679		31.4746	51.0345	78.8462	53.7851	24.9174	8.96553	28.8462	20.9097
0.96	62.778	69.092	78.8	70.2233		74.8019	77.8239	74.8	75.8086		68.294	74.8	74.8	72.6313										20.692				15.5571					23.8053				10.5288
1	62.778	69.092	78.8	70.2233		74.8019	77.8239	74.8	75.8086		68.294	74.8	74.8	72.6313																			0.0487014				0.00399153
1.04	62.778	69.092	78.8	70.2233		74.8019	77.8239	74.8	75.8086		68.294	74.8	74.8	72.6313			74.286	74.846	78.8		74.286	74.846	78.8		74.048	74.8	74.8
1.08	62.778	69.092	78.8	70.2233		74.8019	77.8239	74.8	75.8086		68.294	74.8	74.8	72.6313			-627	-448	-610		-420	-273	-220		-409	-191	-143
1.12	62.778	69.092	78.8	70.2233		74.8019	77.8239	74.8	75.8086		68.294	74.8	74.8	72.6313		end	701.286	522.846	688.8	637.644	494.286	347.846	298.8	380.311	483.048	265.8	217.8	322.216
1.16	62.778	69.092	78.8	70.2233		74.8019	77.8239	74.8	75.8086		68.294	74.8	74.8	72.6313						99.6138				101.706				141.337
1.2	62.778	69.092	78.8	70.2233		74.8019	77.8239	74.8	75.8086		68.294	74.8	74.8	72.6313										0.0175783				0.0170986
1.24	62.778	69.092	78.8	70.2233		74.8019	77.8239	74.8	75.8086		68.294	74.8	74.8	72.6313		end/peak (%)	85.8296	81.2259	74.4134	80.4896	63.6319	47.9785	45.2116	52.274	65.5859	56.3341	39.8383	53.9194
1.28	62.778	69.092	78.8	70.2233		74.8019	77.8239	74.8	75.8086		68.294	74.8	74.8	72.6313						5.7436				9.93302				13.0425
1.32	62.778	69.092	78.8	70.2233		74.8019	77.8239	74.8	75.8086		68.294	74.8	74.8	72.6313																From KO (raw data in Figure 7 - source data 2):
1.36	62.778	69.092	78.8	70.2233		74.8019	77.8239	74.8	75.8086		68.294	74.8	74.8	72.6313											817.068	643.694	925.64			725.004	834.33	741.624
1.4	62.778	69.092	78.8	70.2233		74.8019	77.8239	74.8	75.8086		68.294	74.8	74.8	72.6313											483.048	265.8	217.8			94.8	74.776	0
1.44	62.778	69.092	78.8	70.2233		74.8019	77.8239	74.8	75.8086		68.294	74.8	74.8	72.6313		end/peak (%)									59.1197	41.2929	23.5297	41.3141		13.0758	8.9624	0	7.34606
1.48	62.778	69.092	78.8	70.2233		74.8019	77.8239	74.8	75.8086		68.294	74.8	74.8	72.6313		(2nd 10 / first 5)												17.795					6.68607
1.52	62.778	69.092	78.8	70.2233		74.8019	77.8239	74.8	75.8086		68.294	74.8	74.8	72.6313																			0.018199
1.56	62.778	69.092	78.8	70.2233		80.5559	77.8239	74.8	77.7266		68.294	74.8	74.8	72.6313
1.6	62.778	69.092	78.8	70.2233		80.5559	77.8239	74.8	77.7266		68.294	74.8	74.8	72.6313
1.64	62.778	69.092	78.8	70.2233		80.5559	77.8239	74.8	77.7266		68.294	74.8	74.8	72.6313
1.68	62.778	69.092	78.8	70.2233		80.5559	77.8239	74.8	77.7266		68.294	74.8	74.8	72.6313
1.72	62.778	69.092	78.8	70.2233		80.5559	77.8239	74.8	77.7266		68.294	74.8	74.8	72.6313
1.76	62.778	69.092	78.8	70.2233		80.5559	77.8239	74.8	77.7266		68.294	74.8	74.8	72.6313
1.8	62.778	69.092	78.8	70.2233		80.5559	77.8239	74.8	77.7266		68.294	74.8	74.8	72.6313
1.84	62.778	69.092	78.8	70.2233		80.5559	77.8239	74.8	77.7266		68.294	74.8	74.8	72.6313
1.88	62.778	69.092	78.8	70.2233		80.5559	77.8239	74.8	77.7266		68.294	74.8	74.8	72.6313
1.92	62.778	69.092	78.8	70.2233		80.5559	72.0699	74.8	75.8086		68.294	74.8	74.8	72.6313
1.96	62.778	69.092	78.8	70.2233		80.5559	72.0699	74.8	75.8086		68.294	74.8	74.8	72.6313
2	62.778	69.092	78.8	70.2233		80.5559	72.0699	74.8	75.8086		68.294	74.8	74.8	72.6313
2.04	62.778	69.092	78.8	70.2233		80.5559	72.0699	74.8	75.8086		68.294	74.8	74.8	72.6313
2.08	62.778	69.092	78.8	70.2233		80.5559	72.0699	74.8	75.8086		68.294	74.8	74.8	72.6313
2.12	62.778	69.092	78.8	70.2233		80.5559	72.0699	74.8	75.8086		68.294	74.8	74.8	72.6313
2.16	62.778	69.092	78.8	70.2233		80.5559	72.0699	74.8	75.8086		68.294	74.8	74.8	72.6313
2.2	62.778	69.092	78.8	70.2233		80.5559	72.0699	74.8	75.8086		68.294	74.8	74.8	72.6313
2.24	62.778	69.092	78.8	70.2233		80.5559	72.0699	74.8	75.8086		68.294	74.8	74.8	72.6313
2.28	62.778	69.092	78.8	70.2233		80.5559	72.0699	74.8	75.8086		68.294	74.8	74.8	72.6313
2.32	62.778	69.092	78.8	70.2233		80.5559	72.0699	74.8	75.8086		68.294	74.8	74.8	72.6313
2.36	62.778	69.092	78.8	70.2233		80.5559	72.0699	74.8	75.8086		68.294	74.8	74.8	72.6313
2.4	62.778	69.092	78.8	70.2233		80.5559	72.0699	74.8	75.8086		68.294	74.8	74.8	72.6313
2.44	62.778	69.092	78.8	70.2233		80.5559	72.0699	74.8	75.8086		68.294	74.8	74.8	72.6313
2.48	62.778	69.092	78.8	70.2233		80.5559	72.0699	74.8	75.8086		68.294	74.8	74.8	72.6313
2.52	62.778	69.092	78.8	70.2233		80.5559	72.0699	74.8	75.8086		68.294	74.8	74.8	72.6313
2.56	62.778	69.092	78.8	70.2233		80.5559	72.0699	74.8	75.8086		68.294	74.8	74.8	72.6313
2.6	62.778	69.092	78.8	70.2233		80.5559	72.0699	74.8	75.8086		68.294	74.8	74.8	72.6313
2.64	62.778	69.092	78.8	70.2233		80.5559	72.0699	74.8	75.8086		68.294	74.8	74.8	72.6313
2.68	62.778	69.092	78.8	70.2233		80.5559	72.0699	74.8	75.8086		68.294	74.8	74.8	72.6313
2.72	62.778	69.092	78.8	70.2233		80.5559	72.0699	74.8	75.8086		68.294	74.8	74.8	72.6313
2.76	62.778	69.092	78.8	70.2233		80.5559	72.0699	74.8	75.8086		68.294	74.8	74.8	72.6313
2.8	62.778	69.092	78.8	70.2233		80.5559	72.0699	74.8	75.8086		68.294	74.8	74.8	72.6313
2.84	62.778	69.092	78.8	70.2233		80.5559	72.0699	74.8	75.8086		68.294	74.8	74.8	72.6313
2.88	62.778	69.092	78.8	70.2233		80.5559	72.0699	74.8	75.8086		68.294	74.8	74.8	72.6313
2.92	57.024	69.092	78.8	68.3053		80.5559	72.0699	74.8	75.8086		68.294	74.8	74.8	72.6313
2.96	57.024	69.092	78.8	68.3053		80.5559	72.0699	74.8	75.8086		68.294	74.8	74.8	72.6313
3	57.024	69.092	78.8	68.3053		80.5559	72.0699	74.8	75.8086		68.294	74.8	74.8	72.6313
3.04	57.024	69.092	78.8	68.3053		80.5559	72.0699	74.8	75.8086		68.294	74.8	74.8	72.6313
3.08	57.024	69.092	78.8	68.3053		80.5559	72.0699	74.8	75.8086		68.294	74.8	74.8	72.6313
3.12	57.024	69.092	78.8	68.3053		80.5559	72.0699	74.8	75.8086		68.294	74.8	74.8	72.6313
3.16	57.024	69.092	78.8	68.3053		80.5559	72.0699	74.8	75.8086		68.294	74.8	74.8	72.6313
3.2	57.024	69.092	78.8	68.3053		80.5559	72.0699	74.8	75.8086		68.294	74.8	74.8	72.6313
3.24	57.024	69.092	78.8	68.3053		80.5559	72.0699	74.8	75.8086		68.294	74.8	74.8	72.6313
3.28	57.024	69.092	78.8	68.3053		80.5559	72.0699	74.8	75.8086		68.294	74.8	74.8	72.6313
3.32	57.024	69.092	78.8	68.3053		80.5559	72.0699	74.8	75.8086		68.294	74.8	74.8	72.6313
3.36	57.024	69.092	78.8	68.3053		86.3099	72.0699	74.8	77.7266		68.294	74.8	74.8	72.6313
3.4	57.024	69.092	78.8	68.3053		86.3099	72.0699	74.8	77.7266		68.294	74.8	74.8	72.6313
3.44	57.024	69.092	78.8	68.3053		86.3099	72.0699	74.8	77.7266		68.294	74.8	74.8	72.6313
3.48	57.024	69.092	78.8	68.3053		86.3099	72.0699	74.8	77.7266		68.294	74.8	74.8	72.6313
3.52	57.024	69.092	78.8	68.3053		80.5559	72.0699	74.8	75.8086		68.294	74.8	74.8	72.6313
3.56	57.024	69.092	78.8	68.3053		80.5559	72.0699	74.8	75.8086		68.294	74.8	74.8	72.6313
3.6	57.024	69.092	78.8	68.3053		80.5559	72.0699	74.8	75.8086		68.294	74.8	74.8	72.6313
3.64	57.024	69.092	78.8	68.3053		80.5559	72.0699	74.8	75.8086		68.294	74.8	74.8	72.6313
3.68	57.024	69.092	78.8	68.3053		80.5559	72.0699	74.8	75.8086		68.294	74.8	74.8	72.6313
3.72	57.024	69.092	78.8	68.3053		80.5559	72.0699	74.8	75.8086		68.294	74.8	74.8	72.6313
3.76	57.024	69.092	78.8	68.3053		80.5559	72.0699	74.8	75.8086		68.294	74.8	74.8	72.6313
3.8	57.024	69.092	78.8	68.3053		80.5559	72.0699	74.8	75.8086		68.294	74.8	74.8	72.6313
3.84	57.024	69.092	78.8	68.3053		80.5559	72.0699	74.8	75.8086		68.294	74.8	74.8	72.6313
3.88	57.024	69.092	78.8	68.3053		80.5559	72.0699	74.8	75.8086		68.294	74.8	74.8	72.6313
3.92	57.024	69.092	78.8	68.3053		80.5559	66.3159	74.8	73.8906		68.294	74.8	74.8	72.6313
3.96	57.024	69.092	78.8	68.3053		80.5559	66.3159	74.8	73.8906		68.294	74.8	74.8	72.6313
4	57.024	69.092	78.8	68.3053		80.5559	66.3159	74.8	73.8906		68.294	74.8	74.8	72.6313
4.04	57.024	69.092	78.8	68.3053		80.5559	66.3159	74.8	73.8906		68.294	74.8	74.8	72.6313
4.08	57.024	69.092	78.8	68.3053		80.5559	66.3159	74.8	73.8906		68.294	74.8	74.8	72.6313
4.12	57.024	69.092	78.8	68.3053		80.5559	66.3159	74.8	73.8906		68.294	74.8	74.8	72.6313
4.16	57.024	69.092	78.8	68.3053		80.5559	66.3159	74.8	73.8906		68.294	74.8	74.8	72.6313
4.2	57.024	69.092	78.8	68.3053		80.5559	66.3159	74.8	73.8906		68.294	74.8	74.8	72.6313
4.24	57.024	69.092	78.8	68.3053		80.5559	66.3159	74.8	73.8906		68.294	74.8	74.8	72.6313
4.28	57.024	69.092	78.8	68.3053		80.5559	66.3159	74.8	73.8906		68.294	74.8	74.8	72.6313
4.32	57.024	69.092	78.8	68.3053		80.5559	66.3159	74.8	73.8906		68.294	74.8	74.8	72.6313
4.36	57.024	69.092	78.8	68.3053		80.5559	66.3159	74.8	73.8906		74.048	74.8	74.8	74.5493
4.4	57.024	69.092	78.8	68.3053		80.5559	66.3159	74.8	73.8906		74.048	74.8	74.8	74.5493
4.44	57.024	69.092	78.8	68.3053		80.5559	66.3159	74.8	73.8906		79.802	74.8	74.8	76.4673
4.48	57.024	69.092	78.8	68.3053		80.5559	66.3159	74.8	73.8906		79.802	74.8	74.8	76.4673
4.52	57.024	69.092	78.8	68.3053		80.5559	66.3159	74.8	73.8906		79.802	74.8	74.8	76.4673
4.56	57.024	74.846	78.8	70.2233		80.5559	66.3159	74.8	73.8906		79.802	74.8	74.8	76.4673
4.6	57.024	74.846	78.8	70.2233		80.5559	66.3159	74.8	73.8906		79.802	74.8	74.8	76.4673
4.64	57.024	74.846	78.8	70.2233		80.5559	66.3159	74.8	73.8906		79.802	74.8	74.8	76.4673
4.68	57.024	74.846	78.8	70.2233		80.5559	66.3159	74.8	73.8906		79.802	74.8	74.8	76.4673
4.72	57.024	74.846	78.8	70.2233		80.5559	66.3159	74.8	73.8906		79.802	74.8	74.8	76.4673
4.76	57.024	74.846	78.8	70.2233		80.5559	66.3159	74.8	73.8906		79.802	74.8	74.8	76.4673
4.8	57.024	74.846	78.8	70.2233		80.5559	66.3159	74.8	73.8906		79.802	74.8	74.8	76.4673
4.84	57.024	74.846	78.8	70.2233		80.5559	66.3159	74.8	73.8906		79.802	74.8	74.8	76.4673
4.88	57.024	74.846	78.8	70.2233		80.5559	66.3159	74.8	73.8906		79.802	74.8	74.8	76.4673
4.92	57.024	74.846	78.8	70.2233		80.5559	66.3159	74.8	73.8906		79.802	74.8	74.8	76.4673
4.96	57.024	74.846	78.8	70.2233		80.5559	66.3159	74.8	73.8906		79.802	74.8	74.8	76.4673
5	57.024	74.846	78.8	70.2233		80.5559	66.3159	74.8	73.8906		79.802	74.8	74.8	76.4673
5.04	57.024	74.846	78.8	70.2233		80.5559	66.3159	74.8	73.8906		85.556	74.8	74.8	78.3853
5.08	57.024	74.846	78.8	70.2233		80.5559	66.3159	74.8	73.8906		85.556	74.8	74.8	78.3853
5.12	57.024	74.846	78.8	70.2233		80.5559	66.3159	74.8	73.8906		85.556	74.8	74.8	78.3853
5.16	57.024	74.846	78.8	70.2233		80.5559	66.3159	74.8	73.8906		85.556	74.8	74.8	78.3853
5.2	57.024	74.846	78.8	70.2233		80.5559	66.3159	74.8	73.8906		85.556	74.8	74.8	78.3853
5.24	57.024	74.846	78.8	70.2233		80.5559	66.3159	74.8	73.8906		85.556	74.8	74.8	78.3853
5.28	57.024	74.846	78.8	70.2233		80.5559	66.3159	74.8	73.8906		85.556	74.8	74.8	78.3853
5.32	57.024	74.846	78.8	70.2233		80.5559	66.3159	74.8	73.8906		85.556	74.8	74.8	78.3853
5.36	57.024	74.846	78.8	70.2233		80.5559	66.3159	74.8	73.8906		85.556	74.8	74.8	78.3853
5.4	57.024	74.846	78.8	70.2233		80.5559	66.3159	74.8	73.8906		85.556	74.8	74.8	78.3853
5.44	57.024	74.846	78.8	70.2233		80.5559	66.3159	74.8	73.8906		85.556	74.8	74.8	78.3853
5.48	57.024	74.846	78.8	70.2233		80.5559	66.3159	74.8	73.8906		85.556	74.8	74.8	78.3853
5.52	57.024	74.846	78.8	70.2233		80.5559	66.3159	74.8	73.8906		85.556	74.8	74.8	78.3853
5.56	57.024	74.846	78.8	70.2233		80.5559	66.3159	74.8	73.8906		85.556	74.8	74.8	78.3853
5.6	57.024	74.846	78.8	70.2233		80.5559	66.3159	74.8	73.8906		85.556	74.8	74.8	78.3853
5.64	57.024	74.846	78.8	70.2233		80.5559	66.3159	74.8	73.8906		85.556	74.8	74.8	78.3853
5.68	57.024	74.846	78.8	70.2233		80.5559	66.3159	74.8	73.8906		85.556	74.8	74.8	78.3853
5.72	57.024	74.846	78.8	70.2233		80.5559	66.3159	74.8	73.8906		85.556	74.8	74.8	78.3853
5.76	57.024	74.846	78.8	70.2233		80.5559	66.3159	74.8	73.8906		85.556	74.8	74.8	78.3853
5.8	57.024	74.846	78.8	70.2233		80.5559	66.3159	74.8	73.8906		85.556	74.8	74.8	78.3853
5.84	57.024	74.846	78.8	70.2233		80.5559	66.3159	74.8	73.8906		85.556	74.8	74.8	78.3853
5.88	57.024	74.846	78.8	70.2233		80.5559	66.3159	74.8	73.8906		85.556	74.8	74.8	78.3853
5.92	57.024	74.846	78.8	70.2233		74.8019	66.3159	74.8	71.9726		85.556	74.8	74.8	78.3853
5.96	57.024	74.846	78.8	70.2233		74.8019	66.3159	74.8	71.9726		91.31	74.8	74.8	80.3033
6	57.024	74.846	78.8	70.2233		74.8019	66.3159	74.8	71.9726		91.31	74.8	74.8	80.3033
6.04	57.024	74.846	78.8	70.2233		74.8019	66.3159	74.8	71.9726		97.064	74.8	74.8	82.2213
6.08	57.024	74.846	78.8	70.2233		74.8019	66.3159	74.8	71.9726		97.064	74.8	74.8	82.2213
6.12	57.024	74.846	78.8	70.2233		74.8019	66.3159	74.8	71.9726		97.064	74.8	74.8	82.2213
6.16	57.024	74.846	78.8	70.2233		74.8019	66.3159	74.8	71.9726		97.064	74.8	74.8	82.2213
6.2	57.024	74.846	78.8	70.2233		74.8019	66.3159	74.8	71.9726		97.064	74.8	74.8	82.2213
6.24	57.024	74.846	78.8	70.2233		74.8019	66.3159	74.8	71.9726		97.064	74.8	74.8	82.2213
6.28	57.024	74.846	78.8	70.2233		74.8019	66.3159	74.8	71.9726		97.064	74.8	74.8	82.2213
6.32	57.024	74.846	78.8	70.2233		74.8019	66.3159	74.8	71.9726		97.064	74.8	74.8	82.2213
6.36	57.024	74.846	78.8	70.2233		74.8019	66.3159	74.8	71.9726		97.064	74.8	74.8	82.2213
6.4	57.024	74.846	78.8	70.2233		74.8019	66.3159	74.8	71.9726		97.064	74.8	74.8	82.2213
6.44	57.024	74.846	78.8	70.2233		74.8019	66.3159	74.8	71.9726		97.064	74.8	74.8	82.2213
6.48	57.024	74.846	78.8	70.2233		74.8019	66.3159	74.8	71.9726		97.064	74.8	74.8	82.2213
6.52	57.024	74.846	78.8	70.2233		74.8019	66.3159	74.8	71.9726		97.064	74.8	74.8	82.2213
6.56	57.024	80.6	78.8	72.1413		74.8019	66.3159	74.8	71.9726		97.064	74.8	74.8	82.2213
6.6	57.024	80.6	78.8	72.1413		74.8019	66.3159	74.8	71.9726		97.064	74.8	74.8	82.2213
6.64	57.024	80.6	78.8	72.1413		74.8019	66.3159	74.8	71.9726		97.064	74.8	74.8	82.2213
6.68	57.024	80.6	78.8	72.1413		74.8019	66.3159	74.8	71.9726		97.064	74.8	74.8	82.2213
6.72	57.024	80.6	78.8	72.1413		74.8019	66.3159	74.8	71.9726		97.064	74.8	74.8	82.2213
6.76	57.024	80.6	78.8	72.1413		74.8019	66.3159	74.8	71.9726		97.064	74.8	74.8	82.2213
6.8	57.024	80.6	78.8	72.1413		74.8019	66.3159	74.8	71.9726		97.064	74.8	74.8	82.2213
6.84	57.024	80.6	78.8	72.1413		74.8019	66.3159	74.8	71.9726		97.064	74.8	74.8	82.2213
6.88	57.024	80.6	78.8	72.1413		74.8019	66.3159	74.8	71.9726		97.064	74.8	74.8	82.2213
6.92	51.27	80.6	78.8	70.2233		74.8019	66.3159	74.8	71.9726		97.064	74.8	74.8	82.2213
6.96	51.27	80.6	78.8	70.2233		74.8019	66.3159	74.8	71.9726		97.064	74.8	74.8	82.2213
7	51.27	80.6	78.8	70.2233		74.8019	66.3159	74.8	71.9726		97.064	74.8	74.8	82.2213
7.04	51.27	80.6	78.8	70.2233		74.8019	66.3159	74.8	71.9726		97.064	74.8	74.8	82.2213
7.08	51.27	80.6	78.8	70.2233		74.8019	66.3159	74.8	71.9726		97.064	74.8	74.8	82.2213
7.12	51.27	80.6	78.8	70.2233		74.8019	66.3159	74.8	71.9726		97.064	74.8	74.8	82.2213
7.16	51.27	80.6	78.8	70.2233		74.8019	66.3159	74.8	71.9726		97.064	74.8	74.8	82.2213
7.2	51.27	80.6	78.8	70.2233		74.8019	66.3159	74.8	71.9726		97.064	74.8	74.8	82.2213
7.24	51.27	80.6	78.8	70.2233		74.8019	66.3159	74.8	71.9726		97.064	74.8	74.8	82.2213
7.28	51.27	80.6	78.8	70.2233		74.8019	66.3159	74.8	71.9726		97.064	74.8	74.8	82.2213
7.32	51.27	80.6	78.8	70.2233		74.8019	66.3159	74.8	71.9726		97.064	74.8	74.8	82.2213
7.36	51.27	80.6	78.8	70.2233		74.8019	66.3159	74.8	71.9726		97.064	74.8	74.8	82.2213
7.4	51.27	80.6	78.8	70.2233		74.8019	66.3159	74.8	71.9726		97.064	74.8	74.8	82.2213
7.44	51.27	80.6	78.8	70.2233		74.8019	66.3159	74.8	71.9726		97.064	74.8	74.8	82.2213
7.48	51.27	80.6	78.8	70.2233		74.8019	66.3159	74.8	71.9726		97.064	74.8	74.8	82.2213
7.52	51.27	80.6	78.8	70.2233		74.8019	66.3159	74.8	71.9726		97.064	74.8	74.8	82.2213
7.56	51.27	80.6	78.8	70.2233		74.8019	66.3159	74.8	71.9726		97.064	74.8	74.8	82.2213
7.6	51.27	80.6	78.8	70.2233		74.8019	66.3159	74.8	71.9726		97.064	74.8	74.8	82.2213
7.64	51.27	80.6	78.8	70.2233		74.8019	66.3159	74.8	71.9726		97.064	74.8	74.8	82.2213
7.68	51.27	80.6	78.8	70.2233		74.8019	66.3159	74.8	71.9726		97.064	74.8	74.8	82.2213
7.72	51.27	80.6	78.8	70.2233		74.8019	66.3159	74.8	71.9726		97.064	74.8	74.8	82.2213
7.76	51.27	80.6	78.8	70.2233		74.8019	66.3159	74.8	71.9726		97.064	74.8	74.8	82.2213
7.8	51.27	80.6	78.8	70.2233		74.8019	66.3159	74.8	71.9726		97.064	74.8	74.8	82.2213
7.84	51.27	80.6	78.8	70.2233		74.8019	66.3159	74.8	71.9726		97.064	74.8	74.8	82.2213
7.88	51.27	80.6	78.8	70.2233		74.8019	66.3159	74.8	71.9726		97.064	74.8	74.8	82.2213
7.92	51.27	80.6	78.8	70.2233		74.8019	66.3159	74.8	71.9726		97.064	74.8	74.8	82.2213
7.96	51.27	80.6	78.8	70.2233		74.8019	66.3159	74.8	71.9726		97.064	74.8	74.8	82.2213
8	51.27	80.6	78.8	70.2233		74.8019	66.3159	74.8	71.9726		97.064	74.8	74.8	82.2213
8.04	51.27	80.6	78.8	70.2233		74.8019	72.0699	74.8	73.8906		97.064	74.8	74.8	82.2213
8.08	51.27	80.6	78.8	70.2233		74.8019	72.0699	74.8	73.8906		97.064	74.8	74.8	82.2213
8.12	51.27	80.6	78.8	70.2233		74.8019	72.0699	74.8	73.8906		97.064	74.8	74.8	82.2213
8.16	51.27	80.6	78.8	70.2233		74.8019	72.0699	74.8	73.8906		97.064	74.8	74.8	82.2213
8.2	51.27	80.6	78.8	70.2233		74.8019	72.0699	74.8	73.8906		97.064	74.8	74.8	82.2213
8.24	51.27	80.6	78.8	70.2233		74.8019	72.0699	74.8	73.8906		97.064	74.8	74.8	82.2213
8.28	51.27	80.6	78.8	70.2233		74.8019	72.0699	74.8	73.8906		97.064	74.8	74.8	82.2213
8.32	51.27	80.6	78.8	70.2233		74.8019	72.0699	74.8	73.8906		97.064	74.8	74.8	82.2213
8.36	51.27	80.6	78.8	70.2233		74.8019	72.0699	74.8	73.8906		97.064	74.8	74.8	82.2213
8.4	51.27	80.6	78.8	70.2233		74.8019	72.0699	74.8	73.8906		97.064	74.8	74.8	82.2213
8.44	51.27	80.6	78.8	70.2233		74.8019	72.0699	74.8	73.8906		97.064	74.8	74.8	82.2213
8.48	51.27	80.6	78.8	70.2233		74.8019	72.0699	74.8	73.8906		97.064	74.8	74.8	82.2213
8.52	51.27	80.6	78.8	70.2233		69.0479	72.0699	74.8	71.9726		97.064	74.8	74.8	82.2213
8.56	51.27	80.6	78.8	70.2233		69.0479	72.0699	74.8	71.9726		97.064	74.8	74.8	82.2213
8.6	45.516	80.6	78.8	68.3053		63.2939	72.0699	74.8	70.0546		97.064	74.8	74.8	82.2213
8.64	45.516	80.6	78.8	68.3053		63.2939	72.0699	74.8	70.0546		97.064	74.8	74.8	82.2213
8.68	45.516	80.6	78.8	68.3053		63.2939	72.0699	74.8	70.0546		97.064	74.8	74.8	82.2213
8.72	45.516	80.6	78.8	68.3053		63.2939	72.0699	74.8	70.0546		97.064	74.8	74.8	82.2213
8.76	45.516	80.6	78.8	68.3053		63.2939	72.0699	74.8	70.0546		97.064	74.8	74.8	82.2213
8.8	34.008	80.6	78.8	64.4693		57.5399	72.0699	74.8	68.1366		97.064	74.8	74.8	82.2213
8.84	22.5	80.6	78.8	60.6333		57.5399	72.0699	74.8	68.1366		97.064	74.8	74.8	82.2213
8.88	10.992	80.6	78.8	56.7973		57.5399	72.0699	74.8	68.1366		97.064	74.8	74.8	82.2213
8.92	5.238	80.6	78.8	54.8793		57.5399	72.0699	74.8	68.1366		97.064	74.8	74.8	82.2213
8.96	-6.27	80.6	78.8	51.0433		57.5399	72.0699	74.8	68.1366		97.064	74.8	74.8	82.2213
9	-23.532	80.6	78.8	45.2893		57.5399	72.0699	74.8	68.1366		97.064	74.8	74.8	82.2213
9.04	-35.04	80.6	78.8	41.4533		57.5399	72.0699	74.8	68.1366		97.064	74.8	74.8	82.2213
9.08	-46.548	80.6	78.8	37.6173		57.5399	72.0699	74.8	68.1366		97.064	74.8	74.8	82.2213
9.12	-173.136	80.6	78.8	-4.57867		57.5399	72.0699	74.8	68.1366		97.064	74.8	74.8	82.2213
9.16	-184.644	80.6	78.8	-8.41467		57.5399	72.0699	74.8	68.1366		97.064	74.8	74.8	82.2213
9.2	-483.852	80.6	78.8	-108.151		57.5399	72.0699	74.8	68.1366		97.064	74.8	74.8	82.2213
9.24	-495.36	80.6	78.8	-111.987		57.5399	72.0699	74.8	68.1366		97.064	74.8	74.8	82.2213
9.28	-506.868	80.6	78.8	-115.823		57.5399	72.0699	74.8	68.1366		97.064	74.8	74.8	82.2213
9.32	-518.376	80.6	78.8	-119.659		57.5399	66.3159	74.8	66.2186		97.064	74.8	74.8	82.2213
9.36	-529.884	80.6	78.8	-123.495		57.5399	66.3159	74.8	66.2186		97.064	74.8	74.8	82.2213
9.4	-541.392	80.6	78.8	-127.331		57.5399	66.3159	74.8	66.2186		97.064	74.8	74.8	82.2213
9.44	-547.146	80.6	78.8	-129.249		57.5399	66.3159	74.8	66.2186		97.064	74.8	74.8	82.2213
9.48	-558.654	-460.276	78.8	-313.377		57.5399	66.3159	74.8	66.2186		97.064	74.8	74.8	82.2213
9.52	-564.408	-466.03	78.8	-317.213		57.5399	66.3159	74.8	66.2186		97.064	74.8	74.8	82.2213
9.56	-570.162	-471.784	78.8	-321.049		57.5399	66.3159	74.8	66.2186		97.064	-241.67	74.8	-23.2687
9.6	-575.916	-477.538	78.8	-324.885		57.5399	66.3159	-158.146	-11.4301		97.064	-253.178	74.8	-27.1047
9.64	-581.67	-483.292	78.8	-328.721		57.5399	66.3159	-167.654	-14.5994		97.064	-264.686	74.8	-30.9407
9.68	-593.178	-483.292	78.8	-332.557		57.5399	66.3159	-181.916	-19.3534		97.064	-276.194	74.8	-34.7767
9.72	-598.932	-489.046	78.8	-336.393		-281.946	-532.1	-191.424	-335.157		-242.422	-322.226	74.8	-163.283
9.76	-604.686	-494.8	78.8	-340.229		-293.454	-543.608	-200.932	-345.998		-253.93	-333.734	-257.98	-281.881
9.8	-610.44	-500.554	78.8	-344.065		-304.962	-555.116	-205.686	-355.255		-265.438	-345.242	-267.488	-292.723
9.84	-616.194	-506.308	78.8	-347.901		-356.748	-560.87	-210.44	-376.019		-322.978	-350.996	-272.242	-315.405
9.88	-627.702	-506.308	78.8	-351.737		-368.256	-566.624	-348.306	-427.729		-334.486	-356.75	-276.996	-322.744
9.92	-633.456	-512.062	78.8	-355.573		-402.78	-578.132	-357.814	-446.242		-438.058	-362.504	-433.878	-411.48
9.96	-639.21	-517.816	78.8	-359.409		-414.288	-583.886	-367.322	-455.165		-449.566	-368.258	-438.632	-418.819
10	-644.964	-517.816	78.8	-361.327		-425.796	-595.394	-372.076	-464.422		-461.074	-374.012	-443.386	-426.157
10.04	-650.718	-523.57	78.8	-365.163		-483.336	-606.902	-376.83	-489.023		-466.828	-379.766	-448.14	-431.578
10.08	-656.472	-524.57	77.8	-367.747		-500.598	-606.902	-381.584	-496.361		-472.582	-379.766	-452.894	-435.081
10.12	-656.472	-530.324	-756.53	-647.775		-517.86	-618.41	-386.338	-507.536		-484.09	-385.52	-457.648	-442.419
10.16	-662.226	-530.324	-762.284	-651.611		-523.614	-618.41	-391.092	-511.039		-495.598	-385.52	-462.402	-447.84
10.2	-667.98	-537.078	-769.038	-658.032		-535.122	-624.164	-395.846	-518.377		-507.106	-391.274	-462.402	-453.594
10.24	-667.98	-537.078	-774.792	-659.95		-540.876	-624.164	-395.846	-520.295		-518.614	-391.274	-467.156	-459.015
10.28	-673.734	-537.078	-774.792	-661.868		-558.138	-629.918	-400.6	-529.552		-535.876	-391.274	-467.156	-464.769
10.32	-673.734	-542.832	-780.546	-665.704		-563.892	-629.918	-400.6	-531.47		-547.384	-391.274	-471.91	-470.189
10.36	-673.734	-542.832	-786.3	-667.622		-575.4	-635.672	-405.354	-538.809		-558.892	-391.274	-471.91	-474.025
10.4	-673.734	-548.586	-786.3	-669.54		-586.908	-635.672	-405.354	-542.645		-576.154	-397.028	-471.91	-481.697
10.44	-679.488	-549.586	-793.054	-674.043		-592.662	-635.672	-405.354	-544.563		-581.908	-397.028	-471.91	-483.615
10.48	-673.734	-549.586	-793.054	-672.125		-592.662	-635.672	-410.108	-546.147		-581.908	-397.028	-471.91	-483.615
10.52	-679.488	-548.586	-797.808	-675.294		-609.924	-641.426	-410.108	-553.819		-593.416	-397.028	-471.91	-487.451
10.56	-679.488	-548.586	-797.808	-675.294		-609.924	-641.426	-410.108	-553.819		-604.924	-397.028	-471.91	-491.287
10.6	-679.488	-555.34	-804.562	-679.797		-627.186	-641.426	-410.108	-559.573		-610.678	-397.028	-471.91	-493.205
10.64	-679.488	-555.34	-804.562	-679.797		-627.186	-641.426	-410.108	-559.573		-616.432	-397.028	-471.91	-495.123
10.68	-679.488	-555.34	-804.562	-679.797		-627.186	-641.426	-410.108	-559.573		-616.432	-397.028	-471.91	-495.123
10.72	-679.488	-555.34	-804.562	-679.797		-638.694	-641.426	-410.108	-563.409		-622.186	-397.028	-471.91	-497.041
10.76	-679.488	-555.34	-804.562	-679.797		-638.694	-641.426	-414.862	-564.994		-622.186	-397.028	-471.91	-497.041
10.8	-679.488	-555.34	-804.562	-679.797		-644.448	-641.426	-414.862	-566.912		-633.694	-397.028	-471.91	-500.877
10.84	-679.488	-555.34	-810.316	-681.715		-650.202	-641.426	-414.862	-568.83		-633.694	-397.028	-471.91	-500.877
10.88	-685.242	-555.34	-810.316	-683.633		-650.202	-641.426	-414.862	-568.83		-633.694	-397.028	-471.91	-500.877
10.92	-685.242	-555.34	-816.07	-685.551		-655.956	-641.426	-414.862	-570.748		-633.694	-397.028	-471.91	-500.877
10.96	-679.488	-555.34	-816.07	-683.633		-655.956	-641.426	-414.862	-570.748		-633.694	-397.028	-471.91	-500.877
11	-685.242	-555.34	-816.07	-685.551		-661.71	-647.18	-414.862	-574.584		-633.694	-397.028	-471.91	-500.877
11.04	-685.242	-555.34	-816.07	-685.551		-661.71	-641.426	-414.862	-572.666		-633.694	-397.028	-471.91	-500.877
11.08	-690.996	-555.34	-816.07	-687.469		-661.71	-647.18	-414.862	-574.584		-633.694	-397.028	-471.91	-500.877
11.12	-690.996	-555.34	-816.07	-687.469		-661.71	-641.426	-414.862	-572.666		-639.448	-397.028	-467.156	-501.211
11.16	-690.996	-555.34	-816.07	-687.469		-661.71	-641.426	-414.862	-572.666		-645.202	-397.028	-467.156	-503.129
11.2	-690.996	-555.34	-816.07	-687.469		-667.464	-641.426	-414.862	-574.584		-639.448	-397.028	-462.402	-499.626
11.24	-690.996	-555.34	-816.07	-687.469		-667.464	-641.426	-414.862	-574.584		-645.202	-397.028	-462.402	-501.544
11.28	-690.996	-555.34	-816.07	-687.469		-673.218	-641.426	-414.862	-576.502		-645.202	-397.028	-457.648	-499.959
11.32	-696.75	-555.34	-816.07	-689.387		-673.218	-641.426	-414.862	-576.502		-645.202	-397.028	-457.648	-499.959
11.36	-696.75	-555.34	-816.07	-689.387		-667.464	-641.426	-414.862	-574.584		-645.202	-397.028	-457.648	-499.959
11.4	-690.996	-555.34	-816.07	-687.469		-684.726	-641.426	-414.862	-580.338		-645.202	-397.028	-457.648	-499.959
11.44	-690.996	-556.34	-817.07	-688.135		-673.218	-641.426	-414.862	-576.502		-656.71	-397.028	-452.894	-502.211
11.48	-696.75	-555.34	-816.07	-689.387		-678.972	-641.426	-414.862	-578.42		-650.956	-397.028	-452.894	-500.293
11.52	-696.75	-555.34	-816.07	-689.387		-678.972	-647.18	-414.862	-580.338		-656.71	-397.028	-448.14	-500.626
11.56	-696.75	-556.34	-817.07	-690.053		-678.972	-647.18	-414.862	-580.338		-662.464	-397.028	-448.14	-502.544
11.6	-696.75	-555.34	-816.07	-689.387		-673.218	-647.18	-414.862	-578.42		-662.464	-397.028	-448.14	-502.544
11.64	-696.75	-556.34	-817.07	-690.053		-673.218	-641.426	-414.862	-576.502		-656.71	-397.028	-443.386	-499.041
11.68	-696.75	-556.34	-817.07	-690.053		-684.726	-641.426	-414.862	-580.338		-662.464	-397.028	-443.386	-500.959
11.72	-690.996	-555.34	-816.07	-687.469		-678.972	-641.426	-414.862	-578.42		-662.464	-391.274	-438.632	-497.457
11.76	-696.75	-556.34	-817.07	-690.053		-678.972	-641.426	-414.862	-578.42		-656.71	-391.274	-438.632	-495.539
11.8	-696.75	-556.34	-817.07	-690.053		-684.726	-641.426	-414.862	-580.338		-656.71	-391.274	-433.878	-493.954
11.84	-696.75	-556.34	-817.07	-690.053		-684.726	-641.426	-414.862	-580.338		-662.464	-385.52	-433.878	-493.954
11.88	-696.75	-556.34	-817.07	-690.053		-678.972	-641.426	-414.862	-578.42		-656.71	-385.52	-433.878	-492.036
11.92	-696.75	-556.34	-817.07	-690.053		-690.48	-641.426	-414.862	-582.256		-662.464	-385.52	-429.124	-492.369
11.96	-696.75	-556.34	-817.07	-690.053		-684.726	-641.426	-414.862	-580.338		-656.71	-385.52	-429.124	-490.451
12	-696.75	-556.34	-822.824	-691.971		-696.234	-641.426	-414.862	-584.174		-656.71	-385.52	-429.124	-490.451
12.04	-696.75	-556.34	-822.824	-691.971		-696.234	-641.426	-414.862	-584.174		-656.71	-379.766	-424.37	-486.949
12.08	-702.504	-556.34	-822.824	-693.889		-696.234	-641.426	-414.862	-584.174		-656.71	-379.766	-424.37	-486.949
12.12	-702.504	-556.34	-822.824	-693.889		-696.234	-641.426	-414.862	-584.174		-656.71	-379.766	-424.37	-486.949
12.16	-702.504	-556.34	-822.824	-693.889		-690.48	-641.426	-414.862	-582.256		-656.71	-379.766	-424.37	-486.949
12.2	-702.504	-556.34	-822.824	-693.889		-696.234	-641.426	-414.862	-584.174		-656.71	-379.766	-424.37	-486.949
12.24	-702.504	-556.34	-822.824	-693.889		-690.48	-641.426	-414.862	-582.256		-656.71	-374.012	-419.616	-483.446
12.28	-702.504	-556.34	-822.824	-693.889		-701.988	-641.426	-414.862	-586.092		-656.71	-374.012	-419.616	-483.446
12.32	-702.504	-556.34	-822.824	-693.889		-690.48	-641.426	-414.862	-582.256		-656.71	-374.012	-414.862	-481.861
12.36	-702.504	-556.34	-822.824	-693.889		-690.48	-641.426	-414.862	-582.256		-656.71	-374.012	-414.862	-481.861
12.4	-702.504	-556.34	-828.578	-695.807		-684.726	-641.426	-414.862	-580.338		-656.71	-374.012	-414.862	-481.861
12.44	-702.504	-556.34	-828.578	-695.807		-690.48	-635.672	-414.862	-580.338		-656.71	-368.258	-414.862	-479.943
12.48	-702.504	-556.34	-828.578	-695.807		-696.234	-635.672	-414.862	-582.256		-656.71	-368.258	-414.862	-479.943
12.52	-702.504	-556.34	-828.578	-695.807		-690.48	-629.918	-414.862	-578.42		-656.71	-368.258	-414.862	-479.943
12.56	-702.504	-556.34	-828.578	-695.807		-690.48	-629.918	-414.862	-578.42		-656.71	-368.258	-414.862	-479.943
12.6	-702.504	-556.34	-828.578	-695.807		-696.234	-629.918	-414.862	-580.338		-656.71	-374.012	-414.862	-481.861
12.64	-702.504	-556.34	-828.578	-695.807		-696.234	-629.918	-414.862	-580.338		-656.71	-374.012	-410.108	-480.277
12.68	-702.504	-556.34	-828.578	-695.807		-696.234	-629.918	-414.862	-580.338		-656.71	-374.012	-410.108	-480.277
12.72	-708.258	-556.34	-828.578	-697.725		-690.48	-624.164	-414.862	-576.502		-656.71	-379.766	-405.354	-480.61
12.76	-708.258	-556.34	-828.578	-697.725		-696.234	-624.164	-414.862	-578.42		-650.956	-379.766	-405.354	-478.692
12.8	-714.012	-557.34	-829.578	-700.31		-696.234	-618.41	-414.862	-576.502		-650.956	-379.766	-405.354	-478.692
12.84	-714.012	-556.34	-828.578	-699.643		-690.48	-618.41	-414.862	-574.584		-645.202	-379.766	-400.6	-475.189
12.88	-719.766	-556.34	-828.578	-701.561		-696.234	-612.656	-414.862	-574.584		-650.956	-379.766	-400.6	-477.107
12.92	-714.012	-556.34	-828.578	-699.643		-690.48	-606.902	-414.862	-570.748		-650.956	-379.766	-400.6	-477.107
12.96	-714.012	-556.34	-828.578	-699.643		-690.48	-606.902	-414.862	-570.748		-645.202	-379.766	-400.6	-475.189
13	-714.012	-556.34	-828.578	-699.643		-696.234	-606.902	-414.862	-572.666		-645.202	-379.766	-400.6	-475.189
13.04	-714.012	-556.34	-828.578	-699.643		-690.48	-606.902	-414.862	-570.748		-639.448	-379.766	-400.6	-473.271
13.08	-714.012	-557.34	-829.578	-700.31		-690.48	-606.902	-414.862	-570.748		-639.448	-379.766	-400.6	-473.271
13.12	-714.012	-556.34	-828.578	-699.643		-690.48	-601.148	-414.862	-568.83		-639.448	-379.766	-395.846	-471.687
13.16	-714.012	-557.34	-829.578	-700.31		-696.234	-595.394	-414.862	-568.83		-639.448	-379.766	-395.846	-471.687
13.2	-714.012	-557.34	-829.578	-700.31		-696.234	-601.148	-414.862	-570.748		-645.202	-379.766	-395.846	-473.605
13.24	-714.012	-556.34	-828.578	-699.643		-696.234	-601.148	-414.862	-570.748		-645.202	-374.012	-395.846	-471.687
13.28	-714.012	-556.34	-828.578	-699.643		-690.48	-595.394	-414.862	-566.912		-650.956	-374.012	-395.846	-473.605
13.32	-714.012	-557.34	-829.578	-700.31		-690.48	-589.64	-414.862	-564.994		-650.956	-368.258	-395.846	-471.687
13.36	-719.766	-557.34	-829.578	-702.228		-690.48	-589.64	-414.862	-564.994		-650.956	-368.258	-395.846	-471.687
13.4	-719.766	-556.34	-828.578	-701.561		-696.234	-589.64	-414.862	-566.912		-650.956	-368.258	-395.846	-471.687
13.44	-714.012	-557.34	-829.578	-700.31		-690.48	-589.64	-414.862	-564.994		-645.202	-368.258	-391.092	-468.184
13.48	-714.012	-557.34	-835.332	-702.228		-690.48	-589.64	-414.862	-564.994		-645.202	-368.258	-391.092	-468.184
13.52	-714.012	-557.34	-835.332	-702.228		-690.48	-589.64	-414.862	-564.994		-645.202	-362.504	-391.092	-466.266
13.56	-714.012	-556.34	-834.332	-701.561		-696.234	-589.64	-414.862	-566.912		-645.202	-362.504	-391.092	-466.266
13.6	-719.766	-557.34	-835.332	-704.146		-684.726	-589.64	-414.862	-563.076		-645.202	-362.504	-391.092	-466.266
13.64	-714.012	-557.34	-835.332	-702.228		-690.48	-589.64	-414.862	-564.994		-650.956	-362.504	-391.092	-468.184
13.68	-719.766	-557.34	-841.086	-706.064		-684.726	-589.64	-414.862	-563.076		-650.956	-362.504	-391.092	-468.184
13.72	-719.766	-557.34	-841.086	-706.064		-696.234	-583.886	-414.862	-564.994		-639.448	-362.504	-386.338	-462.763
13.76	-719.766	-557.34	-841.086	-706.064		-696.234	-583.886	-414.862	-564.994		-639.448	-362.504	-386.338	-462.763
13.8	-725.52	-557.34	-841.086	-707.982		-690.48	-583.886	-414.862	-563.076		-639.448	-356.75	-386.338	-460.845
13.84	-719.766	-557.34	-841.086	-706.064		-690.48	-589.64	-414.862	-564.994		-639.448	-356.75	-386.338	-460.845
13.88	-719.766	-557.34	-841.086	-706.064		-684.726	-589.64	-414.862	-563.076		-639.448	-356.75	-386.338	-460.845
13.92	-719.766	-563.094	-841.086	-707.982		-690.48	-589.64	-414.862	-564.994		-639.448	-356.75	-386.338	-460.845
13.96	-719.766	-563.094	-841.086	-707.982		-684.726	-589.64	-414.862	-563.076		-639.448	-356.75	-386.338	-460.845
14	-719.766	-563.094	-841.086	-707.982		-690.48	-583.886	-414.862	-563.076		-639.448	-350.996	-386.338	-458.927
14.04	-725.52	-562.094	-840.086	-709.233		-690.48	-583.886	-414.862	-563.076		-639.448	-350.996	-386.338	-458.927
14.08	-725.52	-563.094	-841.086	-709.9		-690.48	-583.886	-414.862	-563.076		-633.694	-350.996	-386.338	-457.009
14.12	-725.52	-563.094	-841.086	-709.9		-678.972	-583.886	-414.862	-559.24		-639.448	-350.996	-386.338	-458.927
14.16	-725.52	-563.094	-841.086	-709.9		-684.726	-583.886	-414.862	-561.158		-639.448	-350.996	-386.338	-458.927
14.2	-731.274	-563.094	-846.84	-713.736		-684.726	-583.886	-414.862	-561.158		-639.448	-350.996	-386.338	-458.927
14.24	-725.52	-563.094	-846.84	-711.818		-678.972	-583.886	-414.862	-559.24		-633.694	-350.996	-386.338	-457.009
14.28	-725.52	-563.094	-846.84	-711.818		-678.972	-583.886	-414.862	-559.24		-639.448	-350.996	-386.338	-458.927
14.32	-725.52	-563.094	-846.84	-711.818		-678.972	-578.132	-414.862	-557.322		-639.448	-350.996	-386.338	-458.927
14.36	-731.274	-563.094	-846.84	-713.736		-673.218	-578.132	-414.862	-555.404		-639.448	-350.996	-386.338	-458.927
14.4	-725.52	-563.094	-846.84	-711.818		-667.464	-578.132	-414.862	-553.486		-639.448	-345.242	-386.338	-457.009
14.44	-731.274	-563.094	-846.84	-713.736		-673.218	-578.132	-414.862	-555.404		-633.694	-345.242	-386.338	-455.091
14.48	-725.52	-563.094	-846.84	-711.818		-667.464	-578.132	-414.862	-553.486		-633.694	-339.488	-386.338	-453.173
14.52	-731.274	-563.094	-846.84	-713.736		-667.464	-578.132	-414.862	-553.486		-627.94	-339.488	-381.584	-449.671
14.56	-725.52	-563.094	-846.84	-711.818		-673.218	-578.132	-414.862	-555.404		-627.94	-339.488	-381.584	-449.671
14.6	-725.52	-563.094	-846.84	-711.818		-673.218	-578.132	-414.862	-555.404		-633.694	-339.488	-376.83	-450.004
14.64	-725.52	-563.094	-846.84	-711.818		-667.464	-578.132	-414.862	-553.486		-627.94	-339.488	-376.83	-448.086
14.68	-725.52	-563.094	-846.84	-711.818		-667.464	-578.132	-414.862	-553.486		-627.94	-339.488	-376.83	-448.086
14.72	-725.52	-563.094	-846.84	-711.818		-667.464	-578.132	-414.862	-553.486		-633.694	-333.734	-376.83	-448.086
14.76	-725.52	-563.094	-846.84	-711.818		-667.464	-578.132	-414.862	-553.486		-622.186	-333.734	-376.83	-444.25
14.8	-731.274	-563.094	-846.84	-713.736		-673.218	-578.132	-414.862	-555.404		-627.94	-333.734	-376.83	-446.168
14.84	-725.52	-563.094	-846.84	-711.818		-667.464	-578.132	-414.862	-553.486		-622.186	-333.734	-376.83	-444.25
14.88	-725.52	-563.094	-846.84	-711.818		-667.464	-578.132	-414.862	-553.486		-627.94	-333.734	-376.83	-446.168
14.92	-725.52	-563.094	-846.84	-711.818		-667.464	-578.132	-414.862	-553.486		-627.94	-333.734	-376.83	-446.168
14.96	-725.52	-563.094	-846.84	-711.818		-667.464	-578.132	-414.862	-553.486		-616.432	-333.734	-376.83	-442.332
15	-725.52	-563.094	-846.84	-711.818		-667.464	-578.132	-414.862	-553.486		-616.432	-333.734	-376.83	-442.332
15.04	-725.52	-563.094	-846.84	-711.818		-667.464	-578.132	-414.862	-553.486		-610.678	-333.734	-376.83	-440.414
15.08	-725.52	-563.094	-846.84	-711.818		-667.464	-578.132	-414.862	-553.486		-604.924	-333.734	-376.83	-438.496
15.12	-725.52	-568.848	-846.84	-713.736		-667.464	-578.132	-414.862	-553.486		-604.924	-333.734	-372.076	-436.911
15.16	-725.52	-567.848	-845.84	-713.069		-667.464	-578.132	-410.108	-551.901		-610.678	-333.734	-372.076	-438.829
15.2	-725.52	-568.848	-846.84	-713.736		-667.464	-578.132	-410.108	-551.901		-610.678	-333.734	-367.322	-437.245
15.24	-725.52	-568.848	-846.84	-713.736		-667.464	-578.132	-410.108	-551.901		-604.924	-333.734	-367.322	-435.327
15.28	-725.52	-568.848	-846.84	-713.736		-667.464	-578.132	-410.108	-551.901		-604.924	-333.734	-367.322	-435.327
15.32	-725.52	-568.848	-846.84	-713.736		-667.464	-572.378	-410.108	-549.983		-610.678	-333.734	-367.322	-437.245
15.36	-725.52	-568.848	-846.84	-713.736		-661.71	-572.378	-410.108	-548.065		-593.416	-333.734	-367.322	-431.491
15.4	-725.52	-568.848	-846.84	-713.736		-667.464	-566.624	-410.108	-548.065		-587.662	-327.98	-367.322	-427.655
15.44	-731.274	-568.848	-846.84	-715.654		-667.464	-566.624	-410.108	-548.065		-599.17	-327.98	-367.322	-431.491
15.48	-725.52	-568.848	-846.84	-713.736		-667.464	-566.624	-410.108	-548.065		-599.17	-327.98	-367.322	-431.491
15.52	-725.52	-568.848	-846.84	-713.736		-667.464	-566.624	-410.108	-548.065		-604.924	-327.98	-367.322	-433.409
15.56	-725.52	-568.848	-846.84	-713.736		-661.71	-566.624	-410.108	-546.147		-587.662	-327.98	-367.322	-427.655
15.6	-731.274	-568.848	-846.84	-715.654		-667.464	-566.624	-410.108	-548.065		-587.662	-327.98	-367.322	-427.655
15.64	-731.274	-568.848	-846.84	-715.654		-667.464	-566.624	-410.108	-548.065		-587.662	-327.98	-367.322	-427.655
15.68	-737.028	-568.848	-846.84	-717.572		-667.464	-566.624	-410.108	-548.065		-581.908	-327.98	-367.322	-425.737
15.72	-737.028	-567.848	-845.84	-716.905		-667.464	-566.624	-410.108	-548.065		-587.662	-327.98	-367.322	-427.655
15.76	-737.028	-568.848	-846.84	-717.572		-667.464	-566.624	-410.108	-548.065		-587.662	-327.98	-367.322	-427.655
15.8	-737.028	-568.848	-846.84	-717.572		-667.464	-560.87	-410.108	-546.147		-581.908	-322.226	-367.322	-423.819
15.84	-737.028	-568.848	-846.84	-717.572		-667.464	-560.87	-410.108	-546.147		-581.908	-322.226	-367.322	-423.819
15.88	-737.028	-568.848	-846.84	-717.572		-661.71	-555.116	-410.108	-542.311		-576.154	-322.226	-367.322	-421.901
15.92	-737.028	-568.848	-846.84	-717.572		-667.464	-555.116	-410.108	-544.229		-576.154	-322.226	-367.322	-421.901
15.96	-737.028	-568.848	-846.84	-717.572		-667.464	-549.362	-410.108	-542.311		-576.154	-322.226	-367.322	-421.901
16	-737.028	-567.848	-845.84	-716.905		-650.202	-549.362	-410.108	-536.557		-570.4	-322.226	-367.322	-419.983
16.04	-737.028	-567.848	-845.84	-716.905		-655.956	-549.362	-410.108	-538.475		-576.154	-322.226	-367.322	-421.901
16.08	-737.028	-567.848	-845.84	-716.905		-661.71	-549.362	-405.354	-538.809		-570.4	-322.226	-367.322	-419.983
16.12	-737.028	-567.848	-845.84	-716.905		-655.956	-549.362	-405.354	-536.891		-570.4	-322.226	-367.322	-419.983
16.16	-737.028	-567.848	-845.84	-716.905		-655.956	-549.362	-405.354	-536.891		-576.154	-322.226	-367.322	-421.901
16.2	-737.028	-567.848	-845.84	-716.905		-655.956	-549.362	-405.354	-536.891		-576.154	-322.226	-362.568	-420.316
16.24	-737.028	-567.848	-845.84	-716.905		-661.71	-549.362	-405.354	-538.809		-570.4	-322.226	-362.568	-418.398
16.28	-737.028	-567.848	-845.84	-716.905		-655.956	-549.362	-405.354	-536.891		-570.4	-322.226	-362.568	-418.398
16.32	-737.028	-567.848	-845.84	-716.905		-650.202	-549.362	-405.354	-534.973		-570.4	-316.472	-362.568	-416.48
16.36	-737.028	-567.848	-845.84	-716.905		-650.202	-549.362	-405.354	-534.973		-576.154	-316.472	-362.568	-418.398
16.4	-737.028	-567.848	-845.84	-716.905		-650.202	-549.362	-405.354	-534.973		-564.646	-316.472	-362.568	-414.562
16.44	-737.028	-567.848	-845.84	-716.905		-650.202	-549.362	-405.354	-534.973		-564.646	-316.472	-362.568	-414.562
16.48	-737.028	-567.848	-845.84	-716.905		-650.202	-549.362	-400.6	-533.388		-570.4	-316.472	-362.568	-416.48
16.52	-737.028	-567.848	-845.84	-716.905		-650.202	-549.362	-400.6	-533.388		-570.4	-316.472	-362.568	-416.48
16.56	-737.028	-567.848	-845.84	-716.905		-650.202	-549.362	-400.6	-533.388		-564.646	-316.472	-362.568	-414.562
16.6	-737.028	-567.848	-845.84	-716.905		-650.202	-549.362	-400.6	-533.388		-564.646	-310.718	-362.568	-412.644
16.64	-737.028	-567.848	-845.84	-716.905		-650.202	-549.362	-400.6	-533.388		-558.892	-310.718	-362.568	-410.726
16.68	-737.028	-567.848	-845.84	-716.905		-650.202	-549.362	-400.6	-533.388		-558.892	-310.718	-362.568	-410.726
16.72	-737.028	-567.848	-845.84	-716.905		-644.448	-543.608	-400.6	-529.552		-558.892	-310.718	-362.568	-410.726
16.76	-737.028	-567.848	-845.84	-716.905		-638.694	-543.608	-400.6	-527.634		-553.138	-310.718	-362.568	-408.808
16.8	-737.028	-567.848	-845.84	-716.905		-638.694	-537.854	-400.6	-525.716		-558.892	-304.964	-362.568	-408.808
16.84	-737.028	-567.848	-845.84	-716.905		-644.448	-537.854	-395.846	-526.049		-558.892	-304.964	-362.568	-408.808
16.88	-737.028	-567.848	-845.84	-716.905		-650.202	-537.854	-395.846	-527.967		-558.892	-304.964	-362.568	-408.808
16.92	-737.028	-567.848	-840.086	-714.987		-644.448	-532.1	-391.092	-522.547		-553.138	-304.964	-362.568	-406.89
16.96	-737.028	-567.848	-840.086	-714.987		-644.448	-537.854	-391.092	-524.465		-558.892	-304.964	-362.568	-408.808
17	-737.028	-567.848	-840.086	-714.987		-638.694	-537.854	-391.092	-522.547		-558.892	-304.964	-362.568	-408.808
17.04	-737.028	-567.848	-840.086	-714.987		-644.448	-532.1	-391.092	-522.547		-558.892	-304.964	-362.568	-408.808
17.08	-731.274	-567.848	-840.086	-713.069		-638.694	-537.854	-391.092	-522.547		-558.892	-304.964	-362.568	-408.808
17.12	-737.028	-567.848	-840.086	-714.987		-638.694	-532.1	-391.092	-520.629		-553.138	-304.964	-362.568	-406.89
17.16	-737.028	-567.848	-840.086	-714.987		-638.694	-532.1	-391.092	-520.629		-547.384	-304.964	-362.568	-404.972
17.2	-737.028	-567.848	-840.086	-714.987		-650.202	-532.1	-391.092	-524.465		-558.892	-304.964	-362.568	-408.808
17.24	-737.028	-566.848	-839.086	-714.321		-638.694	-532.1	-391.092	-520.629		-553.138	-304.964	-362.568	-406.89
17.28	-737.028	-566.848	-839.086	-714.321		-638.694	-537.854	-391.092	-522.547		-553.138	-304.964	-362.568	-406.89
17.32	-737.028	-567.848	-840.086	-714.987		-644.448	-532.1	-391.092	-522.547		-547.384	-304.964	-362.568	-404.972
17.36	-737.028	-566.848	-839.086	-714.321		-644.448	-537.854	-391.092	-524.465		-547.384	-304.964	-362.568	-404.972
17.4	-737.028	-566.848	-833.332	-712.403		-638.694	-532.1	-391.092	-520.629		-541.63	-304.964	-362.568	-403.054
17.44	-737.028	-567.848	-834.332	-713.069		-638.694	-532.1	-386.338	-519.044		-547.384	-304.964	-362.568	-404.972
17.48	-731.274	-567.848	-834.332	-711.151		-638.694	-532.1	-386.338	-519.044		-541.63	-304.964	-362.568	-403.054
17.52	-737.028	-566.848	-833.332	-712.403		-638.694	-532.1	-386.338	-519.044		-541.63	-304.964	-362.568	-403.054
17.56	-737.028	-566.848	-833.332	-712.403		-638.694	-526.346	-386.338	-517.126		-547.384	-304.964	-362.568	-404.972
17.6	-737.028	-566.848	-833.332	-712.403		-638.694	-526.346	-386.338	-517.126		-547.384	-304.964	-362.568	-404.972
17.64	-737.028	-566.848	-833.332	-712.403		-638.694	-526.346	-386.338	-517.126		-541.63	-304.964	-362.568	-403.054
17.68	-737.028	-566.848	-833.332	-712.403		-632.94	-526.346	-386.338	-515.208		-547.384	-304.964	-362.568	-404.972
17.72	-737.028	-566.848	-833.332	-712.403		-632.94	-532.1	-386.338	-517.126		-535.876	-299.21	-357.814	-397.633
17.76	-731.274	-566.848	-833.332	-710.485		-638.694	-526.346	-386.338	-517.126		-535.876	-299.21	-357.814	-397.633
17.8	-737.028	-566.848	-827.578	-710.485		-638.694	-526.346	-386.338	-517.126		-541.63	-299.21	-357.814	-399.551
17.84	-742.782	-566.848	-827.578	-712.403		-644.448	-526.346	-386.338	-519.044		-541.63	-299.21	-357.814	-399.551
17.88	-737.028	-566.848	-821.824	-708.567		-632.94	-526.346	-386.338	-515.208		-541.63	-299.21	-357.814	-399.551
17.92	-742.782	-566.848	-821.824	-710.485		-632.94	-520.592	-386.338	-513.29		-541.63	-299.21	-357.814	-399.551
17.96	-737.028	-566.848	-821.824	-708.567		-627.186	-520.592	-386.338	-511.372		-535.876	-299.21	-357.814	-397.633
18	-742.782	-566.848	-816.07	-708.567		-632.94	-514.838	-386.338	-511.372		-541.63	-299.21	-357.814	-399.551
18.04	-737.028	-566.848	-816.07	-706.649		-627.186	-514.838	-381.584	-507.869		-541.63	-299.21	-357.814	-399.551
18.08	-742.782	-566.848	-816.07	-708.567		-632.94	-509.084	-381.584	-507.869		-535.876	-299.21	-357.814	-397.633
18.12	-737.028	-566.848	-816.07	-706.649		-627.186	-509.084	-381.584	-505.951		-535.876	-299.21	-357.814	-397.633
18.16	-742.782	-566.848	-816.07	-708.567		-627.186	-509.084	-381.584	-505.951		-535.876	-299.21	-357.814	-397.633
18.2	-742.782	-566.848	-816.07	-708.567		-632.94	-509.084	-381.584	-507.869		-530.122	-299.21	-357.814	-395.715
18.24	-742.782	-566.848	-816.07	-708.567		-632.94	-509.084	-381.584	-507.869		-524.368	-299.21	-357.814	-393.797
18.28	-742.782	-566.848	-816.07	-708.567		-632.94	-509.084	-381.584	-507.869		-530.122	-299.21	-357.814	-395.715
18.32	-742.782	-566.848	-816.07	-708.567		-632.94	-503.33	-381.584	-505.951		-524.368	-299.21	-357.814	-393.797
18.36	-742.782	-566.848	-816.07	-708.567		-627.186	-503.33	-381.584	-504.033		-530.122	-299.21	-357.814	-395.715
18.4	-737.028	-566.848	-816.07	-706.649		-627.186	-503.33	-381.584	-504.033		-530.122	-293.456	-357.814	-393.797
18.44	-737.028	-566.848	-816.07	-706.649		-627.186	-503.33	-381.584	-504.033		-530.122	-293.456	-357.814	-393.797
18.48	-742.782	-566.848	-816.07	-708.567		-627.186	-503.33	-381.584	-504.033		-530.122	-287.702	-357.814	-391.879
18.52	-742.782	-566.848	-810.316	-706.649		-627.186	-503.33	-381.584	-504.033		-530.122	-287.702	-357.814	-391.879
18.56	-737.028	-566.848	-810.316	-704.731		-627.186	-503.33	-381.584	-504.033		-530.122	-281.948	-357.814	-389.961
18.6	-737.028	-566.848	-804.562	-702.813		-627.186	-503.33	-381.584	-504.033		-530.122	-276.194	-357.814	-388.043
18.64	-742.782	-566.848	-804.562	-704.731		-627.186	-503.33	-381.584	-504.033		-530.122	-276.194	-357.814	-388.043
18.68	-737.028	-566.848	-798.808	-700.895		-627.186	-503.33	-381.584	-504.033		-530.122	-276.194	-357.814	-388.043
18.72	-737.028	-566.848	-798.808	-700.895		-627.186	-503.33	-381.584	-504.033		-530.122	-276.194	-357.814	-388.043
18.76	-737.028	-566.848	-798.808	-700.895		-627.186	-503.33	-381.584	-504.033		-530.122	-276.194	-357.814	-388.043
18.8	-737.028	-566.848	-793.054	-698.977		-627.186	-503.33	-381.584	-504.033		-530.122	-276.194	-357.814	-388.043
18.84	-737.028	-566.848	-793.054	-698.977		-627.186	-503.33	-381.584	-504.033		-530.122	-276.194	-357.814	-388.043
18.88	-737.028	-565.848	-792.054	-698.31		-627.186	-503.33	-381.584	-504.033		-530.122	-276.194	-357.814	-388.043
18.92	-737.028	-565.848	-792.054	-698.31		-627.186	-503.33	-381.584	-504.033		-524.368	-276.194	-353.06	-384.541
18.96	-737.028	-565.848	-792.054	-698.31		-627.186	-503.33	-381.584	-504.033		-530.122	-276.194	-353.06	-386.459
19	-737.028	-561.094	-793.054	-697.059		-627.186	-503.33	-381.584	-504.033		-524.368	-276.194	-353.06	-384.541
19.04	-737.028	-560.094	-792.054	-696.392		-627.186	-503.33	-381.584	-504.033		-524.368	-276.194	-353.06	-384.541
19.08	-737.028	-560.094	-792.054	-696.392		-627.186	-503.33	-381.584	-504.033		-524.368	-276.194	-353.06	-384.541
19.12	-737.028	-560.094	-792.054	-696.392		-621.432	-503.33	-381.584	-502.115		-518.614	-276.194	-353.06	-382.623
19.16	-742.782	-560.094	-792.054	-698.31		-621.432	-503.33	-381.584	-502.115		-518.614	-276.194	-353.06	-382.623
19.2	-737.028	-560.094	-792.054	-696.392		-615.678	-503.33	-381.584	-500.197		-524.368	-276.194	-353.06	-384.541
19.24	-737.028	-560.094	-792.054	-696.392		-615.678	-503.33	-381.584	-500.197		-524.368	-276.194	-353.06	-384.541
19.28	-737.028	-560.094	-792.054	-696.392		-621.432	-503.33	-381.584	-502.115		-524.368	-276.194	-353.06	-384.541
19.32	-737.028	-560.094	-792.054	-696.392		-615.678	-503.33	-381.584	-500.197		-518.614	-276.194	-353.06	-382.623
19.36	-737.028	-560.094	-792.054	-696.392		-615.678	-503.33	-381.584	-500.197		-524.368	-276.194	-353.06	-384.541
19.4	-737.028	-560.094	-792.054	-696.392		-615.678	-503.33	-381.584	-500.197		-518.614	-276.194	-353.06	-382.623
19.44	-737.028	-560.094	-792.054	-696.392		-615.678	-503.33	-381.584	-500.197		-518.614	-276.194	-353.06	-382.623
19.48	-737.028	-560.094	-792.054	-696.392		-615.678	-503.33	-381.584	-500.197		-518.614	-276.194	-353.06	-382.623
19.52	-737.028	-560.094	-792.054	-696.392		-615.678	-503.33	-381.584	-500.197		-512.86	-276.194	-353.06	-380.705
19.56	-737.028	-560.094	-792.054	-696.392		-615.678	-503.33	-381.584	-500.197		-512.86	-276.194	-353.06	-380.705
19.6	-737.028	-560.094	-792.054	-696.392		-615.678	-503.33	-381.584	-500.197		-507.106	-276.194	-348.306	-377.202
19.64	-737.028	-560.094	-792.054	-696.392		-615.678	-503.33	-381.584	-500.197		-507.106	-276.194	-348.306	-377.202
19.68	-737.028	-560.094	-792.054	-696.392		-615.678	-503.33	-381.584	-500.197		-501.352	-276.194	-348.306	-375.284
19.72	-737.028	-560.094	-792.054	-696.392		-615.678	-503.33	-381.584	-500.197		-507.106	-276.194	-348.306	-377.202
19.76	-737.028	-560.094	-792.054	-696.392		-615.678	-503.33	-381.584	-500.197		-507.106	-276.194	-348.306	-377.202
19.8	-737.028	-560.094	-792.054	-696.392		-604.17	-503.33	-381.584	-496.361		-501.352	-276.194	-348.306	-375.284
19.84	-737.028	-560.094	-792.054	-696.392		-609.924	-503.33	-381.584	-498.279		-501.352	-276.194	-348.306	-375.284
19.88	-737.028	-560.094	-792.054	-696.392		-604.17	-503.33	-381.584	-496.361		-501.352	-276.194	-348.306	-375.284
19.92	-737.028	-560.094	-792.054	-696.392		-598.416	-503.33	-381.584	-494.443		-501.352	-276.194	-348.306	-375.284
19.96	-737.028	-560.094	-792.054	-696.392		-598.416	-503.33	-381.584	-494.443		-501.352	-276.194	-348.306	-375.284
20	-737.028	-560.094	-792.054	-696.392		-598.416	-503.33	-381.584	-494.443		-501.352	-276.194	-348.306	-375.284
20.04	-737.028	-560.094	-792.054	-696.392		-604.17	-503.33	-381.584	-496.361		-501.352	-276.194	-348.306	-375.284
20.08	-731.274	-560.094	-792.054	-694.474		-598.416	-503.33	-381.584	-494.443		-501.352	-270.44	-343.552	-371.781
20.12	-737.028	-560.094	-792.054	-696.392		-604.17	-503.33	-381.584	-496.361		-501.352	-270.44	-343.552	-371.781
20.16	-731.274	-560.094	-792.054	-694.474		-598.416	-503.33	-381.584	-494.443		-501.352	-270.44	-343.552	-371.781
20.2	-737.028	-560.094	-786.3	-694.474		-598.416	-503.33	-381.584	-494.443		-507.106	-270.44	-343.552	-373.699
20.24	-731.274	-560.094	-786.3	-692.556		-598.416	-503.33	-381.584	-494.443		-501.352	-270.44	-343.552	-371.781
20.28	-731.274	-560.094	-786.3	-692.556		-592.662	-503.33	-381.584	-492.525		-501.352	-270.44	-343.552	-371.781
20.32	-731.274	-560.094	-786.3	-692.556		-598.416	-503.33	-381.584	-494.443		-501.352	-270.44	-343.552	-371.781
20.36	-737.028	-560.094	-786.3	-694.474		-598.416	-503.33	-381.584	-494.443		-501.352	-270.44	-343.552	-371.781
20.4	-737.028	-553.34	-785.3	-691.889		-592.662	-503.33	-381.584	-492.525		-489.844	-270.44	-343.552	-367.945
20.44	-737.028	-553.34	-785.3	-691.889		-592.662	-503.33	-381.584	-492.525		-489.844	-270.44	-343.552	-367.945
20.48	-731.274	-553.34	-785.3	-689.971		-592.662	-497.576	-381.584	-490.607		-495.598	-270.44	-343.552	-369.863
20.52	-737.028	-554.34	-786.3	-692.556		-592.662	-497.576	-381.584	-490.607		-495.598	-270.44	-343.552	-369.863
20.56	-731.274	-553.34	-785.3	-689.971		-586.908	-497.576	-381.584	-488.689		-495.598	-270.44	-343.552	-369.863
20.6	-731.274	-554.34	-786.3	-690.638		-592.662	-497.576	-381.584	-490.607		-495.598	-270.44	-343.552	-369.863
20.64	-731.274	-553.34	-785.3	-689.971		-592.662	-497.576	-381.584	-490.607		-495.598	-270.44	-343.552	-369.863
20.68	-737.028	-554.34	-786.3	-692.556		-592.662	-497.576	-381.584	-490.607		-495.598	-270.44	-338.798	-368.279
20.72	-737.028	-553.34	-785.3	-691.889		-592.662	-497.576	-381.584	-490.607		-495.598	-270.44	-338.798	-368.279
20.76	-731.274	-553.34	-785.3	-689.971		-592.662	-497.576	-381.584	-490.607		-489.844	-270.44	-338.798	-366.361
20.8	-731.274	-553.34	-785.3	-689.971		-586.908	-497.576	-381.584	-488.689		-495.598	-270.44	-338.798	-368.279
20.84	-731.274	-553.34	-785.3	-689.971		-592.662	-497.576	-381.584	-490.607		-495.598	-270.44	-338.798	-368.279
20.88	-731.274	-554.34	-786.3	-690.638		-592.662	-497.576	-381.584	-490.607		-495.598	-270.44	-338.798	-368.279
20.92	-731.274	-553.34	-785.3	-689.971		-586.908	-497.576	-381.584	-488.689		-489.844	-270.44	-338.798	-366.361
20.96	-731.274	-553.34	-785.3	-689.971		-586.908	-497.576	-381.584	-488.689		-489.844	-270.44	-338.798	-366.361
21	-731.274	-553.34	-779.546	-688.053		-586.908	-497.576	-381.584	-488.689		-489.844	-270.44	-338.798	-366.361
21.04	-737.028	-553.34	-779.546	-689.971		-586.908	-497.576	-381.584	-488.689		-495.598	-270.44	-338.798	-368.279
21.08	-731.274	-553.34	-779.546	-688.053		-592.662	-497.576	-381.584	-490.607		-489.844	-270.44	-338.798	-366.361
21.12	-731.274	-553.34	-779.546	-688.053		-586.908	-497.576	-381.584	-488.689		-489.844	-270.44	-338.798	-366.361
21.16	-731.274	-553.34	-779.546	-688.053		-586.908	-497.576	-381.584	-488.689		-495.598	-270.44	-338.798	-368.279
21.2	-731.274	-553.34	-779.546	-688.053		-586.908	-497.576	-381.584	-488.689		-495.598	-270.44	-338.798	-368.279
21.24	-731.274	-553.34	-779.546	-688.053		-586.908	-497.576	-381.584	-488.689		-489.844	-270.44	-338.798	-366.361
21.28	-731.274	-553.34	-773.792	-686.135		-586.908	-497.576	-381.584	-488.689		-484.09	-264.686	-338.798	-362.525
21.32	-731.274	-553.34	-773.792	-686.135		-586.908	-497.576	-381.584	-488.689		-484.09	-264.686	-338.798	-362.525
21.36	-731.274	-553.34	-768.038	-684.217		-586.908	-497.576	-381.584	-488.689		-484.09	-264.686	-338.798	-362.525
21.4	-731.274	-553.34	-768.038	-684.217		-586.908	-497.576	-381.584	-488.689		-484.09	-264.686	-338.798	-362.525
21.44	-737.028	-553.34	-762.284	-684.217		-586.908	-497.576	-381.584	-488.689		-484.09	-264.686	-338.798	-362.525
21.48	-731.274	-553.34	-762.284	-682.299		-586.908	-497.576	-381.584	-488.689		-484.09	-264.686	-334.044	-360.94
21.52	-731.274	-553.34	-762.284	-682.299		-586.908	-497.576	-381.584	-488.689		-489.844	-264.686	-334.044	-362.858
21.56	-731.274	-553.34	-762.284	-682.299		-586.908	-497.576	-381.584	-488.689		-484.09	-264.686	-329.29	-359.355
21.6	-731.274	-553.34	-762.284	-682.299		-586.908	-491.822	-381.584	-486.771		-484.09	-264.686	-329.29	-359.355
21.64	-731.274	-553.34	-762.284	-682.299		-586.908	-491.822	-381.584	-486.771		-484.09	-264.686	-324.536	-357.771
21.68	-731.274	-553.34	-756.53	-680.381		-586.908	-491.822	-381.584	-486.771		-484.09	-264.686	-324.536	-357.771
21.72	-731.274	-553.34	-756.53	-680.381		-586.908	-491.822	-381.584	-486.771		-484.09	-264.686	-324.536	-357.771
21.76	-731.274	-553.34	-756.53	-680.381		-586.908	-491.822	-381.584	-486.771		-484.09	-264.686	-324.536	-357.771
21.8	-731.274	-553.34	-756.53	-680.381		-586.908	-491.822	-381.584	-486.771		-484.09	-264.686	-324.536	-357.771
21.84	-731.274	-553.34	-756.53	-680.381		-586.908	-491.822	-381.584	-486.771		-489.844	-264.686	-324.536	-359.689
21.88	-731.274	-553.34	-756.53	-680.381		-575.4	-491.822	-381.584	-482.935		-484.09	-264.686	-324.536	-357.771
21.92	-731.274	-553.34	-756.53	-680.381		-575.4	-491.822	-381.584	-482.935		-484.09	-264.686	-324.536	-357.771
21.96	-731.274	-553.34	-756.53	-680.381		-581.154	-491.822	-381.584	-484.853		-484.09	-264.686	-324.536	-357.771
22	-731.274	-553.34	-756.53	-680.381		-581.154	-491.822	-381.584	-484.853		-484.09	-264.686	-324.536	-357.771
22.04	-731.274	-553.34	-756.53	-680.381		-575.4	-491.822	-381.584	-482.935		-484.09	-264.686	-324.536	-357.771
22.08	-737.028	-553.34	-756.53	-682.299		-575.4	-491.822	-381.584	-482.935		-484.09	-264.686	-324.536	-357.771
22.12	-731.274	-553.34	-756.53	-680.381		-575.4	-491.822	-381.584	-482.935		-484.09	-264.686	-324.536	-357.771
22.16	-731.274	-553.34	-756.53	-680.381		-575.4	-491.822	-381.584	-482.935		-484.09	-264.686	-324.536	-357.771
22.2	-731.274	-553.34	-750.776	-678.463		-575.4	-491.822	-381.584	-482.935		-484.09	-264.686	-324.536	-357.771
22.24	-731.274	-553.34	-750.776	-678.463		-581.154	-491.822	-381.584	-484.853		-484.09	-264.686	-324.536	-357.771
22.28	-731.274	-553.34	-750.776	-678.463		-575.4	-486.068	-381.584	-481.017		-484.09	-258.932	-324.536	-355.853
22.32	-731.274	-547.586	-750.776	-676.545		-575.4	-486.068	-381.584	-481.017		-484.09	-258.932	-324.536	-355.853
22.36	-731.274	-547.586	-750.776	-676.545		-575.4	-486.068	-381.584	-481.017		-484.09	-258.932	-324.536	-355.853
22.4	-731.274	-547.586	-745.022	-674.627		-569.646	-486.068	-381.584	-479.099		-484.09	-258.932	-324.536	-355.853
22.44	-731.274	-547.586	-745.022	-674.627		-569.646	-486.068	-381.584	-479.099		-484.09	-258.932	-324.536	-355.853
22.48	-731.274	-547.586	-745.022	-674.627		-569.646	-486.068	-381.584	-479.099		-484.09	-258.932	-319.782	-354.268
22.52	-731.274	-547.586	-745.022	-674.627		-569.646	-486.068	-381.584	-479.099		-484.09	-258.932	-319.782	-354.268
22.56	-731.274	-547.586	-745.022	-674.627		-569.646	-486.068	-381.584	-479.099		-484.09	-258.932	-319.782	-354.268
22.6	-731.274	-547.586	-745.022	-674.627		-569.646	-486.068	-381.584	-479.099		-484.09	-253.178	-319.782	-352.35
22.64	-731.274	-547.586	-745.022	-674.627		-575.4	-486.068	-381.584	-481.017		-484.09	-253.178	-319.782	-352.35
22.68	-731.274	-547.586	-745.022	-674.627		-563.892	-480.314	-381.584	-475.263		-484.09	-253.178	-319.782	-352.35
22.72	-731.274	-547.586	-745.022	-674.627		-563.892	-480.314	-381.584	-475.263		-484.09	-253.178	-319.782	-352.35
22.76	-731.274	-547.586	-745.022	-674.627		-563.892	-480.314	-381.584	-475.263		-484.09	-253.178	-319.782	-352.35
22.8	-731.274	-547.586	-739.268	-672.709		-563.892	-480.314	-381.584	-475.263		-484.09	-253.178	-319.782	-352.35
22.84	-731.274	-547.586	-739.268	-672.709		-563.892	-480.314	-381.584	-475.263		-484.09	-253.178	-319.782	-352.35
22.88	-731.274	-547.586	-739.268	-672.709		-563.892	-480.314	-381.584	-475.263		-484.09	-253.178	-319.782	-352.35
22.92	-731.274	-541.832	-739.268	-670.791		-563.892	-480.314	-381.584	-475.263		-489.844	-253.178	-319.782	-354.268
22.96	-731.274	-541.832	-739.268	-670.791		-563.892	-480.314	-381.584	-475.263		-484.09	-253.178	-319.782	-352.35
23	-731.274	-540.832	-738.268	-670.125		-563.892	-480.314	-381.584	-475.263		-484.09	-253.178	-319.782	-352.35
23.04	-731.274	-541.832	-739.268	-670.791		-563.892	-480.314	-381.584	-475.263		-484.09	-253.178	-319.782	-352.35
23.08	-731.274	-541.832	-739.268	-670.791		-563.892	-480.314	-381.584	-475.263		-484.09	-253.178	-315.028	-350.765
23.12	-731.274	-540.832	-738.268	-670.125		-563.892	-480.314	-381.584	-475.263		-484.09	-253.178	-315.028	-350.765
23.16	-731.274	-540.832	-738.268	-670.125		-563.892	-480.314	-381.584	-475.263		-484.09	-253.178	-315.028	-350.765
23.2	-725.52	-541.832	-739.268	-668.873		-558.138	-480.314	-381.584	-473.345		-484.09	-253.178	-315.028	-350.765
23.24	-731.274	-540.832	-738.268	-670.125		-558.138	-480.314	-381.584	-473.345		-484.09	-253.178	-315.028	-350.765
23.28	-731.274	-540.832	-738.268	-670.125		-558.138	-480.314	-381.584	-473.345		-484.09	-253.178	-315.028	-350.765
23.32	-731.274	-540.832	-738.268	-670.125		-558.138	-480.314	-381.584	-473.345		-484.09	-253.178	-315.028	-350.765
23.36	-731.274	-541.832	-739.268	-670.791		-558.138	-480.314	-381.584	-473.345		-484.09	-253.178	-315.028	-350.765
23.4	-731.274	-540.832	-738.268	-670.125		-558.138	-480.314	-381.584	-473.345		-478.336	-253.178	-315.028	-348.847
23.44	-731.274	-540.832	-738.268	-670.125		-558.138	-480.314	-381.584	-473.345		-478.336	-253.178	-315.028	-348.847
23.48	-731.274	-540.832	-732.514	-668.207		-558.138	-480.314	-381.584	-473.345		-484.09	-253.178	-315.028	-350.765
23.52	-731.274	-540.832	-732.514	-668.207		-558.138	-480.314	-381.584	-473.345		-484.09	-253.178	-315.028	-350.765
23.56	-731.274	-540.832	-726.76	-666.289		-558.138	-480.314	-381.584	-473.345		-484.09	-253.178	-315.028	-350.765
23.6	-731.274	-540.832	-726.76	-666.289		-552.384	-480.314	-381.584	-471.427		-478.336	-253.178	-315.028	-348.847
23.64	-731.274	-540.832	-726.76	-666.289		-558.138	-480.314	-381.584	-473.345		-478.336	-253.178	-315.028	-348.847
23.68	-731.274	-540.832	-726.76	-666.289		-558.138	-480.314	-381.584	-473.345		-478.336	-253.178	-315.028	-348.847
23.72	-731.274	-541.832	-727.76	-666.955		-552.384	-480.314	-381.584	-471.427		-478.336	-253.178	-315.028	-348.847
23.76	-725.52	-540.832	-726.76	-664.371		-558.138	-480.314	-381.584	-473.345		-478.336	-253.178	-315.028	-348.847
23.8	-731.274	-540.832	-726.76	-666.289		-558.138	-480.314	-381.584	-473.345		-478.336	-247.424	-315.028	-346.929
23.84	-731.274	-540.832	-726.76	-666.289		-552.384	-480.314	-381.584	-471.427		-478.336	-247.424	-315.028	-346.929
23.88	-731.274	-540.832	-726.76	-666.289		-552.384	-480.314	-381.584	-471.427		-472.582	-241.67	-315.028	-343.093
23.92	-725.52	-540.832	-726.76	-664.371		-558.138	-480.314	-381.584	-473.345		-478.336	-241.67	-315.028	-345.011
23.96	-725.52	-540.832	-726.76	-664.371		-558.138	-480.314	-381.584	-473.345		-478.336	-235.916	-315.028	-343.093
24	-731.274	-540.832	-726.76	-666.289		-558.138	-480.314	-381.584	-473.345		-478.336	-235.916	-315.028	-343.093
24.04	-725.52	-540.832	-726.76	-664.371		-552.384	-480.314	-381.584	-471.427		-478.336	-235.916	-315.028	-343.093
24.08	-731.274	-540.832	-726.76	-666.289		-558.138	-480.314	-381.584	-473.345		-472.582	-235.916	-310.274	-339.591
24.12	-731.274	-540.832	-726.76	-666.289		-558.138	-480.314	-381.584	-473.345		-478.336	-235.916	-310.274	-341.509
24.16	-731.274	-540.832	-726.76	-666.289		-552.384	-480.314	-381.584	-471.427		-478.336	-235.916	-310.274	-341.509
24.2	-725.52	-540.832	-726.76	-664.371		-552.384	-480.314	-381.584	-471.427		-478.336	-235.916	-310.274	-341.509
24.24	-731.274	-540.832	-726.76	-666.289		-552.384	-480.314	-381.584	-471.427		-478.336	-235.916	-310.274	-341.509
24.28	-725.52	-540.832	-726.76	-664.371		-552.384	-474.56	-381.584	-469.509		-478.336	-230.162	-310.274	-339.591
24.32	-725.52	-540.832	-726.76	-664.371		-552.384	-474.56	-381.584	-469.509		-472.582	-230.162	-310.274	-337.673
24.36	-725.52	-540.832	-726.76	-664.371		-552.384	-474.56	-381.584	-469.509		-478.336	-230.162	-310.274	-339.591
24.4	-725.52	-540.832	-721.006	-662.453		-546.63	-474.56	-381.584	-467.591		-472.582	-230.162	-310.274	-337.673
24.44	-725.52	-540.832	-721.006	-662.453		-552.384	-474.56	-381.584	-469.509		-478.336	-230.162	-310.274	-339.591
24.48	-731.274	-540.832	-721.006	-664.371		-546.63	-474.56	-381.584	-467.591		-478.336	-230.162	-310.274	-339.591
24.52	-731.274	-540.832	-721.006	-664.371		-540.876	-474.56	-381.584	-465.673		-478.336	-230.162	-310.274	-339.591
24.56	-725.52	-540.832	-721.006	-662.453		-540.876	-474.56	-381.584	-465.673		-478.336	-230.162	-310.274	-339.591
24.6	-725.52	-540.832	-721.006	-662.453		-546.63	-474.56	-381.584	-467.591		-472.582	-224.408	-310.274	-335.755
24.64	-725.52	-540.832	-721.006	-662.453		-540.876	-474.56	-381.584	-465.673		-478.336	-224.408	-310.274	-337.673
24.68	-725.52	-540.832	-721.006	-662.453		-540.876	-474.56	-381.584	-465.673		-478.336	-224.408	-305.52	-336.088
24.72	-725.52	-540.832	-721.006	-662.453		-540.876	-474.56	-381.584	-465.673		-472.582	-224.408	-305.52	-334.17
24.76	-725.52	-540.832	-721.006	-662.453		-540.876	-474.56	-381.584	-465.673		-478.336	-224.408	-305.52	-336.088
24.8	-725.52	-540.832	-715.252	-660.535		-535.122	-474.56	-381.584	-463.755		-472.582	-224.408	-305.52	-334.17
24.84	-725.52	-540.832	-715.252	-660.535		-529.368	-474.56	-381.584	-461.837		-472.582	-224.408	-305.52	-334.17
24.88	-725.52	-540.832	-715.252	-660.535		-535.122	-474.56	-381.584	-463.755		-478.336	-218.654	-305.52	-334.17
24.92	-725.52	-540.832	-715.252	-660.535		-535.122	-474.56	-381.584	-463.755		-478.336	-218.654	-305.52	-334.17
24.96	-725.52	-540.832	-715.252	-660.535		-529.368	-474.56	-381.584	-461.837		-478.336	-218.654	-305.52	-334.17
25	-725.52	-540.832	-715.252	-660.535		-535.122	-474.56	-381.584	-463.755		-472.582	-218.654	-305.52	-332.252
25.04	-719.766	-540.832	-715.252	-658.617		-535.122	-474.56	-381.584	-463.755		-472.582	-218.654	-305.52	-332.252
25.08	-719.766	-540.832	-715.252	-658.617		-535.122	-474.56	-381.584	-463.755		-478.336	-218.654	-305.52	-334.17
25.12	-719.766	-540.832	-715.252	-658.617		-523.614	-474.56	-381.584	-459.919		-478.336	-218.654	-305.52	-334.17
25.16	-719.766	-540.832	-715.252	-658.617		-535.122	-474.56	-381.584	-463.755		-472.582	-218.654	-305.52	-332.252
25.2	-719.766	-540.832	-715.252	-658.617		-535.122	-474.56	-381.584	-463.755		-472.582	-218.654	-305.52	-332.252
25.24	-719.766	-540.832	-715.252	-658.617		-535.122	-474.56	-381.584	-463.755		-472.582	-218.654	-305.52	-332.252
25.28	-719.766	-540.832	-715.252	-658.617		-523.614	-474.56	-381.584	-459.919		-472.582	-218.654	-305.52	-332.252
25.32	-719.766	-540.832	-715.252	-658.617		-529.368	-474.56	-381.584	-461.837		-472.582	-218.654	-305.52	-332.252
25.36	-719.766	-540.832	-715.252	-658.617		-523.614	-474.56	-381.584	-459.919		-472.582	-218.654	-305.52	-332.252
25.4	-719.766	-540.832	-715.252	-658.617		-517.86	-474.56	-381.584	-458.001		-478.336	-218.654	-300.766	-332.585
25.44	-719.766	-540.832	-715.252	-658.617		-523.614	-474.56	-381.584	-459.919		-472.582	-218.654	-300.766	-330.667
25.48	-719.766	-540.832	-715.252	-658.617		-517.86	-474.56	-381.584	-458.001		-478.336	-218.654	-300.766	-332.585
25.52	-719.766	-540.832	-715.252	-658.617		-529.368	-474.56	-376.83	-460.253		-478.336	-218.654	-300.766	-332.585
25.56	-714.012	-540.832	-715.252	-656.699		-517.86	-474.56	-376.83	-456.417		-478.336	-218.654	-300.766	-332.585
25.6	-714.012	-540.832	-715.252	-656.699		-517.86	-474.56	-376.83	-456.417		-472.582	-218.654	-300.766	-330.667
25.64	-714.012	-540.832	-715.252	-656.699		-517.86	-474.56	-376.83	-456.417		-478.336	-218.654	-300.766	-332.585
25.68	-714.012	-540.832	-715.252	-656.699		-517.86	-474.56	-376.83	-456.417		-472.582	-212.9	-300.766	-328.749
25.72	-714.012	-540.832	-715.252	-656.699		-517.86	-474.56	-376.83	-456.417		-472.582	-212.9	-300.766	-328.749
25.76	-714.012	-540.832	-715.252	-656.699		-523.614	-474.56	-376.83	-458.335		-472.582	-212.9	-300.766	-328.749
25.8	-714.012	-540.832	-715.252	-656.699		-523.614	-474.56	-376.83	-458.335		-478.336	-212.9	-300.766	-330.667
25.84	-714.012	-540.832	-715.252	-656.699		-517.86	-474.56	-376.83	-456.417		-478.336	-212.9	-300.766	-330.667
25.88	-714.012	-540.832	-715.252	-656.699		-517.86	-474.56	-376.83	-456.417		-478.336	-212.9	-296.012	-329.083
25.92	-714.012	-540.832	-715.252	-656.699		-517.86	-474.56	-376.83	-456.417		-478.336	-212.9	-296.012	-329.083
25.96	-714.012	-540.832	-715.252	-656.699		-523.614	-474.56	-376.83	-458.335		-478.336	-212.9	-291.258	-327.498
26	-714.012	-540.832	-715.252	-656.699		-517.86	-474.56	-376.83	-456.417		-472.582	-212.9	-291.258	-325.58
26.04	-708.258	-540.832	-715.252	-654.781		-512.106	-474.56	-376.83	-454.499		-466.828	-212.9	-291.258	-323.662
26.08	-708.258	-540.832	-715.252	-654.781		-506.352	-474.56	-376.83	-452.581		-461.074	-212.9	-291.258	-321.744
26.12	-708.258	-540.832	-715.252	-654.781		-506.352	-474.56	-376.83	-452.581		-461.074	-212.9	-291.258	-321.744
26.16	-708.258	-540.832	-715.252	-654.781		-506.352	-474.56	-376.83	-452.581		-466.828	-212.9	-291.258	-323.662
26.2	-708.258	-540.832	-715.252	-654.781		-506.352	-474.56	-376.83	-452.581		-461.074	-212.9	-291.258	-321.744
26.24	-708.258	-540.832	-715.252	-654.781		-506.352	-474.56	-376.83	-452.581		-461.074	-212.9	-291.258	-321.744
26.28	-708.258	-540.832	-715.252	-654.781		-506.352	-474.56	-376.83	-452.581		-461.074	-212.9	-291.258	-321.744
26.32	-708.258	-540.832	-715.252	-654.781		-506.352	-474.56	-376.83	-452.581		-461.074	-212.9	-291.258	-321.744
26.36	-708.258	-540.832	-715.252	-654.781		-512.106	-474.56	-376.83	-454.499		-461.074	-212.9	-291.258	-321.744
26.4	-708.258	-540.832	-715.252	-654.781		-506.352	-474.56	-376.83	-452.581		-466.828	-212.9	-291.258	-323.662
26.44	-708.258	-540.832	-715.252	-654.781		-506.352	-474.56	-376.83	-452.581		-461.074	-212.9	-291.258	-321.744
26.48	-708.258	-540.832	-715.252	-654.781		-506.352	-468.806	-376.83	-450.663		-461.074	-212.9	-291.258	-321.744
26.52	-708.258	-540.832	-715.252	-654.781		-506.352	-468.806	-376.83	-450.663		-466.828	-212.9	-291.258	-323.662
26.56	-708.258	-540.832	-715.252	-654.781		-506.352	-463.052	-376.83	-448.745		-461.074	-212.9	-291.258	-321.744
26.6	-708.258	-540.832	-715.252	-654.781		-500.598	-463.052	-376.83	-446.827		-466.828	-212.9	-291.258	-323.662
26.64	-708.258	-540.832	-715.252	-654.781		-500.598	-463.052	-376.83	-446.827		-466.828	-212.9	-291.258	-323.662
26.68	-708.258	-540.832	-715.252	-654.781		-500.598	-463.052	-376.83	-446.827		-461.074	-212.9	-286.504	-320.159
26.72	-708.258	-540.832	-715.252	-654.781		-500.598	-463.052	-376.83	-446.827		-466.828	-212.9	-286.504	-322.077
26.76	-708.258	-540.832	-715.252	-654.781		-500.598	-463.052	-376.83	-446.827		-455.32	-212.9	-281.75	-316.657
26.8	-708.258	-540.832	-715.252	-654.781		-500.598	-463.052	-376.83	-446.827		-455.32	-212.9	-281.75	-316.657
26.84	-708.258	-540.832	-715.252	-654.781		-500.598	-463.052	-376.83	-446.827		-455.32	-212.9	-281.75	-316.657
26.88	-708.258	-540.832	-715.252	-654.781		-494.844	-463.052	-376.83	-444.909		-461.074	-212.9	-281.75	-318.575
26.92	-708.258	-540.832	-715.252	-654.781		-494.844	-463.052	-376.83	-444.909		-461.074	-212.9	-281.75	-318.575
26.96	-708.258	-540.832	-715.252	-654.781		-494.844	-463.052	-376.83	-444.909		-455.32	-212.9	-281.75	-316.657
27	-708.258	-540.832	-715.252	-654.781		-494.844	-463.052	-376.83	-444.909		-455.32	-212.9	-281.75	-316.657
27.04	-708.258	-540.832	-715.252	-654.781		-494.844	-463.052	-376.83	-444.909		-455.32	-212.9	-281.75	-316.657
27.08	-708.258	-540.832	-715.252	-654.781		-500.598	-463.052	-376.83	-446.827		-455.32	-212.9	-281.75	-316.657
27.12	-702.504	-540.832	-715.252	-652.863		-494.844	-463.052	-376.83	-444.909		-455.32	-212.9	-281.75	-316.657
27.16	-708.258	-540.832	-715.252	-654.781		-494.844	-463.052	-376.83	-444.909		-449.566	-212.9	-281.75	-314.739
27.2	-708.258	-540.832	-715.252	-654.781		-494.844	-463.052	-372.076	-443.324		-449.566	-212.9	-281.75	-314.739
27.24	-708.258	-540.832	-715.252	-654.781		-494.844	-463.052	-372.076	-443.324		-449.566	-212.9	-281.75	-314.739
27.28	-708.258	-535.078	-715.252	-652.863		-494.844	-463.052	-372.076	-443.324		-449.566	-212.9	-281.75	-314.739
27.32	-708.258	-535.078	-715.252	-652.863		-494.844	-463.052	-372.076	-443.324		-455.32	-212.9	-281.75	-316.657
27.36	-708.258	-535.078	-715.252	-652.863		-494.844	-463.052	-372.076	-443.324		-449.566	-212.9	-281.75	-314.739
27.4	-708.258	-535.078	-715.252	-652.863		-494.844	-463.052	-372.076	-443.324		-449.566	-212.9	-281.75	-314.739
27.44	-708.258	-535.078	-715.252	-652.863		-494.844	-463.052	-372.076	-443.324		-455.32	-212.9	-281.75	-316.657
27.48	-708.258	-535.078	-715.252	-652.863		-494.844	-457.298	-372.076	-441.406		-443.812	-212.9	-276.996	-311.236
27.52	-708.258	-535.078	-715.252	-652.863		-494.844	-457.298	-372.076	-441.406		-443.812	-212.9	-276.996	-311.236
27.56	-708.258	-535.078	-715.252	-652.863		-489.09	-457.298	-372.076	-439.488		-438.058	-212.9	-276.996	-309.318
27.6	-708.258	-535.078	-715.252	-652.863		-489.09	-457.298	-372.076	-439.488		-438.058	-212.9	-276.996	-309.318
27.64	-708.258	-535.078	-715.252	-652.863		-489.09	-457.298	-372.076	-439.488		-432.304	-212.9	-276.996	-307.4
27.68	-708.258	-535.078	-715.252	-652.863		-489.09	-457.298	-372.076	-439.488		-432.304	-212.9	-276.996	-307.4
27.72	-708.258	-535.078	-715.252	-652.863		-489.09	-457.298	-372.076	-439.488		-432.304	-212.9	-276.996	-307.4
27.76	-708.258	-535.078	-715.252	-652.863		-489.09	-457.298	-372.076	-439.488		-432.304	-212.9	-276.996	-307.4
27.8	-702.504	-535.078	-715.252	-650.945		-489.09	-457.298	-372.076	-439.488		-432.304	-212.9	-276.996	-307.4
27.84	-702.504	-535.078	-715.252	-650.945		-489.09	-457.298	-372.076	-439.488		-432.304	-212.9	-276.996	-307.4
27.88	-708.258	-529.324	-715.252	-650.945		-489.09	-457.298	-372.076	-439.488		-432.304	-212.9	-276.996	-307.4
27.92	-708.258	-529.324	-715.252	-650.945		-489.09	-457.298	-372.076	-439.488		-438.058	-212.9	-276.996	-309.318
27.96	-708.258	-529.324	-715.252	-650.945		-489.09	-457.298	-372.076	-439.488		-438.058	-212.9	-276.996	-309.318
28	-708.258	-529.324	-715.252	-650.945		-489.09	-457.298	-372.076	-439.488		-432.304	-212.9	-276.996	-307.4
28.04	-708.258	-529.324	-715.252	-650.945		-489.09	-457.298	-372.076	-439.488		-432.304	-212.9	-276.996	-307.4
28.08	-708.258	-529.324	-715.252	-650.945		-489.09	-451.544	-372.076	-437.57		-432.304	-212.9	-276.996	-307.4
28.12	-702.504	-529.324	-715.252	-649.027		-489.09	-451.544	-372.076	-437.57		-432.304	-212.9	-276.996	-307.4
28.16	-702.504	-529.324	-715.252	-649.027		-489.09	-451.544	-372.076	-437.57		-438.058	-212.9	-276.996	-309.318
28.2	-708.258	-529.324	-715.252	-650.945		-489.09	-451.544	-372.076	-437.57		-432.304	-212.9	-276.996	-307.4
28.24	-702.504	-529.324	-715.252	-649.027		-489.09	-451.544	-372.076	-437.57		-432.304	-212.9	-276.996	-307.4
28.28	-708.258	-529.324	-715.252	-650.945		-489.09	-451.544	-372.076	-437.57		-432.304	-212.9	-276.996	-307.4
28.32	-708.258	-529.324	-715.252	-650.945		-489.09	-451.544	-372.076	-437.57		-432.304	-212.9	-276.996	-307.4
28.36	-708.258	-529.324	-715.252	-650.945		-483.336	-451.544	-372.076	-435.652		-432.304	-212.9	-276.996	-307.4
28.4	-708.258	-529.324	-715.252	-650.945		-483.336	-451.544	-372.076	-435.652		-432.304	-212.9	-276.996	-307.4
28.44	-708.258	-529.324	-715.252	-650.945		-483.336	-451.544	-372.076	-435.652		-432.304	-212.9	-276.996	-307.4
28.48	-708.258	-529.324	-715.252	-650.945		-483.336	-451.544	-372.076	-435.652		-432.304	-212.9	-276.996	-307.4
28.52	-702.504	-529.324	-715.252	-649.027		-483.336	-451.544	-372.076	-435.652		-432.304	-212.9	-276.996	-307.4
28.56	-708.258	-529.324	-715.252	-650.945		-483.336	-451.544	-372.076	-435.652		-432.304	-212.9	-276.996	-307.4
28.6	-702.504	-529.324	-715.252	-649.027		-483.336	-451.544	-372.076	-435.652		-438.058	-212.9	-276.996	-309.318
28.64	-702.504	-529.324	-715.252	-649.027		-483.336	-451.544	-372.076	-435.652		-438.058	-212.9	-276.996	-309.318
28.68	-702.504	-523.57	-715.252	-647.109		-483.336	-451.544	-372.076	-435.652		-426.55	-212.9	-276.996	-305.482
28.72	-708.258	-523.57	-715.252	-649.027		-483.336	-451.544	-372.076	-435.652		-426.55	-212.9	-276.996	-305.482
28.76	-708.258	-523.57	-715.252	-649.027		-483.336	-445.79	-372.076	-433.734		-420.796	-212.9	-272.242	-301.979
28.8	-702.504	-523.57	-715.252	-647.109		-483.336	-445.79	-372.076	-433.734		-420.796	-212.9	-272.242	-301.979
28.84	-708.258	-523.57	-715.252	-649.027		-483.336	-445.79	-372.076	-433.734		-420.796	-212.9	-272.242	-301.979
28.88	-702.504	-523.57	-715.252	-647.109		-483.336	-445.79	-372.076	-433.734		-420.796	-212.9	-272.242	-301.979
28.92	-696.75	-523.57	-715.252	-645.191		-483.336	-445.79	-372.076	-433.734		-420.796	-212.9	-272.242	-301.979
28.96	-696.75	-523.57	-715.252	-645.191		-483.336	-445.79	-372.076	-433.734		-420.796	-212.9	-272.242	-301.979
29	-696.75	-523.57	-715.252	-645.191		-483.336	-445.79	-372.076	-433.734		-420.796	-212.9	-272.242	-301.979
29.04	-696.75	-523.57	-715.252	-645.191		-483.336	-445.79	-372.076	-433.734		-420.796	-212.9	-272.242	-301.979
29.08	-702.504	-523.57	-715.252	-647.109		-483.336	-445.79	-372.076	-433.734		-420.796	-212.9	-272.242	-301.979
29.12	-696.75	-523.57	-715.252	-645.191		-483.336	-445.79	-372.076	-433.734		-420.796	-212.9	-272.242	-301.979
29.16	-696.75	-523.57	-715.252	-645.191		-483.336	-445.79	-372.076	-433.734		-420.796	-212.9	-272.242	-301.979
29.2	-696.75	-523.57	-715.252	-645.191		-483.336	-445.79	-372.076	-433.734		-420.796	-212.9	-272.242	-301.979
29.24	-690.996	-523.57	-715.252	-643.273		-483.336	-445.79	-372.076	-433.734		-420.796	-212.9	-272.242	-301.979
29.28	-690.996	-523.57	-715.252	-643.273		-483.336	-440.036	-372.076	-431.816		-420.796	-212.9	-272.242	-301.979
29.32	-690.996	-523.57	-715.252	-643.273		-483.336	-440.036	-372.076	-431.816		-420.796	-212.9	-272.242	-301.979
29.36	-690.996	-523.57	-715.252	-643.273		-483.336	-440.036	-372.076	-431.816		-420.796	-212.9	-272.242	-301.979
29.4	-690.996	-523.57	-715.252	-643.273		-483.336	-440.036	-372.076	-431.816		-420.796	-212.9	-272.242	-301.979
29.44	-690.996	-523.57	-715.252	-643.273		-483.336	-440.036	-372.076	-431.816		-420.796	-212.9	-272.242	-301.979
29.48	-690.996	-523.57	-715.252	-643.273		-483.336	-440.036	-367.322	-430.231		-420.796	-212.9	-272.242	-301.979
29.52	-690.996	-523.57	-715.252	-643.273		-483.336	-440.036	-367.322	-430.231		-420.796	-212.9	-272.242	-301.979
29.56	-690.996	-523.57	-715.252	-643.273		-483.336	-440.036	-367.322	-430.231		-420.796	-212.9	-272.242	-301.979
29.6	-690.996	-523.57	-715.252	-643.273		-483.336	-440.036	-367.322	-430.231		-420.796	-212.9	-272.242	-301.979
29.64	-690.996	-523.57	-715.252	-643.273		-483.336	-440.036	-367.322	-430.231		-420.796	-212.9	-272.242	-301.979
29.68	-690.996	-523.57	-715.252	-643.273		-483.336	-440.036	-367.322	-430.231		-420.796	-212.9	-272.242	-301.979
29.72	-690.996	-523.57	-715.252	-643.273		-483.336	-440.036	-367.322	-430.231		-420.796	-212.9	-272.242	-301.979
29.76	-690.996	-523.57	-715.252	-643.273		-483.336	-440.036	-367.322	-430.231		-420.796	-212.9	-272.242	-301.979
29.8	-690.996	-517.816	-715.252	-641.355		-483.336	-440.036	-367.322	-430.231		-420.796	-212.9	-272.242	-301.979
29.84	-690.996	-517.816	-715.252	-641.355		-483.336	-440.036	-367.322	-430.231		-420.796	-212.9	-272.242	-301.979
29.88	-690.996	-512.062	-715.252	-639.437		-477.582	-440.036	-367.322	-428.313		-420.796	-212.9	-272.242	-301.979
29.92	-690.996	-512.062	-715.252	-639.437		-477.582	-440.036	-367.322	-428.313		-420.796	-212.9	-272.242	-301.979
29.96	-690.996	-517.816	-715.252	-641.355		-477.582	-440.036	-367.322	-428.313		-420.796	-212.9	-272.242	-301.979
30	-690.996	-517.816	-715.252	-641.355		-477.582	-440.036	-367.322	-428.313		-420.796	-212.9	-272.242	-301.979
30.04	-690.996	-517.816	-715.252	-641.355		-477.582	-440.036	-367.322	-428.313		-420.796	-212.9	-272.242	-301.979
30.08	-690.996	-517.816	-715.252	-641.355		-477.582	-440.036	-362.568	-426.729		-420.796	-212.9	-272.242	-301.979
30.12	-690.996	-517.816	-715.252	-641.355		-477.582	-440.036	-362.568	-426.729		-420.796	-212.9	-272.242	-301.979
30.16	-690.996	-517.816	-715.252	-641.355		-477.582	-440.036	-362.568	-426.729		-415.042	-212.9	-272.242	-300.061
30.2	-690.996	-517.816	-715.252	-641.355		-477.582	-440.036	-362.568	-426.729		-415.042	-212.9	-272.242	-300.061
30.24	-690.996	-517.816	-715.252	-641.355		-477.582	-440.036	-362.568	-426.729		-415.042	-212.9	-272.242	-300.061
30.28	-690.996	-517.816	-715.252	-641.355		-477.582	-434.282	-362.568	-424.811		-415.042	-212.9	-272.242	-300.061
30.32	-690.996	-517.816	-715.252	-641.355		-477.582	-434.282	-362.568	-424.811		-415.042	-212.9	-272.242	-300.061
30.36	-690.996	-517.816	-715.252	-641.355		-477.582	-434.282	-362.568	-424.811		-415.042	-212.9	-272.242	-300.061
30.4	-690.996	-517.816	-715.252	-641.355		-477.582	-434.282	-362.568	-424.811		-415.042	-212.9	-272.242	-300.061
30.44	-690.996	-517.816	-715.252	-641.355		-477.582	-434.282	-362.568	-424.811		-415.042	-212.9	-272.242	-300.061
30.48	-690.996	-517.816	-715.252	-641.355		-477.582	-434.282	-362.568	-424.811		-415.042	-212.9	-272.242	-300.061
30.52	-690.996	-517.816	-715.252	-641.355		-477.582	-434.282	-362.568	-424.811		-415.042	-212.9	-272.242	-300.061
30.56	-690.996	-523.57	-715.252	-643.273		-477.582	-434.282	-362.568	-424.811		-415.042	-212.9	-272.242	-300.061
30.6	-690.996	-523.57	-715.252	-643.273		-477.582	-434.282	-362.568	-424.811		-415.042	-212.9	-272.242	-300.061
30.64	-690.996	-523.57	-715.252	-643.273		-477.582	-434.282	-362.568	-424.811		-420.796	-212.9	-272.242	-301.979
30.68	-690.996	-523.57	-715.252	-643.273		-477.582	-434.282	-362.568	-424.811		-415.042	-212.9	-272.242	-300.061
30.72	-690.996	-523.57	-715.252	-643.273		-477.582	-434.282	-362.568	-424.811		-420.796	-212.9	-272.242	-301.979
30.76	-690.996	-523.57	-715.252	-643.273		-477.582	-434.282	-362.568	-424.811		-415.042	-207.146	-272.242	-298.143
30.8	-690.996	-523.57	-715.252	-643.273		-477.582	-434.282	-362.568	-424.811		-415.042	-207.146	-272.242	-298.143
30.84	-690.996	-523.57	-715.252	-643.273		-477.582	-434.282	-362.568	-424.811		-415.042	-207.146	-272.242	-298.143
30.88	-690.996	-523.57	-715.252	-643.273		-477.582	-434.282	-362.568	-424.811		-415.042	-207.146	-272.242	-298.143
30.92	-690.996	-523.57	-715.252	-643.273		-477.582	-434.282	-362.568	-424.811		-415.042	-207.146	-272.242	-298.143
30.96	-690.996	-523.57	-715.252	-643.273		-477.582	-434.282	-362.568	-424.811		-415.042	-207.146	-272.242	-298.143
31	-690.996	-523.57	-715.252	-643.273		-477.582	-434.282	-362.568	-424.811		-415.042	-207.146	-272.242	-298.143
31.04	-690.996	-523.57	-715.252	-643.273		-477.582	-434.282	-362.568	-424.811		-415.042	-207.146	-272.242	-298.143
31.08	-690.996	-523.57	-715.252	-643.273		-477.582	-434.282	-362.568	-424.811		-415.042	-207.146	-272.242	-298.143
31.12	-690.996	-523.57	-715.252	-643.273		-477.582	-434.282	-362.568	-424.811		-415.042	-207.146	-272.242	-298.143
31.16	-690.996	-523.57	-715.252	-643.273		-477.582	-434.282	-357.814	-423.226		-415.042	-207.146	-272.242	-298.143
31.2	-690.996	-523.57	-715.252	-643.273		-477.582	-434.282	-357.814	-423.226		-415.042	-207.146	-272.242	-298.143
31.24	-690.996	-523.57	-715.252	-643.273		-477.582	-434.282	-357.814	-423.226		-415.042	-207.146	-272.242	-298.143
31.28	-690.996	-523.57	-715.252	-643.273		-471.828	-434.282	-357.814	-421.308		-415.042	-207.146	-272.242	-298.143
31.32	-690.996	-523.57	-715.252	-643.273		-471.828	-434.282	-357.814	-421.308		-415.042	-207.146	-272.242	-298.143
31.36	-685.242	-529.324	-715.252	-643.273		-471.828	-434.282	-357.814	-421.308		-415.042	-207.146	-272.242	-298.143
31.4	-685.242	-529.324	-715.252	-643.273		-471.828	-434.282	-357.814	-421.308		-415.042	-207.146	-272.242	-298.143
31.44	-685.242	-529.324	-715.252	-643.273		-471.828	-434.282	-357.814	-421.308		-415.042	-207.146	-272.242	-298.143
31.48	-685.242	-529.324	-715.252	-643.273		-471.828	-434.282	-357.814	-421.308		-415.042	-207.146	-272.242	-298.143
31.52	-685.242	-529.324	-715.252	-643.273		-471.828	-434.282	-357.814	-421.308		-415.042	-207.146	-272.242	-298.143
31.56	-685.242	-529.324	-715.252	-643.273		-471.828	-434.282	-357.814	-421.308		-415.042	-201.392	-272.242	-296.225
31.6	-679.488	-529.324	-715.252	-641.355		-471.828	-434.282	-357.814	-421.308		-415.042	-201.392	-272.242	-296.225
31.64	-685.242	-529.324	-715.252	-643.273		-471.828	-434.282	-357.814	-421.308		-415.042	-201.392	-272.242	-296.225
31.68	-685.242	-529.324	-715.252	-643.273		-471.828	-434.282	-357.814	-421.308		-415.042	-201.392	-272.242	-296.225
31.72	-685.242	-529.324	-715.252	-643.273		-471.828	-434.282	-357.814	-421.308		-415.042	-201.392	-272.242	-296.225
31.76	-685.242	-529.324	-715.252	-643.273		-471.828	-428.528	-357.814	-419.39		-415.042	-201.392	-267.488	-294.641
31.8	-679.488	-529.324	-715.252	-641.355		-471.828	-428.528	-357.814	-419.39		-415.042	-201.392	-267.488	-294.641
31.84	-685.242	-529.324	-715.252	-643.273		-471.828	-422.774	-357.814	-417.472		-415.042	-201.392	-272.242	-296.225
31.88	-679.488	-529.324	-715.252	-641.355		-471.828	-422.774	-357.814	-417.472		-415.042	-201.392	-272.242	-296.225
31.92	-679.488	-529.324	-715.252	-641.355		-471.828	-422.774	-357.814	-417.472		-415.042	-201.392	-272.242	-296.225
31.96	-679.488	-529.324	-715.252	-641.355		-471.828	-422.774	-353.06	-415.887		-415.042	-201.392	-272.242	-296.225
32	-679.488	-529.324	-715.252	-641.355		-471.828	-422.774	-353.06	-415.887		-415.042	-201.392	-272.242	-296.225
32.04	-679.488	-529.324	-715.252	-641.355		-471.828	-422.774	-353.06	-415.887		-415.042	-201.392	-272.242	-296.225
32.08	-685.242	-529.324	-715.252	-643.273		-471.828	-422.774	-353.06	-415.887		-415.042	-201.392	-272.242	-296.225
32.12	-685.242	-529.324	-715.252	-643.273		-471.828	-422.774	-353.06	-415.887		-415.042	-201.392	-272.242	-296.225
32.16	-685.242	-535.078	-715.252	-645.191		-471.828	-422.774	-353.06	-415.887		-415.042	-201.392	-272.242	-296.225
32.2	-685.242	-535.078	-715.252	-645.191		-471.828	-422.774	-353.06	-415.887		-415.042	-201.392	-272.242	-296.225
32.24	-685.242	-535.078	-715.252	-645.191		-471.828	-422.774	-353.06	-415.887		-415.042	-201.392	-272.242	-296.225
32.28	-679.488	-535.078	-715.252	-643.273		-471.828	-422.774	-353.06	-415.887		-415.042	-201.392	-272.242	-296.225
32.32	-685.242	-535.078	-715.252	-645.191		-471.828	-422.774	-353.06	-415.887		-415.042	-201.392	-272.242	-296.225
32.36	-685.242	-535.078	-715.252	-645.191		-471.828	-422.774	-353.06	-415.887		-415.042	-201.392	-272.242	-296.225
32.4	-679.488	-535.078	-715.252	-643.273		-471.828	-422.774	-353.06	-415.887		-415.042	-201.392	-272.242	-296.225
32.44	-673.734	-535.078	-715.252	-641.355		-471.828	-422.774	-353.06	-415.887		-415.042	-201.392	-272.242	-296.225
32.48	-673.734	-535.078	-715.252	-641.355		-471.828	-422.774	-353.06	-415.887		-415.042	-195.638	-272.242	-294.307
32.52	-673.734	-535.078	-715.252	-641.355		-471.828	-422.774	-353.06	-415.887		-415.042	-195.638	-272.242	-294.307
32.56	-673.734	-535.078	-715.252	-641.355		-471.828	-422.774	-353.06	-415.887		-415.042	-195.638	-272.242	-294.307
32.6	-673.734	-535.078	-715.252	-641.355		-471.828	-422.774	-353.06	-415.887		-415.042	-195.638	-272.242	-294.307
32.64	-673.734	-535.078	-715.252	-641.355		-471.828	-422.774	-353.06	-415.887		-415.042	-195.638	-272.242	-294.307
32.68	-673.734	-535.078	-715.252	-641.355		-471.828	-422.774	-353.06	-415.887		-415.042	-195.638	-272.242	-294.307
32.72	-673.734	-535.078	-715.252	-641.355		-471.828	-422.774	-353.06	-415.887		-415.042	-195.638	-272.242	-294.307
32.76	-673.734	-535.078	-715.252	-641.355		-471.828	-422.774	-353.06	-415.887		-415.042	-195.638	-272.242	-294.307
32.8	-673.734	-535.078	-715.252	-641.355		-471.828	-422.774	-353.06	-415.887		-415.042	-195.638	-272.242	-294.307
32.84	-673.734	-535.078	-715.252	-641.355		-471.828	-422.774	-353.06	-415.887		-415.042	-195.638	-272.242	-294.307
32.88	-673.734	-535.078	-715.252	-641.355		-471.828	-422.774	-353.06	-415.887		-415.042	-195.638	-272.242	-294.307
32.92	-673.734	-535.078	-715.252	-641.355		-471.828	-422.774	-353.06	-415.887		-415.042	-195.638	-272.242	-294.307
32.96	-673.734	-535.078	-715.252	-641.355		-471.828	-422.774	-353.06	-415.887		-415.042	-189.884	-267.488	-290.805
33	-673.734	-535.078	-715.252	-641.355		-471.828	-422.774	-353.06	-415.887		-415.042	-189.884	-267.488	-290.805
33.04	-673.734	-535.078	-715.252	-641.355		-471.828	-422.774	-353.06	-415.887		-415.042	-189.884	-267.488	-290.805
33.08	-673.734	-535.078	-715.252	-641.355		-471.828	-417.02	-348.306	-412.385		-415.042	-189.884	-267.488	-290.805
33.12	-673.734	-535.078	-715.252	-641.355		-471.828	-417.02	-348.306	-412.385		-415.042	-189.884	-267.488	-290.805
33.16	-673.734	-535.078	-715.252	-641.355		-471.828	-417.02	-348.306	-412.385		-415.042	-189.884	-267.488	-290.805
33.2	-673.734	-535.078	-715.252	-641.355		-471.828	-417.02	-348.306	-412.385		-415.042	-189.884	-267.488	-290.805
33.24	-673.734	-535.078	-715.252	-641.355		-471.828	-417.02	-348.306	-412.385		-415.042	-189.884	-267.488	-290.805
33.28	-673.734	-535.078	-715.252	-641.355		-471.828	-417.02	-348.306	-412.385		-415.042	-189.884	-267.488	-290.805
33.32	-673.734	-535.078	-715.252	-641.355		-471.828	-417.02	-348.306	-412.385		-415.042	-189.884	-267.488	-290.805
33.36	-673.734	-535.078	-715.252	-641.355		-471.828	-417.02	-348.306	-412.385		-415.042	-189.884	-267.488	-290.805
33.4	-673.734	-535.078	-715.252	-641.355		-471.828	-417.02	-348.306	-412.385		-415.042	-189.884	-267.488	-290.805
33.44	-673.734	-535.078	-715.252	-641.355		-471.828	-417.02	-348.306	-412.385		-420.796	-189.884	-267.488	-292.723
33.48	-673.734	-535.078	-715.252	-641.355		-471.828	-417.02	-348.306	-412.385		-420.796	-189.884	-267.488	-292.723
33.52	-673.734	-535.078	-715.252	-641.355		-471.828	-417.02	-348.306	-412.385		-420.796	-189.884	-267.488	-292.723
33.56	-673.734	-535.078	-715.252	-641.355		-466.074	-417.02	-348.306	-410.467		-420.796	-184.13	-267.488	-290.805
33.6	-673.734	-535.078	-715.252	-641.355		-466.074	-417.02	-348.306	-410.467		-420.796	-184.13	-267.488	-290.805
33.64	-673.734	-535.078	-715.252	-641.355		-466.074	-417.02	-348.306	-410.467		-420.796	-184.13	-267.488	-290.805
33.68	-673.734	-535.078	-715.252	-641.355		-466.074	-417.02	-348.306	-410.467		-420.796	-184.13	-267.488	-290.805
33.72	-673.734	-535.078	-715.252	-641.355		-466.074	-417.02	-348.306	-410.467		-420.796	-184.13	-267.488	-290.805
33.76	-673.734	-535.078	-715.252	-641.355		-466.074	-417.02	-348.306	-410.467		-420.796	-184.13	-267.488	-290.805
33.8	-673.734	-535.078	-715.252	-641.355		-466.074	-417.02	-348.306	-410.467		-420.796	-184.13	-267.488	-290.805
33.84	-673.734	-535.078	-715.252	-641.355		-466.074	-417.02	-348.306	-410.467		-420.796	-184.13	-267.488	-290.805
33.88	-673.734	-535.078	-715.252	-641.355		-466.074	-417.02	-348.306	-410.467		-420.796	-184.13	-267.488	-290.805
33.92	-673.734	-535.078	-715.252	-641.355		-466.074	-417.02	-348.306	-410.467		-420.796	-184.13	-267.488	-290.805
33.96	-673.734	-535.078	-709.498	-639.437		-466.074	-417.02	-348.306	-410.467		-420.796	-184.13	-267.488	-290.805
34	-667.98	-535.078	-709.498	-637.519		-466.074	-417.02	-348.306	-410.467		-420.796	-184.13	-267.488	-290.805
34.04	-667.98	-535.078	-715.252	-639.437		-466.074	-417.02	-343.552	-408.882		-420.796	-184.13	-267.488	-290.805
34.08	-662.226	-535.078	-715.252	-637.519		-466.074	-417.02	-343.552	-408.882		-420.796	-184.13	-267.488	-290.805
34.12	-662.226	-535.078	-715.252	-637.519		-466.074	-417.02	-343.552	-408.882		-420.796	-184.13	-267.488	-290.805
34.16	-662.226	-535.078	-715.252	-637.519		-466.074	-417.02	-343.552	-408.882		-420.796	-178.376	-267.488	-288.887
34.2	-662.226	-535.078	-715.252	-637.519		-466.074	-417.02	-343.552	-408.882		-420.796	-178.376	-267.488	-288.887
34.24	-662.226	-535.078	-715.252	-637.519		-466.074	-417.02	-343.552	-408.882		-420.796	-178.376	-267.488	-288.887
34.28	-662.226	-535.078	-715.252	-637.519		-466.074	-417.02	-343.552	-408.882		-420.796	-178.376	-267.488	-288.887
34.32	-662.226	-535.078	-715.252	-637.519		-466.074	-417.02	-343.552	-408.882		-420.796	-178.376	-267.488	-288.887
34.36	-662.226	-535.078	-715.252	-637.519		-466.074	-417.02	-343.552	-408.882		-420.796	-178.376	-267.488	-288.887
34.4	-662.226	-535.078	-715.252	-637.519		-466.074	-417.02	-343.552	-408.882		-420.796	-178.376	-267.488	-288.887
34.44	-662.226	-535.078	-715.252	-637.519		-466.074	-417.02	-343.552	-408.882		-420.796	-178.376	-267.488	-288.887
34.48	-662.226	-535.078	-715.252	-637.519		-466.074	-417.02	-343.552	-408.882		-420.796	-178.376	-267.488	-288.887
34.52	-662.226	-535.078	-715.252	-637.519		-466.074	-417.02	-343.552	-408.882		-420.796	-178.376	-267.488	-288.887
34.56	-662.226	-535.078	-715.252	-637.519		-466.074	-417.02	-343.552	-408.882		-420.796	-178.376	-267.488	-288.887
34.6	-662.226	-535.078	-715.252	-637.519		-466.074	-417.02	-343.552	-408.882		-420.796	-178.376	-267.488	-288.887
34.64	-662.226	-535.078	-715.252	-637.519		-466.074	-417.02	-343.552	-408.882		-420.796	-178.376	-267.488	-288.887
34.68	-662.226	-535.078	-715.252	-637.519		-466.074	-417.02	-343.552	-408.882		-420.796	-178.376	-267.488	-288.887
34.72	-656.472	-535.078	-715.252	-635.601		-466.074	-417.02	-343.552	-408.882		-420.796	-178.376	-267.488	-288.887
34.76	-662.226	-535.078	-715.252	-637.519		-466.074	-417.02	-343.552	-408.882		-420.796	-172.622	-267.488	-286.969
34.8	-662.226	-535.078	-715.252	-637.519		-466.074	-417.02	-343.552	-408.882		-420.796	-172.622	-267.488	-286.969
34.84	-662.226	-535.078	-715.252	-637.519		-466.074	-417.02	-343.552	-408.882		-420.796	-172.622	-267.488	-286.969
34.88	-662.226	-535.078	-715.252	-637.519		-466.074	-417.02	-343.552	-408.882		-420.796	-172.622	-267.488	-286.969
34.92	-662.226	-535.078	-715.252	-637.519		-466.074	-417.02	-343.552	-408.882		-420.796	-172.622	-267.488	-286.969
34.96	-662.226	-535.078	-715.252	-637.519		-466.074	-417.02	-343.552	-408.882		-420.796	-172.622	-267.488	-286.969
35	-662.226	-535.078	-715.252	-637.519		-466.074	-417.02	-343.552	-408.882		-420.796	-172.622	-267.488	-286.969
35.04	-662.226	-535.078	-715.252	-637.519		-466.074	-417.02	-343.552	-408.882		-420.796	-172.622	-267.488	-286.969
35.08	-662.226	-535.078	-715.252	-637.519		-466.074	-417.02	-343.552	-408.882		-420.796	-172.622	-267.488	-286.969
35.12	-662.226	-535.078	-715.252	-637.519		-466.074	-417.02	-343.552	-408.882		-420.796	-172.622	-267.488	-286.969
35.16	-662.226	-535.078	-715.252	-637.519		-466.074	-417.02	-343.552	-408.882		-420.796	-166.868	-267.488	-285.051
35.2	-656.472	-535.078	-715.252	-635.601		-466.074	-417.02	-343.552	-408.882		-420.796	-166.868	-267.488	-285.051
35.24	-650.718	-535.078	-715.252	-633.683		-466.074	-417.02	-343.552	-408.882		-420.796	-166.868	-267.488	-285.051
35.28	-656.472	-535.078	-715.252	-635.601		-466.074	-417.02	-343.552	-408.882		-420.796	-166.868	-267.488	-285.051
35.32	-650.718	-535.078	-715.252	-633.683		-466.074	-417.02	-343.552	-408.882		-420.796	-166.868	-267.488	-285.051
35.36	-650.718	-535.078	-715.252	-633.683		-466.074	-417.02	-343.552	-408.882		-420.796	-166.868	-267.488	-285.051
35.4	-650.718	-535.078	-715.252	-633.683		-466.074	-417.02	-343.552	-408.882		-420.796	-166.868	-267.488	-285.051
35.44	-650.718	-535.078	-715.252	-633.683		-466.074	-417.02	-343.552	-408.882		-420.796	-166.868	-267.488	-285.051
35.48	-650.718	-535.078	-715.252	-633.683		-466.074	-417.02	-343.552	-408.882		-420.796	-166.868	-267.488	-285.051
35.52	-650.718	-535.078	-715.252	-633.683		-466.074	-417.02	-343.552	-408.882		-420.796	-166.868	-267.488	-285.051
35.56	-650.718	-535.078	-715.252	-633.683		-466.074	-417.02	-338.798	-407.297		-420.796	-166.868	-267.488	-285.051
35.6	-650.718	-535.078	-715.252	-633.683		-466.074	-417.02	-338.798	-407.297		-420.796	-166.868	-267.488	-285.051
35.64	-650.718	-535.078	-715.252	-633.683		-460.32	-417.02	-338.798	-405.379		-420.796	-166.868	-267.488	-285.051
35.68	-650.718	-535.078	-715.252	-633.683		-460.32	-417.02	-338.798	-405.379		-420.796	-166.868	-267.488	-285.051
35.72	-656.472	-535.078	-715.252	-635.601		-460.32	-417.02	-338.798	-405.379		-420.796	-166.868	-267.488	-285.051
35.76	-650.718	-535.078	-715.252	-633.683		-460.32	-417.02	-338.798	-405.379		-420.796	-166.868	-267.488	-285.051
35.8	-650.718	-535.078	-715.252	-633.683		-460.32	-417.02	-338.798	-405.379		-420.796	-166.868	-267.488	-285.051
35.84	-650.718	-535.078	-715.252	-633.683		-460.32	-417.02	-338.798	-405.379		-420.796	-166.868	-267.488	-285.051
35.88	-650.718	-535.078	-715.252	-633.683		-460.32	-417.02	-338.798	-405.379		-420.796	-166.868	-267.488	-285.051
35.92	-650.718	-535.078	-715.252	-633.683		-460.32	-417.02	-338.798	-405.379		-420.796	-166.868	-267.488	-285.051
35.96	-650.718	-535.078	-715.252	-633.683		-460.32	-417.02	-338.798	-405.379		-420.796	-161.114	-267.488	-283.133
36	-650.718	-535.078	-715.252	-633.683		-460.32	-417.02	-338.798	-405.379		-420.796	-161.114	-267.488	-283.133
36.04	-650.718	-535.078	-715.252	-633.683		-460.32	-417.02	-338.798	-405.379		-420.796	-161.114	-267.488	-283.133
36.08	-650.718	-535.078	-715.252	-633.683		-460.32	-417.02	-338.798	-405.379		-420.796	-161.114	-267.488	-283.133
36.12	-650.718	-535.078	-715.252	-633.683		-460.32	-417.02	-338.798	-405.379		-420.796	-161.114	-267.488	-283.133
36.16	-650.718	-535.078	-715.252	-633.683		-454.566	-417.02	-338.798	-403.461		-420.796	-161.114	-267.488	-283.133
36.2	-650.718	-535.078	-715.252	-633.683		-454.566	-417.02	-338.798	-403.461		-420.796	-161.114	-267.488	-283.133
36.24	-650.718	-535.078	-715.252	-633.683		-460.32	-411.266	-338.798	-403.461		-420.796	-161.114	-267.488	-283.133
36.28	-650.718	-535.078	-715.252	-633.683		-460.32	-411.266	-338.798	-403.461		-420.796	-161.114	-267.488	-283.133
36.32	-650.718	-535.078	-715.252	-633.683		-460.32	-411.266	-338.798	-403.461		-420.796	-161.114	-267.488	-283.133
36.36	-650.718	-535.078	-715.252	-633.683		-460.32	-411.266	-338.798	-403.461		-420.796	-166.868	-267.488	-285.051
36.4	-650.718	-535.078	-715.252	-633.683		-460.32	-411.266	-338.798	-403.461		-420.796	-166.868	-267.488	-285.051
36.44	-650.718	-535.078	-715.252	-633.683		-460.32	-411.266	-338.798	-403.461		-420.796	-172.622	-267.488	-286.969
36.48	-650.718	-535.078	-715.252	-633.683		-460.32	-411.266	-338.798	-403.461		-420.796	-172.622	-267.488	-286.969
36.52	-650.718	-535.078	-715.252	-633.683		-460.32	-411.266	-338.798	-403.461		-420.796	-172.622	-267.488	-286.969
36.56	-650.718	-535.078	-709.498	-631.765		-460.32	-411.266	-338.798	-403.461		-420.796	-172.622	-262.734	-285.384
36.6	-650.718	-535.078	-709.498	-631.765		-460.32	-411.266	-338.798	-403.461		-420.796	-172.622	-262.734	-285.384
36.64	-650.718	-535.078	-709.498	-631.765		-460.32	-411.266	-338.798	-403.461		-420.796	-172.622	-262.734	-285.384
36.68	-650.718	-535.078	-709.498	-631.765		-460.32	-411.266	-338.798	-403.461		-420.796	-172.622	-262.734	-285.384
36.72	-650.718	-535.078	-709.498	-631.765		-460.32	-411.266	-338.798	-403.461		-420.796	-172.622	-262.734	-285.384
36.76	-644.964	-535.078	-709.498	-629.847		-460.32	-411.266	-338.798	-403.461		-420.796	-172.622	-262.734	-285.384
36.8	-650.718	-535.078	-709.498	-631.765		-460.32	-411.266	-338.798	-403.461		-420.796	-172.622	-262.734	-285.384
36.84	-650.718	-535.078	-709.498	-631.765		-460.32	-411.266	-338.798	-403.461		-420.796	-172.622	-262.734	-285.384
36.88	-650.718	-535.078	-709.498	-631.765		-460.32	-411.266	-338.798	-403.461		-420.796	-172.622	-262.734	-285.384
36.92	-644.964	-535.078	-709.498	-629.847		-460.32	-411.266	-338.798	-403.461		-420.796	-172.622	-262.734	-285.384
36.96	-644.964	-535.078	-709.498	-629.847		-460.32	-405.512	-338.798	-401.543		-420.796	-172.622	-262.734	-285.384
37	-644.964	-535.078	-709.498	-629.847		-460.32	-405.512	-338.798	-401.543		-420.796	-172.622	-262.734	-285.384
37.04	-650.718	-535.078	-709.498	-631.765		-460.32	-405.512	-334.044	-399.959		-420.796	-172.622	-257.98	-283.799
37.08	-650.718	-535.078	-709.498	-631.765		-460.32	-405.512	-334.044	-399.959		-420.796	-172.622	-257.98	-283.799
37.12	-650.718	-535.078	-709.498	-631.765		-460.32	-405.512	-334.044	-399.959		-420.796	-172.622	-257.98	-283.799
37.16	-644.964	-535.078	-709.498	-629.847		-460.32	-405.512	-334.044	-399.959		-420.796	-172.622	-257.98	-283.799
37.2	-644.964	-535.078	-709.498	-629.847		-460.32	-405.512	-334.044	-399.959		-420.796	-172.622	-257.98	-283.799
37.24	-650.718	-535.078	-709.498	-631.765		-460.32	-405.512	-334.044	-399.959		-420.796	-172.622	-257.98	-283.799
37.28	-650.718	-535.078	-709.498	-631.765		-460.32	-405.512	-334.044	-399.959		-420.796	-172.622	-257.98	-283.799
37.32	-644.964	-535.078	-709.498	-629.847		-460.32	-405.512	-334.044	-399.959		-420.796	-172.622	-257.98	-283.799
37.36	-644.964	-535.078	-709.498	-629.847		-460.32	-405.512	-334.044	-399.959		-420.796	-172.622	-257.98	-283.799
37.4	-644.964	-535.078	-709.498	-629.847		-460.32	-405.512	-334.044	-399.959		-420.796	-172.622	-257.98	-283.799
37.44	-644.964	-535.078	-709.498	-629.847		-460.32	-405.512	-334.044	-399.959		-420.796	-172.622	-257.98	-283.799
37.48	-644.964	-535.078	-709.498	-629.847		-460.32	-405.512	-334.044	-399.959		-420.796	-172.622	-257.98	-283.799
37.52	-644.964	-535.078	-709.498	-629.847		-460.32	-405.512	-334.044	-399.959		-420.796	-172.622	-257.98	-283.799
37.56	-644.964	-535.078	-703.744	-627.929		-460.32	-405.512	-334.044	-399.959		-420.796	-172.622	-257.98	-283.799
37.6	-650.718	-535.078	-703.744	-629.847		-460.32	-405.512	-334.044	-399.959		-420.796	-172.622	-257.98	-283.799
37.64	-644.964	-535.078	-703.744	-627.929		-460.32	-405.512	-334.044	-399.959		-420.796	-172.622	-257.98	-283.799
37.68	-644.964	-529.324	-703.744	-626.011		-460.32	-405.512	-334.044	-399.959		-420.796	-172.622	-257.98	-283.799
37.72	-644.964	-529.324	-703.744	-626.011		-460.32	-405.512	-334.044	-399.959		-420.796	-172.622	-257.98	-283.799
37.76	-644.964	-535.078	-703.744	-627.929		-460.32	-405.512	-334.044	-399.959		-420.796	-172.622	-257.98	-283.799
37.8	-650.718	-535.078	-703.744	-629.847		-460.32	-405.512	-334.044	-399.959		-420.796	-172.622	-257.98	-283.799
37.84	-644.964	-535.078	-703.744	-627.929		-460.32	-399.758	-334.044	-398.041		-420.796	-172.622	-257.98	-283.799
37.88	-650.718	-535.078	-703.744	-629.847		-460.32	-399.758	-334.044	-398.041		-420.796	-172.622	-257.98	-283.799
37.92	-650.718	-535.078	-703.744	-629.847		-460.32	-399.758	-334.044	-398.041		-420.796	-172.622	-257.98	-283.799
37.96	-650.718	-535.078	-703.744	-629.847		-460.32	-399.758	-334.044	-398.041		-420.796	-172.622	-257.98	-283.799
38	-644.964	-535.078	-703.744	-627.929		-460.32	-399.758	-334.044	-398.041		-420.796	-172.622	-257.98	-283.799
38.04	-644.964	-535.078	-703.744	-627.929		-460.32	-399.758	-334.044	-398.041		-420.796	-172.622	-257.98	-283.799
38.08	-644.964	-535.078	-703.744	-627.929		-460.32	-399.758	-334.044	-398.041		-420.796	-172.622	-257.98	-283.799
38.12	-650.718	-535.078	-703.744	-629.847		-460.32	-399.758	-334.044	-398.041		-420.796	-172.622	-257.98	-283.799
38.16	-644.964	-535.078	-697.99	-626.011		-460.32	-399.758	-334.044	-398.041		-420.796	-172.622	-257.98	-283.799
38.2	-644.964	-535.078	-697.99	-626.011		-460.32	-399.758	-334.044	-398.041		-420.796	-172.622	-257.98	-283.799
38.24	-650.718	-535.078	-692.236	-626.011		-460.32	-399.758	-334.044	-398.041		-420.796	-172.622	-257.98	-283.799
38.28	-650.718	-535.078	-692.236	-626.011		-460.32	-399.758	-334.044	-398.041		-420.796	-172.622	-257.98	-283.799
38.32	-644.964	-535.078	-692.236	-624.093		-460.32	-399.758	-334.044	-398.041		-420.796	-172.622	-257.98	-283.799
38.36	-644.964	-535.078	-692.236	-624.093		-460.32	-399.758	-334.044	-398.041		-420.796	-172.622	-257.98	-283.799
38.4	-650.718	-535.078	-692.236	-626.011		-460.32	-399.758	-334.044	-398.041		-420.796	-172.622	-257.98	-283.799
38.44	-644.964	-535.078	-692.236	-624.093		-460.32	-399.758	-329.29	-396.456		-420.796	-172.622	-253.226	-282.215
38.48	-650.718	-535.078	-692.236	-626.011		-460.32	-399.758	-329.29	-396.456		-420.796	-172.622	-253.226	-282.215
38.52	-644.964	-535.078	-692.236	-624.093		-460.32	-399.758	-329.29	-396.456		-420.796	-172.622	-253.226	-282.215
38.56	-644.964	-535.078	-692.236	-624.093		-460.32	-399.758	-329.29	-396.456		-420.796	-172.622	-253.226	-282.215
38.6	-650.718	-535.078	-692.236	-626.011		-460.32	-399.758	-329.29	-396.456		-420.796	-172.622	-253.226	-282.215
38.64	-644.964	-535.078	-692.236	-624.093		-460.32	-399.758	-329.29	-396.456		-420.796	-172.622	-253.226	-282.215
38.68	-644.964	-535.078	-692.236	-624.093		-460.32	-399.758	-329.29	-396.456		-420.796	-172.622	-253.226	-282.215
38.72	-650.718	-535.078	-692.236	-626.011		-460.32	-399.758	-329.29	-396.456		-420.796	-172.622	-253.226	-282.215
38.76	-644.964	-535.078	-692.236	-624.093		-460.32	-399.758	-329.29	-396.456		-420.796	-172.622	-253.226	-282.215
38.8	-639.21	-535.078	-692.236	-622.175		-460.32	-399.758	-329.29	-396.456		-420.796	-172.622	-253.226	-282.215
38.84	-639.21	-535.078	-692.236	-622.175		-460.32	-399.758	-329.29	-396.456		-420.796	-172.622	-248.472	-280.63
38.88	-644.964	-535.078	-692.236	-624.093		-460.32	-399.758	-329.29	-396.456		-420.796	-172.622	-248.472	-280.63
38.92	-639.21	-535.078	-692.236	-622.175		-460.32	-399.758	-329.29	-396.456		-420.796	-172.622	-243.718	-279.045
38.96	-644.964	-535.078	-692.236	-624.093		-460.32	-394.004	-329.29	-394.538		-420.796	-172.622	-243.718	-279.045
39	-639.21	-535.078	-692.236	-622.175		-460.32	-394.004	-329.29	-394.538		-420.796	-172.622	-243.718	-279.045
39.04	-639.21	-535.078	-692.236	-622.175		-460.32	-394.004	-329.29	-394.538		-420.796	-172.622	-243.718	-279.045
39.08	-639.21	-535.078	-692.236	-622.175		-460.32	-394.004	-329.29	-394.538		-420.796	-172.622	-243.718	-279.045
39.12	-639.21	-535.078	-692.236	-622.175		-460.32	-394.004	-324.536	-392.953		-420.796	-172.622	-243.718	-279.045
39.16	-639.21	-535.078	-692.236	-622.175		-460.32	-394.004	-324.536	-392.953		-420.796	-172.622	-243.718	-279.045
39.2	-639.21	-535.078	-692.236	-622.175		-460.32	-394.004	-324.536	-392.953		-420.796	-172.622	-243.718	-279.045
39.24	-644.964	-535.078	-692.236	-624.093		-460.32	-394.004	-324.536	-392.953		-420.796	-172.622	-243.718	-279.045
39.28	-644.964	-535.078	-692.236	-624.093		-460.32	-394.004	-324.536	-392.953		-420.796	-172.622	-243.718	-279.045
39.32	-644.964	-535.078	-692.236	-624.093		-460.32	-394.004	-324.536	-392.953		-420.796	-172.622	-243.718	-279.045
39.36	-644.964	-535.078	-692.236	-624.093		-460.32	-394.004	-324.536	-392.953		-420.796	-172.622	-243.718	-279.045
39.4	-639.21	-535.078	-692.236	-622.175		-460.32	-394.004	-324.536	-392.953		-420.796	-172.622	-243.718	-279.045
39.44	-644.964	-535.078	-692.236	-624.093		-460.32	-394.004	-324.536	-392.953		-420.796	-172.622	-243.718	-279.045
39.48	-639.21	-535.078	-692.236	-622.175		-460.32	-394.004	-324.536	-392.953		-420.796	-172.622	-243.718	-279.045
39.52	-639.21	-535.078	-692.236	-622.175		-460.32	-394.004	-324.536	-392.953		-420.796	-172.622	-243.718	-279.045
39.56	-639.21	-535.078	-692.236	-622.175		-460.32	-394.004	-324.536	-392.953		-420.796	-172.622	-243.718	-279.045
39.6	-639.21	-535.078	-692.236	-622.175		-460.32	-394.004	-324.536	-392.953		-420.796	-172.622	-243.718	-279.045
39.64	-644.964	-535.078	-692.236	-624.093		-460.32	-394.004	-324.536	-392.953		-420.796	-172.622	-243.718	-279.045
39.68	-639.21	-535.078	-692.236	-622.175		-460.32	-394.004	-324.536	-392.953		-420.796	-172.622	-243.718	-279.045
39.72	-644.964	-535.078	-692.236	-624.093		-460.32	-394.004	-324.536	-392.953		-420.796	-172.622	-243.718	-279.045
39.76	-644.964	-535.078	-692.236	-624.093		-460.32	-394.004	-324.536	-392.953		-420.796	-172.622	-243.718	-279.045
39.8	-639.21	-535.078	-692.236	-622.175		-460.32	-394.004	-324.536	-392.953		-420.796	-172.622	-243.718	-279.045
39.84	-639.21	-535.078	-692.236	-622.175		-460.32	-394.004	-324.536	-392.953		-420.796	-172.622	-243.718	-279.045
39.88	-644.964	-535.078	-692.236	-624.093		-460.32	-394.004	-324.536	-392.953		-420.796	-172.622	-243.718	-279.045
39.92	-644.964	-535.078	-692.236	-624.093		-460.32	-394.004	-324.536	-392.953		-420.796	-172.622	-243.718	-279.045
39.96	-639.21	-535.078	-692.236	-622.175		-460.32	-394.004	-324.536	-392.953		-420.796	-172.622	-243.718	-279.045
40	-644.964	-535.078	-692.236	-624.093		-460.32	-394.004	-324.536	-392.953		-420.796	-172.622	-243.718	-279.045
40.04	-639.21	-535.078	-686.482	-620.257		-460.32	-394.004	-324.536	-392.953		-420.796	-172.622	-243.718	-279.045
40.08	-639.21	-535.078	-686.482	-620.257		-460.32	-394.004	-324.536	-392.953		-420.796	-172.622	-243.718	-279.045
40.12	-644.964	-535.078	-686.482	-622.175		-460.32	-394.004	-324.536	-392.953		-420.796	-172.622	-243.718	-279.045
40.16	-639.21	-535.078	-686.482	-620.257		-460.32	-394.004	-324.536	-392.953		-420.796	-172.622	-243.718	-279.045
40.2	-644.964	-535.078	-686.482	-622.175		-460.32	-394.004	-324.536	-392.953		-420.796	-172.622	-243.718	-279.045
40.24	-639.21	-535.078	-686.482	-620.257		-460.32	-388.25	-324.536	-391.035		-415.042	-172.622	-243.718	-277.127
40.28	-639.21	-535.078	-686.482	-620.257		-460.32	-388.25	-324.536	-391.035		-415.042	-172.622	-243.718	-277.127
40.32	-639.21	-535.078	-686.482	-620.257		-460.32	-382.496	-324.536	-389.117		-420.796	-172.622	-243.718	-279.045
40.36	-644.964	-535.078	-686.482	-622.175		-460.32	-382.496	-324.536	-389.117		-420.796	-172.622	-243.718	-279.045
40.4	-639.21	-535.078	-686.482	-620.257		-460.32	-382.496	-324.536	-389.117		-420.796	-172.622	-243.718	-279.045
40.44	-639.21	-535.078	-686.482	-620.257		-460.32	-382.496	-324.536	-389.117		-420.796	-172.622	-243.718	-279.045
40.48	-639.21	-535.078	-686.482	-620.257		-460.32	-382.496	-324.536	-389.117		-420.796	-172.622	-243.718	-279.045
40.52	-644.964	-535.078	-686.482	-622.175		-460.32	-382.496	-324.536	-389.117		-420.796	-172.622	-238.964	-277.461
40.56	-644.964	-535.078	-686.482	-622.175		-460.32	-382.496	-324.536	-389.117		-420.796	-172.622	-238.964	-277.461
40.6	-639.21	-535.078	-686.482	-620.257		-460.32	-382.496	-324.536	-389.117		-420.796	-172.622	-238.964	-277.461
40.64	-639.21	-535.078	-686.482	-620.257		-460.32	-382.496	-324.536	-389.117		-420.796	-172.622	-238.964	-277.461
40.68	-644.964	-535.078	-686.482	-622.175		-460.32	-382.496	-324.536	-389.117		-420.796	-172.622	-238.964	-277.461
40.72	-644.964	-535.078	-686.482	-622.175		-460.32	-382.496	-319.782	-387.533		-420.796	-172.622	-238.964	-277.461
40.76	-644.964	-535.078	-686.482	-622.175		-460.32	-382.496	-319.782	-387.533		-420.796	-172.622	-238.964	-277.461
40.8	-644.964	-535.078	-686.482	-622.175		-460.32	-382.496	-319.782	-387.533		-420.796	-172.622	-238.964	-277.461
40.84	-639.21	-535.078	-686.482	-620.257		-460.32	-382.496	-319.782	-387.533		-420.796	-172.622	-238.964	-277.461
40.88	-639.21	-535.078	-686.482	-620.257		-460.32	-382.496	-319.782	-387.533		-420.796	-172.622	-238.964	-277.461
40.92	-639.21	-535.078	-686.482	-620.257		-460.32	-376.742	-319.782	-385.615		-420.796	-172.622	-238.964	-277.461
40.96	-639.21	-535.078	-686.482	-620.257		-460.32	-376.742	-319.782	-385.615		-420.796	-172.622	-238.964	-277.461
41	-644.964	-535.078	-686.482	-622.175		-460.32	-376.742	-319.782	-385.615		-420.796	-172.622	-238.964	-277.461
41.04	-639.21	-535.078	-686.482	-620.257		-460.32	-376.742	-319.782	-385.615		-420.796	-172.622	-238.964	-277.461
41.08	-633.456	-535.078	-686.482	-618.339		-460.32	-376.742	-319.782	-385.615		-420.796	-172.622	-238.964	-277.461
41.12	-633.456	-535.078	-686.482	-618.339		-460.32	-376.742	-319.782	-385.615		-420.796	-172.622	-238.964	-277.461
41.16	-633.456	-535.078	-686.482	-618.339		-460.32	-376.742	-319.782	-385.615		-420.796	-172.622	-238.964	-277.461
41.2	-639.21	-535.078	-686.482	-620.257		-460.32	-376.742	-319.782	-385.615		-420.796	-172.622	-238.964	-277.461
41.24	-633.456	-535.078	-686.482	-618.339		-460.32	-376.742	-319.782	-385.615		-420.796	-172.622	-234.21	-275.876
41.28	-633.456	-535.078	-686.482	-618.339		-460.32	-376.742	-319.782	-385.615		-420.796	-172.622	-234.21	-275.876
41.32	-633.456	-535.078	-686.482	-618.339		-460.32	-370.988	-319.782	-383.697		-420.796	-172.622	-234.21	-275.876
41.36	-633.456	-535.078	-686.482	-618.339		-460.32	-370.988	-319.782	-383.697		-420.796	-172.622	-234.21	-275.876
41.4	-633.456	-535.078	-686.482	-618.339		-460.32	-370.988	-319.782	-383.697		-420.796	-172.622	-234.21	-275.876
41.44	-633.456	-535.078	-686.482	-618.339		-454.566	-370.988	-319.782	-381.779		-420.796	-172.622	-234.21	-275.876
41.48	-639.21	-535.078	-686.482	-620.257		-454.566	-370.988	-319.782	-381.779		-420.796	-172.622	-234.21	-275.876
41.52	-633.456	-535.078	-686.482	-618.339		-448.812	-370.988	-319.782	-379.861		-420.796	-172.622	-234.21	-275.876
41.56	-633.456	-535.078	-686.482	-618.339		-448.812	-370.988	-319.782	-379.861		-420.796	-172.622	-234.21	-275.876
41.6	-633.456	-535.078	-686.482	-618.339		-448.812	-370.988	-319.782	-379.861		-420.796	-172.622	-234.21	-275.876
41.64	-633.456	-535.078	-686.482	-618.339		-448.812	-370.988	-319.782	-379.861		-420.796	-172.622	-234.21	-275.876
41.68	-633.456	-535.078	-686.482	-618.339		-448.812	-370.988	-319.782	-379.861		-420.796	-172.622	-234.21	-275.876
41.72	-633.456	-535.078	-680.728	-616.421		-448.812	-370.988	-319.782	-379.861		-420.796	-172.622	-234.21	-275.876
41.76	-633.456	-535.078	-680.728	-616.421		-448.812	-370.988	-319.782	-379.861		-420.796	-172.622	-234.21	-275.876
41.8	-633.456	-535.078	-680.728	-616.421		-448.812	-370.988	-319.782	-379.861		-420.796	-172.622	-234.21	-275.876
41.84	-633.456	-535.078	-680.728	-616.421		-448.812	-370.988	-319.782	-379.861		-420.796	-172.622	-234.21	-275.876
41.88	-633.456	-535.078	-680.728	-616.421		-448.812	-370.988	-319.782	-379.861		-420.796	-172.622	-234.21	-275.876
41.92	-633.456	-535.078	-680.728	-616.421		-448.812	-370.988	-319.782	-379.861		-420.796	-172.622	-234.21	-275.876
41.96	-633.456	-535.078	-680.728	-616.421		-448.812	-370.988	-319.782	-379.861		-420.796	-172.622	-234.21	-275.876
42	-633.456	-535.078	-680.728	-616.421		-448.812	-370.988	-319.782	-379.861		-420.796	-172.622	-234.21	-275.876
42.04	-633.456	-535.078	-680.728	-616.421		-448.812	-370.988	-319.782	-379.861		-420.796	-172.622	-234.21	-275.876
42.08	-627.702	-535.078	-680.728	-614.503		-448.812	-370.988	-319.782	-379.861		-420.796	-172.622	-234.21	-275.876
42.12	-627.702	-535.078	-680.728	-614.503		-448.812	-365.234	-319.782	-377.943		-420.796	-172.622	-234.21	-275.876
42.16	-627.702	-535.078	-680.728	-614.503		-448.812	-365.234	-319.782	-377.943		-420.796	-172.622	-234.21	-275.876
42.2	-627.702	-535.078	-680.728	-614.503		-448.812	-365.234	-319.782	-377.943		-420.796	-172.622	-234.21	-275.876
42.24	-627.702	-535.078	-680.728	-614.503		-448.812	-365.234	-319.782	-377.943		-420.796	-172.622	-234.21	-275.876
42.28	-627.702	-535.078	-680.728	-614.503		-448.812	-365.234	-319.782	-377.943		-420.796	-172.622	-234.21	-275.876
42.32	-627.702	-535.078	-680.728	-614.503		-448.812	-365.234	-319.782	-377.943		-420.796	-172.622	-234.21	-275.876
42.36	-627.702	-535.078	-680.728	-614.503		-448.812	-365.234	-319.782	-377.943		-420.796	-172.622	-234.21	-275.876
42.4	-627.702	-535.078	-680.728	-614.503		-448.812	-365.234	-319.782	-377.943		-420.796	-172.622	-234.21	-275.876
42.44	-627.702	-535.078	-680.728	-614.503		-448.812	-365.234	-319.782	-377.943		-420.796	-172.622	-234.21	-275.876
42.48	-627.702	-535.078	-680.728	-614.503		-448.812	-365.234	-319.782	-377.943		-420.796	-172.622	-234.21	-275.876
42.52	-627.702	-535.078	-680.728	-614.503		-448.812	-365.234	-319.782	-377.943		-420.796	-172.622	-234.21	-275.876
42.56	-627.702	-535.078	-680.728	-614.503		-448.812	-365.234	-319.782	-377.943		-420.796	-172.622	-234.21	-275.876
42.6	-627.702	-535.078	-680.728	-614.503		-448.812	-365.234	-319.782	-377.943		-420.796	-172.622	-234.21	-275.876
42.64	-627.702	-535.078	-680.728	-614.503		-448.812	-365.234	-319.782	-377.943		-420.796	-172.622	-234.21	-275.876
42.68	-627.702	-535.078	-680.728	-614.503		-448.812	-365.234	-319.782	-377.943		-420.796	-172.622	-234.21	-275.876
42.72	-627.702	-535.078	-680.728	-614.503		-448.812	-365.234	-319.782	-377.943		-420.796	-172.622	-234.21	-275.876
42.76	-627.702	-535.078	-680.728	-614.503		-448.812	-365.234	-319.782	-377.943		-420.796	-172.622	-234.21	-275.876
42.8	-633.456	-535.078	-680.728	-616.421		-448.812	-365.234	-319.782	-377.943		-420.796	-172.622	-234.21	-275.876
42.84	-627.702	-535.078	-680.728	-614.503		-448.812	-365.234	-319.782	-377.943		-420.796	-172.622	-234.21	-275.876
42.88	-627.702	-535.078	-680.728	-614.503		-448.812	-365.234	-319.782	-377.943		-420.796	-172.622	-234.21	-275.876
42.92	-627.702	-535.078	-680.728	-614.503		-448.812	-365.234	-319.782	-377.943		-420.796	-172.622	-234.21	-275.876
42.96	-627.702	-535.078	-680.728	-614.503		-448.812	-365.234	-319.782	-377.943		-420.796	-172.622	-234.21	-275.876
43	-627.702	-535.078	-680.728	-614.503		-448.812	-365.234	-319.782	-377.943		-420.796	-172.622	-234.21	-275.876
43.04	-627.702	-535.078	-680.728	-614.503		-448.812	-359.48	-319.782	-376.025		-420.796	-172.622	-229.456	-274.291
43.08	-627.702	-535.078	-680.728	-614.503		-448.812	-359.48	-319.782	-376.025		-420.796	-172.622	-229.456	-274.291
43.12	-627.702	-535.078	-680.728	-614.503		-448.812	-353.726	-319.782	-374.107		-420.796	-172.622	-229.456	-274.291
43.16	-627.702	-535.078	-680.728	-614.503		-448.812	-353.726	-319.782	-374.107		-420.796	-172.622	-229.456	-274.291
43.2	-627.702	-535.078	-680.728	-614.503		-448.812	-353.726	-319.782	-374.107		-420.796	-172.622	-229.456	-274.291
43.24	-627.702	-535.078	-674.974	-612.585		-448.812	-353.726	-319.782	-374.107		-420.796	-166.868	-229.456	-272.373
43.28	-627.702	-535.078	-674.974	-612.585		-448.812	-353.726	-319.782	-374.107		-420.796	-166.868	-229.456	-272.373
43.32	-627.702	-535.078	-674.974	-612.585		-448.812	-353.726	-319.782	-374.107		-420.796	-166.868	-229.456	-272.373
43.36	-627.702	-535.078	-674.974	-612.585		-448.812	-353.726	-319.782	-374.107		-420.796	-166.868	-229.456	-272.373
43.4	-627.702	-535.078	-674.974	-612.585		-448.812	-353.726	-319.782	-374.107		-420.796	-166.868	-229.456	-272.373
43.44	-627.702	-535.078	-674.974	-612.585		-448.812	-353.726	-319.782	-374.107		-420.796	-166.868	-229.456	-272.373
43.48	-627.702	-535.078	-674.974	-612.585		-448.812	-353.726	-319.782	-374.107		-420.796	-166.868	-229.456	-272.373
43.52	-627.702	-535.078	-674.974	-612.585		-448.812	-353.726	-319.782	-374.107		-420.796	-166.868	-229.456	-272.373
43.56	-627.702	-535.078	-674.974	-612.585		-448.812	-353.726	-319.782	-374.107		-420.796	-166.868	-229.456	-272.373
43.6	-627.702	-535.078	-674.974	-612.585		-448.812	-353.726	-319.782	-374.107		-420.796	-166.868	-229.456	-272.373
43.64	-627.702	-535.078	-674.974	-612.585		-448.812	-353.726	-319.782	-374.107		-420.796	-166.868	-229.456	-272.373
43.68	-627.702	-535.078	-674.974	-612.585		-448.812	-353.726	-319.782	-374.107		-420.796	-166.868	-229.456	-272.373
43.72	-627.702	-535.078	-674.974	-612.585		-443.058	-353.726	-319.782	-372.189		-420.796	-161.114	-229.456	-270.455
43.76	-627.702	-535.078	-674.974	-612.585		-443.058	-353.726	-319.782	-372.189		-420.796	-161.114	-229.456	-270.455
43.8	-627.702	-535.078	-674.974	-612.585		-443.058	-353.726	-319.782	-372.189		-420.796	-155.36	-229.456	-268.537
43.84	-621.948	-535.078	-674.974	-610.667		-443.058	-353.726	-319.782	-372.189		-420.796	-155.36	-229.456	-268.537
43.88	-627.702	-535.078	-674.974	-612.585		-443.058	-353.726	-319.782	-372.189		-420.796	-155.36	-229.456	-268.537
43.92	-621.948	-535.078	-674.974	-610.667		-443.058	-353.726	-319.782	-372.189		-420.796	-155.36	-229.456	-268.537
43.96	-627.702	-535.078	-674.974	-612.585		-443.058	-353.726	-319.782	-372.189		-420.796	-155.36	-229.456	-268.537
44	-627.702	-535.078	-674.974	-612.585		-443.058	-353.726	-319.782	-372.189		-420.796	-155.36	-229.456	-268.537
44.04	-627.702	-535.078	-674.974	-612.585		-443.058	-353.726	-319.782	-372.189		-420.796	-155.36	-229.456	-268.537
44.08	-627.702	-535.078	-674.974	-612.585		-443.058	-353.726	-319.782	-372.189		-420.796	-155.36	-229.456	-268.537
44.12	-627.702	-535.078	-674.974	-612.585		-443.058	-353.726	-319.782	-372.189		-420.796	-155.36	-229.456	-268.537
44.16	-627.702	-535.078	-674.974	-612.585		-443.058	-353.726	-319.782	-372.189		-420.796	-155.36	-229.456	-268.537
44.2	-627.702	-535.078	-674.974	-612.585		-443.058	-353.726	-319.782	-372.189		-420.796	-155.36	-229.456	-268.537
44.24	-627.702	-535.078	-674.974	-612.585		-443.058	-353.726	-319.782	-372.189		-420.796	-155.36	-229.456	-268.537
44.28	-627.702	-535.078	-674.974	-612.585		-443.058	-353.726	-319.782	-372.189		-420.796	-155.36	-229.456	-268.537
44.32	-621.948	-535.078	-674.974	-610.667		-443.058	-353.726	-319.782	-372.189		-420.796	-155.36	-229.456	-268.537
44.36	-627.702	-535.078	-674.974	-612.585		-443.058	-353.726	-319.782	-372.189		-420.796	-155.36	-229.456	-268.537
44.4	-627.702	-535.078	-674.974	-612.585		-443.058	-353.726	-319.782	-372.189		-420.796	-155.36	-229.456	-268.537
44.44	-627.702	-535.078	-674.974	-612.585		-443.058	-353.726	-319.782	-372.189		-420.796	-149.606	-229.456	-266.619
44.48	-627.702	-535.078	-674.974	-612.585		-443.058	-353.726	-319.782	-372.189		-420.796	-149.606	-229.456	-266.619
44.52	-627.702	-535.078	-674.974	-612.585		-443.058	-353.726	-319.782	-372.189		-420.796	-143.852	-229.456	-264.701
44.56	-627.702	-535.078	-674.974	-612.585		-443.058	-353.726	-319.782	-372.189		-420.796	-143.852	-229.456	-264.701
44.6	-627.702	-535.078	-674.974	-612.585		-443.058	-353.726	-319.782	-372.189		-420.796	-143.852	-229.456	-264.701
44.64	-627.702	-535.078	-674.974	-612.585		-443.058	-353.726	-319.782	-372.189		-420.796	-143.852	-229.456	-264.701
44.68	-627.702	-535.078	-674.974	-612.585		-443.058	-353.726	-319.782	-372.189		-420.796	-143.852	-229.456	-264.701
44.72	-627.702	-535.078	-674.974	-612.585		-443.058	-353.726	-319.782	-372.189		-420.796	-143.852	-229.456	-264.701
44.76	-627.702	-535.078	-674.974	-612.585		-443.058	-353.726	-319.782	-372.189		-420.796	-143.852	-229.456	-264.701
44.8	-627.702	-535.078	-674.974	-612.585		-443.058	-353.726	-319.782	-372.189		-420.796	-143.852	-229.456	-264.701
44.84	-627.702	-535.078	-674.974	-612.585		-443.058	-353.726	-319.782	-372.189		-420.796	-143.852	-229.456	-264.701
44.88	-627.702	-535.078	-674.974	-612.585		-443.058	-353.726	-319.782	-372.189		-420.796	-143.852	-229.456	-264.701
44.92	-627.702	-535.078	-674.974	-612.585		-443.058	-353.726	-319.782	-372.189		-420.796	-143.852	-229.456	-264.701
44.96	-627.702	-535.078	-674.974	-612.585		-443.058	-353.726	-319.782	-372.189		-420.796	-143.852	-229.456	-264.701
45	-627.702	-535.078	-674.974	-612.585		-443.058	-353.726	-319.782	-372.189		-420.796	-143.852	-229.456	-264.701
45.04	-627.702	-535.078	-674.974	-612.585		-437.304	-347.972	-319.782	-368.353		-415.042	-143.852	-229.456	-262.783
45.08	-627.702	-535.078	-674.974	-612.585		-437.304	-347.972	-319.782	-368.353		-415.042	-143.852	-229.456	-262.783
45.12	-627.702	-535.078	-674.974	-612.585		-437.304	-342.218	-319.782	-366.435		-415.042	-143.852	-229.456	-262.783
45.16	-627.702	-535.078	-674.974	-612.585		-437.304	-342.218	-319.782	-366.435		-415.042	-143.852	-229.456	-262.783
45.2	-627.702	-535.078	-674.974	-612.585		-437.304	-336.464	-319.782	-364.517		-415.042	-143.852	-229.456	-262.783
45.24	-627.702	-535.078	-674.974	-612.585		-437.304	-336.464	-319.782	-364.517		-415.042	-143.852	-229.456	-262.783
45.28	-627.702	-535.078	-674.974	-612.585		-437.304	-336.464	-319.782	-364.517		-415.042	-143.852	-229.456	-262.783
45.32	-627.702	-535.078	-674.974	-612.585		-437.304	-336.464	-319.782	-364.517		-415.042	-143.852	-229.456	-262.783
45.36	-621.948	-535.078	-674.974	-610.667		-437.304	-336.464	-319.782	-364.517		-415.042	-143.852	-229.456	-262.783
45.4	-621.948	-535.078	-674.974	-610.667		-437.304	-336.464	-319.782	-364.517		-415.042	-143.852	-229.456	-262.783
45.44	-627.702	-535.078	-674.974	-612.585		-437.304	-336.464	-319.782	-364.517		-415.042	-143.852	-229.456	-262.783
45.48	-627.702	-535.078	-674.974	-612.585		-437.304	-336.464	-319.782	-364.517		-415.042	-143.852	-229.456	-262.783
45.52	-621.948	-535.078	-674.974	-610.667		-437.304	-336.464	-319.782	-364.517		-415.042	-143.852	-229.456	-262.783
45.56	-627.702	-535.078	-674.974	-612.585		-437.304	-336.464	-319.782	-364.517		-415.042	-143.852	-229.456	-262.783
45.6	-627.702	-535.078	-674.974	-612.585		-437.304	-336.464	-319.782	-364.517		-415.042	-143.852	-229.456	-262.783
45.64	-627.702	-535.078	-674.974	-612.585		-437.304	-336.464	-319.782	-364.517		-415.042	-143.852	-229.456	-262.783
45.68	-627.702	-535.078	-674.974	-612.585		-437.304	-336.464	-319.782	-364.517		-415.042	-143.852	-229.456	-262.783
45.72	-621.948	-535.078	-674.974	-610.667		-437.304	-336.464	-319.782	-364.517		-415.042	-143.852	-229.456	-262.783
45.76	-627.702	-535.078	-674.974	-612.585		-437.304	-336.464	-319.782	-364.517		-415.042	-143.852	-229.456	-262.783
45.8	-627.702	-535.078	-674.974	-612.585		-437.304	-336.464	-319.782	-364.517		-415.042	-143.852	-229.456	-262.783
45.84	-621.948	-535.078	-674.974	-610.667		-437.304	-336.464	-319.782	-364.517		-415.042	-143.852	-229.456	-262.783
45.88	-627.702	-535.078	-674.974	-612.585		-437.304	-336.464	-319.782	-364.517		-415.042	-143.852	-229.456	-262.783
45.92	-621.948	-535.078	-674.974	-610.667		-437.304	-336.464	-319.782	-364.517		-415.042	-143.852	-229.456	-262.783
45.96	-621.948	-535.078	-674.974	-610.667		-437.304	-336.464	-319.782	-364.517		-415.042	-143.852	-229.456	-262.783
46	-627.702	-535.078	-674.974	-612.585		-437.304	-336.464	-319.782	-364.517		-415.042	-143.852	-229.456	-262.783
46.04	-627.702	-535.078	-674.974	-612.585		-437.304	-336.464	-319.782	-364.517		-415.042	-143.852	-229.456	-262.783
46.08	-621.948	-535.078	-674.974	-610.667		-437.304	-336.464	-319.782	-364.517		-415.042	-143.852	-229.456	-262.783
46.12	-621.948	-535.078	-674.974	-610.667		-437.304	-336.464	-319.782	-364.517		-415.042	-143.852	-229.456	-262.783
46.16	-627.702	-535.078	-674.974	-612.585		-437.304	-336.464	-319.782	-364.517		-415.042	-143.852	-229.456	-262.783
46.2	-627.702	-535.078	-674.974	-612.585		-437.304	-336.464	-319.782	-364.517		-415.042	-143.852	-229.456	-262.783
46.24	-627.702	-535.078	-674.974	-612.585		-437.304	-336.464	-319.782	-364.517		-415.042	-143.852	-229.456	-262.783
46.28	-621.948	-535.078	-674.974	-610.667		-437.304	-336.464	-319.782	-364.517		-415.042	-143.852	-229.456	-262.783
46.32	-621.948	-535.078	-674.974	-610.667		-437.304	-336.464	-319.782	-364.517		-415.042	-143.852	-229.456	-262.783
46.36	-627.702	-535.078	-674.974	-612.585		-437.304	-336.464	-319.782	-364.517		-415.042	-143.852	-229.456	-262.783
46.4	-627.702	-535.078	-674.974	-612.585		-437.304	-330.71	-319.782	-362.599		-415.042	-143.852	-229.456	-262.783
46.44	-627.702	-535.078	-674.974	-612.585		-437.304	-330.71	-319.782	-362.599		-415.042	-143.852	-229.456	-262.783
46.48	-621.948	-535.078	-674.974	-610.667		-437.304	-330.71	-319.782	-362.599		-415.042	-143.852	-229.456	-262.783
46.52	-627.702	-535.078	-674.974	-612.585		-437.304	-330.71	-319.782	-362.599		-415.042	-143.852	-229.456	-262.783
46.56	-627.702	-535.078	-674.974	-612.585		-437.304	-330.71	-319.782	-362.599		-415.042	-143.852	-229.456	-262.783
46.6	-627.702	-535.078	-674.974	-612.585		-437.304	-330.71	-319.782	-362.599		-415.042	-143.852	-229.456	-262.783
46.64	-627.702	-535.078	-674.974	-612.585		-437.304	-330.71	-319.782	-362.599		-415.042	-143.852	-229.456	-262.783
46.68	-621.948	-535.078	-674.974	-610.667		-437.304	-330.71	-319.782	-362.599		-415.042	-143.852	-229.456	-262.783
46.72	-627.702	-535.078	-674.974	-612.585		-437.304	-330.71	-319.782	-362.599		-415.042	-143.852	-229.456	-262.783
46.76	-627.702	-535.078	-674.974	-612.585		-437.304	-330.71	-319.782	-362.599		-415.042	-143.852	-229.456	-262.783
46.8	-627.702	-535.078	-674.974	-612.585		-437.304	-330.71	-319.782	-362.599		-415.042	-143.852	-229.456	-262.783
46.84	-627.702	-535.078	-674.974	-612.585		-437.304	-330.71	-319.782	-362.599		-415.042	-143.852	-229.456	-262.783
46.88	-621.948	-535.078	-674.974	-610.667		-437.304	-330.71	-319.782	-362.599		-415.042	-143.852	-229.456	-262.783
46.92	-621.948	-535.078	-674.974	-610.667		-437.304	-330.71	-319.782	-362.599		-415.042	-143.852	-229.456	-262.783
46.96	-621.948	-535.078	-674.974	-610.667		-437.304	-330.71	-315.028	-361.014		-415.042	-143.852	-229.456	-262.783
47	-621.948	-535.078	-674.974	-610.667		-437.304	-330.71	-315.028	-361.014		-415.042	-143.852	-229.456	-262.783
47.04	-621.948	-535.078	-674.974	-610.667		-437.304	-330.71	-310.274	-359.429		-415.042	-143.852	-229.456	-262.783
47.08	-627.702	-535.078	-674.974	-612.585		-437.304	-330.71	-310.274	-359.429		-415.042	-143.852	-229.456	-262.783
47.12	-627.702	-535.078	-674.974	-612.585		-437.304	-330.71	-310.274	-359.429		-415.042	-143.852	-229.456	-262.783
47.16	-621.948	-535.078	-674.974	-610.667		-437.304	-330.71	-310.274	-359.429		-415.042	-143.852	-229.456	-262.783
47.2	-627.702	-535.078	-674.974	-612.585		-437.304	-330.71	-310.274	-359.429		-415.042	-143.852	-229.456	-262.783
47.24	-627.702	-535.078	-674.974	-612.585		-437.304	-330.71	-310.274	-359.429		-415.042	-143.852	-229.456	-262.783
47.28	-621.948	-535.078	-674.974	-610.667		-437.304	-330.71	-310.274	-359.429		-415.042	-143.852	-229.456	-262.783
47.32	-621.948	-535.078	-674.974	-610.667		-437.304	-330.71	-310.274	-359.429		-415.042	-143.852	-229.456	-262.783
47.36	-621.948	-535.078	-674.974	-610.667		-437.304	-330.71	-310.274	-359.429		-415.042	-143.852	-229.456	-262.783
47.4	-621.948	-535.078	-674.974	-610.667		-437.304	-330.71	-310.274	-359.429		-415.042	-143.852	-229.456	-262.783
47.44	-621.948	-535.078	-674.974	-610.667		-437.304	-330.71	-310.274	-359.429		-415.042	-143.852	-229.456	-262.783
47.48	-627.702	-535.078	-674.974	-612.585		-437.304	-330.71	-310.274	-359.429		-415.042	-143.852	-229.456	-262.783
47.52	-621.948	-535.078	-674.974	-610.667		-437.304	-330.71	-310.274	-359.429		-415.042	-143.852	-229.456	-262.783
47.56	-621.948	-535.078	-674.974	-610.667		-437.304	-330.71	-310.274	-359.429		-415.042	-143.852	-229.456	-262.783
47.6	-621.948	-535.078	-674.974	-610.667		-437.304	-330.71	-310.274	-359.429		-415.042	-143.852	-229.456	-262.783
47.64	-627.702	-535.078	-674.974	-612.585		-437.304	-330.71	-310.274	-359.429		-415.042	-143.852	-229.456	-262.783
47.68	-627.702	-535.078	-674.974	-612.585		-437.304	-330.71	-310.274	-359.429		-415.042	-143.852	-229.456	-262.783
47.72	-633.456	-535.078	-674.974	-614.503		-437.304	-330.71	-310.274	-359.429		-415.042	-143.852	-224.702	-261.199
47.76	-627.702	-535.078	-674.974	-612.585		-437.304	-330.71	-310.274	-359.429		-415.042	-143.852	-224.702	-261.199
47.8	-627.702	-535.078	-674.974	-612.585		-437.304	-324.956	-310.274	-357.511		-415.042	-143.852	-224.702	-261.199
47.84	-633.456	-535.078	-674.974	-614.503		-437.304	-324.956	-310.274	-357.511		-415.042	-143.852	-224.702	-261.199
47.88	-627.702	-535.078	-674.974	-612.585		-437.304	-324.956	-305.52	-355.927		-415.042	-143.852	-224.702	-261.199
47.92	-633.456	-535.078	-674.974	-614.503		-437.304	-324.956	-305.52	-355.927		-415.042	-143.852	-224.702	-261.199
47.96	-627.702	-535.078	-674.974	-612.585		-437.304	-324.956	-305.52	-355.927		-415.042	-143.852	-224.702	-261.199
48	-627.702	-535.078	-674.974	-612.585		-437.304	-324.956	-305.52	-355.927		-415.042	-143.852	-224.702	-261.199
48.04	-627.702	-535.078	-674.974	-612.585		-437.304	-324.956	-305.52	-355.927		-415.042	-143.852	-224.702	-261.199
48.08	-627.702	-535.078	-674.974	-612.585		-437.304	-324.956	-305.52	-355.927		-415.042	-143.852	-224.702	-261.199
48.12	-627.702	-535.078	-674.974	-612.585		-437.304	-324.956	-305.52	-355.927		-415.042	-143.852	-224.702	-261.199
48.16	-627.702	-535.078	-674.974	-612.585		-437.304	-324.956	-305.52	-355.927		-415.042	-143.852	-224.702	-261.199
48.2	-627.702	-535.078	-674.974	-612.585		-437.304	-324.956	-305.52	-355.927		-415.042	-143.852	-224.702	-261.199
48.24	-627.702	-535.078	-674.974	-612.585		-437.304	-324.956	-305.52	-355.927		-415.042	-143.852	-224.702	-261.199
48.28	-627.702	-535.078	-674.974	-612.585		-437.304	-324.956	-305.52	-355.927		-415.042	-143.852	-224.702	-261.199
48.32	-627.702	-535.078	-674.974	-612.585		-437.304	-324.956	-305.52	-355.927		-415.042	-143.852	-224.702	-261.199
48.36	-627.702	-535.078	-674.974	-612.585		-437.304	-324.956	-305.52	-355.927		-415.042	-143.852	-224.702	-261.199
48.4	-627.702	-535.078	-669.22	-610.667		-437.304	-324.956	-305.52	-355.927		-415.042	-143.852	-224.702	-261.199
48.44	-627.702	-529.324	-669.22	-608.749		-437.304	-324.956	-305.52	-355.927		-415.042	-143.852	-224.702	-261.199
48.48	-627.702	-529.324	-669.22	-608.749		-437.304	-324.956	-305.52	-355.927		-415.042	-143.852	-224.702	-261.199
48.52	-627.702	-535.078	-669.22	-610.667		-437.304	-324.956	-305.52	-355.927		-415.042	-143.852	-224.702	-261.199
48.56	-627.702	-535.078	-669.22	-610.667		-437.304	-324.956	-305.52	-355.927		-415.042	-143.852	-224.702	-261.199
48.6	-627.702	-535.078	-669.22	-610.667		-437.304	-324.956	-305.52	-355.927		-415.042	-143.852	-224.702	-261.199
48.64	-627.702	-535.078	-669.22	-610.667		-437.304	-324.956	-305.52	-355.927		-415.042	-143.852	-224.702	-261.199
48.68	-627.702	-535.078	-669.22	-610.667		-437.304	-324.956	-305.52	-355.927		-415.042	-143.852	-224.702	-261.199
48.72	-627.702	-535.078	-669.22	-610.667		-437.304	-324.956	-305.52	-355.927		-415.042	-143.852	-224.702	-261.199
48.76	-627.702	-535.078	-669.22	-610.667		-437.304	-324.956	-305.52	-355.927		-415.042	-143.852	-224.702	-261.199
48.8	-627.702	-535.078	-669.22	-610.667		-437.304	-324.956	-305.52	-355.927		-415.042	-143.852	-224.702	-261.199
48.84	-627.702	-535.078	-669.22	-610.667		-437.304	-324.956	-305.52	-355.927		-415.042	-143.852	-224.702	-261.199
48.88	-627.702	-535.078	-669.22	-610.667		-437.304	-324.956	-305.52	-355.927		-415.042	-143.852	-224.702	-261.199
48.92	-627.702	-535.078	-669.22	-610.667		-437.304	-324.956	-305.52	-355.927		-415.042	-143.852	-224.702	-261.199
48.96	-627.702	-535.078	-669.22	-610.667		-437.304	-324.956	-305.52	-355.927		-415.042	-143.852	-224.702	-261.199
49	-627.702	-535.078	-669.22	-610.667		-437.304	-324.956	-305.52	-355.927		-415.042	-143.852	-224.702	-261.199
49.04	-627.702	-535.078	-669.22	-610.667		-437.304	-324.956	-305.52	-355.927		-415.042	-143.852	-224.702	-261.199
49.08	-627.702	-535.078	-669.22	-610.667		-437.304	-324.956	-305.52	-355.927		-415.042	-143.852	-224.702	-261.199
49.12	-627.702	-535.078	-669.22	-610.667		-437.304	-324.956	-305.52	-355.927		-415.042	-143.852	-224.702	-261.199
49.16	-627.702	-535.078	-669.22	-610.667		-437.304	-324.956	-305.52	-355.927		-415.042	-143.852	-224.702	-261.199
49.2	-627.702	-535.078	-669.22	-610.667		-437.304	-324.956	-305.52	-355.927		-415.042	-143.852	-224.702	-261.199
49.24	-627.702	-535.078	-669.22	-610.667		-437.304	-324.956	-305.52	-355.927		-415.042	-143.852	-224.702	-261.199
49.28	-627.702	-535.078	-669.22	-610.667		-437.304	-324.956	-305.52	-355.927		-415.042	-143.852	-224.702	-261.199
49.32	-627.702	-535.078	-669.22	-610.667		-437.304	-324.956	-305.52	-355.927		-415.042	-143.852	-224.702	-261.199
49.36	-627.702	-535.078	-669.22	-610.667		-437.304	-324.956	-305.52	-355.927		-415.042	-143.852	-224.702	-261.199
49.4	-627.702	-535.078	-669.22	-610.667		-437.304	-324.956	-305.52	-355.927		-415.042	-143.852	-224.702	-261.199
49.44	-627.702	-535.078	-669.22	-610.667		-437.304	-324.956	-305.52	-355.927		-415.042	-143.852	-224.702	-261.199
49.48	-627.702	-535.078	-669.22	-610.667		-437.304	-324.956	-305.52	-355.927		-415.042	-143.852	-224.702	-261.199
49.52	-627.702	-529.324	-669.22	-608.749		-437.304	-324.956	-305.52	-355.927		-415.042	-143.852	-224.702	-261.199
49.56	-627.702	-529.324	-669.22	-608.749		-437.304	-324.956	-305.52	-355.927		-415.042	-143.852	-224.702	-261.199
49.6	-627.702	-535.078	-669.22	-610.667		-437.304	-324.956	-305.52	-355.927		-415.042	-143.852	-224.702	-261.199
49.64	-627.702	-535.078	-669.22	-610.667		-437.304	-324.956	-305.52	-355.927		-415.042	-143.852	-224.702	-261.199
49.68	-627.702	-535.078	-669.22	-610.667		-437.304	-324.956	-305.52	-355.927		-415.042	-143.852	-224.702	-261.199
49.72	-627.702	-535.078	-669.22	-610.667		-437.304	-324.956	-305.52	-355.927		-415.042	-143.852	-224.702	-261.199
49.76	-627.702	-535.078	-669.22	-610.667		-437.304	-324.956	-305.52	-355.927		-415.042	-143.852	-224.702	-261.199
49.8	-627.702	-535.078	-669.22	-610.667		-437.304	-324.956	-305.52	-355.927		-415.042	-143.852	-224.702	-261.199
49.84	-627.702	-535.078	-669.22	-610.667		-437.304	-324.956	-305.52	-355.927		-415.042	-143.852	-224.702	-261.199
49.88	-627.702	-535.078	-669.22	-610.667		-437.304	-324.956	-305.52	-355.927		-415.042	-143.852	-224.702	-261.199
49.92	-627.702	-535.078	-669.22	-610.667		-437.304	-324.956	-305.52	-355.927		-415.042	-143.852	-224.702	-261.199
49.96	-627.702	-535.078	-669.22	-610.667		-437.304	-324.956	-305.52	-355.927		-415.042	-143.852	-224.702	-261.199
50	-627.702	-535.078	-669.22	-610.667		-437.304	-324.956	-305.52	-355.927		-415.042	-143.852	-224.702	-261.199
50.04	-627.702	-535.078	-669.22	-610.667		-437.304	-324.956	-300.766	-354.342		-415.042	-143.852	-224.702	-261.199
50.08	-627.702	-535.078	-669.22	-610.667		-437.304	-324.956	-300.766	-354.342		-415.042	-143.852	-224.702	-261.199
50.12	-627.702	-529.324	-669.22	-608.749		-437.304	-324.956	-300.766	-354.342		-415.042	-143.852	-224.702	-261.199
50.16	-627.702	-529.324	-669.22	-608.749		-437.304	-324.956	-300.766	-354.342		-415.042	-143.852	-224.702	-261.199
50.2	-627.702	-529.324	-669.22	-608.749		-437.304	-324.956	-300.766	-354.342		-415.042	-143.852	-224.702	-261.199
50.24	-627.702	-529.324	-669.22	-608.749		-437.304	-324.956	-300.766	-354.342		-415.042	-143.852	-224.702	-261.199
50.28	-627.702	-529.324	-669.22	-608.749		-437.304	-324.956	-300.766	-354.342		-415.042	-143.852	-224.702	-261.199
50.32	-627.702	-529.324	-669.22	-608.749		-437.304	-324.956	-300.766	-354.342		-415.042	-143.852	-224.702	-261.199
50.36	-627.702	-529.324	-669.22	-608.749		-437.304	-324.956	-300.766	-354.342		-415.042	-143.852	-224.702	-261.199
50.4	-627.702	-529.324	-669.22	-608.749		-437.304	-324.956	-300.766	-354.342		-415.042	-143.852	-224.702	-261.199
50.44	-627.702	-529.324	-669.22	-608.749		-437.304	-324.956	-296.012	-352.757		-415.042	-143.852	-224.702	-261.199
50.48	-627.702	-529.324	-669.22	-608.749		-437.304	-324.956	-296.012	-352.757		-415.042	-143.852	-224.702	-261.199
50.52	-627.702	-529.324	-669.22	-608.749		-437.304	-324.956	-296.012	-352.757		-415.042	-143.852	-224.702	-261.199
50.56	-627.702	-529.324	-669.22	-608.749		-437.304	-324.956	-296.012	-352.757		-415.042	-143.852	-224.702	-261.199
50.6	-627.702	-529.324	-669.22	-608.749		-437.304	-324.956	-296.012	-352.757		-415.042	-143.852	-224.702	-261.199
50.64	-627.702	-529.324	-669.22	-608.749		-437.304	-324.956	-296.012	-352.757		-415.042	-143.852	-224.702	-261.199
50.68	-627.702	-529.324	-669.22	-608.749		-437.304	-324.956	-296.012	-352.757		-415.042	-143.852	-224.702	-261.199
50.72	-627.702	-529.324	-669.22	-608.749		-437.304	-324.956	-296.012	-352.757		-415.042	-143.852	-224.702	-261.199
50.76	-627.702	-529.324	-669.22	-608.749		-437.304	-324.956	-296.012	-352.757		-415.042	-143.852	-224.702	-261.199
50.8	-627.702	-529.324	-669.22	-608.749		-437.304	-324.956	-296.012	-352.757		-415.042	-143.852	-224.702	-261.199
50.84	-627.702	-529.324	-669.22	-608.749		-437.304	-324.956	-296.012	-352.757		-415.042	-143.852	-224.702	-261.199
50.88	-627.702	-529.324	-669.22	-608.749		-437.304	-324.956	-296.012	-352.757		-415.042	-143.852	-224.702	-261.199
50.92	-627.702	-529.324	-669.22	-608.749		-437.304	-324.956	-296.012	-352.757		-415.042	-143.852	-224.702	-261.199
50.96	-627.702	-529.324	-669.22	-608.749		-437.304	-324.956	-296.012	-352.757		-415.042	-143.852	-224.702	-261.199
51	-627.702	-529.324	-669.22	-608.749		-437.304	-324.956	-296.012	-352.757		-415.042	-143.852	-224.702	-261.199
51.04	-627.702	-529.324	-669.22	-608.749		-437.304	-324.956	-296.012	-352.757		-415.042	-143.852	-224.702	-261.199
51.08	-627.702	-529.324	-669.22	-608.749		-437.304	-324.956	-296.012	-352.757		-415.042	-143.852	-224.702	-261.199
51.12	-627.702	-529.324	-669.22	-608.749		-437.304	-324.956	-296.012	-352.757		-415.042	-143.852	-224.702	-261.199
51.16	-627.702	-529.324	-669.22	-608.749		-437.304	-324.956	-296.012	-352.757		-415.042	-143.852	-224.702	-261.199
51.2	-627.702	-529.324	-669.22	-608.749		-437.304	-324.956	-296.012	-352.757		-415.042	-143.852	-224.702	-261.199
51.24	-627.702	-529.324	-669.22	-608.749		-437.304	-324.956	-296.012	-352.757		-415.042	-143.852	-224.702	-261.199
51.28	-627.702	-529.324	-669.22	-608.749		-437.304	-324.956	-296.012	-352.757		-415.042	-143.852	-224.702	-261.199
51.32	-627.702	-529.324	-669.22	-608.749		-437.304	-319.202	-296.012	-350.839		-415.042	-143.852	-224.702	-261.199
51.36	-627.702	-529.324	-669.22	-608.749		-437.304	-319.202	-296.012	-350.839		-415.042	-143.852	-224.702	-261.199
51.4	-627.702	-529.324	-669.22	-608.749		-437.304	-319.202	-296.012	-350.839		-415.042	-143.852	-224.702	-261.199
51.44	-627.702	-529.324	-669.22	-608.749		-437.304	-319.202	-296.012	-350.839		-415.042	-143.852	-224.702	-261.199
51.48	-627.702	-529.324	-669.22	-608.749		-437.304	-319.202	-296.012	-350.839		-415.042	-143.852	-224.702	-261.199
51.52	-627.702	-529.324	-663.466	-606.831		-437.304	-319.202	-296.012	-350.839		-415.042	-143.852	-224.702	-261.199
51.56	-627.702	-529.324	-663.466	-606.831		-437.304	-319.202	-296.012	-350.839		-415.042	-143.852	-224.702	-261.199
51.6	-627.702	-529.324	-663.466	-606.831		-437.304	-319.202	-296.012	-350.839		-415.042	-143.852	-224.702	-261.199
51.64	-627.702	-529.324	-663.466	-606.831		-437.304	-319.202	-296.012	-350.839		-415.042	-143.852	-224.702	-261.199
51.68	-627.702	-529.324	-663.466	-606.831		-437.304	-319.202	-296.012	-350.839		-415.042	-143.852	-224.702	-261.199
51.72	-627.702	-529.324	-663.466	-606.831		-437.304	-319.202	-296.012	-350.839		-415.042	-143.852	-224.702	-261.199
51.76	-627.702	-529.324	-663.466	-606.831		-437.304	-319.202	-296.012	-350.839		-415.042	-143.852	-224.702	-261.199
51.8	-627.702	-529.324	-663.466	-606.831		-431.55	-319.202	-296.012	-348.921		-415.042	-143.852	-224.702	-261.199
51.84	-627.702	-529.324	-663.466	-606.831		-431.55	-319.202	-291.258	-347.337		-415.042	-143.852	-224.702	-261.199
51.88	-627.702	-529.324	-663.466	-606.831		-431.55	-319.202	-291.258	-347.337		-415.042	-143.852	-224.702	-261.199
51.92	-627.702	-529.324	-663.466	-606.831		-431.55	-319.202	-286.504	-345.752		-415.042	-143.852	-224.702	-261.199
51.96	-627.702	-529.324	-663.466	-606.831		-431.55	-319.202	-286.504	-345.752		-415.042	-143.852	-224.702	-261.199
52	-627.702	-529.324	-663.466	-606.831		-431.55	-319.202	-286.504	-345.752		-415.042	-143.852	-224.702	-261.199
52.04	-627.702	-529.324	-663.466	-606.831		-431.55	-319.202	-286.504	-345.752		-415.042	-143.852	-224.702	-261.199
52.08	-627.702	-529.324	-663.466	-606.831		-431.55	-319.202	-286.504	-345.752		-415.042	-143.852	-224.702	-261.199
52.12	-627.702	-529.324	-663.466	-606.831		-431.55	-319.202	-286.504	-345.752		-415.042	-143.852	-224.702	-261.199
52.16	-627.702	-529.324	-663.466	-606.831		-431.55	-319.202	-286.504	-345.752		-415.042	-143.852	-224.702	-261.199
52.2	-627.702	-529.324	-663.466	-606.831		-431.55	-319.202	-286.504	-345.752		-415.042	-143.852	-224.702	-261.199
52.24	-627.702	-529.324	-663.466	-606.831		-431.55	-319.202	-286.504	-345.752		-415.042	-143.852	-224.702	-261.199
52.28	-627.702	-529.324	-663.466	-606.831		-431.55	-319.202	-286.504	-345.752		-415.042	-143.852	-224.702	-261.199
52.32	-627.702	-529.324	-663.466	-606.831		-431.55	-319.202	-286.504	-345.752		-415.042	-143.852	-224.702	-261.199
52.36	-627.702	-529.324	-663.466	-606.831		-431.55	-319.202	-286.504	-345.752		-415.042	-143.852	-224.702	-261.199
52.4	-627.702	-529.324	-657.712	-604.913		-431.55	-319.202	-286.504	-345.752		-415.042	-143.852	-224.702	-261.199
52.44	-627.702	-529.324	-657.712	-604.913		-431.55	-319.202	-286.504	-345.752		-415.042	-143.852	-224.702	-261.199
52.48	-627.702	-529.324	-651.958	-602.995		-431.55	-319.202	-286.504	-345.752		-415.042	-143.852	-224.702	-261.199
52.52	-627.702	-529.324	-651.958	-602.995		-431.55	-319.202	-286.504	-345.752		-415.042	-143.852	-224.702	-261.199
52.56	-627.702	-529.324	-651.958	-602.995		-431.55	-319.202	-286.504	-345.752		-415.042	-143.852	-224.702	-261.199
52.6	-627.702	-529.324	-651.958	-602.995		-431.55	-319.202	-286.504	-345.752		-415.042	-143.852	-224.702	-261.199
52.64	-627.702	-529.324	-651.958	-602.995		-431.55	-319.202	-286.504	-345.752		-415.042	-143.852	-224.702	-261.199
52.68	-627.702	-529.324	-651.958	-602.995		-431.55	-319.202	-286.504	-345.752		-415.042	-143.852	-224.702	-261.199
52.72	-627.702	-529.324	-651.958	-602.995		-431.55	-319.202	-286.504	-345.752		-415.042	-143.852	-224.702	-261.199
52.76	-627.702	-529.324	-651.958	-602.995		-431.55	-319.202	-281.75	-344.167		-415.042	-143.852	-224.702	-261.199
52.8	-627.702	-529.324	-651.958	-602.995		-431.55	-319.202	-281.75	-344.167		-415.042	-143.852	-224.702	-261.199
52.84	-627.702	-529.324	-651.958	-602.995		-431.55	-319.202	-281.75	-344.167		-415.042	-143.852	-224.702	-261.199
52.88	-627.702	-529.324	-651.958	-602.995		-431.55	-319.202	-281.75	-344.167		-415.042	-143.852	-224.702	-261.199
52.92	-627.702	-529.324	-651.958	-602.995		-431.55	-319.202	-281.75	-344.167		-415.042	-143.852	-224.702	-261.199
52.96	-627.702	-529.324	-651.958	-602.995		-431.55	-319.202	-281.75	-344.167		-415.042	-143.852	-224.702	-261.199
53	-627.702	-529.324	-651.958	-602.995		-431.55	-319.202	-281.75	-344.167		-415.042	-143.852	-224.702	-261.199
53.04	-627.702	-529.324	-651.958	-602.995		-431.55	-319.202	-281.75	-344.167		-415.042	-143.852	-224.702	-261.199
53.08	-627.702	-529.324	-651.958	-602.995		-431.55	-319.202	-281.75	-344.167		-415.042	-143.852	-224.702	-261.199
53.12	-627.702	-529.324	-651.958	-602.995		-431.55	-319.202	-281.75	-344.167		-415.042	-143.852	-224.702	-261.199
53.16	-627.702	-529.324	-651.958	-602.995		-431.55	-319.202	-281.75	-344.167		-415.042	-143.852	-224.702	-261.199
53.2	-627.702	-529.324	-651.958	-602.995		-431.55	-319.202	-281.75	-344.167		-415.042	-143.852	-224.702	-261.199
53.24	-627.702	-529.324	-651.958	-602.995		-431.55	-319.202	-281.75	-344.167		-415.042	-143.852	-224.702	-261.199
53.28	-627.702	-529.324	-646.204	-601.077		-431.55	-319.202	-281.75	-344.167		-415.042	-143.852	-224.702	-261.199
53.32	-627.702	-529.324	-646.204	-601.077		-431.55	-319.202	-281.75	-344.167		-415.042	-143.852	-224.702	-261.199
53.36	-627.702	-529.324	-646.204	-601.077		-431.55	-319.202	-281.75	-344.167		-415.042	-143.852	-224.702	-261.199
53.4	-627.702	-529.324	-646.204	-601.077		-431.55	-319.202	-281.75	-344.167		-415.042	-143.852	-224.702	-261.199
53.44	-627.702	-523.57	-646.204	-599.159		-431.55	-319.202	-281.75	-344.167		-415.042	-143.852	-224.702	-261.199
53.48	-633.456	-523.57	-646.204	-601.077		-431.55	-319.202	-281.75	-344.167		-415.042	-143.852	-224.702	-261.199
53.52	-633.456	-523.57	-646.204	-601.077		-431.55	-319.202	-281.75	-344.167		-415.042	-143.852	-224.702	-261.199
53.56	-633.456	-523.57	-646.204	-601.077		-431.55	-319.202	-281.75	-344.167		-415.042	-143.852	-224.702	-261.199
53.6	-633.456	-523.57	-646.204	-601.077		-431.55	-319.202	-281.75	-344.167		-415.042	-143.852	-224.702	-261.199
53.64	-633.456	-523.57	-646.204	-601.077		-431.55	-319.202	-281.75	-344.167		-415.042	-143.852	-224.702	-261.199
53.68	-633.456	-523.57	-646.204	-601.077		-425.796	-319.202	-281.75	-342.249		-415.042	-143.852	-224.702	-261.199
53.72	-633.456	-523.57	-646.204	-601.077		-425.796	-319.202	-281.75	-342.249		-415.042	-143.852	-224.702	-261.199
53.76	-633.456	-523.57	-646.204	-601.077		-425.796	-319.202	-281.75	-342.249		-415.042	-143.852	-224.702	-261.199
53.8	-633.456	-523.57	-646.204	-601.077		-425.796	-319.202	-281.75	-342.249		-415.042	-143.852	-224.702	-261.199
53.84	-633.456	-523.57	-646.204	-601.077		-425.796	-319.202	-281.75	-342.249		-415.042	-143.852	-224.702	-261.199
53.88	-633.456	-523.57	-646.204	-601.077		-425.796	-319.202	-281.75	-342.249		-415.042	-143.852	-224.702	-261.199
53.92	-633.456	-523.57	-646.204	-601.077		-425.796	-319.202	-281.75	-342.249		-415.042	-143.852	-224.702	-261.199
53.96	-633.456	-523.57	-646.204	-601.077		-425.796	-319.202	-281.75	-342.249		-415.042	-143.852	-224.702	-261.199
54	-633.456	-523.57	-646.204	-601.077		-425.796	-319.202	-281.75	-342.249		-415.042	-143.852	-224.702	-261.199
54.04	-633.456	-523.57	-646.204	-601.077		-425.796	-319.202	-281.75	-342.249		-415.042	-143.852	-224.702	-261.199
54.08	-633.456	-523.57	-646.204	-601.077		-425.796	-319.202	-281.75	-342.249		-415.042	-143.852	-224.702	-261.199
54.12	-633.456	-523.57	-646.204	-601.077		-425.796	-319.202	-281.75	-342.249		-415.042	-143.852	-224.702	-261.199
54.16	-633.456	-523.57	-646.204	-601.077		-425.796	-319.202	-281.75	-342.249		-415.042	-143.852	-224.702	-261.199
54.2	-633.456	-523.57	-646.204	-601.077		-425.796	-319.202	-281.75	-342.249		-415.042	-143.852	-224.702	-261.199
54.24	-633.456	-523.57	-646.204	-601.077		-425.796	-319.202	-281.75	-342.249		-415.042	-143.852	-224.702	-261.199
54.28	-633.456	-523.57	-646.204	-601.077		-425.796	-319.202	-281.75	-342.249		-415.042	-143.852	-224.702	-261.199
54.32	-633.456	-523.57	-646.204	-601.077		-425.796	-319.202	-281.75	-342.249		-415.042	-143.852	-224.702	-261.199
54.36	-633.456	-523.57	-646.204	-601.077		-425.796	-319.202	-281.75	-342.249		-415.042	-143.852	-224.702	-261.199
54.4	-633.456	-523.57	-640.45	-599.159		-425.796	-319.202	-281.75	-342.249		-415.042	-143.852	-224.702	-261.199
54.44	-633.456	-523.57	-640.45	-599.159		-425.796	-319.202	-281.75	-342.249		-415.042	-143.852	-224.702	-261.199
54.48	-633.456	-523.57	-640.45	-599.159		-425.796	-319.202	-281.75	-342.249		-415.042	-143.852	-224.702	-261.199
54.52	-633.456	-523.57	-640.45	-599.159		-425.796	-319.202	-281.75	-342.249		-415.042	-143.852	-224.702	-261.199
54.56	-633.456	-523.57	-640.45	-599.159		-425.796	-319.202	-281.75	-342.249		-415.042	-143.852	-224.702	-261.199
54.6	-633.456	-523.57	-640.45	-599.159		-425.796	-313.448	-281.75	-340.331		-415.042	-143.852	-224.702	-261.199
54.64	-633.456	-523.57	-640.45	-599.159		-425.796	-313.448	-281.75	-340.331		-415.042	-143.852	-224.702	-261.199
54.68	-633.456	-523.57	-640.45	-599.159		-425.796	-313.448	-281.75	-340.331		-415.042	-143.852	-224.702	-261.199
54.72	-633.456	-523.57	-640.45	-599.159		-425.796	-313.448	-281.75	-340.331		-415.042	-143.852	-224.702	-261.199
54.76	-633.456	-523.57	-640.45	-599.159		-425.796	-313.448	-281.75	-340.331		-415.042	-143.852	-224.702	-261.199
54.8	-633.456	-523.57	-640.45	-599.159		-425.796	-313.448	-281.75	-340.331		-415.042	-143.852	-224.702	-261.199
54.84	-633.456	-523.57	-640.45	-599.159		-425.796	-313.448	-281.75	-340.331		-415.042	-143.852	-224.702	-261.199
54.88	-633.456	-523.57	-640.45	-599.159		-425.796	-313.448	-281.75	-340.331		-415.042	-143.852	-224.702	-261.199
54.92	-633.456	-523.57	-640.45	-599.159		-425.796	-313.448	-276.996	-338.747		-415.042	-143.852	-224.702	-261.199
54.96	-633.456	-523.57	-640.45	-599.159		-425.796	-313.448	-276.996	-338.747		-415.042	-143.852	-224.702	-261.199
55	-633.456	-523.57	-640.45	-599.159		-425.796	-313.448	-276.996	-338.747		-415.042	-143.852	-224.702	-261.199
55.04	-633.456	-523.57	-640.45	-599.159		-425.796	-313.448	-276.996	-338.747		-415.042	-143.852	-224.702	-261.199
55.08	-633.456	-523.57	-640.45	-599.159		-425.796	-313.448	-276.996	-338.747		-415.042	-143.852	-224.702	-261.199
55.12	-633.456	-523.57	-640.45	-599.159		-425.796	-313.448	-276.996	-338.747		-415.042	-143.852	-224.702	-261.199
55.16	-633.456	-523.57	-640.45	-599.159		-425.796	-313.448	-276.996	-338.747		-415.042	-143.852	-224.702	-261.199
55.2	-633.456	-523.57	-640.45	-599.159		-425.796	-313.448	-276.996	-338.747		-415.042	-143.852	-224.702	-261.199
55.24	-633.456	-523.57	-640.45	-599.159		-425.796	-313.448	-276.996	-338.747		-415.042	-143.852	-224.702	-261.199
55.28	-639.21	-523.57	-640.45	-601.077		-425.796	-313.448	-276.996	-338.747		-415.042	-143.852	-224.702	-261.199
55.32	-639.21	-523.57	-640.45	-601.077		-425.796	-313.448	-276.996	-338.747		-415.042	-143.852	-224.702	-261.199
55.36	-639.21	-523.57	-640.45	-601.077		-425.796	-313.448	-276.996	-338.747		-415.042	-143.852	-224.702	-261.199
55.4	-639.21	-523.57	-640.45	-601.077		-425.796	-313.448	-276.996	-338.747		-415.042	-143.852	-224.702	-261.199
55.44	-639.21	-523.57	-640.45	-601.077		-425.796	-313.448	-276.996	-338.747		-415.042	-143.852	-224.702	-261.199
55.48	-639.21	-523.57	-640.45	-601.077		-425.796	-313.448	-276.996	-338.747		-415.042	-143.852	-224.702	-261.199
55.52	-639.21	-523.57	-640.45	-601.077		-425.796	-313.448	-276.996	-338.747		-415.042	-143.852	-224.702	-261.199
55.56	-639.21	-523.57	-640.45	-601.077		-425.796	-313.448	-276.996	-338.747		-415.042	-143.852	-224.702	-261.199
55.6	-639.21	-523.57	-634.696	-599.159		-425.796	-313.448	-276.996	-338.747		-415.042	-143.852	-224.702	-261.199
55.64	-639.21	-523.57	-634.696	-599.159		-425.796	-313.448	-276.996	-338.747		-415.042	-143.852	-224.702	-261.199
55.68	-639.21	-523.57	-634.696	-599.159		-420.042	-313.448	-276.996	-336.829		-415.042	-143.852	-224.702	-261.199
55.72	-639.21	-523.57	-634.696	-599.159		-420.042	-313.448	-276.996	-336.829		-415.042	-143.852	-224.702	-261.199
55.76	-639.21	-523.57	-634.696	-599.159		-414.288	-313.448	-276.996	-334.911		-415.042	-143.852	-224.702	-261.199
55.8	-639.21	-523.57	-634.696	-599.159		-414.288	-313.448	-276.996	-334.911		-415.042	-143.852	-224.702	-261.199
55.84	-639.21	-523.57	-634.696	-599.159		-414.288	-313.448	-276.996	-334.911		-415.042	-143.852	-224.702	-261.199
55.88	-639.21	-523.57	-634.696	-599.159		-414.288	-313.448	-276.996	-334.911		-415.042	-143.852	-224.702	-261.199
55.92	-639.21	-523.57	-634.696	-599.159		-414.288	-313.448	-276.996	-334.911		-415.042	-143.852	-224.702	-261.199
55.96	-639.21	-523.57	-634.696	-599.159		-414.288	-313.448	-276.996	-334.911		-415.042	-143.852	-224.702	-261.199
56	-639.21	-523.57	-634.696	-599.159		-414.288	-313.448	-276.996	-334.911		-415.042	-143.852	-224.702	-261.199
56.04	-639.21	-523.57	-634.696	-599.159		-414.288	-313.448	-276.996	-334.911		-415.042	-143.852	-224.702	-261.199
56.08	-639.21	-523.57	-634.696	-599.159		-414.288	-313.448	-276.996	-334.911		-415.042	-143.852	-224.702	-261.199
56.12	-639.21	-523.57	-634.696	-599.159		-414.288	-313.448	-276.996	-334.911		-415.042	-143.852	-224.702	-261.199
56.16	-639.21	-523.57	-634.696	-599.159		-414.288	-313.448	-276.996	-334.911		-415.042	-143.852	-224.702	-261.199
56.2	-639.21	-523.57	-634.696	-599.159		-414.288	-313.448	-276.996	-334.911		-415.042	-143.852	-224.702	-261.199
56.24	-639.21	-523.57	-634.696	-599.159		-414.288	-313.448	-276.996	-334.911		-415.042	-143.852	-224.702	-261.199
56.28	-639.21	-523.57	-634.696	-599.159		-414.288	-313.448	-276.996	-334.911		-415.042	-143.852	-224.702	-261.199
56.32	-639.21	-523.57	-634.696	-599.159		-414.288	-313.448	-276.996	-334.911		-415.042	-143.852	-224.702	-261.199
56.36	-639.21	-523.57	-634.696	-599.159		-414.288	-313.448	-276.996	-334.911		-415.042	-143.852	-224.702	-261.199
56.4	-639.21	-523.57	-634.696	-599.159		-414.288	-313.448	-276.996	-334.911		-415.042	-143.852	-224.702	-261.199
56.44	-639.21	-523.57	-634.696	-599.159		-414.288	-313.448	-276.996	-334.911		-415.042	-143.852	-224.702	-261.199
56.48	-639.21	-523.57	-634.696	-599.159		-414.288	-313.448	-276.996	-334.911		-415.042	-143.852	-224.702	-261.199
56.52	-639.21	-517.816	-634.696	-597.241		-414.288	-313.448	-276.996	-334.911		-415.042	-143.852	-224.702	-261.199
56.56	-639.21	-517.816	-634.696	-597.241		-414.288	-313.448	-276.996	-334.911		-415.042	-143.852	-224.702	-261.199
56.6	-639.21	-517.816	-634.696	-597.241		-414.288	-313.448	-276.996	-334.911		-415.042	-143.852	-224.702	-261.199
56.64	-639.21	-517.816	-634.696	-597.241		-414.288	-313.448	-276.996	-334.911		-415.042	-143.852	-224.702	-261.199
56.68	-639.21	-517.816	-634.696	-597.241		-414.288	-313.448	-276.996	-334.911		-415.042	-143.852	-224.702	-261.199
56.72	-639.21	-517.816	-634.696	-597.241		-414.288	-313.448	-276.996	-334.911		-415.042	-143.852	-224.702	-261.199
56.76	-639.21	-517.816	-634.696	-597.241		-414.288	-313.448	-276.996	-334.911		-415.042	-143.852	-224.702	-261.199
56.8	-639.21	-517.816	-634.696	-597.241		-414.288	-313.448	-276.996	-334.911		-415.042	-143.852	-224.702	-261.199
56.84	-639.21	-517.816	-634.696	-597.241		-414.288	-313.448	-276.996	-334.911		-415.042	-143.852	-224.702	-261.199
56.88	-639.21	-517.816	-634.696	-597.241		-414.288	-313.448	-276.996	-334.911		-415.042	-143.852	-219.948	-259.614
56.92	-639.21	-517.816	-634.696	-597.241		-414.288	-313.448	-276.996	-334.911		-415.042	-143.852	-219.948	-259.614
56.96	-639.21	-517.816	-634.696	-597.241		-414.288	-313.448	-276.996	-334.911		-415.042	-143.852	-219.948	-259.614
57	-639.21	-517.816	-634.696	-597.241		-414.288	-313.448	-276.996	-334.911		-415.042	-143.852	-219.948	-259.614
57.04	-639.21	-517.816	-634.696	-597.241		-414.288	-313.448	-276.996	-334.911		-415.042	-143.852	-219.948	-259.614
57.08	-639.21	-517.816	-634.696	-597.241		-414.288	-313.448	-276.996	-334.911		-415.042	-143.852	-219.948	-259.614
57.12	-639.21	-517.816	-634.696	-597.241		-414.288	-313.448	-276.996	-334.911		-415.042	-143.852	-219.948	-259.614
57.16	-639.21	-517.816	-634.696	-597.241		-414.288	-313.448	-276.996	-334.911		-415.042	-143.852	-219.948	-259.614
57.2	-639.21	-517.816	-634.696	-597.241		-414.288	-313.448	-276.996	-334.911		-415.042	-143.852	-219.948	-259.614
57.24	-639.21	-517.816	-634.696	-597.241		-414.288	-313.448	-276.996	-334.911		-415.042	-143.852	-219.948	-259.614
57.28	-639.21	-517.816	-634.696	-597.241		-414.288	-313.448	-276.996	-334.911		-415.042	-143.852	-219.948	-259.614
57.32	-639.21	-517.816	-634.696	-597.241		-414.288	-313.448	-276.996	-334.911		-415.042	-143.852	-219.948	-259.614
57.36	-639.21	-517.816	-634.696	-597.241		-414.288	-313.448	-276.996	-334.911		-415.042	-143.852	-219.948	-259.614
57.4	-639.21	-517.816	-634.696	-597.241		-414.288	-313.448	-276.996	-334.911		-415.042	-143.852	-215.194	-258.029
57.44	-639.21	-517.816	-634.696	-597.241		-414.288	-313.448	-276.996	-334.911		-415.042	-143.852	-215.194	-258.029
57.48	-639.21	-517.816	-634.696	-597.241		-414.288	-313.448	-276.996	-334.911		-415.042	-143.852	-215.194	-258.029
57.52	-639.21	-517.816	-634.696	-597.241		-414.288	-313.448	-276.996	-334.911		-415.042	-143.852	-215.194	-258.029
57.56	-639.21	-517.816	-634.696	-597.241		-414.288	-313.448	-276.996	-334.911		-415.042	-143.852	-215.194	-258.029
57.6	-639.21	-517.816	-634.696	-597.241		-414.288	-313.448	-276.996	-334.911		-415.042	-143.852	-215.194	-258.029
57.64	-639.21	-517.816	-634.696	-597.241		-414.288	-313.448	-276.996	-334.911		-415.042	-143.852	-215.194	-258.029
57.68	-639.21	-517.816	-634.696	-597.241		-414.288	-313.448	-276.996	-334.911		-415.042	-143.852	-215.194	-258.029
57.72	-639.21	-517.816	-634.696	-597.241		-414.288	-313.448	-276.996	-334.911		-415.042	-143.852	-215.194	-258.029
57.76	-639.21	-517.816	-634.696	-597.241		-414.288	-313.448	-276.996	-334.911		-415.042	-143.852	-215.194	-258.029
57.8	-639.21	-517.816	-634.696	-597.241		-414.288	-313.448	-276.996	-334.911		-415.042	-143.852	-215.194	-258.029
57.84	-639.21	-517.816	-634.696	-597.241		-414.288	-313.448	-276.996	-334.911		-415.042	-143.852	-215.194	-258.029
57.88	-639.21	-517.816	-634.696	-597.241		-414.288	-313.448	-276.996	-334.911		-415.042	-143.852	-215.194	-258.029
57.92	-639.21	-512.062	-634.696	-595.323		-414.288	-313.448	-276.996	-334.911		-415.042	-143.852	-215.194	-258.029
57.96	-639.21	-512.062	-634.696	-595.323		-414.288	-313.448	-276.996	-334.911		-415.042	-143.852	-215.194	-258.029
58	-639.21	-517.816	-634.696	-597.241		-414.288	-313.448	-276.996	-334.911		-415.042	-143.852	-215.194	-258.029
58.04	-639.21	-517.816	-634.696	-597.241		-414.288	-313.448	-276.996	-334.911		-415.042	-143.852	-215.194	-258.029
58.08	-639.21	-517.816	-634.696	-597.241		-414.288	-313.448	-276.996	-334.911		-415.042	-149.606	-215.194	-259.947
58.12	-639.21	-517.816	-634.696	-597.241		-414.288	-313.448	-276.996	-334.911		-415.042	-149.606	-215.194	-259.947
58.16	-639.21	-517.816	-634.696	-597.241		-414.288	-313.448	-276.996	-334.911		-415.042	-149.606	-215.194	-259.947
58.2	-639.21	-517.816	-634.696	-597.241		-414.288	-313.448	-276.996	-334.911		-415.042	-149.606	-215.194	-259.947
58.24	-639.21	-517.816	-634.696	-597.241		-414.288	-313.448	-276.996	-334.911		-415.042	-149.606	-215.194	-259.947
58.28	-639.21	-517.816	-634.696	-597.241		-414.288	-313.448	-276.996	-334.911		-415.042	-149.606	-215.194	-259.947
58.32	-639.21	-517.816	-634.696	-597.241		-414.288	-313.448	-276.996	-334.911		-415.042	-149.606	-215.194	-259.947
58.36	-639.21	-517.816	-634.696	-597.241		-414.288	-313.448	-276.996	-334.911		-415.042	-149.606	-215.194	-259.947
58.4	-639.21	-517.816	-634.696	-597.241		-414.288	-313.448	-276.996	-334.911		-415.042	-149.606	-215.194	-259.947
58.44	-639.21	-517.816	-634.696	-597.241		-414.288	-313.448	-276.996	-334.911		-415.042	-149.606	-215.194	-259.947
58.48	-639.21	-517.816	-634.696	-597.241		-414.288	-313.448	-276.996	-334.911		-415.042	-149.606	-215.194	-259.947
58.52	-639.21	-517.816	-634.696	-597.241		-414.288	-313.448	-276.996	-334.911		-415.042	-149.606	-215.194	-259.947
58.56	-639.21	-517.816	-634.696	-597.241		-414.288	-313.448	-276.996	-334.911		-415.042	-149.606	-215.194	-259.947
58.6	-639.21	-517.816	-634.696	-597.241		-414.288	-313.448	-276.996	-334.911		-415.042	-149.606	-215.194	-259.947
58.64	-639.21	-517.816	-634.696	-597.241		-414.288	-313.448	-276.996	-334.911		-415.042	-149.606	-215.194	-259.947
58.68	-639.21	-517.816	-634.696	-597.241		-414.288	-313.448	-276.996	-334.911		-415.042	-149.606	-215.194	-259.947
58.72	-639.21	-517.816	-634.696	-597.241		-414.288	-313.448	-276.996	-334.911		-415.042	-149.606	-215.194	-259.947
58.76	-639.21	-517.816	-634.696	-597.241		-414.288	-313.448	-276.996	-334.911		-415.042	-149.606	-215.194	-259.947
58.8	-639.21	-517.816	-634.696	-597.241		-414.288	-313.448	-276.996	-334.911		-415.042	-149.606	-215.194	-259.947
58.84	-639.21	-517.816	-634.696	-597.241		-414.288	-313.448	-276.996	-334.911		-415.042	-149.606	-215.194	-259.947
58.88	-639.21	-517.816	-634.696	-597.241		-414.288	-307.694	-276.996	-332.993		-415.042	-149.606	-215.194	-259.947
58.92	-639.21	-517.816	-634.696	-597.241		-414.288	-307.694	-276.996	-332.993		-415.042	-149.606	-215.194	-259.947
58.96	-639.21	-517.816	-634.696	-597.241		-420.042	-307.694	-276.996	-334.911		-415.042	-149.606	-215.194	-259.947
59	-639.21	-517.816	-634.696	-597.241		-420.042	-307.694	-276.996	-334.911		-415.042	-149.606	-215.194	-259.947
59.04	-639.21	-517.816	-634.696	-597.241		-420.042	-307.694	-276.996	-334.911		-415.042	-149.606	-215.194	-259.947
59.08	-639.21	-517.816	-634.696	-597.241		-420.042	-307.694	-276.996	-334.911		-415.042	-149.606	-215.194	-259.947
59.12	-639.21	-517.816	-634.696	-597.241		-420.042	-307.694	-276.996	-334.911		-415.042	-149.606	-215.194	-259.947
59.16	-639.21	-517.816	-634.696	-597.241		-420.042	-307.694	-276.996	-334.911		-415.042	-149.606	-215.194	-259.947
59.2	-639.21	-517.816	-634.696	-597.241		-420.042	-307.694	-276.996	-334.911		-415.042	-149.606	-215.194	-259.947
59.24	-639.21	-517.816	-634.696	-597.241		-420.042	-307.694	-276.996	-334.911		-415.042	-149.606	-215.194	-259.947
59.28	-639.21	-517.816	-634.696	-597.241		-420.042	-307.694	-276.996	-334.911		-415.042	-149.606	-215.194	-259.947
59.32	-639.21	-517.816	-634.696	-597.241		-420.042	-307.694	-276.996	-334.911		-415.042	-149.606	-215.194	-259.947
59.36	-639.21	-517.816	-634.696	-597.241		-420.042	-307.694	-276.996	-334.911		-415.042	-149.606	-215.194	-259.947
59.4	-639.21	-517.816	-634.696	-597.241		-420.042	-307.694	-276.996	-334.911		-415.042	-149.606	-215.194	-259.947
59.44	-639.21	-517.816	-634.696	-597.241		-420.042	-307.694	-276.996	-334.911		-415.042	-149.606	-215.194	-259.947
59.48	-639.21	-517.816	-634.696	-597.241		-420.042	-307.694	-276.996	-334.911		-415.042	-149.606	-215.194	-259.947
59.52	-639.21	-512.062	-634.696	-595.323		-420.042	-307.694	-276.996	-334.911		-415.042	-149.606	-215.194	-259.947
59.56	-639.21	-512.062	-634.696	-595.323		-420.042	-307.694	-276.996	-334.911		-415.042	-149.606	-215.194	-259.947
59.6	-639.21	-512.062	-634.696	-595.323		-420.042	-307.694	-276.996	-334.911		-415.042	-149.606	-215.194	-259.947
59.64	-639.21	-512.062	-634.696	-595.323		-420.042	-307.694	-276.996	-334.911		-415.042	-149.606	-215.194	-259.947
59.68	-639.21	-512.062	-634.696	-595.323		-420.042	-307.694	-276.996	-334.911		-415.042	-149.606	-215.194	-259.947
59.72	-639.21	-512.062	-634.696	-595.323		-420.042	-307.694	-276.996	-334.911		-415.042	-149.606	-215.194	-259.947
59.76	-639.21	-512.062	-634.696	-595.323		-420.042	-301.94	-276.996	-332.993		-415.042	-149.606	-215.194	-259.947
59.8	-639.21	-512.062	-634.696	-595.323		-420.042	-301.94	-276.996	-332.993		-415.042	-149.606	-215.194	-259.947
59.84	-639.21	-512.062	-634.696	-595.323		-420.042	-296.186	-276.996	-331.075		-415.042	-149.606	-215.194	-259.947
59.88	-639.21	-512.062	-634.696	-595.323		-420.042	-296.186	-276.996	-331.075		-415.042	-149.606	-215.194	-259.947
59.92	-639.21	-512.062	-634.696	-595.323		-420.042	-296.186	-276.996	-331.075		-415.042	-149.606	-215.194	-259.947
59.96	-639.21	-512.062	-634.696	-595.323		-420.042	-296.186	-276.996	-331.075		-415.042	-149.606	-215.194	-259.947
60	-639.21	-506.308	-634.696	-593.405		-420.042	-296.186	-276.996	-331.075		-415.042	-149.606	-215.194	-259.947
60.04	-639.21	-506.308	-634.696	-593.405		-420.042	-296.186	-276.996	-331.075		-415.042	-149.606	-215.194	-259.947
60.08	-639.21	-506.308	-634.696	-593.405		-420.042	-296.186	-276.996	-331.075		-415.042	-149.606	-215.194	-259.947
60.12	-639.21	-506.308	-634.696	-593.405		-420.042	-296.186	-276.996	-331.075		-415.042	-149.606	-215.194	-259.947
60.16	-639.21	-506.308	-634.696	-593.405		-420.042	-296.186	-276.996	-331.075		-415.042	-149.606	-215.194	-259.947
60.2	-639.21	-506.308	-634.696	-593.405		-420.042	-296.186	-276.996	-331.075		-415.042	-149.606	-215.194	-259.947
60.24	-639.21	-506.308	-634.696	-593.405		-420.042	-296.186	-276.996	-331.075		-415.042	-149.606	-215.194	-259.947
60.28	-639.21	-506.308	-634.696	-593.405		-420.042	-296.186	-276.996	-331.075		-415.042	-149.606	-215.194	-259.947
60.32	-639.21	-506.308	-634.696	-593.405		-420.042	-296.186	-276.996	-331.075		-415.042	-149.606	-215.194	-259.947
60.36	-639.21	-506.308	-634.696	-593.405		-420.042	-296.186	-276.996	-331.075		-415.042	-149.606	-215.194	-259.947
60.4	-639.21	-506.308	-634.696	-593.405		-420.042	-296.186	-276.996	-331.075		-415.042	-149.606	-215.194	-259.947
60.44	-639.21	-506.308	-634.696	-593.405		-420.042	-296.186	-276.996	-331.075		-415.042	-149.606	-215.194	-259.947
60.48	-639.21	-506.308	-634.696	-593.405		-420.042	-296.186	-276.996	-331.075		-415.042	-149.606	-215.194	-259.947
60.52	-639.21	-506.308	-634.696	-593.405		-420.042	-296.186	-276.996	-331.075		-415.042	-149.606	-215.194	-259.947
60.56	-639.21	-506.308	-634.696	-593.405		-420.042	-296.186	-276.996	-331.075		-415.042	-149.606	-215.194	-259.947
60.6	-639.21	-506.308	-634.696	-593.405		-420.042	-296.186	-276.996	-331.075		-415.042	-149.606	-215.194	-259.947
60.64	-639.21	-506.308	-634.696	-593.405		-420.042	-296.186	-276.996	-331.075		-415.042	-149.606	-215.194	-259.947
60.68	-639.21	-506.308	-634.696	-593.405		-420.042	-296.186	-276.996	-331.075		-415.042	-149.606	-215.194	-259.947
60.72	-639.21	-506.308	-634.696	-593.405		-420.042	-296.186	-276.996	-331.075		-415.042	-149.606	-215.194	-259.947
60.76	-639.21	-506.308	-634.696	-593.405		-420.042	-296.186	-276.996	-331.075		-415.042	-149.606	-215.194	-259.947
60.8	-639.21	-506.308	-634.696	-593.405		-420.042	-296.186	-276.996	-331.075		-415.042	-149.606	-215.194	-259.947
60.84	-639.21	-506.308	-634.696	-593.405		-420.042	-296.186	-276.996	-331.075		-415.042	-149.606	-215.194	-259.947
60.88	-639.21	-506.308	-634.696	-593.405		-420.042	-296.186	-276.996	-331.075		-415.042	-149.606	-215.194	-259.947
60.92	-639.21	-506.308	-634.696	-593.405		-420.042	-296.186	-276.996	-331.075		-415.042	-149.606	-215.194	-259.947
60.96	-639.21	-506.308	-634.696	-593.405		-420.042	-296.186	-276.996	-331.075		-415.042	-149.606	-215.194	-259.947
61	-639.21	-506.308	-634.696	-593.405		-420.042	-296.186	-276.996	-331.075		-415.042	-149.606	-215.194	-259.947
61.04	-639.21	-506.308	-634.696	-593.405		-420.042	-296.186	-276.996	-331.075		-415.042	-149.606	-215.194	-259.947
61.08	-639.21	-506.308	-634.696	-593.405		-420.042	-296.186	-276.996	-331.075		-415.042	-149.606	-215.194	-259.947
61.12	-639.21	-506.308	-634.696	-593.405		-420.042	-296.186	-276.996	-331.075		-415.042	-149.606	-215.194	-259.947
61.16	-639.21	-506.308	-634.696	-593.405		-420.042	-296.186	-276.996	-331.075		-415.042	-149.606	-215.194	-259.947
61.2	-639.21	-506.308	-634.696	-593.405		-420.042	-296.186	-276.996	-331.075		-415.042	-149.606	-215.194	-259.947
61.24	-639.21	-506.308	-634.696	-593.405		-420.042	-296.186	-276.996	-331.075		-415.042	-149.606	-215.194	-259.947
61.28	-639.21	-506.308	-634.696	-593.405		-420.042	-296.186	-276.996	-331.075		-415.042	-149.606	-215.194	-259.947
61.32	-639.21	-506.308	-634.696	-593.405		-420.042	-296.186	-276.996	-331.075		-415.042	-149.606	-215.194	-259.947
61.36	-639.21	-506.308	-634.696	-593.405		-420.042	-296.186	-276.996	-331.075		-415.042	-149.606	-215.194	-259.947
61.4	-639.21	-506.308	-634.696	-593.405		-420.042	-296.186	-276.996	-331.075		-415.042	-149.606	-215.194	-259.947
61.44	-639.21	-506.308	-634.696	-593.405		-420.042	-296.186	-276.996	-331.075		-415.042	-149.606	-215.194	-259.947
61.48	-639.21	-506.308	-634.696	-593.405		-420.042	-296.186	-272.242	-329.49		-415.042	-149.606	-215.194	-259.947
61.52	-639.21	-506.308	-634.696	-593.405		-420.042	-296.186	-272.242	-329.49		-415.042	-149.606	-215.194	-259.947
61.56	-639.21	-506.308	-634.696	-593.405		-420.042	-296.186	-267.488	-327.905		-415.042	-149.606	-215.194	-259.947
61.6	-639.21	-506.308	-634.696	-593.405		-420.042	-296.186	-267.488	-327.905		-415.042	-149.606	-215.194	-259.947
61.64	-639.21	-506.308	-634.696	-593.405		-420.042	-296.186	-267.488	-327.905		-415.042	-149.606	-215.194	-259.947
61.68	-639.21	-506.308	-634.696	-593.405		-420.042	-296.186	-267.488	-327.905		-415.042	-149.606	-215.194	-259.947
61.72	-639.21	-506.308	-634.696	-593.405		-420.042	-296.186	-267.488	-327.905		-415.042	-149.606	-215.194	-259.947
61.76	-639.21	-506.308	-634.696	-593.405		-420.042	-296.186	-267.488	-327.905		-415.042	-149.606	-215.194	-259.947
61.8	-639.21	-506.308	-634.696	-593.405		-420.042	-296.186	-267.488	-327.905		-415.042	-149.606	-215.194	-259.947
61.84	-639.21	-506.308	-634.696	-593.405		-420.042	-296.186	-267.488	-327.905		-415.042	-149.606	-215.194	-259.947
61.88	-639.21	-506.308	-634.696	-593.405		-420.042	-296.186	-267.488	-327.905		-415.042	-149.606	-215.194	-259.947
61.92	-639.21	-506.308	-634.696	-593.405		-420.042	-296.186	-267.488	-327.905		-415.042	-149.606	-215.194	-259.947
61.96	-639.21	-506.308	-634.696	-593.405		-420.042	-290.432	-267.488	-325.987		-415.042	-149.606	-215.194	-259.947
62	-639.21	-506.308	-634.696	-593.405		-420.042	-290.432	-267.488	-325.987		-415.042	-149.606	-215.194	-259.947
62.04	-639.21	-506.308	-634.696	-593.405		-420.042	-290.432	-267.488	-325.987		-415.042	-149.606	-215.194	-259.947
62.08	-639.21	-506.308	-634.696	-593.405		-420.042	-290.432	-267.488	-325.987		-415.042	-149.606	-215.194	-259.947
62.12	-639.21	-476.784	-605.172	-573.722		-420.042	-290.432	-267.488	-325.987		-415.042	-149.606	-215.194	-259.947
62.16	-639.21	-476.784	-605.172	-573.722		-420.042	-290.432	-267.488	-325.987		-420.796	-149.606	-215.194	-261.865
62.2	-639.21	-471.03	-605.172	-571.804		-420.042	-290.432	-262.734	-324.403		-420.796	-149.606	-215.194	-261.865
62.24	-639.21	-471.03	-605.172	-571.804		-420.042	-290.432	-262.734	-324.403		-420.796	-149.606	-215.194	-261.865
62.28	-639.21	-471.03	-605.172	-571.804		-420.042	-290.432	-262.734	-324.403		-420.796	-149.606	-215.194	-261.865
62.32	-639.21	-471.03	-605.172	-571.804		-420.042	-290.432	-262.734	-324.403		-420.796	-149.606	-215.194	-261.865
62.36	-639.21	-471.03	-605.172	-571.804		-420.042	-290.432	-262.734	-324.403		-420.796	-149.606	-215.194	-261.865
62.4	-639.21	-471.03	-605.172	-571.804		-420.042	-290.432	-262.734	-324.403		-420.796	-149.606	-215.194	-261.865
62.44	-639.21	-471.03	-605.172	-571.804		-420.042	-290.432	-262.734	-324.403		-420.796	-149.606	-215.194	-261.865
62.48	-639.21	-471.03	-605.172	-571.804		-420.042	-290.432	-262.734	-324.403		-420.796	-149.606	-215.194	-261.865
62.52	-639.21	-471.03	-605.172	-571.804		-420.042	-290.432	-262.734	-324.403		-420.796	-149.606	-215.194	-261.865
62.56	-639.21	-471.03	-605.172	-571.804		-420.042	-290.432	-262.734	-324.403		-420.796	-149.606	-215.194	-261.865
62.6	-639.21	-471.03	-605.172	-571.804		-420.042	-290.432	-262.734	-324.403		-420.796	-149.606	-215.194	-261.865
62.64	-639.21	-471.03	-605.172	-571.804		-420.042	-290.432	-262.734	-324.403		-420.796	-149.606	-215.194	-261.865
62.68	-639.21	-471.03	-605.172	-571.804		-420.042	-290.432	-262.734	-324.403		-420.796	-149.606	-215.194	-261.865
62.72	-639.21	-471.03	-605.172	-571.804		-420.042	-290.432	-262.734	-324.403		-420.796	-149.606	-215.194	-261.865
62.76	-639.21	-471.03	-605.172	-571.804		-420.042	-290.432	-262.734	-324.403		-420.796	-149.606	-215.194	-261.865
62.8	-639.21	-471.03	-605.172	-571.804		-420.042	-290.432	-262.734	-324.403		-420.796	-149.606	-215.194	-261.865
62.84	-639.21	-471.03	-605.172	-571.804		-420.042	-290.432	-262.734	-324.403		-420.796	-149.606	-215.194	-261.865
62.88	-639.21	-471.03	-605.172	-571.804		-420.042	-290.432	-257.98	-322.818		-420.796	-149.606	-215.194	-261.865
62.92	-639.21	-471.03	-605.172	-571.804		-420.042	-290.432	-257.98	-322.818		-420.796	-149.606	-215.194	-261.865
62.96	-639.21	-471.03	-605.172	-571.804		-425.796	-290.432	-257.98	-324.736		-420.796	-149.606	-215.194	-261.865
63	-639.21	-471.03	-605.172	-571.804		-425.796	-290.432	-257.98	-324.736		-420.796	-149.606	-215.194	-261.865
63.04	-639.21	-471.03	-605.172	-571.804		-425.796	-290.432	-257.98	-324.736		-420.796	-149.606	-215.194	-261.865
63.08	-639.21	-471.03	-605.172	-571.804		-425.796	-290.432	-257.98	-324.736		-420.796	-149.606	-215.194	-261.865
63.12	-639.21	-471.03	-605.172	-571.804		-425.796	-290.432	-257.98	-324.736		-420.796	-149.606	-215.194	-261.865
63.16	-639.21	-471.03	-605.172	-571.804		-425.796	-290.432	-257.98	-324.736		-420.796	-149.606	-215.194	-261.865
63.2	-639.21	-471.03	-605.172	-571.804		-425.796	-290.432	-257.98	-324.736		-420.796	-149.606	-215.194	-261.865
63.24	-639.21	-471.03	-605.172	-571.804		-425.796	-290.432	-257.98	-324.736		-420.796	-149.606	-215.194	-261.865
63.28	-639.21	-471.03	-605.172	-571.804		-425.796	-290.432	-257.98	-324.736		-420.796	-149.606	-215.194	-261.865
63.32	-639.21	-471.03	-605.172	-571.804		-425.796	-290.432	-257.98	-324.736		-420.796	-149.606	-215.194	-261.865
63.36	-639.21	-471.03	-605.172	-571.804		-425.796	-290.432	-257.98	-324.736		-420.796	-149.606	-215.194	-261.865
63.4	-639.21	-471.03	-605.172	-571.804		-425.796	-290.432	-257.98	-324.736		-420.796	-149.606	-215.194	-261.865
63.44	-639.21	-471.03	-605.172	-571.804		-425.796	-290.432	-257.98	-324.736		-420.796	-149.606	-215.194	-261.865
63.48	-639.21	-471.03	-605.172	-571.804		-420.042	-290.432	-253.226	-321.233		-420.796	-149.606	-215.194	-261.865
63.52	-639.21	-471.03	-605.172	-571.804		-420.042	-290.432	-253.226	-321.233		-420.796	-149.606	-215.194	-261.865
63.56	-639.21	-471.03	-605.172	-571.804		-414.288	-290.432	-253.226	-319.315		-420.796	-149.606	-215.194	-261.865
63.6	-639.21	-471.03	-605.172	-571.804		-414.288	-290.432	-253.226	-319.315		-420.796	-149.606	-215.194	-261.865
63.64	-639.21	-471.03	-605.172	-571.804		-408.534	-290.432	-253.226	-317.397		-420.796	-149.606	-215.194	-261.865
63.68	-639.21	-471.03	-605.172	-571.804		-408.534	-284.678	-253.226	-315.479		-420.796	-149.606	-215.194	-261.865
63.72	-639.21	-471.03	-605.172	-571.804		-408.534	-284.678	-253.226	-315.479		-420.796	-149.606	-215.194	-261.865
63.76	-639.21	-471.03	-605.172	-571.804		-408.534	-284.678	-253.226	-315.479		-420.796	-149.606	-215.194	-261.865
63.8	-639.21	-471.03	-605.172	-571.804		-408.534	-284.678	-253.226	-315.479		-420.796	-149.606	-215.194	-261.865
63.84	-639.21	-471.03	-605.172	-571.804		-408.534	-284.678	-253.226	-315.479		-420.796	-149.606	-215.194	-261.865
63.88	-639.21	-471.03	-605.172	-571.804		-408.534	-284.678	-253.226	-315.479		-420.796	-149.606	-215.194	-261.865
63.92	-639.21	-471.03	-605.172	-571.804		-408.534	-284.678	-253.226	-315.479		-420.796	-149.606	-215.194	-261.865
63.96	-639.21	-471.03	-605.172	-571.804		-414.288	-284.678	-253.226	-317.397		-420.796	-149.606	-215.194	-261.865
64	-639.21	-471.03	-605.172	-571.804		-414.288	-284.678	-253.226	-317.397		-420.796	-149.606	-215.194	-261.865
64.04	-639.21	-471.03	-610.926	-573.722		-414.288	-284.678	-253.226	-317.397		-420.796	-149.606	-215.194	-261.865
64.08	-633.456	-471.03	-610.926	-571.804		-414.288	-284.678	-253.226	-317.397		-420.796	-149.606	-215.194	-261.865
64.12	-633.456	-471.03	-610.926	-571.804		-414.288	-284.678	-253.226	-317.397		-420.796	-149.606	-215.194	-261.865
64.16	-633.456	-471.03	-610.926	-571.804		-414.288	-278.924	-253.226	-315.479		-420.796	-149.606	-215.194	-261.865
64.2	-633.456	-471.03	-610.926	-571.804		-414.288	-278.924	-253.226	-315.479		-420.796	-149.606	-215.194	-261.865
64.24	-633.456	-471.03	-610.926	-571.804		-420.042	-278.924	-253.226	-317.397		-420.796	-149.606	-215.194	-261.865
64.28	-633.456	-471.03	-610.926	-571.804		-420.042	-278.924	-253.226	-317.397		-420.796	-149.606	-215.194	-261.865
64.32	-633.456	-471.03	-610.926	-571.804		-420.042	-278.924	-253.226	-317.397		-420.796	-149.606	-215.194	-261.865
64.36	-633.456	-471.03	-610.926	-571.804		-420.042	-278.924	-248.472	-315.813		-420.796	-149.606	-215.194	-261.865
64.4	-633.456	-471.03	-610.926	-571.804		-420.042	-278.924	-248.472	-315.813		-420.796	-149.606	-215.194	-261.865
64.44	-633.456	-471.03	-610.926	-571.804		-420.042	-278.924	-248.472	-315.813		-420.796	-149.606	-215.194	-261.865
64.48	-633.456	-471.03	-610.926	-571.804		-420.042	-278.924	-248.472	-315.813		-420.796	-149.606	-215.194	-261.865
64.52	-633.456	-471.03	-610.926	-571.804		-420.042	-278.924	-248.472	-315.813		-420.796	-149.606	-215.194	-261.865
64.56	-633.456	-471.03	-610.926	-571.804		-420.042	-278.924	-248.472	-315.813		-420.796	-149.606	-215.194	-261.865
64.6	-633.456	-471.03	-610.926	-571.804		-420.042	-278.924	-248.472	-315.813		-420.796	-149.606	-215.194	-261.865
64.64	-633.456	-471.03	-610.926	-571.804		-420.042	-278.924	-248.472	-315.813		-420.796	-149.606	-215.194	-261.865
64.68	-633.456	-471.03	-610.926	-571.804		-420.042	-278.924	-248.472	-315.813		-420.796	-149.606	-215.194	-261.865
64.72	-633.456	-471.03	-610.926	-571.804		-420.042	-278.924	-248.472	-315.813		-420.796	-149.606	-215.194	-261.865
64.76	-633.456	-471.03	-610.926	-571.804		-420.042	-278.924	-243.718	-314.228		-420.796	-149.606	-215.194	-261.865
64.8	-633.456	-471.03	-610.926	-571.804		-420.042	-278.924	-243.718	-314.228		-420.796	-149.606	-215.194	-261.865
64.84	-633.456	-471.03	-610.926	-571.804		-420.042	-278.924	-243.718	-314.228		-420.796	-149.606	-215.194	-261.865
64.88	-627.702	-471.03	-610.926	-569.886		-420.042	-278.924	-243.718	-314.228		-420.796	-149.606	-215.194	-261.865
64.92	-627.702	-471.03	-610.926	-569.886		-420.042	-278.924	-243.718	-314.228		-420.796	-149.606	-215.194	-261.865
64.96	-627.702	-471.03	-610.926	-569.886		-420.042	-278.924	-243.718	-314.228		-420.796	-149.606	-215.194	-261.865
65	-627.702	-471.03	-610.926	-569.886		-420.042	-278.924	-243.718	-314.228		-420.796	-149.606	-215.194	-261.865
65.04	-627.702	-471.03	-610.926	-569.886		-420.042	-278.924	-243.718	-314.228		-420.796	-149.606	-215.194	-261.865
65.08	-627.702	-471.03	-610.926	-569.886		-420.042	-278.924	-243.718	-314.228		-420.796	-149.606	-210.44	-260.281
65.12	-627.702	-471.03	-610.926	-569.886		-420.042	-278.924	-243.718	-314.228		-420.796	-149.606	-210.44	-260.281
65.16	-627.702	-471.03	-610.926	-569.886		-420.042	-278.924	-243.718	-314.228		-420.796	-149.606	-210.44	-260.281
65.2	-627.702	-471.03	-610.926	-569.886		-420.042	-278.924	-243.718	-314.228		-420.796	-149.606	-210.44	-260.281
65.24	-627.702	-471.03	-610.926	-569.886		-420.042	-278.924	-243.718	-314.228		-420.796	-149.606	-210.44	-260.281
65.28	-627.702	-471.03	-610.926	-569.886		-420.042	-278.924	-243.718	-314.228		-420.796	-149.606	-210.44	-260.281
65.32	-627.702	-471.03	-610.926	-569.886		-420.042	-278.924	-243.718	-314.228		-420.796	-149.606	-210.44	-260.281
65.36	-627.702	-471.03	-610.926	-569.886		-420.042	-273.17	-238.964	-310.725		-420.796	-149.606	-210.44	-260.281
65.4	-627.702	-471.03	-610.926	-569.886		-420.042	-273.17	-238.964	-310.725		-420.796	-149.606	-210.44	-260.281
65.44	-627.702	-471.03	-610.926	-569.886		-420.042	-273.17	-234.21	-309.141		-420.796	-149.606	-210.44	-260.281
65.48	-627.702	-471.03	-610.926	-569.886		-420.042	-273.17	-234.21	-309.141		-420.796	-149.606	-205.686	-258.696
65.52	-627.702	-471.03	-610.926	-569.886		-420.042	-273.17	-234.21	-309.141		-420.796	-149.606	-205.686	-258.696
65.56	-627.702	-471.03	-610.926	-569.886		-420.042	-273.17	-234.21	-309.141		-420.796	-149.606	-200.932	-257.111
65.6	-627.702	-471.03	-610.926	-569.886		-420.042	-273.17	-234.21	-309.141		-420.796	-149.606	-200.932	-257.111
65.64	-627.702	-471.03	-610.926	-569.886		-420.042	-273.17	-234.21	-309.141		-420.796	-149.606	-200.932	-257.111
65.68	-627.702	-471.03	-610.926	-569.886		-420.042	-273.17	-234.21	-309.141		-420.796	-149.606	-200.932	-257.111
65.72	-627.702	-471.03	-610.926	-569.886		-420.042	-273.17	-234.21	-309.141		-420.796	-149.606	-200.932	-257.111
65.76	-627.702	-471.03	-610.926	-569.886		-420.042	-273.17	-229.456	-307.556		-420.796	-149.606	-200.932	-257.111
65.8	-627.702	-471.03	-610.926	-569.886		-420.042	-273.17	-229.456	-307.556		-420.796	-149.606	-200.932	-257.111
65.84	-627.702	-471.03	-610.926	-569.886		-420.042	-273.17	-229.456	-307.556		-420.796	-149.606	-200.932	-257.111
65.88	-627.702	-471.03	-610.926	-569.886		-420.042	-273.17	-229.456	-307.556		-420.796	-149.606	-196.178	-255.527
65.92	-627.702	-471.03	-610.926	-569.886		-420.042	-273.17	-229.456	-307.556		-420.796	-149.606	-196.178	-255.527
65.96	-627.702	-471.03	-610.926	-569.886		-420.042	-273.17	-229.456	-307.556		-420.796	-149.606	-196.178	-255.527
66	-627.702	-471.03	-610.926	-569.886		-420.042	-273.17	-229.456	-307.556		-420.796	-149.606	-196.178	-255.527
66.04	-627.702	-471.03	-610.926	-569.886		-420.042	-273.17	-229.456	-307.556		-420.796	-149.606	-196.178	-255.527
66.08	-627.702	-471.03	-610.926	-569.886		-420.042	-273.17	-229.456	-307.556		-420.796	-149.606	-196.178	-255.527
66.12	-627.702	-471.03	-610.926	-569.886		-420.042	-273.17	-229.456	-307.556		-420.796	-149.606	-196.178	-255.527
66.16	-627.702	-471.03	-610.926	-569.886		-420.042	-273.17	-229.456	-307.556		-420.796	-149.606	-196.178	-255.527
66.2	-627.702	-471.03	-610.926	-569.886		-420.042	-273.17	-229.456	-307.556		-420.796	-149.606	-196.178	-255.527
66.24	-627.702	-471.03	-610.926	-569.886		-420.042	-273.17	-224.702	-305.971		-420.796	-149.606	-191.424	-253.942
66.28	-627.702	-471.03	-610.926	-569.886		-420.042	-273.17	-224.702	-305.971		-420.796	-149.606	-191.424	-253.942
66.32	-627.702	-471.03	-610.926	-569.886		-420.042	-273.17	-224.702	-305.971		-420.796	-149.606	-191.424	-253.942
66.36	-627.702	-471.03	-610.926	-569.886		-420.042	-273.17	-224.702	-305.971		-420.796	-149.606	-191.424	-253.942
66.4	-627.702	-471.03	-610.926	-569.886		-420.042	-273.17	-224.702	-305.971		-420.796	-149.606	-191.424	-253.942
66.44	-627.702	-471.03	-610.926	-569.886		-420.042	-273.17	-224.702	-305.971		-415.042	-149.606	-191.424	-252.024
66.48	-627.702	-471.03	-610.926	-569.886		-420.042	-273.17	-224.702	-305.971		-415.042	-149.606	-191.424	-252.024
66.52	-627.702	-471.03	-610.926	-569.886		-420.042	-273.17	-224.702	-305.971		-415.042	-149.606	-191.424	-252.024
66.56	-627.702	-471.03	-610.926	-569.886		-420.042	-273.17	-219.948	-304.387		-415.042	-149.606	-191.424	-252.024
66.6	-627.702	-471.03	-610.926	-569.886		-420.042	-273.17	-219.948	-304.387		-415.042	-149.606	-191.424	-252.024
66.64	-627.702	-471.03	-610.926	-569.886		-420.042	-273.17	-219.948	-304.387		-415.042	-149.606	-191.424	-252.024
66.68	-627.702	-471.03	-610.926	-569.886		-420.042	-273.17	-219.948	-304.387		-415.042	-149.606	-191.424	-252.024
66.72	-627.702	-471.03	-610.926	-569.886		-420.042	-273.17	-219.948	-304.387		-415.042	-149.606	-191.424	-252.024
66.76	-627.702	-471.03	-610.926	-569.886		-420.042	-273.17	-219.948	-304.387		-415.042	-149.606	-186.67	-250.439
66.8	-627.702	-471.03	-610.926	-569.886		-420.042	-273.17	-219.948	-304.387		-415.042	-149.606	-186.67	-250.439
66.84	-627.702	-471.03	-610.926	-569.886		-420.042	-273.17	-219.948	-304.387		-415.042	-149.606	-186.67	-250.439
66.88	-627.702	-471.03	-610.926	-569.886		-420.042	-273.17	-219.948	-304.387		-415.042	-149.606	-186.67	-250.439
66.92	-627.702	-471.03	-610.926	-569.886		-420.042	-273.17	-219.948	-304.387		-415.042	-149.606	-186.67	-250.439
66.96	-627.702	-471.03	-610.926	-569.886		-420.042	-273.17	-219.948	-304.387		-409.288	-149.606	-186.67	-248.521
67	-627.702	-471.03	-610.926	-569.886		-420.042	-273.17	-219.948	-304.387		-409.288	-149.606	-186.67	-248.521
67.04	-627.702	-471.03	-610.926	-569.886		-420.042	-273.17	-219.948	-304.387		-403.534	-149.606	-186.67	-246.603
67.08	-627.702	-471.03	-610.926	-569.886		-420.042	-273.17	-219.948	-304.387		-403.534	-149.606	-186.67	-246.603
67.12	-627.702	-471.03	-610.926	-569.886		-420.042	-273.17	-219.948	-304.387		-403.534	-149.606	-186.67	-246.603
67.16	-627.702	-471.03	-610.926	-569.886		-420.042	-273.17	-219.948	-304.387		-403.534	-149.606	-186.67	-246.603
67.2	-627.702	-471.03	-610.926	-569.886		-420.042	-273.17	-219.948	-304.387		-403.534	-149.606	-186.67	-246.603
67.24	-627.702	-471.03	-610.926	-569.886		-420.042	-273.17	-215.194	-302.802		-403.534	-149.606	-186.67	-246.603
67.28	-627.702	-471.03	-610.926	-569.886		-420.042	-273.17	-215.194	-302.802		-403.534	-149.606	-186.67	-246.603
67.32	-627.702	-471.03	-610.926	-569.886		-420.042	-273.17	-215.194	-302.802		-403.534	-149.606	-186.67	-246.603
67.36	-627.702	-471.03	-610.926	-569.886		-420.042	-273.17	-215.194	-302.802		-403.534	-149.606	-186.67	-246.603
67.4	-627.702	-471.03	-610.926	-569.886		-420.042	-273.17	-215.194	-302.802		-403.534	-149.606	-186.67	-246.603
67.44	-627.702	-471.03	-610.926	-569.886		-420.042	-273.17	-215.194	-302.802		-403.534	-149.606	-186.67	-246.603
67.48	-627.702	-471.03	-610.926	-569.886		-420.042	-273.17	-215.194	-302.802		-403.534	-149.606	-186.67	-246.603
67.52	-627.702	-471.03	-610.926	-569.886		-420.042	-273.17	-215.194	-302.802		-403.534	-149.606	-186.67	-246.603
67.56	-627.702	-471.03	-610.926	-569.886		-420.042	-273.17	-215.194	-302.802		-403.534	-149.606	-186.67	-246.603
67.6	-627.702	-471.03	-610.926	-569.886		-420.042	-273.17	-215.194	-302.802		-403.534	-149.606	-186.67	-246.603
67.64	-627.702	-471.03	-610.926	-569.886		-420.042	-273.17	-215.194	-302.802		-403.534	-149.606	-186.67	-246.603
67.68	-627.702	-465.276	-610.926	-567.968		-420.042	-273.17	-215.194	-302.802		-403.534	-149.606	-186.67	-246.603
67.72	-627.702	-465.276	-610.926	-567.968		-420.042	-273.17	-215.194	-302.802		-403.534	-149.606	-186.67	-246.603
67.76	-627.702	-465.276	-610.926	-567.968		-420.042	-273.17	-210.44	-301.217		-403.534	-149.606	-186.67	-246.603
67.8	-627.702	-465.276	-610.926	-567.968		-420.042	-273.17	-210.44	-301.217		-403.534	-149.606	-186.67	-246.603
67.84	-627.702	-465.276	-610.926	-567.968		-420.042	-273.17	-210.44	-301.217		-403.534	-149.606	-186.67	-246.603
67.88	-627.702	-465.276	-610.926	-567.968		-420.042	-273.17	-210.44	-301.217		-403.534	-149.606	-186.67	-246.603
67.92	-627.702	-465.276	-610.926	-567.968		-420.042	-273.17	-210.44	-301.217		-403.534	-149.606	-186.67	-246.603
67.96	-627.702	-465.276	-610.926	-567.968		-420.042	-273.17	-210.44	-301.217		-403.534	-149.606	-186.67	-246.603
68	-627.702	-465.276	-610.926	-567.968		-420.042	-273.17	-210.44	-301.217		-403.534	-149.606	-186.67	-246.603
68.04	-627.702	-465.276	-610.926	-567.968		-420.042	-273.17	-210.44	-301.217		-403.534	-149.606	-186.67	-246.603
68.08	-627.702	-465.276	-610.926	-567.968		-420.042	-273.17	-210.44	-301.217		-403.534	-149.606	-186.67	-246.603
68.12	-627.702	-465.276	-610.926	-567.968		-420.042	-273.17	-210.44	-301.217		-403.534	-149.606	-186.67	-246.603
68.16	-627.702	-465.276	-610.926	-567.968		-420.042	-273.17	-210.44	-301.217		-403.534	-149.606	-186.67	-246.603
68.2	-627.702	-459.522	-610.926	-566.05		-420.042	-273.17	-210.44	-301.217		-403.534	-149.606	-186.67	-246.603
68.24	-627.702	-459.522	-610.926	-566.05		-420.042	-273.17	-210.44	-301.217		-409.288	-149.606	-186.67	-248.521
68.28	-627.702	-453.768	-610.926	-564.132		-420.042	-273.17	-210.44	-301.217		-409.288	-149.606	-186.67	-248.521
68.32	-627.702	-453.768	-610.926	-564.132		-420.042	-273.17	-210.44	-301.217		-409.288	-149.606	-186.67	-248.521
68.36	-627.702	-453.768	-610.926	-564.132		-420.042	-273.17	-210.44	-301.217		-409.288	-149.606	-186.67	-248.521
68.4	-627.702	-453.768	-610.926	-564.132		-420.042	-273.17	-210.44	-301.217		-409.288	-149.606	-186.67	-248.521
68.44	-627.702	-453.768	-610.926	-564.132		-420.042	-273.17	-210.44	-301.217		-409.288	-149.606	-186.67	-248.521
68.48	-627.702	-448.014	-610.926	-562.214		-420.042	-273.17	-210.44	-301.217		-409.288	-149.606	-186.67	-248.521
68.52	-627.702	-448.014	-610.926	-562.214		-420.042	-273.17	-210.44	-301.217		-409.288	-149.606	-186.67	-248.521
68.56	-627.702	-448.014	-610.926	-562.214		-420.042	-273.17	-210.44	-301.217		-409.288	-149.606	-186.67	-248.521
68.6	-627.702	-448.014	-610.926	-562.214		-420.042	-273.17	-210.44	-301.217		-409.288	-149.606	-186.67	-248.521
68.64	-627.702	-448.014	-610.926	-562.214		-420.042	-273.17	-210.44	-301.217		-409.288	-143.852	-186.67	-246.603
68.68	-627.702	-448.014	-610.926	-562.214		-420.042	-273.17	-210.44	-301.217		-409.288	-143.852	-186.67	-246.603
68.72	-627.702	-448.014	-610.926	-562.214		-420.042	-273.17	-210.44	-301.217		-409.288	-143.852	-186.67	-246.603
68.76	-627.702	-448.014	-610.926	-562.214		-420.042	-273.17	-210.44	-301.217		-409.288	-143.852	-186.67	-246.603
68.8	-627.702	-448.014	-610.926	-562.214		-420.042	-273.17	-210.44	-301.217		-409.288	-143.852	-186.67	-246.603
68.84	-621.948	-448.014	-610.926	-560.296		-420.042	-273.17	-210.44	-301.217		-409.288	-143.852	-186.67	-246.603
68.88	-621.948	-448.014	-610.926	-560.296		-420.042	-273.17	-210.44	-301.217		-409.288	-143.852	-186.67	-246.603
68.92	-621.948	-448.014	-610.926	-560.296		-420.042	-273.17	-210.44	-301.217		-409.288	-143.852	-186.67	-246.603
68.96	-621.948	-448.014	-610.926	-560.296		-420.042	-273.17	-210.44	-301.217		-409.288	-143.852	-186.67	-246.603
69	-621.948	-448.014	-610.926	-560.296		-420.042	-273.17	-210.44	-301.217		-409.288	-143.852	-186.67	-246.603
69.04	-621.948	-448.014	-610.926	-560.296		-414.288	-273.17	-210.44	-299.299		-409.288	-143.852	-186.67	-246.603
69.08	-621.948	-442.26	-610.926	-558.378		-414.288	-273.17	-210.44	-299.299		-409.288	-143.852	-186.67	-246.603
69.12	-621.948	-442.26	-610.926	-558.378		-414.288	-273.17	-210.44	-299.299		-409.288	-143.852	-186.67	-246.603
69.16	-621.948	-442.26	-610.926	-558.378		-414.288	-273.17	-210.44	-299.299		-409.288	-143.852	-186.67	-246.603
69.2	-621.948	-442.26	-610.926	-558.378		-414.288	-273.17	-210.44	-299.299		-409.288	-143.852	-186.67	-246.603
69.24	-621.948	-442.26	-610.926	-558.378		-414.288	-273.17	-210.44	-299.299		-409.288	-143.852	-186.67	-246.603
69.28	-621.948	-436.506	-610.926	-556.46		-414.288	-273.17	-210.44	-299.299		-409.288	-143.852	-186.67	-246.603
69.32	-621.948	-436.506	-610.926	-556.46		-414.288	-273.17	-205.686	-297.715		-409.288	-143.852	-186.67	-246.603
69.36	-621.948	-436.506	-610.926	-556.46		-408.534	-273.17	-205.686	-295.797		-409.288	-138.098	-186.67	-244.685
69.4	-621.948	-436.506	-610.926	-556.46		-408.534	-273.17	-205.686	-295.797		-409.288	-138.098	-186.67	-244.685
69.44	-621.948	-436.506	-610.926	-556.46		-408.534	-273.17	-205.686	-295.797		-409.288	-132.344	-186.67	-242.767
69.48	-621.948	-436.506	-610.926	-556.46		-408.534	-273.17	-205.686	-295.797		-409.288	-132.344	-186.67	-242.767
69.52	-621.948	-436.506	-610.926	-556.46		-408.534	-273.17	-205.686	-295.797		-409.288	-132.344	-186.67	-242.767
69.56	-621.948	-436.506	-610.926	-556.46		-408.534	-273.17	-205.686	-295.797		-409.288	-132.344	-186.67	-242.767
69.6	-621.948	-436.506	-610.926	-556.46		-408.534	-273.17	-205.686	-295.797		-409.288	-132.344	-186.67	-242.767
69.64	-621.948	-436.506	-610.926	-556.46		-414.288	-273.17	-200.932	-296.13		-409.288	-132.344	-186.67	-242.767
69.68	-621.948	-436.506	-610.926	-556.46		-414.288	-273.17	-200.932	-296.13		-409.288	-132.344	-186.67	-242.767
69.72	-621.948	-436.506	-610.926	-556.46		-414.288	-273.17	-200.932	-296.13		-409.288	-132.344	-186.67	-242.767
69.76	-621.948	-436.506	-610.926	-556.46		-414.288	-273.17	-200.932	-296.13		-409.288	-138.098	-186.67	-244.685
69.8	-621.948	-430.752	-610.926	-554.542		-414.288	-273.17	-200.932	-296.13		-409.288	-138.098	-186.67	-244.685
69.84	-621.948	-430.752	-610.926	-554.542		-414.288	-267.416	-200.932	-294.212		-409.288	-143.852	-186.67	-246.603
69.88	-621.948	-424.998	-610.926	-552.624		-414.288	-267.416	-200.932	-294.212		-409.288	-143.852	-186.67	-246.603
69.92	-621.948	-424.998	-610.926	-552.624		-414.288	-261.662	-196.178	-290.709		-409.288	-143.852	-186.67	-246.603
69.96	-616.194	-419.244	-610.926	-548.788		-414.288	-261.662	-196.178	-290.709		-409.288	-143.852	-186.67	-246.603
70	-616.194	-413.49	-610.926	-546.87		-414.288	-255.908	-191.424	-287.207		-409.288	-143.852	-186.67	-246.603
70.04	-610.44	-407.736	-605.172	-541.116		-414.288	-250.154	-191.424	-285.289		-409.288	-143.852	-181.916	-245.019
70.08	-610.44	-401.982	-605.172	-539.198		-414.288	-244.4	-186.67	-281.786		-409.288	-143.852	-181.916	-245.019
70.12	-604.686	-401.982	-599.418	-535.362		-414.288	-238.646	-181.916	-278.283		-409.288	-143.852	-177.162	-243.434
70.16	-598.932	-396.228	-599.418	-531.526		-414.288	-232.892	-181.916	-276.365		-403.534	-143.852	-177.162	-241.516
70.2	-593.178	-390.474	-593.664	-525.772		-414.288	-227.138	-177.162	-272.863		-403.534	-143.852	-172.408	-239.931
70.24	-587.424	-384.72	-587.91	-520.018		-408.534	-215.63	-172.408	-265.524		-397.78	-143.852	-167.654	-236.429
70.28	-581.67	-378.966	-582.156	-514.264		-408.534	-204.122	-167.654	-260.103		-397.78	-143.852	-167.654	-236.429
70.32	-575.916	-373.212	-576.402	-508.51		-402.78	-192.614	-162.9	-252.765		-392.026	-143.852	-162.9	-232.926
70.36	-564.408	-367.458	-570.648	-500.838		-402.78	-181.106	-158.146	-247.344		-386.272	-138.098	-158.146	-227.505
70.4	-552.9	-355.95	-564.894	-491.248		-397.026	-169.598	-153.392	-240.005		-380.518	-138.098	-153.392	-224.003
70.44	-265.2	-344.442	-553.386	-387.676		-391.272	-106.304	-143.884	-213.82		-374.764	-132.344	-148.638	-218.582
70.48	-213.414	-309.918	-547.632	-356.988		-385.518	-83.2881	-134.376	-201.061		-374.764	-132.344	-143.884	-216.997
70.52	-207.66	-292.656	-541.878	-347.398		-212.898	-77.5341	-39.296	-109.909		-369.01	-126.59	-139.13	-211.577
70.56	-201.906	-235.116	-530.37	-322.464		-207.144	-66.0261	-39.296	-104.155		-363.256	-120.836	-129.622	-204.571
70.6	-196.152	-223.608	-518.862	-312.874		-201.39	-54.5181	-39.296	-98.4014		-357.502	-115.082	8.244	-154.78
70.64	-184.644	-212.1	-501.6	-299.448		-195.636	-43.0101	-34.542	-91.0627		-351.748	-109.328	8.244	-150.944
70.68	-173.136	-194.838	-490.092	-286.022		-189.882	-43.0101	-34.542	-89.1447		-345.994	-103.574	8.244	-147.108
70.72	-167.382	-189.084	-444.06	-266.842		-184.128	-43.0101	-29.788	-85.6421		-340.24	-97.82	8.244	-143.272
70.76	-161.628	-183.33	-403.782	-249.58		-172.62	-37.2561	-29.788	-79.8881		-87.064	-86.312	8.244	-55.044
70.8	-155.874	-171.822	-392.274	-239.99		-161.112	-37.2561	-25.034	-74.4674		-81.31	-74.804	8.244	-49.29
70.84	-155.874	-171.822	-185.13	-170.942		-149.604	-37.2561	-20.28	-69.0467		-75.556	-57.542	8.244	-41.618
70.88	-155.874	-166.068	-150.606	-157.516		-143.85	-37.2561	-20.28	-67.1287		-69.802	-57.542	8.244	-39.7
70.92	-150.12	-166.068	-144.852	-153.68		-143.85	-37.2561	-20.28	-67.1287		-64.048	-57.542	8.244	-37.782
70.96	-150.12	-160.314	-133.344	-147.926		-138.096	-37.2561	-20.28	-65.2107		-52.54	-51.788	8.244	-32.028
71	-150.12	-154.56	-121.836	-142.172		-138.096	-37.2561	-20.28	-65.2107		-46.786	-51.788	8.244	-30.11
71.04	-150.12	-154.56	-110.328	-138.336		-132.342	-37.2561	-20.28	-63.2927		-41.032	-46.034	8.244	-26.274
71.08	-150.12	-154.56	-110.328	-138.336		-132.342	-37.2561	-20.28	-63.2927		-35.278	-46.034	8.244	-24.356
71.12	-150.12	-154.56	-104.574	-136.418		-132.342	-37.2561	-15.526	-61.7081		-29.524	-40.28	8.244	-20.52
71.16	-150.12	-154.56	-98.8201	-134.5		-132.342	-31.5021	-15.526	-59.7901		-23.77	-34.526	8.244	-16.684
71.2	-150.12	-148.806	-93.0661	-130.664		-132.342	-31.5021	-15.526	-59.7901		-18.016	-28.772	8.244	-12.848
71.24	-144.366	-148.806	-87.3121	-126.828		-126.588	-31.5021	-15.526	-57.8721		-12.262	-23.018	12.998	-7.42733
71.28	-144.366	-143.052	-87.3121	-124.91		-126.588	-31.5021	-15.526	-57.8721		-6.508	-17.264	12.998	-3.59133
71.32	-144.366	-143.052	-81.5581	-122.992		-126.588	-31.5021	-15.526	-57.8721		-0.754	-11.51	12.998	0.244667
71.36	-144.366	-137.298	-75.8041	-119.156		-120.834	-31.5021	-15.526	-55.9541		5	-5.756	12.998	4.08067
71.4	-144.366	-131.544	-70.0501	-115.32		-120.834	-31.5021	-15.526	-55.9541		5	-0.002	12.998	5.99867
71.44	-144.366	-125.79	-64.2961	-111.484		-120.834	-31.5021	-10.772	-54.3694		10.754	11.506	12.998	11.7527
71.48	-144.366	-125.79	-64.2961	-111.484		-120.834	-31.5021	-10.772	-54.3694		10.754	23.014	12.998	15.5887
71.52	-138.612	-125.79	-64.2961	-109.566		-120.834	-31.5021	-6.018	-52.7847		10.754	28.768	12.998	17.5067
71.56	-138.612	-120.036	-64.2961	-107.648		-115.08	-31.5021	-6.018	-50.8667		10.754	28.768	12.998	17.5067
71.6	-138.612	-120.036	-64.2961	-107.648		-115.08	-31.5021	-6.018	-50.8667		10.754	28.768	12.998	17.5067
71.64	-138.612	-120.036	-64.2961	-107.648		-115.08	-31.5021	-6.018	-50.8667		10.754	28.768	12.998	17.5067
71.68	-138.612	-120.036	-64.2961	-107.648		-115.08	-31.5021	-6.018	-50.8667		10.754	28.768	12.998	17.5067
71.72	-138.612	-120.036	-64.2961	-107.648		-115.08	-31.5021	-6.018	-50.8667		10.754	28.768	12.998	17.5067
71.76	-138.612	-120.036	-64.2961	-107.648		-109.326	-31.5021	-6.018	-48.9487		10.754	28.768	12.998	17.5067
71.8	-138.612	-120.036	-64.2961	-107.648		-109.326	-31.5021	-6.018	-48.9487		10.754	28.768	12.998	17.5067
71.84	-138.612	-120.036	-64.2961	-107.648		-109.326	-31.5021	-1.264	-47.3641		10.754	28.768	12.998	17.5067
71.88	-138.612	-114.282	-64.2961	-105.73		-109.326	-31.5021	-1.264	-47.3641		10.754	28.768	12.998	17.5067
71.92	-132.858	-114.282	-64.2961	-103.812		-109.326	-31.5021	-1.264	-47.3641		10.754	28.768	12.998	17.5067
71.96	-132.858	-108.528	-64.2961	-101.894		-103.572	-31.5021	-1.264	-45.4461		10.754	28.768	12.998	17.5067
72	-127.104	-108.528	-64.2961	-99.9761		-103.572	-31.5021	-1.264	-45.4461		10.754	28.768	12.998	17.5067
72.04	-127.104	-102.774	-64.2961	-98.0581		-103.572	-25.7481	-1.264	-43.5281		16.508	28.768	12.998	19.4247
72.08	-127.104	-102.774	-64.2961	-98.0581		-103.572	-25.7481	-1.264	-43.5281		16.508	28.768	12.998	19.4247
72.12	-127.104	-102.774	-64.2961	-98.0581		-103.572	-25.7481	3.49	-41.9434		22.262	28.768	12.998	21.3427
72.16	-127.104	-97.0201	-64.2961	-96.1401		-103.572	-25.7481	3.49	-41.9434		22.262	28.768	12.998	21.3427
72.2	-127.104	-97.0201	-64.2961	-96.1401		-103.572	-25.7481	3.49	-41.9434		22.262	28.768	12.998	21.3427
72.24	-127.104	-97.0201	-64.2961	-96.1401		-97.8181	-25.7481	8.244	-38.4407		22.262	28.768	12.998	21.3427
72.28	-127.104	-97.0201	-64.2961	-96.1401		-97.8181	-25.7481	8.244	-38.4407		22.262	28.768	12.998	21.3427
72.32	-127.104	-97.0201	-64.2961	-96.1401		-92.0641	-25.7481	8.244	-36.5227		22.262	28.768	12.998	21.3427
72.36	-127.104	-91.2661	-64.2961	-94.2221		-92.0641	-25.7481	8.244	-36.5227		28.016	28.768	12.998	23.2607
72.4	-127.104	-91.2661	-64.2961	-94.2221		-92.0641	-25.7481	8.244	-36.5227		28.016	28.768	12.998	23.2607
72.44	-121.35	-91.2661	-64.2961	-92.3041		-86.3101	-25.7481	12.998	-33.0201		33.77	28.768	12.998	25.1787
72.48	-121.35	-91.2661	-64.2961	-92.3041		-86.3101	-25.7481	12.998	-33.0201		33.77	28.768	12.998	25.1787
72.52	-121.35	-91.2661	-64.2961	-92.3041		-86.3101	-25.7481	12.998	-33.0201		39.524	28.768	12.998	27.0967
72.56	-121.35	-85.5121	-64.2961	-90.3861		-86.3101	-25.7481	12.998	-33.0201		39.524	28.768	12.998	27.0967
72.6	-121.35	-85.5121	-64.2961	-90.3861		-86.3101	-25.7481	17.752	-31.4354		39.524	28.768	12.998	27.0967
72.64	-115.596	-79.7581	-64.2961	-86.5501		-86.3101	-25.7481	17.752	-31.4354		45.278	28.768	12.998	29.0147
72.68	-115.596	-79.7581	-64.2961	-86.5501		-86.3101	-25.7481	17.752	-31.4354		45.278	28.768	12.998	29.0147
72.72	-115.596	-74.0041	-64.2961	-84.6321		-80.5561	-25.7481	17.752	-29.5174		45.278	28.768	12.998	29.0147
72.76	-115.596	-74.0041	-64.2961	-84.6321		-80.5561	-25.7481	17.752	-29.5174		45.278	28.768	12.998	29.0147
72.8	-115.596	-74.0041	-64.2961	-84.6321		-80.5561	-25.7481	17.752	-29.5174		45.278	28.768	12.998	29.0147
72.84	-109.842	-74.0041	-64.2961	-82.7141		-80.5561	-25.7481	17.752	-29.5174		45.278	28.768	12.998	29.0147
72.88	-109.842	-68.2501	-64.2961	-80.7961		-80.5561	-25.7481	17.752	-29.5174		45.278	28.768	12.998	29.0147
72.92	-109.842	-68.2501	-64.2961	-80.7961		-80.5561	-25.7481	17.752	-29.5174		51.032	28.768	12.998	30.9327
72.96	-109.842	-62.4961	-64.2961	-78.8781		-80.5561	-25.7481	17.752	-29.5174		51.032	28.768	12.998	30.9327
73	-109.842	-62.4961	-64.2961	-78.8781		-80.5561	-25.7481	22.506	-27.9327		56.786	28.768	12.998	32.8507
73.04	-104.088	-62.4961	-64.2961	-76.9601		-80.5561	-25.7481	22.506	-27.9327		56.786	28.768	12.998	32.8507
73.08	-104.088	-62.4961	-64.2961	-76.9601		-80.5561	-25.7481	22.506	-27.9327		62.54	28.768	12.998	34.7687
73.12	-104.088	-62.4961	-64.2961	-76.9601		-74.8021	-25.7481	17.752	-27.5994		62.54	28.768	12.998	34.7687
73.16	-104.088	-62.4961	-64.2961	-76.9601		-74.8021	-25.7481	17.752	-27.5994		62.54	28.768	12.998	34.7687
73.2	-104.088	-62.4961	-64.2961	-76.9601		-69.0481	-25.7481	12.998	-27.2661		62.54	28.768	12.998	34.7687
73.24	-104.088	-62.4961	-64.2961	-76.9601		-69.0481	-25.7481	12.998	-27.2661		62.54	28.768	12.998	34.7687
73.28	-104.088	-56.7421	-64.2961	-75.0421		-69.0481	-25.7481	12.998	-27.2661		62.54	28.768	12.998	34.7687
73.32	-98.334	-56.7421	-64.2961	-73.1241		-69.0481	-25.7481	12.998	-27.2661		68.294	28.768	12.998	36.6867
73.36	-98.334	-56.7421	-64.2961	-73.1241		-69.0481	-25.7481	12.998	-27.2661		68.294	28.768	12.998	36.6867
73.4	-92.58	-56.7421	-64.2961	-71.2061		-69.0481	-25.7481	12.998	-27.2661		68.294	28.768	12.998	36.6867
73.44	-92.58	-56.7421	-64.2961	-71.2061		-69.0481	-25.7481	12.998	-27.2661		68.294	28.768	12.998	36.6867
73.48	-92.58	-56.7421	-64.2961	-71.2061		-69.0481	-25.7481	12.998	-27.2661		68.294	28.768	12.998	36.6867
73.52	-92.58	-56.7421	-64.2961	-71.2061		-69.0481	-19.9941	12.998	-25.3481		68.294	28.768	12.998	36.6867
73.56	-92.58	-56.7421	-64.2961	-71.2061		-69.0481	-19.9941	12.998	-25.3481		68.294	28.768	12.998	36.6867
73.6	-92.58	-56.7421	-64.2961	-71.2061		-69.0481	-19.9941	12.998	-25.3481		68.294	28.768	12.998	36.6867
73.64	-86.826	-56.7421	-64.2961	-69.2881		-69.0481	-19.9941	12.998	-25.3481		68.294	28.768	12.998	36.6867
73.68	-86.826	-50.9881	-64.2961	-67.3701		-69.0481	-19.9941	12.998	-25.3481		68.294	28.768	12.998	36.6867
73.72	-86.826	-50.9881	-64.2961	-67.3701		-69.0481	-19.9941	17.752	-23.7634		68.294	28.768	12.998	36.6867
73.76	-86.826	-50.9881	-64.2961	-67.3701		-69.0481	-19.9941	17.752	-23.7634		68.294	28.768	12.998	36.6867
73.8	-86.826	-50.9881	-64.2961	-67.3701		-69.0481	-19.9941	22.506	-22.1787		68.294	28.768	12.998	36.6867
73.84	-86.826	-50.9881	-64.2961	-67.3701		-69.0481	-19.9941	22.506	-22.1787		68.294	28.768	12.998	36.6867
73.88	-86.826	-50.9881	-64.2961	-67.3701		-69.0481	-19.9941	17.752	-23.7634		68.294	28.768	12.998	36.6867
73.92	-81.072	-50.9881	-64.2961	-65.4521		-69.0481	-19.9941	12.998	-25.3481		68.294	28.768	17.752	38.2713
73.96	-81.072	-50.9881	-64.2961	-65.4521		-69.0481	-19.9941	12.998	-25.3481		68.294	28.768	17.752	38.2713
74	-81.072	-50.9881	-64.2961	-65.4521		-69.0481	-19.9941	8.244	-26.9327		68.294	28.768	17.752	38.2713
74.04	-81.072	-50.9881	-64.2961	-65.4521		-69.0481	-14.2401	8.244	-25.0147		68.294	28.768	17.752	38.2713
74.08	-81.072	-50.9881	-64.2961	-65.4521		-69.0481	-14.2401	3.49	-26.5994		68.294	28.768	17.752	38.2713
74.12	-75.318	-50.9881	-64.2961	-63.5341		-69.0481	-14.2401	3.49	-26.5994		68.294	28.768	17.752	38.2713
74.16	-75.318	-50.9881	-64.2961	-63.5341		-69.0481	-14.2401	3.49	-26.5994		68.294	28.768	17.752	38.2713
74.2	-75.318	-50.9881	-64.2961	-63.5341		-69.0481	-14.2401	3.49	-26.5994		68.294	28.768	17.752	38.2713
74.24	-75.318	-50.9881	-58.5421	-61.6161		-69.0481	-14.2401	3.49	-26.5994		68.294	28.768	17.752	38.2713
74.28	-75.318	-50.9881	-58.5421	-61.6161		-69.0481	-14.2401	3.49	-26.5994		68.294	28.768	17.752	38.2713
74.32	-75.318	-50.9881	-58.5421	-61.6161		-69.0481	-14.2401	3.49	-26.5994		68.294	28.768	17.752	38.2713
74.36	-75.318	-45.2341	-58.5421	-59.6981		-69.0481	-14.2401	3.49	-26.5994		68.294	28.768	17.752	38.2713
74.4	-75.318	-45.2341	-58.5421	-59.6981		-69.0481	-14.2401	3.49	-26.5994		68.294	28.768	17.752	38.2713
74.44	-75.318	-45.2341	-58.5421	-59.6981		-69.0481	-14.2401	3.49	-26.5994		68.294	28.768	17.752	38.2713
74.48	-75.318	-45.2341	-58.5421	-59.6981		-69.0481	-14.2401	3.49	-26.5994		68.294	28.768	17.752	38.2713
74.52	-75.318	-45.2341	-58.5421	-59.6981		-69.0481	-14.2401	3.49	-26.5994		68.294	28.768	22.506	39.856
74.56	-75.318	-45.2341	-58.5421	-59.6981		-69.0481	-14.2401	3.49	-26.5994		68.294	28.768	22.506	39.856
74.6	-75.318	-45.2341	-58.5421	-59.6981		-69.0481	-14.2401	8.244	-25.0147		68.294	28.768	22.506	39.856
74.64	-69.564	-45.2341	-52.7881	-55.8621		-69.0481	-8.4861	8.244	-23.0967		68.294	28.768	22.506	39.856
74.68	-69.564	-45.2341	-52.7881	-55.8621		-69.0481	-8.4861	12.998	-21.5121		68.294	28.768	22.506	39.856
74.72	-69.564	-45.2341	-52.7881	-55.8621		-69.0481	-8.4861	12.998	-21.5121		68.294	28.768	27.26	41.4407
74.76	-69.564	-45.2341	-52.7881	-55.8621		-69.0481	-8.4861	17.752	-19.9274		68.294	28.768	27.26	41.4407
74.8	-63.81	-45.2341	-52.7881	-53.9441		-69.0481	-8.4861	22.506	-18.3427		68.294	28.768	27.26	41.4407
74.84	-63.81	-45.2341	-52.7881	-53.9441		-69.0481	-8.4861	17.752	-19.9274		74.048	28.768	27.26	43.3587
74.88	-63.81	-45.2341	-52.7881	-53.9441		-69.0481	-8.4861	12.998	-21.5121		74.048	28.768	27.26	43.3587
74.92	-63.81	-45.2341	-52.7881	-53.9441		-69.0481	-8.4861	8.244	-23.0967		74.048	28.768	27.26	43.3587
74.96	-63.81	-45.2341	-52.7881	-53.9441		-69.0481	-8.4861	8.244	-23.0967		74.048	28.768	27.26	43.3587
75	-63.81	-45.2341	-52.7881	-53.9441		-69.0481	-8.4861	3.49	-24.6814		74.048	28.768	27.26	43.3587
75.04	-63.81	-45.2341	-52.7881	-53.9441		-69.0481	-8.4861	3.49	-24.6814		79.802	28.768	27.26	45.2767
75.08	-63.81	-45.2341	-52.7881	-53.9441		-69.0481	-8.4861	-1.264	-26.2661		79.802	28.768	27.26	45.2767
75.12	-63.81	-45.2341	-52.7881	-53.9441		-69.0481	-8.4861	-1.264	-26.2661		79.802	28.768	27.26	45.2767
75.16	-63.81	-39.4801	-52.7881	-52.0261		-69.0481	-8.4861	-1.264	-26.2661		79.802	28.768	27.26	45.2767
75.2	-63.81	-39.4801	-52.7881	-52.0261		-69.0481	-8.4861	-1.264	-26.2661		79.802	28.768	27.26	45.2767
75.24	-63.81	-39.4801	-52.7881	-52.0261		-69.0481	-8.4861	-1.264	-26.2661		79.802	28.768	27.26	45.2767
75.28	-63.81	-39.4801	-52.7881	-52.0261		-69.0481	-8.4861	-1.264	-26.2661		79.802	28.768	27.26	45.2767
75.32	-58.056	-39.4801	-52.7881	-50.1081		-69.0481	-8.4861	-1.264	-26.2661		79.802	28.768	27.26	45.2767
75.36	-58.056	-39.4801	-52.7881	-50.1081		-69.0481	-8.4861	-1.264	-26.2661		79.802	28.768	27.26	45.2767
75.4	-58.056	-39.4801	-52.7881	-50.1081		-69.0481	-8.4861	-1.264	-26.2661		79.802	28.768	27.26	45.2767
75.44	-58.056	-39.4801	-52.7881	-50.1081		-69.0481	-8.4861	-1.264	-26.2661		79.802	28.768	32.014	46.8613
75.48	-58.056	-39.4801	-52.7881	-50.1081		-69.0481	-8.4861	-1.264	-26.2661		79.802	28.768	32.014	46.8613
75.52	-58.056	-39.4801	-52.7881	-50.1081		-69.0481	-8.4861	-1.264	-26.2661		79.802	28.768	36.768	48.446
75.56	-58.056	-39.4801	-52.7881	-50.1081		-69.0481	-8.4861	-1.264	-26.2661		79.802	28.768	36.768	48.446
75.6	-58.056	-39.4801	-52.7881	-50.1081		-69.0481	-8.4861	3.49	-24.6814		79.802	28.768	36.768	48.446
75.64	-58.056	-39.4801	-52.7881	-50.1081		-69.0481	-8.4861	3.49	-24.6814		79.802	28.768	36.768	48.446
75.68	-58.056	-39.4801	-52.7881	-50.1081		-69.0481	-8.4861	3.49	-24.6814		79.802	28.768	36.768	48.446
75.72	-58.056	-39.4801	-47.0341	-48.1901		-69.0481	-8.4861	3.49	-24.6814		85.556	28.768	36.768	50.364
75.76	-58.056	-39.4801	-47.0341	-48.1901		-69.0481	-8.4861	-1.264	-26.2661		85.556	28.768	36.768	50.364
75.8	-58.056	-39.4801	-47.0341	-48.1901		-69.0481	-8.4861	-1.264	-26.2661		91.31	28.768	36.768	52.282
75.84	-58.056	-39.4801	-47.0341	-48.1901		-69.0481	-8.4861	-1.264	-26.2661		91.31	28.768	36.768	52.282
75.88	-58.056	-33.7261	-47.0341	-46.2721		-69.0481	-8.4861	-1.264	-26.2661		97.064	28.768	36.768	54.2
75.92	-58.056	-33.7261	-47.0341	-46.2721		-69.0481	-8.4861	-1.264	-26.2661		97.064	28.768	41.522	55.7847
75.96	-58.056	-33.7261	-47.0341	-46.2721		-69.0481	-8.4861	-1.264	-26.2661		97.064	28.768	41.522	55.7847
76	-58.056	-33.7261	-47.0341	-46.2721		-69.0481	-8.4861	-1.264	-26.2661		97.064	28.768	41.522	55.7847
76.04	-58.056	-33.7261	-47.0341	-46.2721		-69.0481	-8.4861	-1.264	-26.2661		97.064	28.768	41.522	55.7847
76.08	-58.056	-33.7261	-47.0341	-46.2721		-69.0481	-8.4861	-1.264	-26.2661		97.064	28.768	41.522	55.7847
76.12	-58.056	-33.7261	-47.0341	-46.2721		-69.0481	-8.4861	-1.264	-26.2661		97.064	28.768	41.522	55.7847
76.16	-58.056	-33.7261	-47.0341	-46.2721		-69.0481	-8.4861	-1.264	-26.2661		97.064	28.768	41.522	55.7847
76.2	-58.056	-33.7261	-47.0341	-46.2721		-69.0481	-8.4861	-1.264	-26.2661		97.064	28.768	41.522	55.7847
76.24	-58.056	-33.7261	-47.0341	-46.2721		-69.0481	-8.4861	-1.264	-26.2661		97.064	28.768	41.522	55.7847
76.28	-58.056	-33.7261	-47.0341	-46.2721		-69.0481	-8.4861	-1.264	-26.2661		97.064	28.768	41.522	55.7847
76.32	-58.056	-33.7261	-47.0341	-46.2721		-69.0481	-8.4861	-1.264	-26.2661		97.064	28.768	41.522	55.7847
76.36	-58.056	-33.7261	-47.0341	-46.2721		-69.0481	-8.4861	-1.264	-26.2661		97.064	28.768	41.522	55.7847
76.4	-58.056	-33.7261	-47.0341	-46.2721		-69.0481	-8.4861	-1.264	-26.2661		97.064	28.768	41.522	55.7847
76.44	-58.056	-33.7261	-47.0341	-46.2721		-69.0481	-8.4861	-1.264	-26.2661		97.064	28.768	41.522	55.7847
76.48	-58.056	-33.7261	-47.0341	-46.2721		-69.0481	-8.4861	-6.018	-27.8507		97.064	28.768	41.522	55.7847
76.52	-58.056	-33.7261	-47.0341	-46.2721		-69.0481	-8.4861	-6.018	-27.8507		97.064	28.768	41.522	55.7847
76.56	-58.056	-33.7261	-47.0341	-46.2721		-69.0481	-8.4861	-6.018	-27.8507		97.064	28.768	41.522	55.7847
76.6	-58.056	-33.7261	-47.0341	-46.2721		-69.0481	-8.4861	-6.018	-27.8507		97.064	28.768	41.522	55.7847
76.64	-58.056	-33.7261	-47.0341	-46.2721		-69.0481	-8.4861	-6.018	-27.8507		97.064	28.768	41.522	55.7847
76.68	-58.056	-33.7261	-47.0341	-46.2721		-69.0481	-8.4861	-6.018	-27.8507		97.064	28.768	41.522	55.7847
76.72	-58.056	-33.7261	-47.0341	-46.2721		-69.0481	-8.4861	-6.018	-27.8507		97.064	28.768	41.522	55.7847
76.76	-58.056	-33.7261	-47.0341	-46.2721		-69.0481	-8.4861	-10.772	-29.4354		97.064	28.768	41.522	55.7847
76.8	-58.056	-33.7261	-47.0341	-46.2721		-69.0481	-8.4861	-10.772	-29.4354		97.064	28.768	41.522	55.7847
76.84	-58.056	-33.7261	-47.0341	-46.2721		-69.0481	-8.4861	-10.772	-29.4354		97.064	28.768	41.522	55.7847
76.88	-58.056	-33.7261	-47.0341	-46.2721		-69.0481	-8.4861	-10.772	-29.4354		97.064	28.768	41.522	55.7847
76.92	-58.056	-33.7261	-47.0341	-46.2721		-69.0481	-8.4861	-10.772	-29.4354		97.064	28.768	41.522	55.7847
76.96	-58.056	-27.9721	-47.0341	-44.3541		-69.0481	-8.4861	-10.772	-29.4354		97.064	28.768	41.522	55.7847
77	-58.056	-27.9721	-47.0341	-44.3541		-69.0481	-8.4861	-10.772	-29.4354		97.064	28.768	41.522	55.7847
77.04	-58.056	-27.9721	-47.0341	-44.3541		-69.0481	-8.4861	-10.772	-29.4354		97.064	28.768	46.276	57.3693
77.08	-58.056	-27.9721	-47.0341	-44.3541		-69.0481	-8.4861	-10.772	-29.4354		97.064	28.768	46.276	57.3693
77.12	-58.056	-27.9721	-41.2801	-42.4361		-69.0481	-8.4861	-10.772	-29.4354		97.064	28.768	46.276	57.3693
77.16	-58.056	-27.9721	-41.2801	-42.4361		-69.0481	-8.4861	-10.772	-29.4354		97.064	28.768	46.276	57.3693
77.2	-58.056	-27.9721	-41.2801	-42.4361		-69.0481	-8.4861	-10.772	-29.4354		97.064	28.768	46.276	57.3693
77.24	-58.056	-27.9721	-41.2801	-42.4361		-69.0481	-8.4861	-10.772	-29.4354		97.064	28.768	46.276	57.3693
77.28	-58.056	-27.9721	-41.2801	-42.4361		-69.0481	-8.4861	-15.526	-31.0201		97.064	28.768	46.276	57.3693
77.32	-58.056	-27.9721	-41.2801	-42.4361		-69.0481	-8.4861	-15.526	-31.0201		97.064	28.768	46.276	57.3693
77.36	-58.056	-27.9721	-41.2801	-42.4361		-69.0481	-8.4861	-15.526	-31.0201		97.064	28.768	46.276	57.3693
77.4	-58.056	-27.9721	-41.2801	-42.4361		-69.0481	-8.4861	-15.526	-31.0201		97.064	28.768	46.276	57.3693
77.44	-58.056	-27.9721	-41.2801	-42.4361		-69.0481	-8.4861	-15.526	-31.0201		97.064	28.768	51.03	58.954
77.48	-58.056	-27.9721	-41.2801	-42.4361		-69.0481	-8.4861	-15.526	-31.0201		97.064	28.768	51.03	58.954
77.52	-58.056	-27.9721	-41.2801	-42.4361		-69.0481	-8.4861	-15.526	-31.0201		97.064	28.768	51.03	58.954
77.56	-58.056	-22.2181	-41.2801	-40.5181		-69.0481	-8.4861	-15.526	-31.0201		97.064	28.768	51.03	58.954
77.6	-58.056	-22.2181	-41.2801	-40.5181		-69.0481	-8.4861	-15.526	-31.0201		97.064	28.768	51.03	58.954
77.64	-58.056	-22.2181	-41.2801	-40.5181		-69.0481	-8.4861	-15.526	-31.0201		97.064	28.768	51.03	58.954
77.68	-58.056	-22.2181	-41.2801	-40.5181		-69.0481	-8.4861	-15.526	-31.0201		97.064	28.768	51.03	58.954
77.72	-58.056	-22.2181	-35.5261	-38.6001		-69.0481	-8.4861	-15.526	-31.0201		97.064	28.768	51.03	58.954
77.76	-58.056	-22.2181	-35.5261	-38.6001		-69.0481	-8.4861	-15.526	-31.0201		97.064	28.768	51.03	58.954
77.8	-58.056	-22.2181	-35.5261	-38.6001		-69.0481	-8.4861	-20.28	-32.6047		97.064	28.768	51.03	58.954
77.84	-58.056	-22.2181	-35.5261	-38.6001		-69.0481	-8.4861	-20.28	-32.6047		97.064	28.768	51.03	58.954
77.88	-58.056	-22.2181	-35.5261	-38.6001		-69.0481	-8.4861	-25.034	-34.1894		97.064	28.768	51.03	58.954
77.92	-58.056	-22.2181	-35.5261	-38.6001		-69.0481	-8.4861	-25.034	-34.1894		97.064	28.768	51.03	58.954
77.96	-58.056	-22.2181	-35.5261	-38.6001		-69.0481	-8.4861	-29.788	-35.7741		97.064	28.768	51.03	58.954
78	-58.056	-22.2181	-41.2801	-40.5181		-69.0481	-8.4861	-29.788	-35.7741		97.064	28.768	51.03	58.954
78.04	-58.056	-22.2181	-41.2801	-40.5181		-69.0481	-8.4861	-29.788	-35.7741		97.064	28.768	51.03	58.954
78.08	-58.056	-22.2181	-41.2801	-40.5181		-69.0481	-8.4861	-29.788	-35.7741		97.064	28.768	51.03	58.954
78.12	-58.056	-22.2181	-41.2801	-40.5181		-69.0481	-8.4861	-29.788	-35.7741		97.064	28.768	51.03	58.954
78.16	-58.056	-22.2181	-41.2801	-40.5181		-69.0481	-8.4861	-29.788	-35.7741		97.064	28.768	51.03	58.954
78.2	-58.056	-22.2181	-41.2801	-40.5181		-69.0481	-8.4861	-29.788	-35.7741		97.064	28.768	51.03	58.954
78.24	-58.056	-22.2181	-41.2801	-40.5181		-69.0481	-2.7321	-29.788	-33.8561		97.064	28.768	51.03	58.954
78.28	-58.056	-16.4641	-41.2801	-38.6001		-69.0481	-2.7321	-29.788	-33.8561		97.064	28.768	51.03	58.954
78.32	-58.056	-16.4641	-41.2801	-38.6001		-69.0481	3.0219	-29.788	-31.9381		97.064	28.768	51.03	58.954
78.36	-58.056	-16.4641	-41.2801	-38.6001		-69.0481	3.0219	-34.542	-33.5227		97.064	28.768	51.03	58.954
78.4	-58.056	-16.4641	-41.2801	-38.6001		-69.0481	3.0219	-34.542	-33.5227		97.064	28.768	51.03	58.954
78.44	-58.056	-16.4641	-41.2801	-38.6001		-69.0481	3.0219	-34.542	-33.5227		97.064	28.768	55.784	60.5387
78.48	-58.056	-16.4641	-41.2801	-38.6001		-69.0481	3.0219	-34.542	-33.5227		97.064	28.768	55.784	60.5387
78.52	-58.056	-16.4641	-47.0341	-40.5181		-69.0481	3.0219	-34.542	-33.5227		97.064	28.768	55.784	60.5387
78.56	-58.056	-16.4641	-47.0341	-40.5181		-69.0481	3.0219	-34.542	-33.5227		97.064	28.768	55.784	60.5387
78.6	-58.056	-16.4641	-47.0341	-40.5181		-69.0481	3.0219	-34.542	-33.5227		97.064	28.768	55.784	60.5387
78.64	-58.056	-16.4641	-47.0341	-40.5181		-69.0481	3.0219	-34.542	-33.5227		97.064	28.768	55.784	60.5387
78.68	-58.056	-16.4641	-47.0341	-40.5181		-69.0481	3.0219	-34.542	-33.5227		97.064	28.768	55.784	60.5387
78.72	-58.056	-16.4641	-47.0341	-40.5181		-63.2941	3.0219		-30.1361		97.064	28.768	55.784	60.5387
78.76	-58.056	-16.4641	-47.0341	-40.5181		-63.2941	3.0219		-30.1361		97.064	28.768	55.784	60.5387
78.8	-58.056	-16.4641	-47.0341	-40.5181		-63.2941	3.0219		-30.1361		97.064	28.768	55.784	60.5387
78.84													55.784
78.88													55.784
78.92													55.784
