# Supplementary material for: Activity-induced Ca2+ signaling in perisynaptic Schwann cells of the early postnatal mouse is mediated by P2Y1 receptors and regulates muscle fatigue
Source: eLife. 2018 Jan 31;7:e30839. doi: 10.7554/eLife.30839 (PMC5798932; doi:10.7554/eLife.30839)
Supplement: Figure 7—source data 2. [file elife-30839-fig7-data2.xlsx]

## Sheet: Sheet1
Time(s)	KO-1,5,0510a	KO-2,5,0510b	KO-3,5,0614	KO,5,avg		KO-1,10-1	KO-2,10-1	KO-3,10-1	KO,10-1,avg		KO-1,10-2	KO-2,10-2	KO-3,10-2	KO,10-2,avg
0	74.786	74.7781	74.8	74.788		74.8	74.77	74.8	74.79		74.8	74.776	74.8	74.788
0.04	74.786	74.7781	74.8	74.788		74.8	74.77	74.8	74.79		74.8	80.5299	74.8	77.665
0.08	74.786	74.7781	74.8	74.788		74.8	74.77	74.8	74.79		74.8	80.5299	74.8	77.665
0.12	69.032	74.7781	74.8	72.87		74.8	74.77	74.8	74.79		74.8	74.776	74.8	74.788
0.16	69.032	74.7781	74.8	72.87		74.8	74.77	74.8	74.79		74.8	74.776	74.8	74.788
0.2	69.032	74.7781	74.8	72.87		74.8	74.77	74.8	74.79		74.8	80.5299	74.8	77.665
0.24	69.032	74.7781	74.8	72.87		74.8	74.77	74.8	74.79		74.8	74.776	74.8	74.788
0.28	69.032	74.7781	74.8	72.87		74.8	74.77	74.8	74.79		74.8	80.5299	74.8	77.665
0.32	69.032	74.7781	74.8	72.87		74.8	74.77	74.8	74.79		74.8	74.776	74.8	74.788
0.36	69.032	74.7781	74.8	72.87		74.8	74.77	74.8	74.79		74.8	74.7759	74.8	74.7879
0.4	69.032	74.7781	74.8	72.87		74.8	74.77	74.8	74.79		74.8	74.7759	74.8	74.7879
0.44	69.032	74.7781	74.8	72.87		74.8	74.77	74.8	74.79		74.8	74.7759	74.8	74.7879
0.48	69.032	74.7781	74.8	72.87		74.8	74.77	74.8	74.79		74.8	69.022	74.8	71.911
0.52	69.032	74.7781	74.8	72.87		74.8	74.77	74.8	74.79		74.8	69.022	74.8	71.911
0.56	69.032	74.7781	74.8	72.87		74.8	74.77	74.8	74.79		74.8	74.7759	74.8	74.7879
0.6	69.032	74.7781	74.8	72.87		74.8	74.77	74.8	74.79		74.8	74.7759	74.8	74.7879
0.64	69.032	74.7781	74.8	72.87		74.8	74.77	74.8	74.79		74.8	69.022	74.8	71.911			5 KCL 1	5 KCL 2	5 KCL 3		10-1 KCL 1	10-2 KCL1	10-3 KCl1		10-2 KCL 1	10-2 KCL2	10-3 KCl2
0.68	69.032	74.7781	74.8	72.87		74.8	74.77	74.8	74.79		74.8	69.022	74.8	71.911			74.786	74.7781	74.8		74.8	74.77	74.8		74.8	74.776	74.8
0.72	69.032	74.7781	74.8	72.87		74.8	74.77	74.8	74.79		74.8	74.7759	74.8	74.7879			-650.218	-759.552	-666.824		-153.392	-351.026	-509.942		-105.852	-0.0261	-139.13
0.76	69.032	74.7781	74.8	72.87		74.8	74.77	74.8	74.79		74.8	69.022	74.8	71.911		peak	725.004	834.33	741.624	766.986	228.192	425.796	584.742	412.91	180.652	74.8021	213.93	156.461
0.8	69.032	74.7781	74.8	72.87		74.8	74.77	74.8	74.79		74.8	69.022	74.8	71.911						58.9107				178.624				72.6501
0.84	69.032	74.7781	74.8	72.87		74.8	74.77	74.8	74.79		74.8	69.022	74.8	71.911
0.88	69.032	74.7781	74.8	72.87		74.8	74.77	74.8	74.79		74.8	74.7759	74.8	74.7879
0.92	69.032	74.7781	74.8	72.87		74.8	74.77	74.8	74.79		74.8	69.022	74.8	71.911		peak/peak (%)					31.4746	51.0345	78.8462	53.7851	24.9174	8.96553	28.8462	20.9097
0.96	69.032	74.7781	74.8	72.87		74.8	74.77	74.8	74.79		74.8	74.7759	74.8	74.7879										23.8053				10.5288
1	69.032	74.7781	74.8	72.87		74.8	74.77	74.8	74.79		74.8	69.022	74.8	71.911
1.04	69.032	74.7781	74.8	72.87		74.8	74.77	74.8	74.79		74.8	80.5299	74.8	77.665			74.786	74.7781	74.8		74.8	74.77	74.8		74.8	74.776	74.8
1.08	69.032	74.7781	74.8	72.87		74.8	74.77	74.8	74.79		74.8	74.776	74.8	74.788			-483	-598	-395		-10	74.77	-139		-20	0	74.8
1.12	69.032	74.7781	74.8	72.87		74.8	74.77	74.8	74.79		74.8	74.776	74.8	74.788		end	557.786	672.778	469.8	566.788	84.8	0	213.8	99.5333	94.8	74.776	0	56.5253
1.16	69.032	74.7781	74.8	72.87		74.8	74.77	74.8	74.79		74.8	80.5299	74.8	77.665						101.788				107.659				49.9657
1.2	69.032	74.7781	74.8	72.87		74.8	74.77	74.8	74.79		74.8	74.776	74.8	74.788
1.24	69.032	74.7781	74.8	72.87		74.8	74.77	74.8	74.79		74.8	86.2839	74.8	80.5419		end/peak (%)	76.9356	80.6369	63.3475	73.64	37.1617	0	36.5631	24.5749	52.4766	99.9651	0	50.8139
1.28	69.032	74.7781	74.8	72.87		74.8	74.77	74.8	74.79		74.8	80.53	74.8	77.665						9.10368				21.2846				50.0033
1.32	69.032	74.7781	74.8	72.87		74.8	74.77	74.8	74.79		74.8	86.2839	74.8	80.5419
1.36	69.032	74.7781	74.8	72.87		74.8	74.77	74.8	74.79		74.8	86.2839	74.8	80.5419		end/peak (%)	725.004	834.33	741.624
1.4	69.032	74.7781	74.8	72.87		74.8	74.77	74.8	74.79		74.8	80.53	74.8	77.665		2nd 10 to first 5	94.8	74.776	0
1.44	69.032	74.7781	74.8	72.87		74.8	74.77	74.8	74.79		74.8	86.2839	74.8	80.5419			13.0758	8.9624	0	7.34606
1.48	69.032	74.7781	74.8	72.87		74.8	74.77	74.8	74.79		74.8	86.2839	74.8	80.5419						6.68607
1.52	69.032	74.7781	74.8	72.87		74.8	74.77	74.8	74.79		74.8	92.0379	74.8	83.4189
1.56	69.032	74.7781	74.8	72.87		74.8	74.77	74.8	74.79		74.8	80.53	74.8	77.665
1.6	69.032	74.7781	74.8	72.87		74.8	74.77	74.8	74.79		74.8	86.2839	74.8	80.5419
1.64	69.032	74.7781	74.8	72.87		74.8	74.77	74.8	74.79		74.8	86.2839	74.8	80.5419
1.68	69.032	74.7781	74.8	72.87		74.8	74.77	74.8	74.79		74.8	80.53	74.8	77.665
1.72	69.032	74.7781	74.8	72.87		74.8	74.77	74.8	74.79		74.8	80.53	74.8	77.665
1.76	69.032	74.7781	74.8	72.87		74.8	74.77	74.8	74.79		74.8	86.2839	74.8	80.5419
1.8	69.032	74.7781	74.8	72.87		74.8	74.77	74.8	74.79		74.8	86.2839	74.8	80.5419
1.84	69.032	74.7781	74.8	72.87		74.8	74.77	74.8	74.79		74.8	86.2839	74.8	80.5419
1.88	69.032	74.7781	74.8	72.87		74.8	74.77	74.8	74.79		74.8	86.2839	74.8	80.5419
1.92	69.032	74.7781	74.8	72.87		74.8	74.77	74.8	74.79		74.8	80.53	74.8	77.665
1.96	69.032	74.7781	74.8	72.87		74.8	74.77	74.8	74.79		74.8	86.2839	74.8	80.5419
2	69.032	74.7781	74.8	72.87		74.8	74.77	74.8	74.79		74.8	86.2839	74.8	80.5419
2.04	69.032	74.7781	74.8	72.87		74.8	74.77	74.8	74.79		74.8	86.2839	74.8	80.5419
2.08	69.032	74.7781	74.8	72.87		74.8	74.77	74.8	74.79		74.8	86.2839	74.8	80.5419
2.12	69.032	74.7781	74.8	72.87		74.8	74.77	74.8	74.79		74.8	86.2839	74.8	80.5419
2.16	69.032	74.7781	74.8	72.87		74.8	74.77	74.8	74.79		74.8	86.2839	74.8	80.5419
2.2	69.032	74.7781	74.8	72.87		74.8	74.77	74.8	74.79		74.8	80.53	74.8	77.665
2.24	69.032	74.7781	74.8	72.87		74.8	74.77	74.8	74.79		74.8	86.2839	74.8	80.5419
2.28	69.032	74.7781	74.8	72.87		74.8	74.77	74.8	74.79		74.8	80.53	74.8	77.665
2.32	69.032	74.7781	74.8	72.87		74.8	74.77	74.8	74.79		74.8	80.53	74.8	77.665
2.36	69.032	74.7781	74.8	72.87		74.8	74.77	74.8	74.79		74.8	86.2839	74.8	80.5419
2.4	69.032	74.7781	74.8	72.87		74.8	74.77	74.8	74.79		74.8	86.2839	74.8	80.5419
2.44	69.032	74.7781	74.8	72.87		74.8	74.77	74.8	74.79		74.8	86.2839	74.8	80.5419
2.48	69.032	74.7781	74.8	72.87		74.8	74.77	74.8	74.79		74.8	86.2839	74.8	80.5419
2.52	69.032	74.7781	74.8	72.87		74.8	74.77	74.8	74.79		74.8	86.2839	74.8	80.5419
2.56	69.032	74.7781	74.8	72.87		74.8	74.77	74.8	74.79		74.8	86.2839	74.8	80.5419
2.6	69.032	74.7781	74.8	72.87		74.8	74.77	74.8	74.79		74.8	80.53	74.8	77.665
2.64	69.032	74.7781	74.8	72.87		74.8	74.77	74.8	74.79		74.8	86.2839	74.8	80.5419
2.68	69.032	74.7781	74.8	72.87		74.8	74.77	74.8	74.79		74.8	80.53	74.8	77.665
2.72	69.032	74.7781	74.8	72.87		74.8	74.77	74.8	74.79		74.8	86.2839	74.8	80.5419
2.76	69.032	74.7781	74.8	72.87		74.8	74.77	74.8	74.79		74.8	86.2839	74.8	80.5419
2.8	69.032	74.7781	74.8	72.87		74.8	74.77	74.8	74.79		74.8	86.2839	74.8	80.5419
2.84	69.032	74.7781	74.8	72.87		74.8	74.77	74.8	74.79		74.8	86.2839	74.8	80.5419
2.88	69.032	74.7781	74.8	72.87		74.8	74.77	74.8	74.79		74.8	86.2839	74.8	80.5419
2.92	69.032	74.7781	74.8	72.87		74.8	74.77	74.8	74.79		74.8	86.2839	74.8	80.5419
2.96	69.032	74.7781	74.8	72.87		74.8	74.77	74.8	74.79		74.8	86.2839	74.8	80.5419
3	69.032	74.7781	74.8	72.87		74.8	74.77	74.8	74.79		74.8	80.53	74.8	77.665
3.04	69.032	74.7781	74.8	72.87		74.8	74.77	74.8	74.79		74.8	86.2839	74.8	80.5419
3.08	69.032	74.7781	74.8	72.87		74.8	74.77	74.8	74.79		74.8	86.2839	74.8	80.5419
3.12	69.032	74.7781	74.8	72.87		74.8	74.77	74.8	74.79		74.8	86.2839	74.8	80.5419
3.16	69.032	74.7781	74.8	72.87		74.8	74.77	74.8	74.79		74.8	80.53	74.8	77.665
3.2	69.032	74.7781	74.8	72.87		74.8	74.77	74.8	74.79		74.8	86.2839	74.8	80.5419
3.24	69.032	74.7781	74.8	72.87		74.8	74.77	74.8	74.79		74.8	80.53	74.8	77.665
3.28	69.032	74.7781	74.8	72.87		74.8	74.77	74.8	74.79		74.8	86.2839	74.8	80.5419
3.32	69.032	74.7781	74.8	72.87		74.8	74.77	74.8	74.79		74.8	92.0379	74.8	83.4189
3.36	69.032	74.7781	74.8	72.87		74.8	74.77	74.8	74.79		74.8	92.0379	74.8	83.4189
3.4	69.032	74.7781	74.8	72.87		74.8	74.77	74.8	74.79		74.8	92.0379	74.8	83.4189
3.44	69.032	74.7781	74.8	72.87		74.8	74.77	74.8	74.79		74.8	86.284	74.8	80.542
3.48	69.032	74.7781	74.8	72.87		74.8	74.77	74.8	74.79		74.8	92.0379	74.8	83.4189
3.52	69.032	74.7781	74.8	72.87		74.8	74.77	74.8	74.79		74.8	86.284	74.8	80.542
3.56	69.032	74.7781	74.8	72.87		74.8	74.77	74.8	74.79		74.8	86.284	74.8	80.542
3.6	69.032	74.7781	74.8	72.87		74.8	74.77	74.8	74.79		74.8	86.284	74.8	80.542
3.64	69.032	74.7781	74.8	72.87		74.8	74.77	74.8	74.79		74.8	92.0379	74.8	83.4189
3.68	69.032	74.7781	74.8	72.87		74.8	74.77	74.8	74.79		74.8	92.0379	74.8	83.4189
3.72	69.032	74.7781	74.8	72.87		74.8	74.77	74.8	74.79		74.8	86.284	74.8	80.542
3.76	69.032	74.7781	74.8	72.87		74.8	74.77	74.8	74.79		74.8	86.284	74.8	80.542
3.8	69.032	74.7781	74.8	72.87		74.8	74.77	74.8	74.79		74.8	86.284	74.8	80.542
3.84	69.032	74.7781	74.8	72.87		74.8	74.77	74.8	74.79		74.8	92.0379	74.8	83.4189
3.88	69.032	74.7781	74.8	72.87		74.8	74.77	74.8	74.79		74.8	92.0379	74.8	83.4189
3.92	69.032	74.7781	74.8	72.87		74.8	74.77	74.8	74.79		74.8	86.284	74.8	80.542
3.96	69.032	74.7781	74.8	72.87		74.8	74.77	74.8	74.79		74.8	92.0379	74.8	83.4189
4	69.032	74.7781	74.8	72.87		74.8	74.77	74.8	74.79		74.8	92.0379	74.8	83.4189
4.04	69.032	74.7781	74.8	72.87		74.8	74.77	74.8	74.79		74.8	86.284	74.8	80.542
4.08	69.032	74.7781	74.8	72.87		74.8	74.77	74.8	74.79		74.8	92.0379	74.8	83.4189
4.12	69.032	74.7781	74.8	72.87		74.8	74.77	74.8	74.79		74.8	86.284	74.8	80.542
4.16	69.032	74.7781	74.8	72.87		74.8	74.77	74.8	74.79		74.8	86.284	74.8	80.542
4.2	69.032	74.7781	74.8	72.87		74.8	74.77	74.8	74.79		74.8	86.284	74.8	80.542
4.24	69.032	74.7781	74.8	72.87		74.8	74.77	74.8	74.79		74.8	86.284	74.8	80.542
4.28	69.032	74.7781	74.8	72.87		74.8	74.77	74.8	74.79		74.8	92.0379	74.8	83.4189
4.32	69.032	74.7781	74.8	72.87		74.8	74.77	74.8	74.79		74.8	86.284	74.8	80.542
4.36	69.032	74.7781	74.8	72.87		74.8	74.77	74.8	74.79		74.8	92.0379	74.8	83.4189
4.4	69.032	74.7781	74.8	72.87		74.8	74.77	74.8	74.79		74.8	86.284	74.8	80.542
4.44	69.032	74.7781	74.8	72.87		74.8	74.77	74.8	74.79		74.8	86.284	74.8	80.542
4.48	69.032	74.7781	74.8	72.87		74.8	74.77	74.8	74.79		74.8	86.284	74.8	80.542
4.52	69.032	74.7781	74.8	72.87		74.8	74.77	74.8	74.79		74.8	86.284	74.8	80.542
4.56	69.032	74.7781	74.8	72.87		74.8	74.77	74.8	74.79		74.8	92.0379	74.8	83.4189
4.6	69.032	74.7781	74.8	72.87		74.8	74.77	74.8	74.79		74.8	92.0379	74.8	83.4189
4.64	69.032	74.7781	74.8	72.87		74.8	74.77	74.8	74.79		74.8	86.284	74.8	80.542
4.68	69.032	74.7781	74.8	72.87		74.8	74.77	74.8	74.79		74.8	86.284	74.8	80.542
4.72	63.2781	74.7781	74.8	70.9521		74.8	74.77	74.8	74.79		74.8	86.284	74.8	80.542
4.76	69.032	74.7781	74.8	72.87		74.8	74.77	74.8	74.79		74.8	86.284	74.8	80.542
4.8	63.2781	74.7781	74.8	70.9521		74.8	74.77	74.8	74.79		74.8	86.284	74.8	80.542
4.84	69.032	74.7781	74.8	72.87		74.8	74.77	74.8	74.79		74.8	92.0379	74.8	83.4189
4.88	69.032	74.7781	74.8	72.87		74.8	74.77	74.8	74.79		74.8	86.284	74.8	80.542
4.92	69.032	74.7781	74.8	72.87		74.8	74.77	74.8	74.79		74.8	92.0379	74.8	83.4189
4.96	69.032	74.7781	74.8	72.87		74.8	74.77	74.8	74.79		74.8	86.284	74.8	80.542
5	69.032	74.7781	74.8	72.87		74.8	74.77	74.8	74.79		74.8	92.0379	74.8	83.4189
5.04	69.032	74.7781	74.8	72.87		74.8	74.77	74.8	74.79		74.8	86.284	74.8	80.542
5.08	69.032	74.7781	74.8	72.87		74.8	74.77	74.8	74.79		74.8	92.0379	74.8	83.4189
5.12	69.032	74.7781	74.8	72.87		74.8	74.77	74.8	74.79		74.8	86.284	74.8	80.542
5.16	69.032	74.7781	74.8	72.87		74.8	74.77	74.8	74.79		74.8	86.284	74.8	80.542
5.2	69.032	74.7781	74.8	72.87		74.8	74.77	74.8	74.79		74.8	86.284	74.8	80.542
5.24	69.032	74.7781	74.8	72.87		74.8	74.77	74.8	74.79		74.8	92.0379	74.8	83.4189
5.28	69.032	74.7781	74.8	72.87		74.8	74.77	74.8	74.79		74.8	86.284	74.8	80.542
5.32	63.2781	74.7781	74.8	70.9521		74.8	74.77	74.8	74.79		74.8	86.284	74.8	80.542
5.36	63.2781	74.7781	74.8	70.9521		74.8	74.77	74.8	74.79		74.8	86.284	74.8	80.542
5.4	69.032	74.7781	74.8	72.87		74.8	74.77	74.8	74.79		74.8	86.284	74.8	80.542
5.44	69.032	74.7781	74.8	72.87		74.8	74.77	74.8	74.79		74.8	86.284	74.8	80.542
5.48	63.2781	74.7781	74.8	70.9521		74.8	74.77	74.8	74.79		74.8	86.284	74.8	80.542
5.52	63.2781	74.7781	74.8	70.9521		74.8	74.77	74.8	74.79		74.8	86.284	74.8	80.542
5.56	63.2781	74.7781	74.8	70.9521		74.8	74.77	74.8	74.79		74.8	86.284	74.8	80.542
5.6	63.2781	74.7781	74.8	70.9521		74.8	74.77	74.8	74.79		74.8	86.284	74.8	80.542
5.64	69.032	74.7781	74.8	72.87		74.8	74.77	74.8	74.79		74.8	92.0379	74.8	83.4189
5.68	63.2781	74.7781	74.8	70.9521		74.8	74.77	74.8	74.79		74.8	86.284	74.8	80.542
5.72	63.2781	74.7781	74.8	70.9521		74.8	74.77	74.8	74.79		74.8	86.284	74.8	80.542
5.76	63.2781	74.7781	74.8	70.9521		74.8	74.77	74.8	74.79		74.8	86.284	74.8	80.542
5.8	63.2781	74.7781	74.8	70.9521		74.8	74.77	74.8	74.79		74.8	86.284	74.8	80.542
5.84	69.032	74.7781	74.8	72.87		74.8	74.77	74.8	74.79		74.8	86.284	74.8	80.542
5.88	69.032	74.7781	74.8	72.87		74.8	74.77	74.8	74.79		74.8	86.284	74.8	80.542
5.92	63.2781	74.7781	74.8	70.9521		74.8	74.77	74.8	74.79		74.8	86.284	74.8	80.542
5.96	69.032	74.7781	74.8	72.87		74.8	74.77	74.8	74.79		74.8	86.284	74.8	80.542
6	63.2781	74.7781	74.8	70.9521		74.8	74.77	74.8	74.79		74.8	86.284	74.8	80.542
6.04	63.2781	74.7781	74.8	70.9521		74.8	74.77	74.8	74.79		74.8	86.284	74.8	80.542
6.08	69.032	74.7781	74.8	72.87		74.8	74.77	74.8	74.79		74.8	86.284	74.8	80.542
6.12	69.032	74.7781	74.8	72.87		74.8	74.77	74.8	74.79		74.8	86.284	74.8	80.542
6.16	63.2781	74.7781	74.8	70.9521		74.8	74.77	74.8	74.79		74.8	86.284	74.8	80.542
6.2	69.032	74.7781	74.8	72.87		74.8	74.77	74.8	74.79		74.8	86.284	74.8	80.542
6.24	69.032	74.7781	74.8	72.87		74.8	74.77	74.8	74.79		74.8	92.0379	74.8	83.4189
6.28	69.032	74.7781	74.8	72.87		74.8	74.77	74.8	74.79		74.8	86.284	74.8	80.542
6.32	63.2781	74.7781	74.8	70.9521		74.8	74.77	74.8	74.79		74.8	86.284	74.8	80.542
6.36	69.0321	74.7781	74.8	72.8701		74.8	74.77	74.8	74.79		74.8	86.284	74.8	80.542
6.4	74.786	74.7781	74.8	74.788		74.8	74.77	74.8	74.79		74.8	92.0379	74.8	83.4189
6.44	74.786	74.7781	74.8	74.788		74.8	74.77	74.8	74.79		74.8	86.284	74.8	80.542
6.48	74.786	74.7781	74.8	74.788		74.8	74.77	74.8	74.79		74.8	86.284	74.8	80.542
6.52	69.0321	74.7781	74.8	72.8701		74.8	74.77	74.8	74.79		74.8	86.284	74.8	80.542
6.56	74.786	74.7781	74.8	74.788		74.8	74.77	74.8	74.79		74.8	86.284	74.8	80.542
6.6	69.0321	74.7781	74.8	72.8701		74.8	74.77	74.8	74.79		74.8	86.284	74.8	80.542
6.64	69.0321	74.7781	74.8	72.8701		74.8	74.77	74.8	74.79		74.8	86.284	74.8	80.542
6.68	69.0321	74.7781	74.8	72.8701		74.8	74.77	74.8	74.79		74.8	86.284	74.8	80.542
6.72	69.0321	74.7781	74.8	72.8701		74.8	74.77	74.8	74.79		74.8	92.0379	74.8	83.4189
6.76	69.0321	74.7781	74.8	72.8701		74.8	74.77	74.8	74.79		74.8	86.284	74.8	80.542
6.8	69.0321	74.7781	74.8	72.8701		74.8	74.77	74.8	74.79		74.8	86.284	74.8	80.542
6.84	69.0321	74.7781	74.8	72.8701		74.8	74.77	74.8	74.79		74.8	86.284	74.8	80.542
6.88	69.0321	74.7781	74.8	72.8701		74.8	74.77	74.8	74.79		74.8	92.0379	74.8	83.4189
6.92	69.0321	74.7781	74.8	72.8701		74.8	74.77	74.8	74.79		74.8	86.284	74.8	80.542
6.96	69.0321	74.7781	74.8	72.8701		74.8	74.77	74.8	74.79		74.8	86.284	74.8	80.542
7	69.0321	74.7781	74.8	72.8701		74.8	74.77	74.8	74.79		74.8	86.284	74.8	80.542
7.04	69.0321	74.7781	74.8	72.8701		74.8	74.77	74.8	74.79		74.8	86.284	74.8	80.542
7.08	69.0321	74.7781	74.8	72.8701		74.8	74.77	74.8	74.79		74.8	86.284	74.8	80.542
7.12	69.0321	74.7781	74.8	72.8701		74.8	74.77	74.8	74.79		74.8	86.284	74.8	80.542
7.16	69.0321	74.7781	74.8	72.8701		74.8	74.77	74.8	74.79		74.8	86.284	74.8	80.542
7.2	69.0321	74.7781	74.8	72.8701		74.8	74.77	74.8	74.79		74.8	86.284	74.8	80.542
7.24	69.0321	74.7781	74.8	72.8701		74.8	74.77	74.8	74.79		74.8	92.0379	74.8	83.4189
7.28	74.786	74.7781	74.8	74.788		74.8	74.77	74.8	74.79		74.8	86.284	74.8	80.542
7.32	69.0321	74.7781	74.8	72.8701		74.8	74.77	74.8	74.79		74.8	86.284	74.8	80.542
7.36	69.0321	74.7781	74.8	72.8701		74.8	74.77	74.8	74.79		74.8	86.284	74.8	80.542
7.4	69.0321	74.7781	74.8	72.8701		74.8	74.77	74.8	74.79		74.8	86.284	74.8	80.542
7.44	69.0321	74.7781	74.8	72.8701		74.8	74.77	74.8	74.79		74.8	86.284	74.8	80.542
7.48	69.0321	74.7781	74.8	72.8701		74.8	74.77	74.8	74.79		74.8	86.284	74.8	80.542
7.52	74.786	74.7781	74.8	74.788		74.8	74.77	74.8	74.79		74.8	92.038	74.8	83.419
7.56	69.0321	74.7781	74.8	72.8701		74.8	74.77	74.8	74.79		74.8	97.792	74.8	86.296
7.6	74.786	74.7781	74.8	74.788		74.8	74.77	74.8	74.79		74.8	97.792	74.8	86.296
7.64	74.786	74.7781	74.8	74.788		74.8	74.77	74.8	74.79		74.8	97.792	74.8	86.296
7.68	69.0321	74.7781	74.8	72.8701		74.8	74.77	74.8	74.79		74.8	103.546	74.8	89.173
7.72	69.0321	74.7781	74.8	72.8701		74.8	74.77	74.8	74.79		74.8	97.792	74.8	86.296
7.76	69.0321	74.7781	74.8	72.8701		74.8	74.77	74.8	74.79		74.8	97.792	74.8	86.296
7.8	69.0321	74.7781	74.8	72.8701		74.8	74.77	74.8	74.79		74.8	103.546	74.8	89.173
7.84	69.0321	74.7781	74.8	72.8701		74.8	74.77	74.8	74.79		74.8	103.546	74.8	89.173
7.88	69.0321	74.7781	74.8	72.8701		74.8	74.77	74.8	74.79		74.8	97.792	74.8	86.296
7.92	69.0321	74.7781	74.8	72.8701		74.8	74.77	74.8	74.79		74.8	97.792	74.8	86.296
7.96	69.0321	74.7781	74.8	72.8701		74.8	74.77	74.8	74.79		74.8	97.792	74.8	86.296
8	69.0321	74.7781	74.8	72.8701		74.8	74.77	74.8	74.79		74.8	97.792	74.8	86.296
8.04	69.0321	74.7781	74.8	72.8701		74.8	74.77	74.8	74.79		74.8	97.792	74.8	86.296
8.08	69.0321	74.7781	74.8	72.8701		74.8	74.77	74.8	74.79		74.8	97.792	74.8	86.296
8.12	69.0321	74.7781	74.8	72.8701		74.8	74.77	74.8	74.79		74.8	97.792	74.8	86.296
8.16	69.0321	74.7781	74.8	72.8701		74.8	74.77	74.8	74.79		74.8	97.792	74.8	86.296
8.2	69.0321	74.7781	74.8	72.8701		74.8	74.77	74.8	74.79		74.8	97.792	74.8	86.296
8.24	69.0321	74.7781	74.8	72.8701		74.8	74.77	74.8	74.79		74.8	97.792	74.8	86.296
8.28	69.0321	74.7781	74.8	72.8701		74.8	74.77	74.8	74.79		74.8	97.792	74.8	86.296
8.32	69.0321	74.7781	74.8	72.8701		74.8	74.77	74.8	74.79		74.8	103.546	74.8	89.173
8.36	69.0321	74.7781	74.8	72.8701		74.8	74.77	74.8	74.79		74.8	97.792	74.8	86.296
8.4	69.0321	74.7781	74.8	72.8701		74.8	74.77	74.8	74.79		74.8	97.792	74.8	86.296
8.44	69.0321	74.7781	74.8	72.8701		74.8	74.77	74.8	74.79		74.8	97.792	74.8	86.296
8.48	69.0321	74.7781	74.8	72.8701		74.8	74.77	74.8	74.79		74.8	97.792	74.8	86.296
8.52	69.0321	74.7781	74.8	72.8701		74.8	74.77	74.8	74.79		74.8	97.792	74.8	86.296
8.56	69.0321	74.7781	74.8	72.8701		74.8	74.77	74.8	74.79		74.8	97.792	74.8	86.296
8.6	69.0321	74.7781	74.8	72.8701		74.8	74.77	74.8	74.79		74.8	97.792	74.8	86.296
8.64	69.0321	74.7781	74.8	72.8701		74.8	74.77	74.8	74.79		74.8	97.792	74.8	86.296
8.68	69.0321	74.7781	74.8	72.8701		74.8	74.77	74.8	74.79		74.8	97.792	74.8	86.296
8.72	69.0321	74.7781	74.8	72.8701		74.8	74.77	74.8	74.79		74.8	97.792	74.8	86.296
8.76	69.0321	74.7781	74.8	72.8701		74.8	74.77	74.8	74.79		74.8	97.792	74.8	86.296
8.8	69.0321	74.7781	74.8	72.8701		74.8	74.77	74.8	74.79		74.8	97.792	74.8	86.296
8.84	69.0321	74.7781	74.8	72.8701		74.8	74.77	74.8	74.79		74.8	97.792	74.8	86.296
8.88	69.0321	74.7781	74.8	72.8701		74.8	74.77	74.8	74.79		74.8	97.792	74.8	86.296
8.92	69.0321	74.7781	74.8	72.8701		74.8	74.77	74.8	74.79		74.8	97.792	74.8	86.296
8.96	69.0321	74.7781	74.8	72.8701		74.8	74.77	74.8	74.79		74.8	97.792	74.8	86.296
9	69.0321	74.7781	74.8	72.8701		74.8	74.77	74.8	74.79		74.8	97.792	74.8	86.296
9.04	69.0321	74.7781	74.8	72.8701		74.8	74.77	74.8	74.79		74.8	97.792	74.8	86.296
9.08	69.0321	74.7781	74.8	72.8701		74.8	74.77	74.8	74.79		74.8	97.792	74.8	86.296
9.12	69.0321	74.7781	74.8	72.8701		74.8	74.77	74.8	74.79		74.8	103.546	74.8	89.173
9.16	69.0321	74.7781	74.8	72.8701		74.8	74.77	74.8	74.79		74.8	97.792	74.8	86.296
9.2	69.0321	74.7781	74.8	72.8701		74.8	74.77	74.8	74.79		74.8	97.792	74.8	86.296
9.24	69.0321	74.7781	74.8	72.8701		74.8	74.77	74.8	74.79		74.8	97.792	74.8	86.296
9.28	74.786	74.7781	74.8	74.788		74.8	74.77	74.8	74.79		74.8	97.792	74.8	86.296
9.32	69.0321	74.7781	74.8	72.8701		74.8	74.77	74.8	74.79		74.8	103.546	74.8	89.173
9.36	69.0321	74.7781	74.8	72.8701		74.8	74.77	74.8	74.79		74.8	103.546	74.8	89.173
9.4	69.0321	74.7781	74.8	72.8701		74.8	74.77	74.8	74.79		74.8	103.546	74.8	89.173
9.44	69.0321	74.7781	8.244	50.6847		74.8	74.77	74.8	74.79		74.8	103.546	74.8	89.173
9.48	69.0321	74.7781	-1.264	47.5154		74.8	74.77	74.8	74.79		74.8	103.546	74.8	89.173
9.52	69.0321	17.2381	-381.584	-98.4379		74.8	74.77	74.8	74.79		74.8	74.7759	-34.542	20.1169
9.56	69.0321	5.7301	-391.092	-105.443		74.8	74.77	74.8	74.79		74.8	69.0219	-44.05	12.486
9.6	69.0321	-5.7779	-400.6	-112.449		74.8	74.77	74.8	74.79		74.8	17.2359	-53.558	-18.1611
9.64	69.0321	-23.0399	-405.354	-119.787		74.8	74.77	74.8	74.79		74.8	11.4819	-58.312	-23.4151
9.68	51.7702	-34.5479	-410.108	-130.962		74.8	74.77	74.8	74.79		74.8	5.7279	-63.066	-28.6691
9.72	-563.908	-115.104	-414.862	-364.625		74.8	74.77	74.8	74.79		-67.82	-0.0261	-67.82	-33.9231
9.76	-586.924	-126.612	-419.616	-377.717		74.8	74.77	74.8	74.79		-72.574	5.7278	-72.574	-33.4231
9.8	-604.186	-138.12	-424.37	-388.892		74.8	74.77	74.8	74.79		-77.328	5.7278	-77.328	-35.8001
9.84	-592.678	-235.938	-509.942	-446.186		74.8	74.77	-139.13	3.48		-82.082	5.7278	-82.082	-38.1771
9.88	-598.432	-247.446	-519.45	-455.109		74.8	74.77	-148.638	0.310667		-86.836	5.7278	-86.836	-40.5541
9.92	-598.432	-655.98	-528.958	-594.457		74.8	74.77	-400.6	-83.6767		-91.59	5.7278	-91.59	-42.9311
9.96	-586.924	-667.488	-533.712	-596.041		74.8	74.77	-410.108	-86.846		-96.344	5.7278	-96.344	-45.3081
10	-592.678	-673.242	-538.466	-601.462		-53.558	74.77	-419.616	-132.801		-96.344	11.4818	-96.344	-42.4311
10.04	-598.432	-678.996	-543.22	-606.883		-58.312	74.77	-424.37	-135.971		-101.098	17.2358	-101.098	-41.9311
10.08	-598.432	-684.75	-547.974	-610.385		-63.066	74.77	-429.124	-139.14		-101.098	17.2359	-101.098	-41.931
10.12	-604.186	-690.504	-552.728	-615.806		-67.82	74.77	-433.878	-142.309		-105.852	40.2518	-105.852	-32.8001
10.16	-609.94	-702.012	-557.482	-623.145		-72.574	74.77	-438.632	-145.479		-105.852	40.2518	-105.852	-32.8001
10.2	-609.94	-702.012	-557.482	-623.145		-82.082	74.77	-443.386	-150.233		-105.852	34.4979	-110.606	-38.0541
10.24	-615.694	-707.766	-562.236	-628.565		-86.836	69.0159	-448.14	-155.32		-105.852	40.2518	-115.36	-37.5541
10.28	-615.694	-707.766	-562.236	-628.565		-91.59	63.262	-448.14	-158.823		-105.852	40.2518	-115.36	-37.5541
10.32	-621.448	-713.52	-566.99	-633.986		-96.344	-161.144	-452.894	-236.794		-105.852	40.2518	-120.114	-39.9311
10.36	-621.448	-713.52	-566.99	-633.986		-101.098	-172.652	-452.894	-242.215		-105.852	40.2518	-120.114	-39.9311
10.4	-621.448	-725.028	-571.744	-639.407		-105.852	-184.16	-457.648	-249.22		-105.852	34.4979	-124.868	-45.1851
10.44	-621.448	-725.028	-571.744	-639.407		-110.606	-230.192	-457.648	-266.149		-105.852	34.4979	-124.868	-45.1851
10.48	-621.448	-719.274	-571.744	-637.489		-110.606	-241.7	-457.648	-269.985		-105.852	34.4979	-124.868	-45.1851
10.52	-627.202	-730.782	-571.744	-643.243		-115.36	-253.208	-457.648	-275.405		-105.852	34.4979	-124.868	-45.1851
10.56	-627.202	-730.782	-571.744	-643.243		-115.36	-258.962	-457.648	-277.323		-105.852	34.4979	-124.868	-45.1851
10.6	-627.202	-730.782	-576.498	-644.827		-120.114	-264.716	-462.402	-282.411		-105.852	34.4979	-124.868	-45.1851
10.64	-627.202	-742.29	-576.498	-648.663		-124.868	-270.47	-462.402	-285.913		-105.852	34.4979	-124.868	-45.1851
10.68	-627.202	-736.536	-576.498	-646.745		-129.622	-276.224	-462.402	-289.416		-105.852	40.2518	-124.868	-42.3081
10.72	-632.956	-742.29	-576.498	-650.581		-134.376	-281.978	-467.156	-294.503		-105.852	34.4979	-129.622	-47.5621
10.76	-632.956	-742.29	-581.252	-652.166		-139.13	-287.732	-467.156	-298.006		-105.852	34.4979	-129.622	-47.5621
10.8	-638.71	-742.29	-581.252	-654.084		-139.13	-287.732	-467.156	-298.006		-105.852	40.2518	-129.622	-44.6851
10.84	-638.71	-742.29	-586.006	-655.669		-143.884	-293.486	-467.156	-301.509		-105.852	34.4979	-129.622	-47.5621
10.88	-638.71	-748.044	-586.006	-657.587		-143.884	-299.24	-467.156	-303.427		-105.852	34.4979	-129.622	-47.5621
10.92	-644.464	-742.29	-590.76	-659.171		-148.638	-299.24	-471.91	-306.596		-105.852	34.4979	-129.622	-47.5621
10.96	-644.464	-748.044	-590.76	-661.089		-148.638	-299.24	-471.91	-306.596		-105.852	34.4979	-129.622	-47.5621
11	-644.464	-748.044	-590.76	-661.089		-148.638	-304.994	-476.664	-310.099		-105.852	34.4979	-129.622	-47.5621
11.04	-644.464	-748.044	-590.76	-661.089		-148.638	-310.748	-476.664	-312.017		-105.852	34.4979	-129.622	-47.5621
11.08	-644.464	-748.044	-590.76	-661.089		-153.392	-310.748	-476.664	-313.601		-105.852	34.4979	-129.622	-47.5621
11.12	-644.464	-748.044	-590.76	-661.089		-153.392	-316.502	-476.664	-315.519		-101.098	34.4979	-134.376	-49.939
11.16	-644.464	-748.044	-590.76	-661.089		-153.392	-316.502	-476.664	-315.519		-101.098	34.4979	-134.376	-49.939
11.2	-644.464	-748.044	-595.514	-662.674		-153.392	-322.256	-481.418	-319.022		-96.344	34.4979	-139.13	-52.316
11.24	-644.464	-748.044	-595.514	-662.674		-153.392	-322.256	-481.418	-319.022		-96.344	34.4979	-139.13	-52.316
11.28	-644.464	-748.044	-595.514	-662.674		-153.392	-322.256	-486.172	-320.607		-96.344	34.4979	-139.13	-52.316
11.32	-644.464	-748.044	-595.514	-662.674		-153.392	-328.01	-486.172	-322.525		-91.59	28.7439	-139.13	-55.193
11.36	-644.464	-748.044	-595.514	-662.674		-153.392	-328.01	-486.172	-322.525		-91.59	28.7439	-139.13	-55.193
11.4	-644.464	-748.044	-595.514	-662.674		-153.392	-328.01	-486.172	-322.525		-91.59	28.7439	-139.13	-55.193
11.44	-644.464	-753.798	-595.514	-664.592		-153.392	-328.01	-486.172	-322.525		-91.59	28.7439	-139.13	-55.193
11.48	-644.464	-748.044	-595.514	-662.674		-153.392	-328.01	-490.926	-324.109		-91.59	28.7439	-139.13	-55.193
11.52	-650.218	-748.044	-595.514	-664.592		-153.392	-328.01	-490.926	-324.109		-86.836	28.7439	-139.13	-55.193
11.56	-650.218	-753.798	-595.514	-666.51		-153.392	-328.01	-490.926	-324.109		-86.836	28.7439	-139.13	-55.193
11.6	-650.218	-753.798	-595.514	-666.51		-153.392	-328.01	-490.926	-324.109		-82.082	28.7439	-139.13	-55.193
11.64	-650.218	-753.798	-595.514	-666.51		-153.392	-328.01	-490.926	-324.109		-82.082	28.7439	-139.13	-55.193
11.68	-650.218	-753.798	-595.514	-666.51		-153.392	-328.01	-490.926	-324.109		-82.082	28.7439	-139.13	-55.193
11.72	-650.218	-753.798	-600.268	-668.095		-153.392	-328.01	-495.68	-325.694		-77.328	28.7439	-139.13	-55.193
11.76	-650.218	-753.798	-600.268	-668.095		-153.392	-328.01	-495.68	-325.694		-77.328	28.7439	-139.13	-55.193
11.8	-650.218	-748.044	-600.268	-666.177		-153.392	-328.01	-500.434	-327.279		-77.328	28.7439	-139.13	-55.193
11.84	-650.218	-753.798	-600.268	-668.095		-153.392	-322.256	-500.434	-325.361		-72.574	34.4978	-139.13	-52.3161
11.88	-650.218	-753.798	-600.268	-668.095		-153.392	-322.256	-500.434	-325.361		-72.574	28.7439	-139.13	-55.193
11.92	-650.218	-753.798	-605.022	-669.679		-153.392	-322.256	-500.434	-325.361		-72.574	28.7439	-139.13	-55.193
11.96	-650.218	-753.798	-605.022	-669.679		-153.392	-322.256	-500.434	-325.361		-72.574	28.7439	-139.13	-55.193
12	-650.218	-753.798	-605.022	-669.679		-153.392	-322.256	-505.188	-326.945		-72.574	28.7439	-139.13	-55.193
12.04	-650.218	-753.798	-605.022	-669.679		-153.392	-322.256	-505.188	-326.945		-72.574	28.7439	-139.13	-55.193
12.08	-650.218	-753.798	-605.022	-669.679		-153.392	-322.256	-505.188	-326.945		-72.574	34.4978	-139.13	-52.3161
12.12	-650.218	-753.798	-605.022	-669.679		-153.392	-322.256	-505.188	-326.945		-72.574	28.7439	-139.13	-55.193
12.16	-650.218	-759.552	-605.022	-671.597		-153.392	-322.256	-505.188	-326.945		-72.574	28.7439	-139.13	-55.193
12.2	-650.218	-759.552	-605.022	-671.597		-148.638	-322.256	-505.188	-325.361		-72.574	28.7439	-139.13	-55.193
12.24	-650.218	-753.798	-605.022	-669.679		-148.638	-328.01	-505.188	-327.279		-72.574	28.7439	-139.13	-55.193
12.28	-650.218	-753.798	-605.022	-669.679		-143.884	-322.256	-505.188	-323.776		-72.574	28.7439	-139.13	-55.193
12.32	-650.218	-753.798	-605.022	-669.679		-143.884	-328.01	-505.188	-325.694		-72.574	28.7439	-139.13	-55.193
12.36	-650.218	-753.798	-605.022	-669.679		-139.13	-328.01	-505.188	-324.109		-72.574	28.7439	-139.13	-55.193
12.4	-650.218	-759.552	-605.022	-671.597		-139.13	-322.256	-505.188	-322.191		-72.574	28.7439	-139.13	-55.193
12.44	-650.218	-753.798	-605.022	-669.679		-139.13	-322.256	-505.188	-322.191		-72.574	28.7439	-139.13	-55.193
12.48	-650.218	-753.798	-605.022	-669.679		-139.13	-322.256	-509.942	-323.776		-72.574	34.4978	-139.13	-52.3161
12.52	-650.218	-759.552	-609.776	-673.182		-139.13	-322.256	-509.942	-323.776		-72.574	34.4978	-139.13	-52.3161
12.56	-650.218	-759.552	-609.776	-673.182		-139.13	-322.256	-509.942	-323.776		-72.574	34.4978	-139.13	-52.3161
12.6	-650.218	-759.552	-609.776	-673.182		-139.13	-322.256	-509.942	-323.776		-72.574	28.7439	-139.13	-55.193
12.64	-650.218	-753.798	-609.776	-671.264		-139.13	-328.01	-509.942	-325.694		-72.574	34.4978	-139.13	-52.3161
12.68	-650.218	-759.552	-609.776	-673.182		-139.13	-328.01	-509.942	-325.694		-72.574	28.7439	-139.13	-55.193
12.72	-650.218	-753.798	-614.53	-672.849		-139.13	-333.764	-509.942	-327.612		-67.82	28.7439	-139.13	-55.193
12.76	-650.218	-748.044	-614.53	-670.931		-139.13	-333.764	-509.942	-327.612		-67.82	34.4978	-139.13	-52.3161
12.8	-650.218	-742.29	-619.284	-670.597		-139.13	-333.764	-509.942	-327.612		-67.82	34.4978	-139.13	-52.3161
12.84	-644.464	-725.028	-619.284	-662.925		-139.13	-339.518	-509.942	-329.53		-67.82	28.7439	-139.13	-55.193
12.88	-644.464	-719.274	-619.284	-661.007		-139.13	-333.764	-509.942	-327.612		-67.82	34.4978	-139.13	-52.3161
12.92	-638.71	-719.274	-619.284	-659.089		-139.13	-333.764	-509.942	-327.612		-67.82	34.4978	-139.13	-52.3161
12.96	-638.71	-719.274	-619.284	-659.089		-139.13	-333.764	-509.942	-327.612		-67.82	28.7439	-139.13	-55.193
13	-638.71	-719.274	-619.284	-659.089		-139.13	-339.518	-509.942	-329.53		-67.82	28.7439	-139.13	-55.193
13.04	-638.71	-719.274	-619.284	-659.089		-139.13	-339.518	-509.942	-329.53		-63.066	28.7439	-139.13	-55.193
13.08	-638.71	-719.274	-624.038	-660.674		-139.13	-333.764	-509.942	-327.612		-63.066	28.7439	-139.13	-55.193
13.12	-638.71	-719.274	-624.038	-660.674		-139.13	-333.764	-509.942	-327.612		-63.066	28.7439	-139.13	-55.193
13.16	-638.71	-719.274	-624.038	-660.674		-139.13	-333.764	-509.942	-327.612		-63.066	28.7439	-139.13	-55.193
13.2	-638.71	-719.274	-624.038	-660.674		-139.13	-333.764	-509.942	-327.612		-63.066	28.7439	-139.13	-55.193
13.24	-638.71	-719.274	-624.038	-660.674		-139.13	-333.764	-509.942	-327.612		-63.066	28.7439	-139.13	-55.193
13.28	-638.71	-719.274	-628.792	-662.259		-139.13	-333.764	-509.942	-327.612		-63.066	34.4978	-139.13	-52.3161
13.32	-638.71	-719.274	-628.792	-662.259		-139.13	-333.764	-509.942	-327.612		-58.312	28.7439	-139.13	-55.193
13.36	-638.71	-719.274	-628.792	-662.259		-139.13	-339.518	-509.942	-329.53		-58.312	28.7439	-139.13	-55.193
13.4	-638.71	-719.274	-628.792	-662.259		-134.376	-339.518	-509.942	-327.945		-58.312	28.7439	-139.13	-55.193
13.44	-638.71	-719.274	-628.792	-662.259		-134.376	-333.764	-509.942	-326.027		-58.312	28.7439	-139.13	-55.193
13.48	-638.71	-719.274	-628.792	-662.259		-134.376	-333.764	-509.942	-326.027		-58.312	34.4978	-139.13	-52.3161
13.52	-638.71	-719.274	-628.792	-662.259		-134.376	-345.272	-509.942	-329.863		-58.312	28.7439	-139.13	-55.193
13.56	-638.71	-719.274	-628.792	-662.259		-134.376	-345.272	-509.942	-329.863		-58.312	28.7439	-139.13	-55.193
13.6	-638.71	-719.274	-633.546	-663.843		-129.622	-351.026	-509.942	-330.197		-58.312	28.7439	-139.13	-55.193
13.64	-638.71	-719.274	-633.546	-663.843		-129.622	-351.026	-509.942	-330.197		-58.312	28.7439	-139.13	-55.193
13.68	-638.71	-719.274	-633.546	-663.843		-129.622	-351.026	-509.942	-330.197		-58.312	28.7439	-139.13	-55.193
13.72	-638.71	-719.274	-633.546	-663.843		-129.622	-351.026	-509.942	-330.197		-58.312	28.7439	-139.13	-55.193
13.76	-638.71	-719.274	-633.546	-663.843		-129.622	-351.026	-509.942	-330.197		-58.312	28.7439	-139.13	-55.193
13.8	-638.71	-719.274	-633.546	-663.843		-129.622	-351.026	-509.942	-330.197		-58.312	28.7439	-139.13	-55.193
13.84	-638.71	-719.274	-633.546	-663.843		-129.622	-351.026	-509.942	-330.197		-58.312	28.7439	-139.13	-55.193
13.88	-638.71	-719.274	-633.546	-663.843		-129.622	-351.026	-509.942	-330.197		-58.312	28.7439	-139.13	-55.193
13.92	-638.71	-719.274	-633.546	-663.843		-129.622	-345.272	-509.942	-328.279		-58.312	28.7439	-139.13	-55.193
13.96	-638.71	-719.274	-633.546	-663.843		-129.622	-351.026	-509.942	-330.197		-58.312	28.7439	-139.13	-55.193
14	-638.71	-719.274	-633.546	-663.843		-129.622	-351.026	-505.188	-328.612		-58.312	28.7439	-139.13	-55.193
14.04	-638.71	-719.274	-633.546	-663.843		-129.622	-351.026	-505.188	-328.612		-58.312	28.7439	-139.13	-55.193
14.08	-638.71	-719.274	-638.3	-665.428		-129.622	-351.026	-500.434	-327.027		-58.312	28.7439	-139.13	-55.193
14.12	-638.71	-719.274	-638.3	-665.428		-129.622	-351.026	-500.434	-327.027		-58.312	28.7439	-134.376	-52.816
14.16	-638.71	-719.274	-638.3	-665.428		-129.622	-351.026	-500.434	-327.027		-58.312	28.7439	-134.376	-52.816
14.2	-638.71	-719.274	-638.3	-665.428		-129.622	-351.026	-500.434	-327.027		-58.312	28.7439	-129.622	-50.4391
14.24	-638.71	-719.274	-638.3	-665.428		-129.622	-351.026	-500.434	-327.027		-58.312	28.7439	-129.622	-50.4391
14.28	-638.71	-719.274	-638.3	-665.428		-129.622	-351.026	-500.434	-327.027		-58.312	28.7439	-129.622	-50.4391
14.32	-638.71	-719.274	-638.3	-665.428		-129.622	-351.026	-500.434	-327.027		-58.312	28.7439	-129.622	-50.4391
14.36	-638.71	-719.274	-638.3	-665.428		-129.622	-351.026	-500.434	-327.027		-58.312	28.7439	-129.622	-50.4391
14.4	-638.71	-719.274	-638.3	-665.428		-129.622	-351.026	-500.434	-327.027		-58.312	28.7439	-129.622	-50.4391
14.44	-638.71	-719.274	-638.3	-665.428		-129.622	-351.026	-500.434	-327.027		-58.312	28.7439	-129.622	-50.4391
14.48	-638.71	-719.274	-638.3	-665.428		-129.622	-351.026	-500.434	-327.027		-58.312	28.7439	-129.622	-50.4391
14.52	-638.71	-719.274	-643.054	-667.013		-129.622	-351.026	-500.434	-327.027		-58.312	28.7439	-129.622	-50.4391
14.56	-638.71	-719.274	-643.054	-667.013		-129.622	-351.026	-500.434	-327.027		-58.312	28.7439	-129.622	-50.4391
14.6	-638.71	-719.274	-647.808	-668.597		-124.868	-351.026	-500.434	-325.443		-58.312	28.7439	-124.868	-48.0621
14.64	-638.71	-719.274	-647.808	-668.597		-124.868	-351.026	-500.434	-325.443		-58.312	28.7439	-124.868	-48.0621
14.68	-638.71	-719.274	-647.808	-668.597		-120.114	-351.026	-500.434	-323.858		-58.312	28.7439	-124.868	-48.0621
14.72	-638.71	-719.274	-647.808	-668.597		-120.114	-351.026	-500.434	-323.858		-58.312	28.7439	-124.868	-48.0621
14.76	-638.71	-719.274	-647.808	-668.597		-120.114	-351.026	-500.434	-323.858		-58.312	28.7439	-124.868	-48.0621
14.8	-638.71	-713.52	-647.808	-666.679		-120.114	-351.026	-500.434	-323.858		-58.312	28.7439	-124.868	-48.0621
14.84	-638.71	-713.52	-647.808	-666.679		-120.114	-351.026	-500.434	-323.858		-58.312	28.7439	-124.868	-48.0621
14.88	-638.71	-707.766	-647.808	-664.761		-120.114	-351.026	-500.434	-323.858		-58.312	28.7439	-124.868	-48.0621
14.92	-632.956	-707.766	-647.808	-662.843		-120.114	-351.026	-500.434	-323.858		-58.312	28.7439	-120.114	-45.685
14.96	-632.956	-707.766	-647.808	-662.843		-120.114	-351.026	-500.434	-323.858		-58.312	28.7439	-120.114	-45.685
15	-627.202	-707.766	-647.808	-660.925		-120.114	-351.026	-500.434	-323.858		-58.312	28.7439	-120.114	-45.685
15.04	-627.202	-707.766	-647.808	-660.925		-120.114	-351.026	-500.434	-323.858		-58.312	28.7439	-120.114	-45.685
15.08	-627.202	-707.766	-652.562	-662.51		-120.114	-351.026	-500.434	-323.858		-58.312	28.7439	-120.114	-45.685
15.12	-627.202	-707.766	-652.562	-662.51		-120.114	-351.026	-500.434	-323.858		-58.312	28.7439	-120.114	-45.685
15.16	-627.202	-707.766	-652.562	-662.51		-120.114	-351.026	-500.434	-323.858		-58.312	28.7439	-120.114	-45.685
15.2	-627.202	-707.766	-652.562	-662.51		-115.36	-351.026	-500.434	-322.273		-58.312	28.7439	-120.114	-45.685
15.24	-627.202	-707.766	-652.562	-662.51		-115.36	-351.026	-500.434	-322.273		-58.312	28.7439	-120.114	-45.685
15.28	-627.202	-707.766	-652.562	-662.51		-115.36	-351.026	-500.434	-322.273		-58.312	28.7439	-120.114	-45.685
15.32	-627.202	-707.766	-652.562	-662.51		-115.36	-351.026	-495.68	-320.689		-58.312	28.7439	-120.114	-45.685
15.36	-627.202	-707.766	-652.562	-662.51		-115.36	-351.026	-495.68	-320.689		-58.312	28.7439	-120.114	-45.685
15.4	-627.202	-702.012	-652.562	-660.592		-115.36	-351.026	-490.926	-319.104		-58.312	28.7439	-120.114	-45.685
15.44	-627.202	-702.012	-652.562	-660.592		-115.36	-351.026	-490.926	-319.104		-58.312	28.7439	-120.114	-45.685
15.48	-627.202	-702.012	-652.562	-660.592		-115.36	-351.026	-490.926	-319.104		-58.312	28.7439	-120.114	-45.685
15.52	-621.448	-702.012	-652.562	-658.674		-115.36	-351.026	-490.926	-319.104		-58.312	28.7439	-120.114	-45.685
15.56	-621.448	-702.012	-652.562	-658.674		-115.36	-351.026	-490.926	-319.104		-58.312	28.7439	-120.114	-45.685
15.6	-621.448	-702.012	-652.562	-658.674		-115.36	-351.026	-490.926	-319.104		-58.312	28.7439	-120.114	-45.685
15.64	-621.448	-702.012	-652.562	-658.674		-115.36	-351.026	-490.926	-319.104		-58.312	28.7439	-120.114	-45.685
15.68	-621.448	-702.012	-652.562	-658.674		-115.36	-351.026	-490.926	-319.104		-58.312	28.7439	-120.114	-45.685
15.72	-621.448	-702.012	-652.562	-658.674		-115.36	-351.026	-490.926	-319.104		-58.312	28.7439	-115.36	-43.3081
15.76	-621.448	-702.012	-652.562	-658.674		-115.36	-351.026	-490.926	-319.104		-58.312	28.7439	-115.36	-43.3081
15.8	-621.448	-702.012	-652.562	-658.674		-115.36	-351.026	-486.172	-317.519		-58.312	28.7439	-115.36	-43.3081
15.84	-621.448	-702.012	-652.562	-658.674		-115.36	-351.026	-486.172	-317.519		-58.312	28.7439	-115.36	-43.3081
15.88	-621.448	-702.012	-652.562	-658.674		-115.36	-351.026	-486.172	-317.519		-58.312	28.7439	-115.36	-43.3081
15.92	-621.448	-702.012	-652.562	-658.674		-115.36	-351.026	-486.172	-317.519		-58.312	28.7439	-110.606	-40.9311
15.96	-621.448	-702.012	-652.562	-658.674		-115.36	-351.026	-486.172	-317.519		-58.312	28.7439	-110.606	-40.9311
16	-621.448	-702.012	-657.316	-660.259		-110.606	-351.026	-486.172	-315.935		-58.312	28.7439	-115.36	-43.3081
16.04	-621.448	-702.012	-657.316	-660.259		-110.606	-351.026	-486.172	-315.935		-58.312	34.4978	-120.114	-42.8081
16.08	-621.448	-702.012	-662.07	-661.843		-105.852	-351.026	-486.172	-314.35		-58.312	28.7439	-124.868	-48.0621
16.12	-621.448	-702.012	-662.07	-661.843		-105.852	-351.026	-486.172	-314.35		-58.312	28.7439	-129.622	-50.4391
16.16	-621.448	-702.012	-662.07	-661.843		-105.852	-345.272	-486.172	-312.432		-58.312	28.7439	-129.622	-50.4391
16.2	-615.694	-702.012	-662.07	-659.925		-105.852	-339.518	-486.172	-310.514		-58.312	28.7439	-134.376	-52.816
16.24	-615.694	-702.012	-662.07	-659.925		-105.852	-339.518	-486.172	-310.514		-58.312	28.7439	-134.376	-52.816
16.28	-615.694	-702.012	-662.07	-659.925		-105.852	-339.518	-486.172	-310.514		-58.312	28.7439	-139.13	-55.193
16.32	-615.694	-702.012	-662.07	-659.925		-105.852	-339.518	-486.172	-310.514		-58.312	28.7439	-139.13	-55.193
16.36	-615.694	-702.012	-662.07	-659.925		-105.852	-339.518	-486.172	-310.514		-58.312	28.7439	-139.13	-55.193
16.4	-615.694	-702.012	-662.07	-659.925		-105.852	-339.518	-481.418	-308.929		-58.312	28.7439	-139.13	-55.193
16.44	-615.694	-702.012	-662.07	-659.925		-105.852	-339.518	-481.418	-308.929		-58.312	28.7439	-139.13	-55.193
16.48	-615.694	-702.012	-662.07	-659.925		-105.852	-339.518	-481.418	-308.929		-58.312	28.7439	-139.13	-55.193
16.52	-615.694	-702.012	-662.07	-659.925		-105.852	-339.518	-481.418	-308.929		-58.312	28.7439	-139.13	-55.193
16.56	-615.694	-702.012	-662.07	-659.925		-105.852	-339.518	-481.418	-308.929		-58.312	28.7439	-139.13	-55.193
16.6	-615.694	-702.012	-662.07	-659.925		-105.852	-345.272	-481.418	-310.847		-58.312	28.7439	-139.13	-55.193
16.64	-615.694	-702.012	-662.07	-659.925		-105.852	-339.518	-481.418	-308.929		-58.312	28.7439	-139.13	-55.193
16.68	-615.694	-702.012	-662.07	-659.925		-105.852	-339.518	-481.418	-308.929		-58.312	28.7439	-139.13	-55.193
16.72	-615.694	-696.258	-662.07	-658.007		-105.852	-339.518	-481.418	-308.929		-58.312	22.9899	-139.13	-58.07
16.76	-615.694	-696.258	-662.07	-658.007		-105.852	-339.518	-481.418	-308.929		-58.312	22.9899	-139.13	-58.07
16.8	-615.694	-696.258	-662.07	-658.007		-105.852	-339.518	-481.418	-308.929		-58.312	22.9899	-139.13	-58.07
16.84	-615.694	-696.258	-662.07	-658.007		-105.852	-339.518	-481.418	-308.929		-58.312	22.9899	-139.13	-58.07
16.88	-615.694	-696.258	-662.07	-658.007		-105.852	-339.518	-481.418	-308.929		-58.312	22.9899	-139.13	-58.07
16.92	-615.694	-696.258	-662.07	-658.007		-105.852	-339.518	-476.664	-307.345		-58.312	22.9899	-139.13	-58.07
16.96	-615.694	-696.258	-662.07	-658.007		-105.852	-339.518	-476.664	-307.345		-58.312	22.9899	-139.13	-58.07
17	-615.694	-690.504	-662.07	-656.089		-105.852	-339.518	-476.664	-307.345		-58.312	22.9899	-139.13	-58.07
17.04	-615.694	-690.504	-662.07	-656.089		-105.852	-339.518	-476.664	-307.345		-58.312	22.9899	-139.13	-58.07
17.08	-615.694	-684.75	-662.07	-654.171		-105.852	-345.272	-476.664	-309.263		-58.312	17.2359	-139.13	-60.947
17.12	-609.94	-684.75	-662.07	-652.253		-105.852	-345.272	-476.664	-309.263		-58.312	11.4819	-139.13	-63.824
17.16	-609.94	-684.75	-662.07	-652.253		-105.852	-339.518	-476.664	-307.345		-58.312	11.4819	-139.13	-63.824
17.2	-609.94	-684.75	-662.07	-652.253		-105.852	-333.764	-476.664	-305.427		-58.312	11.4819	-134.376	-61.447
17.24	-609.94	-684.75	-662.07	-652.253		-105.852	-339.518	-476.664	-307.345		-58.312	11.4819	-134.376	-61.447
17.28	-609.94	-684.75	-662.07	-652.253		-105.852	-333.764	-476.664	-305.427		-58.312	11.4819	-129.622	-59.0701
17.32	-609.94	-684.75	-662.07	-652.253		-105.852	-328.01	-476.664	-303.509		-58.312	11.4819	-129.622	-59.0701
17.36	-609.94	-684.75	-662.07	-652.253		-105.852	-322.256	-476.664	-301.591		-58.312	11.4819	-124.868	-56.6931
17.4	-609.94	-678.996	-662.07	-650.335		-105.852	-316.502	-471.91	-298.088		-53.558	11.4819	-120.114	-54.316
17.44	-609.94	-678.996	-662.07	-650.335		-105.852	-304.994	-471.91	-294.252		-53.558	11.4819	-115.36	-51.9391
17.48	-609.94	-678.996	-666.824	-651.92		-101.098	-299.24	-467.156	-289.165		-53.558	11.4819	-110.606	-49.5621
17.52	-609.94	-678.996	-666.824	-651.92		-101.098	-287.732	-467.156	-285.329		-53.558	11.4819	-105.852	-47.185
17.56	-609.94	-678.996	-666.824	-651.92		-101.098	-281.978	-467.156	-283.411		-53.558	11.4819	-101.098	-44.8081
17.6	-609.94	-678.996	-666.824	-651.92		-101.098	-270.47	-467.156	-279.575		-53.558	11.4819	-101.098	-44.8081
17.64	-609.94	-678.996	-666.824	-651.92		-101.098	-258.962	-467.156	-275.739		-53.558	11.4819	-101.098	-44.8081
17.68	-609.94	-678.996	-666.824	-651.92		-101.098	-126.62	-467.156	-231.625		-53.558	11.4819	-101.098	-44.8081
17.72	-609.94	-673.242	-666.824	-650.002		-101.098	69.0159	-467.156	-166.413		-53.558	11.4819	-101.098	-44.8081
17.76	-609.94	-673.242	-666.824	-650.002		-101.098	69.0159	-467.156	-166.413		-53.558	11.4819	-101.098	-44.8081
17.8	-609.94	-673.242	-666.824	-650.002		-101.098	74.77	-467.156	-164.495		-53.558	11.4819	-101.098	-44.8081
17.84	-609.94	-673.242	-666.824	-650.002		-101.098	74.77	-467.156	-164.495		-53.558	11.4819	-101.098	-44.8081
17.88	-609.94	-673.242	-666.824	-650.002		-101.098	74.77	-467.156	-164.495		-53.558	11.4819	-101.098	-44.8081
17.92	-609.94	-673.242	-666.824	-650.002		-101.098	74.77	-467.156	-164.495		-53.558	11.4819	-101.098	-44.8081
17.96	-609.94	-673.242	-666.824	-650.002		-101.098	74.77	-467.156	-164.495		-53.558	17.2358	-101.098	-41.9311
18	-604.186	-667.488	-666.824	-646.166		-101.098	74.77	-462.402	-162.91		-48.804	17.2358	-101.098	-41.9311
18.04	-604.186	-667.488	-666.824	-646.166		-101.098	74.77	-462.402	-162.91		-48.804	17.2358	-101.098	-41.9311
18.08	-604.186	-661.734	-666.824	-644.248		-101.098	74.77	-462.402	-162.91		-48.804	17.2358	-101.098	-41.9311
18.12	-604.186	-661.734	-666.824	-644.248		-101.098	74.77	-462.402	-162.91		-48.804	11.4819	-101.098	-44.8081
18.16	-604.186	-661.734	-666.824	-644.248		-101.098	74.77	-462.402	-162.91		-48.804	11.4819	-101.098	-44.8081
18.2	-604.186	-661.734	-666.824	-644.248		-101.098	74.77	-462.402	-162.91		-48.804	11.4819	-101.098	-44.8081
18.24	-604.186	-661.734	-666.824	-644.248		-101.098	74.77	-462.402	-162.91		-48.804	11.4819	-101.098	-44.8081
18.28	-604.186	-661.734	-666.824	-644.248		-101.098	74.77	-462.402	-162.91		-48.804	11.4819	-101.098	-44.8081
18.32	-598.432	-661.734	-666.824	-642.33		-101.098	74.77	-462.402	-162.91		-48.804	17.2358	-101.098	-41.9311
18.36	-598.432	-661.734	-666.824	-642.33		-101.098	74.77	-462.402	-162.91		-48.804	17.2358	-101.098	-41.9311
18.4	-598.432	-661.734	-666.824	-642.33		-101.098	74.77	-462.402	-162.91		-48.804	11.4819	-101.098	-44.8081
18.44	-598.432	-661.734	-666.824	-642.33		-101.098	74.77	-462.402	-162.91		-48.804	11.4819	-101.098	-44.8081
18.48	-598.432	-661.734	-666.824	-642.33		-101.098	74.77	-462.402	-162.91		-48.804	11.4819	-101.098	-44.8081
18.52	-598.432	-661.734	-666.824	-642.33		-101.098	74.77	-462.402	-162.91		-48.804	17.2358	-101.098	-41.9311
18.56	-598.432	-661.734	-666.824	-642.33		-101.098	74.77	-462.402	-162.91		-48.804	11.4819	-101.098	-44.8081
18.6	-598.432	-661.734	-666.824	-642.33		-101.098	74.77	-462.402	-162.91		-48.804	17.2359	-101.098	-41.931
18.64	-598.432	-661.734	-666.824	-642.33		-101.098	74.77	-462.402	-162.91		-48.804	22.9899	-101.098	-39.054
18.68	-598.432	-661.734	-666.824	-642.33		-101.098	74.77	-462.402	-162.91		-48.804	22.9899	-101.098	-39.054
18.72	-598.432	-661.734	-666.824	-642.33		-101.098	74.77	-462.402	-162.91		-48.804	28.7438	-101.098	-36.1771
18.76	-598.432	-661.734	-666.824	-642.33		-101.098	74.77	-462.402	-162.91		-48.804	22.9899	-101.098	-39.054
18.8	-598.432	-661.734	-666.824	-642.33		-96.344	74.77	-462.402	-161.325		-48.804	28.7438	-96.344	-33.8001
18.84	-598.432	-661.734	-666.824	-642.33		-96.344	74.77	-462.402	-161.325		-48.804	22.9899	-96.344	-36.6771
18.88	-598.432	-661.734	-666.824	-642.33		-91.59	74.77	-462.402	-159.741		-48.804	28.7439	-96.344	-33.8001
18.92	-598.432	-661.734	-666.824	-642.33		-91.59	74.77	-462.402	-159.741		-48.804	34.4978	-96.344	-30.9231
18.96	-598.432	-661.734	-666.824	-642.33		-91.59	74.77	-462.402	-159.741		-48.804	28.7439	-96.344	-33.8001
19	-598.432	-661.734	-666.824	-642.33		-91.59	74.77	-462.402	-159.741		-48.804	28.7439	-96.344	-33.8001
19.04	-598.432	-661.734	-666.824	-642.33		-91.59	74.77	-462.402	-159.741		-48.804	28.7439	-96.344	-33.8001
19.08	-598.432	-661.734	-666.824	-642.33		-91.59	74.77	-462.402	-159.741		-48.804	28.7439	-96.344	-33.8001
19.12	-598.432	-661.734	-666.824	-642.33		-91.59	74.77	-462.402	-159.741		-48.804	28.7439	-96.344	-33.8001
19.16	-598.432	-661.734	-666.824	-642.33		-91.59	74.77	-462.402	-159.741		-48.804	34.4978	-96.344	-30.9231
19.2	-598.432	-661.734	-666.824	-642.33		-91.59	74.77	-462.402	-159.741		-48.804	34.4978	-96.344	-30.9231
19.24	-598.432	-661.734	-666.824	-642.33		-91.59	74.77	-462.402	-159.741		-48.804	34.4978	-96.344	-30.9231
19.28	-598.432	-661.734	-666.824	-642.33		-91.59	74.77	-462.402	-159.741		-48.804	28.7439	-96.344	-33.8001
19.32	-598.432	-661.734	-666.824	-642.33		-91.59	74.77	-462.402	-159.741		-48.804	28.7439	-96.344	-33.8001
19.36	-598.432	-661.734	-666.824	-642.33		-91.59	74.77	-462.402	-159.741		-48.804	28.7439	-96.344	-33.8001
19.4	-598.432	-661.734	-666.824	-642.33		-91.59	74.77	-462.402	-159.741		-48.804	28.7439	-96.344	-33.8001
19.44	-598.432	-661.734	-666.824	-642.33		-91.59	74.77	-462.402	-159.741		-48.804	28.7439	-96.344	-33.8001
19.48	-598.432	-661.734	-666.824	-642.33		-91.59	74.77	-462.402	-159.741		-48.804	34.4978	-96.344	-30.9231
19.52	-592.678	-661.734	-666.824	-640.412		-91.59	74.77	-462.402	-159.741		-48.804	28.7439	-96.344	-33.8001
19.56	-592.678	-661.734	-666.824	-640.412		-91.59	74.77	-462.402	-159.741		-48.804	28.7439	-96.344	-33.8001
19.6	-592.678	-661.734	-666.824	-640.412		-91.59	74.77	-457.648	-158.156		-44.05	28.7439	-96.344	-33.8001
19.64	-592.678	-661.734	-666.824	-640.412		-91.59	74.77	-457.648	-158.156		-44.05	28.7439	-96.344	-33.8001
19.68	-592.678	-661.734	-666.824	-640.412		-91.59	74.77	-457.648	-158.156		-44.05	34.4978	-96.344	-30.9231
19.72	-592.678	-661.734	-666.824	-640.412		-91.59	74.77	-457.648	-158.156		-44.05	28.7439	-96.344	-33.8001
19.76	-592.678	-661.734	-666.824	-640.412		-91.59	74.77	-457.648	-158.156		-44.05	28.7439	-96.344	-33.8001
19.8	-592.678	-661.734	-666.824	-640.412		-91.59	74.77	-457.648	-158.156		-44.05	28.7439	-96.344	-33.8001
19.84	-592.678	-661.734	-666.824	-640.412		-91.59	74.77	-457.648	-158.156		-44.05	34.4978	-96.344	-30.9231
19.88	-592.678	-661.734	-666.824	-640.412		-91.59	74.77	-457.648	-158.156		-44.05	28.7439	-96.344	-33.8001
19.92	-592.678	-661.734	-666.824	-640.412		-91.59	74.77	-457.648	-158.156		-44.05	28.7439	-96.344	-33.8001
19.96	-592.678	-661.734	-666.824	-640.412		-91.59	74.77	-457.648	-158.156		-44.05	28.7439	-96.344	-33.8001
20	-586.924	-661.734	-666.824	-638.494		-86.836	74.77	-457.648	-156.571		-44.05	28.7439	-96.344	-33.8001
20.04	-586.924	-661.734	-666.824	-638.494		-86.836	69.0159	-457.648	-158.489		-44.05	28.7439	-96.344	-33.8001
20.08	-581.17	-661.734	-666.824	-636.576		-86.836	74.77	-457.648	-156.571		-44.05	28.7439	-91.59	-31.423
20.12	-581.17	-661.734	-666.824	-636.576		-86.836	74.77	-457.648	-156.571		-44.05	28.7439	-91.59	-31.423
20.16	-575.416	-661.734	-666.824	-634.658		-86.836	74.77	-457.648	-156.571		-44.05	34.4978	-91.59	-28.5461
20.2	-575.416	-661.734	-666.824	-634.658		-86.836	74.77	-452.894	-154.987		-44.05	28.7439	-91.59	-31.423
20.24	-575.416	-661.734	-666.824	-634.658		-86.836	74.77	-452.894	-154.987		-44.05	28.7439	-91.59	-31.423
20.28	-575.416	-661.734	-666.824	-634.658		-86.836	74.77	-452.894	-154.987		-44.05	34.4979	-91.59	-28.546
20.32	-575.416	-661.734	-666.824	-634.658		-86.836	74.77	-452.894	-154.987		-44.05	34.4979	-91.59	-28.546
20.36	-575.416	-661.734	-666.824	-634.658		-86.836	74.77	-452.894	-154.987		-44.05	34.4979	-91.59	-28.546
20.4	-569.662	-661.734	-666.824	-632.74		-86.836	74.77	-452.894	-154.987		-44.05	34.4979	-91.59	-28.546
20.44	-569.662	-661.734	-666.824	-632.74		-86.836	74.77	-452.894	-154.987		-44.05	34.4979	-91.59	-28.546
20.48	-569.662	-661.734	-666.824	-632.74		-82.082	74.77	-452.894	-153.402		-44.05	34.4979	-91.59	-28.546
20.52	-569.662	-661.734	-666.824	-632.74		-82.082	74.77	-452.894	-153.402		-44.05	34.4979	-91.59	-28.546
20.56	-569.662	-661.734	-666.824	-632.74		-82.082	74.77	-452.894	-153.402		-44.05	34.4979	-91.59	-28.546
20.6	-569.662	-661.734	-662.07	-631.155		-82.082	69.0159	-448.14	-153.735		-44.05	34.4979	-91.59	-28.546
20.64	-569.662	-661.734	-662.07	-631.155		-82.082	74.77	-448.14	-151.817		-44.05	34.4979	-91.59	-28.546
20.68	-569.662	-661.734	-662.07	-631.155		-82.082	74.77	-443.386	-150.233		-44.05	34.4979	-91.59	-28.546
20.72	-569.662	-661.734	-662.07	-631.155		-82.082	74.77	-443.386	-150.233		-44.05	34.4979	-91.59	-28.546
20.76	-569.662	-661.734	-662.07	-631.155		-82.082	74.77	-443.386	-150.233		-44.05	34.4979	-91.59	-28.546
20.8	-569.662	-661.734	-662.07	-631.155		-82.082	74.77	-443.386	-150.233		-44.05	34.4979	-91.59	-28.546
20.84	-569.662	-661.734	-662.07	-631.155		-82.082	74.77	-443.386	-150.233		-44.05	34.4979	-91.59	-28.546
20.88	-569.662	-661.734	-662.07	-631.155		-82.082	74.77	-443.386	-150.233		-44.05	34.4979	-91.59	-28.546
20.92	-569.662	-661.734	-662.07	-631.155		-82.082	74.77	-443.386	-150.233		-44.05	34.4979	-91.59	-28.546
20.96	-569.662	-661.734	-662.07	-631.155		-82.082	74.77	-443.386	-150.233		-44.05	34.4979	-91.59	-28.546
21	-563.908	-661.734	-662.07	-629.237		-82.082	74.77	-443.386	-150.233		-44.05	34.4979	-91.59	-28.546
21.04	-563.908	-661.734	-662.07	-629.237		-82.082	74.77	-443.386	-150.233		-44.05	34.4979	-91.59	-28.546
21.08	-563.908	-661.734	-662.07	-629.237		-82.082	74.77	-438.632	-148.648		-44.05	34.4979	-91.59	-28.546
21.12	-563.908	-661.734	-662.07	-629.237		-82.082	74.77	-438.632	-148.648		-44.05	34.4979	-91.59	-28.546
21.16	-563.908	-661.734	-662.07	-629.237		-82.082	74.77	-438.632	-148.648		-44.05	34.4979	-91.59	-28.546
21.2	-563.908	-661.734	-662.07	-629.237		-82.082	74.77	-438.632	-148.648		-44.05	34.4979	-91.59	-28.546
21.24	-563.908	-661.734	-662.07	-629.237		-82.082	74.77	-438.632	-148.648		-44.05	34.4979	-91.59	-28.546
21.28	-563.908	-661.734	-662.07	-629.237		-82.082	74.77	-438.632	-148.648		-44.05	34.4979	-91.59	-28.546
21.32	-563.908	-661.734	-662.07	-629.237		-82.082	74.77	-438.632	-148.648		-44.05	34.4979	-91.59	-28.546
21.36	-563.908	-661.734	-662.07	-629.237		-82.082	74.77	-438.632	-148.648		-44.05	34.4979	-91.59	-28.546
21.4	-563.908	-661.734	-662.07	-629.237		-82.082	74.77	-438.632	-148.648		-44.05	34.4979	-91.59	-28.546
21.44	-563.908	-661.734	-662.07	-629.237		-82.082	74.77	-438.632	-148.648		-44.05	34.4979	-91.59	-28.546
21.48	-563.908	-661.734	-662.07	-629.237		-82.082	74.77	-433.878	-147.063		-44.05	34.4979	-91.59	-28.546
21.52	-563.908	-661.734	-662.07	-629.237		-82.082	74.77	-433.878	-147.063		-44.05	34.4979	-91.59	-28.546
21.56	-563.908	-661.734	-662.07	-629.237		-82.082	74.77	-433.878	-147.063		-44.05	34.4979	-91.59	-28.546
21.6	-563.908	-661.734	-662.07	-629.237		-82.082	74.77	-433.878	-147.063		-44.05	34.4979	-91.59	-28.546
21.64	-563.908	-661.734	-662.07	-629.237		-82.082	74.77	-433.878	-147.063		-44.05	34.4979	-91.59	-28.546
21.68	-563.908	-661.734	-662.07	-629.237		-82.082	69.0159	-433.878	-148.981		-44.05	34.4979	-91.59	-28.546
21.72	-563.908	-661.734	-662.07	-629.237		-82.082	74.77	-433.878	-147.063		-44.05	34.4979	-91.59	-28.546
21.76	-563.908	-661.734	-662.07	-629.237		-82.082	74.77	-433.878	-147.063		-44.05	34.4979	-91.59	-28.546
21.8	-563.908	-661.734	-662.07	-629.237		-82.082	74.77	-433.878	-147.063		-44.05	40.2518	-91.59	-25.6691
21.84	-563.908	-661.734	-662.07	-629.237		-82.082	74.77	-433.878	-147.063		-44.05	34.4979	-91.59	-28.546
21.88	-563.908	-661.734	-657.316	-627.653		-82.082	69.0159	-429.124	-147.397		-44.05	34.4979	-91.59	-28.546
21.92	-563.908	-661.734	-657.316	-627.653		-82.082	69.0159	-429.124	-147.397		-44.05	34.4979	-91.59	-28.546
21.96	-563.908	-661.734	-657.316	-627.653		-82.082	74.77	-429.124	-145.479		-44.05	34.4979	-91.59	-28.546
22	-563.908	-661.734	-657.316	-627.653		-82.082	74.77	-429.124	-145.479		-44.05	34.4979	-86.836	-26.169
22.04	-563.908	-661.734	-657.316	-627.653		-82.082	74.77	-429.124	-145.479		-44.05	34.4979	-86.836	-26.169
22.08	-563.908	-655.98	-657.316	-625.735		-82.082	74.77	-429.124	-145.479		-44.05	34.4979	-86.836	-26.169
22.12	-563.908	-655.98	-657.316	-625.735		-82.082	74.77	-429.124	-145.479		-44.05	34.4979	-86.836	-26.169
22.16	-563.908	-650.226	-657.316	-623.817		-82.082	74.77	-429.124	-145.479		-44.05	34.4979	-86.836	-26.169
22.2	-563.908	-650.226	-657.316	-623.817		-82.082	74.77	-429.124	-145.479		-44.05	34.4979	-86.836	-26.169
22.24	-563.908	-650.226	-657.316	-623.817		-82.082	74.77	-429.124	-145.479		-44.05	40.2518	-86.836	-23.2921
22.28	-563.908	-650.226	-657.316	-623.817		-77.328	74.77	-429.124	-143.894		-44.05	34.4979	-86.836	-26.169
22.32	-563.908	-650.226	-657.316	-623.817		-77.328	74.77	-429.124	-143.894		-44.05	34.4979	-86.836	-26.169
22.36	-563.908	-650.226	-657.316	-623.817		-72.574	74.77	-429.124	-142.309		-44.05	34.4979	-86.836	-26.169
22.4	-563.908	-650.226	-657.316	-623.817		-72.574	74.77	-429.124	-142.309		-44.05	34.4979	-86.836	-26.169
22.44	-563.908	-650.226	-657.316	-623.817		-72.574	74.77	-429.124	-142.309		-44.05	34.4979	-86.836	-26.169
22.48	-563.908	-650.226	-657.316	-623.817		-72.574	74.77	-429.124	-142.309		-44.05	34.4979	-86.836	-26.169
22.52	-563.908	-650.226	-657.316	-623.817		-72.574	69.0159	-429.124	-144.227		-44.05	34.4979	-86.836	-26.169
22.56	-563.908	-650.226	-657.316	-623.817		-72.574	74.77	-429.124	-142.309		-44.05	34.4979	-86.836	-26.169
22.6	-563.908	-650.226	-657.316	-623.817		-72.574	74.77	-429.124	-142.309		-44.05	34.4979	-86.836	-26.169
22.64	-563.908	-650.226	-657.316	-623.817		-72.574	74.77	-429.124	-142.309		-44.05	34.4979	-86.836	-26.169
22.68	-563.908	-650.226	-657.316	-623.817		-72.574	74.77	-424.37	-140.725		-44.05	34.4979	-86.836	-26.169
22.72	-563.908	-650.226	-657.316	-623.817		-72.574	74.77	-424.37	-140.725		-44.05	34.4979	-86.836	-26.169
22.76	-563.908	-650.226	-657.316	-623.817		-72.574	74.77	-419.616	-139.14		-44.05	34.4979	-86.836	-26.169
22.8	-563.908	-650.226	-657.316	-623.817		-72.574	74.77	-419.616	-139.14		-44.05	34.4979	-86.836	-26.169
22.84	-563.908	-650.226	-657.316	-623.817		-72.574	74.77	-419.616	-139.14		-44.05	34.4979	-86.836	-26.169
22.88	-563.908	-650.226	-657.316	-623.817		-72.574	74.77	-419.616	-139.14		-44.05	34.4979	-86.836	-26.169
22.92	-563.908	-650.226	-657.316	-623.817		-72.574	74.77	-419.616	-139.14		-44.05	34.4979	-86.836	-26.169
22.96	-563.908	-650.226	-657.316	-623.817		-72.574	74.77	-419.616	-139.14		-44.05	34.4979	-86.836	-26.169
23	-563.908	-650.226	-657.316	-623.817		-72.574	69.0159	-419.616	-141.058		-44.05	34.4979	-86.836	-26.169
23.04	-563.908	-650.226	-657.316	-623.817		-72.574	74.77	-419.616	-139.14		-44.05	40.2518	-86.836	-23.2921
23.08	-558.154	-650.226	-657.316	-621.899		-72.574	69.0159	-414.862	-139.473		-44.05	34.4979	-82.082	-23.7921
23.12	-558.154	-650.226	-657.316	-621.899		-72.574	74.77	-414.862	-137.555		-44.05	34.4979	-82.082	-23.7921
23.16	-552.4	-650.226	-657.316	-619.981		-72.574	74.77	-414.862	-137.555		-44.05	34.4979	-77.328	-21.415
23.2	-552.4	-650.226	-657.316	-619.981		-72.574	69.0159	-414.862	-139.473		-44.05	34.4979	-77.328	-21.415
23.24	-552.4	-650.226	-657.316	-619.981		-72.574	74.77	-414.862	-137.555		-44.05	34.4979	-77.328	-21.415
23.28	-552.4	-650.226	-657.316	-619.981		-72.574	74.77	-414.862	-137.555		-39.296	34.4979	-77.328	-21.415
23.32	-552.4	-650.226	-657.316	-619.981		-72.574	74.77	-414.862	-137.555		-39.296	40.2518	-77.328	-18.5381
23.36	-552.4	-650.226	-657.316	-619.981		-72.574	69.0159	-410.108	-137.889		-39.296	34.4979	-77.328	-21.415
23.4	-552.4	-650.226	-652.562	-618.396		-72.574	74.77	-410.108	-135.971		-39.296	34.4979	-77.328	-21.415
23.44	-552.4	-650.226	-652.562	-618.396		-72.574	74.77	-410.108	-135.971		-39.296	34.4979	-77.328	-21.415
23.48	-552.4	-650.226	-647.808	-616.811		-72.574	74.77	-410.108	-135.971		-39.296	34.4979	-77.328	-21.415
23.52	-552.4	-650.226	-647.808	-616.811		-72.574	69.0159	-410.108	-137.889		-39.296	34.4979	-77.328	-21.415
23.56	-552.4	-650.226	-647.808	-616.811		-72.574	74.77	-410.108	-135.971		-39.296	40.2518	-77.328	-18.5381
23.6	-552.4	-650.226	-647.808	-616.811		-72.574	74.77	-410.108	-135.971		-39.296	40.2518	-77.328	-18.5381
23.64	-552.4	-650.226	-647.808	-616.811		-72.574	74.77	-410.108	-135.971		-39.296	40.2518	-77.328	-18.5381
23.68	-552.4	-650.226	-647.808	-616.811		-72.574	69.0159	-410.108	-137.889		-39.296	40.2518	-72.574	-16.1611
23.72	-552.4	-650.226	-647.808	-616.811		-72.574	74.77	-410.108	-135.971		-39.296	34.4979	-72.574	-19.038
23.76	-552.4	-650.226	-647.808	-616.811		-72.574	74.77	-405.354	-134.386		-39.296	34.4979	-67.82	-16.6611
23.8	-552.4	-650.226	-647.808	-616.811		-72.574	69.0159	-405.354	-136.304		-39.296	34.4979	-67.82	-16.6611
23.84	-552.4	-650.226	-647.808	-616.811		-72.574	69.0159	-405.354	-136.304		-39.296	34.4979	-67.82	-16.6611
23.88	-552.4	-650.226	-647.808	-616.811		-72.574	74.77	-405.354	-134.386		-39.296	40.2518	-67.82	-13.7841
23.92	-552.4	-650.226	-647.808	-616.811		-72.574	69.0159	-405.354	-136.304		-39.296	34.4979	-67.82	-16.6611
23.96	-552.4	-650.226	-647.808	-616.811		-72.574	69.0159	-405.354	-136.304		-39.296	34.4979	-67.82	-16.6611
24	-552.4	-650.226	-643.054	-615.227		-72.574	69.0159	-405.354	-136.304		-39.296	34.4979	-67.82	-16.6611
24.04	-552.4	-650.226	-643.054	-615.227		-72.574	74.77	-405.354	-134.386		-39.296	34.4979	-67.82	-16.6611
24.08	-552.4	-650.226	-638.3	-613.642		-72.574	69.0159	-405.354	-136.304		-39.296	34.4979	-67.82	-16.6611
24.12	-552.4	-650.226	-638.3	-613.642		-72.574	69.0159	-405.354	-136.304		-39.296	34.4979	-67.82	-16.6611
24.16	-552.4	-650.226	-638.3	-613.642		-72.574	74.77	-400.6	-132.801		-39.296	34.4979	-67.82	-16.6611
24.2	-552.4	-650.226	-638.3	-613.642		-72.574	74.77	-400.6	-132.801		-39.296	34.4979	-67.82	-16.6611
24.24	-552.4	-650.226	-638.3	-613.642		-72.574	69.0159	-395.846	-133.135		-39.296	34.4979	-67.82	-16.6611
24.28	-552.4	-650.226	-638.3	-613.642		-72.574	69.0159	-395.846	-133.135		-39.296	40.2519	-67.82	-13.7841
24.32	-552.4	-650.226	-638.3	-613.642		-72.574	69.0159	-395.846	-133.135		-39.296	46.0059	-67.82	-10.9071
24.36	-552.4	-650.226	-638.3	-613.642		-72.574	69.0159	-395.846	-133.135		-39.296	40.2519	-67.82	-13.7841
24.4	-552.4	-650.226	-638.3	-613.642		-72.574	74.77	-395.846	-131.217		-39.296	34.4979	-67.82	-16.6611
24.44	-552.4	-650.226	-638.3	-613.642		-72.574	74.77	-395.846	-131.217		-39.296	34.4979	-67.82	-16.6611
24.48	-552.4	-650.226	-638.3	-613.642		-72.574	69.0159	-395.846	-133.135		-39.296	34.4979	-67.82	-16.6611
24.52	-552.4	-650.226	-638.3	-613.642		-72.574	69.0159	-395.846	-133.135		-39.296	34.4979	-67.82	-16.6611
24.56	-552.4	-650.226	-638.3	-613.642		-67.82	69.0159	-395.846	-131.55		-39.296	34.4979	-67.82	-16.6611
24.6	-552.4	-650.226	-638.3	-613.642		-67.82	69.0159	-395.846	-131.55		-39.296	34.4979	-67.82	-16.6611
24.64	-552.4	-650.226	-638.3	-613.642		-67.82	74.77	-395.846	-129.632		-39.296	34.4979	-67.82	-16.6611
24.68	-552.4	-650.226	-638.3	-613.642		-67.82	69.0159	-395.846	-131.55		-39.296	34.4979	-67.82	-16.6611
24.72	-552.4	-650.226	-638.3	-613.642		-67.82	69.0159	-395.846	-131.55		-39.296	34.4979	-67.82	-16.6611
24.76	-552.4	-650.226	-638.3	-613.642		-67.82	69.0159	-395.846	-131.55		-39.296	34.4979	-67.82	-16.6611
24.8	-552.4	-650.226	-638.3	-613.642		-67.82	74.77	-395.846	-129.632		-39.296	40.2518	-67.82	-13.7841
24.84	-552.4	-650.226	-638.3	-613.642		-67.82	69.0159	-395.846	-131.55		-39.296	34.4979	-67.82	-16.6611
24.88	-552.4	-650.226	-633.546	-612.057		-67.82	69.0159	-391.092	-129.965		-39.296	34.4979	-67.82	-16.6611
24.92	-552.4	-650.226	-633.546	-612.057		-67.82	69.0159	-391.092	-129.965		-39.296	34.4979	-67.82	-16.6611
24.96	-552.4	-650.226	-628.792	-610.473		-67.82	69.0159	-391.092	-129.965		-39.296	34.4979	-67.82	-16.6611
25	-552.4	-650.226	-628.792	-610.473		-67.82	69.0159	-391.092	-129.965		-39.296	34.4979	-67.82	-16.6611
25.04	-552.4	-650.226	-628.792	-610.473		-67.82	74.77	-391.092	-128.047		-39.296	34.4979	-67.82	-16.6611
25.08	-546.646	-650.226	-628.792	-608.555		-67.82	69.0159	-391.092	-129.965		-39.296	34.4979	-67.82	-16.6611
25.12	-546.646	-650.226	-628.792	-608.555		-67.82	69.0159	-391.092	-129.965		-39.296	34.4979	-67.82	-16.6611
25.16	-546.646	-650.226	-628.792	-608.555		-67.82	74.77	-386.338	-126.463		-39.296	34.4979	-67.82	-16.6611
25.2	-546.646	-650.226	-628.792	-608.555		-67.82	69.0159	-386.338	-128.381		-39.296	34.4979	-67.82	-16.6611
25.24	-546.646	-650.226	-628.792	-608.555		-67.82	69.0159	-386.338	-128.381		-39.296	34.4979	-67.82	-16.6611
25.28	-546.646	-650.226	-628.792	-608.555		-67.82	69.0159	-386.338	-128.381		-39.296	34.4979	-67.82	-16.6611
25.32	-546.646	-650.226	-628.792	-608.555		-67.82	69.0159	-386.338	-128.381		-39.296	34.4979	-67.82	-16.6611
25.36	-546.646	-650.226	-628.792	-608.555		-67.82	74.77	-386.338	-126.463		-39.296	34.4979	-63.066	-14.2841
25.4	-546.646	-650.226	-628.792	-608.555		-67.82	74.77	-386.338	-126.463		-39.296	34.4979	-63.066	-14.2841
25.44	-546.646	-650.226	-628.792	-608.555		-67.82	69.0159	-386.338	-128.381		-39.296	34.4979	-63.066	-14.2841
25.48	-546.646	-650.226	-628.792	-608.555		-67.82	74.77	-386.338	-126.463		-39.296	34.4979	-63.066	-14.2841
25.52	-546.646	-650.226	-628.792	-608.555		-67.82	69.0159	-386.338	-128.381		-39.296	34.4979	-63.066	-14.2841
25.56	-546.646	-650.226	-628.792	-608.555		-67.82	74.77	-386.338	-126.463		-39.296	34.4979	-63.066	-14.2841
25.6	-546.646	-650.226	-628.792	-608.555		-67.82	69.0159	-386.338	-128.381		-39.296	34.4979	-63.066	-14.2841
25.64	-546.646	-650.226	-628.792	-608.555		-67.82	74.77	-386.338	-126.463		-39.296	34.4979	-63.066	-14.2841
25.68	-546.646	-650.226	-628.792	-608.555		-67.82	74.77	-386.338	-126.463		-39.296	34.4979	-63.066	-14.2841
25.72	-546.646	-650.226	-628.792	-608.555		-67.82	69.0159	-386.338	-128.381		-39.296	34.4979	-63.066	-14.2841
25.76	-546.646	-650.226	-628.792	-608.555		-67.82	69.0159	-381.584	-126.796		-39.296	34.4979	-63.066	-14.2841
25.8	-546.646	-650.226	-628.792	-608.555		-67.82	69.0159	-381.584	-126.796		-39.296	34.4979	-63.066	-14.2841
25.84	-546.646	-650.226	-628.792	-608.555		-67.82	74.77	-381.584	-124.878		-39.296	34.4979	-63.066	-14.2841
25.88	-546.646	-650.226	-624.038	-606.97		-67.82	69.0159	-381.584	-126.796		-39.296	34.4979	-63.066	-14.2841
25.92	-546.646	-650.226	-624.038	-606.97		-67.82	69.0159	-381.584	-126.796		-39.296	34.4979	-63.066	-14.2841
25.96	-546.646	-650.226	-624.038	-606.97		-67.82	74.77	-381.584	-124.878		-39.296	34.4979	-63.066	-14.2841
26	-546.646	-650.226	-624.038	-606.97		-67.82	69.0159	-381.584	-126.796		-39.296	34.4979	-63.066	-14.2841
26.04	-546.646	-650.226	-624.038	-606.97		-67.82	74.77	-381.584	-124.878		-39.296	34.4979	-63.066	-14.2841
26.08	-546.646	-650.226	-624.038	-606.97		-67.82	69.0159	-381.584	-126.796		-39.296	46.0058	-63.066	-8.5301
26.12	-546.646	-650.226	-624.038	-606.97		-67.82	69.0159	-381.584	-126.796		-39.296	40.2519	-63.066	-11.4071
26.16	-546.646	-650.226	-624.038	-606.97		-67.82	69.0159	-381.584	-126.796		-39.296	40.2519	-63.066	-11.4071
26.2	-546.646	-650.226	-624.038	-606.97		-67.82	74.77	-381.584	-124.878		-39.296	40.2519	-63.066	-11.4071
26.24	-546.646	-650.226	-624.038	-606.97		-67.82	69.0159	-381.584	-126.796		-39.296	40.2519	-63.066	-11.4071
26.28	-546.646	-650.226	-624.038	-606.97		-67.82	69.0159	-376.83	-125.211		-39.296	46.0059	-63.066	-8.53005
26.32	-546.646	-650.226	-624.038	-606.97		-67.82	69.0159	-376.83	-125.211		-39.296	46.0059	-63.066	-8.53005
26.36	-546.646	-650.226	-624.038	-606.97		-67.82	69.0159	-372.076	-123.627		-39.296	40.2519	-63.066	-11.4071
26.4	-546.646	-650.226	-619.284	-605.385		-67.82	74.77	-372.076	-121.709		-39.296	40.2519	-63.066	-11.4071
26.44	-546.646	-650.226	-619.284	-605.385		-67.82	69.0159	-367.322	-122.042		-39.296	40.2519	-63.066	-11.4071
26.48	-546.646	-650.226	-619.284	-605.385		-67.82	69.0159	-367.322	-122.042		-39.296	40.2519	-63.066	-11.4071
26.52	-546.646	-650.226	-619.284	-605.385		-67.82	69.0159	-367.322	-122.042		-39.296	40.2519	-63.066	-11.4071
26.56	-546.646	-650.226	-619.284	-605.385		-67.82	69.0159	-367.322	-122.042		-39.296	40.2519	-63.066	-11.4071
26.6	-546.646	-650.226	-619.284	-605.385		-67.82	69.0159	-367.322	-122.042		-39.296	40.2519	-63.066	-11.4071
26.64	-546.646	-650.226	-619.284	-605.385		-67.82	74.77	-367.322	-120.124		-39.296	40.2519	-63.066	-11.4071
26.68	-546.646	-650.226	-619.284	-605.385		-67.82	69.0159	-367.322	-122.042		-39.296	40.2519	-63.066	-11.4071
26.72	-546.646	-650.226	-619.284	-605.385		-67.82	69.0159	-367.322	-122.042		-39.296	40.2519	-63.066	-11.4071
26.76	-546.646	-650.226	-619.284	-605.385		-67.82	69.0159	-367.322	-122.042		-39.296	40.2519	-58.312	-9.03005
26.8	-546.646	-650.226	-619.284	-605.385		-67.82	69.0159	-367.322	-122.042		-39.296	40.2519	-58.312	-9.03005
26.84	-546.646	-650.226	-619.284	-605.385		-67.82	69.0159	-367.322	-122.042		-39.296	40.2519	-53.558	-6.65305
26.88	-546.646	-650.226	-619.284	-605.385		-67.82	69.0159	-367.322	-122.042		-39.296	40.2519	-53.558	-6.65305
26.92	-546.646	-650.226	-619.284	-605.385		-67.82	69.0159	-367.322	-122.042		-39.296	40.2519	-53.558	-6.65305
26.96	-546.646	-650.226	-619.284	-605.385		-67.82	74.77	-367.322	-120.124		-39.296	40.2519	-53.558	-6.65305
27	-546.646	-650.226	-619.284	-605.385		-67.82	74.77	-367.322	-120.124		-39.296	40.2519	-53.558	-6.65305
27.04	-546.646	-650.226	-619.284	-605.385		-67.82	69.0159	-367.322	-122.042		-39.296	40.2519	-53.558	-6.65305
27.08	-546.646	-650.226	-619.284	-605.385		-67.82	69.0159	-367.322	-122.042		-39.296	40.2519	-53.558	-6.65305
27.12	-546.646	-650.226	-619.284	-605.385		-67.82	69.0159	-367.322	-122.042		-39.296	40.2519	-53.558	-6.65305
27.16	-546.646	-650.226	-619.284	-605.385		-63.066	69.0159	-367.322	-120.457		-39.296	40.2519	-53.558	-6.65305
27.2	-546.646	-650.226	-619.284	-605.385		-63.066	74.77	-367.322	-118.539		-39.296	40.2519	-53.558	-6.65305
27.24	-546.646	-650.226	-619.284	-605.385		-63.066	69.0159	-367.322	-120.457		-39.296	40.2519	-53.558	-6.65305
27.28	-546.646	-650.226	-619.284	-605.385		-63.066	69.0159	-367.322	-120.457		-39.296	40.2519	-53.558	-6.65305
27.32	-546.646	-650.226	-619.284	-605.385		-63.066	69.0159	-367.322	-120.457		-39.296	40.2519	-53.558	-6.65305
27.36	-546.646	-650.226	-619.284	-605.385		-63.066	69.0159	-367.322	-120.457		-39.296	40.2519	-53.558	-6.65305
27.4	-546.646	-650.226	-619.284	-605.385		-63.066	69.0159	-367.322	-120.457		-39.296	40.2519	-53.558	-6.65305
27.44	-546.646	-650.226	-619.284	-605.385		-63.066	74.77	-367.322	-118.539		-39.296	40.2519	-53.558	-6.65305
27.48	-546.646	-650.226	-619.284	-605.385		-63.066	69.0159	-362.568	-118.873		-39.296	40.2519	-53.558	-6.65305
27.52	-546.646	-650.226	-619.284	-605.385		-63.066	69.0159	-362.568	-118.873		-39.296	40.2519	-53.558	-6.65305
27.56	-546.646	-655.98	-614.53	-605.719		-63.066	69.0159	-357.814	-117.288		-39.296	40.2519	-53.558	-6.65305
27.6	-546.646	-655.98	-614.53	-605.719		-63.066	69.0159	-357.814	-117.288		-39.296	40.2519	-53.558	-6.65305
27.64	-546.646	-655.98	-609.776	-604.134		-63.066	74.77	-357.814	-115.37		-39.296	40.2519	-53.558	-6.65305
27.68	-546.646	-655.98	-609.776	-604.134		-63.066	69.0159	-357.814	-117.288		-39.296	40.2519	-48.804	-4.27605
27.72	-546.646	-655.98	-609.776	-604.134		-63.066	74.77	-357.814	-115.37		-39.296	40.2519	-48.804	-4.27605
27.76	-546.646	-655.98	-609.776	-604.134		-63.066	74.77	-357.814	-115.37		-39.296	40.2519	-48.804	-4.27605
27.8	-546.646	-655.98	-609.776	-604.134		-63.066	74.77	-357.814	-115.37		-39.296	40.2519	-48.804	-4.27605
27.84	-546.646	-655.98	-609.776	-604.134		-63.066	74.77	-357.814	-115.37		-39.296	40.2519	-48.804	-4.27605
27.88	-546.646	-655.98	-609.776	-604.134		-63.066	74.77	-353.06	-113.785		-39.296	40.2519	-48.804	-4.27605
27.92	-546.646	-655.98	-609.776	-604.134		-63.066	74.77	-353.06	-113.785		-39.296	40.2519	-48.804	-4.27605
27.96	-546.646	-655.98	-609.776	-604.134		-63.066	74.77	-348.306	-112.201		-39.296	40.2519	-48.804	-4.27605
28	-546.646	-655.98	-609.776	-604.134		-63.066	74.77	-348.306	-112.201		-39.296	40.2519	-48.804	-4.27605
28.04	-546.646	-655.98	-609.776	-604.134		-63.066	74.77	-348.306	-112.201		-39.296	46.0058	-48.804	-1.3991
28.08	-546.646	-655.98	-609.776	-604.134		-63.066	74.77	-348.306	-112.201		-39.296	40.2519	-48.804	-4.27605
28.12	-546.646	-655.98	-609.776	-604.134		-63.066	74.77	-348.306	-112.201		-39.296	40.2519	-48.804	-4.27605
28.16	-546.646	-655.98	-609.776	-604.134		-63.066	74.77	-348.306	-112.201		-39.296	40.2519	-48.804	-4.27605
28.2	-546.646	-655.98	-609.776	-604.134		-63.066	74.77	-348.306	-112.201		-39.296	40.2519	-48.804	-4.27605
28.24	-546.646	-655.98	-609.776	-604.134		-63.066	74.77	-348.306	-112.201		-39.296	40.2519	-48.804	-4.27605
28.28	-546.646	-655.98	-609.776	-604.134		-63.066	74.77	-348.306	-112.201		-39.296	40.2519	-48.804	-4.27605
28.32	-546.646	-655.98	-609.776	-604.134		-63.066	74.77	-348.306	-112.201		-39.296	40.2519	-48.804	-4.27605
28.36	-540.892	-655.98	-609.776	-602.216		-63.066	74.77	-348.306	-112.201		-39.296	40.2519	-48.804	-4.27605
28.4	-546.646	-655.98	-609.776	-604.134		-63.066	74.77	-348.306	-112.201		-39.296	40.2519	-48.804	-4.27605
28.44	-546.646	-655.98	-609.776	-604.134		-63.066	74.77	-343.552	-110.616		-39.296	40.2519	-48.804	-4.27605
28.48	-552.4	-655.98	-609.776	-606.052		-63.066	74.77	-343.552	-110.616		-39.296	40.2519	-48.804	-4.27605
28.52	-552.4	-655.98	-609.776	-606.052		-63.066	74.77	-338.798	-109.031		-39.296	40.2519	-48.804	-4.27605
28.56	-558.154	-655.98	-609.776	-607.97		-63.066	74.77	-338.798	-109.031		-39.296	40.2519	-48.804	-4.27605
28.6	-558.154	-655.98	-609.776	-607.97		-63.066	74.77	-338.798	-109.031		-39.296	40.2519	-48.804	-4.27605
28.64	-558.154	-655.98	-609.776	-607.97		-63.066	74.77	-338.798	-109.031		-39.296	40.2519	-48.804	-4.27605
28.68	-558.154	-655.98	-609.776	-607.97		-63.066	74.77	-338.798	-109.031		-39.296	40.2519	-48.804	-4.27605
28.72	-558.154	-655.98	-609.776	-607.97		-63.066	74.77	-338.798	-109.031		-39.296	40.2519	-48.804	-4.27605
28.76	-558.154	-661.734	-609.776	-609.888		-63.066	74.77	-334.044	-107.447		-39.296	40.2519	-48.804	-4.27605
28.8	-558.154	-661.734	-609.776	-609.888		-63.066	74.77	-334.044	-107.447		-39.296	40.2519	-48.804	-4.27605
28.84	-558.154	-661.734	-609.776	-609.888		-63.066	74.77	-329.29	-105.862		-39.296	34.498	-48.804	-7.153
28.88	-558.154	-661.734	-609.776	-609.888		-63.066	74.77	-329.29	-105.862		-39.296	40.2519	-48.804	-4.27605
28.92	-558.154	-661.734	-609.776	-609.888		-63.066	74.77	-324.536	-104.277		-39.296	40.2519	-48.804	-4.27605
28.96	-558.154	-661.734	-609.776	-609.888		-63.066	74.77	-319.782	-102.693		-39.296	40.2519	-48.804	-4.27605
29	-558.154	-661.734	-609.776	-609.888		-63.066	74.77	-319.782	-102.693		-39.296	40.2519	-48.804	-4.27605
29.04	-558.154	-661.734	-609.776	-609.888		-63.066	74.77	-315.028	-101.108		-39.296	40.2519	-44.05	-1.89905
29.08	-558.154	-661.734	-609.776	-609.888		-63.066	74.77	-315.028	-101.108		-39.296	40.2519	-44.05	-1.89905
29.12	-558.154	-661.734	-609.776	-609.888		-63.066	74.77	-315.028	-101.108		-39.296	40.2519	-44.05	-1.89905
29.16	-558.154	-661.734	-609.776	-609.888		-63.066	74.77	-310.274	-99.5233		-39.296	40.2519	-44.05	-1.89905
29.2	-558.154	-661.734	-609.776	-609.888		-63.066	74.77	-310.274	-99.5233		-39.296	40.2519	-44.05	-1.89905
29.24	-558.154	-661.734	-609.776	-609.888		-63.066	74.77	-310.274	-99.5233		-39.296	46.0059	-44.05	0.97795
29.28	-558.154	-661.734	-609.776	-609.888		-63.066	74.77	-310.274	-99.5233		-39.296	51.7599	-44.05	3.85495
29.32	-558.154	-661.734	-609.776	-609.888		-63.066	74.77	-310.274	-99.5233		-39.296	46.0059	-44.05	0.97795
29.36	-558.154	-661.734	-609.776	-609.888		-63.066	74.77	-310.274	-99.5233		-39.296	40.2519	-44.05	-1.89905
29.4	-558.154	-661.734	-609.776	-609.888		-63.066	74.77	-310.274	-99.5233		-39.296	40.2519	-44.05	-1.89905
29.44	-558.154	-661.734	-609.776	-609.888		-63.066	74.77	-310.274	-99.5233		-39.296	40.2519	-44.05	-1.89905
29.48	-558.154	-661.734	-609.776	-609.888		-63.066	74.77	-310.274	-99.5233		-39.296	40.2519	-44.05	-1.89905
29.52	-558.154	-661.734	-609.776	-609.888		-63.066	74.77	-310.274	-99.5233		-39.296	40.2519	-44.05	-1.89905
29.56	-558.154	-661.734	-609.776	-609.888		-63.066	74.77	-310.274	-99.5233		-39.296	40.2519	-44.05	-1.89905
29.6	-558.154	-661.734	-609.776	-609.888		-63.066	74.77	-310.274	-99.5233		-39.296	40.2519	-44.05	-1.89905
29.64	-558.154	-661.734	-609.776	-609.888		-63.066	74.77	-305.52	-97.9387		-39.296	40.2519	-44.05	-1.89905
29.68	-558.154	-661.734	-609.776	-609.888		-63.066	74.77	-305.52	-97.9387		-39.296	40.2519	-44.05	-1.89905
29.72	-558.154	-661.734	-609.776	-609.888		-63.066	74.77	-300.766	-96.354		-39.296	40.2519	-44.05	-1.89905
29.76	-558.154	-661.734	-609.776	-609.888		-63.066	74.77	-300.766	-96.354		-39.296	40.2519	-44.05	-1.89905
29.8	-558.154	-661.734	-609.776	-609.888		-63.066	74.77	-300.766	-96.354		-39.296	40.2519	-44.05	-1.89905
29.84	-558.154	-661.734	-609.776	-609.888		-63.066	74.77	-300.766	-96.354		-39.296	40.2519	-39.296	0.47795
29.88	-558.154	-661.734	-609.776	-609.888		-63.066	74.77	-300.766	-96.354		-39.296	40.2519	-39.296	0.47795
29.92	-558.154	-661.734	-609.776	-609.888		-63.066	74.77	-300.766	-96.354		-39.296	40.2519	-39.296	0.47795
29.96	-558.154	-661.734	-609.776	-609.888		-58.312	74.77	-296.012	-93.1847		-39.296	40.2519	-39.296	0.47795
30	-558.154	-661.734	-609.776	-609.888		-58.312	74.77	-296.012	-93.1847		-39.296	40.2519	-39.296	0.47795
30.04	-558.154	-661.734	-609.776	-609.888		-58.312	74.77	-296.012	-93.1847		-39.296	40.2519	-39.296	0.47795
30.08	-558.154	-661.734	-609.776	-609.888		-58.312	74.77	-296.012	-93.1847		-39.296	40.2519	-39.296	0.47795
30.12	-558.154	-661.734	-609.776	-609.888		-58.312	74.77	-296.012	-93.1847		-39.296	40.2519	-39.296	0.47795
30.16	-558.154	-661.734	-609.776	-609.888		-58.312	74.77	-296.012	-93.1847		-39.296	40.2519	-34.542	2.85495
30.2	-558.154	-661.734	-609.776	-609.888		-58.312	74.77	-296.012	-93.1847		-39.296	40.2519	-34.542	2.85495
30.24	-558.154	-661.734	-609.776	-609.888		-58.312	74.77	-291.258	-91.6		-39.296	40.2519	-29.788	5.23195
30.28	-558.154	-661.734	-609.776	-609.888		-58.312	74.77	-291.258	-91.6		-39.296	40.2519	-29.788	5.23195
30.32	-558.154	-661.734	-609.776	-609.888		-58.312	74.77	-291.258	-91.6		-39.296	40.2519	-29.788	5.23195
30.36	-558.154	-667.488	-609.776	-611.806		-58.312	74.77	-291.258	-91.6		-39.296	40.2519	-29.788	5.23195
30.4	-558.154	-667.488	-609.776	-611.806		-58.312	74.77	-291.258	-91.6		-39.296	40.2519	-29.788	5.23195
30.44	-558.154	-673.242	-609.776	-613.724		-58.312	74.77	-291.258	-91.6		-39.296	40.2519	-29.788	5.23195
30.48	-558.154	-673.242	-609.776	-613.724		-58.312	74.77	-291.258	-91.6		-39.296	40.2519	-29.788	5.23195
30.52	-558.154	-673.242	-609.776	-613.724		-58.312	74.77	-291.258	-91.6		-39.296	40.2519	-29.788	5.23195
30.56	-558.154	-673.242	-609.776	-613.724		-58.312	74.77	-286.504	-90.0153		-39.296	40.2519	-25.034	7.60895
30.6	-558.154	-673.242	-609.776	-613.724		-58.312	74.77	-286.504	-90.0153		-39.296	40.2519	-25.034	7.60895
30.64	-558.154	-673.242	-609.776	-613.724		-58.312	74.77	-286.504	-90.0153		-39.296	34.498	-25.034	4.732
30.68	-558.154	-673.242	-605.022	-612.139		-58.312	74.77	-286.504	-90.0153		-39.296	40.2519	-25.034	7.60895
30.72	-558.154	-673.242	-605.022	-612.139		-58.312	74.77	-286.504	-90.0153		-39.296	34.4979	-25.034	4.73195
30.76	-558.154	-673.242	-605.022	-612.139		-58.312	74.77	-286.504	-90.0153		-39.296	28.7439	-25.034	1.85495
30.8	-558.154	-673.242	-605.022	-612.139		-58.312	74.77	-286.504	-90.0153		-39.296	28.7439	-25.034	1.85495
30.84	-558.154	-673.242	-605.022	-612.139		-58.312	74.77	-281.75	-88.4307		-39.296	28.7439	-25.034	1.85495
30.88	-558.154	-673.242	-605.022	-612.139		-58.312	74.77	-281.75	-88.4307		-39.296	28.7439	-25.034	1.85495
30.92	-558.154	-673.242	-605.022	-612.139		-58.312	74.77	-276.996	-86.846		-39.296	28.7439	-25.034	1.85495
30.96	-558.154	-673.242	-605.022	-612.139		-58.312	74.77	-276.996	-86.846		-39.296	28.7439	-25.034	1.85495
31	-558.154	-673.242	-605.022	-612.139		-58.312	74.77	-276.996	-86.846		-39.296	28.7439	-25.034	1.85495
31.04	-558.154	-673.242	-605.022	-612.139		-58.312	74.77	-276.996	-86.846		-39.296	28.7439	-25.034	1.85495
31.08	-558.154	-673.242	-605.022	-612.139		-58.312	74.77	-276.996	-86.846		-39.296	28.7439	-25.034	1.85495
31.12	-558.154	-673.242	-605.022	-612.139		-58.312	74.77	-276.996	-86.846		-39.296	28.7439	-25.034	1.85495
31.16	-558.154	-673.242	-605.022	-612.139		-58.312	74.77	-276.996	-86.846		-39.296	28.7439	-25.034	1.85495
31.2	-558.154	-673.242	-605.022	-612.139		-58.312	74.77	-276.996	-86.846		-39.296	28.7439	-25.034	1.85495
31.24	-558.154	-673.242	-605.022	-612.139		-58.312	74.77	-276.996	-86.846		-39.296	28.7439	-25.034	1.85495
31.28	-558.154	-673.242	-605.022	-612.139		-58.312	74.77	-276.996	-86.846		-39.296	28.7439	-25.034	1.85495
31.32	-558.154	-673.242	-605.022	-612.139		-58.312	74.77	-276.996	-86.846		-39.296	28.7439	-25.034	1.85495
31.36	-558.154	-673.242	-605.022	-612.139		-58.312	74.77	-272.242	-85.2613		-39.296	28.7439	-20.28	4.23195
31.4	-558.154	-673.242	-605.022	-612.139		-58.312	74.77	-272.242	-85.2613		-39.296	22.99	-20.28	1.355
31.44	-558.154	-673.242	-605.022	-612.139		-58.312	74.77	-272.242	-85.2613		-39.296	28.7439	-20.28	4.23195
31.48	-558.154	-673.242	-605.022	-612.139		-58.312	74.77	-272.242	-85.2613		-39.296	28.7439	-20.28	4.23195
31.52	-558.154	-673.242	-605.022	-612.139		-58.312	74.77	-272.242	-85.2613		-39.296	22.99	-20.28	1.355
31.56	-558.154	-673.242	-605.022	-612.139		-58.312	74.77	-272.242	-85.2613		-39.296	28.7439	-20.28	4.23195
31.6	-558.154	-673.242	-605.022	-612.139		-58.312	74.77	-272.242	-85.2613		-39.296	28.7439	-20.28	4.23195
31.64	-558.154	-673.242	-605.022	-612.139		-53.558	74.77	-272.242	-83.6767		-39.296	28.7439	-20.28	4.23195
31.68	-558.154	-673.242	-605.022	-612.139		-53.558	74.77	-272.242	-83.6767		-39.296	28.7439	-20.28	4.23195
31.72	-558.154	-673.242	-605.022	-612.139		-53.558	74.77	-272.242	-83.6767		-39.296	28.7439	-20.28	4.23195
31.76	-558.154	-673.242	-605.022	-612.139		-53.558	74.77	-272.242	-83.6767		-39.296	28.7439	-20.28	4.23195
31.8	-558.154	-673.242	-605.022	-612.139		-53.558	74.77	-272.242	-83.6767		-39.296	28.7439	-20.28	4.23195
31.84	-558.154	-673.242	-605.022	-612.139		-53.558	74.77	-272.242	-83.6767		-39.296	28.7439	-15.526	6.60895
31.88	-558.154	-673.242	-600.268	-610.555		-53.558	74.77	-272.242	-83.6767		-39.296	28.7439	-15.526	6.60895
31.92	-558.154	-673.242	-600.268	-610.555		-53.558	74.77	-272.242	-83.6767		-39.296	28.7439	-10.772	8.98595
31.96	-558.154	-673.242	-600.268	-610.555		-53.558	74.77	-272.242	-83.6767		-39.296	22.9899	-10.772	6.10895
32	-558.154	-673.242	-600.268	-610.555		-53.558	74.77	-272.242	-83.6767		-39.296	22.9899	-10.772	6.10895
32.04	-558.154	-673.242	-600.268	-610.555		-53.558	74.77	-272.242	-83.6767		-39.296	22.9899	-10.772	6.10895
32.08	-558.154	-673.242	-600.268	-610.555		-53.558	74.77	-272.242	-83.6767		-39.296	22.9899	-10.772	6.10895
32.12	-558.154	-673.242	-600.268	-610.555		-53.558	74.77	-272.242	-83.6767		-39.296	22.9899	-10.772	6.10895
32.16	-558.154	-673.242	-600.268	-610.555		-53.558	74.77	-267.488	-82.092		-39.296	22.9899	-10.772	6.10895
32.2	-558.154	-673.242	-600.268	-610.555		-53.558	74.77	-267.488	-82.092		-39.296	22.9899	-10.772	6.10895
32.24	-563.908	-673.242	-600.268	-612.473		-53.558	74.77	-267.488	-82.092		-39.296	22.9899	-10.772	6.10895
32.28	-563.908	-673.242	-600.268	-612.473		-53.558	74.77	-267.488	-82.092		-39.296	22.9899	-10.772	6.10895
32.32	-563.908	-673.242	-600.268	-612.473		-53.558	74.77	-267.488	-82.092		-39.296	22.9899	-10.772	6.10895
32.36	-563.908	-673.242	-595.514	-610.888		-53.558	74.77	-267.488	-82.092		-39.296	22.9899	-10.772	6.10895
32.4	-563.908	-673.242	-595.514	-610.888		-53.558	74.77	-267.488	-82.092		-39.296	22.9899	-10.772	6.10895
32.44	-563.908	-673.242	-595.514	-610.888		-53.558	74.77	-267.488	-82.092		-39.296	22.9899	-10.772	6.10895
32.48	-563.908	-673.242	-595.514	-610.888		-53.558	74.77	-267.488	-82.092		-39.296	22.9899	-10.772	6.10895
32.52	-563.908	-673.242	-595.514	-610.888		-53.558	74.77	-267.488	-82.092		-39.296	22.9899	-10.772	6.10895
32.56	-563.908	-673.242	-595.514	-610.888		-53.558	74.77	-267.488	-82.092		-39.296	22.9899	-10.772	6.10895
32.6	-563.908	-673.242	-595.514	-610.888		-53.558	74.77	-267.488	-82.092		-39.296	22.9899	-10.772	6.10895
32.64	-563.908	-673.242	-595.514	-610.888		-53.558	74.77	-267.488	-82.092		-39.296	22.9899	-10.772	6.10895
32.68	-563.908	-673.242	-595.514	-610.888		-53.558	74.77	-267.488	-82.092		-39.296	22.9899	-10.772	6.10895
32.72	-563.908	-673.242	-595.514	-610.888		-53.558	74.77	-267.488	-82.092		-39.296	22.9899	-10.772	6.10895
32.76	-563.908	-673.242	-595.514	-610.888		-53.558	74.77	-267.488	-82.092		-39.296	22.9899	-10.772	6.10895
32.8	-563.908	-673.242	-595.514	-610.888		-53.558	74.77	-267.488	-82.092		-39.296	22.9899	-10.772	6.10895
32.84	-563.908	-673.242	-595.514	-610.888		-53.558	74.77	-267.488	-82.092		-39.296	22.9899	-10.772	6.10895
32.88	-563.908	-673.242	-595.514	-610.888		-53.558	74.77	-267.488	-82.092		-39.296	22.9899	-10.772	6.10895
32.92	-563.908	-673.242	-595.514	-610.888		-53.558	74.77	-267.488	-82.092		-39.296	22.9899	-10.772	6.10895
32.96	-563.908	-673.242	-595.514	-610.888		-53.558	74.77	-262.734	-80.5073		-39.296	22.9899	-6.018	8.48595
33	-563.908	-673.242	-595.514	-610.888		-53.558	74.77	-262.734	-80.5073		-39.296	22.9899	-6.018	8.48595
33.04	-563.908	-673.242	-595.514	-610.888		-48.804	74.77	-257.98	-77.338		-39.296	17.236	-6.018	5.609
33.08	-563.908	-673.242	-595.514	-610.888		-48.804	74.77	-257.98	-77.338		-39.296	22.9899	-6.018	8.48595
33.12	-563.908	-673.242	-595.514	-610.888		-48.804	74.77	-257.98	-77.338		-39.296	22.9899	-6.018	8.48595
33.16	-563.908	-673.242	-595.514	-610.888		-48.804	74.77	-257.98	-77.338		-39.296	22.9899	-6.018	8.48595
33.2	-563.908	-673.242	-595.514	-610.888		-48.804	74.77	-257.98	-77.338		-39.296	22.9899	-6.018	8.48595
33.24	-563.908	-673.242	-595.514	-610.888		-48.804	74.77	-253.226	-75.7533		-39.296	22.9899	-6.018	8.48595
33.28	-563.908	-673.242	-595.514	-610.888		-48.804	74.77	-253.226	-75.7533		-39.296	22.9899	-6.018	8.48595
33.32	-563.908	-673.242	-595.514	-610.888		-48.804	74.77	-253.226	-75.7533		-39.296	22.9899	-6.018	8.48595
33.36	-563.908	-673.242	-595.514	-610.888		-48.804	74.77	-253.226	-75.7533		-39.296	22.9899	-6.018	8.48595
33.4	-563.908	-673.242	-595.514	-610.888		-48.804	74.77	-253.226	-75.7533		-39.296	22.9899	-6.018	8.48595
33.44	-563.908	-673.242	-595.514	-610.888		-48.804	74.77	-253.226	-75.7533		-39.296	22.9899	-6.018	8.48595
33.48	-563.908	-673.242	-595.514	-610.888		-48.804	74.77	-253.226	-75.7533		-39.296	22.9899	-6.018	8.48595
33.52	-563.908	-673.242	-595.514	-610.888		-48.804	74.77	-253.226	-75.7533		-39.296	22.9899	-6.018	8.48595
33.56	-563.908	-673.242	-590.76	-609.303		-48.804	74.77	-253.226	-75.7533		-39.296	22.9899	-6.018	8.48595
33.6	-563.908	-673.242	-590.76	-609.303		-48.804	74.77	-253.226	-75.7533		-39.296	17.236	-6.018	5.609
33.64	-563.908	-673.242	-590.76	-609.303		-48.804	74.77	-253.226	-75.7533		-39.296	22.9899	-6.018	8.48595
33.68	-563.908	-673.242	-590.76	-609.303		-48.804	74.77	-253.226	-75.7533		-39.296	22.9899	-6.018	8.48595
33.72	-563.908	-673.242	-590.76	-609.303		-48.804	74.77	-253.226	-75.7533		-39.296	22.9899	-6.018	8.48595
33.76	-563.908	-673.242	-590.76	-609.303		-48.804	74.77	-253.226	-75.7533		-39.296	22.9899	-6.018	8.48595
33.8	-563.908	-673.242	-590.76	-609.303		-48.804	74.77	-253.226	-75.7533		-39.296	22.9899	-6.018	8.48595
33.84	-563.908	-673.242	-590.76	-609.303		-48.804	74.77	-248.472	-74.1687		-39.296	28.7439	-6.018	11.3629
33.88	-563.908	-673.242	-590.76	-609.303		-48.804	74.77	-248.472	-74.1687		-39.296	28.7439	-6.018	11.3629
33.92	-563.908	-673.242	-590.76	-609.303		-48.804	74.77	-248.472	-74.1687		-39.296	28.7439	-6.018	11.3629
33.96	-563.908	-673.242	-590.76	-609.303		-48.804	74.77	-248.472	-74.1687		-39.296	28.7439	-6.018	11.3629
34	-563.908	-673.242	-590.76	-609.303		-48.804	74.77	-248.472	-74.1687		-39.296	28.7439	-6.018	11.3629
34.04	-563.908	-673.242	-590.76	-609.303		-48.804	74.77	-248.472	-74.1687		-39.296	28.7439	-6.018	11.3629
34.08	-563.908	-673.242	-590.76	-609.303		-48.804	74.77	-248.472	-74.1687		-39.296	28.7439	-6.018	11.3629
34.12	-563.908	-673.242	-590.76	-609.303		-48.804	74.77	-248.472	-74.1687		-39.296	28.7439	-6.018	11.3629
34.16	-563.908	-673.242	-590.76	-609.303		-48.804	74.77	-248.472	-74.1687		-39.296	28.7439	-6.018	11.3629
34.2	-563.908	-673.242	-590.76	-609.303		-48.804	74.77	-248.472	-74.1687		-39.296	28.7439	-6.018	11.3629
34.24	-563.908	-673.242	-586.006	-607.719		-48.804	74.77	-248.472	-74.1687		-39.296	28.7439	-6.018	11.3629
34.28	-563.908	-673.242	-586.006	-607.719		-48.804	74.77	-248.472	-74.1687		-39.296	28.7439	-6.018	11.3629
34.32	-563.908	-673.242	-581.252	-606.134		-44.05	74.77	-243.718	-70.9993		-39.296	34.4979	-6.018	14.24
34.36	-563.908	-673.242	-581.252	-606.134		-44.05	74.77	-243.718	-70.9993		-39.296	34.4979	-6.018	14.24
34.4	-563.908	-673.242	-581.252	-606.134		-44.05	74.77	-243.718	-70.9993		-39.296	34.4979	-6.018	14.24
34.44	-563.908	-673.242	-581.252	-606.134		-44.05	74.77	-243.718	-70.9993		-39.296	22.99	-6.018	8.486
34.48	-563.908	-673.242	-581.252	-606.134		-44.05	74.77	-243.718	-70.9993		-39.296	28.7439	-6.018	11.3629
34.52	-563.908	-673.242	-581.252	-606.134		-44.05	74.77	-243.718	-70.9993		-39.296	28.7439	-6.018	11.3629
34.56	-563.908	-673.242	-581.252	-606.134		-44.05	74.77	-243.718	-70.9993		-39.296	28.7439	-6.018	11.3629
34.6	-563.908	-673.242	-581.252	-606.134		-44.05	74.77	-243.718	-70.9993		-39.296	28.7439	-6.018	11.3629
34.64	-563.908	-673.242	-581.252	-606.134		-44.05	74.77	-243.718	-70.9993		-39.296	28.7439	-6.018	11.3629
34.68	-563.908	-673.242	-581.252	-606.134		-44.05	74.77	-243.718	-70.9993		-39.296	28.7439	-6.018	11.3629
34.72	-563.908	-673.242	-581.252	-606.134		-44.05	74.77	-243.718	-70.9993		-39.296	34.4979	-6.018	14.24
34.76	-563.908	-673.242	-581.252	-606.134		-44.05	74.77	-243.718	-70.9993		-39.296	34.4979	-6.018	14.24
34.8	-563.908	-673.242	-581.252	-606.134		-44.05	74.77	-243.718	-70.9993		-39.296	34.4979	-6.018	14.24
34.84	-563.908	-673.242	-581.252	-606.134		-44.05	74.77	-243.718	-70.9993		-39.296	34.4979	-6.018	14.24
34.88	-563.908	-673.242	-581.252	-606.134		-44.05	74.77	-243.718	-70.9993		-39.296	34.4979	-6.018	14.24
34.92	-563.908	-673.242	-581.252	-606.134		-39.296	74.77	-243.718	-69.4147		-39.296	34.4979	-6.018	14.24
34.96	-563.908	-673.242	-576.498	-604.549		-39.296	74.77	-243.718	-69.4147		-39.296	34.4979	-6.018	14.24
35	-563.908	-673.242	-576.498	-604.549		-39.296	74.77	-243.718	-69.4147		-39.296	34.4979	-6.018	14.24
35.04	-563.908	-673.242	-576.498	-604.549		-39.296	74.77	-243.718	-69.4147		-39.296	34.4979	-6.018	14.24
35.08	-563.908	-673.242	-576.498	-604.549		-39.296	74.77	-243.718	-69.4147		-39.296	34.4979	-6.018	14.24
35.12	-563.908	-673.242	-576.498	-604.549		-39.296	74.77	-243.718	-69.4147		-39.296	34.4979	-6.018	14.24
35.16	-563.908	-673.242	-571.744	-602.965		-39.296	74.77	-243.718	-69.4147		-39.296	34.4979	-6.018	14.24
35.2	-563.908	-673.242	-571.744	-602.965		-39.296	74.77	-243.718	-69.4147		-39.296	34.4979	-6.018	14.24
35.24	-563.908	-673.242	-571.744	-602.965		-39.296	74.77	-243.718	-69.4147		-39.296	34.4979	-6.018	14.24
35.28	-563.908	-673.242	-571.744	-602.965		-39.296	74.77	-243.718	-69.4147		-39.296	34.4979	-6.018	14.24
35.32	-563.908	-673.242	-571.744	-602.965		-39.296	74.77	-243.718	-69.4147		-39.296	34.4979	-6.018	14.24
35.36	-563.908	-673.242	-571.744	-602.965		-39.296	74.77	-243.718	-69.4147		-39.296	34.4979	-6.018	14.24
35.4	-563.908	-673.242	-571.744	-602.965		-39.296	74.77	-243.718	-69.4147		-39.296	34.4979	-6.018	14.24
35.44	-563.908	-673.242	-571.744	-602.965		-39.296	74.77	-238.964	-67.83		-39.296	34.4979	-6.018	14.24
35.48	-563.908	-673.242	-571.744	-602.965		-39.296	74.77	-238.964	-67.83		-39.296	34.4979	-6.018	14.24
35.52	-563.908	-673.242	-571.744	-602.965		-39.296	74.77	-234.21	-66.2453		-39.296	40.2519	-6.018	17.1169
35.56	-563.908	-673.242	-571.744	-602.965		-39.296	74.77	-234.21	-66.2453		-39.296	40.2519	-6.018	17.1169
35.6	-563.908	-673.242	-571.744	-602.965		-39.296	74.77	-234.21	-66.2453		-39.296	40.2519	-6.018	17.1169
35.64	-563.908	-673.242	-571.744	-602.965		-39.296	74.77	-234.21	-66.2453		-39.296	34.4979	-6.018	14.24
35.68	-563.908	-673.242	-571.744	-602.965		-39.296	69.0159	-234.21	-68.1634		-39.296	34.4979	-6.018	14.24
35.72	-563.908	-673.242	-571.744	-602.965		-34.542	74.77	-234.21	-64.6607		-39.296	34.4979	-6.018	14.24
35.76	-563.908	-673.242	-571.744	-602.965		-34.542	69.0159	-234.21	-66.5787		-39.296	34.4979	-6.018	14.24
35.8	-563.908	-673.242	-571.744	-602.965		-34.542	69.0159	-234.21	-66.5787		-39.296	34.4979	-6.018	14.24
35.84	-558.154	-673.242	-571.744	-601.047		-34.542	74.77	-229.456	-63.076		-39.296	34.4979	-6.018	14.24
35.88	-558.154	-673.242	-571.744	-601.047		-34.542	74.77	-229.456	-63.076		-39.296	34.4979	-6.018	14.24
35.92	-558.154	-673.242	-571.744	-601.047		-34.542	74.77	-229.456	-63.076		-39.296	34.4979	-6.018	14.24
35.96	-558.154	-673.242	-571.744	-601.047		-34.542	74.77	-229.456	-63.076		-39.296	34.4979	-6.018	14.24
36	-558.154	-673.242	-571.744	-601.047		-34.542	74.77	-229.456	-63.076		-39.296	34.4979	-6.018	14.24
36.04	-558.154	-673.242	-571.744	-601.047		-34.542	74.77	-229.456	-63.076		-39.296	34.4979	-6.018	14.24
36.08	-558.154	-673.242	-571.744	-601.047		-34.542	74.77	-229.456	-63.076		-39.296	34.4979	-6.018	14.24
36.12	-558.154	-673.242	-571.744	-601.047		-34.542	74.77	-229.456	-63.076		-39.296	40.2519	-6.018	17.1169
36.16	-558.154	-673.242	-571.744	-601.047		-34.542	74.77	-229.456	-63.076		-39.296	34.4979	-6.018	14.24
36.2	-558.154	-673.242	-571.744	-601.047		-34.542	74.77	-229.456	-63.076		-39.296	34.4979	-6.018	14.24
36.24	-558.154	-673.242	-566.99	-599.462		-34.542	74.77	-229.456	-63.076		-39.296	34.4979	-6.018	14.24
36.28	-558.154	-673.242	-566.99	-599.462		-34.542	74.77	-229.456	-63.076		-39.296	34.4979	-6.018	14.24
36.32	-558.154	-673.242	-566.99	-599.462		-34.542	74.77	-229.456	-63.076		-39.296	34.4979	-6.018	14.24
36.36	-558.154	-673.242	-566.99	-599.462		-34.542	74.77	-229.456	-63.076		-39.296	34.4979	-6.018	14.24
36.4	-558.154	-673.242	-566.99	-599.462		-34.542	74.77	-229.456	-63.076		-39.296	34.4979	-6.018	14.24
36.44	-558.154	-673.242	-566.99	-599.462		-34.542	74.77	-224.702	-61.4913		-39.296	34.4979	-6.018	14.24
36.48	-558.154	-673.242	-566.99	-599.462		-34.542	74.77	-224.702	-61.4913		-39.296	34.4979	-6.018	14.24
36.52	-558.154	-673.242	-566.99	-599.462		-34.542	69.0159	-224.702	-63.4094		-39.296	34.4979	-6.018	14.24
36.56	-558.154	-673.242	-566.99	-599.462		-34.542	74.77	-224.702	-61.4913		-39.296	34.4979	-6.018	14.24
36.6	-558.154	-673.242	-566.99	-599.462		-34.542	69.0159	-224.702	-63.4094		-39.296	34.4979	-6.018	14.24
36.64	-558.154	-673.242	-566.99	-599.462		-34.542	69.0159	-224.702	-63.4094		-39.296	34.4979	-6.018	14.24
36.68	-558.154	-673.242	-566.99	-599.462		-34.542	69.0159	-224.702	-63.4094		-39.296	34.4979	-6.018	14.24
36.72	-558.154	-673.242	-566.99	-599.462		-34.542	74.77	-224.702	-61.4913		-39.296	34.4979	-6.018	14.24
36.76	-558.154	-673.242	-566.99	-599.462		-34.542	74.77	-224.702	-61.4913		-39.296	34.4979	-6.018	14.24
36.8	-558.154	-673.242	-566.99	-599.462		-34.542	74.77	-224.702	-61.4913		-39.296	34.4979	-6.018	14.24
36.84	-558.154	-673.242	-566.99	-599.462		-34.542	69.0159	-224.702	-63.4094		-39.296	34.4979	-6.018	14.24
36.88	-558.154	-673.242	-566.99	-599.462		-34.542	74.77	-224.702	-61.4913		-39.296	34.4979	-6.018	14.24
36.92	-558.154	-673.242	-566.99	-599.462		-34.542	74.77	-224.702	-61.4913		-39.296	34.4979	-6.018	14.24
36.96	-558.154	-673.242	-566.99	-599.462		-34.542	74.77	-224.702	-61.4913		-39.296	34.4979	-6.018	14.24
37	-558.154	-673.242	-566.99	-599.462		-34.542	74.77	-224.702	-61.4913		-39.296	34.4979	-6.018	14.24
37.04	-558.154	-673.242	-566.99	-599.462		-34.542	69.0159	-224.702	-63.4094		-39.296	34.4979	-6.018	14.24
37.08	-558.154	-673.242	-566.99	-599.462		-34.542	74.77	-224.702	-61.4913		-39.296	34.4979	-6.018	14.24
37.12	-558.154	-673.242	-566.99	-599.462		-34.542	74.77	-224.702	-61.4913		-39.296	34.4979	-6.018	14.24
37.16	-558.154	-673.242	-566.99	-599.462		-34.542	74.77	-224.702	-61.4913		-39.296	34.4979	-6.018	14.24
37.2	-558.154	-673.242	-566.99	-599.462		-34.542	69.0159	-224.702	-63.4094		-39.296	34.4979	-6.018	14.24
37.24	-558.154	-673.242	-566.99	-599.462		-34.542	74.77	-224.702	-61.4913		-39.296	34.4979	-6.018	14.24
37.28	-558.154	-673.242	-566.99	-599.462		-34.542	74.77	-224.702	-61.4913		-39.296	34.4979	-6.018	14.24
37.32	-558.154	-673.242	-566.99	-599.462		-34.542	74.77	-224.702	-61.4913		-39.296	34.4979	-6.018	14.24
37.36	-558.154	-673.242	-566.99	-599.462		-34.542	74.77	-224.702	-61.4913		-39.296	34.4979	-6.018	14.24
37.4	-558.154	-673.242	-566.99	-599.462		-34.542	74.77	-224.702	-61.4913		-39.296	34.4979	-6.018	14.24
37.44	-558.154	-673.242	-566.99	-599.462		-34.542	69.0159	-224.702	-63.4094		-39.296	34.4979	-6.018	14.24
37.48	-558.154	-673.242	-566.99	-599.462		-34.542	69.0159	-224.702	-63.4094		-39.296	34.4979	-6.018	14.24
37.52	-558.154	-673.242	-566.99	-599.462		-34.542	69.0159	-219.948	-61.8247		-39.296	34.4979	-6.018	14.24
37.56	-558.154	-673.242	-566.99	-599.462		-34.542	69.0159	-219.948	-61.8247		-39.296	34.4979	-6.018	14.24
37.6	-558.154	-673.242	-566.99	-599.462		-34.542	74.77	-219.948	-59.9067		-39.296	34.4979	-6.018	14.24
37.64	-558.154	-673.242	-566.99	-599.462		-34.542	69.0159	-219.948	-61.8247		-39.296	34.4979	-6.018	14.24
37.68	-558.154	-673.242	-566.99	-599.462		-34.542	74.77	-219.948	-59.9067		-39.296	34.4979	-6.018	14.24
37.72	-558.154	-673.242	-566.99	-599.462		-34.542	74.77	-219.948	-59.9067		-39.296	34.4979	-6.018	14.24
37.76	-558.154	-673.242	-566.99	-599.462		-34.542	74.77	-219.948	-59.9067		-39.296	34.4979	-6.018	14.24
37.8	-558.154	-673.242	-566.99	-599.462		-34.542	74.77	-219.948	-59.9067		-39.296	34.4979	-6.018	14.24
37.84	-558.154	-673.242	-562.236	-597.877		-34.542	69.0159	-219.948	-61.8247		-39.296	34.4979	-6.018	14.24
37.88	-558.154	-673.242	-562.236	-597.877		-34.542	69.0159	-219.948	-61.8247		-39.296	34.4979	-6.018	14.24
37.92	-558.154	-673.242	-557.482	-596.293		-29.788	74.77	-219.948	-58.322		-39.296	34.4979	-6.018	14.24
37.96	-558.154	-673.242	-557.482	-596.293		-29.788	69.0159	-219.948	-60.24		-39.296	34.4979	-6.018	14.24
38	-558.154	-673.242	-557.482	-596.293		-29.788	74.77	-219.948	-58.322		-39.296	34.4979	-6.018	14.24
38.04	-558.154	-673.242	-557.482	-596.293		-29.788	74.77	-219.948	-58.322		-39.296	34.4979	-6.018	14.24
38.08	-558.154	-673.242	-557.482	-596.293		-29.788	74.77	-219.948	-58.322		-39.296	34.4979	-6.018	14.24
38.12	-558.154	-673.242	-557.482	-596.293		-29.788	69.0159	-219.948	-60.24		-39.296	34.4979	-6.018	14.24
38.16	-558.154	-673.242	-557.482	-596.293		-29.788	69.0159	-219.948	-60.24		-39.296	34.4979	-6.018	14.24
38.2	-558.154	-673.242	-557.482	-596.293		-29.788	69.0159	-219.948	-60.24		-39.296	34.4979	-6.018	14.24
38.24	-558.154	-673.242	-557.482	-596.293		-29.788	74.77	-219.948	-58.322		-39.296	34.4979	-6.018	14.24
38.28	-558.154	-673.242	-557.482	-596.293		-29.788	74.77	-219.948	-58.322		-39.296	34.4979	-6.018	14.24
38.32	-558.154	-678.996	-557.482	-598.211		-29.788	69.0159	-219.948	-60.24		-39.296	34.4979	-6.018	14.24
38.36	-558.154	-678.996	-552.728	-596.626		-29.788	74.77	-219.948	-58.322		-34.542	34.4979	-6.018	14.24
38.4	-558.154	-678.996	-552.728	-596.626		-29.788	69.0159	-219.948	-60.24		-34.542	34.4979	-6.018	14.24
38.44	-558.154	-678.996	-552.728	-596.626		-29.788	69.0159	-219.948	-60.24		-34.542	34.4979	-6.018	14.24
38.48	-558.154	-678.996	-552.728	-596.626		-29.788	74.77	-219.948	-58.322		-34.542	34.4979	-6.018	14.24
38.52	-558.154	-678.996	-552.728	-596.626		-29.788	74.77	-219.948	-58.322		-34.542	40.2518	-6.018	17.1169
38.56	-552.4	-678.996	-552.728	-594.708		-29.788	69.0159	-219.948	-60.24		-34.542	34.4979	-6.018	14.24
38.6	-552.4	-678.996	-552.728	-594.708		-29.788	69.0159	-219.948	-60.24		-34.542	34.4979	-6.018	14.24
38.64	-552.4	-678.996	-552.728	-594.708		-29.788	74.77	-219.948	-58.322		-34.542	34.4979	-6.018	14.24
38.68	-552.4	-678.996	-552.728	-594.708		-29.788	74.77	-219.948	-58.322		-34.542	40.2518	-6.018	17.1169
38.72	-552.4	-678.996	-552.728	-594.708		-29.788	74.77	-219.948	-58.322		-34.542	34.4979	-6.018	14.24
38.76	-552.4	-678.996	-552.728	-594.708		-29.788	74.77	-219.948	-58.322		-34.542	34.4979	-6.018	14.24
38.8	-552.4	-678.996	-552.728	-594.708		-29.788	69.0159	-219.948	-60.24		-34.542	34.4979	-6.018	14.24
38.84	-552.4	-678.996	-552.728	-594.708		-29.788	74.77	-219.948	-58.322		-34.542	34.4979	-6.018	14.24
38.88	-552.4	-678.996	-552.728	-594.708		-29.788	74.77	-219.948	-58.322		-34.542	40.2518	-6.018	17.1169
38.92	-552.4	-678.996	-552.728	-594.708		-25.034	74.77	-215.194	-55.1527		-34.542	34.4979	-6.018	14.24
38.96	-552.4	-678.996	-552.728	-594.708		-25.034	74.77	-215.194	-55.1527		-34.542	34.4979	-6.018	14.24
39	-552.4	-678.996	-552.728	-594.708		-25.034	69.0159	-210.44	-55.486		-34.542	34.4979	-6.018	14.24
39.04	-552.4	-678.996	-552.728	-594.708		-25.034	69.0159	-210.44	-55.486		-34.542	34.4979	-6.018	14.24
39.08	-552.4	-678.996	-552.728	-594.708		-25.034	69.0159	-210.44	-55.486		-34.542	40.2518	-6.018	17.1169
39.12	-552.4	-678.996	-552.728	-594.708		-25.034	74.77	-210.44	-53.568		-34.542	34.4979	-6.018	14.24
39.16	-552.4	-678.996	-552.728	-594.708		-25.034	74.77	-210.44	-53.568		-34.542	34.4979	-6.018	14.24
39.2	-552.4	-678.996	-552.728	-594.708		-25.034	69.0159	-210.44	-55.486		-34.542	40.2518	-6.018	17.1169
39.24	-552.4	-678.996	-552.728	-594.708		-25.034	74.77	-210.44	-53.568		-34.542	34.4979	-6.018	14.24
39.28	-552.4	-678.996	-552.728	-594.708		-25.034	74.77	-210.44	-53.568		-34.542	40.2518	-6.018	17.1169
39.32	-552.4	-678.996	-552.728	-594.708		-25.034	69.0159	-210.44	-55.486		-34.542	40.2518	-6.018	17.1169
39.36	-546.646	-678.996	-552.728	-592.79		-25.034	69.0159	-210.44	-55.486		-34.542	40.2518	-6.018	17.1169
39.4	-546.646	-678.996	-552.728	-592.79		-25.034	74.77	-210.44	-53.568		-34.542	40.2518	-6.018	17.1169
39.44	-546.646	-678.996	-552.728	-592.79		-25.034	69.0159	-210.44	-55.486		-29.788	34.4979	-6.018	14.24
39.48	-546.646	-678.996	-552.728	-592.79		-25.034	74.77	-210.44	-53.568		-29.788	40.2518	-6.018	17.1169
39.52	-546.646	-678.996	-552.728	-592.79		-25.034	74.77	-210.44	-53.568		-29.788	40.2518	-6.018	17.1169
39.56	-546.646	-678.996	-552.728	-592.79		-25.034	74.77	-210.44	-53.568		-29.788	34.4979	-6.018	14.24
39.6	-546.646	-678.996	-552.728	-592.79		-25.034	69.0159	-210.44	-55.486		-29.788	34.4979	-6.018	14.24
39.64	-546.646	-678.996	-552.728	-592.79		-25.034	74.77	-210.44	-53.568		-29.788	34.4979	-6.018	14.24
39.68	-546.646	-678.996	-552.728	-592.79		-25.034	69.0159	-210.44	-55.486		-29.788	40.2518	-6.018	17.1169
39.72	-546.646	-678.996	-552.728	-592.79		-25.034	69.0159	-210.44	-55.486		-29.788	40.2518	-6.018	17.1169
39.76	-546.646	-678.996	-552.728	-592.79		-25.034	69.0159	-210.44	-55.486		-29.788	40.2518	-6.018	17.1169
39.8	-546.646	-678.996	-552.728	-592.79		-25.034	69.0159	-210.44	-55.486		-29.788	40.2518	-6.018	17.1169
39.84	-546.646	-678.996	-547.974	-591.205		-25.034	69.0159	-210.44	-55.486		-29.788	40.2518	-6.018	17.1169
39.88	-546.646	-678.996	-547.974	-591.205		-25.034	74.77	-210.44	-53.568		-29.788	40.2518	-6.018	17.1169
39.92	-546.646	-678.996	-547.974	-591.205		-25.034	69.0159	-205.686	-53.9014		-29.788	34.4979	-6.018	14.24
39.96	-546.646	-678.996	-547.974	-591.205		-25.034	74.77	-205.686	-51.9833		-29.788	40.2518	-6.018	17.1169
40	-546.646	-678.996	-547.974	-591.205		-25.034	69.0159	-205.686	-53.9014		-29.788	40.2518	-6.018	17.1169
40.04	-546.646	-678.996	-547.974	-591.205		-25.034	74.77	-205.686	-51.9833		-29.788	40.2518	-6.018	17.1169
40.08	-546.646	-678.996	-547.974	-591.205		-25.034	69.0159	-205.686	-53.9014		-29.788	40.2518	-6.018	17.1169
40.12	-546.646	-678.996	-547.974	-591.205		-25.034	69.0159	-205.686	-53.9014		-29.788	40.2518	-6.018	17.1169
40.16	-546.646	-678.996	-547.974	-591.205		-25.034	69.0159	-205.686	-53.9014		-29.788	40.2518	-6.018	17.1169
40.2	-546.646	-678.996	-547.974	-591.205		-25.034	69.0159	-205.686	-53.9014		-29.788	40.2518	-6.018	17.1169
40.24	-546.646	-678.996	-547.974	-591.205		-25.034	69.0159	-205.686	-53.9014		-29.788	40.2518	-6.018	17.1169
40.28	-546.646	-678.996	-547.974	-591.205		-25.034	69.0159	-205.686	-53.9014		-29.788	40.2518	-6.018	17.1169
40.32	-546.646	-678.996	-547.974	-591.205		-25.034	69.0159	-205.686	-53.9014		-29.788	40.2518	-6.018	17.1169
40.36	-546.646	-678.996	-547.974	-591.205		-25.034	69.0159	-205.686	-53.9014		-29.788	40.2518	-6.018	17.1169
40.4	-546.646	-678.996	-547.974	-591.205		-25.034	69.0159	-205.686	-53.9014		-29.788	40.2518	-6.018	17.1169
40.44	-546.646	-678.996	-543.22	-589.621		-25.034	69.0159	-205.686	-53.9014		-29.788	40.2518	-6.018	17.1169
40.48	-546.646	-678.996	-543.22	-589.621		-25.034	69.0159	-205.686	-53.9014		-29.788	40.2518	-6.018	17.1169
40.52	-540.892	-678.996	-543.22	-587.703		-25.034	69.0159	-205.686	-53.9014		-29.788	40.2518	-6.018	17.1169
40.56	-540.892	-684.75	-543.22	-589.621		-25.034	69.0159	-205.686	-53.9014		-29.788	40.2518	-6.018	17.1169
40.6	-540.892	-684.75	-543.22	-589.621		-25.034	69.0159	-205.686	-53.9014		-29.788	40.2518	-6.018	17.1169
40.64	-540.892	-690.504	-543.22	-591.539		-25.034	69.0159	-205.686	-53.9014		-29.788	40.2518	-6.018	17.1169
40.68	-540.892	-690.504	-543.22	-591.539		-25.034	69.0159	-205.686	-53.9014		-29.788	40.2518	-6.018	17.1169
40.72	-540.892	-696.258	-543.22	-593.457		-25.034	69.0159	-205.686	-53.9014		-29.788	40.2518	-6.018	17.1169
40.76	-540.892	-696.258	-543.22	-593.457		-25.034	69.0159	-205.686	-53.9014		-29.788	40.2518	-6.018	17.1169
40.8	-540.892	-696.258	-543.22	-593.457		-25.034	69.0159	-205.686	-53.9014		-29.788	40.2518	-6.018	17.1169
40.84	-540.892	-696.258	-543.22	-593.457		-25.034	69.0159	-205.686	-53.9014		-29.788	40.2518	-6.018	17.1169
40.88	-540.892	-696.258	-543.22	-593.457		-25.034	69.0159	-205.686	-53.9014		-29.788	40.2518	-6.018	17.1169
40.92	-540.892	-696.258	-543.22	-593.457		-25.034	69.0159	-205.686	-53.9014		-29.788	40.2518	-6.018	17.1169
40.96	-540.892	-696.258	-543.22	-593.457		-25.034	74.77	-205.686	-51.9833		-29.788	40.2518	-6.018	17.1169
41	-540.892	-696.258	-543.22	-593.457		-25.034	69.0159	-205.686	-53.9014		-29.788	40.2518	-6.018	17.1169
41.04	-540.892	-696.258	-538.466	-591.872		-25.034	69.0159	-205.686	-53.9014		-29.788	40.2518	-6.018	17.1169
41.08	-540.892	-696.258	-538.466	-591.872		-25.034	69.0159	-205.686	-53.9014		-29.788	40.2518	-6.018	17.1169
41.12	-540.892	-696.258	-538.466	-591.872		-25.034	69.0159	-205.686	-53.9014		-29.788	40.2518	-6.018	17.1169
41.16	-540.892	-696.258	-538.466	-591.872		-25.034	69.0159	-205.686	-53.9014		-29.788	40.2518	-6.018	17.1169
41.2	-540.892	-696.258	-538.466	-591.872		-25.034	74.77	-205.686	-51.9833		-29.788	40.2518	-6.018	17.1169
41.24	-540.892	-696.258	-538.466	-591.872		-25.034	69.0159	-205.686	-53.9014		-29.788	40.2518	-6.018	17.1169
41.28	-540.892	-696.258	-538.466	-591.872		-25.034	69.0159	-205.686	-53.9014		-29.788	40.2518	-6.018	17.1169
41.32	-540.892	-696.258	-538.466	-591.872		-25.034	69.0159	-205.686	-53.9014		-29.788	40.2518	-6.018	17.1169
41.36	-540.892	-696.258	-538.466	-591.872		-25.034	69.0159	-205.686	-53.9014		-29.788	40.2518	-6.018	17.1169
41.4	-540.892	-696.258	-538.466	-591.872		-25.034	69.0159	-205.686	-53.9014		-29.788	40.2518	-6.018	17.1169
41.44	-540.892	-696.258	-538.466	-591.872		-25.034	69.0159	-205.686	-53.9014		-29.788	40.2518	-6.018	17.1169
41.48	-540.892	-696.258	-538.466	-591.872		-25.034	69.0159	-205.686	-53.9014		-29.788	40.2518	-6.018	17.1169
41.52	-540.892	-696.258	-538.466	-591.872		-25.034	69.0159	-200.932	-52.3167		-29.788	40.2518	-6.018	17.1169
41.56	-540.892	-696.258	-538.466	-591.872		-25.034	69.0159	-200.932	-52.3167		-29.788	40.2518	-6.018	17.1169
41.6	-540.892	-696.258	-538.466	-591.872		-25.034	69.0159	-200.932	-52.3167		-29.788	46.0058	-6.018	19.9939
41.64	-540.892	-696.258	-538.466	-591.872		-25.034	69.0159	-200.932	-52.3167		-29.788	46.0058	-6.018	19.9939
41.68	-540.892	-696.258	-538.466	-591.872		-25.034	69.0159	-200.932	-52.3167		-29.788	46.0058	-6.018	19.9939
41.72	-540.892	-696.258	-533.712	-590.287		-25.034	69.0159	-200.932	-52.3167		-29.788	46.0058	-6.018	19.9939
41.76	-540.892	-696.258	-533.712	-590.287		-25.034	69.0159	-200.932	-52.3167		-29.788	46.0058	-6.018	19.9939
41.8	-540.892	-696.258	-528.958	-588.703		-25.034	69.0159	-200.932	-52.3167		-29.788	46.0058	-6.018	19.9939
41.84	-540.892	-696.258	-528.958	-588.703		-25.034	69.0159	-200.932	-52.3167		-29.788	46.0058	-6.018	19.9939
41.88	-540.892	-696.258	-528.958	-588.703		-25.034	69.0159	-200.932	-52.3167		-29.788	46.0058	-6.018	19.9939
41.92	-535.138	-696.258	-528.958	-586.785		-25.034	74.77	-200.932	-50.3987		-29.788	46.0058	-6.018	19.9939
41.96	-535.138	-696.258	-528.958	-586.785		-25.034	69.0159	-200.932	-52.3167		-29.788	46.0058	-6.018	19.9939
42	-529.384	-696.258	-528.958	-584.867		-25.034	69.0159	-200.932	-52.3167		-29.788	46.0058	-6.018	19.9939
42.04	-529.384	-696.258	-528.958	-584.867		-25.034	69.0159	-200.932	-52.3167		-29.788	46.0058	-6.018	19.9939
42.08	-529.384	-696.258	-528.958	-584.867		-25.034	69.0159	-200.932	-52.3167		-29.788	46.0058	-6.018	19.9939
42.12	-529.384	-696.258	-528.958	-584.867		-25.034	74.77	-200.932	-50.3987		-29.788	46.0058	-6.018	19.9939
42.16	-529.384	-696.258	-528.958	-584.867		-25.034	69.0159	-200.932	-52.3167		-29.788	46.0058	-6.018	19.9939
42.2	-529.384	-696.258	-528.958	-584.867		-25.034	69.0159	-200.932	-52.3167		-29.788	46.0058	-6.018	19.9939
42.24	-529.384	-696.258	-528.958	-584.867		-25.034	69.0159	-200.932	-52.3167		-25.034	46.0058	-6.018	19.9939
42.28	-529.384	-696.258	-528.958	-584.867		-25.034	74.77	-200.932	-50.3987		-25.034	46.0058	-6.018	19.9939
42.32	-529.384	-696.258	-528.958	-584.867		-25.034	69.0159	-200.932	-52.3167		-25.034	46.0058	-6.018	19.9939
42.36	-529.384	-696.258	-528.958	-584.867		-25.034	69.0159	-200.932	-52.3167		-25.034	46.0058	-6.018	19.9939
42.4	-529.384	-696.258	-528.958	-584.867		-25.034	69.0159	-200.932	-52.3167		-25.034	46.0058	-6.018	19.9939
42.44	-529.384	-696.258	-528.958	-584.867		-25.034	69.0159	-200.932	-52.3167		-25.034	40.2519	-6.018	17.1169
42.48	-529.384	-696.258	-528.958	-584.867		-25.034	69.0159	-200.932	-52.3167		-25.034	46.0058	-6.018	19.9939
42.52	-529.384	-696.258	-528.958	-584.867		-25.034	74.77	-200.932	-50.3987		-25.034	46.0058	-6.018	19.9939
42.56	-529.384	-696.258	-528.958	-584.867		-25.034	69.0159	-200.932	-52.3167		-25.034	46.0058	-6.018	19.9939
42.6	-529.384	-696.258	-528.958	-584.867		-25.034	69.0159	-196.178	-50.732		-25.034	46.0058	-6.018	19.9939
42.64	-529.384	-696.258	-528.958	-584.867		-25.034	74.77	-196.178	-48.814		-25.034	46.0058	-6.018	19.9939
42.68	-529.384	-696.258	-528.958	-584.867		-25.034	69.0159	-196.178	-50.732		-25.034	46.0058	-6.018	19.9939
42.72	-529.384	-696.258	-528.958	-584.867		-25.034	69.0159	-196.178	-50.732		-25.034	46.0058	-6.018	19.9939
42.76	-529.384	-696.258	-528.958	-584.867		-25.034	69.0159	-196.178	-50.732		-25.034	46.0058	-6.018	19.9939
42.8	-529.384	-696.258	-528.958	-584.867		-25.034	69.0159	-196.178	-50.732		-25.034	46.0058	-6.018	19.9939
42.84	-529.384	-696.258	-528.958	-584.867		-25.034	69.0159	-196.178	-50.732		-25.034	46.0058	-6.018	19.9939
42.88	-529.384	-696.258	-528.958	-584.867		-25.034	69.0159	-196.178	-50.732		-25.034	46.0058	-6.018	19.9939
42.92	-529.384	-696.258	-528.958	-584.867		-25.034	69.0159	-191.424	-49.1474		-25.034	46.0058	-6.018	19.9939
42.96	-529.384	-696.258	-528.958	-584.867		-25.034	69.0159	-191.424	-49.1474		-25.034	46.0058	-6.018	19.9939
43	-529.384	-696.258	-528.958	-584.867		-25.034	69.0159	-186.67	-47.5627		-25.034	46.0058	-6.018	19.9939
43.04	-529.384	-696.258	-528.958	-584.867		-25.034	69.0159	-186.67	-47.5627		-25.034	46.0058	-6.018	19.9939
43.08	-529.384	-696.258	-528.958	-584.867		-25.034	69.0159	-186.67	-47.5627		-25.034	46.0058	-6.018	19.9939
43.12	-529.384	-696.258	-528.958	-584.867		-25.034	74.77	-186.67	-45.6447		-25.034	46.0058	-6.018	19.9939
43.16	-529.384	-696.258	-528.958	-584.867		-25.034	74.77	-186.67	-45.6447		-25.034	46.0058	-6.018	19.9939
43.2	-529.384	-696.258	-528.958	-584.867		-25.034	69.0159	-186.67	-47.5627		-25.034	46.0058	-6.018	19.9939
43.24	-529.384	-696.258	-528.958	-584.867		-25.034	69.0159	-186.67	-47.5627		-25.034	46.0058	-6.018	19.9939
43.28	-529.384	-696.258	-528.958	-584.867		-25.034	69.0159	-186.67	-47.5627		-25.034	46.0058	-6.018	19.9939
43.32	-529.384	-696.258	-528.958	-584.867		-25.034	69.0159	-186.67	-47.5627		-25.034	51.76	-6.018	22.871
43.36	-529.384	-696.258	-528.958	-584.867		-25.034	74.77	-186.67	-45.6447		-25.034	46.0058	-6.018	19.9939
43.4	-529.384	-696.258	-528.958	-584.867		-25.034	69.0159	-186.67	-47.5627		-25.034	51.76	-6.018	22.871
43.44	-529.384	-696.258	-528.958	-584.867		-25.034	69.0159	-186.67	-47.5627		-25.034	46.0058	-6.018	19.9939
43.48	-529.384	-696.258	-528.958	-584.867		-25.034	69.0159	-186.67	-47.5627		-25.034	46.0058	-6.018	19.9939
43.52	-529.384	-696.258	-528.958	-584.867		-25.034	69.0159	-186.67	-47.5627		-25.034	51.76	-6.018	22.871
43.56	-529.384	-696.258	-528.958	-584.867		-25.034	69.0159	-186.67	-47.5627		-25.034	46.0058	-6.018	19.9939
43.6	-529.384	-696.258	-528.958	-584.867		-25.034	69.0159	-186.67	-47.5627		-25.034	51.76	-6.018	22.871
43.64	-529.384	-696.258	-528.958	-584.867		-25.034	69.0159	-186.67	-47.5627		-25.034	46.0058	-6.018	19.9939
43.68	-529.384	-696.258	-528.958	-584.867		-25.034	69.0159	-186.67	-47.5627		-25.034	46.0058	-6.018	19.9939
43.72	-529.384	-696.258	-528.958	-584.867		-25.034	74.77	-186.67	-45.6447		-25.034	51.76	-6.018	22.871
43.76	-529.384	-696.258	-528.958	-584.867		-25.034	74.77	-186.67	-45.6447		-25.034	46.0058	-6.018	19.9939
43.8	-529.384	-696.258	-528.958	-584.867		-25.034	69.0159	-181.916	-45.978		-25.034	46.0058	-6.018	19.9939
43.84	-529.384	-696.258	-528.958	-584.867		-25.034	69.0159	-181.916	-45.978		-25.034	46.0058	-6.018	19.9939
43.88	-529.384	-696.258	-528.958	-584.867		-25.034	69.0159	-177.162	-44.3934		-25.034	46.0058	-6.018	19.9939
43.92	-529.384	-696.258	-528.958	-584.867		-25.034	69.0159	-177.162	-44.3934		-25.034	46.0058	-6.018	19.9939
43.96	-529.384	-696.258	-528.958	-584.867		-25.034	69.0159	-177.162	-44.3934		-25.034	46.0058	-6.018	19.9939
44	-529.384	-696.258	-528.958	-584.867		-25.034	69.0159	-177.162	-44.3934		-25.034	46.0058	-6.018	19.9939
44.04	-529.384	-696.258	-524.204	-583.282		-25.034	69.0159	-177.162	-44.3934		-25.034	51.76	-6.018	22.871
44.08	-529.384	-696.258	-524.204	-583.282		-25.034	69.0159	-177.162	-44.3934		-25.034	46.0058	-6.018	19.9939
44.12	-529.384	-696.258	-524.204	-583.282		-25.034	69.0159	-177.162	-44.3934		-25.034	51.76	-6.018	22.871
44.16	-529.384	-696.258	-524.204	-583.282		-25.034	69.0159	-177.162	-44.3934		-25.034	51.76	-6.018	22.871
44.2	-529.384	-696.258	-524.204	-583.282		-25.034	69.0159	-177.162	-44.3934		-25.034	51.76	-6.018	22.871
44.24	-529.384	-696.258	-524.204	-583.282		-25.034	69.0159	-177.162	-44.3934		-25.034	51.76	-6.018	22.871
44.28	-529.384	-696.258	-524.204	-583.282		-25.034	69.0159	-177.162	-44.3934		-25.034	51.76	-6.018	22.871
44.32	-529.384	-696.258	-524.204	-583.282		-25.034	69.0159	-177.162	-44.3934		-25.034	51.76	-6.018	22.871
44.36	-529.384	-696.258	-524.204	-583.282		-25.034	69.0159	-177.162	-44.3934		-25.034	51.76	-6.018	22.871
44.4	-529.384	-696.258	-524.204	-583.282		-25.034	69.0159	-177.162	-44.3934		-25.034	51.76	-6.018	22.871
44.44	-529.384	-696.258	-524.204	-583.282		-25.034	74.77	-177.162	-42.4753		-25.034	51.76	-6.018	22.871
44.48	-529.384	-696.258	-524.204	-583.282		-25.034	74.77	-177.162	-42.4753		-25.034	51.76	-6.018	22.871
44.52	-529.384	-696.258	-524.204	-583.282		-25.034	69.0159	-177.162	-44.3934		-25.034	46.0058	-6.018	19.9939
44.56	-529.384	-696.258	-524.204	-583.282		-25.034	69.0159	-177.162	-44.3934		-25.034	51.76	-6.018	22.871
44.6	-529.384	-696.258	-524.204	-583.282		-25.034	69.0159	-177.162	-44.3934		-25.034	46.0058	-6.018	19.9939
44.64	-529.384	-696.258	-524.204	-583.282		-25.034	69.0159	-177.162	-44.3934		-25.034	51.76	-6.018	22.871
44.68	-529.384	-696.258	-524.204	-583.282		-25.034	69.0159	-177.162	-44.3934		-25.034	51.76	-6.018	22.871
44.72	-529.384	-696.258	-524.204	-583.282		-25.034	69.0159	-177.162	-44.3934		-25.034	51.76	-6.018	22.871
44.76	-529.384	-696.258	-524.204	-583.282		-25.034	69.0159	-177.162	-44.3934		-25.034	51.76	-6.018	22.871
44.8	-529.384	-696.258	-524.204	-583.282		-25.034	69.0159	-177.162	-44.3934		-25.034	51.76	-6.018	22.871
44.84	-529.384	-696.258	-524.204	-583.282		-25.034	69.0159	-177.162	-44.3934		-25.034	51.76	-6.018	22.871
44.88	-529.384	-696.258	-524.204	-583.282		-25.034	69.0159	-177.162	-44.3934		-25.034	51.76	-6.018	22.871
44.92	-529.384	-696.258	-524.204	-583.282		-25.034	69.0159	-177.162	-44.3934		-25.034	51.76	-6.018	22.871
44.96	-529.384	-696.258	-524.204	-583.282		-25.034	69.0159	-177.162	-44.3934		-25.034	51.76	-6.018	22.871
45	-529.384	-696.258	-524.204	-583.282		-25.034	69.0159	-177.162	-44.3934		-25.034	51.76	-6.018	22.871
45.04	-529.384	-696.258	-524.204	-583.282		-25.034	69.0159	-177.162	-44.3934		-25.034	51.76	-6.018	22.871
45.08	-529.384	-696.258	-524.204	-583.282		-25.034	69.0159	-177.162	-44.3934		-25.034	51.76	-6.018	22.871
45.12	-529.384	-696.258	-524.204	-583.282		-25.034	74.77	-177.162	-42.4753		-25.034	51.76	-6.018	22.871
45.16	-529.384	-696.258	-524.204	-583.282		-25.034	69.0159	-177.162	-44.3934		-25.034	51.76	-6.018	22.871
45.2	-529.384	-696.258	-524.204	-583.282		-25.034	74.77	-172.408	-40.8907		-25.034	51.76	-6.018	22.871
45.24	-529.384	-696.258	-524.204	-583.282		-25.034	74.77	-172.408	-40.8907		-25.034	51.76	-6.018	22.871
45.28	-529.384	-696.258	-524.204	-583.282		-25.034	69.0159	-172.408	-42.8087		-25.034	51.76	-6.018	22.871
45.32	-529.384	-696.258	-519.45	-581.697		-25.034	74.77	-172.408	-40.8907		-25.034	51.76	-6.018	22.871
45.36	-529.384	-696.258	-519.45	-581.697		-25.034	74.77	-172.408	-40.8907		-25.034	51.76	-6.018	22.871
45.4	-529.384	-696.258	-519.45	-581.697		-25.034	69.0159	-172.408	-42.8087		-25.034	51.76	-6.018	22.871
45.44	-529.384	-696.258	-519.45	-581.697		-25.034	69.0159	-172.408	-42.8087		-25.034	51.76	-6.018	22.871
45.48	-529.384	-696.258	-519.45	-581.697		-25.034	69.0159	-172.408	-42.8087		-25.034	51.76	-6.018	22.871
45.52	-529.384	-696.258	-519.45	-581.697		-25.034	69.0159	-172.408	-42.8087		-25.034	51.76	-6.018	22.871
45.56	-529.384	-696.258	-519.45	-581.697		-25.034	69.0159	-172.408	-42.8087		-25.034	51.76	-6.018	22.871
45.6	-529.384	-696.258	-519.45	-581.697		-25.034	69.0159	-172.408	-42.8087		-25.034	51.76	-6.018	22.871
45.64	-529.384	-696.258	-519.45	-581.697		-25.034	74.77	-172.408	-40.8907		-25.034	51.76	-6.018	22.871
45.68	-529.384	-696.258	-519.45	-581.697		-25.034	69.0159	-172.408	-42.8087		-25.034	51.76	-6.018	22.871
45.72	-529.384	-696.258	-519.45	-581.697		-25.034	69.0159	-172.408	-42.8087		-25.034	51.76	-6.018	22.871
45.76	-529.384	-696.258	-519.45	-581.697		-25.034	69.0159	-172.408	-42.8087		-25.034	51.76	-6.018	22.871
45.8	-529.384	-696.258	-519.45	-581.697		-25.034	69.0159	-172.408	-42.8087		-25.034	51.76	-6.018	22.871
45.84	-529.384	-696.258	-514.696	-580.113		-25.034	74.77	-172.408	-40.8907		-25.034	51.76	-6.018	22.871
45.88	-529.384	-696.258	-514.696	-580.113		-25.034	74.77	-172.408	-40.8907		-25.034	51.76	-6.018	22.871
45.92	-529.384	-696.258	-514.696	-580.113		-25.034	69.0159	-172.408	-42.8087		-25.034	51.76	-6.018	22.871
45.96	-529.384	-696.258	-514.696	-580.113		-25.034	69.0159	-172.408	-42.8087		-25.034	51.76	-6.018	22.871
46	-529.384	-696.258	-514.696	-580.113		-25.034	69.0159	-172.408	-42.8087		-25.034	51.76	-6.018	22.871
46.04	-529.384	-696.258	-514.696	-580.113		-25.034	69.0159	-172.408	-42.8087		-25.034	51.76	-6.018	22.871
46.08	-529.384	-696.258	-514.696	-580.113		-25.034	69.0159	-167.654	-41.224		-25.034	51.76	-6.018	22.871
46.12	-529.384	-696.258	-514.696	-580.113		-25.034	69.0159	-167.654	-41.224		-25.034	51.76	-6.018	22.871
46.16	-529.384	-696.258	-514.696	-580.113		-25.034	74.77	-162.9	-37.7213		-25.034	46.0058	-6.018	19.9939
46.2	-529.384	-696.258	-514.696	-580.113		-25.034	69.0159	-162.9	-39.6394		-25.034	46.0058	-6.018	19.9939
46.24	-529.384	-696.258	-514.696	-580.113		-25.034	69.0159	-162.9	-39.6394		-25.034	51.76	-6.018	22.871
46.28	-529.384	-696.258	-514.696	-580.113		-25.034	69.0159	-162.9	-39.6394		-25.034	46.0058	-10.772	17.6169
46.32	-529.384	-696.258	-514.696	-580.113		-25.034	69.0159	-162.9	-39.6394		-25.034	46.0058	-10.772	17.6169
46.36	-529.384	-696.258	-514.696	-580.113		-25.034	69.0159	-162.9	-39.6394		-25.034	46.0058	-10.772	17.6169
46.4	-529.384	-696.258	-514.696	-580.113		-25.034	69.0159	-162.9	-39.6394		-25.034	46.0058	-10.772	17.6169
46.44	-529.384	-696.258	-514.696	-580.113		-25.034	69.0159	-162.9	-39.6394		-25.034	46.0058	-10.772	17.6169
46.48	-529.384	-696.258	-514.696	-580.113		-25.034	69.0159	-162.9	-39.6394		-25.034	46.0058	-10.772	17.6169
46.52	-529.384	-696.258	-509.942	-578.528		-25.034	69.0159	-162.9	-39.6394		-25.034	46.0058	-10.772	17.6169
46.56	-529.384	-696.258	-509.942	-578.528		-25.034	69.0159	-162.9	-39.6394		-25.034	46.0058	-10.772	17.6169
46.6	-529.384	-696.258	-505.188	-576.943		-25.034	69.0159	-162.9	-39.6394		-25.034	46.0058	-10.772	17.6169
46.64	-529.384	-696.258	-505.188	-576.943		-25.034	74.77	-162.9	-37.7213		-25.034	46.0058	-10.772	17.6169
46.68	-529.384	-696.258	-500.434	-575.359		-25.034	69.0159	-162.9	-39.6394		-25.034	46.0058	-10.772	17.6169
46.72	-529.384	-696.258	-500.434	-575.359		-25.034	69.0159	-162.9	-39.6394		-25.034	46.0058	-10.772	17.6169
46.76	-529.384	-696.258	-500.434	-575.359		-25.034	69.0159	-162.9	-39.6394		-25.034	46.0058	-10.772	17.6169
46.8	-529.384	-696.258	-500.434	-575.359		-25.034	69.0159	-162.9	-39.6394		-25.034	46.0058	-10.772	17.6169
46.84	-529.384	-696.258	-500.434	-575.359		-25.034	69.0159	-162.9	-39.6394		-25.034	46.0058	-10.772	17.6169
46.88	-529.384	-696.258	-500.434	-575.359		-25.034	69.0159	-162.9	-39.6394		-25.034	46.0058	-10.772	17.6169
46.92	-523.63	-696.258	-500.434	-573.441		-25.034	69.0159	-162.9	-39.6394		-20.28	46.0058	-10.772	17.6169
46.96	-523.63	-696.258	-500.434	-573.441		-25.034	69.0159	-162.9	-39.6394		-20.28	46.0058	-10.772	17.6169
47	-523.63	-696.258	-500.434	-573.441		-25.034	74.77	-162.9	-37.7213		-20.28	46.0058	-10.772	17.6169
47.04	-523.63	-696.258	-500.434	-573.441		-25.034	69.0159	-162.9	-39.6394		-20.28	46.0058	-10.772	17.6169
47.08	-523.63	-696.258	-500.434	-573.441		-25.034	74.77	-162.9	-37.7213		-20.28	46.0058	-10.772	17.6169
47.12	-523.63	-696.258	-500.434	-573.441		-25.034	74.77	-162.9	-37.7213		-20.28	46.0058	-10.772	17.6169
47.16	-523.63	-696.258	-500.434	-573.441		-25.034	69.0159	-162.9	-39.6394		-20.28	46.0058	-10.772	17.6169
47.2	-523.63	-696.258	-500.434	-573.441		-25.034	74.77	-162.9	-37.7213		-20.28	46.0058	-10.772	17.6169
47.24	-523.63	-696.258	-500.434	-573.441		-25.034	69.0159	-162.9	-39.6394		-20.28	46.0058	-10.772	17.6169
47.28	-523.63	-696.258	-500.434	-573.441		-25.034	69.0159	-162.9	-39.6394		-20.28	46.0058	-10.772	17.6169
47.32	-523.63	-696.258	-500.434	-573.441		-25.034	69.0159	-162.9	-39.6394		-20.28	46.0058	-10.772	17.6169
47.36	-523.63	-696.258	-500.434	-573.441		-25.034	69.0159	-162.9	-39.6394		-20.28	46.0058	-10.772	17.6169
47.4	-523.63	-696.258	-495.68	-571.856		-25.034	69.0159	-162.9	-39.6394		-20.28	46.0058	-10.772	17.6169
47.44	-523.63	-696.258	-495.68	-571.856		-25.034	69.0159	-162.9	-39.6394		-20.28	46.0058	-10.772	17.6169
47.48	-523.63	-696.258	-495.68	-571.856		-25.034	69.0159	-158.146	-38.0547		-20.28	46.0058	-10.772	17.6169
47.52	-523.63	-696.258	-495.68	-571.856		-25.034	69.0159	-158.146	-38.0547		-20.28	46.0058	-10.772	17.6169
47.56	-523.63	-696.258	-495.68	-571.856		-25.034	69.0159	-158.146	-38.0547		-20.28	46.0058	-10.772	17.6169
47.6	-523.63	-696.258	-495.68	-571.856		-25.034	69.0159	-158.146	-38.0547		-20.28	46.0058	-10.772	17.6169
47.64	-523.63	-696.258	-495.68	-571.856		-25.034	69.0159	-158.146	-38.0547		-20.28	46.0058	-10.772	17.6169
47.68	-523.63	-696.258	-495.68	-571.856		-25.034	69.0159	-158.146	-38.0547		-20.28	46.0058	-10.772	17.6169
47.72	-517.876	-696.258	-495.68	-569.938		-25.034	69.0159	-158.146	-38.0547		-20.28	46.0058	-10.772	17.6169
47.76	-517.876	-696.258	-495.68	-569.938		-25.034	69.0159	-158.146	-38.0547		-20.28	46.0058	-10.772	17.6169
47.8	-517.876	-696.258	-490.926	-568.353		-25.034	69.0159	-158.146	-38.0547		-20.28	46.0058	-10.772	17.6169
47.84	-517.876	-696.258	-490.926	-568.353		-25.034	69.0159	-158.146	-38.0547		-20.28	46.0058	-10.772	17.6169
47.88	-517.876	-696.258	-490.926	-568.353		-25.034	69.0159	-158.146	-38.0547		-20.28	46.0058	-10.772	17.6169
47.92	-517.876	-696.258	-490.926	-568.353		-25.034	69.0159	-158.146	-38.0547		-20.28	46.0058	-10.772	17.6169
47.96	-517.876	-696.258	-490.926	-568.353		-25.034	69.0159	-158.146	-38.0547		-20.28	46.0058	-10.772	17.6169
48	-517.876	-696.258	-490.926	-568.353		-25.034	69.0159	-158.146	-38.0547		-20.28	46.0058	-10.772	17.6169
48.04	-517.876	-696.258	-490.926	-568.353		-25.034	69.0159	-158.146	-38.0547		-20.28	46.0058	-10.772	17.6169
48.08	-517.876	-696.258	-490.926	-568.353		-25.034	69.0159	-158.146	-38.0547		-20.28	46.0058	-15.526	15.2399
48.12	-517.876	-696.258	-490.926	-568.353		-25.034	69.0159	-158.146	-38.0547		-20.28	46.0058	-15.526	15.2399
48.16	-517.876	-696.258	-490.926	-568.353		-25.034	69.0159	-158.146	-38.0547		-20.28	40.2519	-15.526	12.3629
48.2	-517.876	-690.504	-490.926	-566.435		-25.034	69.0159	-158.146	-38.0547		-20.28	46.0058	-15.526	15.2399
48.24	-517.876	-690.504	-490.926	-566.435		-25.034	74.77	-158.146	-36.1367		-20.28	40.2519	-15.526	12.3629
48.28	-517.876	-684.75	-490.926	-564.517		-25.034	69.0159	-158.146	-38.0547		-20.28	46.0058	-15.526	15.2399
48.32	-517.876	-684.75	-486.172	-562.933		-25.034	69.0159	-158.146	-38.0547		-20.28	40.2519	-15.526	12.3629
48.36	-517.876	-684.75	-486.172	-562.933		-25.034	69.0159	-158.146	-38.0547		-20.28	40.2519	-15.526	12.3629
48.4	-517.876	-684.75	-486.172	-562.933		-25.034	69.0159	-158.146	-38.0547		-20.28	46.0058	-15.526	15.2399
48.44	-517.876	-684.75	-486.172	-562.933		-25.034	69.0159	-158.146	-38.0547		-20.28	40.2519	-15.526	12.3629
48.48	-517.876	-684.75	-486.172	-562.933		-25.034	69.0159	-158.146	-38.0547		-20.28	46.0058	-15.526	15.2399
48.52	-517.876	-684.75	-486.172	-562.933		-25.034	69.0159	-158.146	-38.0547		-20.28	40.2519	-15.526	12.3629
48.56	-517.876	-684.75	-486.172	-562.933		-25.034	69.0159	-158.146	-38.0547		-20.28	46.0058	-15.526	15.2399
48.6	-517.876	-684.75	-486.172	-562.933		-25.034	69.0159	-158.146	-38.0547		-20.28	40.2519	-15.526	12.3629
48.64	-517.876	-684.75	-486.172	-562.933		-25.034	69.0159	-158.146	-38.0547		-20.28	40.2519	-15.526	12.3629
48.68	-517.876	-684.75	-486.172	-562.933		-25.034	69.0159	-153.392	-36.47		-20.28	40.2519	-15.526	12.3629
48.72	-517.876	-684.75	-481.418	-561.348		-25.034	69.0159	-153.392	-36.47		-15.526	40.2519	-15.526	12.3629
48.76	-517.876	-684.75	-481.418	-561.348		-25.034	69.0159	-153.392	-36.47		-15.526	40.2519	-15.526	12.3629
48.8	-517.876	-684.75	-481.418	-561.348		-25.034	74.77	-153.392	-34.552		-15.526	46.0058	-15.526	15.2399
48.84	-517.876	-684.75	-481.418	-561.348		-25.034	69.0159	-153.392	-36.47		-15.526	40.2519	-15.526	12.3629
48.88	-517.876	-684.75	-481.418	-561.348		-25.034	69.0159	-153.392	-36.47		-15.526	40.2519	-15.526	12.3629
48.92	-517.876	-684.75	-481.418	-561.348		-25.034	74.77	-153.392	-34.552		-15.526	46.0058	-15.526	15.2399
48.96	-517.876	-684.75	-481.418	-561.348		-25.034	74.77	-153.392	-34.552		-15.526	40.2519	-15.526	12.3629
49	-517.876	-684.75	-481.418	-561.348		-25.034	69.0159	-153.392	-36.47		-15.526	40.2519	-15.526	12.3629
49.04	-517.876	-684.75	-481.418	-561.348		-25.034	69.0159	-153.392	-36.47		-15.526	40.2519	-15.526	12.3629
49.08	-517.876	-684.75	-481.418	-561.348		-25.034	69.0159	-153.392	-36.47		-15.526	46.0059	-15.526	15.24
49.12	-512.122	-684.75	-481.418	-559.43		-25.034	69.0159	-153.392	-36.47		-15.526	51.7599	-15.526	18.117
49.16	-512.122	-684.75	-481.418	-559.43		-25.034	69.0159	-153.392	-36.47		-15.526	51.7599	-15.526	18.117
49.2	-512.122	-684.75	-481.418	-559.43		-25.034	69.0159	-153.392	-36.47		-10.772	51.7599	-15.526	18.117
49.24	-512.122	-684.75	-481.418	-559.43		-25.034	69.0159	-153.392	-36.47		-10.772	51.7599	-15.526	18.117
49.28	-512.122	-684.75	-481.418	-559.43		-25.034	69.0159	-153.392	-36.47		-10.772	51.7599	-15.526	18.117
49.32	-512.122	-684.75	-476.664	-557.845		-25.034	74.77	-153.392	-34.552		-10.772	57.5138	-15.526	20.9939
49.36	-512.122	-684.75	-476.664	-557.845		-25.034	69.0159	-153.392	-36.47		-10.772	51.7599	-20.28	15.74
49.4	-512.122	-684.75	-471.91	-556.261		-25.034	69.0159	-153.392	-36.47		-10.772	51.7599	-20.28	15.74
49.44	-512.122	-684.75	-471.91	-556.261		-25.034	69.0159	-153.392	-36.47		-10.772	51.7599	-20.28	15.74
49.48	-512.122	-684.75	-471.91	-556.261		-25.034	74.77	-148.638	-32.9673		-10.772	51.7599	-20.28	15.74
49.52	-512.122	-684.75	-471.91	-556.261		-25.034	69.0159	-148.638	-34.8854		-10.772	51.7599	-20.28	15.74
49.56	-512.122	-684.75	-471.91	-556.261		-25.034	69.0159	-148.638	-34.8854		-10.772	57.5138	-20.28	18.6169
49.6	-512.122	-684.75	-471.91	-556.261		-25.034	69.0159	-148.638	-34.8854		-10.772	51.7599	-20.28	15.74
49.64	-512.122	-684.75	-471.91	-556.261		-25.034	69.0159	-148.638	-34.8854		-10.772	51.7599	-20.28	15.74
49.68	-512.122	-684.75	-471.91	-556.261		-25.034	69.0159	-148.638	-34.8854		-10.772	51.7599	-20.28	15.74
49.72	-512.122	-684.75	-467.156	-554.676		-25.034	74.77	-148.638	-32.9673		-10.772	51.7599	-20.28	15.74
49.76	-512.122	-684.75	-467.156	-554.676		-25.034	69.0159	-148.638	-34.8854		-10.772	51.7599	-20.28	15.74
49.8	-512.122	-684.75	-467.156	-554.676		-25.034	69.0159	-148.638	-34.8854		-10.772	51.7599	-20.28	15.74
49.84	-512.122	-684.75	-467.156	-554.676		-25.034	69.0159	-148.638	-34.8854		-10.772	51.7599	-20.28	15.74
49.88	-512.122	-684.75	-467.156	-554.676		-25.034	69.0159	-148.638	-34.8854		-10.772	51.7599	-20.28	15.74
49.92	-512.122	-684.75	-467.156	-554.676		-25.034	69.0159	-148.638	-34.8854		-10.772	51.7599	-20.28	15.74
49.96	-512.122	-684.75	-467.156	-554.676		-25.034	69.0159	-148.638	-34.8854		-10.772	51.7599	-20.28	15.74
50	-512.122	-684.75	-462.402	-553.091		-25.034	69.0159	-148.638	-34.8854		-10.772	51.7599	-20.28	15.74
50.04	-512.122	-684.75	-462.402	-553.091		-25.034	69.0159	-148.638	-34.8854		-10.772	57.5138	-20.28	18.6169
50.08	-512.122	-684.75	-462.402	-553.091		-25.034	69.0159	-148.638	-34.8854		-10.772	51.7599	-20.28	15.74
50.12	-512.122	-684.75	-462.402	-553.091		-25.034	74.77	-148.638	-32.9673		-10.772	51.7599	-20.28	15.74
50.16	-512.122	-684.75	-462.402	-553.091		-25.034	69.0159	-148.638	-34.8854		-10.772	57.5138	-20.28	18.6169
50.2	-512.122	-684.75	-462.402	-553.091		-25.034	69.0159	-148.638	-34.8854		-10.772	51.7599	-20.28	15.74
50.24	-512.122	-684.75	-462.402	-553.091		-25.034	69.0159	-148.638	-34.8854		-10.772	51.7599	-20.28	15.74
50.28	-512.122	-684.75	-462.402	-553.091		-25.034	69.0159	-148.638	-34.8854		-10.772	51.7599	-20.28	15.74
50.32	-512.122	-684.75	-462.402	-553.091		-25.034	69.0159	-148.638	-34.8854		-10.772	51.7599	-20.28	15.74
50.36	-512.122	-684.75	-462.402	-553.091		-25.034	69.0159	-148.638	-34.8854		-10.772	51.7599	-20.28	15.74
50.4	-512.122	-684.75	-457.648	-551.507		-25.034	74.77	-148.638	-32.9673		-10.772	51.7599	-20.28	15.74
50.44	-512.122	-684.75	-457.648	-551.507		-25.034	74.77	-148.638	-32.9673		-10.772	51.7599	-20.28	15.74
50.48	-512.122	-684.75	-457.648	-551.507		-25.034	69.0159	-148.638	-34.8854		-10.772	51.7599	-20.28	15.74
50.52	-512.122	-684.75	-457.648	-551.507		-25.034	69.0159	-148.638	-34.8854		-10.772	57.5138	-20.28	18.6169
50.56	-512.122	-684.75	-457.648	-551.507		-25.034	69.0159	-148.638	-34.8854		-10.772	51.7599	-20.28	15.74
50.6	-512.122	-684.75	-457.648	-551.507		-25.034	69.0159	-148.638	-34.8854		-10.772	51.7599	-20.28	15.74
50.64	-512.122	-684.75	-457.648	-551.507		-25.034	69.0159	-148.638	-34.8854		-10.772	51.7599	-20.28	15.74
50.68	-512.122	-684.75	-457.648	-551.507		-25.034	69.0159	-148.638	-34.8854		-10.772	57.5138	-20.28	18.6169
50.72	-512.122	-684.75	-457.648	-551.507		-25.034	69.0159	-148.638	-34.8854		-10.772	51.7599	-20.28	15.74
50.76	-512.122	-684.75	-457.648	-551.507		-25.034	69.0159	-148.638	-34.8854		-10.772	51.7599	-25.034	13.3629
50.8	-506.368	-684.75	-457.648	-549.589		-25.034	69.0159	-148.638	-34.8854		-10.772	51.7599	-25.034	13.3629
50.84	-506.368	-684.75	-457.648	-549.589		-25.034	69.0159	-148.638	-34.8854		-10.772	51.7599	-25.034	13.3629
50.88	-506.368	-684.75	-457.648	-549.589		-25.034	69.0159	-143.884	-33.3007		-10.772	51.7599	-25.034	13.3629
50.92	-506.368	-684.75	-457.648	-549.589		-25.034	74.77	-143.884	-31.3827		-10.772	51.7599	-25.034	13.3629
50.96	-506.368	-684.75	-457.648	-549.589		-25.034	69.0159	-139.13	-31.716		-10.772	51.7599	-25.034	13.3629
51	-506.368	-684.75	-452.894	-548.004		-25.034	74.77	-139.13	-29.798		-10.772	51.7599	-25.034	13.3629
51.04	-506.368	-684.75	-452.894	-548.004		-25.034	74.77	-139.13	-29.798		-10.772	51.7599	-25.034	13.3629
51.08	-506.368	-684.75	-452.894	-548.004		-25.034	69.0159	-139.13	-31.716		-10.772	51.7599	-25.034	13.3629
51.12	-506.368	-684.75	-452.894	-548.004		-25.034	69.0159	-139.13	-31.716		-10.772	51.7599	-25.034	13.3629
51.16	-506.368	-684.75	-452.894	-548.004		-25.034	69.0159	-139.13	-31.716		-10.772	51.7599	-25.034	13.3629
51.2	-506.368	-684.75	-452.894	-548.004		-25.034	69.0159	-139.13	-31.716		-10.772	51.7599	-25.034	13.3629
51.24	-506.368	-684.75	-452.894	-548.004		-25.034	69.0159	-139.13	-31.716		-10.772	51.7599	-25.034	13.3629
51.28	-506.368	-684.75	-452.894	-548.004		-25.034	69.0159	-139.13	-31.716		-10.772	51.7599	-25.034	13.3629
51.32	-506.368	-684.75	-452.894	-548.004		-25.034	69.0159	-139.13	-31.716		-10.772	51.7599	-25.034	13.3629
51.36	-506.368	-684.75	-452.894	-548.004		-20.28	74.77	-134.376	-26.6287		-10.772	51.7599	-25.034	13.3629
51.4	-506.368	-684.75	-448.14	-546.419		-20.28	69.0159	-134.376	-28.5467		-10.772	51.7599	-25.034	13.3629
51.44	-506.368	-684.75	-448.14	-546.419		-20.28	69.0159	-134.376	-28.5467		-10.772	51.7599	-25.034	13.3629
51.48	-506.368	-684.75	-443.386	-544.835		-20.28	69.0159	-134.376	-28.5467		-10.772	51.7599	-25.034	13.3629
51.52	-506.368	-684.75	-443.386	-544.835		-20.28	69.0159	-134.376	-28.5467		-10.772	51.7599	-25.034	13.3629
51.56	-506.368	-684.75	-443.386	-544.835		-20.28	69.0159	-134.376	-28.5467		-10.772	51.7599	-25.034	13.3629
51.6	-506.368	-684.75	-443.386	-544.835		-20.28	69.0159	-134.376	-28.5467		-10.772	51.7599	-25.034	13.3629
51.64	-506.368	-684.75	-443.386	-544.835		-20.28	69.0159	-134.376	-28.5467		-10.772	57.5138	-25.034	16.2399
51.68	-506.368	-684.75	-443.386	-544.835		-20.28	69.0159	-134.376	-28.5467		-10.772	57.5138	-25.034	16.2399
51.72	-506.368	-684.75	-443.386	-544.835		-20.28	69.0159	-134.376	-28.5467		-10.772	51.7599	-25.034	13.3629
51.76	-506.368	-684.75	-443.386	-544.835		-20.28	69.0159	-134.376	-28.5467		-10.772	51.7599	-25.034	13.3629
51.8	-506.368	-684.75	-438.632	-543.25		-20.28	69.0159	-134.376	-28.5467		-10.772	57.5138	-25.034	16.2399
51.84	-506.368	-684.75	-438.632	-543.25		-20.28	69.0159	-134.376	-28.5467		-10.772	51.7599	-25.034	13.3629
51.88	-506.368	-684.75	-438.632	-543.25		-20.28	69.0159	-134.376	-28.5467		-10.772	51.7599	-25.034	13.3629
51.92	-506.368	-684.75	-438.632	-543.25		-20.28	74.77	-134.376	-26.6287		-10.772	51.7599	-25.034	13.3629
51.96	-506.368	-684.75	-438.632	-543.25		-20.28	69.0159	-134.376	-28.5467		-10.772	51.7599	-25.034	13.3629
52	-506.368	-684.75	-438.632	-543.25		-20.28	69.0159	-134.376	-28.5467		-10.772	57.5138	-25.034	16.2399
52.04	-506.368	-684.75	-438.632	-543.25		-20.28	69.0159	-134.376	-28.5467		-10.772	51.7599	-25.034	13.3629
52.08	-506.368	-684.75	-438.632	-543.25		-20.28	69.0159	-134.376	-28.5467		-10.772	63.2678	-25.034	19.1169
52.12	-506.368	-684.75	-438.632	-543.25		-20.28	69.0159	-134.376	-28.5467		-10.772	57.5138	-25.034	16.2399
52.16	-506.368	-684.75	-438.632	-543.25		-20.28	69.0159	-134.376	-28.5467		-10.772	57.5138	-25.034	16.2399
52.2	-506.368	-678.996	-438.632	-541.332		-20.28	69.0159	-134.376	-28.5467		-10.772	51.7599	-25.034	13.3629
52.24	-506.368	-678.996	-438.632	-541.332		-20.28	69.0159	-134.376	-28.5467		-10.772	51.7599	-25.034	13.3629
52.28	-506.368	-678.996	-438.632	-541.332		-20.28	69.0159	-134.376	-28.5467		-10.772	57.5138	-25.034	16.2399
52.32	-506.368	-678.996	-433.878	-539.747		-20.28	69.0159	-134.376	-28.5467		-10.772	57.5138	-25.034	16.2399
52.36	-506.368	-678.996	-433.878	-539.747		-20.28	74.77	-134.376	-26.6287		-10.772	57.5138	-25.034	16.2399
52.4	-506.368	-678.996	-433.878	-539.747		-20.28	69.0159	-134.376	-28.5467		-10.772	51.7599	-25.034	13.3629
52.44	-506.368	-678.996	-433.878	-539.747		-20.28	74.77	-134.376	-26.6287		-10.772	57.5138	-25.034	16.2399
52.48	-506.368	-678.996	-433.878	-539.747		-20.28	69.0159	-134.376	-28.5467		-10.772	57.5138	-25.034	16.2399
52.52	-506.368	-678.996	-433.878	-539.747		-20.28	69.0159	-134.376	-28.5467		-10.772	57.5138	-25.034	16.2399
52.56	-506.368	-678.996	-433.878	-539.747		-20.28	69.0159	-134.376	-28.5467		-10.772	57.5138	-25.034	16.2399
52.6	-500.614	-678.996	-433.878	-537.829		-20.28	69.0159	-134.376	-28.5467		-10.772	57.5138	-25.034	16.2399
52.64	-500.614	-678.996	-433.878	-537.829		-20.28	69.0159	-134.376	-28.5467		-10.772	57.5138	-25.034	16.2399
52.68	-500.614	-678.996	-433.878	-537.829		-20.28	69.0159	-134.376	-28.5467		-10.772	57.5138	-25.034	16.2399
52.72	-500.614	-678.996	-429.124	-536.245		-20.28	74.77	-134.376	-26.6287		-10.772	57.5138	-25.034	16.2399
52.76	-500.614	-678.996	-429.124	-536.245		-20.28	74.77	-134.376	-26.6287		-10.772	57.5138	-25.034	16.2399
52.8	-500.614	-678.996	-429.124	-536.245		-20.28	69.0159	-134.376	-28.5467		-10.772	57.5138	-25.034	16.2399
52.84	-500.614	-678.996	-429.124	-536.245		-20.28	69.0159	-134.376	-28.5467		-10.772	57.5138	-25.034	16.2399
52.88	-500.614	-678.996	-429.124	-536.245		-20.28	69.0159	-134.376	-28.5467		-10.772	57.5138	-25.034	16.2399
52.92	-500.614	-678.996	-429.124	-536.245		-20.28	69.0159	-134.376	-28.5467		-10.772	57.5138	-25.034	16.2399
52.96	-500.614	-678.996	-429.124	-536.245		-20.28	69.0159	-134.376	-28.5467		-10.772	51.7599	-25.034	13.3629
53	-500.614	-678.996	-429.124	-536.245		-20.28	69.0159	-134.376	-28.5467		-10.772	57.5138	-25.034	16.2399
53.04	-500.614	-678.996	-429.124	-536.245		-20.28	69.0159	-134.376	-28.5467		-10.772	57.5138	-25.034	16.2399
53.08	-500.614	-678.996	-429.124	-536.245		-20.28	69.0159	-134.376	-28.5467		-10.772	57.5138	-25.034	16.2399
53.12	-500.614	-678.996	-429.124	-536.245		-20.28	69.0159	-134.376	-28.5467		-10.772	57.5138	-25.034	16.2399
53.16	-500.614	-678.996	-429.124	-536.245		-20.28	69.0159	-134.376	-28.5467		-10.772	57.5138	-25.034	16.2399
53.2	-500.614	-678.996	-424.37	-534.66		-20.28	74.77	-134.376	-26.6287		-10.772	57.5138	-25.034	16.2399
53.24	-500.614	-678.996	-424.37	-534.66		-20.28	69.0159	-134.376	-28.5467		-10.772	57.5138	-25.034	16.2399
53.28	-500.614	-678.996	-424.37	-534.66		-20.28	69.0159	-134.376	-28.5467		-10.772	57.5138	-25.034	16.2399
53.32	-500.614	-678.996	-424.37	-534.66		-20.28	69.0159	-134.376	-28.5467		-10.772	57.5138	-25.034	16.2399
53.36	-500.614	-678.996	-424.37	-534.66		-20.28	69.0159	-134.376	-28.5467		-10.772	51.7598	-25.034	13.3629
53.4	-500.614	-678.996	-424.37	-534.66		-20.28	74.77	-134.376	-26.6287		-10.772	46.0058	-25.034	10.4859
53.44	-500.614	-678.996	-424.37	-534.66		-20.28	69.0159	-134.376	-28.5467		-10.772	46.0058	-25.034	10.4859
53.48	-500.614	-678.996	-424.37	-534.66		-20.28	74.77	-134.376	-26.6287		-10.772	46.0058	-25.034	10.4859
53.52	-500.614	-678.996	-424.37	-534.66		-20.28	69.0159	-134.376	-28.5467		-10.772	46.0058	-25.034	10.4859
53.56	-500.614	-678.996	-424.37	-534.66		-20.28	69.0159	-134.376	-28.5467		-10.772	46.0058	-25.034	10.4859
53.6	-500.614	-678.996	-424.37	-534.66		-20.28	69.0159	-134.376	-28.5467		-10.772	46.0058	-25.034	10.4859
53.64	-500.614	-678.996	-424.37	-534.66		-20.28	69.0159	-134.376	-28.5467		-10.772	46.0058	-25.034	10.4859
53.68	-500.614	-678.996	-424.37	-534.66		-20.28	69.0159	-134.376	-28.5467		-10.772	46.0058	-25.034	10.4859
53.72	-500.614	-678.996	-424.37	-534.66		-20.28	69.0159	-134.376	-28.5467		-10.772	46.0058	-25.034	10.4859
53.76	-500.614	-678.996	-424.37	-534.66		-20.28	69.0159	-134.376	-28.5467		-10.772	46.0058	-25.034	10.4859
53.8	-500.614	-678.996	-419.616	-533.075		-20.28	74.77	-134.376	-26.6287		-10.772	46.0058	-25.034	10.4859
53.84	-500.614	-678.996	-419.616	-533.075		-20.28	74.77	-134.376	-26.6287		-10.772	46.0058	-25.034	10.4859
53.88	-500.614	-678.996	-414.862	-531.491		-20.28	69.0159	-134.376	-28.5467		-10.772	46.0058	-25.034	10.4859
53.92	-500.614	-678.996	-414.862	-531.491		-20.28	69.0159	-134.376	-28.5467		-10.772	46.0058	-25.034	10.4859
53.96	-500.614	-678.996	-414.862	-531.491		-20.28	74.77	-134.376	-26.6287		-10.772	46.0058	-25.034	10.4859
54	-500.614	-678.996	-414.862	-531.491		-20.28	69.0159	-134.376	-28.5467		-10.772	46.0058	-25.034	10.4859
54.04	-500.614	-678.996	-414.862	-531.491		-20.28	74.77	-134.376	-26.6287		-10.772	46.0058	-25.034	10.4859
54.08	-500.614	-678.996	-414.862	-531.491		-20.28	74.77	-134.376	-26.6287		-10.772	46.0058	-25.034	10.4859
54.12	-500.614	-678.996	-414.862	-531.491		-20.28	74.77	-134.376	-26.6287		-10.772	46.0058	-25.034	10.4859
54.16	-500.614	-678.996	-414.862	-531.491		-20.28	69.0159	-134.376	-28.5467		-10.772	46.0058	-25.034	10.4859
54.2	-500.614	-678.996	-414.862	-531.491		-20.28	74.77	-134.376	-26.6287		-10.772	46.0058	-25.034	10.4859
54.24	-500.614	-678.996	-414.862	-531.491		-20.28	69.0159	-134.376	-28.5467		-10.772	46.0058	-25.034	10.4859
54.28	-500.614	-678.996	-414.862	-531.491		-20.28	74.77	-134.376	-26.6287		-10.772	46.0058	-25.034	10.4859
54.32	-500.614	-678.996	-414.862	-531.491		-20.28	69.0159	-134.376	-28.5467		-10.772	46.0058	-25.034	10.4859
54.36	-500.614	-678.996	-414.862	-531.491		-20.28	69.0159	-134.376	-28.5467		-10.772	46.0058	-25.034	10.4859
54.4	-500.614	-678.996	-410.108	-529.906		-20.28	74.77	-134.376	-26.6287		-10.772	46.0058	-25.034	10.4859
54.44	-500.614	-678.996	-410.108	-529.906		-20.28	74.77	-134.376	-26.6287		-10.772	46.0058	-25.034	10.4859
54.48	-500.614	-678.996	-410.108	-529.906		-20.28	74.77	-134.376	-26.6287		-10.772	46.0058	-25.034	10.4859
54.52	-500.614	-678.996	-410.108	-529.906		-20.28	74.77	-134.376	-26.6287		-10.772	46.0058	-25.034	10.4859
54.56	-500.614	-678.996	-410.108	-529.906		-20.28	69.0159	-134.376	-28.5467		-10.772	46.0058	-25.034	10.4859
54.6	-500.614	-678.996	-410.108	-529.906		-20.28	69.0159	-134.376	-28.5467		-10.772	46.0058	-25.034	10.4859
54.64	-500.614	-678.996	-410.108	-529.906		-25.034	74.77	-134.376	-28.2133		-10.772	46.0058	-25.034	10.4859
54.68	-500.614	-678.996	-410.108	-529.906		-25.034	69.0159	-134.376	-30.1314		-10.772	46.0058	-25.034	10.4859
54.72	-500.614	-678.996	-410.108	-529.906		-25.034	69.0159	-134.376	-30.1314		-10.772	46.0058	-25.034	10.4859
54.76	-500.614	-678.996	-410.108	-529.906		-25.034	69.0159	-134.376	-30.1314		-10.772	46.0058	-25.034	10.4859
54.8	-500.614	-673.242	-410.108	-527.988		-25.034	74.77	-134.376	-28.2133		-10.772	40.2519	-25.034	7.60895
54.84	-500.614	-673.242	-410.108	-527.988		-25.034	74.77	-134.376	-28.2133		-10.772	46.0058	-25.034	10.4859
54.88	-500.614	-673.242	-405.354	-526.403		-25.034	74.77	-134.376	-28.2133		-10.772	46.0058	-25.034	10.4859
54.92	-500.614	-673.242	-405.354	-526.403		-25.034	69.0159	-134.376	-30.1314		-10.772	46.0058	-25.034	10.4859
54.96	-500.614	-673.242	-405.354	-526.403		-25.034	69.0159	-134.376	-30.1314		-10.772	46.0058	-25.034	10.4859
55	-500.614	-673.242	-405.354	-526.403		-25.034	74.77	-134.376	-28.2133		-10.772	46.0058	-25.034	10.4859
55.04	-500.614	-673.242	-405.354	-526.403		-25.034	74.77	-134.376	-28.2133		-10.772	46.0058	-25.034	10.4859
55.08	-500.614	-673.242	-405.354	-526.403		-25.034	74.77	-134.376	-28.2133		-10.772	46.0058	-25.034	10.4859
55.12	-500.614	-673.242	-405.354	-526.403		-25.034	69.0159	-134.376	-30.1314		-10.772	46.0058	-25.034	10.4859
55.16	-500.614	-673.242	-405.354	-526.403		-25.034	74.77	-134.376	-28.2133		-10.772	46.0058	-25.034	10.4859
55.2	-500.614	-673.242	-405.354	-526.403		-25.034	74.77	-134.376	-28.2133		-10.772	46.0058	-25.034	10.4859
55.24	-500.614	-673.242	-405.354	-526.403		-25.034	69.0159	-134.376	-30.1314		-10.772	46.0058	-25.034	10.4859
55.28	-500.614	-673.242	-405.354	-526.403		-25.034	69.0159	-134.376	-30.1314		-10.772	46.0058	-25.034	10.4859
55.32	-500.614	-673.242	-405.354	-526.403		-25.034	74.77	-134.376	-28.2133		-10.772	46.0058	-25.034	10.4859
55.36	-500.614	-673.242	-405.354	-526.403		-25.034	74.77	-134.376	-28.2133		-10.772	46.0058	-25.034	10.4859
55.4	-500.614	-673.242	-405.354	-526.403		-25.034	74.77	-134.376	-28.2133		-10.772	46.0058	-25.034	10.4859
55.44	-500.614	-673.242	-405.354	-526.403		-25.034	69.0159	-134.376	-30.1314		-10.772	46.0058	-25.034	10.4859
55.48	-500.614	-673.242	-405.354	-526.403		-25.034	74.77	-134.376	-28.2133		-10.772	46.0058	-25.034	10.4859
55.52	-500.614	-673.242	-405.354	-526.403		-25.034	74.77	-134.376	-28.2133		-10.772	46.0058	-25.034	10.4859
55.56	-500.614	-673.242	-405.354	-526.403		-25.034	74.77	-134.376	-28.2133		-10.772	46.0058	-25.034	10.4859
55.6	-494.86	-667.488	-405.354	-522.567		-25.034	74.77	-134.376	-28.2133		-10.772	46.0058	-25.034	10.4859
55.64	-494.86	-667.488	-405.354	-522.567		-25.034	69.0159	-134.376	-30.1314		-10.772	46.0058	-25.034	10.4859
55.68	-494.86	-661.734	-400.6	-519.065		-25.034	69.0159	-134.376	-30.1314		-10.772	46.0058	-25.034	10.4859
55.72	-494.86	-661.734	-400.6	-519.065		-25.034	74.77	-134.376	-28.2133		-10.772	40.2519	-25.034	7.60895
55.76	-494.86	-661.734	-400.6	-519.065		-25.034	74.77	-134.376	-28.2133		-10.772	46.0058	-25.034	10.4859
55.8	-494.86	-661.734	-400.6	-519.065		-25.034	69.0159	-134.376	-30.1314		-10.772	46.0058	-25.034	10.4859
55.84	-494.86	-661.734	-400.6	-519.065		-25.034	74.77	-134.376	-28.2133		-10.772	46.0058	-25.034	10.4859
55.88	-494.86	-661.734	-400.6	-519.065		-25.034	69.0159	-134.376	-30.1314		-10.772	46.0058	-25.034	10.4859
55.92	-494.86	-661.734	-400.6	-519.065		-25.034	74.77	-134.376	-28.2133		-10.772	46.0058	-25.034	10.4859
55.96	-494.86	-661.734	-400.6	-519.065		-25.034	74.77	-134.376	-28.2133		-10.772	46.0058	-25.034	10.4859
56	-494.86	-661.734	-400.6	-519.065		-25.034	74.77	-134.376	-28.2133		-10.772	46.0058	-25.034	10.4859
56.04	-494.86	-661.734	-400.6	-519.065		-25.034	74.77	-134.376	-28.2133		-10.772	46.0058	-25.034	10.4859
56.08	-494.86	-661.734	-400.6	-519.065		-25.034	69.0159	-134.376	-30.1314		-10.772	46.0058	-25.034	10.4859
56.12	-494.86	-661.734	-400.6	-519.065		-25.034	74.77	-134.376	-28.2133		-10.772	46.0058	-25.034	10.4859
56.16	-494.86	-661.734	-400.6	-519.065		-25.034	74.77	-134.376	-28.2133		-10.772	46.0058	-25.034	10.4859
56.2	-494.86	-661.734	-400.6	-519.065		-25.034	69.0159	-134.376	-30.1314		-10.772	46.0058	-25.034	10.4859
56.24	-494.86	-661.734	-400.6	-519.065		-25.034	74.77	-134.376	-28.2133		-10.772	46.0058	-25.034	10.4859
56.28	-494.86	-661.734	-400.6	-519.065		-25.034	74.77	-134.376	-28.2133		-10.772	46.0058	-25.034	10.4859
56.32	-494.86	-661.734	-400.6	-519.065		-25.034	69.0159	-134.376	-30.1314		-10.772	46.0058	-29.788	8.1089
56.36	-494.86	-661.734	-400.6	-519.065		-25.034	74.77	-134.376	-28.2133		-10.772	46.0058	-29.788	8.1089
56.4	-494.86	-661.734	-400.6	-519.065		-25.034	74.77	-134.376	-28.2133		-10.772	46.0058	-29.788	8.1089
56.44	-494.86	-661.734	-400.6	-519.065		-25.034	69.0159	-134.376	-30.1314		-10.772	46.0058	-29.788	8.1089
56.48	-494.86	-661.734	-395.846	-517.48		-25.034	74.77	-134.376	-28.2133		-10.772	46.0058	-29.788	8.1089
56.52	-494.86	-661.734	-395.846	-517.48		-25.034	74.77	-134.376	-28.2133		-10.772	46.0058	-29.788	8.1089
56.56	-494.86	-661.734	-395.846	-517.48		-25.034	69.0159	-134.376	-30.1314		-10.772	46.0058	-34.542	5.7319
56.6	-494.86	-661.734	-395.846	-517.48		-25.034	69.0159	-134.376	-30.1314		-10.772	46.0058	-34.542	5.7319
56.64	-494.86	-661.734	-395.846	-517.48		-25.034	74.77	-134.376	-28.2133		-10.772	46.0058	-39.296	3.3549
56.68	-494.86	-661.734	-395.846	-517.48		-25.034	69.0159	-134.376	-30.1314		-10.772	46.0058	-39.296	3.3549
56.72	-494.86	-661.734	-395.846	-517.48		-25.034	69.0159	-134.376	-30.1314		-10.772	46.0058	-44.05	0.9779
56.76	-494.86	-661.734	-395.846	-517.48		-25.034	74.77	-134.376	-28.2133		-10.772	46.0058	-44.05	0.9779
56.8	-494.86	-661.734	-395.846	-517.48		-25.034	74.77	-134.376	-28.2133		-10.772	46.0058	-44.05	0.9779
56.84	-494.86	-661.734	-395.846	-517.48		-25.034	74.77	-134.376	-28.2133		-10.772	46.0058	-44.05	0.9779
56.88	-494.86	-661.734	-395.846	-517.48		-25.034	74.77	-134.376	-28.2133		-10.772	46.0058	-44.05	0.9779
56.92	-494.86	-661.734	-395.846	-517.48		-25.034	69.0159	-134.376	-30.1314		-10.772	40.2519	-44.05	-1.89905
56.96	-494.86	-661.734	-395.846	-517.48		-25.034	74.77	-134.376	-28.2133		-10.772	40.2519	-44.05	-1.89905
57	-494.86	-661.734	-395.846	-517.48		-25.034	74.77	-134.376	-28.2133		-10.772	46.0058	-44.05	0.9779
57.04	-494.86	-661.734	-395.846	-517.48		-25.034	69.0159	-134.376	-30.1314		-10.772	46.0058	-44.05	0.9779
57.08	-494.86	-661.734	-395.846	-517.48		-25.034	74.77	-134.376	-28.2133		-10.772	40.2519	-44.05	-1.89905
57.12	-494.86	-661.734	-395.846	-517.48		-25.034	74.77	-134.376	-28.2133		-10.772	46.0058	-44.05	0.9779
57.16	-494.86	-661.734	-395.846	-517.48		-25.034	74.77	-134.376	-28.2133		-10.772	46.0058	-44.05	0.9779
57.2	-494.86	-661.734	-395.846	-517.48		-25.034	74.77	-134.376	-28.2133		-10.772	46.0058	-44.05	0.9779
57.24	-494.86	-661.734	-395.846	-517.48		-25.034	69.0159	-134.376	-30.1314		-10.772	46.0058	-44.05	0.9779
57.28	-494.86	-655.98	-395.846	-515.562		-25.034	74.77	-134.376	-28.2133		-10.772	46.0058	-44.05	0.9779
57.32	-494.86	-655.98	-395.846	-515.562		-25.034	69.0159	-134.376	-30.1314		-10.772	40.2519	-44.05	-1.89905
57.36	-494.86	-655.98	-395.846	-515.562		-25.034	74.77	-134.376	-28.2133		-10.772	40.2519	-44.05	-1.89905
57.4	-494.86	-655.98	-395.846	-515.562		-25.034	69.0159	-134.376	-30.1314		-10.772	40.2519	-44.05	-1.89905
57.44	-494.86	-655.98	-395.846	-515.562		-25.034	74.77	-129.622	-26.6287		-10.772	46.0058	-44.05	0.9779
57.48	-494.86	-655.98	-395.846	-515.562		-25.034	69.0159	-129.622	-28.5467		-10.772	40.2519	-44.05	-1.89905
57.52	-494.86	-655.98	-395.846	-515.562		-25.034	74.77	-129.622	-26.6287		-10.772	40.2519	-44.05	-1.89905
57.56	-494.86	-655.98	-395.846	-515.562		-25.034	74.77	-129.622	-26.6287		-10.772	40.2519	-44.05	-1.89905
57.6	-489.106	-655.98	-395.846	-513.644		-25.034	74.77	-129.622	-26.6287		-10.772	40.2519	-44.05	-1.89905
57.64	-489.106	-655.98	-395.846	-513.644		-25.034	74.77	-129.622	-26.6287		-10.772	40.2519	-39.296	0.47795
57.68	-483.352	-655.98	-395.846	-511.726		-25.034	74.77	-129.622	-26.6287		-10.772	46.0058	-39.296	3.3549
57.72	-483.352	-655.98	-395.846	-511.726		-25.034	69.0159	-129.622	-28.5467		-10.772	40.2519	-34.542	2.85495
57.76	-477.598	-655.98	-395.846	-509.808		-25.034	74.77	-129.622	-26.6287		-10.772	40.2519	-34.542	2.85495
57.8	-477.598	-655.98	-395.846	-509.808		-25.034	69.0159	-129.622	-28.5467		-10.772	46.0058	-29.788	8.1089
57.84	-477.598	-655.98	-395.846	-509.808		-25.034	69.0159	-129.622	-28.5467		-10.772	40.2519	-25.034	7.60895
57.88	-477.598	-655.98	-395.846	-509.808		-25.034	69.0159	-129.622	-28.5467		-10.772	40.2519	-20.28	9.98595
57.92	-477.598	-655.98	-395.846	-509.808		-25.034	69.0159	-129.622	-28.5467		-10.772	46.0058	-15.526	15.2399
57.96	-477.598	-655.98	-395.846	-509.808		-25.034	74.77	-129.622	-26.6287		-10.772	46.0058	-10.772	17.6169
58	-477.598	-655.98	-395.846	-509.808		-25.034	69.0159	-129.622	-28.5467		-10.772	46.0058	-10.772	17.6169
58.04	-477.598	-655.98	-395.846	-509.808		-25.034	74.77	-129.622	-26.6287		-10.772	40.2519	-10.772	14.7399
58.08	-477.598	-655.98	-395.846	-509.808		-25.034	69.0159	-129.622	-28.5467		-10.772	40.2519	-10.772	14.7399
58.12	-477.598	-655.98	-395.846	-509.808		-25.034	69.0159	-129.622	-28.5467		-10.772	46.0058	-10.772	17.6169
58.16	-477.598	-655.98	-395.846	-509.808		-25.034	69.0159	-129.622	-28.5467		-10.772	46.0059	-10.772	17.6169
58.2	-477.598	-655.98	-395.846	-509.808		-25.034	74.77	-129.622	-26.6287		-10.772	40.2519	-10.772	14.7399
58.24	-477.598	-655.98	-395.846	-509.808		-25.034	69.0159	-129.622	-28.5467		-10.772	40.2519	-10.772	14.7399
58.28	-477.598	-655.98	-395.846	-509.808		-25.034	74.77	-129.622	-26.6287		-10.772	40.2519	-10.772	14.7399
58.32	-477.598	-655.98	-395.846	-509.808		-25.034	74.77	-129.622	-26.6287		-10.772	40.2519	-10.772	14.7399
58.36	-477.598	-655.98	-395.846	-509.808		-25.034	69.0159	-129.622	-28.5467		-10.772	40.2519	-10.772	14.7399
58.4	-477.598	-655.98	-395.846	-509.808		-25.034	69.0159	-129.622	-28.5467		-10.772	46.0058	-10.772	17.6169
58.44	-477.598	-655.98	-395.846	-509.808		-25.034	69.0159	-129.622	-28.5467		-10.772	40.2519	-10.772	14.7399
58.48	-477.598	-655.98	-395.846	-509.808		-25.034	74.77	-129.622	-26.6287		-10.772	34.4979	-10.772	11.8629
58.52	-477.598	-655.98	-395.846	-509.808		-25.034	74.77	-129.622	-26.6287		-10.772	40.2518	-10.772	14.7399
58.56	-477.598	-655.98	-395.846	-509.808		-25.034	69.0159	-129.622	-28.5467		-10.772	34.4979	-10.772	11.8629
58.6	-477.598	-655.98	-395.846	-509.808		-25.034	74.77	-129.622	-26.6287		-10.772	34.4979	-10.772	11.8629
58.64	-477.598	-655.98	-395.846	-509.808		-25.034	69.0159	-129.622	-28.5467		-10.772	34.4979	-10.772	11.8629
58.68	-477.598	-655.98	-395.846	-509.808		-25.034	69.0159	-129.622	-28.5467		-10.772	34.4979	-10.772	11.8629
58.72	-477.598	-655.98	-395.846	-509.808		-25.034	74.77	-129.622	-26.6287		-10.772	40.2518	-10.772	14.7399
58.76	-477.598	-655.98	-395.846	-509.808		-25.034	69.0159	-129.622	-28.5467		-10.772	34.4979	-10.772	11.8629
58.8	-477.598	-655.98	-395.846	-509.808		-25.034	74.77	-129.622	-26.6287		-10.772	40.2518	-10.772	14.7399
58.84	-477.598	-655.98	-395.846	-509.808		-25.034	69.0159	-129.622	-28.5467		-10.772	34.4979	-10.772	11.8629
58.88	-477.598	-650.226	-395.846	-507.89		-25.034	69.0159	-129.622	-28.5467		-10.772	34.4978	-10.772	11.8629
58.92	-477.598	-650.226	-395.846	-507.89		-25.034	69.0159	-129.622	-28.5467		-10.772	34.4978	-10.772	11.8629
58.96	-477.598	-650.226	-395.846	-507.89		-25.034	69.0159	-129.622	-28.5467		-10.772	28.7439	-10.772	8.98595
59	-477.598	-650.226	-395.846	-507.89		-25.034	69.0159	-129.622	-28.5467		-10.772	34.4978	-10.772	11.8629
59.04	-477.598	-650.226	-395.846	-507.89		-25.034	74.77	-129.622	-26.6287		-10.772	34.4978	-10.772	11.8629
59.08	-477.598	-650.226	-395.846	-507.89		-25.034	69.0159	-129.622	-28.5467		-10.772	28.7439	-10.772	8.98595
59.12	-477.598	-650.226	-395.846	-507.89		-25.034	69.0159	-129.622	-28.5467		-10.772	34.4978	-10.772	11.8629
59.16	-477.598	-650.226	-395.846	-507.89		-25.034	69.0159	-129.622	-28.5467		-10.772	28.7439	-10.772	8.98595
59.2	-477.598	-650.226	-395.846	-507.89		-25.034	69.0159	-129.622	-28.5467		-10.772	34.4978	-10.772	11.8629
59.24	-477.598	-650.226	-395.846	-507.89		-25.034	69.0159	-129.622	-28.5467		-10.772	28.7439	-10.772	8.98595
59.28	-477.598	-650.226	-395.846	-507.89		-25.034	69.0159	-129.622	-28.5467		-10.772	34.4978	-10.772	11.8629
59.32	-477.598	-650.226	-395.846	-507.89		-25.034	69.0159	-129.622	-28.5467		-10.772	34.4978	-15.526	9.4859
59.36	-477.598	-650.226	-395.846	-507.89		-25.034	69.0159	-129.622	-28.5467		-10.772	34.4978	-15.526	9.4859
59.4	-477.598	-650.226	-395.846	-507.89		-25.034	69.0159	-129.622	-28.5467		-10.772	34.4978	-15.526	9.4859
59.44	-477.598	-650.226	-395.846	-507.89		-25.034	69.0159	-124.868	-26.962		-10.772	34.4978	-15.526	9.4859
59.48	-477.598	-650.226	-395.846	-507.89		-25.034	69.0159	-124.868	-26.962		-10.772	28.7439	-15.526	6.60895
59.52	-477.598	-650.226	-395.846	-507.89		-25.034	69.0159	-124.868	-26.962		-10.772	28.7439	-15.526	6.60895
59.56	-477.598	-650.226	-395.846	-507.89		-25.034	69.0159	-124.868	-26.962		-10.772	34.4978	-15.526	9.4859
59.6	-477.598	-650.226	-395.846	-507.89		-25.034	69.0159	-124.868	-26.962		-10.772	28.7439	-15.526	6.60895
59.64	-477.598	-650.226	-395.846	-507.89		-25.034	69.0159	-124.868	-26.962		-10.772	28.7439	-15.526	6.60895
59.68	-477.598	-650.226	-395.846	-507.89		-25.034	69.0159	-124.868	-26.962		-10.772	34.4978	-15.526	9.4859
59.72	-477.598	-650.226	-395.846	-507.89		-25.034	69.0159	-124.868	-26.962		-10.772	34.4978	-15.526	9.4859
59.76	-477.598	-650.226	-395.846	-507.89		-25.034	69.0159	-124.868	-26.962		-10.772	34.4978	-15.526	9.4859
59.8	-477.598	-650.226	-395.846	-507.89		-25.034	69.0159	-124.868	-26.962		-10.772	34.4978	-15.526	9.4859
59.84	-477.598	-650.226	-395.846	-507.89		-25.034	74.77	-124.868	-25.044		-10.772	34.4978	-15.526	9.4859
59.88	-477.598	-650.226	-395.846	-507.89		-25.034	74.77	-124.868	-25.044		-10.772	34.4978	-15.526	9.4859
59.92	-477.598	-650.226	-395.846	-507.89		-25.034	69.0159	-124.868	-26.962		-10.772	34.4978	-15.526	9.4859
59.96	-477.598	-650.226	-395.846	-507.89		-25.034	69.0159	-124.868	-26.962		-10.772	34.4978	-15.526	9.4859
60	-477.598	-650.226	-395.846	-507.89		-25.034	69.0159	-124.868	-26.962		-10.772	34.4978	-15.526	9.4859
60.04	-477.598	-650.226	-395.846	-507.89		-25.034	69.0159	-124.868	-26.962		-10.772	40.2518	-15.526	12.3629
60.08	-477.598	-650.226	-395.846	-507.89		-25.034	69.0159	-124.868	-26.962		-10.772	40.2518	-15.526	12.3629
60.12	-477.598	-650.226	-395.846	-507.89		-25.034	69.0159	-124.868	-26.962		-10.772	40.2518	-15.526	12.3629
60.16	-477.598	-650.226	-395.846	-507.89		-25.034	69.0159	-124.868	-26.962		-10.772	40.2518	-15.526	12.3629
60.2	-477.598	-650.226	-395.846	-507.89		-25.034	69.0159	-124.868	-26.962		-10.772	40.2518	-15.526	12.3629
60.24	-483.352	-650.226	-395.846	-509.808		-25.034	74.77	-124.868	-25.044		-10.772	40.2518	-15.526	12.3629
60.28	-483.352	-650.226	-395.846	-509.808		-25.034	69.0159	-124.868	-26.962		-10.772	40.2518	-15.526	12.3629
60.32	-477.598	-650.226	-395.846	-507.89		-25.034	69.0159	-124.868	-26.962		-10.772	40.2518	-15.526	12.3629
60.36	-477.598	-650.226	-395.846	-507.89		-25.034	74.77	-124.868	-25.044		-10.772	40.2518	-15.526	12.3629
60.4	-477.598	-650.226	-395.846	-507.89		-25.034	69.0159	-124.868	-26.962		-10.772	40.2518	-15.526	12.3629
60.44	-477.598	-650.226	-395.846	-507.89		-25.034	69.0159	-124.868	-26.962		-10.772	46.0058	-15.526	15.2399
60.48	-483.352	-650.226	-395.846	-509.808		-25.034	69.0159	-124.868	-26.962		-10.772	46.0058	-15.526	15.2399
60.52	-477.598	-650.226	-395.846	-507.89		-25.034	69.0159	-124.868	-26.962		-10.772	46.0058	-15.526	15.2399
60.56	-477.598	-650.226	-395.846	-507.89		-25.034	74.77	-124.868	-25.044		-10.772	46.0058	-15.526	15.2399
60.6	-483.352	-650.226	-395.846	-509.808		-25.034	74.77	-124.868	-25.044		-10.772	46.0058	-15.526	15.2399
60.64	-483.352	-650.226	-395.846	-509.808		-25.034	69.0159	-124.868	-26.962		-10.772	46.0058	-15.526	15.2399
60.68	-477.598	-650.226	-395.846	-507.89		-25.034	74.77	-124.868	-25.044		-10.772	46.0058	-15.526	15.2399
60.72	-483.352	-650.226	-395.846	-509.808		-25.034	69.0159	-124.868	-26.962		-10.772	46.0058	-15.526	15.2399
60.76	-483.352	-650.226	-395.846	-509.808		-25.034	74.77	-124.868	-25.044		-10.772	46.0058	-15.526	15.2399
60.8	-477.598	-650.226	-395.846	-507.89		-25.034	69.0159	-124.868	-26.962		-10.772	46.0058	-15.526	15.2399
60.84	-477.598	-650.226	-395.846	-507.89		-25.034	69.0159	-124.868	-26.962		-10.772	46.0058	-15.526	15.2399
60.88	-477.598	-650.226	-395.846	-507.89		-25.034	74.77	-124.868	-25.044		-10.772	46.0058	-15.526	15.2399
60.92	-477.598	-650.226	-395.846	-507.89		-25.034	74.77	-124.868	-25.044		-10.772	46.0058	-15.526	15.2399
60.96	-477.598	-650.226	-395.846	-507.89		-25.034	69.0159	-124.868	-26.962		-10.772	46.0058	-15.526	15.2399
61	-477.598	-650.226	-395.846	-507.89		-25.034	69.0159	-124.868	-26.962		-10.772	46.0058	-15.526	15.2399
61.04	-477.598	-650.226	-395.846	-507.89		-25.034	69.0159	-124.868	-26.962		-15.526	46.0058	-15.526	15.2399
61.08	-477.598	-644.472	-395.846	-505.972		-25.034	74.77	-124.868	-25.044		-15.526	46.0058	-15.526	15.2399
61.12	-477.598	-644.472	-395.846	-505.972		-25.034	74.77	-124.868	-25.044		-15.526	46.0058	-15.526	15.2399
61.16	-477.598	-638.718	-395.846	-504.054		-25.034	69.0159	-124.868	-26.962		-15.526	46.0058	-15.526	15.2399
61.2	-477.598	-638.718	-395.846	-504.054		-25.034	69.0159	-124.868	-26.962		-15.526	46.0058	-15.526	15.2399
61.24	-477.598	-638.718	-395.846	-504.054		-25.034	69.0159	-124.868	-26.962		-15.526	51.76	-15.526	18.117
61.28	-477.598	-638.718	-395.846	-504.054		-25.034	69.0159	-124.868	-26.962		-15.526	46.0058	-15.526	15.2399
61.32	-483.352	-638.718	-395.846	-505.972		-25.034	69.0159	-124.868	-26.962		-15.526	51.76	-15.526	18.117
61.36	-477.598	-638.718	-395.846	-504.054		-25.034	69.0159	-124.868	-26.962		-15.526	57.514	-15.526	20.994
61.4	-477.598	-638.718	-395.846	-504.054		-25.034	74.77	-124.868	-25.044		-15.526	57.5138	-15.526	20.9939
61.44	-483.352	-638.718	-395.846	-505.972		-25.034	69.0159	-124.868	-26.962		-15.526	57.5138	-15.526	20.9939
61.48	-477.598	-638.718	-395.846	-504.054		-25.034	69.0159	-124.868	-26.962		-15.526	63.268	-15.526	23.871
61.52	-483.352	-638.718	-395.846	-505.972		-25.034	69.0159	-124.868	-26.962		-15.526	57.5138	-15.526	20.9939
61.56	-483.352	-638.718	-395.846	-505.972		-25.034	69.0159	-124.868	-26.962		-15.526	63.268	-15.526	23.871
61.6	-483.352	-638.718	-395.846	-505.972		-25.034	69.0159	-124.868	-26.962		-15.526	57.5138	-15.526	20.9939
61.64	-483.352	-638.718	-395.846	-505.972		-25.034	69.0159	-124.868	-26.962		-15.526	63.268	-15.526	23.871
61.68	-477.598	-638.718	-395.846	-504.054		-25.034	74.77	-124.868	-25.044		-15.526	57.5138	-15.526	20.9939
61.72	-483.352	-638.718	-395.846	-505.972		-25.034	69.0159	-124.868	-26.962		-15.526	63.268	-15.526	23.871
61.76	-477.598	-638.718	-395.846	-504.054		-25.034	69.0159	-124.868	-26.962		-15.526	57.5138	-15.526	20.9939
61.8	-483.352	-638.718	-395.846	-505.972		-25.034	69.0159	-124.868	-26.962		-15.526	63.268	-15.526	23.871
61.84	-477.598	-638.718	-395.846	-504.054		-25.034	69.0159	-124.868	-26.962		-15.526	57.5138	-15.526	20.9939
61.88	-477.598	-638.718	-395.846	-504.054		-25.034	69.0159	-124.868	-26.962		-15.526	63.268	-15.526	23.871
61.92	-477.598	-638.718	-395.846	-504.054		-25.034	69.0159	-124.868	-26.962		-15.526	63.268	-15.526	23.871
61.96	-477.598	-638.718	-395.846	-504.054		-25.034	69.0159	-124.868	-26.962		-15.526	63.268	-15.526	23.871
62	-477.598	-638.718	-395.846	-504.054		-25.034	74.77	-124.868	-25.044		-15.526	57.5138	-15.526	20.9939
62.04	-483.352	-638.718	-395.846	-505.972		-25.034	69.0159	-124.868	-26.962		-20.28	69.022	-10.772	29.125
62.08	-483.352	-638.718	-395.846	-505.972		-25.034	69.0159	-124.868	-26.962		-20.28	69.022	-10.772	29.125
62.12	-483.352	-638.718	-395.846	-505.972		-25.034	69.0159	-124.868	-26.962		-20.28	63.2678	-10.772	26.2479
62.16	-483.352	-632.964	-395.846	-504.054		-25.034	74.77	-124.868	-25.044		-20.28	69.022	-10.772	29.125
62.2	-483.352	-632.964	-395.846	-504.054		-25.034	69.0159	-124.868	-26.962		-20.28	63.2678	-10.772	26.2479
62.24	-477.598	-632.964	-395.846	-502.136		-25.034	69.0159	-124.868	-26.962		-20.28	69.022	-10.772	29.125
62.28	-477.598	-632.964	-395.846	-502.136		-25.034	69.0159	-124.868	-26.962		-20.28	69.022	-10.772	29.125
62.32	-477.598	-632.964	-395.846	-502.136		-25.034	69.0159	-124.868	-26.962		-20.28	69.022	-10.772	29.125
62.36	-477.598	-632.964	-395.846	-502.136		-25.034	69.0159	-124.868	-26.962		-20.28	69.022	-10.772	29.125
62.4	-477.598	-632.964	-395.846	-502.136		-25.034	69.0159	-124.868	-26.962		-20.28	69.022	-10.772	29.125
62.44	-477.598	-632.964	-395.846	-502.136		-25.034	74.77	-124.868	-25.044		-20.28	69.022	-10.772	29.125
62.48	-477.598	-632.964	-395.846	-502.136		-25.034	74.77	-124.868	-25.044		-20.28	69.022	-10.772	29.125
62.52	-477.598	-632.964	-395.846	-502.136		-25.034	69.0159	-124.868	-26.962		-20.28	69.022	-10.772	29.125
62.56	-483.352	-632.964	-395.846	-504.054		-25.034	74.77	-124.868	-25.044		-20.28	69.022	-10.772	29.125
62.6	-483.352	-632.964	-395.846	-504.054		-25.034	69.0159	-124.868	-26.962		-20.28	69.022	-10.772	29.125
62.64	-483.352	-632.964	-395.846	-504.054		-25.034	74.77	-124.868	-25.044		-20.28	69.022	-10.772	29.125
62.68	-483.352	-632.964	-395.846	-504.054		-25.034	74.77	-124.868	-25.044		-20.28	69.022	-10.772	29.125
62.72	-477.598	-632.964	-395.846	-502.136		-25.034	69.0159	-124.868	-26.962		-20.28	69.022	-10.772	29.125
62.76	-483.352	-632.964	-395.846	-504.054		-25.034	74.77	-124.868	-25.044		-20.28	69.022	-10.772	29.125
62.8	-477.598	-632.964	-395.846	-502.136		-25.034	74.77	-124.868	-25.044		-20.28	69.022	-10.772	29.125
62.84	-483.352	-632.964	-395.846	-504.054		-25.034	69.0159	-124.868	-26.962		-20.28	69.022	-10.772	29.125
62.88	-483.352	-627.21	-395.846	-502.136		-25.034	69.0159	-124.868	-26.962		-20.28	69.022	-10.772	29.125
62.92	-483.352	-627.21	-395.846	-502.136		-25.034	69.0159	-124.868	-26.962		-20.28	69.022	-10.772	29.125
62.96	-483.352	-627.21	-395.846	-502.136		-25.034	69.0159	-124.868	-26.962		-20.28	69.022	-10.772	29.125
63	-489.106	-627.21	-395.846	-504.054		-25.034	74.77	-124.868	-25.044		-20.28	69.022	-10.772	29.125
63.04	-489.106	-627.21	-395.846	-504.054		-25.034	69.0159	-124.868	-26.962		-20.28	69.022	-10.772	29.125
63.08	-489.106	-627.21	-395.846	-504.054		-25.034	69.0159	-124.868	-26.962		-20.28	69.022	-10.772	29.125
63.12	-477.598	-627.21	-395.846	-500.218		-25.034	74.77	-124.868	-25.044		-20.28	69.022	-10.772	29.125
63.16	-483.352	-627.21	-395.846	-502.136		-25.034	69.0159	-124.868	-26.962		-20.28	69.022	-10.772	29.125
63.2	-483.352	-627.21	-395.846	-502.136		-25.034	74.77	-124.868	-25.044		-20.28	69.022	-10.772	29.125
63.24	-477.598	-627.21	-395.846	-500.218		-25.034	74.77	-124.868	-25.044		-20.28	69.022	-10.772	29.125
63.28	-489.106	-627.21	-395.846	-504.054		-25.034	69.0159	-124.868	-26.962		-20.28	69.022	-10.772	29.125
63.32	-483.352	-627.21	-395.846	-502.136		-25.034	74.77	-124.868	-25.044		-20.28	69.022	-10.772	29.125
63.36	-483.352	-632.964	-395.846	-504.054		-25.034	69.0159	-124.868	-26.962		-20.28	69.022	-10.772	29.125
63.4	-489.106	-632.964	-395.846	-505.972		-25.034	69.0159	-124.868	-26.962		-20.28	69.022	-10.772	29.125
63.44	-483.352	-632.964	-395.846	-504.054		-25.034	69.0159	-124.868	-26.962		-20.28	69.022	-10.772	29.125
63.48	-489.106	-632.964	-395.846	-505.972		-25.034	74.77	-124.868	-25.044		-20.28	63.2678	-10.772	26.2479
63.52	-483.352	-632.964	-395.846	-504.054		-25.034	74.77	-124.868	-25.044		-20.28	69.022	-10.772	29.125
63.56	-483.352	-632.964	-395.846	-504.054		-25.034	74.77	-124.868	-25.044		-20.28	69.022	-10.772	29.125
63.6	-489.106	-632.964	-395.846	-505.972		-25.034	74.77	-124.868	-25.044		-20.28	69.022	-10.772	29.125
63.64	-489.106	-632.964	-395.846	-505.972		-25.034	74.77	-124.868	-25.044		-20.28	69.022	-10.772	29.125
63.68	-489.106	-632.964	-395.846	-505.972		-25.034	74.77	-124.868	-25.044		-20.28	69.022	-10.772	29.125
63.72	-489.106	-632.964	-395.846	-505.972		-25.034	74.77	-124.868	-25.044		-20.28	69.022	-10.772	29.125
63.76	-483.352	-632.964	-395.846	-504.054		-25.034	69.0159	-124.868	-26.962		-20.28	69.022	-10.772	29.125
63.8	-483.352	-632.964	-395.846	-504.054		-25.034	74.77	-124.868	-25.044		-20.28	69.022	-10.772	29.125
63.84	-477.598	-632.964	-395.846	-502.136		-25.034	69.0159	-124.868	-26.962		-20.28	69.022	-10.772	29.125
63.88	-477.598	-632.964	-395.846	-502.136		-25.034	74.77	-124.868	-25.044		-20.28	69.022	-10.772	29.125
63.92	-477.598	-632.964	-395.846	-502.136		-25.034	69.0159	-124.868	-26.962		-20.28	69.022	-10.772	29.125
63.96	-477.598	-632.964	-395.846	-502.136		-25.034	69.0159	-124.868	-26.962		-20.28	69.022	-10.772	29.125
64	-477.598	-632.964	-395.846	-502.136		-25.034	69.0159	-124.868	-26.962		-20.28	63.2678	-10.772	26.2479
64.04	-477.598	-632.964	-395.846	-502.136		-25.034	74.77	-124.868	-25.044		-20.28	69.022	-10.772	29.125
64.08	-477.598	-632.964	-395.846	-502.136		-25.034	74.77	-124.868	-25.044		-20.28	69.022	-10.772	29.125
64.12	-483.352	-632.964	-395.846	-504.054		-25.034	74.77	-124.868	-25.044		-20.28	69.022	-10.772	29.125
64.16	-489.106	-632.964	-395.846	-505.972		-25.034	69.0159	-124.868	-26.962		-20.28	69.022	-10.772	29.125
64.2	-483.352	-632.964	-395.846	-504.054		-25.034	74.77	-124.868	-25.044		-20.28	69.022	-10.772	29.125
64.24	-483.352	-632.964	-395.846	-504.054		-25.034	74.77	-124.868	-25.044		-20.28	69.022	-10.772	29.125
64.28	-477.598	-632.964	-395.846	-502.136		-25.034	69.0159	-124.868	-26.962		-20.28	69.022	-10.772	29.125
64.32	-483.352	-632.964	-395.846	-504.054		-25.034	69.0159	-124.868	-26.962		-20.28	69.022	-10.772	29.125
64.36	-477.598	-632.964	-395.846	-502.136		-25.034	69.0159	-124.868	-26.962		-20.28	69.022	-10.772	29.125
64.4	-483.352	-632.964	-395.846	-504.054		-25.034	74.77	-124.868	-25.044		-20.28	69.022	-10.772	29.125
64.44	-477.598	-632.964	-395.846	-502.136		-25.034	69.0159	-124.868	-26.962		-20.28	69.022	-10.772	29.125
64.48	-477.598	-632.964	-395.846	-502.136		-25.034	69.0159	-124.868	-26.962		-20.28	69.022	-10.772	29.125
64.52	-477.598	-632.964	-395.846	-502.136		-25.034	69.0159	-124.868	-26.962		-20.28	69.022	-10.772	29.125
64.56	-489.106	-632.964	-395.846	-505.972		-25.034	74.77	-124.868	-25.044		-20.28	69.022	-10.772	29.125
64.6	-483.352	-632.964	-395.846	-504.054		-25.034	74.77	-124.868	-25.044		-20.28	69.022	-10.772	29.125
64.64	-477.598	-632.964	-395.846	-502.136		-25.034	69.0159	-124.868	-26.962		-20.28	69.022	-10.772	29.125
64.68	-483.352	-632.964	-395.846	-504.054		-25.034	74.77	-124.868	-25.044		-20.28	63.2678	-10.772	26.2479
64.72	-489.106	-632.964	-395.846	-505.972		-25.034	74.77	-124.868	-25.044		-20.28	63.2678	-10.772	26.2479
64.76	-483.352	-632.964	-395.846	-504.054		-25.034	69.0159	-124.868	-26.962		-20.28	69.022	-10.772	29.125
64.8	-483.352	-632.964	-395.846	-504.054		-25.034	69.0159	-124.868	-26.962		-20.28	69.022	-10.772	29.125
64.84	-483.352	-632.964	-395.846	-504.054		-25.034	74.77	-124.868	-25.044		-20.28	69.022	-10.772	29.125
64.88	-489.106	-632.964	-395.846	-505.972		-25.034	74.77	-124.868	-25.044		-20.28	69.022	-10.772	29.125
64.92	-483.352	-632.964	-395.846	-504.054		-25.034	69.0159	-124.868	-26.962		-20.28	69.022	-10.772	29.125
64.96	-489.106	-632.964	-395.846	-505.972		-25.034	69.0159	-124.868	-26.962		-20.28	69.022	-10.772	29.125
65	-483.352	-632.964	-395.846	-504.054		-25.034	69.0159	-124.868	-26.962		-20.28	69.022	-10.772	29.125
65.04	-483.352	-632.964	-395.846	-504.054		-25.034	74.77	-124.868	-25.044		-20.28	69.022	-10.772	29.125
65.08	-483.352	-632.964	-395.846	-504.054		-25.034	69.0159	-124.868	-26.962		-20.28	63.2678	-10.772	26.2479
65.12	-477.598	-632.964	-395.846	-502.136		-25.034	69.0159	-124.868	-26.962		-20.28	69.022	-10.772	29.125
65.16	-483.352	-632.964	-395.846	-504.054		-25.034	69.0159	-124.868	-26.962		-20.28	69.022	-10.772	29.125
65.2	-483.352	-632.964	-395.846	-504.054		-25.034	74.77	-124.868	-25.044		-20.28	69.022	-10.772	29.125
65.24	-483.352	-632.964	-395.846	-504.054		-25.034	74.77	-124.868	-25.044		-20.28	69.022	-10.772	29.125
65.28	-483.352	-632.964	-395.846	-504.054		-25.034	74.77	-124.868	-25.044		-20.28	69.022	-10.772	29.125
65.32	-489.106	-632.964	-395.846	-505.972		-25.034	74.77	-124.868	-25.044		-20.28	69.022	-10.772	29.125
65.36	-483.352	-632.964	-395.846	-504.054		-25.034	69.0159	-124.868	-26.962		-20.28	69.022	-10.772	29.125
65.4	-483.352	-632.964	-395.846	-504.054		-25.034	69.0159	-124.868	-26.962		-20.28	69.022	-10.772	29.125
65.44	-489.106	-632.964	-395.846	-505.972		-25.034	74.77	-124.868	-25.044		-20.28	69.022	-10.772	29.125
65.48	-471.844	-632.964	-395.846	-500.218		-25.034	74.77	-124.868	-25.044		-20.28	69.022	-10.772	29.125
65.52	-477.598	-632.964	-395.846	-502.136		-25.034	69.0159	-124.868	-26.962		-20.28	69.022	-6.018	31.502
65.56	-477.598	-632.964	-395.846	-502.136		-25.034	74.77	-124.868	-25.044		-20.28	69.022	-6.018	31.502
65.6	-471.844	-632.964	-395.846	-500.218		-25.034	74.77	-129.622	-26.6287		-20.28	69.022	-6.018	31.502
65.64	-477.598	-632.964	-395.846	-502.136		-25.034	69.0159	-129.622	-28.5467		-20.28	69.022	-6.018	31.502
65.68	-477.598	-632.964	-395.846	-502.136		-25.034	69.0159	-129.622	-28.5467		-20.28	69.022	-6.018	31.502
65.72	-477.598	-632.964	-395.846	-502.136		-25.034	69.0159	-129.622	-28.5467		-20.28	69.022	-6.018	31.502
65.76	-477.598	-632.964	-395.846	-502.136		-25.034	74.77	-129.622	-26.6287		-20.28	69.022	-6.018	31.502
65.8	-483.352	-632.964	-395.846	-504.054		-25.034	74.77	-129.622	-26.6287		-20.28	63.2678	-6.018	28.6249
65.84	-483.352	-632.964	-395.846	-504.054		-20.28	69.0159	-129.622	-26.962		-20.28	63.2678	-6.018	28.6249
65.88	-483.352	-632.964	-395.846	-504.054		-20.28	69.0159	-129.622	-26.962		-20.28	69.022	-6.018	31.502
65.92	-483.352	-632.964	-395.846	-504.054		-15.526	74.77	-129.622	-23.4593		-20.28	69.022	-6.018	31.502
65.96	-483.352	-632.964	-395.846	-504.054		-15.526	74.77	-129.622	-23.4593		-20.28	69.022	-6.018	31.502
66	-477.598	-632.964	-395.846	-502.136		-15.526	74.77	-134.376	-25.044		-20.28	69.022	-6.018	31.502
66.04	-489.106	-632.964	-395.846	-505.972		-15.526	69.0159	-134.376	-26.962		-20.28	69.022	-6.018	31.502
66.08	-483.352	-632.964	-395.846	-504.054		-15.526	69.0159	-134.376	-26.962		-20.28	69.022	-6.018	31.502
66.12	-477.598	-632.964	-395.846	-502.136		-10.772	74.77	-134.376	-23.4593		-20.28	69.022	-6.018	31.502
66.16	-483.352	-632.964	-395.846	-504.054		-10.772	69.0159	-134.376	-25.3774		-20.28	63.268	-6.018	28.625
66.2	-483.352	-632.964	-395.846	-504.054		-10.772	74.77	-134.376	-23.4593		-20.28	57.5138	-6.018	25.7479
66.24	-483.352	-632.964	-395.846	-504.054		-10.772	74.77	-134.376	-23.4593		-20.28	57.5138	-6.018	25.7479
66.28	-483.352	-632.964	-395.846	-504.054		-10.772	74.77	-134.376	-23.4593		-20.28	63.268	-6.018	28.625
66.32	-483.352	-632.964	-395.846	-504.054		-6.018	74.77	-134.376	-21.8747		-20.28	63.268	-6.018	28.625
66.36	-483.352	-632.964	-395.846	-504.054		-6.018	74.77	-134.376	-21.8747		-20.28	57.5138	-6.018	25.7479
66.4	-483.352	-632.964	-395.846	-504.054		-6.018	69.0159	-134.376	-23.7927		-20.28	63.268	-6.018	28.625
66.44	-483.352	-632.964	-395.846	-504.054		-6.018	74.77	-134.376	-21.8747		-20.28	63.268	-6.018	28.625
66.48	-471.844	-632.964	-395.846	-500.218		-6.018	69.0159	-134.376	-23.7927		-20.28	63.268	-6.018	28.625
66.52	-477.598	-632.964	-395.846	-502.136		-1.264	69.0159	-134.376	-22.208		-20.28	63.268	-6.018	28.625
66.56	-483.352	-632.964	-395.846	-504.054		-1.264	74.77	-134.376	-20.29		-20.28	63.268	-6.018	28.625
66.6	-477.598	-632.964	-395.846	-502.136		-1.264	69.0159	-134.376	-22.208		-20.28	63.268	-6.018	28.625
66.64	-477.598	-627.21	-395.846	-500.218		-1.264	69.0159	-134.376	-22.208		-20.28	57.5138	-6.018	25.7479
66.68	-477.598	-627.21	-395.846	-500.218		-1.264	69.0159	-134.376	-22.208		-20.28	63.268	-6.018	28.625
66.72	-483.352	-627.21	-395.846	-502.136		-1.264	74.77	-134.376	-20.29		-20.28	57.5138	-6.018	25.7479
66.76	-483.352	-627.21	-395.846	-502.136		-1.264	69.0159	-134.376	-22.208		-20.28	63.268	-6.018	28.625
66.8	-483.352	-627.21	-395.846	-502.136		-1.264	69.0159	-134.376	-22.208		-20.28	63.268	-6.018	28.625
66.84	-489.106	-627.21	-395.846	-504.054		3.49	74.77	-134.376	-18.7053		-20.28	63.268	-6.018	28.625
66.88	-489.106	-627.21	-395.846	-504.054		3.49	74.77	-134.376	-18.7053		-20.28	57.5138	-6.018	25.7479
66.92	-483.352	-627.21	-395.846	-502.136		8.244	69.0159	-134.376	-19.0387		-20.28	57.5138	-1.264	28.1249
66.96	-483.352	-627.21	-395.846	-502.136		8.244	74.77	-134.376	-17.1207		-20.28	57.5138	-1.264	28.1249
67	-483.352	-627.21	-395.846	-502.136		8.244	69.0159	-134.376	-19.0387		-20.28	57.5138	-1.264	28.1249
67.04	-489.106	-621.456	-395.846	-502.136		8.244	74.77	-134.376	-17.1207		-20.28	63.268	-1.264	31.002
67.08	-483.352	-621.456	-395.846	-500.218		8.244	69.0159	-134.376	-19.0387		-20.28	57.5138	-1.264	28.1249
67.12	-489.106	-615.702	-395.846	-500.218		8.244	69.0159	-134.376	-19.0387		-20.28	57.5138	-1.264	28.1249
67.16	-477.598	-615.702	-395.846	-496.382		8.244	74.77	-134.376	-17.1207		-20.28	57.5138	-1.264	28.1249
67.2	-477.598	-615.702	-395.846	-496.382		8.244	69.0159	-139.13	-20.6234		-20.28	57.5138	-1.264	28.1249
67.24	-483.352	-615.702	-395.846	-498.3		8.244	69.0159	-139.13	-20.6234		-20.28	57.5138	-1.264	28.1249
67.28	-483.352	-615.702	-395.846	-498.3		8.244	69.0159	-139.13	-20.6234		-20.28	63.268	-1.264	31.002
67.32	-483.352	-615.702	-395.846	-498.3		8.244	69.0159	-139.13	-20.6234		-20.28	57.5138	-1.264	28.1249
67.36	-483.352	-615.702	-395.846	-498.3		8.244	69.0159	-139.13	-20.6234		-20.28	57.5138	-1.264	28.1249
67.4	-483.352	-615.702	-395.846	-498.3		8.244	74.77	-139.13	-18.7053		-20.28	57.5138	-1.264	28.1249
67.44	-483.352	-609.948	-395.846	-496.382		8.244	74.77	-139.13	-18.7053		-20.28	57.5138	-1.264	28.1249
67.48	-483.352	-609.948	-395.846	-496.382		8.244	74.77	-139.13	-18.7053		-20.28	57.5138	-1.264	28.1249
67.52	-489.106	-609.948	-395.846	-498.3		12.998	74.77	-139.13	-17.1207		-20.28	57.5138	-1.264	28.1249
67.56	-489.106	-609.948	-395.846	-498.3		12.998	69.0159	-139.13	-19.0387		-20.28	57.5138	-1.264	28.1249
67.6	-483.352	-609.948	-395.846	-496.382		12.998	74.77	-139.13	-17.1207		-20.28	57.5138	-1.264	28.1249
67.64	-477.598	-609.948	-395.846	-494.464		12.998	69.0159	-139.13	-19.0387		-20.28	63.2678	-1.264	31.0019
67.68	-477.598	-609.948	-395.846	-494.464		12.998	69.0159	-139.13	-19.0387		-20.28	69.022	-1.264	33.879
67.72	-477.598	-615.702	-395.846	-496.382		12.998	74.77	-139.13	-17.1207		-20.28	63.2678	-1.264	31.0019
67.76	-483.352	-615.702	-395.846	-498.3		12.998	69.0159	-139.13	-19.0387		-20.28	69.022	-1.264	33.879
67.8	-483.352	-615.702	-395.846	-498.3		12.998	74.77	-139.13	-17.1207		-20.28	63.2678	-1.264	31.0019
67.84	-483.352	-615.702	-395.846	-498.3		12.998	69.0159	-139.13	-19.0387		-20.28	74.7759	-1.264	36.7559
67.88	-477.598	-615.702	-395.846	-496.382		12.998	69.0159	-139.13	-19.0387		-20.28	63.2678	-1.264	31.0019
67.92	-483.352	-615.702	-395.846	-498.3		12.998	69.0159	-139.13	-19.0387		-20.28	63.2678	-1.264	31.0019
67.96	-483.352	-615.702	-395.846	-498.3		12.998	69.0159	-139.13	-19.0387		-20.28	63.2678	-1.264	31.0019
68	-483.352	-615.702	-395.846	-498.3		12.998	69.0159	-139.13	-19.0387		-20.28	63.2678	3.49	33.3789
68.04	-477.598	-615.702	-395.846	-496.382		12.998	74.77	-139.13	-17.1207		-20.28	63.2678	3.49	33.3789
68.08	-477.598	-615.702	-395.846	-496.382		12.998	74.77	-139.13	-17.1207		-20.28	63.2678	3.49	33.3789
68.12	-477.598	-615.702	-400.6	-497.967		12.998	69.0159	-139.13	-19.0387		-20.28	63.2678	3.49	33.3789
68.16	-477.598	-615.702	-400.6	-497.967		12.998	69.0159	-139.13	-19.0387		-20.28	57.5139	3.49	30.5019
68.2	-477.598	-615.702	-400.6	-497.967		12.998	69.0159	-139.13	-19.0387		-20.28	63.2678	3.49	33.3789
68.24	-471.844	-615.702	-400.6	-496.049		12.998	74.77	-139.13	-17.1207		-20.28	63.2678	3.49	33.3789
68.28	-477.598	-615.702	-400.6	-497.967		12.998	69.0159	-139.13	-19.0387		-20.28	63.2678	3.49	33.3789
68.32	-477.598	-615.702	-400.6	-497.967		17.752	69.0159	-139.13	-17.454		-20.28	63.2678	3.49	33.3789
68.36	-471.844	-609.948	-400.6	-494.131		17.752	69.0159	-139.13	-17.454		-20.28	63.2678	3.49	33.3789
68.4	-477.598	-609.948	-400.6	-496.049		17.752	69.0159	-143.884	-19.0387		-20.28	63.2678	3.49	33.3789
68.44	-477.598	-604.194	-400.6	-494.131		17.752	69.0159	-143.884	-19.0387		-20.28	63.2678	3.49	33.3789
68.48	-471.844	-604.194	-400.6	-492.213		17.752	74.77	-148.638	-18.7053		-20.28	63.2678	3.49	33.3789
68.52	-466.09	-604.194	-400.6	-490.295		17.752	69.0159	-148.638	-20.6234		-20.28	63.2678	3.49	33.3789
68.56	-471.844	-604.194	-400.6	-492.213		17.752	74.77	-148.638	-18.7053		-20.28	57.5139	3.49	30.5019
68.6	-477.598	-604.194	-400.6	-494.131		17.752	74.77	-148.638	-18.7053		-20.28	63.2678	3.49	33.3789
68.64	-471.844	-604.194	-400.6	-492.213		17.752	69.0159	-148.638	-20.6234		-20.28	57.5139	3.49	30.5019
68.68	-471.844	-604.194	-400.6	-492.213		17.752	69.0159	-148.638	-20.6234		-20.28	63.2678	3.49	33.3789
68.72	-471.844	-604.194	-400.6	-492.213		17.752	69.0159	-148.638	-20.6234		-20.28	63.2678	3.49	33.3789
68.76	-466.09	-604.194	-400.6	-490.295		17.752	69.0159	-148.638	-20.6234		-20.28	57.5139	3.49	30.5019
68.8	-466.09	-604.194	-400.6	-490.295		17.752	69.0159	-148.638	-20.6234		-20.28	57.5139	3.49	30.5019
68.84	-471.844	-604.194	-405.354	-493.797		17.752	74.77	-148.638	-18.7053		-20.28	57.5139	3.49	30.5019
68.88	-466.09	-604.194	-405.354	-491.879		17.752	74.77	-148.638	-18.7053		-20.28	63.2678	3.49	33.3789
68.92	-466.09	-604.194	-405.354	-491.879		17.752	74.77	-148.638	-18.7053		-20.28	57.5139	3.49	30.5019
68.96	-460.336	-604.194	-405.354	-489.961		17.752	74.77	-148.638	-18.7053		-20.28	57.5139	3.49	30.5019
69	-460.336	-604.194	-405.354	-489.961		17.752	74.77	-148.638	-18.7053		-20.28	57.5139	3.49	30.5019
69.04	-466.09	-604.194	-405.354	-491.879		17.752	69.0159	-148.638	-20.6234		-20.28	63.2679	3.49	33.3789
69.08	-460.336	-604.194	-405.354	-489.961		17.752	74.77	-148.638	-18.7053		-20.28	63.2679	3.49	33.3789
69.12	-466.09	-604.194	-410.108	-493.464		17.752	69.0159	-148.638	-20.6234		-20.28	63.2679	3.49	33.3789
69.16	-471.844	-604.194	-410.108	-495.382		17.752	69.0159	-148.638	-20.6234		-20.28	63.2679	3.49	33.3789
69.2	-466.09	-604.194	-410.108	-493.464		17.752	69.0159	-148.638	-20.6234		-20.28	63.2679	3.49	33.3789
69.24	-471.844	-604.194	-410.108	-495.382		17.752	74.77	-148.638	-18.7053		-20.28	63.2679	3.49	33.3789
69.28	-460.336	-604.194	-410.108	-491.546		17.752	69.0159	-148.638	-20.6234		-20.28	63.2679	3.49	33.3789
69.32	-466.09	-604.194	-410.108	-493.464		17.752	69.0159	-148.638	-20.6234		-20.28	63.2679	3.49	33.3789
69.36	-471.844	-604.194	-410.108	-495.382		17.752	69.0159	-148.638	-20.6234		-20.28	63.2679	3.49	33.3789
69.4	-466.09	-604.194	-410.108	-493.464		17.752	69.0159	-148.638	-20.6234		-20.28	63.2679	3.49	33.3789
69.44	-466.09	-604.194	-410.108	-493.464		17.752	69.0159	-148.638	-20.6234		-20.28	63.2679	3.49	33.3789
69.48	-471.844	-604.194	-410.108	-495.382		17.752	69.0159	-148.638	-20.6234		-20.28	63.2679	3.49	33.3789
69.52	-471.844	-604.194	-410.108	-495.382		17.752	69.0159	-148.638	-20.6234		-20.28	63.2679	3.49	33.3789
69.56	-466.09	-604.194	-410.108	-493.464		17.752	74.77	-148.638	-18.7053		-20.28	63.2679	3.49	33.3789
69.6	-466.09	-604.194	-410.108	-493.464		17.752	69.0159	-148.638	-20.6234		-20.28	63.2679	3.49	33.3789
69.64	-466.09	-604.194	-410.108	-493.464		17.752	74.77	-148.638	-18.7053		-15.526	63.2679	3.49	33.3789
69.68	-466.09	-604.194	-410.108	-493.464		17.752	69.0159	-148.638	-20.6234		-15.526	63.2679	3.49	33.3789
69.72	-471.844	-604.194	-414.862	-496.967		17.752	69.0159	-148.638	-20.6234		-15.526	63.2679	3.49	33.3789
69.76	-466.09	-604.194	-414.862	-495.049		17.752	69.0159	-148.638	-20.6234		-15.526	63.2679	3.49	33.3789
69.8	-466.09	-604.194	-414.862	-495.049		17.752	69.0159	-148.638	-20.6234		-15.526	63.2679	3.49	33.3789
69.84	-466.09	-604.194	-414.862	-495.049		17.752	69.0159	-148.638	-20.6234		-15.526	63.2679	3.49	33.3789
69.88	-471.844	-604.194	-414.862	-496.967		17.752	69.0159	-148.638	-20.6234		-15.526	63.2679	3.49	33.3789
69.92	-466.09	-604.194	-414.862	-495.049		17.752	69.0159	-148.638	-20.6234		-15.526	63.2679	3.49	33.3789
69.96	-471.844	-604.194	-414.862	-496.967		17.752	74.77	-148.638	-18.7053		-15.526	63.2679	3.49	33.3789
70	-466.09	-604.194	-414.862	-495.049		17.752	69.0159	-148.638	-20.6234		-15.526	63.2679	3.49	33.3789
70.04	-471.844	-604.194	-414.862	-496.967		17.752	69.0159	-148.638	-20.6234		-10.772	63.2679	3.49	33.3789
70.08	-471.844	-604.194	-414.862	-496.967		17.752	69.0159	-148.638	-20.6234		-10.772	63.2679	3.49	33.3789
70.12	-471.844	-604.194	-414.862	-496.967		17.752	69.0159	-148.638	-20.6234		-10.772	63.2679	3.49	33.3789
70.16	-460.336	-604.194	-414.862	-493.131		17.752	69.0159	-148.638	-20.6234		-10.772	63.2679	3.49	33.3789
70.2	-466.09	-604.194	-414.862	-495.049		17.752	69.0159	-148.638	-20.6234		-10.772	63.2679	3.49	33.3789
70.24	-466.09	-604.194	-410.108	-493.464		17.752	69.0159	-148.638	-20.6234		-10.772	63.2679	3.49	33.3789
70.28	-460.336	-604.194	-410.108	-491.546		17.752	69.0159	-148.638	-20.6234		-10.772	63.2679	3.49	33.3789
70.32	-454.582	-604.194	-405.354	-488.043		22.506	69.0159	-148.638	-19.0387		-10.772	63.2679	3.49	33.3789
70.36	-454.582	-598.44	-405.354	-486.125		22.506	69.0159	-148.638	-19.0387		-10.772	63.2679	3.49	33.3789
70.4	-454.582	-598.44	-400.6	-484.541		27.26	69.0159	-148.638	-17.454		-10.772	63.2679	8.244	35.7559
70.44	-460.336	-161.136	-395.846	-339.106		27.26	69.0159	-148.638	-17.454		-10.772	63.2679	8.244	35.7559
70.48	-460.336	-149.628	-391.092	-333.685		32.014	69.0159	-148.638	-15.8694		-10.772	63.2679	12.998	38.1329
70.52	-460.336	-143.874	-386.338	-330.183		36.768	69.0159	-143.884	-12.7		-10.772	63.2679	12.998	38.1329
70.56	-454.582	-138.12	-381.584	-324.762		41.522	69.0159	-143.884	-11.1154		-10.772	63.2679	17.752	40.5099
70.6	-448.828	-132.366	-376.83	-319.341		46.276	69.0159	-139.13	-7.94603		-10.772	63.2679	22.506	42.8869
70.64	-443.074	-126.612	-367.322	-312.336		51.03	69.0159	-139.13	-6.36137		-10.772	63.2679	27.26	45.2639
70.68	-431.566	-120.858	-357.814	-303.413		55.784	69.0159	-134.376	-3.19203		-10.772	63.2679	32.014	47.6409
70.72	-420.058	-115.104	-329.29	-288.151		65.292	69.0159	-129.622	1.56197		-10.772	63.2679	36.768	50.0179
70.76	-414.304	-109.35	-296.012	-273.222		74.8	69.0159	-124.868	6.31597		-10.772	63.2679	41.522	52.3949
70.8	-408.55	-103.596	-286.504	-266.217		74.8	69.0159	-120.114	7.90063		-10.772	63.2679	51.03	57.1489
70.84	-397.042	-92.0879	-267.488	-252.206		74.8	69.0159	-115.36	9.4853		-10.772	63.2679	60.538	61.9029
70.88	-379.78	-86.3339	-262.734	-242.949		74.8	69.0159	-110.606	11.07		-10.772	63.2679	74.8	69.034
70.92	-212.914	-80.5799	-257.98	-183.825		74.8	69.0159	-105.852	12.6546		-10.772	63.2679	74.8	69.034
70.96	-201.406	-74.8259	-248.472	-174.901		74.8	69.0159	-101.098	14.2393		-6.018	63.2679	74.8	69.034
71	-195.652	-69.0719	-238.964	-167.896		74.8	69.0159	-91.59	17.4086		-6.018	63.2679	74.8	69.034
71.04	-195.652	-57.5639	-234.21	-162.475		74.8	74.77	-82.082	22.496		-1.264	63.2679	74.8	69.034
71.08	-201.406	-57.5639	-229.456	-162.809		74.8	69.0159	17.752	53.856		-1.264	63.2679	74.8	69.034
71.12	-195.652	-51.8099	-229.456	-158.973		74.8	69.0159	17.752	53.856		3.49	63.2679	74.8	69.034
71.16	-195.652	-46.0559	-224.702	-155.47		74.8	69.0159	17.752	53.856		8.244	63.2679	74.8	69.034
71.2	-189.898	-40.3019	-224.702	-151.634		74.8	69.0159	17.752	53.856		12.998	63.2679	74.8	69.034
71.24	-189.898	-34.5479	-219.948	-148.131		74.8	69.0159	17.752	53.856		17.752	63.2679	74.8	69.034
71.28	-195.652	-34.5479	-219.948	-150.049		74.8	69.0159	17.752	53.856		22.506	63.2679	74.8	69.034
71.32	-189.898	-28.7939	-215.194	-144.629		74.8	74.77	17.752	55.774		27.26	63.2679	74.8	69.034
71.36	-189.898	-28.7939	-215.194	-144.629		74.8	74.77	17.752	55.774		36.768	63.2679	74.8	69.034
71.4	-189.898	-28.7939	-215.194	-144.629		74.8	69.0159	22.506	55.4406		46.276	63.2679	74.8	69.034
71.44	-189.898	-23.0399	-210.44	-141.126		74.8	69.0159	22.506	55.4406		74.8	63.2679	74.8	69.034
71.48	-189.898	-23.0399	-210.44	-141.126		74.8	69.0159	22.506	55.4406		74.8	63.2679	74.8	69.034
71.52	-189.898	-23.0399	-205.686	-139.541		74.8	69.0159	22.506	55.4406		74.8	57.514	74.8	66.157
71.56	-189.898	-17.2859	-205.686	-137.623		74.8	69.0159	22.506	55.4406		74.8	63.2679	74.8	69.034
71.6	-189.898	-17.2859	-200.932	-136.039		74.8	69.0159	22.506	55.4406		74.8	63.2679	74.8	69.034
71.64	-189.898	-11.5319	-200.932	-134.121		74.8	74.77	22.506	57.3587		74.8	63.2679	74.8	69.034
71.68	-189.898	-11.5319	-200.932	-134.121		74.8	74.77	22.506	57.3587		74.8	63.2679	74.8	69.034
71.72	-189.898	-5.7779	-200.932	-132.203		74.8	74.77	27.26	58.9433		74.8	63.2679	74.8	69.034
71.76	-189.898	-5.7779	-196.178	-130.618		74.8	69.0159	27.26	57.0253		74.8	63.2679	74.8	69.034
71.8	-195.652	-5.7779	-196.178	-132.536		74.8	69.0159	27.26	57.0253		74.8	63.2679	74.8	69.034
71.84	-189.898	-5.7779	-191.424	-129.033		74.8	69.0159	27.26	57.0253		74.8	63.2679	74.8	69.034
71.88	-189.898	-5.7779	-191.424	-129.033		74.8	74.77	27.26	58.9433		74.8	63.2679	74.8	69.034
71.92	-189.898	-5.7779	-191.424	-129.033		74.8	69.0159	27.26	57.0253		74.8	63.2679	74.8	69.034
71.96	-189.898	-5.7779	-186.67	-127.449		74.8	69.0159	27.26	57.0253		74.8	63.2679	74.8	69.034
72	-189.898	-5.7779	-186.67	-127.449		74.8	69.0159	32.014	58.61		74.8	63.2679	74.8	69.034
72.04	-189.898	-0.0239	-186.67	-125.531		74.8	69.0159	32.014	58.61		74.8	63.2679	74.8	69.034
72.08	-189.898	-0.0239	-186.67	-125.531		74.8	69.0159	32.014	58.61		74.8	57.514	74.8	66.157
72.12	-189.898	-0.0239	-186.67	-125.531		74.8	69.0159	32.014	58.61		74.8	63.2679	74.8	69.034
72.16	-189.898	-0.0239	-186.67	-125.531		74.8	69.0159	32.014	58.61		74.8	63.2679	74.8	69.034
72.2	-195.652	-0.0239	-186.67	-127.449		74.8	69.0159	32.014	58.61		74.8	63.2679	74.8	69.034
72.24	-189.898	-0.0239	-181.916	-123.946		74.8	69.0159	32.014	58.61		74.8	57.514	74.8	66.157
72.28	-189.898	-0.0239	-181.916	-123.946		74.8	69.0159	32.014	58.61		74.8	63.2679	74.8	69.034
72.32	-189.898	-0.0239	-181.916	-123.946		74.8	69.0159	32.014	58.61		74.8	63.2679	74.8	69.034
72.36	-189.898	-0.0239	-181.916	-123.946		74.8	69.0159	32.014	58.61		74.8	63.2679	74.8	69.034
72.4	-189.898	-0.0239	-181.916	-123.946		74.8	69.0159	32.014	58.61		74.8	63.2679	74.8	69.034
72.44	-189.898	-0.0239	-177.162	-122.361		74.8	74.77	32.014	60.528		74.8	63.2679	74.8	69.034
72.48	-189.898	-0.0239	-177.162	-122.361		74.8	69.0159	32.014	58.61		74.8	63.2679	74.8	69.034
72.52	-189.898	-0.0239	-177.162	-122.361		74.8	69.0159	32.014	58.61		74.8	63.2679	74.8	69.034
72.56	-189.898	-0.0239	-177.162	-122.361		74.8	69.0159	32.014	58.61		74.8	63.2679	74.8	69.034
72.6	-189.898	-0.0239	-177.162	-122.361		74.8	69.0159	32.014	58.61		74.8	63.2679	74.8	69.034
72.64	-189.898	-0.0239	-172.408	-120.777		74.8	69.0159	32.014	58.61		74.8	63.2679	74.8	69.034
72.68	-189.898	-0.0239	-172.408	-120.777		74.8	69.0159	32.014	58.61		74.8	57.514	74.8	66.157
72.72	-195.652	-0.0239	-167.654	-121.11		74.8	69.0159	32.014	58.61		74.8	63.2679	74.8	69.034
72.76	-189.898	-0.0239	-167.654	-119.192		74.8	74.77	32.014	60.528		74.8	57.514	74.8	66.157
72.8	-189.898	-0.0239	-162.9	-117.607		74.8	69.0159	27.26	57.0253		74.8	63.2679	74.8	69.034
72.84	-189.898	-0.0239	-162.9	-117.607		74.8	69.0159	27.26	57.0253		74.8	63.2679	74.8	69.034
72.88	-189.898	-0.0239	-162.9	-117.607		74.8	69.0159	27.26	57.0253		74.8	57.514	74.8	66.157
72.92	-195.652	-0.0239	-158.146	-117.941		74.8	69.0159	27.26	57.0253		74.8	63.2679	74.8	69.034
72.96	-189.898	-0.0239	-158.146	-116.023		74.8	69.0159	27.26	57.0253		74.8	63.2679	74.8	69.034
73	-189.898	-0.0239	-158.146	-116.023		74.8	69.0159	22.506	55.4406		74.8	63.2679	74.8	69.034
73.04	-189.898	-0.0239	-158.146	-116.023		74.8	69.0159	22.506	55.4406		74.8	63.2679	74.8	69.034
73.08	-189.898	-0.0239	-158.146	-116.023		74.8	69.0159	22.506	55.4406		74.8	63.2679	74.8	69.034
73.12	-189.898	-0.0239	-158.146	-116.023		74.8	69.0159	22.506	55.4406		74.8	57.514	74.8	66.157
73.16	-189.898	-0.0239	-158.146	-116.023		74.8	69.0159	22.506	55.4406		74.8	57.514	74.8	66.157
73.2	-189.898	-0.0239	-158.146	-116.023		74.8	69.0159	22.506	55.4406		74.8	63.2679	74.8	69.034
73.24	-189.898	-0.0239	-158.146	-116.023		74.8	69.0159	22.506	55.4406		74.8	57.514	74.8	66.157
73.28	-189.898	-0.0239	-158.146	-116.023		74.8	69.0159	22.506	55.4406		74.8	63.2679	74.8	69.034
73.32	-184.144	-0.0239	-153.392	-112.52		74.8	69.0159	22.506	55.4406		74.8	57.514	74.8	66.157
73.36	-184.144	-0.0239	-153.392	-112.52		74.8	69.0159	22.506	55.4406		74.8	57.514	74.8	66.157
73.4	-184.144	-0.0239	-153.392	-112.52		74.8	69.0159	22.506	55.4406		74.8	63.2679	74.8	69.034
73.44	-184.144	-0.0239	-153.392	-112.52		74.8	69.0159	22.506	55.4406		74.8	63.2679	74.8	69.034
73.48	-184.144	-0.0239	-153.392	-112.52		74.8	69.0159	22.506	55.4406		74.8	63.2679	74.8	69.034
73.52	-184.144	-0.0239	-153.392	-112.52		74.8	69.0159	22.506	55.4406		74.8	57.514	74.8	66.157
73.56	-184.144	-0.0239	-153.392	-112.52		74.8	74.77	22.506	57.3587		74.8	63.2679	74.8	69.034
73.6	-184.144	-0.0239	-153.392	-112.52		74.8	69.0159	22.506	55.4406		74.8	57.514	74.8	66.157
73.64	-184.144	-0.0239	-153.392	-112.52		74.8	69.0159	22.506	55.4406		74.8	57.514	74.8	66.157
73.68	-184.144	-0.0239	-153.392	-112.52		74.8	69.0159	22.506	55.4406		74.8	63.2679	74.8	69.034
73.72	-184.144	-0.0239	-153.392	-112.52		74.8	69.0159	22.506	55.4406		74.8	63.2679	74.8	69.034
73.76	-184.144	-0.0239	-153.392	-112.52		74.8	69.0159	22.506	55.4406		74.8	63.2679	74.8	69.034
73.8	-184.144	-0.0239	-153.392	-112.52		74.8	69.0159	22.506	55.4406		74.8	57.514	74.8	66.157
73.84	-184.144	-0.0239	-153.392	-112.52		74.8	74.77	22.506	57.3587		74.8	63.2679	74.8	69.034
73.88	-178.39	-0.0239	-153.392	-110.602		74.8	69.0159	22.506	55.4406		74.8	63.2679	74.8	69.034
73.92	-184.144	5.7301	-148.638	-109.017		74.8	69.0159	22.506	55.4406		74.8	69.0219	74.8	71.9109
73.96	-184.144	5.7301	-148.638	-109.017		74.8	69.0159	22.506	55.4406		74.8	74.7759	74.8	74.7879
74	-189.898	11.4841	-148.638	-109.017		74.8	69.0159	22.506	55.4406		74.8	74.7759	74.8	74.7879
74.04	-189.898	11.4841	-148.638	-109.017		74.8	69.0159	22.506	55.4406		74.8	74.7759	74.8	74.7879
74.08	-189.898	11.4841	-148.638	-109.017		74.8	69.0159	22.506	55.4406		74.8	74.7759	74.8	74.7879
74.12	-189.898	11.4841	-143.884	-107.433		74.8	69.0159	22.506	55.4406		74.8	74.7759	74.8	74.7879
74.16	-189.898	11.4841	-143.884	-107.433		74.8	69.0159	22.506	55.4406		74.8	74.7759	74.8	74.7879
74.2	-189.898	11.4841	-139.13	-105.848		74.8	69.0159	22.506	55.4406		74.8	74.7759	74.8	74.7879
74.24	-189.898	11.4841	-139.13	-105.848		74.8	69.0159	22.506	55.4406		74.8	74.7759	74.8	74.7879
74.28	-184.144	11.4841	-139.13	-103.93		74.8	74.77	22.506	57.3587		74.8	74.7759	74.8	74.7879
74.32	-189.898	11.4841	-139.13	-105.848		74.8	69.0159	22.506	55.4406		74.8	69.022	74.8	71.911
74.36	-189.898	11.4841	-139.13	-105.848		74.8	69.0159	22.506	55.4406		74.8	74.7759	74.8	74.7879
74.4	-189.898	11.4841	-139.13	-105.848		74.8	69.0159	22.506	55.4406		74.8	74.7759	74.8	74.7879
74.44	-189.898	11.4841	-139.13	-105.848		74.8	69.0159	22.506	55.4406		74.8	74.7759	74.8	74.7879
74.48	-189.898	11.4841	-139.13	-105.848		74.8	69.0159	22.506	55.4406		74.8	74.7759	74.8	74.7879
74.52	-189.898	11.4841	-139.13	-105.848		74.8	69.0159	22.506	55.4406		74.8	80.5299	74.8	77.665
74.56	-189.898	5.7301	-139.13	-107.766		74.8	69.0159	22.506	55.4406		74.8	86.2839	74.8	80.5419
74.6	-189.898	5.7301	-139.13	-107.766		74.8	69.0159	22.506	55.4406		74.8	92.0379	74.8	83.4189
74.64	-189.898	-0.0239	-134.376	-108.099		74.8	69.0159	22.506	55.4406		74.8	92.0379	74.8	83.4189
74.68	-189.898	-0.0239	-134.376	-108.099		74.8	69.0159	22.506	55.4406		74.8	92.0379	74.8	83.4189
74.72	-189.898	-5.7779	-134.376	-110.017		74.8	69.0159	22.506	55.4406		74.8	97.7919	74.8	86.296
74.76	-189.898	-5.7779	-134.376	-110.017		74.8	69.0159	22.506	55.4406		74.8	103.546	74.8	89.173
74.8	-189.898	-5.7779	-134.376	-110.017		74.8	69.0159	22.506	55.4406		74.8	103.546	74.8	89.173
74.84	-189.898	-5.7779	-134.376	-110.017		74.8	69.0159	22.506	55.4406		74.8	103.546	74.8	89.173
74.88	-189.898	-5.7779	-134.376	-110.017		74.8	69.0159	22.506	55.4406		74.8	103.546	74.8	89.173
74.92	-189.898	-5.7779	-134.376	-110.017		74.8	69.0159	22.506	55.4406		74.8	103.546	74.8	89.173
74.96	-189.898	-5.7779	-134.376	-110.017		74.8	69.0159	22.506	55.4406		74.8	103.546	74.8	89.173
75	-189.898	-5.7779	-134.376	-110.017		74.8	69.0159	22.506	55.4406		74.8	109.3	74.8	92.0499
75.04	-189.898	-5.7779	-134.376	-110.017		74.8	69.0159	22.506	55.4406		74.8	103.546	74.8	89.173
75.08	-189.898	-5.7779	-134.376	-110.017		74.8	69.0159	27.26	57.0253		74.8	103.546	74.8	89.173
75.12	-189.898	-5.7779	-134.376	-110.017		74.8	69.0159	27.26	57.0253		74.8	103.546	74.8	89.173
75.16	-189.898	-5.7779	-134.376	-110.017		74.8	69.0159	27.26	57.0253		74.8	103.546	74.8	89.173
75.2	-189.898	-5.7779	-134.376	-110.017		74.8	69.0159	27.26	57.0253		74.8	103.546	74.8	89.173
75.24	-189.898	-5.7779	-129.622	-108.433		74.8	69.0159	27.26	57.0253		74.8	103.546	74.8	89.173
75.28	-184.144	-5.7779	-129.622	-106.515		74.8	69.0159	27.26	57.0253		74.8	103.546	74.8	89.173
75.32	-189.898	-5.7779	-129.622	-108.433		74.8	69.0159	27.26	57.0253		74.8	103.546	74.8	89.173
75.36	-189.898	-5.7779	-129.622	-108.433		74.8	69.0159	27.26	57.0253		74.8	103.546	74.8	89.173
75.4	-189.898	-5.7779	-129.622	-108.433		74.8	69.0159	27.26	57.0253		74.8	109.3	74.8	92.0499
75.44	-189.898	-5.7779	-129.622	-108.433		74.8	69.0159	27.26	57.0253		74.8	109.3	74.8	92.0499
75.48	-189.898	-5.7779	-129.622	-108.433		74.8	69.0159	27.26	57.0253		74.8	103.546	74.8	89.173
75.52	-189.898	-5.7779	-129.622	-108.433		74.8	69.0159	27.26	57.0253		74.8	109.3	74.8	92.0499
75.56	-189.898	-5.7779	-129.622	-108.433		74.8	69.0159	27.26	57.0253		74.8	109.3	74.8	92.0499
75.6	-184.144	-5.7779	-129.622	-106.515		74.8	69.0159	27.26	57.0253		74.8	109.3	74.8	92.0499
75.64	-189.898	-5.7779	-129.622	-108.433		74.8	69.0159	27.26	57.0253		74.8	109.3	74.8	92.0499
75.68	-189.898	-5.7779	-129.622	-108.433		74.8	69.0159	27.26	57.0253		74.8	103.546	74.8	89.173
75.72	-184.144	-5.7779	-129.622	-106.515		74.8	74.77	27.26	58.9433		74.8	103.546	74.8	89.173
75.76	-184.144	-5.7779	-129.622	-106.515		74.8	69.0159	27.26	57.0253		74.8	109.3	74.8	92.0499
75.8	-184.144	-5.7779	-129.622	-106.515		74.8	74.77	27.26	58.9433		74.8	103.546	74.8	89.173
75.84	-178.39	-5.7779	-129.622	-104.597		74.8	74.77	27.26	58.9433		74.8	103.546	74.8	89.173
75.88	-178.39	-5.7779	-129.622	-104.597		74.8	69.0159	27.26	57.0253		74.8	103.546	74.8	89.173
75.92	-184.144	-5.7779	-129.622	-106.515		74.8	69.0159	27.26	57.0253		74.8	103.546	74.8	89.173
75.96	-184.144	-5.7779	-129.622	-106.515		74.8	69.0159	27.26	57.0253		74.8	109.3	74.8	92.0499
76	-184.144	-5.7779	-129.622	-106.515		74.8	69.0159	27.26	57.0253		74.8	109.3	74.8	92.0499
76.04	-184.144	-5.7779	-129.622	-106.515		74.8	74.77	27.26	58.9433		74.8	109.3	74.8	92.0499
76.08	-178.39	-5.7779	-129.622	-104.597		74.8	74.77	27.26	58.9433		74.8	109.3	74.8	92.0499
76.12	-178.39	-5.7779	-129.622	-104.597		74.8	74.77	27.26	58.9433		74.8	109.3	74.8	92.0499
76.16	-172.636	-5.7779	-129.622	-102.679		74.8	69.0159	27.26	57.0253		74.8	109.3	74.8	92.0499
76.2	-166.882	-5.7779	-129.622	-100.761		74.8	69.0159	27.26	57.0253		74.8	109.3	74.8	92.0499
76.24	-172.636	-5.7779	-124.868	-101.094		74.8	74.77	27.26	58.9433		74.8	109.3	74.8	92.0499
76.28	-172.636	-5.7779	-124.868	-101.094		74.8	69.0159	27.26	57.0253		74.8	109.3	74.8	92.0499
76.32	-166.882	-5.7779	-120.114	-97.5913		74.8	69.0159	27.26	57.0253		74.8	109.3	74.8	92.0499
76.36	-172.636	-5.7779	-120.114	-99.5093		74.8	69.0159	27.26	57.0253		74.8	109.3	74.8	92.0499
76.4	-172.636	-5.7779	-120.114	-99.5093		74.8	69.0159	27.26	57.0253		74.8	103.546	74.8	89.173
76.44	-166.882	-5.7779	-120.114	-97.5913		74.8	69.0159	27.26	57.0253		74.8	109.3	74.8	92.0499
76.48	-166.882	-5.7779	-120.114	-97.5913		74.8	69.0159	27.26	57.0253		74.8	109.3	74.8	92.0499
76.52	-166.882	-5.7779	-120.114	-97.5913		74.8	69.0159	27.26	57.0253		74.8	109.3	74.8	92.0499
76.56	-172.636	-5.7779	-120.114	-99.5093		74.8	74.77	27.26	58.9433		74.8	109.3	74.8	92.0499
76.6	-166.882	-5.7779	-120.114	-97.5913		74.8	69.0159	27.26	57.0253		74.8	109.3	74.8	92.0499
76.64	-172.636	-5.7779	-120.114	-99.5093		74.8	69.0159	27.26	57.0253		74.8	109.3	74.8	92.0499
76.68	-166.882	-5.7779	-120.114	-97.5913		74.8	69.0159	27.26	57.0253		74.8	109.3	74.8	92.0499
76.72	-166.882	-5.7779	-120.114	-97.5913		74.8	69.0159	27.26	57.0253		74.8	109.3	74.8	92.0499
76.76	-166.882	-5.7779	-120.114	-97.5913		74.8	69.0159	27.26	57.0253		74.8	109.3	74.8	92.0499
76.8	-166.882	-5.7779	-120.114	-97.5913		74.8	69.0159	27.26	57.0253		74.8	109.3	74.8	92.0499
76.84	-166.882	-5.7779	-120.114	-97.5913		74.8	69.0159	27.26	57.0253		74.8	109.3	74.8	92.0499
76.88	-166.882	-5.7779	-120.114	-97.5913		74.8	69.0159	27.26	57.0253		74.8	109.3	74.8	92.0499
76.92	-166.882	-5.7779	-120.114	-97.5913		74.8	69.0159	27.26	57.0253		74.8	109.3	74.8	92.0499
76.96	-166.882	-5.7779	-120.114	-97.5913		74.8	74.77	27.26	58.9433		74.8	109.3	74.8	92.0499
77	-172.636	-5.7779	-120.114	-99.5093		74.8	69.0159	27.26	57.0253		74.8	109.3	74.8	92.0499
77.04	-172.636	-5.7779	-120.114	-99.5093		74.8	69.0159	27.26	57.0253		74.8	109.3	74.8	92.0499
77.08	-166.882	-5.7779	-120.114	-97.5913		74.8	69.0159	27.26	57.0253		74.8	109.3	74.8	92.0499
77.12	-166.882	-5.7779	-120.114	-97.5913		74.8	69.0159	27.26	57.0253		74.8	115.054	74.8	94.9269
77.16	-166.882	-5.7779	-120.114	-97.5913		74.8	69.0159	27.26	57.0253		74.8	120.808	74.8	97.8039
77.2	-166.882	-5.7779	-120.114	-97.5913		74.8	69.0159	27.26	57.0253		74.8	120.808	74.8	97.8039
77.24	-172.636	-5.7779	-120.114	-99.5093		74.8	69.0159	27.26	57.0253		74.8	120.808	74.8	97.8039
77.28	-166.882	-5.7779	-120.114	-97.5913		74.8	69.0159	27.26	57.0253		74.8	120.808	74.8	97.8039
77.32	-166.882	-5.7779	-120.114	-97.5913		74.8	74.77	27.26	58.9433		74.8	115.054	74.8	94.9269
77.36	-166.882	-5.7779	-120.114	-97.5913		74.8	69.0159	27.26	57.0253		74.8	115.054	74.8	94.9269
77.4	-172.636	-5.7779	-120.114	-99.5093		74.8	74.77	27.26	58.9433		74.8	115.054	74.8	94.9269
77.44	-172.636	-0.0239	-120.114	-97.5913		74.8	74.77	27.26	58.9433		74.8	115.054	74.8	94.9269
77.48	-166.882	-0.0239	-120.114	-95.6733		74.8	69.0159	27.26	57.0253		74.8	115.054	74.8	94.9269
77.52	-166.882	-0.0239	-120.114	-95.6733		74.8	69.0159	27.26	57.0253		74.8	115.054	74.8	94.9269
77.56	-172.636	-0.0239	-120.114	-97.5913		74.8	74.77	27.26	58.9433		74.8	115.054	74.8	94.9269
77.6	-166.882	-0.0239	-120.114	-95.6733		74.8	74.77	27.26	58.9433		74.8	120.808	74.8	97.8039
77.64	-172.636	-0.0239	-115.36	-96.0066		74.8	69.0159	27.26	57.0253		74.8	120.808	74.8	97.8039
77.68	-166.882	-0.0239	-115.36	-94.0886		74.8	69.0159	27.26	57.0253		74.8	126.562	74.8	100.681
77.72	-166.882	-0.0239	-110.606	-92.504		74.8	69.0159	27.26	57.0253		74.8	120.808	74.8	97.8039
77.76	-172.636	-0.0239	-110.606	-94.4219		74.8	74.77	27.26	58.9433		74.8	126.562	74.8	100.681
77.8	-172.636	-0.0239	-110.606	-94.4219		74.8	69.0159	27.26	57.0253		74.8	120.808	74.8	97.8039
77.84	-161.128	-0.0239	-110.606	-90.586		74.8	69.0159	27.26	57.0253		74.8	120.808	74.8	97.804
77.88	-161.128	-0.0239	-110.606	-90.586		74.8	69.0159	27.26	57.0253		74.8	115.054	74.8	94.9269
77.92	-166.882	-0.0239	-110.606	-92.5039		74.8	74.77	27.26	58.9433		74.8	115.054	74.8	94.9269
77.96	-166.882	-0.0239	-110.606	-92.5039		74.8	69.0159	27.26	57.0253		74.8	120.808	74.8	97.804
78	-166.882	-0.0239	-110.606	-92.5039		74.8	74.77	27.26	58.9433		74.8	115.054	74.8	94.9269
78.04	-161.128	-0.0239	-110.606	-90.586		74.8	74.77	27.26	58.9433		74.8	115.054	74.8	94.9269
78.08	-166.882	-0.0239	-110.606	-92.5039		74.8	69.0159	27.26	57.0253		74.8	115.054	74.8	94.9269
78.12	-161.128	-0.0239	-110.606	-90.586		74.8	74.77	27.26	58.9433		74.8	120.808	74.8	97.8039
78.16	-166.882	-0.0239	-110.606	-92.5039		74.8	74.77	27.26	58.9433		74.8	126.562	74.8	100.681
78.2	-166.882	-0.0239	-110.606	-92.5039		74.8	69.0159	27.26	57.0253		74.8	120.808	74.8	97.8039
78.24	-161.128	-0.0239	-105.852	-89.0013		74.8	69.0159	27.26	57.0253		74.8	120.808	74.8	97.8039
78.28	-166.882	-0.0239	-105.852	-90.9193		74.8	69.0159	27.26	57.0253		74.8	126.562	74.8	100.681
78.32	-166.882	-0.0239	-105.852	-90.9193		74.8	74.77	27.26	58.9433		74.8	115.054	74.8	94.9269
78.36	-166.882	-0.0239	-105.852	-90.9193		74.8	74.77	27.26	58.9433		74.8	115.054	74.8	94.9269
78.4	-161.128	-0.0239	-105.852	-89.0013		74.8	69.0159	27.26	57.0253		74.8	115.054	74.8	94.9269
78.44	-161.128	-0.0239	-105.852	-89.0013		74.8	69.0159	27.26	57.0253		74.8	115.054	74.8	94.9269
78.48	-161.128	-0.0239	-105.852	-89.0013		74.8	69.0159	27.26	57.0253		74.8	115.054	74.8	94.9269
78.52	-155.374	-0.0239	-101.098	-85.4986		74.8	74.77	27.26	58.9433		74.8	115.054	74.8	94.9269
78.56	-161.128	-0.0239	-101.098	-87.4166		74.8	69.0159	27.26	57.0253		74.8	115.054	74.8	94.9269
78.6	-155.374	-0.0239	-101.098	-85.4986		74.8	69.0159	27.26	57.0253		74.8	120.808	74.8	97.8039
78.64	-161.128	-0.0239	-101.098	-87.4166		74.8	74.77	27.26	58.9433		74.8	115.054	74.8	94.9269
78.68	-155.374	-0.0239	-101.098	-85.4986		74.8	69.0159	27.26	57.0253		74.8	115.054	74.8	94.9269
78.72	-161.128	-0.0239	-101.098	-87.4166		74.8	69.0159	27.26	57.0253		74.8	115.054	74.8	94.9269
78.76	-161.128	-0.0239	-101.098	-87.4166		74.8	69.0159	27.26	57.0253		74.8	115.054	74.8	94.9269
78.8	-155.374	-0.0239	-101.098	-85.4986		74.8	74.77	27.26	58.9433		74.8	115.054	74.8	94.9269
78.84	-161.128	-0.0239	-101.098	-87.4166		74.8	69.0159	27.26	57.0253		74.8	115.054	74.8	94.9269
78.88	-155.374	-0.0239	-101.098	-85.4986		74.8	69.0159	27.26	57.0253		74.8	120.808	74.8	97.804
78.92	-149.62	-0.0239	-101.098	-83.5806			74.77		74.77		74.8	120.808		120.808
