# Supplementary material for: Activity-induced Ca2+ signaling in perisynaptic Schwann cells of the early postnatal mouse is mediated by P2Y1 receptors and regulates muscle fatigue
Source: eLife. 2018 Jan 31;7:e30839. doi: 10.7554/eLife.30839 (PMC5798932; doi:10.7554/eLife.30839)
Supplement: Figure 7—source data 3. [file elife-30839-fig7-data3.xlsx]

## Sheet: Sheet1
Time(s)	KO1-pre(5)	KO2-pre(5)	KO3-pre(5)		KO1-2.5	KO2-2.5	KO3-2.5
0	57.5401	57.5239	57.5398	57.5346	57.532	57.547	57.209	57.4294
0.04	57.5401	57.5239	57.5398	57.5346	57.532	57.547	57.209	57.4294
0.08	57.5401	57.5239	57.5398	57.5346	57.532	57.547	57.209	57.4294
0.12	57.5401	57.5239	57.5398	57.5346	57.532	57.547	57.209	57.4294
0.16	57.5401	57.5239	57.5398	57.5346	57.532	57.547	57.209	57.4294
0.2	57.5401	57.5239	57.5398	57.5346	57.532	57.547	57.209	57.4294
0.24	57.5401	57.5239	57.5398	57.5346	57.532	57.547	57.209	57.4294
0.28	57.5401	57.5239	57.5398	57.5346	57.532	57.547	57.209	57.4294
0.32	57.5401	57.5239	57.5398	57.5346	57.532	57.547	57.209	57.4294
0.36	57.5401	57.5239	57.5398	57.5346	57.532	57.547	57.209	57.4294
0.4	57.5401	57.5239	57.5398	57.5346	57.532	57.547	57.209	57.4294
0.44	57.5401	57.5239	57.5398	57.5346	57.532	57.547	57.209	57.4294
0.48	57.5401	57.5239	57.5398	57.5346	57.532	57.547	57.209	57.4294
0.52	57.5401	57.5239	57.5398	57.5346	57.532	57.547	57.209	57.4294
0.56	57.5401	57.5239	57.5398	57.5346	57.532	57.547	57.209	57.4294
0.6	57.5401	57.5239	57.5398	57.5346	57.532	57.547	57.209	57.4294
0.64	57.5401	57.5239	57.5398	57.5346	57.532	57.547	57.209	57.4294
0.68	57.5401	57.5239	57.5398	57.5346	57.532	57.547	57.209	57.4294
0.72	57.5401	57.5239	57.5398	57.5346	57.532	57.547	57.209	57.4294
0.76	57.5401	57.5239	57.5398	57.5346	57.532	57.547	57.209	57.4294
0.8	57.5401	57.5239	57.5398	57.5346	57.532	57.547	57.209	57.4294
0.84	57.5401	57.5239	57.5398	57.5346	57.532	57.547	57.209	57.4294
0.88	57.5401	57.5239	57.5398	57.5346	57.532	57.547	57.209	57.4294
0.92	57.5401	57.5239	57.5398	57.5346	57.532	57.547	57.209	57.4294
0.96	57.5401	57.5239	57.5398	57.5346	57.532	57.547	57.209	57.4294
1	57.5401	57.5239	57.5398	57.5346	57.532	57.547	57.209	57.4294
1.04	57.5401	57.5239	57.5398	57.5346	57.532	57.547	57.209	57.4294
1.08	57.5401	57.5239	57.5398	57.5346	57.532	57.547	57.209	57.4294
1.12	57.5401	57.5239	57.5398	57.5346	57.532	57.547	57.209	57.4294
1.16	57.5401	57.5239	57.5398	57.5346	57.532	57.547	57.209	57.4294				KO1			KO2			KO
1.2	57.5401	57.5239	57.5398	57.5346	57.532	57.547	57.209	57.4294			K+	5	2.5		5	2.5		5	2.5
1.24	57.5401	57.5239	57.5398	57.5346	57.532	60.424	57.209	58.3884			peak	695	733		827	854		655	665
1.28	57.5401	57.5239	57.5398	57.5346	57.532	60.424	57.209	58.3884			fatigued	39.7122	20.4638		18.9843	18.7354		16.0305	9.02256
1.32	57.5401	57.5239	57.5398	57.5346	57.532	60.424	57.209	58.3884			ending	419	583		670	694		550	605
1.36	63.2941	57.5239	57.5398	59.4526	57.532	60.424	57.209	58.3884			end/peak(%)	60.2878	79.5362		81.0157	81.2646		83.9695	90.9774
1.4	63.2941	57.5239	57.5398	59.4526	57.532	60.424	57.209	58.3884			fatigue (100-(end/peak))	39.7122	20.4638		18.9843	18.7354		16.0305	9.02256
1.44	63.2941	57.5239	57.5398	59.4526	57.532	60.424	57.209	58.3884
1.48	63.2941	57.5239	57.5398	59.4526	57.532	60.424	57.209	58.3884
1.52	63.2941	57.5239	57.5398	59.4526	57.532	57.547	57.209	57.4294				5mM K+	2.5mM K+				5mM K+	2.5mM K+
1.56	63.2941	57.5239	57.5398	59.4526	57.532	57.547	57.209	57.4294			end/peak (%) avg	75.091	83.9261				39.7	20.5
1.6	63.2941	57.5239	57.5398	59.4526	57.532	57.547	57.209	57.4294			stdev	12.9047	6.16751				18.9	18.7
1.64	63.2941	57.5239	57.5398	59.4526	60.4091	57.547	57.209	58.3884									16	9
1.68	63.2941	57.5239	57.5398	59.4526	60.4091	57.547	57.209	58.3884								fatigue avg	24.8667	16.0667
1.72	63.2941	57.5239	57.5398	59.4526	60.4091	57.547	57.209	58.3884								stdev	12.9276	6.18574
1.76	63.2941	57.5239	57.5398	59.4526	60.4091	57.547	57.209	58.3884										0.173739
1.8	63.2941	57.5239	57.5398	59.4526	60.4091	57.547	57.209	58.3884
1.84	63.2941	57.5239	57.5398	59.4526	60.4091	57.547	57.209	58.3884
1.88	63.2941	57.5239	57.5398	59.4526	60.4091	57.547	57.209	58.3884
1.92	63.2941	57.5239	57.5398	59.4526	60.4091	57.547	57.209	58.3884
1.96	63.2941	57.5239	57.5398	59.4526	60.4091	57.547	57.209	58.3884
2	63.2941	57.5239	57.5398	59.4526	60.4091	57.547	57.209	58.3884
2.04	63.2941	57.5239	57.5398	59.4526	60.4091	60.424	57.209	59.3474
2.08	63.2941	57.5239	57.5398	59.4526	60.4091	60.424	57.209	59.3474
2.12	63.2941	57.5239	57.5398	59.4526	60.4091	60.424	57.209	59.3474
2.16	63.2941	57.5239	57.5398	59.4526	60.4091	60.424	57.209	59.3474
2.2	63.2941	57.5239	57.5398	59.4526	60.4091	60.424	57.209	59.3474
2.24	63.2941	57.5239	57.5398	59.4526	60.4091	57.547	57.209	58.3884
2.28	63.2941	57.5239	57.5398	59.4526	60.4091	57.547	57.209	58.3884
2.32	63.2941	57.5239	57.5398	59.4526	60.4091	57.547	57.209	58.3884
2.36	63.2941	57.5239	57.5398	59.4526	60.4091	57.547	57.209	58.3884
2.4	63.2941	57.5239	57.5398	59.4526	60.4091	57.547	57.209	58.3884
2.44	63.2941	57.5239	57.5398	59.4526	60.4091	57.547	57.209	58.3884
2.48	63.2941	57.5239	57.5398	59.4526	60.4091	57.547	57.209	58.3884
2.52	63.2941	57.5239	57.5398	59.4526	60.4091	57.547	57.209	58.3884
2.56	63.2941	57.5239	57.5398	59.4526	60.4091	57.547	57.209	58.3884
2.6	63.2941	57.5239	57.5398	59.4526	60.4091	57.547	57.209	58.3884
2.64	63.2941	57.5239	57.5398	59.4526	60.4091	57.547	57.209	58.3884
2.68	63.2941	57.5239	57.5398	59.4526	60.4091	57.547	57.209	58.3884
2.72	63.2941	57.5239	57.5398	59.4526	60.4091	57.547	57.209	58.3884
2.76	63.2941	57.5239	57.5398	59.4526	60.4091	60.424	57.209	59.3474
2.8	63.2941	57.5239	57.5398	59.4526	60.4091	60.424	57.209	59.3474
2.84	63.2941	57.5239	57.5398	59.4526	60.4091	60.424	57.209	59.3474
2.88	63.2941	57.5239	57.5398	59.4526	60.4091	60.424	57.209	59.3474
2.92	63.2941	57.5239	57.5398	59.4526	60.4091	60.424	57.209	59.3474
2.96	63.2941	57.5239	57.5398	59.4526	60.4091	60.424	57.209	59.3474
3	63.2941	57.5239	57.5398	59.4526	60.4091	60.424	57.209	59.3474
3.04	69.0481	57.5239	57.5398	61.3706	60.4091	57.547	57.209	58.3884
3.08	69.0481	57.5239	57.5398	61.3706	60.4091	57.547	57.209	58.3884
3.12	69.0481	57.5239	57.5398	61.3706	60.4091	57.547	57.209	58.3884
3.16	69.0481	57.5239	57.5398	61.3706	60.4091	57.547	57.209	58.3884
3.2	69.0481	57.5239	57.5398	61.3706	60.4091	57.547	57.209	58.3884
3.24	69.0481	57.5239	57.5398	61.3706	60.4091	57.547	57.209	58.3884
3.28	69.0481	57.5239	57.5398	61.3706	60.4091	57.547	57.209	58.3884
3.32	69.0481	57.5239	57.5398	61.3706	60.4091	57.547	57.209	58.3884
3.36	69.0481	57.5239	57.5398	61.3706	60.4091	57.547	57.209	58.3884
3.4	69.0481	57.5239	57.5398	61.3706	60.4091	57.547	57.209	58.3884
3.44	69.0481	57.5239	57.5398	61.3706	60.4091	57.547	57.209	58.3884
3.48	69.0481	57.5239	57.5398	61.3706	60.4091	57.547	57.209	58.3884
3.52	69.0481	57.5239	57.5398	61.3706	60.4091	57.547	57.209	58.3884
3.56	69.0481	57.5239	57.5398	61.3706	60.4091	60.424	57.209	59.3474
3.6	69.0481	57.5239	57.5398	61.3706	60.4091	60.424	57.209	59.3474
3.64	69.0481	57.5239	57.5398	61.3706	60.4091	60.424	57.209	59.3474
3.68	69.0481	57.5239	57.5398	61.3706	60.4091	60.424	57.209	59.3474
3.72	69.0481	57.5239	57.5398	61.3706	60.4091	60.424	57.209	59.3474
3.76	69.0481	57.5239	57.5398	61.3706	60.4091	60.424	57.209	59.3474
3.8	69.0481	57.5239	57.5398	61.3706	60.4091	60.424	57.209	59.3474
3.84	69.0481	57.5239	57.5398	61.3706	60.4091	57.547	57.209	58.3884
3.88	69.0481	57.5239	57.5398	61.3706	60.4091	57.547	57.209	58.3884
3.92	69.0481	57.5239	57.5398	61.3706	60.4091	57.547	57.209	58.3884
3.96	69.0481	57.5239	57.5398	61.3706	60.4091	57.547	57.209	58.3884
4	69.0481	57.5239	57.5398	61.3706	60.4091	57.547	57.209	58.3884
4.04	69.0481	57.5239	57.5398	61.3706	60.4091	57.547	57.209	58.3884
4.08	69.0481	57.5239	57.5398	61.3706	60.4091	57.547	57.209	58.3884
4.12	69.0481	57.5239	57.5398	61.3706	60.4091	57.547	57.209	58.3884
4.16	69.0481	57.5239	57.5398	61.3706	60.4091	57.547	57.209	58.3884
4.2	69.0481	57.5239	57.5398	61.3706	60.4091	57.547	57.209	58.3884
4.24	69.0481	57.5239	57.5398	61.3706	60.4091	57.547	57.209	58.3884
4.28	69.0481	57.5239	57.5398	61.3706	60.4091	57.547	57.209	58.3884
4.32	69.0481	57.5239	57.5398	61.3706	60.4091	57.547	57.209	58.3884
4.36	69.0481	57.5239	57.5398	61.3706	60.4091	60.424	57.209	59.3474
4.4	69.0481	57.5239	57.5398	61.3706	60.4091	60.424	57.209	59.3474
4.44	69.0481	57.5239	57.5398	61.3706	60.4091	60.424	57.209	59.3474
4.48	69.0481	57.5239	57.5398	61.3706	60.4091	60.424	57.209	59.3474
4.52	69.0481	57.5239	57.5398	61.3706	60.4091	60.424	57.209	59.3474
4.56	69.0481	57.5239	57.5398	61.3706	60.4091	60.424	57.209	59.3474
4.6	69.0481	57.5239	57.5398	61.3706	60.4091	60.424	57.209	59.3474
4.64	69.0481	57.5239	57.5398	61.3706	60.4091	57.547	57.209	58.3884
4.68	69.0481	57.5239	57.5398	61.3706	60.4091	57.547	57.209	58.3884
4.72	69.0481	57.5239	57.5398	61.3706	60.4091	57.547	57.209	58.3884
4.76	69.0481	57.5239	57.5398	61.3706	60.4091	57.547	57.209	58.3884
4.8	69.0481	57.5239	57.5398	61.3706	60.4091	57.547	57.209	58.3884
4.84	69.0481	57.5239	57.5398	61.3706	60.4091	57.547	57.209	58.3884
4.88	69.0481	57.5239	57.5398	61.3706	60.4091	57.547	57.209	58.3884
4.92	69.0481	57.5239	57.5398	61.3706	60.4091	57.547	57.209	58.3884
4.96	69.0481	57.5239	57.5398	61.3706	60.4091	57.547	57.209	58.3884
5	69.0481	57.5239	57.5398	61.3706	60.4091	57.547	57.209	58.3884
5.04	69.0481	57.5239	57.5398	61.3706	60.4091	57.547	57.209	58.3884
5.08	69.0481	57.5239	57.5398	61.3706	60.4091	57.547	57.209	58.3884
5.12	69.0481	57.5239	57.5398	61.3706	60.4091	57.547	57.209	58.3884
5.16	69.0481	57.5239	57.5398	61.3706	60.4091	60.424	57.209	59.3474
5.2	69.0481	57.5239	57.5398	61.3706	60.4091	60.424	57.209	59.3474
5.24	69.0481	57.5239	57.5398	61.3706	60.4091	60.424	57.209	59.3474
5.28	69.0481	57.5239	57.5398	61.3706	60.4091	60.424	57.209	59.3474
5.32	69.0481	57.5239	57.5398	61.3706	60.4091	60.424	57.209	59.3474
5.36	69.0481	57.5239	57.5398	61.3706	60.4091	60.424	57.209	59.3474
5.4	69.0481	57.5239	57.5398	61.3706	60.4091	60.424	57.209	59.3474
5.44	69.0481	57.5239	57.5398	61.3706	60.4091	57.547	57.209	58.3884
5.48	69.0481	57.5239	57.5398	61.3706	60.4091	57.547	57.209	58.3884
5.52	69.0481	57.5239	57.5398	61.3706	60.4091	57.547	57.209	58.3884
5.56	69.0481	57.5239	57.5398	61.3706	60.4091	57.547	57.209	58.3884
5.6	69.0481	57.5239	57.5398	61.3706	60.4091	57.547	57.209	58.3884
5.64	69.0481	57.5239	57.5398	61.3706	60.4091	57.547	57.209	58.3884
5.68	69.0481	57.5239	57.5398	61.3706	60.4091	57.547	57.209	58.3884
5.72	69.0481	57.5239	57.5398	61.3706	60.4091	57.547	57.209	58.3884
5.76	69.0481	57.5239	57.5398	61.3706	60.4091	57.547	57.209	58.3884
5.8	69.0481	57.5239	57.5398	61.3706	60.4091	57.547	57.209	58.3884
5.84	69.0481	57.5239	57.5398	61.3706	60.4091	57.547	57.209	58.3884
5.88	69.0481	57.5239	57.5398	61.3706	60.4091	57.547	57.209	58.3884
5.92	69.0481	57.5239	57.5398	61.3706	60.4091	57.547	57.209	58.3884
5.96	69.0481	57.5239	57.5398	61.3706	60.4091	60.424	60.086	60.3064
6	69.0481	57.5239	57.5398	61.3706	60.4091	60.424	60.086	60.3064
6.04	69.0481	57.5239	57.5398	61.3706	60.4091	57.547	60.086	59.3474
6.08	69.0481	57.5239	57.5398	61.3706	60.4091	57.547	60.086	59.3474
6.12	69.0481	57.5239	57.5398	61.3706	60.4091	57.547	60.086	59.3474
6.16	69.0481	57.5239	57.5398	61.3706	60.4091	57.547	60.086	59.3474
6.2	69.0481	57.5239	57.5398	61.3706	60.4091	57.547	60.086	59.3474
6.24	69.0481	57.5239	57.5398	61.3706	60.4091	54.6701	60.086	58.3884
6.28	69.0481	57.5239	57.5398	61.3706	60.4091	54.6701	60.086	58.3884
6.32	69.0481	57.5239	57.5398	61.3706	60.4091	54.6701	60.086	58.3884
6.36	69.0481	57.5239	57.5398	61.3706	60.4091	54.6701	60.086	58.3884
6.4	69.0481	57.5239	57.5398	61.3706	60.4091	54.6701	60.086	58.3884
6.44	69.0481	57.5239	57.5398	61.3706	60.4091	54.6701	60.086	58.3884
6.48	69.0481	57.5239	57.5398	61.3706	60.4091	54.6701	60.086	58.3884
6.52	69.0481	57.5239	57.5398	61.3706	60.4091	51.7931	60.086	57.4294
6.56	69.0481	57.5239	57.5398	61.3706	60.4091	51.7931	60.086	57.4294
6.6	69.0481	57.5239	57.5398	61.3706	57.532	51.7931	60.086	56.4704
6.64	69.0481	57.5239	57.5398	61.3706	57.532	51.7931	60.086	56.4704
6.68	69.0481	57.5239	57.5398	61.3706	57.532	51.7931	60.086	56.4704
6.72	69.0481	57.5239	57.5398	61.3706	57.532	51.7931	60.086	56.4704
6.76	69.0481	57.5239	57.5398	61.3706	57.532	54.67	60.086	57.4294
6.8	69.0481	57.5239	57.5398	61.3706	57.532	54.67	60.086	57.4294
6.84	69.0481	57.5239	57.5398	61.3706	57.532	54.67	60.086	57.4294
6.88	69.0481	57.5239	57.5398	61.3706	57.532	54.67	60.086	57.4294
6.92	69.0481	57.5239	57.5398	61.3706	57.532	54.67	60.086	57.4294
6.96	69.0481	57.5239	57.5398	61.3706	57.532	54.67	60.086	57.4294
7	69.0481	57.5239	57.5398	61.3706	57.532	51.7931	60.086	56.4704
7.04	69.0481	57.5239	57.5398	61.3706	57.532	51.7931	60.086	56.4704
7.08	69.0481	57.5239	57.5398	61.3706	57.532	51.7931	60.086	56.4704
7.12	69.0481	57.5239	57.5398	61.3706	57.532	51.7931	60.086	56.4704
7.16	69.0481	57.5239	57.5398	61.3706	57.532	51.7931	60.086	56.4704
7.2	69.0481	57.5239	57.5398	61.3706	57.532	51.7931	60.086	56.4704
7.24	69.0481	57.5239	57.5398	61.3706	57.532	51.7931	60.086	56.4704
7.28	69.0481	57.5239	57.5398	61.3706	57.532	51.7931	60.086	56.4704
7.32	69.0481	57.5239	57.5398	61.3706	57.532	51.7931	60.086	56.4704
7.36	69.0481	57.5239	57.5398	61.3706	57.532	51.7931	60.086	56.4704
7.4	69.0481	57.5239	57.5398	61.3706	57.532	51.7931	60.086	56.4704
7.44	69.0481	57.5239	57.5398	61.3706	57.532	51.7931	60.086	56.4704
7.48	69.0481	57.5239	57.5398	61.3706	57.532	51.7931	60.086	56.4704
7.52	69.0481	57.5239	57.5398	61.3706	57.532	54.67	60.086	57.4294
7.56	69.0481	57.5239	57.5398	61.3706	57.532	54.67	60.086	57.4294
7.6	69.0481	57.5239	57.5398	61.3706	57.532	54.67	60.086	57.4294
7.64	69.0481	57.5239	57.5398	61.3706	57.532	54.67	60.086	57.4294
7.68	69.0481	57.5239	57.5398	61.3706	57.532	54.67	60.086	57.4294
7.72	69.0481	57.5239	57.5398	61.3706	57.532	54.67	60.086	57.4294
7.76	69.0481	57.5239	57.5398	61.3706	57.532	54.67	60.086	57.4294
7.8	69.0481	57.5239	57.5398	61.3706	57.532	51.7931	60.086	56.4704
7.84	69.0481	57.5239	57.5398	61.3706	57.532	51.7931	60.086	56.4704
7.88	69.0481	57.5239	57.5398	61.3706	57.532	51.7931	60.086	56.4704
7.92	69.0481	57.5239	57.5398	61.3706	57.532	51.7931	60.086	56.4704
7.96	69.0481	57.5239	57.5398	61.3706	57.532	51.7931	60.086	56.4704
8	69.0481	57.5239	57.5398	61.3706	57.532	51.7931	60.086	56.4704
8.04	69.0481	57.5239	57.5398	61.3706	57.532	51.7931	60.086	56.4704
8.08	69.0481	57.5239	57.5398	61.3706	57.532	51.7931	60.086	56.4704
8.12	69.0481	57.5239	57.5398	61.3706	57.532	51.7931	60.086	56.4704
8.16	69.0481	57.5239	57.5398	61.3706	57.532	51.7931	60.086	56.4704
8.2	69.0481	57.5239	57.5398	61.3706	57.532	51.7931	60.086	56.4704
8.24	69.0481	57.5239	57.5398	61.3706	57.532	51.7931	60.086	56.4704
8.28	69.0481	57.5239	57.5398	61.3706	57.532	51.7931	60.086	56.4704
8.32	69.0481	57.5239	57.5398	61.3706	57.532	54.67	60.086	57.4294
8.36	69.0481	57.5239	57.5398	61.3706	57.532	54.67	60.086	57.4294
8.4	69.0481	57.5239	57.5398	61.3706	57.532	51.7931	60.086	56.4704
8.44	69.0481	57.5239	57.5398	61.3706	57.532	51.7931	60.086	56.4704
8.48	69.0481	57.5239	57.5398	61.3706	57.532	51.7931	60.086	56.4704
8.52	69.0481	57.5239	57.5398	61.3706	57.532	51.7931	60.086	56.4704
8.56	69.0481	57.5239	57.5398	61.3706	57.532	51.7931	60.086	56.4704
8.6	69.0481	57.5239	57.5398	61.3706	57.532	51.7931	60.086	56.4704
8.64	69.0481	57.5239	57.5398	61.3706	57.532	51.7931	60.086	56.4704
8.68	69.0481	57.5239	57.5398	61.3706	57.532	51.7931	60.086	56.4704
8.72	69.0481	57.5239	57.5398	61.3706	57.532	51.7931	60.086	56.4704
8.76	69.0481	57.5239	57.5398	61.3706	57.532	51.7931	60.086	56.4704
8.8	69.0481	57.5239	57.5398	61.3706	57.532	51.7931	60.086	56.4704
8.84	69.0481	57.5239	57.5398	61.3706	57.532	51.7931	60.086	56.4704
8.88	69.0481	57.5239	57.5398	61.3706	57.532	51.7931	60.086	56.4704
8.92	69.0481	57.5239	57.5398	61.3706	57.532	51.7931	60.086	56.4704
8.96	69.0481	57.5239	57.5398	61.3706	57.532	51.7931	60.086	56.4704
9	69.0481	57.5239	57.5398	61.3706	57.532	51.7931	60.086	56.4704
9.04	69.0481	57.5239	57.5398	61.3706	57.532	51.7931	60.086	56.4704
9.08	69.0481	57.5239	57.5398	61.3706	57.532	51.7931	60.086	56.4704
9.12	69.0481	57.5239	57.5398	61.3706	57.532	51.7931	60.086	56.4704
9.16	69.0481	57.5239	57.5398	61.3706	57.532	51.7931	60.086	56.4704
9.2	69.0481	57.5239	57.5398	61.3706	57.532	51.7931	60.086	56.4704
9.24	69.0481	57.5239	57.5398	61.3706	57.532	51.7931	60.086	56.4704
9.28	69.0481	57.5239	57.5398	61.3706	57.532	51.7931	60.086	56.4704
9.32	69.0481	57.5239	57.5398	61.3706	57.532	48.916	60.086	55.5114
9.36	69.0481	57.5239	57.5398	61.3706	57.532	48.916	60.086	55.5114
9.4	69.0481	57.5239	57.5398	61.3706	57.532	46.0391	60.086	54.5524
9.44	69.0481	57.5239	57.5398	61.3706	57.532	46.0391	60.086	54.5524
9.48	69.0481	57.5239	57.5398	61.3706	57.532	46.0391	60.086	54.5524
9.52	-51.7859	57.5239	-143.85	-46.0374	57.532	46.0391	-103.903	-0.110633
9.56	-63.2939	57.5239	-155.358	-53.7094	57.532	46.0391	-109.657	-2.02863
9.6	-368.256	-218.668	-166.866	-251.263	57.532	46.0391	-115.411	-3.94663
9.64	-379.764	-230.176	-264.684	-291.541	57.532	46.0391	-331.186	-75.8716
9.68	-391.272	-241.684	-276.192	-303.049	57.532	46.0391	-342.694	-79.7076
9.72	-402.78	-397.042	-287.7	-362.507	-115.088	-491.96	-354.202	-320.417
9.76	-414.288	-408.55	-299.208	-374.015	-120.842	-503.468	-359.956	-328.089
9.8	-425.796	-546.646	-316.47	-429.637	-126.596	-514.976	-365.71	-335.761
9.84	-431.55	-558.154	-339.486	-443.063	-457.451	-520.73	-371.464	-449.882
9.88	-437.304	-569.662	-350.994	-452.653	-466.082	-526.484	-377.218	-456.595
9.92	-443.058	-581.17	-368.256	-464.161	-477.59	-532.238	-385.849	-465.226
9.96	-454.566	-592.678	-374.01	-473.751	-486.221	-537.992	-391.603	-471.939
10	-466.074	-604.186	-385.518	-485.259	-494.852	-543.746	-397.357	-478.652
10.04	-471.828	-627.202	-397.026	-498.685	-500.606	-563.885	-405.988	-490.16
10.08	-477.582	-632.956	-402.78	-504.439	-503.483	-572.516	-408.865	-494.955
10.12	-483.336	-644.464	-414.288	-514.029	-512.114	-581.147	-417.496	-503.586
10.16	-489.09	-650.218	-420.042	-519.783	-514.991	-586.901	-414.619	-505.504
10.2	-500.598	-655.972	-420.042	-525.537	-520.745	-601.286	-420.373	-514.135
10.24	-512.106	-667.48	-425.796	-535.127	-523.622	-609.917	-423.25	-518.93
10.28	-523.614	-667.48	-425.796	-538.963	-526.499	-612.794	-423.25	-520.848
10.32	-529.368	-673.234	-431.55	-544.717	-532.253	-618.548	-429.004	-526.602
10.36	-540.876	-673.234	-431.55	-548.553	-535.13	-624.302	-431.881	-530.438
10.4	-546.63	-678.988	-437.304	-554.307	-543.761	-630.056	-434.758	-536.192
10.44	-558.138	-678.988	-443.058	-560.061	-549.515	-635.81	-434.758	-540.028
10.48	-558.138	-684.742	-448.812	-563.897	-549.515	-635.81	-434.758	-540.028
10.52	-563.892	-684.742	-448.812	-565.815	-558.146	-641.564	-440.512	-546.741
10.56	-563.892	-684.742	-454.566	-567.733	-558.146	-644.441	-437.635	-546.741
10.6	-569.646	-690.496	-460.32	-573.487	-563.9	-650.195	-440.512	-551.536
10.64	-575.4	-690.496	-460.32	-575.405	-563.9	-653.072	-440.512	-552.495
10.68	-581.154	-696.25	-460.32	-579.241	-566.777	-655.949	-440.512	-554.413
10.72	-581.154	-696.25	-460.32	-579.241	-569.654	-658.826	-440.512	-556.331
10.76	-586.908	-696.25	-460.32	-581.159	-569.654	-661.703	-443.389	-558.249
10.8	-586.908	-696.25	-466.074	-583.077	-572.531	-664.58	-440.512	-559.208
10.84	-592.662	-696.25	-466.074	-584.995	-572.531	-670.334	-446.266	-563.044
10.88	-598.416	-696.25	-466.074	-586.913	-575.408	-670.334	-446.266	-564.003
10.92	-598.416	-696.25	-471.828	-588.831	-578.285	-676.088	-452.02	-568.798
10.96	-598.416	-696.25	-471.828	-588.831	-578.285	-676.088	-452.02	-568.798
11	-604.17	-696.25	-477.582	-592.667	-581.162	-681.842	-457.774	-573.593
11.04	-604.17	-696.25	-477.582	-592.667	-581.162	-684.719	-457.774	-574.552
11.08	-604.17	-707.758	-477.582	-596.503	-581.162	-684.719	-454.897	-573.593
11.12	-609.924	-702.004	-477.582	-596.503	-584.039	-687.596	-457.774	-576.47
11.16	-609.924	-702.004	-477.582	-596.503	-586.916	-687.596	-460.651	-578.388
11.2	-609.924	-707.758	-489.09	-602.257	-589.793	-687.596	-457.774	-578.388
11.24	-609.924	-707.758	-483.336	-600.339	-589.793	-687.596	-460.651	-579.347
11.28	-609.924	-702.004	-483.336	-598.421	-586.916	-687.596	-463.528	-579.347
11.32	-615.678	-707.758	-489.09	-604.175	-592.67	-690.473	-466.405	-583.183
11.36	-615.678	-707.758	-489.09	-604.175	-592.67	-690.473	-463.528	-582.224
11.4	-615.678	-707.758	-494.844	-606.093	-595.547	-690.473	-466.405	-584.142
11.44	-609.924	-713.512	-494.844	-606.093	-598.424	-693.35	-466.405	-586.06
11.48	-609.924	-719.266	-494.844	-608.011	-598.424	-693.35	-466.405	-586.06
11.52	-615.678	-713.512	-494.844	-608.011	-595.547	-696.227	-469.282	-587.019
11.56	-615.678	-725.02	-500.598	-613.765	-598.424	-696.227	-466.405	-587.019
11.6	-615.678	-719.266	-500.598	-611.847	-598.424	-699.104	-475.036	-590.855
11.64	-615.678	-719.266	-494.844	-609.929	-598.424	-699.104	-475.036	-590.855
11.68	-615.678	-725.02	-500.598	-613.765	-598.424	-699.104	-477.913	-591.814
11.72	-615.678	-725.02	-494.844	-611.847	-598.424	-699.104	-477.913	-591.814
11.76	-615.678	-725.02	-500.598	-613.765	-598.424	-699.104	-477.913	-591.814
11.8	-615.678	-730.774	-506.352	-617.601	-598.424	-699.104	-477.913	-591.814
11.84	-621.432	-730.774	-506.352	-619.519	-598.424	-696.227	-477.913	-590.855
11.88	-621.432	-725.02	-506.352	-617.601	-598.424	-699.104	-477.913	-591.814
11.92	-621.432	-725.02	-506.352	-617.601	-598.424	-701.981	-477.913	-592.773
11.96	-621.432	-725.02	-506.352	-617.601	-598.424	-699.104	-477.913	-591.814
12	-621.432	-725.02	-506.352	-617.601	-598.424	-704.858	-480.79	-594.691
12.04	-627.186	-725.02	-506.352	-619.519	-601.301	-704.858	-480.79	-595.65
12.08	-627.186	-725.02	-506.352	-619.519	-598.424	-704.858	-480.79	-594.691
12.12	-621.432	-725.02	-506.352	-617.601	-604.178	-704.858	-480.79	-596.609
12.16	-627.186	-730.774	-506.352	-621.437	-604.178	-704.858	-480.79	-596.609
12.2	-627.186	-725.02	-506.352	-619.519	-607.055	-704.858	-483.667	-598.527
12.24	-621.432	-725.02	-506.352	-617.601	-609.932	-704.858	-483.667	-599.486
12.28	-627.186	-725.02	-506.352	-619.519	-609.932	-704.858	-483.667	-599.486
12.32	-627.186	-725.02	-506.352	-619.519	-609.932	-707.735	-483.667	-600.445
12.36	-627.186	-725.02	-506.352	-619.519	-607.055	-707.735	-486.544	-600.445
12.4	-627.186	-725.02	-506.352	-619.519	-609.932	-707.735	-489.421	-602.363
12.44	-632.94	-730.774	-506.352	-623.355	-609.932	-707.735	-489.421	-602.363
12.48	-632.94	-725.02	-506.352	-621.437	-609.932	-707.735	-489.421	-602.363
12.52	-638.694	-725.02	-506.352	-623.355	-609.932	-707.735	-489.421	-602.363
12.56	-638.694	-725.02	-506.352	-623.355	-609.932	-707.735	-489.421	-602.363
12.6	-644.448	-725.02	-506.352	-625.273	-612.809	-710.612	-489.421	-604.281
12.64	-644.448	-725.02	-506.352	-625.273	-612.809	-710.612	-489.421	-604.281
12.68	-644.448	-725.02	-506.352	-625.273	-612.809	-710.612	-489.421	-604.281
12.72	-644.448	-725.02	-506.352	-625.273	-612.809	-713.489	-492.298	-606.199
12.76	-644.448	-725.02	-506.352	-625.273	-615.686	-713.489	-498.052	-609.076
12.8	-644.448	-725.02	-512.106	-627.191	-612.809	-716.366	-498.052	-609.076
12.84	-644.448	-725.02	-517.86	-629.109	-612.809	-713.489	-500.929	-609.076
12.88	-644.448	-725.02	-512.106	-627.191	-615.686	-713.489	-509.56	-612.912
12.92	-644.448	-725.02	-512.106	-627.191	-615.686	-713.489	-509.56	-612.912
12.96	-644.448	-725.02	-512.106	-627.191	-615.686	-713.489	-509.56	-612.912
13	-644.448	-725.02	-512.106	-627.191	-615.686	-716.366	-512.437	-614.83
13.04	-644.448	-725.02	-517.86	-629.109	-615.686	-716.366	-512.437	-614.83
13.08	-644.448	-725.02	-512.106	-627.191	-615.686	-719.243	-512.437	-615.789
13.12	-644.448	-725.02	-512.106	-627.191	-615.686	-719.243	-515.314	-616.748
13.16	-644.448	-725.02	-517.86	-629.109	-615.686	-719.243	-515.314	-616.748
13.2	-644.448	-725.02	-523.614	-631.027	-615.686	-722.12	-521.068	-619.625
13.24	-644.448	-725.02	-523.614	-631.027	-615.686	-719.243	-518.191	-617.707
13.28	-650.202	-725.02	-523.614	-632.945	-615.686	-719.243	-518.191	-617.707
13.32	-644.448	-725.02	-523.614	-631.027	-615.686	-719.243	-521.068	-618.666
13.36	-644.448	-725.02	-529.368	-632.945	-615.686	-719.243	-521.068	-618.666
13.4	-650.202	-725.02	-529.368	-634.863	-615.686	-722.12	-523.945	-620.584
13.44	-650.202	-725.02	-529.368	-634.863	-615.686	-722.12	-523.945	-620.584
13.48	-650.202	-725.02	-529.368	-634.863	-615.686	-724.997	-523.945	-621.543
13.52	-650.202	-725.02	-523.614	-632.945	-615.686	-724.997	-523.945	-621.543
13.56	-650.202	-725.02	-529.368	-634.863	-615.686	-724.997	-523.945	-621.543
13.6	-655.956	-725.02	-529.368	-636.781	-618.563	-724.997	-523.945	-622.502
13.64	-650.202	-725.02	-523.614	-632.945	-615.686	-727.874	-526.822	-623.461
13.68	-661.71	-725.02	-529.368	-638.699	-618.563	-724.997	-526.822	-623.461
13.72	-650.202	-725.02	-535.122	-636.781	-618.563	-724.997	-529.699	-624.42
13.76	-655.956	-725.02	-535.122	-638.699	-618.563	-724.997	-529.699	-624.42
13.8	-650.202	-725.02	-540.876	-638.699	-618.563	-727.874	-535.453	-627.297
13.84	-650.202	-725.02	-540.876	-638.699	-618.563	-730.751	-535.453	-628.256
13.88	-650.202	-725.02	-546.63	-640.617	-621.44	-724.997	-535.453	-627.297
13.92	-650.202	-725.02	-546.63	-640.617	-618.563	-727.874	-535.453	-627.297
13.96	-655.956	-725.02	-546.63	-642.535	-618.563	-730.751	-535.453	-628.256
14	-655.956	-725.02	-540.876	-640.617	-618.563	-733.628	-538.33	-630.174
14.04	-650.202	-725.02	-546.63	-640.617	-618.563	-733.628	-538.33	-630.174
14.08	-650.202	-725.02	-540.876	-638.699	-621.44	-736.505	-538.33	-632.092
14.12	-650.202	-725.02	-546.63	-640.617	-621.44	-733.628	-538.33	-631.133
14.16	-650.202	-725.02	-546.63	-640.617	-621.44	-736.505	-538.33	-632.092
14.2	-655.956	-725.02	-546.63	-642.535	-621.44	-739.382	-538.33	-633.051
14.24	-655.956	-725.02	-540.876	-640.617	-621.44	-733.628	-538.33	-631.133
14.28	-650.202	-725.02	-546.63	-640.617	-621.44	-736.505	-538.33	-632.092
14.32	-650.202	-725.02	-546.63	-640.617	-621.44	-736.505	-538.33	-632.092
14.36	-650.202	-725.02	-546.63	-640.617	-618.563	-736.505	-541.207	-632.092
14.4	-650.202	-725.02	-540.876	-638.699	-621.44	-736.505	-541.207	-633.051
14.44	-650.202	-725.02	-546.63	-640.617	-618.563	-739.382	-538.33	-632.092
14.48	-650.202	-725.02	-546.63	-640.617	-621.44	-739.382	-538.33	-633.051
14.52	-650.202	-725.02	-546.63	-640.617	-621.44	-736.505	-541.207	-633.051
14.56	-655.956	-725.02	-546.63	-642.535	-621.44	-739.382	-538.33	-633.051
14.6	-655.956	-725.02	-540.876	-640.617	-621.44	-739.382	-538.33	-633.051
14.64	-650.202	-725.02	-540.876	-638.699	-621.44	-739.382	-541.207	-634.01
14.68	-655.956	-719.266	-552.384	-642.535	-621.44	-739.382	-541.207	-634.01
14.72	-650.202	-719.266	-546.63	-638.699	-621.44	-739.382	-541.207	-634.01
14.76	-650.202	-719.266	-546.63	-638.699	-621.44	-739.382	-538.33	-633.051
14.8	-650.202	-719.266	-540.876	-636.781	-621.44	-739.382	-538.33	-633.051
14.84	-650.202	-719.266	-552.384	-640.617	-621.44	-736.505	-541.207	-633.051
14.88	-650.202	-719.266	-546.63	-638.699	-621.44	-739.382	-544.084	-634.969
14.92	-650.202	-719.266	-546.63	-638.699	-621.44	-739.382	-541.207	-634.01
14.96	-650.202	-719.266	-546.63	-638.699	-621.44	-739.382	-538.33	-633.051
15	-650.202	-719.266	-546.63	-638.699	-621.44	-739.382	-541.207	-634.01
15.04	-650.202	-719.266	-552.384	-640.617	-624.317	-736.505	-544.084	-634.969
15.08	-655.956	-719.266	-546.63	-640.617	-621.44	-739.382	-541.207	-634.01
15.12	-650.202	-719.266	-552.384	-640.617	-621.44	-736.505	-541.207	-633.051
15.16	-650.202	-719.266	-552.384	-640.617	-621.44	-736.505	-541.207	-633.051
15.2	-650.202	-719.266	-552.384	-640.617	-621.44	-739.382	-538.33	-633.051
15.24	-650.202	-719.266	-546.63	-638.699	-627.194	-739.382	-544.084	-636.887
15.28	-650.202	-719.266	-546.63	-638.699	-627.194	-739.382	-544.084	-636.887
15.32	-644.448	-719.266	-546.63	-636.781	-621.44	-739.382	-544.084	-634.969
15.36	-650.202	-719.266	-546.63	-638.699	-621.44	-739.382	-544.084	-634.969
15.4	-650.202	-719.266	-546.63	-638.699	-621.44	-739.382	-544.084	-634.969
15.44	-655.956	-719.266	-552.384	-642.535	-624.317	-739.382	-544.084	-635.928
15.48	-650.202	-719.266	-552.384	-640.617	-627.194	-739.382	-538.33	-634.969
15.52	-650.202	-719.266	-558.138	-642.535	-627.194	-739.382	-544.084	-636.887
15.56	-650.202	-719.266	-552.384	-640.617	-630.071	-739.382	-546.961	-638.805
15.6	-644.448	-719.266	-552.384	-638.699	-630.071	-739.382	-549.838	-639.764
15.64	-644.448	-719.266	-552.384	-638.699	-630.071	-739.382	-549.838	-639.764
15.68	-644.448	-719.266	-552.384	-638.699	-630.071	-739.382	-549.838	-639.764
15.72	-644.448	-719.266	-558.138	-640.617	-630.071	-739.382	-549.838	-639.764
15.76	-644.448	-719.266	-552.384	-638.699	-630.071	-739.382	-549.838	-639.764
15.8	-644.448	-719.266	-552.384	-638.699	-632.948	-739.382	-546.961	-639.764
15.84	-644.448	-719.266	-558.138	-640.617	-632.948	-739.382	-546.961	-639.764
15.88	-638.694	-719.266	-558.138	-638.699	-632.948	-739.382	-549.838	-640.723
15.92	-644.448	-719.266	-552.384	-638.699	-632.948	-739.382	-549.838	-640.723
15.96	-644.448	-719.266	-552.384	-638.699	-635.825	-739.382	-549.838	-641.682
16	-638.694	-719.266	-552.384	-636.781	-635.825	-739.382	-549.838	-641.682
16.04	-638.694	-719.266	-552.384	-636.781	-635.825	-739.382	-549.838	-641.682
16.08	-644.448	-719.266	-558.138	-640.617	-635.825	-742.259	-549.838	-642.641
16.12	-644.448	-719.266	-558.138	-640.617	-635.825	-742.259	-546.961	-641.682
16.16	-644.448	-719.266	-558.138	-640.617	-635.825	-742.259	-552.715	-643.6
16.2	-644.448	-719.266	-552.384	-638.699	-635.825	-742.259	-549.838	-642.641
16.24	-638.694	-719.266	-558.138	-638.699	-635.825	-742.259	-549.838	-642.641
16.28	-638.694	-725.02	-552.384	-638.699	-635.825	-748.013	-552.715	-645.518
16.32	-644.448	-725.02	-552.384	-640.617	-635.825	-745.136	-552.715	-644.559
16.36	-638.694	-730.774	-552.384	-640.617	-632.948	-745.136	-552.715	-643.6
16.4	-638.694	-730.774	-558.138	-642.535	-635.825	-748.013	-552.715	-645.518
16.44	-638.694	-730.774	-552.384	-640.617	-635.825	-745.136	-552.715	-644.559
16.48	-638.694	-730.774	-558.138	-642.535	-632.948	-748.013	-552.715	-644.559
16.52	-632.94	-730.774	-558.138	-640.617	-635.825	-745.136	-552.715	-644.559
16.56	-638.694	-730.774	-552.384	-640.617	-635.825	-748.013	-552.715	-645.518
16.6	-638.694	-730.774	-552.384	-640.617	-635.825	-745.136	-552.715	-644.559
16.64	-638.694	-730.774	-552.384	-640.617	-635.825	-748.013	-552.715	-645.518
16.68	-632.94	-730.774	-552.384	-638.699	-638.702	-745.136	-555.592	-646.477
16.72	-638.694	-730.774	-552.384	-640.617	-638.702	-748.013	-555.592	-647.436
16.76	-638.694	-730.774	-552.384	-640.617	-641.579	-748.013	-558.469	-649.354
16.8	-627.186	-730.774	-558.138	-638.699	-641.579	-748.013	-558.469	-649.354
16.84	-627.186	-730.774	-552.384	-636.781	-641.579	-748.013	-558.469	-649.354
16.88	-621.432	-730.774	-563.892	-638.699	-641.579	-748.013	-558.469	-649.354
16.92	-621.432	-730.774	-558.138	-636.781	-641.579	-748.013	-558.469	-649.354
16.96	-621.432	-730.774	-563.892	-638.699	-641.579	-748.013	-558.469	-649.354
17	-621.432	-730.774	-563.892	-638.699	-641.579	-748.013	-558.469	-649.354
17.04	-627.186	-730.774	-563.892	-640.617	-641.579	-748.013	-558.469	-649.354
17.08	-621.432	-730.774	-563.892	-638.699	-641.579	-748.013	-558.469	-649.354
17.12	-627.186	-730.774	-563.892	-640.617	-641.579	-748.013	-561.346	-650.313
17.16	-621.432	-742.282	-563.892	-642.535	-641.579	-748.013	-561.346	-650.313
17.2	-627.186	-742.282	-563.892	-644.453	-644.456	-748.013	-561.346	-651.272
17.24	-615.678	-736.528	-563.892	-638.699	-644.456	-748.013	-558.469	-650.313
17.28	-621.432	-736.528	-563.892	-640.617	-647.333	-748.013	-558.469	-651.272
17.32	-615.678	-736.528	-563.892	-638.699	-647.333	-748.013	-561.346	-652.231
17.36	-615.678	-736.528	-563.892	-638.699	-647.333	-748.013	-564.223	-653.19
17.4	-609.924	-742.282	-563.892	-638.699	-647.333	-748.013	-561.346	-652.231
17.44	-621.432	-736.528	-563.892	-640.617	-647.333	-748.013	-564.223	-653.19
17.48	-615.678	-736.528	-563.892	-638.699	-647.333	-748.013	-561.346	-652.231
17.52	-615.678	-736.528	-563.892	-638.699	-647.333	-748.013	-561.346	-652.231
17.56	-615.678	-742.282	-563.892	-640.617	-647.333	-748.013	-564.223	-653.19
17.6	-609.924	-736.528	-563.892	-636.781	-647.333	-748.013	-564.223	-653.19
17.64	-604.17	-736.528	-563.892	-634.863	-647.333	-748.013	-564.223	-653.19
17.68	-621.432	-736.528	-563.892	-640.617	-650.21	-748.013	-564.223	-654.149
17.72	-609.924	-736.528	-558.138	-634.863	-650.21	-748.013	-567.1	-655.108
17.76	-615.678	-742.282	-563.892	-640.617	-650.21	-748.013	-567.1	-655.108
17.8	-609.924	-736.528	-563.892	-636.781	-650.21	-748.013	-564.223	-654.149
17.84	-609.924	-742.282	-563.892	-638.699	-650.21	-748.013	-564.223	-654.149
17.88	-609.924	-742.282	-563.892	-638.699	-650.21	-750.89	-567.1	-656.067
17.92	-609.924	-742.282	-563.892	-638.699	-650.21	-753.767	-567.1	-657.026
17.96	-609.924	-736.528	-563.892	-636.781	-650.21	-750.89	-564.223	-655.108
18	-615.678	-736.528	-563.892	-638.699	-650.21	-750.89	-567.1	-656.067
18.04	-609.924	-742.282	-563.892	-638.699	-650.21	-756.644	-567.1	-657.985
18.08	-609.924	-736.528	-569.646	-638.699	-647.333	-750.89	-567.1	-655.108
18.12	-609.924	-736.528	-569.646	-638.699	-650.21	-750.89	-567.1	-656.067
18.16	-604.17	-742.282	-569.646	-638.699	-650.21	-750.89	-564.223	-655.108
18.2	-604.17	-742.282	-569.646	-638.699	-650.21	-756.644	-567.1	-657.985
18.24	-604.17	-742.282	-569.646	-638.699	-650.21	-753.767	-567.1	-657.026
18.28	-604.17	-742.282	-569.646	-638.699	-650.21	-750.89	-569.977	-657.026
18.32	-604.17	-736.528	-569.646	-636.781	-650.21	-753.767	-569.977	-657.985
18.36	-604.17	-742.282	-569.646	-638.699	-650.21	-750.89	-572.854	-657.985
18.4	-598.416	-736.528	-569.646	-634.863	-650.21	-753.767	-569.977	-657.985
18.44	-604.17	-736.528	-569.646	-636.781	-650.21	-753.767	-569.977	-657.985
18.48	-598.416	-736.528	-569.646	-634.863	-650.21	-753.767	-572.854	-658.944
18.52	-609.924	-742.282	-569.646	-640.617	-650.21	-756.644	-572.854	-659.903
18.56	-598.416	-742.282	-569.646	-636.781	-650.21	-759.521	-569.977	-659.903
18.6	-604.17	-742.282	-569.646	-638.699	-650.21	-762.398	-572.854	-661.821
18.64	-598.416	-742.282	-569.646	-636.781	-647.333	-762.398	-572.854	-660.862
18.68	-604.17	-736.528	-569.646	-636.781	-647.333	-765.275	-578.608	-663.739
18.72	-604.17	-742.282	-569.646	-638.699	-650.21	-765.275	-578.608	-664.698
18.76	-598.416	-736.528	-569.646	-634.863	-650.21	-762.398	-578.608	-663.739
18.8	-598.416	-742.282	-569.646	-636.781	-650.21	-765.275	-578.608	-664.698
18.84	-592.662	-742.282	-569.646	-634.863	-650.21	-762.398	-575.731	-662.78
18.88	-592.662	-736.528	-569.646	-632.945	-650.21	-765.275	-575.731	-663.739
18.92	-598.416	-736.528	-569.646	-634.863	-650.21	-765.275	-578.608	-664.698
18.96	-592.662	-742.282	-569.646	-634.863	-647.333	-765.275	-578.608	-663.739
19	-598.416	-742.282	-569.646	-636.781	-650.21	-765.275	-578.608	-664.698
19.04	-598.416	-748.036	-569.646	-638.699	-650.21	-765.275	-578.608	-664.698
19.08	-592.662	-742.282	-569.646	-634.863	-650.21	-765.275	-578.608	-664.698
19.12	-598.416	-748.036	-569.646	-638.699	-647.333	-765.275	-575.731	-662.78
19.16	-604.17	-742.282	-569.646	-638.699	-647.333	-765.275	-578.608	-663.739
19.2	-598.416	-742.282	-569.646	-636.781	-650.21	-765.275	-578.608	-664.698
19.24	-598.416	-748.036	-569.646	-638.699	-650.21	-765.275	-575.731	-663.739
19.28	-592.662	-748.036	-569.646	-636.781	-650.21	-765.275	-578.608	-664.698
19.32	-592.662	-748.036	-569.646	-636.781	-650.21	-765.275	-578.608	-664.698
19.36	-592.662	-748.036	-569.646	-636.781	-653.087	-765.275	-578.608	-665.657
19.4	-592.662	-748.036	-569.646	-636.781	-653.087	-765.275	-575.731	-664.698
19.44	-598.416	-748.036	-569.646	-638.699	-653.087	-765.275	-578.608	-665.657
19.48	-598.416	-748.036	-569.646	-638.699	-650.21	-768.152	-578.608	-665.657
19.52	-586.908	-742.282	-569.646	-632.945	-653.087	-768.152	-578.608	-666.616
19.56	-598.416	-748.036	-569.646	-638.699	-650.21	-768.152	-578.608	-665.657
19.6	-592.662	-748.036	-569.646	-636.781	-653.087	-768.152	-578.608	-666.616
19.64	-592.662	-748.036	-569.646	-636.781	-653.087	-768.152	-578.608	-666.616
19.68	-586.908	-748.036	-569.646	-634.863	-653.087	-768.152	-581.485	-667.575
19.72	-586.908	-748.036	-569.646	-634.863	-653.087	-768.152	-581.485	-667.575
19.76	-586.908	-748.036	-569.646	-634.863	-653.087	-768.152	-581.485	-667.575
19.8	-581.154	-748.036	-569.646	-632.945	-653.087	-768.152	-581.485	-667.575
19.84	-586.908	-748.036	-569.646	-634.863	-653.087	-768.152	-581.485	-667.575
19.88	-581.154	-748.036	-569.646	-632.945	-653.087	-768.152	-581.485	-667.575
19.92	-592.662	-748.036	-569.646	-636.781	-653.087	-768.152	-581.485	-667.575
19.96	-586.908	-748.036	-569.646	-634.863	-653.087	-768.152	-581.485	-667.575
20	-586.908	-748.036	-569.646	-634.863	-653.087	-768.152	-581.485	-667.575
20.04	-581.154	-742.282	-569.646	-631.027	-653.087	-768.152	-581.485	-667.575
20.08	-586.908	-748.036	-575.4	-636.781	-653.087	-768.152	-584.362	-668.534
20.12	-586.908	-748.036	-575.4	-636.781	-653.087	-768.152	-581.485	-667.575
20.16	-581.154	-748.036	-575.4	-634.863	-650.21	-768.152	-584.362	-667.575
20.2	-581.154	-748.036	-575.4	-634.863	-653.087	-768.152	-584.362	-668.534
20.24	-586.908	-748.036	-575.4	-636.781	-653.087	-768.152	-584.362	-668.534
20.28	-581.154	-742.282	-575.4	-632.945	-653.087	-768.152	-587.239	-669.493
20.32	-581.154	-748.036	-575.4	-634.863	-650.21	-768.152	-584.362	-667.575
20.36	-581.154	-748.036	-575.4	-634.863	-653.087	-768.152	-581.485	-667.575
20.4	-581.154	-742.282	-575.4	-632.945	-655.964	-768.152	-584.362	-669.493
20.44	-586.908	-753.79	-575.4	-638.699	-653.087	-768.152	-584.362	-668.534
20.48	-581.154	-753.79	-575.4	-636.781	-653.087	-768.152	-584.362	-668.534
20.52	-581.154	-753.79	-581.154	-638.699	-655.964	-768.152	-584.362	-669.493
20.56	-586.908	-753.79	-586.908	-642.535	-653.087	-768.152	-587.239	-669.493
20.6	-586.908	-748.036	-592.662	-642.535	-655.964	-768.152	-587.239	-670.452
20.64	-581.154	-753.79	-592.662	-642.535	-655.964	-768.152	-584.362	-669.493
20.68	-592.662	-748.036	-598.416	-646.371	-653.087	-768.152	-584.362	-668.534
20.72	-575.4	-753.79	-598.416	-642.535	-653.087	-768.152	-584.362	-668.534
20.76	-581.154	-753.79	-604.17	-646.371	-655.964	-768.152	-587.239	-670.452
20.8	-586.908	-753.79	-604.17	-648.289	-655.964	-768.152	-590.116	-671.411
20.84	-581.154	-753.79	-604.17	-646.371	-653.087	-768.152	-590.116	-670.452
20.88	-581.154	-753.79	-609.924	-648.289	-655.964	-768.152	-590.116	-671.411
20.92	-575.4	-753.79	-609.924	-646.371	-653.087	-768.152	-590.116	-670.452
20.96	-586.908	-748.036	-609.924	-648.289	-653.087	-768.152	-592.993	-671.411
21	-581.154	-753.79	-609.924	-648.289	-655.964	-768.152	-590.116	-671.411
21.04	-581.154	-748.036	-609.924	-646.371	-653.087	-768.152	-590.116	-670.452
21.08	-575.4	-753.79	-609.924	-646.371	-653.087	-768.152	-592.993	-671.411
21.12	-586.908	-748.036	-609.924	-648.289	-653.087	-768.152	-590.116	-670.452
21.16	-575.4	-748.036	-609.924	-644.453	-653.087	-768.152	-592.993	-671.411
21.2	-575.4	-748.036	-609.924	-644.453	-653.087	-768.152	-592.993	-671.411
21.24	-581.154	-753.79	-609.924	-648.289	-655.964	-768.152	-592.993	-672.37
21.28	-575.4	-748.036	-609.924	-644.453	-653.087	-768.152	-592.993	-671.411
21.32	-575.4	-753.79	-609.924	-646.371	-653.087	-768.152	-590.116	-670.452
21.36	-575.4	-759.544	-609.924	-648.289	-655.964	-768.152	-592.993	-672.37
21.4	-581.154	-753.79	-609.924	-648.289	-655.964	-768.152	-592.993	-672.37
21.44	-569.646	-753.79	-609.924	-644.453	-653.087	-768.152	-590.116	-670.452
21.48	-563.892	-753.79	-609.924	-642.535	-655.964	-768.152	-592.993	-672.37
21.52	-569.646	-759.544	-609.924	-646.371	-655.964	-768.152	-592.993	-672.37
21.56	-575.4	-753.79	-609.924	-646.371	-655.964	-768.152	-590.116	-671.411
21.6	-563.892	-753.79	-609.924	-642.535	-653.087	-768.152	-592.993	-671.411
21.64	-563.892	-759.544	-609.924	-644.453	-653.087	-768.152	-592.993	-671.411
21.68	-575.4	-759.544	-609.924	-648.289	-655.964	-768.152	-595.87	-673.329
21.72	-569.646	-753.79	-609.924	-644.453	-653.087	-768.152	-592.993	-671.411
21.76	-569.646	-759.544	-609.924	-646.371	-655.964	-768.152	-595.87	-673.329
21.8	-563.892	-753.79	-609.924	-642.535	-653.087	-768.152	-595.87	-672.37
21.84	-563.892	-753.79	-609.924	-642.535	-653.087	-768.152	-595.87	-672.37
21.88	-563.892	-753.79	-609.924	-642.535	-653.087	-768.152	-595.87	-672.37
21.92	-563.892	-753.79	-609.924	-642.535	-653.087	-768.152	-595.87	-672.37
21.96	-563.892	-759.544	-609.924	-644.453	-653.087	-771.029	-595.87	-673.329
22	-563.892	-753.79	-609.924	-642.535	-653.087	-773.906	-595.87	-674.288
22.04	-569.646	-753.79	-609.924	-644.453	-653.087	-773.906	-595.87	-674.288
22.08	-563.892	-759.544	-609.924	-644.453	-653.087	-776.783	-595.87	-675.247
22.12	-563.892	-753.79	-609.924	-642.535	-653.087	-776.783	-595.87	-675.247
22.16	-558.138	-753.79	-609.924	-640.617	-653.087	-779.66	-595.87	-676.206
22.2	-563.892	-753.79	-609.924	-642.535	-655.964	-779.66	-595.87	-677.165
22.24	-563.892	-753.79	-609.924	-642.535	-658.841	-779.66	-595.87	-678.124
22.28	-563.892	-753.79	-609.924	-642.535	-658.841	-779.66	-595.87	-678.124
22.32	-563.892	-753.79	-609.924	-642.535	-658.841	-779.66	-595.87	-678.124
22.36	-563.892	-753.79	-609.924	-642.535	-658.841	-779.66	-595.87	-678.124
22.4	-563.892	-753.79	-609.924	-642.535	-661.718	-779.66	-595.87	-679.083
22.44	-563.892	-759.544	-609.924	-644.453	-661.718	-779.66	-595.87	-679.083
22.48	-563.892	-753.79	-609.924	-642.535	-658.841	-779.66	-595.87	-678.124
22.52	-563.892	-753.79	-604.17	-640.617	-658.841	-779.66	-595.87	-678.124
22.56	-558.138	-753.79	-609.924	-640.617	-658.841	-779.66	-595.87	-678.124
22.6	-563.892	-753.79	-609.924	-642.535	-658.841	-779.66	-595.87	-678.124
22.64	-558.138	-753.79	-609.924	-640.617	-658.841	-779.66	-595.87	-678.124
22.68	-563.892	-753.79	-609.924	-642.535	-661.718	-779.66	-595.87	-679.083
22.72	-558.138	-753.79	-609.924	-640.617	-658.841	-779.66	-595.87	-678.124
22.76	-563.892	-753.79	-609.924	-642.535	-658.841	-779.66	-595.87	-678.124
22.8	-558.138	-753.79	-609.924	-640.617	-658.841	-779.66	-595.87	-678.124
22.84	-563.892	-753.79	-609.924	-642.535	-658.841	-779.66	-595.87	-678.124
22.88	-558.138	-753.79	-609.924	-640.617	-661.718	-779.66	-595.87	-679.083
22.92	-563.892	-753.79	-609.924	-642.535	-661.718	-779.66	-595.87	-679.083
22.96	-558.138	-753.79	-609.924	-640.617	-667.472	-782.537	-595.87	-681.96
23	-558.138	-753.79	-609.924	-640.617	-664.595	-782.537	-595.87	-681.001
23.04	-558.138	-753.79	-609.924	-640.617	-667.472	-782.537	-595.87	-681.96
23.08	-558.138	-753.79	-609.924	-640.617	-667.472	-782.537	-595.87	-681.96
23.12	-552.384	-753.79	-609.924	-638.699	-667.472	-782.537	-595.87	-681.96
23.16	-558.138	-753.79	-609.924	-640.617	-670.349	-782.537	-595.87	-682.919
23.2	-563.892	-753.79	-609.924	-642.535	-670.349	-782.537	-595.87	-682.919
23.24	-563.892	-753.79	-609.924	-642.535	-670.349	-782.537	-595.87	-682.919
23.28	-558.138	-753.79	-609.924	-640.617	-670.349	-782.537	-595.87	-682.919
23.32	-563.892	-753.79	-609.924	-642.535	-670.349	-782.537	-595.87	-682.919
23.36	-569.646	-753.79	-609.924	-644.453	-670.349	-782.537	-595.87	-682.919
23.4	-552.384	-753.79	-609.924	-638.699	-670.349	-782.537	-595.87	-682.919
23.44	-558.138	-753.79	-609.924	-640.617	-670.349	-782.537	-595.87	-682.919
23.48	-563.892	-753.79	-609.924	-642.535	-670.349	-785.414	-595.87	-683.878
23.52	-558.138	-753.79	-609.924	-640.617	-670.349	-785.414	-595.87	-683.878
23.56	-552.384	-753.79	-609.924	-638.699	-670.349	-788.291	-595.87	-684.837
23.6	-558.138	-753.79	-609.924	-640.617	-670.349	-788.291	-595.87	-684.837
23.64	-569.646	-753.79	-609.924	-644.453	-670.349	-788.291	-595.87	-684.837
23.68	-552.384	-753.79	-609.924	-638.699	-670.349	-788.291	-595.87	-684.837
23.72	-552.384	-753.79	-609.924	-638.699	-670.349	-788.291	-595.87	-684.837
23.76	-558.138	-753.79	-609.924	-640.617	-670.349	-791.168	-595.87	-685.796
23.8	-552.384	-753.79	-609.924	-638.699	-670.349	-791.168	-595.87	-685.796
23.84	-563.892	-753.79	-609.924	-642.535	-670.349	-791.168	-595.87	-685.796
23.88	-552.384	-753.79	-609.924	-638.699	-670.349	-791.168	-595.87	-685.796
23.92	-558.138	-753.79	-609.924	-640.617	-670.349	-791.168	-595.87	-685.796
23.96	-552.384	-753.79	-609.924	-638.699	-670.349	-791.168	-592.993	-684.837
24	-569.646	-753.79	-609.924	-644.453	-670.349	-791.168	-592.993	-684.837
24.04	-558.138	-753.79	-609.924	-640.617	-670.349	-791.168	-592.993	-684.837
24.08	-558.138	-753.79	-609.924	-640.617	-670.349	-791.168	-592.993	-684.837
24.12	-552.384	-753.79	-609.924	-638.699	-670.349	-791.168	-592.993	-684.837
24.16	-546.63	-753.79	-609.924	-636.781	-670.349	-791.168	-592.993	-684.837
24.2	-546.63	-753.79	-609.924	-636.781	-670.349	-791.168	-592.993	-684.837
24.24	-546.63	-753.79	-609.924	-636.781	-670.349	-791.168	-592.993	-684.837
24.28	-546.63	-753.79	-609.924	-636.781	-670.349	-791.168	-592.993	-684.837
24.32	-546.63	-753.79	-609.924	-636.781	-670.349	-791.168	-592.993	-684.837
24.36	-546.63	-753.79	-609.924	-636.781	-670.349	-791.168	-592.993	-684.837
24.4	-546.63	-753.79	-609.924	-636.781	-670.349	-791.168	-592.993	-684.837
24.44	-546.63	-753.79	-609.924	-636.781	-670.349	-791.168	-592.993	-684.837
24.48	-540.876	-753.79	-609.924	-634.863	-670.349	-791.168	-592.993	-684.837
24.52	-558.138	-753.79	-609.924	-640.617	-670.349	-791.168	-592.993	-684.837
24.56	-540.876	-753.79	-609.924	-634.863	-670.349	-794.045	-592.993	-685.796
24.6	-535.122	-753.79	-609.924	-632.945	-670.349	-794.045	-592.993	-685.796
24.64	-540.876	-753.79	-609.924	-634.863	-670.349	-794.045	-592.993	-685.796
24.68	-546.63	-753.79	-609.924	-636.781	-673.226	-794.045	-592.993	-686.755
24.72	-546.63	-753.79	-609.924	-636.781	-673.226	-794.045	-592.993	-686.755
24.76	-552.384	-753.79	-609.924	-638.699	-673.226	-794.045	-592.993	-686.755
24.8	-552.384	-753.79	-609.924	-638.699	-673.226	-794.045	-592.993	-686.755
24.84	-558.138	-753.79	-609.924	-640.617	-670.349	-794.045	-592.993	-685.796
24.88	-558.138	-753.79	-609.924	-640.617	-673.226	-794.045	-592.993	-686.755
24.92	-563.892	-759.544	-609.924	-644.453	-673.226	-794.045	-592.993	-686.755
24.96	-558.138	-759.544	-609.924	-642.535	-673.226	-794.045	-592.993	-686.755
25	-552.384	-759.544	-609.924	-640.617	-673.226	-794.045	-592.993	-686.755
25.04	-558.138	-759.544	-609.924	-642.535	-673.226	-794.045	-592.993	-686.755
25.08	-563.892	-759.544	-609.924	-644.453	-673.226	-794.045	-592.993	-686.755
25.12	-552.384	-759.544	-609.924	-640.617	-673.226	-794.045	-592.993	-686.755
25.16	-552.384	-759.544	-609.924	-640.617	-673.226	-794.045	-592.993	-686.755
25.2	-552.384	-759.544	-609.924	-640.617	-673.226	-794.045	-592.993	-686.755
25.24	-558.138	-759.544	-609.924	-642.535	-670.349	-794.045	-595.87	-686.755
25.28	-563.892	-759.544	-609.924	-644.453	-673.226	-794.045	-595.87	-687.714
25.32	-558.138	-759.544	-609.924	-642.535	-673.226	-794.045	-595.87	-687.714
25.36	-552.384	-759.544	-609.924	-640.617	-673.226	-794.045	-595.87	-687.714
25.4	-552.384	-759.544	-609.924	-640.617	-673.226	-794.045	-595.87	-687.714
25.44	-563.892	-759.544	-609.924	-644.453	-673.226	-794.045	-595.87	-687.714
25.48	-569.646	-759.544	-609.924	-646.371	-673.226	-794.045	-595.87	-687.714
25.52	-558.138	-759.544	-609.924	-642.535	-673.226	-794.045	-592.993	-686.755
25.56	-558.138	-759.544	-609.924	-642.535	-670.349	-794.045	-595.87	-686.755
25.6	-558.138	-759.544	-609.924	-642.535	-673.226	-794.045	-592.993	-686.755
25.64	-552.384	-759.544	-609.924	-640.617	-673.226	-794.045	-595.87	-687.714
25.68	-552.384	-759.544	-609.924	-640.617	-673.226	-794.045	-595.87	-687.714
25.72	-552.384	-759.544	-609.924	-640.617	-673.226	-794.045	-592.993	-686.755
25.76	-552.384	-759.544	-609.924	-640.617	-673.226	-796.922	-595.87	-688.673
25.8	-563.892	-759.544	-609.924	-644.453	-670.349	-796.922	-592.993	-686.755
25.84	-563.892	-759.544	-609.924	-644.453	-670.349	-796.922	-592.993	-686.755
25.88	-558.138	-759.544	-609.924	-642.535	-667.472	-796.922	-595.87	-686.755
25.92	-558.138	-759.544	-609.924	-642.535	-664.595	-796.922	-595.87	-685.796
25.96	-552.384	-759.544	-609.924	-640.617	-667.472	-799.799	-595.87	-687.714
26	-546.63	-759.544	-609.924	-638.699	-667.472	-796.922	-595.87	-686.755
26.04	-563.892	-759.544	-609.924	-644.453	-664.595	-796.922	-595.87	-685.796
26.08	-552.384	-759.544	-609.924	-640.617	-667.472	-796.922	-592.993	-685.796
26.12	-552.384	-759.544	-609.924	-640.617	-664.595	-796.922	-595.87	-685.796
26.16	-546.63	-759.544	-609.924	-638.699	-664.595	-796.922	-598.747	-686.755
26.2	-552.384	-759.544	-609.924	-640.617	-664.595	-796.922	-595.87	-685.796
26.24	-546.63	-759.544	-609.924	-638.699	-667.472	-796.922	-598.747	-687.714
26.28	-552.384	-759.544	-609.924	-640.617	-667.472	-796.922	-598.747	-687.714
26.32	-540.876	-759.544	-609.924	-636.781	-667.472	-796.922	-595.87	-686.755
26.36	-540.876	-759.544	-609.924	-636.781	-667.472	-799.799	-598.747	-688.673
26.4	-540.876	-759.544	-609.924	-636.781	-667.472	-796.922	-598.747	-687.714
26.44	-546.63	-759.544	-609.924	-638.699	-664.595	-796.922	-595.87	-685.796
26.48	-552.384	-759.544	-609.924	-640.617	-664.595	-796.922	-598.747	-686.755
26.52	-546.63	-759.544	-609.924	-638.699	-667.472	-799.799	-598.747	-688.673
26.56	-540.876	-759.544	-609.924	-636.781	-664.595	-796.922	-598.747	-686.755
26.6	-546.63	-759.544	-604.17	-636.781	-667.472	-796.922	-598.747	-687.714
26.64	-540.876	-759.544	-604.17	-634.863	-667.472	-799.799	-598.747	-688.673
26.68	-540.876	-759.544	-604.17	-634.863	-667.472	-796.922	-595.87	-686.755
26.72	-540.876	-759.544	-604.17	-634.863	-667.472	-796.922	-598.747	-687.714
26.76	-540.876	-759.544	-604.17	-634.863	-664.595	-796.922	-598.747	-686.755
26.8	-540.876	-759.544	-604.17	-634.863	-664.595	-799.799	-598.747	-687.714
26.84	-540.876	-759.544	-604.17	-634.863	-667.472	-799.799	-598.747	-688.673
26.88	-540.876	-759.544	-604.17	-634.863	-667.472	-796.922	-598.747	-687.714
26.92	-540.876	-759.544	-604.17	-634.863	-667.472	-796.922	-598.747	-687.714
26.96	-546.63	-759.544	-604.17	-636.781	-667.472	-796.922	-598.747	-687.714
27	-540.876	-759.544	-604.17	-634.863	-664.595	-796.922	-598.747	-686.755
27.04	-540.876	-759.544	-604.17	-634.863	-667.472	-796.922	-598.747	-687.714
27.08	-540.876	-759.544	-604.17	-634.863	-667.472	-796.922	-598.747	-687.714
27.12	-540.876	-759.544	-604.17	-634.863	-664.595	-799.799	-598.747	-687.714
27.16	-552.384	-759.544	-604.17	-638.699	-664.595	-796.922	-598.747	-686.755
27.2	-540.876	-759.544	-604.17	-634.863	-667.472	-796.922	-598.747	-687.714
27.24	-540.876	-759.544	-604.17	-634.863	-667.472	-796.922	-598.747	-687.714
27.28	-546.63	-759.544	-604.17	-636.781	-664.595	-796.922	-598.747	-686.755
27.32	-540.876	-759.544	-604.17	-634.863	-664.595	-796.922	-598.747	-686.755
27.36	-535.122	-759.544	-604.17	-632.945	-664.595	-796.922	-598.747	-686.755
27.4	-546.63	-759.544	-604.17	-636.781	-667.472	-796.922	-598.747	-687.714
27.44	-540.876	-759.544	-604.17	-634.863	-667.472	-796.922	-598.747	-687.714
27.48	-535.122	-759.544	-604.17	-632.945	-664.595	-796.922	-598.747	-686.755
27.52	-535.122	-759.544	-604.17	-632.945	-664.595	-796.922	-598.747	-686.755
27.56	-529.368	-759.544	-604.17	-631.027	-664.595	-796.922	-601.624	-687.714
27.6	-529.368	-759.544	-604.17	-631.027	-664.595	-796.922	-601.624	-687.714
27.64	-535.122	-759.544	-604.17	-632.945	-667.472	-796.922	-604.501	-689.632
27.68	-535.122	-759.544	-604.17	-632.945	-664.595	-796.922	-604.501	-688.673
27.72	-523.614	-759.544	-604.17	-629.109	-664.595	-796.922	-604.501	-688.673
27.76	-529.368	-759.544	-604.17	-631.027	-664.595	-796.922	-604.501	-688.673
27.8	-529.368	-759.544	-604.17	-631.027	-664.595	-796.922	-604.501	-688.673
27.84	-523.614	-759.544	-604.17	-629.109	-664.595	-796.922	-604.501	-688.673
27.88	-529.368	-759.544	-604.17	-631.027	-664.595	-799.799	-601.624	-688.673
27.92	-529.368	-759.544	-604.17	-631.027	-667.472	-796.922	-601.624	-688.673
27.96	-517.86	-759.544	-598.416	-625.273	-667.472	-796.922	-601.624	-688.673
28	-523.614	-759.544	-598.416	-627.191	-664.595	-796.922	-601.624	-687.714
28.04	-517.86	-759.544	-598.416	-625.273	-667.472	-796.922	-604.501	-689.632
28.08	-523.614	-759.544	-598.416	-627.191	-664.595	-799.799	-604.501	-689.632
28.12	-523.614	-759.544	-598.416	-627.191	-667.472	-796.922	-604.501	-689.632
28.16	-523.614	-759.544	-598.416	-627.191	-664.595	-796.922	-604.501	-688.673
28.2	-517.86	-759.544	-598.416	-625.273	-664.595	-796.922	-604.501	-688.673
28.24	-523.614	-759.544	-598.416	-627.191	-667.472	-799.799	-604.501	-690.591
28.28	-529.368	-759.544	-598.416	-629.109	-664.595	-796.922	-604.501	-688.673
28.32	-523.614	-759.544	-598.416	-627.191	-664.595	-796.922	-604.501	-688.673
28.36	-517.86	-759.544	-598.416	-625.273	-664.595	-796.922	-601.624	-687.714
28.4	-523.614	-759.544	-598.416	-627.191	-664.595	-796.922	-604.501	-688.673
28.44	-523.614	-759.544	-598.416	-627.191	-664.595	-799.799	-601.624	-688.673
28.48	-535.122	-759.544	-598.416	-631.027	-667.472	-796.922	-604.501	-689.632
28.52	-529.368	-759.544	-598.416	-629.109	-664.595	-796.922	-601.624	-687.714
28.56	-523.614	-759.544	-598.416	-627.191	-664.595	-796.922	-604.501	-688.673
28.6	-517.86	-759.544	-598.416	-625.273	-664.595	-796.922	-604.501	-688.673
28.64	-529.368	-759.544	-598.416	-629.109	-661.718	-796.922	-601.624	-686.755
28.68	-517.86	-759.544	-598.416	-625.273	-664.595	-796.922	-601.624	-687.714
28.72	-517.86	-759.544	-598.416	-625.273	-664.595	-796.922	-601.624	-687.714
28.76	-517.86	-759.544	-598.416	-625.273	-664.595	-796.922	-601.624	-687.714
28.8	-523.614	-759.544	-598.416	-627.191	-664.595	-796.922	-604.501	-688.673
28.84	-512.106	-759.544	-598.416	-623.355	-664.595	-796.922	-601.624	-687.714
28.88	-512.106	-759.544	-598.416	-623.355	-664.595	-799.799	-601.624	-688.673
28.92	-517.86	-759.544	-598.416	-625.273	-664.595	-796.922	-601.624	-687.714
28.96	-512.106	-759.544	-598.416	-623.355	-664.595	-796.922	-604.501	-688.673
29	-517.86	-759.544	-598.416	-625.273	-664.595	-796.922	-601.624	-687.714
29.04	-512.106	-759.544	-598.416	-623.355	-664.595	-796.922	-601.624	-687.714
29.08	-529.368	-759.544	-598.416	-629.109	-664.595	-796.922	-601.624	-687.714
29.12	-523.614	-759.544	-598.416	-627.191	-664.595	-796.922	-604.501	-688.673
29.16	-512.106	-759.544	-598.416	-623.355	-664.595	-796.922	-601.624	-687.714
29.2	-523.614	-759.544	-598.416	-627.191	-664.595	-796.922	-601.624	-687.714
29.24	-512.106	-759.544	-598.416	-623.355	-664.595	-796.922	-601.624	-687.714
29.28	-529.368	-759.544	-598.416	-629.109	-664.595	-796.922	-601.624	-687.714
29.32	-517.86	-759.544	-598.416	-625.273	-664.595	-796.922	-604.501	-688.673
29.36	-517.86	-759.544	-598.416	-625.273	-661.718	-799.799	-607.378	-689.632
29.4	-517.86	-759.544	-598.416	-625.273	-661.718	-799.799	-604.501	-688.673
29.44	-523.614	-759.544	-598.416	-627.191	-661.718	-799.799	-604.501	-688.673
29.48	-517.86	-759.544	-592.662	-623.355	-661.718	-799.799	-604.501	-688.673
29.52	-512.106	-759.544	-586.908	-619.519	-661.718	-799.799	-604.501	-688.673
29.56	-512.106	-759.544	-586.908	-619.519	-658.841	-799.799	-604.501	-687.714
29.6	-523.614	-759.544	-592.662	-625.273	-661.718	-799.799	-604.501	-688.673
29.64	-512.106	-759.544	-592.662	-621.437	-661.718	-802.676	-604.501	-689.632
29.68	-517.86	-759.544	-592.662	-623.355	-661.718	-799.799	-604.501	-688.673
29.72	-500.598	-759.544	-592.662	-617.601	-658.841	-799.799	-604.501	-687.714
29.76	-512.106	-759.544	-592.662	-621.437	-661.718	-799.799	-604.501	-688.673
29.8	-506.352	-759.544	-592.662	-619.519	-661.718	-799.799	-604.501	-688.673
29.84	-500.598	-759.544	-592.662	-617.601	-661.718	-799.799	-604.501	-688.673
29.88	-512.106	-759.544	-592.662	-621.437	-661.718	-799.799	-604.501	-688.673
29.92	-500.598	-759.544	-592.662	-617.601	-661.718	-799.799	-604.501	-688.673
29.96	-517.86	-759.544	-592.662	-623.355	-661.718	-799.799	-604.501	-688.673
30	-500.598	-759.544	-592.662	-617.601	-658.841	-799.799	-604.501	-687.714
30.04	-500.598	-759.544	-592.662	-617.601	-655.964	-799.799	-604.501	-686.755
30.08	-500.598	-759.544	-592.662	-617.601	-661.718	-799.799	-604.501	-688.673
30.12	-506.352	-759.544	-592.662	-619.519	-658.841	-799.799	-604.501	-687.714
30.16	-506.352	-759.544	-592.662	-619.519	-661.718	-799.799	-607.378	-689.632
30.2	-500.598	-759.544	-586.908	-615.683	-661.718	-799.799	-604.501	-688.673
30.24	-500.598	-759.544	-592.662	-617.601	-658.841	-802.676	-604.501	-688.673
30.28	-506.352	-759.544	-592.662	-619.519	-655.964	-802.676	-607.378	-688.673
30.32	-506.352	-759.544	-586.908	-617.601	-655.964	-802.676	-604.501	-687.714
30.36	-500.598	-759.544	-586.908	-615.683	-658.841	-802.676	-604.501	-688.673
30.4	-506.352	-759.544	-586.908	-617.601	-658.841	-802.676	-604.501	-688.673
30.44	-512.106	-759.544	-592.662	-621.437	-655.964	-802.676	-604.501	-687.714
30.48	-500.598	-759.544	-586.908	-615.683	-658.841	-802.676	-607.378	-689.632
30.52	-500.598	-759.544	-586.908	-615.683	-658.841	-802.676	-604.501	-688.673
30.56	-500.598	-759.544	-586.908	-615.683	-655.964	-802.676	-604.501	-687.714
30.6	-500.598	-759.544	-592.662	-617.601	-658.841	-802.676	-604.501	-688.673
30.64	-506.352	-759.544	-592.662	-619.519	-655.964	-802.676	-604.501	-687.714
30.68	-500.598	-759.544	-586.908	-615.683	-655.964	-802.676	-607.378	-688.673
30.72	-512.106	-759.544	-592.662	-621.437	-655.964	-805.553	-604.501	-688.673
30.76	-506.352	-759.544	-592.662	-619.519	-655.964	-802.676	-604.501	-687.714
30.8	-500.598	-759.544	-586.908	-615.683	-658.841	-802.676	-604.501	-688.673
30.84	-494.844	-759.544	-592.662	-615.683	-658.841	-802.676	-607.378	-689.632
30.88	-494.844	-759.544	-592.662	-615.683	-658.841	-802.676	-604.501	-688.673
30.92	-494.844	-759.544	-592.662	-615.683	-655.964	-802.676	-604.501	-687.714
30.96	-506.352	-759.544	-586.908	-617.601	-661.718	-802.676	-607.378	-690.591
31	-494.844	-759.544	-586.908	-613.765	-658.841	-802.676	-604.501	-688.673
31.04	-494.844	-759.544	-586.908	-613.765	-658.841	-805.553	-604.501	-689.632
31.08	-494.844	-759.544	-592.662	-615.683	-658.841	-802.676	-604.501	-688.673
31.12	-500.598	-759.544	-586.908	-615.683	-655.964	-805.553	-604.501	-688.673
31.16	-500.598	-759.544	-586.908	-615.683	-661.718	-802.676	-604.501	-689.632
31.2	-494.844	-759.544	-586.908	-613.765	-655.964	-802.676	-604.501	-687.714
31.24	-494.844	-759.544	-586.908	-613.765	-655.964	-802.676	-604.501	-687.714
31.28	-494.844	-759.544	-586.908	-613.765	-655.964	-802.676	-607.378	-688.673
31.32	-489.09	-753.79	-586.908	-609.929	-658.841	-802.676	-604.501	-688.673
31.36	-489.09	-753.79	-586.908	-609.929	-655.964	-802.676	-604.501	-687.714
31.4	-494.844	-753.79	-586.908	-611.847	-658.841	-802.676	-604.501	-688.673
31.44	-489.09	-753.79	-586.908	-609.929	-655.964	-802.676	-607.378	-688.673
31.48	-489.09	-753.79	-586.908	-609.929	-658.841	-802.676	-607.378	-689.632
31.52	-489.09	-753.79	-586.908	-609.929	-658.841	-802.676	-604.501	-688.673
31.56	-489.09	-753.79	-586.908	-609.929	-650.21	-802.676	-607.378	-686.755
31.6	-489.09	-753.79	-586.908	-609.929	-650.21	-802.676	-604.501	-685.796
31.64	-489.09	-753.79	-586.908	-609.929	-650.21	-802.676	-607.378	-686.755
31.68	-494.844	-753.79	-586.908	-611.847	-653.087	-802.676	-604.501	-686.755
31.72	-489.09	-753.79	-586.908	-609.929	-653.087	-802.676	-607.378	-687.714
31.76	-489.09	-753.79	-586.908	-609.929	-650.21	-802.676	-607.378	-686.755
31.8	-489.09	-753.79	-586.908	-609.929	-650.21	-802.676	-604.501	-685.796
31.84	-489.09	-753.79	-586.908	-609.929	-650.21	-802.676	-601.624	-684.837
31.88	-489.09	-753.79	-586.908	-609.929	-650.21	-802.676	-604.501	-685.796
31.92	-489.09	-753.79	-586.908	-609.929	-650.21	-802.676	-604.501	-685.796
31.96	-489.09	-753.79	-586.908	-609.929	-650.21	-802.676	-604.501	-685.796
32	-489.09	-753.79	-586.908	-609.929	-650.21	-802.676	-604.501	-685.796
32.04	-489.09	-753.79	-586.908	-609.929	-653.087	-802.676	-601.624	-685.796
32.08	-494.844	-753.79	-586.908	-611.847	-650.21	-802.676	-601.624	-684.837
32.12	-489.09	-753.79	-586.908	-609.929	-653.087	-802.676	-601.624	-685.796
32.16	-494.844	-753.79	-586.908	-611.847	-653.087	-802.676	-604.501	-686.755
32.2	-489.09	-753.79	-586.908	-609.929	-650.21	-802.676	-604.501	-685.796
32.24	-494.844	-753.79	-586.908	-611.847	-650.21	-802.676	-604.501	-685.796
32.28	-489.09	-753.79	-586.908	-609.929	-650.21	-802.676	-601.624	-684.837
32.32	-489.09	-753.79	-586.908	-609.929	-650.21	-802.676	-601.624	-684.837
32.36	-489.09	-753.79	-586.908	-609.929	-647.333	-802.676	-601.624	-683.878
32.4	-489.09	-753.79	-586.908	-609.929	-647.333	-802.676	-601.624	-683.878
32.44	-500.598	-753.79	-586.908	-613.765	-647.333	-802.676	-604.501	-684.837
32.48	-489.09	-753.79	-586.908	-609.929	-647.333	-802.676	-601.624	-683.878
32.52	-489.09	-753.79	-586.908	-609.929	-647.333	-802.676	-601.624	-683.878
32.56	-489.09	-753.79	-586.908	-609.929	-647.333	-802.676	-601.624	-683.878
32.6	-489.09	-753.79	-586.908	-609.929	-647.333	-802.676	-601.624	-683.878
32.64	-483.336	-753.79	-586.908	-608.011	-647.333	-802.676	-598.747	-682.919
32.68	-483.336	-753.79	-586.908	-608.011	-647.333	-802.676	-601.624	-683.878
32.72	-477.582	-753.79	-586.908	-606.093	-647.333	-802.676	-601.624	-683.878
32.76	-477.582	-753.79	-586.908	-606.093	-644.456	-802.676	-598.747	-681.96
32.8	-471.828	-753.79	-586.908	-604.175	-644.456	-802.676	-598.747	-681.96
32.84	-471.828	-753.79	-586.908	-604.175	-644.456	-802.676	-601.624	-682.919
32.88	-471.828	-753.79	-586.908	-604.175	-644.456	-802.676	-598.747	-681.96
32.92	-471.828	-753.79	-586.908	-604.175	-644.456	-802.676	-601.624	-682.919
32.96	-471.828	-753.79	-586.908	-604.175	-644.456	-802.676	-598.747	-681.96
33	-471.828	-753.79	-586.908	-604.175	-641.579	-802.676	-595.87	-680.042
33.04	-471.828	-753.79	-586.908	-604.175	-644.456	-802.676	-598.747	-681.96
33.08	-471.828	-753.79	-586.908	-604.175	-644.456	-802.676	-595.87	-681.001
33.12	-471.828	-753.79	-586.908	-604.175	-644.456	-802.676	-601.624	-682.919
33.16	-471.828	-753.79	-586.908	-604.175	-641.579	-802.676	-598.747	-681.001
33.2	-471.828	-753.79	-586.908	-604.175	-644.456	-802.676	-601.624	-682.919
33.24	-471.828	-753.79	-586.908	-604.175	-644.456	-802.676	-598.747	-681.96
33.28	-471.828	-753.79	-586.908	-604.175	-644.456	-802.676	-598.747	-681.96
33.32	-471.828	-753.79	-586.908	-604.175	-644.456	-802.676	-598.747	-681.96
33.36	-471.828	-753.79	-586.908	-604.175	-641.579	-802.676	-595.87	-680.042
33.4	-471.828	-753.79	-586.908	-604.175	-641.579	-802.676	-595.87	-680.042
33.44	-466.074	-753.79	-586.908	-602.257	-641.579	-802.676	-598.747	-681.001
33.48	-466.074	-753.79	-586.908	-602.257	-638.702	-802.676	-598.747	-680.042
33.52	-466.074	-753.79	-586.908	-602.257	-641.579	-802.676	-601.624	-681.96
33.56	-466.074	-753.79	-586.908	-602.257	-638.702	-802.676	-601.624	-681.001
33.6	-466.074	-753.79	-586.908	-602.257	-641.579	-802.676	-601.624	-681.96
33.64	-466.074	-753.79	-586.908	-602.257	-638.702	-802.676	-601.624	-681.001
33.68	-466.074	-753.79	-586.908	-602.257	-638.702	-802.676	-598.747	-680.042
33.72	-466.074	-753.79	-586.908	-602.257	-638.702	-802.676	-598.747	-680.042
33.76	-466.074	-753.79	-586.908	-602.257	-638.702	-802.676	-601.624	-681.001
33.8	-466.074	-753.79	-586.908	-602.257	-641.579	-802.676	-598.747	-681.001
33.84	-466.074	-753.79	-586.908	-602.257	-641.579	-802.676	-601.624	-681.96
33.88	-466.074	-753.79	-586.908	-602.257	-641.579	-802.676	-601.624	-681.96
33.92	-466.074	-753.79	-586.908	-602.257	-638.702	-802.676	-601.624	-681.001
33.96	-466.074	-759.544	-586.908	-604.175	-641.579	-802.676	-601.624	-681.96
34	-466.074	-759.544	-586.908	-604.175	-641.579	-802.676	-604.501	-682.919
34.04	-466.074	-759.544	-586.908	-604.175	-638.702	-799.799	-604.501	-681.001
34.08	-466.074	-759.544	-586.908	-604.175	-641.579	-799.799	-604.501	-681.96
34.12	-466.074	-759.544	-586.908	-604.175	-641.579	-799.799	-601.624	-681.001
34.16	-466.074	-759.544	-586.908	-604.175	-635.825	-799.799	-601.624	-679.083
34.2	-466.074	-759.544	-586.908	-604.175	-635.825	-799.799	-604.501	-680.042
34.24	-460.32	-759.544	-586.908	-602.257	-635.825	-799.799	-601.624	-679.083
34.28	-460.32	-759.544	-586.908	-602.257	-635.825	-799.799	-604.501	-680.042
34.32	-460.32	-759.544	-586.908	-602.257	-635.825	-799.799	-601.624	-679.083
34.36	-460.32	-759.544	-586.908	-602.257	-638.702	-799.799	-601.624	-680.042
34.4	-460.32	-759.544	-586.908	-602.257	-635.825	-799.799	-604.501	-680.042
34.44	-460.32	-759.544	-586.908	-602.257	-638.702	-799.799	-601.624	-680.042
34.48	-460.32	-759.544	-586.908	-602.257	-635.825	-799.799	-601.624	-679.083
34.52	-460.32	-759.544	-586.908	-602.257	-635.825	-799.799	-604.501	-680.042
34.56	-460.32	-759.544	-586.908	-602.257	-635.825	-799.799	-604.501	-680.042
34.6	-460.32	-759.544	-586.908	-602.257	-635.825	-799.799	-607.378	-681.001
34.64	-460.32	-759.544	-586.908	-602.257	-635.825	-799.799	-607.378	-681.001
34.68	-460.32	-759.544	-586.908	-602.257	-635.825	-799.799	-607.378	-681.001
34.72	-454.566	-759.544	-586.908	-600.339	-635.825	-799.799	-607.378	-681.001
34.76	-454.566	-759.544	-586.908	-600.339	-635.825	-796.922	-604.501	-679.083
34.8	-454.566	-759.544	-581.154	-598.421	-635.825	-796.922	-604.501	-679.083
34.84	-454.566	-759.544	-581.154	-598.421	-635.825	-796.922	-601.624	-678.124
34.88	-454.566	-759.544	-586.908	-600.339	-635.825	-796.922	-601.624	-678.124
34.92	-454.566	-759.544	-581.154	-598.421	-635.825	-796.922	-601.624	-678.124
34.96	-454.566	-759.544	-586.908	-600.339	-635.825	-796.922	-601.624	-678.124
35	-454.566	-765.298	-581.154	-600.339	-635.825	-796.922	-601.624	-678.124
35.04	-454.566	-765.298	-586.908	-602.257	-635.825	-796.922	-601.624	-678.124
35.08	-460.32	-771.052	-581.154	-604.175	-638.702	-796.922	-601.624	-679.083
35.12	-454.566	-771.052	-586.908	-604.175	-635.825	-796.922	-607.378	-680.042
35.16	-454.566	-771.052	-586.908	-604.175	-635.825	-794.045	-607.378	-679.083
35.2	-448.812	-771.052	-586.908	-602.257	-635.825	-794.045	-604.501	-678.124
35.24	-448.812	-771.052	-581.154	-600.339	-635.825	-791.168	-607.378	-678.124
35.28	-443.058	-771.052	-581.154	-598.421	-632.948	-791.168	-604.501	-676.206
35.32	-443.058	-771.052	-581.154	-598.421	-632.948	-791.168	-604.501	-676.206
35.36	-443.058	-771.052	-581.154	-598.421	-630.071	-788.291	-604.501	-674.288
35.4	-443.058	-771.052	-586.908	-600.339	-632.948	-788.291	-604.501	-675.247
35.44	-443.058	-771.052	-581.154	-598.421	-630.071	-788.291	-604.501	-674.288
35.48	-443.058	-771.052	-581.154	-598.421	-632.948	-788.291	-604.501	-675.247
35.52	-443.058	-771.052	-586.908	-600.339	-632.948	-788.291	-607.378	-676.206
35.56	-443.058	-771.052	-586.908	-600.339	-630.071	-788.291	-604.501	-674.288
35.6	-443.058	-771.052	-581.154	-598.421	-630.071	-788.291	-604.501	-674.288
35.64	-443.058	-771.052	-581.154	-598.421	-632.948	-788.291	-604.501	-675.247
35.68	-443.058	-771.052	-581.154	-598.421	-632.948	-788.291	-604.501	-675.247
35.72	-443.058	-771.052	-586.908	-600.339	-635.825	-788.291	-604.501	-676.206
35.76	-443.058	-771.052	-581.154	-598.421	-630.071	-788.291	-604.501	-674.288
35.8	-443.058	-771.052	-581.154	-598.421	-632.948	-788.291	-604.501	-675.247
35.84	-443.058	-771.052	-581.154	-598.421	-630.071	-788.291	-604.501	-674.288
35.88	-443.058	-771.052	-581.154	-598.421	-630.071	-788.291	-604.501	-674.288
35.92	-437.304	-771.052	-581.154	-596.503	-630.071	-788.291	-604.501	-674.288
35.96	-437.304	-771.052	-581.154	-596.503	-632.948	-788.291	-604.501	-675.247
36	-437.304	-771.052	-581.154	-596.503	-630.071	-788.291	-604.501	-674.288
36.04	-437.304	-771.052	-581.154	-596.503	-632.948	-788.291	-601.624	-674.288
36.08	-437.304	-771.052	-581.154	-596.503	-630.071	-788.291	-601.624	-673.329
36.12	-437.304	-771.052	-581.154	-596.503	-630.071	-788.291	-601.624	-673.329
36.16	-437.304	-771.052	-581.154	-596.503	-630.071	-785.414	-601.624	-672.37
36.2	-437.304	-771.052	-581.154	-596.503	-630.071	-785.414	-604.501	-673.329
36.24	-437.304	-771.052	-581.154	-596.503	-632.948	-785.414	-604.501	-674.288
36.28	-437.304	-771.052	-581.154	-596.503	-632.948	-785.414	-607.378	-675.247
36.32	-437.304	-771.052	-581.154	-596.503	-630.071	-785.414	-604.501	-673.329
36.36	-437.304	-771.052	-581.154	-596.503	-627.194	-785.414	-604.501	-672.37
36.4	-437.304	-771.052	-581.154	-596.503	-627.194	-785.414	-604.501	-672.37
36.44	-437.304	-771.052	-581.154	-596.503	-627.194	-785.414	-604.501	-672.37
36.48	-437.304	-771.052	-581.154	-596.503	-624.317	-785.414	-604.501	-671.411
36.52	-437.304	-771.052	-581.154	-596.503	-627.194	-782.537	-604.501	-671.411
36.56	-437.304	-771.052	-581.154	-596.503	-624.317	-785.414	-604.501	-671.411
36.6	-437.304	-771.052	-581.154	-596.503	-627.194	-785.414	-604.501	-672.37
36.64	-437.304	-771.052	-581.154	-596.503	-624.317	-785.414	-604.501	-671.411
36.68	-437.304	-771.052	-581.154	-596.503	-627.194	-785.414	-604.501	-672.37
36.72	-437.304	-771.052	-581.154	-596.503	-621.44	-785.414	-604.501	-670.452
36.76	-437.304	-765.298	-581.154	-594.585	-624.317	-785.414	-604.501	-671.411
36.8	-437.304	-771.052	-581.154	-596.503	-621.44	-785.414	-604.501	-670.452
36.84	-437.304	-771.052	-581.154	-596.503	-621.44	-785.414	-604.501	-670.452
36.88	-437.304	-771.052	-581.154	-596.503	-621.44	-785.414	-604.501	-670.452
36.92	-437.304	-771.052	-581.154	-596.503	-618.563	-785.414	-604.501	-669.493
36.96	-437.304	-771.052	-581.154	-596.503	-618.563	-785.414	-604.501	-669.493
37	-437.304	-771.052	-581.154	-596.503	-621.44	-785.414	-604.501	-670.452
37.04	-437.304	-765.298	-581.154	-594.585	-618.563	-785.414	-604.501	-669.493
37.08	-437.304	-765.298	-581.154	-594.585	-615.686	-785.414	-604.501	-668.534
37.12	-437.304	-771.052	-581.154	-596.503	-615.686	-785.414	-604.501	-668.534
37.16	-437.304	-771.052	-581.154	-596.503	-618.563	-785.414	-604.501	-669.493
37.2	-437.304	-771.052	-581.154	-596.503	-618.563	-785.414	-604.501	-669.493
37.24	-437.304	-771.052	-586.908	-598.421	-621.44	-785.414	-604.501	-670.452
37.28	-437.304	-771.052	-581.154	-596.503	-615.686	-785.414	-604.501	-668.534
37.32	-437.304	-765.298	-581.154	-594.585	-615.686	-785.414	-604.501	-668.534
37.36	-437.304	-765.298	-581.154	-594.585	-615.686	-785.414	-604.501	-668.534
37.4	-437.304	-771.052	-581.154	-596.503	-621.44	-785.414	-604.501	-670.452
37.44	-437.304	-765.298	-581.154	-594.585	-618.563	-785.414	-604.501	-669.493
37.48	-437.304	-771.052	-581.154	-596.503	-618.563	-785.414	-601.624	-668.534
37.52	-437.304	-765.298	-581.154	-594.585	-615.686	-785.414	-604.501	-668.534
37.56	-437.304	-765.298	-581.154	-594.585	-615.686	-785.414	-604.501	-668.534
37.6	-437.304	-765.298	-581.154	-594.585	-618.563	-785.414	-604.501	-669.493
37.64	-437.304	-771.052	-581.154	-596.503	-618.563	-785.414	-604.501	-669.493
37.68	-437.304	-765.298	-581.154	-594.585	-615.686	-785.414	-601.624	-667.575
37.72	-437.304	-771.052	-581.154	-596.503	-615.686	-785.414	-604.501	-668.534
37.76	-437.304	-776.806	-581.154	-598.421	-615.686	-785.414	-601.624	-667.575
37.8	-437.304	-771.052	-581.154	-596.503	-618.563	-785.414	-598.747	-667.575
37.84	-437.304	-776.806	-581.154	-598.421	-615.686	-782.537	-598.747	-665.657
37.88	-437.304	-782.56	-581.154	-600.339	-615.686	-782.537	-601.624	-666.616
37.92	-437.304	-776.806	-581.154	-598.421	-615.686	-782.537	-601.624	-666.616
37.96	-437.304	-776.806	-581.154	-598.421	-615.686	-782.537	-601.624	-666.616
38	-437.304	-782.56	-581.154	-600.339	-615.686	-782.537	-598.747	-665.657
38.04	-437.304	-776.806	-581.154	-598.421	-612.809	-782.537	-601.624	-665.657
38.08	-437.304	-776.806	-581.154	-598.421	-612.809	-782.537	-601.624	-665.657
38.12	-437.304	-776.806	-581.154	-598.421	-612.809	-782.537	-598.747	-664.698
38.16	-437.304	-782.56	-581.154	-600.339	-609.932	-782.537	-601.624	-664.698
38.2	-431.55	-776.806	-581.154	-596.503	-609.932	-782.537	-601.624	-664.698
38.24	-431.55	-776.806	-581.154	-596.503	-609.932	-779.66	-601.624	-663.739
38.28	-425.796	-776.806	-581.154	-594.585	-609.932	-782.537	-598.747	-663.739
38.32	-425.796	-782.56	-581.154	-596.503	-609.932	-782.537	-601.624	-664.698
38.36	-425.796	-776.806	-581.154	-594.585	-609.932	-782.537	-601.624	-664.698
38.4	-425.796	-776.806	-581.154	-594.585	-609.932	-779.66	-601.624	-663.739
38.44	-425.796	-776.806	-581.154	-594.585	-612.809	-779.66	-601.624	-664.698
38.48	-425.796	-782.56	-581.154	-596.503	-612.809	-779.66	-598.747	-663.739
38.52	-425.796	-776.806	-581.154	-594.585	-609.932	-776.783	-601.624	-662.78
38.56	-425.796	-782.56	-581.154	-596.503	-609.932	-773.906	-598.747	-660.862
38.6	-425.796	-776.806	-575.4	-592.667	-609.932	-773.906	-598.747	-660.862
38.64	-425.796	-776.806	-581.154	-594.585	-609.932	-776.783	-598.747	-661.821
38.68	-425.796	-782.56	-581.154	-596.503	-612.809	-776.783	-598.747	-662.78
38.72	-425.796	-776.806	-581.154	-594.585	-609.932	-776.783	-598.747	-661.821
38.76	-425.796	-776.806	-581.154	-594.585	-609.932	-776.783	-598.747	-661.821
38.8	-425.796	-776.806	-581.154	-594.585	-609.932	-776.783	-601.624	-662.78
38.84	-425.796	-782.56	-581.154	-596.503	-609.932	-776.783	-598.747	-661.821
38.88	-425.796	-776.806	-581.154	-594.585	-609.932	-776.783	-598.747	-661.821
38.92	-425.796	-782.56	-581.154	-596.503	-609.932	-773.906	-601.624	-661.821
38.96	-425.796	-776.806	-581.154	-594.585	-609.932	-776.783	-601.624	-662.78
39	-425.796	-782.56	-581.154	-596.503	-609.932	-776.783	-598.747	-661.821
39.04	-425.796	-776.806	-581.154	-594.585	-609.932	-776.783	-598.747	-661.821
39.08	-425.796	-782.56	-581.154	-596.503	-609.932	-776.783	-598.747	-661.821
39.12	-425.796	-776.806	-581.154	-594.585	-612.809	-773.906	-598.747	-661.821
39.16	-425.796	-776.806	-581.154	-594.585	-612.809	-776.783	-601.624	-663.739
39.2	-425.796	-782.56	-581.154	-596.503	-609.932	-776.783	-598.747	-661.821
39.24	-425.796	-782.56	-581.154	-596.503	-609.932	-773.906	-601.624	-661.821
39.28	-425.796	-782.56	-581.154	-596.503	-609.932	-776.783	-598.747	-661.821
39.32	-425.796	-776.806	-581.154	-594.585	-609.932	-773.906	-601.624	-661.821
39.36	-425.796	-776.806	-581.154	-594.585	-609.932	-776.783	-601.624	-662.78
39.4	-425.796	-782.56	-581.154	-596.503	-609.932	-773.906	-598.747	-660.862
39.44	-425.796	-782.56	-581.154	-596.503	-609.932	-776.783	-595.87	-660.862
39.48	-425.796	-776.806	-581.154	-594.585	-612.809	-773.906	-601.624	-662.78
39.52	-425.796	-782.56	-581.154	-596.503	-609.932	-776.783	-598.747	-661.821
39.56	-425.796	-782.56	-581.154	-596.503	-609.932	-776.783	-598.747	-661.821
39.6	-425.796	-782.56	-581.154	-596.503	-607.055	-776.783	-598.747	-660.862
39.64	-425.796	-782.56	-575.4	-594.585	-607.055	-773.906	-598.747	-659.903
39.68	-425.796	-776.806	-575.4	-592.667	-607.055	-773.906	-598.747	-659.903
39.72	-425.796	-782.56	-575.4	-594.585	-607.055	-773.906	-601.624	-660.862
39.76	-425.796	-776.806	-575.4	-592.667	-607.055	-776.783	-595.87	-659.903
39.8	-425.796	-776.806	-575.4	-592.667	-609.932	-773.906	-598.747	-660.862
39.84	-425.796	-776.806	-575.4	-592.667	-607.055	-773.906	-601.624	-660.862
39.88	-425.796	-776.806	-575.4	-592.667	-607.055	-773.906	-598.747	-659.903
39.92	-425.796	-782.56	-575.4	-594.585	-607.055	-773.906	-598.747	-659.903
39.96	-425.796	-782.56	-575.4	-594.585	-607.055	-773.906	-598.747	-659.903
40	-425.796	-776.806	-575.4	-592.667	-607.055	-773.906	-595.87	-658.944
40.04	-425.796	-782.56	-575.4	-594.585	-607.055	-773.906	-595.87	-658.944
40.08	-425.796	-776.806	-575.4	-592.667	-607.055	-773.906	-592.993	-657.985
40.12	-425.796	-776.806	-575.4	-592.667	-607.055	-773.906	-595.87	-658.944
40.16	-425.796	-776.806	-575.4	-592.667	-607.055	-773.906	-592.993	-657.985
40.2	-425.796	-776.806	-569.646	-590.749	-607.055	-773.906	-595.87	-658.944
40.24	-425.796	-782.56	-575.4	-594.585	-607.055	-779.66	-592.993	-659.903
40.28	-425.796	-776.806	-569.646	-590.749	-607.055	-776.783	-592.993	-658.944
40.32	-425.796	-776.806	-575.4	-592.667	-607.055	-776.783	-595.87	-659.903
40.36	-425.796	-782.56	-575.4	-594.585	-604.178	-776.783	-592.993	-657.985
40.4	-425.796	-782.56	-575.4	-594.585	-607.055	-779.66	-595.87	-660.862
40.44	-425.796	-776.806	-575.4	-592.667	-607.055	-779.66	-592.993	-659.903
40.48	-425.796	-776.806	-575.4	-592.667	-607.055	-779.66	-592.993	-659.903
40.52	-425.796	-776.806	-575.4	-592.667	-607.055	-779.66	-592.993	-659.903
40.56	-425.796	-776.806	-569.646	-590.749	-607.055	-779.66	-592.993	-659.903
40.6	-425.796	-776.806	-569.646	-590.749	-607.055	-779.66	-595.87	-660.862
40.64	-425.796	-776.806	-569.646	-590.749	-607.055	-779.66	-595.87	-660.862
40.68	-425.796	-782.56	-575.4	-594.585	-607.055	-779.66	-592.993	-659.903
40.72	-425.796	-782.56	-575.4	-594.585	-604.178	-779.66	-592.993	-658.944
40.76	-425.796	-776.806	-569.646	-590.749	-601.301	-779.66	-592.993	-657.985
40.8	-425.796	-782.56	-575.4	-594.585	-604.178	-779.66	-592.993	-658.944
40.84	-425.796	-776.806	-569.646	-590.749	-604.178	-779.66	-592.993	-658.944
40.88	-425.796	-776.806	-575.4	-592.667	-604.178	-779.66	-592.993	-658.944
40.92	-425.796	-776.806	-575.4	-592.667	-604.178	-779.66	-592.993	-658.944
40.96	-425.796	-771.052	-569.646	-588.831	-601.301	-779.66	-592.993	-657.985
41	-425.796	-776.806	-575.4	-592.667	-598.424	-779.66	-592.993	-657.026
41.04	-425.796	-771.052	-569.646	-588.831	-598.424	-779.66	-592.993	-657.026
41.08	-425.796	-771.052	-569.646	-588.831	-601.301	-779.66	-592.993	-657.985
41.12	-425.796	-776.806	-575.4	-592.667	-598.424	-773.906	-592.993	-655.108
41.16	-425.796	-776.806	-575.4	-592.667	-601.301	-779.66	-592.993	-657.985
41.2	-425.796	-771.052	-569.646	-588.831	-601.301	-779.66	-592.993	-657.985
41.24	-425.796	-771.052	-575.4	-590.749	-601.301	-779.66	-592.993	-657.985
41.28	-425.796	-771.052	-569.646	-588.831	-598.424	-779.66	-592.993	-657.026
41.32	-425.796	-776.806	-575.4	-592.667	-601.301	-779.66	-592.993	-657.985
41.36	-425.796	-771.052	-569.646	-588.831	-598.424	-779.66	-592.993	-657.026
41.4	-425.796	-771.052	-569.646	-588.831	-601.301	-773.906	-592.993	-656.067
41.44	-425.796	-765.298	-569.646	-586.913	-598.424	-779.66	-592.993	-657.026
41.48	-425.796	-765.298	-569.646	-586.913	-601.301	-779.66	-595.87	-658.944
41.52	-425.796	-771.052	-569.646	-588.831	-598.424	-779.66	-592.993	-657.026
41.56	-425.796	-771.052	-569.646	-588.831	-598.424	-773.906	-592.993	-655.108
41.6	-425.796	-765.298	-569.646	-586.913	-595.547	-779.66	-592.993	-656.067
41.64	-425.796	-771.052	-569.646	-588.831	-592.67	-779.66	-592.993	-655.108
41.68	-425.796	-771.052	-569.646	-588.831	-595.547	-779.66	-592.993	-656.067
41.72	-425.796	-765.298	-569.646	-586.913	-595.547	-773.906	-590.116	-653.19
41.76	-425.796	-765.298	-569.646	-586.913	-595.547	-779.66	-590.116	-655.108
41.8	-425.796	-765.298	-569.646	-586.913	-595.547	-773.906	-590.116	-653.19
41.84	-425.796	-771.052	-569.646	-588.831	-592.67	-779.66	-590.116	-654.149
41.88	-425.796	-765.298	-569.646	-586.913	-595.547	-776.783	-590.116	-654.149
41.92	-425.796	-765.298	-569.646	-586.913	-592.67	-779.66	-590.116	-654.149
41.96	-425.796	-771.052	-569.646	-588.831	-592.67	-776.783	-590.116	-653.19
42	-425.796	-765.298	-569.646	-586.913	-589.793	-776.783	-590.116	-652.231
42.04	-425.796	-765.298	-575.4	-588.831	-589.793	-773.906	-590.116	-651.272
42.08	-425.796	-765.298	-569.646	-586.913	-592.67	-776.783	-590.116	-653.19
42.12	-425.796	-765.298	-569.646	-586.913	-589.793	-779.66	-590.116	-653.19
42.16	-425.796	-759.544	-575.4	-586.913	-589.793	-773.906	-590.116	-651.272
42.2	-425.796	-759.544	-569.646	-584.995	-592.67	-779.66	-587.239	-653.19
42.24	-425.796	-753.79	-569.646	-583.077	-592.67	-776.783	-587.239	-652.231
42.28	-425.796	-759.544	-569.646	-584.995	-589.793	-779.66	-587.239	-652.231
42.32	-425.796	-753.79	-569.646	-583.077	-592.67	-773.906	-587.239	-651.272
42.36	-425.796	-753.79	-569.646	-583.077	-592.67	-779.66	-587.239	-653.19
42.4	-425.796	-753.79	-569.646	-583.077	-592.67	-773.906	-587.239	-651.272
42.44	-425.796	-753.79	-569.646	-583.077	-592.67	-779.66	-587.239	-653.19
42.48	-425.796	-753.79	-569.646	-583.077	-589.793	-779.66	-587.239	-652.231
42.52	-425.796	-759.544	-569.646	-584.995	-589.793	-779.66	-587.239	-652.231
42.56	-425.796	-753.79	-569.646	-583.077	-586.916	-773.906	-587.239	-649.354
42.6	-425.796	-759.544	-569.646	-584.995	-592.67	-773.906	-587.239	-651.272
42.64	-425.796	-753.79	-569.646	-583.077	-589.793	-773.906	-587.239	-650.313
42.68	-425.796	-753.79	-569.646	-583.077	-589.793	-779.66	-587.239	-652.231
42.72	-425.796	-753.79	-569.646	-583.077	-592.67	-773.906	-587.239	-651.272
42.76	-425.796	-759.544	-569.646	-584.995	-589.793	-773.906	-587.239	-650.313
42.8	-425.796	-753.79	-569.646	-583.077	-589.793	-773.906	-587.239	-650.313
42.84	-425.796	-753.79	-569.646	-583.077	-589.793	-773.906	-587.239	-650.313
42.88	-425.796	-753.79	-569.646	-583.077	-589.793	-773.906	-587.239	-650.313
42.92	-425.796	-753.79	-569.646	-583.077	-589.793	-773.906	-587.239	-650.313
42.96	-425.796	-753.79	-569.646	-583.077	-589.793	-773.906	-587.239	-650.313
43	-425.796	-753.79	-569.646	-583.077	-589.793	-773.906	-587.239	-650.313
43.04	-425.796	-759.544	-569.646	-584.995	-586.916	-773.906	-587.239	-649.354
43.08	-425.796	-759.544	-569.646	-584.995	-586.916	-773.906	-587.239	-649.354
43.12	-425.796	-753.79	-569.646	-583.077	-586.916	-773.906	-587.239	-649.354
43.16	-425.796	-753.79	-569.646	-583.077	-586.916	-773.906	-587.239	-649.354
43.2	-425.796	-753.79	-575.4	-584.995	-586.916	-773.906	-587.239	-649.354
43.24	-425.796	-748.036	-569.646	-581.159	-584.039	-773.906	-584.362	-647.436
43.28	-425.796	-748.036	-569.646	-581.159	-586.916	-773.906	-587.239	-649.354
43.32	-425.796	-748.036	-569.646	-581.159	-589.793	-776.783	-587.239	-651.272
43.36	-425.796	-753.79	-569.646	-583.077	-586.916	-773.906	-587.239	-649.354
43.4	-425.796	-748.036	-569.646	-581.159	-586.916	-773.906	-584.362	-648.395
43.44	-425.796	-748.036	-569.646	-581.159	-586.916	-773.906	-584.362	-648.395
43.48	-425.796	-748.036	-569.646	-581.159	-589.793	-773.906	-581.485	-648.395
43.52	-425.796	-748.036	-569.646	-581.159	-589.793	-773.906	-581.485	-648.395
43.56	-425.796	-753.79	-569.646	-583.077	-589.793	-773.906	-581.485	-648.395
43.6	-425.796	-748.036	-569.646	-581.159	-586.916	-779.66	-581.485	-649.354
43.64	-425.796	-748.036	-569.646	-581.159	-586.916	-773.906	-581.485	-647.436
43.68	-425.796	-753.79	-569.646	-583.077	-589.793	-773.906	-581.485	-648.395
43.72	-425.796	-753.79	-569.646	-583.077	-586.916	-773.906	-581.485	-647.436
43.76	-425.796	-748.036	-569.646	-581.159	-586.916	-773.906	-581.485	-647.436
43.8	-425.796	-748.036	-569.646	-581.159	-586.916	-773.906	-581.485	-647.436
43.84	-425.796	-753.79	-569.646	-583.077	-586.916	-773.906	-581.485	-647.436
43.88	-425.796	-753.79	-569.646	-583.077	-586.916	-773.906	-581.485	-647.436
43.92	-425.796	-748.036	-569.646	-581.159	-589.793	-776.783	-578.608	-648.395
43.96	-425.796	-748.036	-569.646	-581.159	-589.793	-773.906	-578.608	-647.436
44	-425.796	-748.036	-569.646	-581.159	-589.793	-773.906	-575.731	-646.477
44.04	-425.796	-748.036	-569.646	-581.159	-589.793	-773.906	-575.731	-646.477
44.08	-425.796	-748.036	-569.646	-581.159	-589.793	-773.906	-572.854	-645.518
44.12	-425.796	-748.036	-569.646	-581.159	-589.793	-773.906	-575.731	-646.477
44.16	-425.796	-748.036	-569.646	-581.159	-592.67	-773.906	-575.731	-647.436
44.2	-425.796	-748.036	-569.646	-581.159	-592.67	-773.906	-575.731	-647.436
44.24	-425.796	-748.036	-569.646	-581.159	-592.67	-773.906	-572.854	-646.477
44.28	-425.796	-748.036	-569.646	-581.159	-589.793	-773.906	-575.731	-646.477
44.32	-425.796	-748.036	-569.646	-581.159	-592.67	-773.906	-575.731	-647.436
44.36	-425.796	-748.036	-569.646	-581.159	-592.67	-773.906	-572.854	-646.477
44.4	-425.796	-748.036	-569.646	-581.159	-595.547	-773.906	-575.731	-648.395
44.44	-425.796	-748.036	-569.646	-581.159	-595.547	-773.906	-575.731	-648.395
44.48	-425.796	-748.036	-569.646	-581.159	-595.547	-773.906	-572.854	-647.436
44.52	-425.796	-748.036	-569.646	-581.159	-595.547	-773.906	-572.854	-647.436
44.56	-425.796	-748.036	-569.646	-581.159	-595.547	-773.906	-572.854	-647.436
44.6	-425.796	-748.036	-569.646	-581.159	-595.547	-773.906	-572.854	-647.436
44.64	-425.796	-753.79	-569.646	-583.077	-595.547	-773.906	-572.854	-647.436
44.68	-425.796	-748.036	-569.646	-581.159	-598.424	-773.906	-567.1	-646.477
44.72	-425.796	-748.036	-569.646	-581.159	-595.547	-773.906	-569.977	-646.477
44.76	-425.796	-748.036	-569.646	-581.159	-595.547	-773.906	-572.854	-647.436
44.8	-425.796	-748.036	-569.646	-581.159	-595.547	-773.906	-567.1	-645.518
44.84	-425.796	-748.036	-569.646	-581.159	-595.547	-773.906	-569.977	-646.477
44.88	-425.796	-748.036	-569.646	-581.159	-592.67	-773.906	-572.854	-646.477
44.92	-425.796	-748.036	-569.646	-581.159	-595.547	-771.029	-569.977	-645.518
44.96	-425.796	-753.79	-569.646	-583.077	-595.547	-771.029	-569.977	-645.518
45	-425.796	-748.036	-569.646	-581.159	-595.547	-773.906	-567.1	-645.518
45.04	-425.796	-748.036	-569.646	-581.159	-595.547	-773.906	-564.223	-644.559
45.08	-425.796	-748.036	-569.646	-581.159	-595.547	-773.906	-569.977	-646.477
45.12	-425.796	-748.036	-569.646	-581.159	-595.547	-773.906	-567.1	-645.518
45.16	-425.796	-748.036	-569.646	-581.159	-595.547	-773.906	-564.223	-644.559
45.2	-425.796	-748.036	-569.646	-581.159	-595.547	-773.906	-567.1	-645.518
45.24	-425.796	-742.282	-569.646	-579.241	-595.547	-773.906	-564.223	-644.559
45.28	-425.796	-742.282	-569.646	-579.241	-595.547	-773.906	-567.1	-645.518
45.32	-425.796	-742.282	-569.646	-579.241	-595.547	-773.906	-564.223	-644.559
45.36	-425.796	-748.036	-569.646	-581.159	-595.547	-773.906	-567.1	-645.518
45.4	-425.796	-742.282	-569.646	-579.241	-592.67	-773.906	-567.1	-644.559
45.44	-425.796	-742.282	-569.646	-579.241	-595.547	-773.906	-564.223	-644.559
45.48	-425.796	-742.282	-569.646	-579.241	-595.547	-773.906	-564.223	-644.559
45.52	-425.796	-742.282	-563.892	-577.323	-595.547	-773.906	-567.1	-645.518
45.56	-425.796	-742.282	-563.892	-577.323	-595.547	-773.906	-564.223	-644.559
45.6	-425.796	-742.282	-558.138	-575.405	-595.547	-773.906	-564.223	-644.559
45.64	-425.796	-742.282	-558.138	-575.405	-595.547	-773.906	-561.346	-643.6
45.68	-425.796	-742.282	-558.138	-575.405	-595.547	-773.906	-561.346	-643.6
45.72	-425.796	-742.282	-558.138	-575.405	-592.67	-773.906	-561.346	-642.641
45.76	-425.796	-742.282	-558.138	-575.405	-595.547	-773.906	-561.346	-643.6
45.8	-425.796	-742.282	-558.138	-575.405	-595.547	-773.906	-558.469	-642.641
45.84	-425.796	-742.282	-558.138	-575.405	-595.547	-773.906	-558.469	-642.641
45.88	-425.796	-742.282	-558.138	-575.405	-592.67	-773.906	-558.469	-641.682
45.92	-425.796	-742.282	-558.138	-575.405	-595.547	-773.906	-561.346	-643.6
45.96	-425.796	-742.282	-558.138	-575.405	-592.67	-773.906	-561.346	-642.641
46	-425.796	-742.282	-558.138	-575.405	-595.547	-773.906	-558.469	-642.641
46.04	-425.796	-742.282	-558.138	-575.405	-595.547	-773.906	-558.469	-642.641
46.08	-425.796	-742.282	-558.138	-575.405	-592.67	-773.906	-558.469	-641.682
46.12	-425.796	-736.528	-558.138	-573.487	-589.793	-771.029	-558.469	-639.764
46.16	-425.796	-736.528	-558.138	-573.487	-592.67	-771.029	-558.469	-640.723
46.2	-425.796	-736.528	-558.138	-573.487	-592.67	-768.152	-555.592	-638.805
46.24	-425.796	-736.528	-558.138	-573.487	-589.793	-768.152	-555.592	-637.846
46.28	-425.796	-736.528	-558.138	-573.487	-586.916	-768.152	-558.469	-637.846
46.32	-425.796	-736.528	-558.138	-573.487	-586.916	-768.152	-561.346	-638.805
46.36	-425.796	-736.528	-558.138	-573.487	-586.916	-768.152	-564.223	-639.764
46.4	-425.796	-736.528	-558.138	-573.487	-586.916	-768.152	-561.346	-638.805
46.44	-425.796	-736.528	-552.384	-571.569	-584.039	-768.152	-561.346	-637.846
46.48	-425.796	-736.528	-558.138	-573.487	-584.039	-768.152	-561.346	-637.846
46.52	-425.796	-736.528	-558.138	-573.487	-586.916	-768.152	-564.223	-639.764
46.56	-425.796	-736.528	-558.138	-573.487	-584.039	-768.152	-561.346	-637.846
46.6	-425.796	-736.528	-558.138	-573.487	-586.916	-768.152	-561.346	-638.805
46.64	-425.796	-736.528	-558.138	-573.487	-584.039	-768.152	-564.223	-638.805
46.68	-425.796	-736.528	-558.138	-573.487	-584.039	-768.152	-564.223	-638.805
46.72	-425.796	-736.528	-558.138	-573.487	-586.916	-768.152	-561.346	-638.805
46.76	-425.796	-736.528	-558.138	-573.487	-584.039	-768.152	-561.346	-637.846
46.8	-425.796	-736.528	-558.138	-573.487	-584.039	-768.152	-564.223	-638.805
46.84	-425.796	-736.528	-558.138	-573.487	-584.039	-768.152	-561.346	-637.846
46.88	-425.796	-736.528	-558.138	-573.487	-586.916	-768.152	-561.346	-638.805
46.92	-425.796	-736.528	-558.138	-573.487	-584.039	-768.152	-564.223	-638.805
46.96	-425.796	-736.528	-558.138	-573.487	-584.039	-768.152	-561.346	-637.846
47	-425.796	-736.528	-558.138	-573.487	-586.916	-768.152	-561.346	-638.805
47.04	-425.796	-736.528	-558.138	-573.487	-586.916	-768.152	-561.346	-638.805
47.08	-425.796	-736.528	-558.138	-573.487	-584.039	-768.152	-561.346	-637.846
47.12	-425.796	-736.528	-558.138	-573.487	-586.916	-768.152	-561.346	-638.805
47.16	-425.796	-736.528	-558.138	-573.487	-584.039	-768.152	-564.223	-638.805
47.2	-425.796	-736.528	-558.138	-573.487	-584.039	-768.152	-561.346	-637.846
47.24	-425.796	-736.528	-558.138	-573.487	-586.916	-768.152	-561.346	-638.805
47.28	-425.796	-736.528	-558.138	-573.487	-584.039	-768.152	-561.346	-637.846
47.32	-425.796	-730.774	-558.138	-571.569	-586.916	-768.152	-564.223	-639.764
47.36	-425.796	-730.774	-558.138	-571.569	-584.039	-773.906	-561.346	-639.764
47.4	-425.796	-725.02	-558.138	-569.651	-584.039	-765.275	-564.223	-637.846
47.44	-425.796	-725.02	-558.138	-569.651	-584.039	-768.152	-561.346	-637.846
47.48	-425.796	-725.02	-552.384	-567.733	-584.039	-765.275	-561.346	-636.887
47.52	-425.796	-725.02	-558.138	-569.651	-586.916	-768.152	-561.346	-638.805
47.56	-425.796	-725.02	-558.138	-569.651	-586.916	-765.275	-561.346	-637.846
47.6	-425.796	-725.02	-552.384	-567.733	-581.162	-765.275	-561.346	-635.928
47.64	-425.796	-725.02	-552.384	-567.733	-581.162	-768.152	-561.346	-636.887
47.68	-425.796	-725.02	-546.63	-565.815	-581.162	-765.275	-558.469	-634.969
47.72	-425.796	-725.02	-546.63	-565.815	-581.162	-765.275	-561.346	-635.928
47.76	-425.796	-725.02	-546.63	-565.815	-581.162	-768.152	-561.346	-636.887
47.8	-425.796	-725.02	-546.63	-565.815	-581.162	-768.152	-564.223	-637.846
47.84	-425.796	-725.02	-546.63	-565.815	-584.039	-768.152	-561.346	-637.846
47.88	-420.042	-725.02	-546.63	-563.897	-581.162	-765.275	-561.346	-635.928
47.92	-420.042	-725.02	-546.63	-563.897	-581.162	-765.275	-561.346	-635.928
47.96	-420.042	-725.02	-546.63	-563.897	-584.039	-765.275	-561.346	-636.887
48	-420.042	-725.02	-546.63	-563.897	-581.162	-762.398	-561.346	-634.969
48.04	-420.042	-725.02	-546.63	-563.897	-581.162	-765.275	-561.346	-635.928
48.08	-420.042	-725.02	-546.63	-563.897	-581.162	-762.398	-561.346	-634.969
48.12	-420.042	-725.02	-546.63	-563.897	-581.162	-765.275	-561.346	-635.928
48.16	-420.042	-725.02	-540.876	-561.979	-581.162	-765.275	-564.223	-636.887
48.2	-420.042	-725.02	-540.876	-561.979	-578.285	-762.398	-561.346	-634.01
48.24	-420.042	-725.02	-540.876	-561.979	-578.285	-765.275	-561.346	-634.969
48.28	-420.042	-725.02	-540.876	-561.979	-578.285	-765.275	-561.346	-634.969
48.32	-420.042	-725.02	-546.63	-563.897	-578.285	-765.275	-561.346	-634.969
48.36	-420.042	-725.02	-540.876	-561.979	-578.285	-762.398	-558.469	-633.051
48.4	-420.042	-725.02	-546.63	-563.897	-575.408	-762.398	-558.469	-632.092
48.44	-420.042	-725.02	-546.63	-563.897	-575.408	-762.398	-558.469	-632.092
48.48	-420.042	-725.02	-540.876	-561.979	-575.408	-762.398	-558.469	-632.092
48.52	-420.042	-719.266	-546.63	-561.979	-575.408	-762.398	-558.469	-632.092
48.56	-420.042	-719.266	-546.63	-561.979	-575.408	-765.275	-558.469	-633.051
48.6	-420.042	-713.512	-540.876	-558.143	-575.408	-759.521	-558.469	-631.133
48.64	-420.042	-713.512	-540.876	-558.143	-575.408	-762.398	-555.592	-631.133
48.68	-420.042	-713.512	-546.63	-560.061	-575.408	-765.275	-561.346	-634.01
48.72	-420.042	-713.512	-540.876	-558.143	-575.408	-759.521	-561.346	-632.092
48.76	-420.042	-713.512	-540.876	-558.143	-575.408	-765.275	-561.346	-634.01
48.8	-420.042	-713.512	-540.876	-558.143	-575.408	-762.398	-561.346	-633.051
48.84	-420.042	-713.512	-540.876	-558.143	-575.408	-762.398	-561.346	-633.051
48.88	-420.042	-713.512	-540.876	-558.143	-575.408	-762.398	-561.346	-633.051
48.92	-420.042	-713.512	-540.876	-558.143	-575.408	-762.398	-561.346	-633.051
48.96	-420.042	-713.512	-540.876	-558.143	-575.408	-762.398	-561.346	-633.051
49	-420.042	-713.512	-546.63	-560.061	-575.408	-765.275	-561.346	-634.01
49.04	-420.042	-713.512	-540.876	-558.143	-575.408	-762.398	-561.346	-633.051
49.08	-420.042	-713.512	-540.876	-558.143	-575.408	-765.275	-561.346	-634.01
49.12	-420.042	-713.512	-535.122	-556.225	-575.408	-762.398	-561.346	-633.051
49.16	-420.042	-713.512	-535.122	-556.225	-575.408	-762.398	-564.223	-634.01
49.2	-420.042	-713.512	-540.876	-558.143	-575.408	-762.398	-561.346	-633.051
49.24	-420.042	-713.512	-535.122	-556.225	-572.531	-762.398	-561.346	-632.092
49.28	-414.288	-713.512	-535.122	-554.307	-575.408	-762.398	-561.346	-633.051
49.32	-414.288	-713.512	-540.876	-556.225	-575.408	-762.398	-561.346	-633.051
49.36	-414.288	-713.512	-535.122	-554.307	-575.408	-762.398	-561.346	-633.051
49.4	-414.288	-713.512	-535.122	-554.307	-575.408	-765.275	-561.346	-634.01
49.44	-414.288	-713.512	-540.876	-556.225	-575.408	-762.398	-561.346	-633.051
49.48	-414.288	-713.512	-535.122	-554.307	-575.408	-762.398	-561.346	-633.051
49.52	-414.288	-713.512	-535.122	-554.307	-575.408	-762.398	-561.346	-633.051
49.56	-414.288	-713.512	-535.122	-554.307	-575.408	-759.521	-564.223	-633.051
49.6	-414.288	-713.512	-535.122	-554.307	-572.531	-762.398	-564.223	-633.051
49.64	-414.288	-713.512	-535.122	-554.307	-572.531	-762.398	-564.223	-633.051
49.68	-414.288	-713.512	-535.122	-554.307	-575.408	-762.398	-564.223	-634.01
49.72	-414.288	-713.512	-535.122	-554.307	-575.408	-762.398	-564.223	-634.01
49.76	-414.288	-713.512	-535.122	-554.307	-575.408	-762.398	-564.223	-634.01
49.8	-414.288	-713.512	-540.876	-556.225	-575.408	-762.398	-564.223	-634.01
49.84	-414.288	-713.512	-535.122	-554.307	-575.408	-762.398	-564.223	-634.01
49.88	-414.288	-713.512	-535.122	-554.307	-575.408	-762.398	-561.346	-633.051
49.92	-414.288	-713.512	-535.122	-554.307	-575.408	-762.398	-558.469	-632.092
49.96	-414.288	-713.512	-535.122	-554.307	-575.408	-762.398	-561.346	-633.051
50	-414.288	-713.512	-535.122	-554.307	-575.408	-759.521	-564.223	-633.051
50.04	-414.288	-713.512	-535.122	-554.307	-575.408	-762.398	-561.346	-633.051
50.08	-414.288	-713.512	-535.122	-554.307	-572.531	-765.275	-564.223	-634.01
50.12	-414.288	-713.512	-535.122	-554.307	-572.531	-759.521	-564.223	-632.092
50.16	-414.288	-713.512	-540.876	-556.225	-572.531	-762.398	-564.223	-633.051
50.2	-414.288	-713.512	-535.122	-554.307	-575.408	-762.398	-561.346	-633.051
50.24	-414.288	-713.512	-535.122	-554.307	-572.531	-765.275	-564.223	-634.01
50.28	-414.288	-713.512	-535.122	-554.307	-572.531	-759.521	-564.223	-632.092
50.32	-414.288	-713.512	-535.122	-554.307	-572.531	-762.398	-561.346	-632.092
50.36	-414.288	-713.512	-535.122	-554.307	-575.408	-762.398	-564.223	-634.01
50.4	-414.288	-713.512	-535.122	-554.307	-575.408	-759.521	-564.223	-633.051
50.44	-408.534	-713.512	-535.122	-552.389	-575.408	-762.398	-561.346	-633.051
50.48	-408.534	-713.512	-540.876	-554.307	-572.531	-762.398	-561.346	-632.092
50.52	-408.534	-713.512	-535.122	-552.389	-572.531	-762.398	-564.223	-633.051
50.56	-408.534	-713.512	-535.122	-552.389	-575.408	-762.398	-564.223	-634.01
50.6	-408.534	-713.512	-535.122	-552.389	-572.531	-759.521	-561.346	-631.133
50.64	-408.534	-713.512	-535.122	-552.389	-572.531	-762.398	-564.223	-633.051
50.68	-408.534	-713.512	-540.876	-554.307	-572.531	-762.398	-561.346	-632.092
50.72	-408.534	-713.512	-535.122	-552.389	-572.531	-756.644	-561.346	-630.174
50.76	-408.534	-713.512	-535.122	-552.389	-569.654	-759.521	-564.223	-631.133
50.8	-408.534	-713.512	-535.122	-552.389	-569.654	-762.398	-561.346	-631.133
50.84	-408.534	-713.512	-535.122	-552.389	-569.654	-762.398	-564.223	-632.092
50.88	-408.534	-713.512	-535.122	-552.389	-572.531	-759.521	-561.346	-631.133
50.92	-408.534	-713.512	-535.122	-552.389	-572.531	-759.521	-558.469	-630.174
50.96	-408.534	-713.512	-535.122	-552.389	-569.654	-762.398	-558.469	-630.174
51	-408.534	-713.512	-529.368	-550.471	-575.408	-756.644	-564.223	-632.092
51.04	-408.534	-713.512	-529.368	-550.471	-575.408	-762.398	-564.223	-634.01
51.08	-408.534	-713.512	-529.368	-550.471	-575.408	-756.644	-561.346	-631.133
51.12	-408.534	-713.512	-529.368	-550.471	-575.408	-759.521	-558.469	-631.133
51.16	-408.534	-713.512	-529.368	-550.471	-578.285	-762.398	-558.469	-633.051
51.2	-408.534	-713.512	-529.368	-550.471	-578.285	-759.521	-561.346	-633.051
51.24	-408.534	-713.512	-529.368	-550.471	-575.408	-756.644	-558.469	-630.174
51.28	-408.534	-713.512	-529.368	-550.471	-572.531	-759.521	-564.223	-632.092
51.32	-408.534	-713.512	-529.368	-550.471	-572.531	-759.521	-561.346	-631.133
51.36	-408.534	-713.512	-529.368	-550.471	-572.531	-759.521	-561.346	-631.133
51.4	-408.534	-713.512	-529.368	-550.471	-572.531	-756.644	-564.223	-631.133
51.44	-408.534	-713.512	-529.368	-550.471	-572.531	-756.644	-558.469	-629.215
51.48	-408.534	-713.512	-529.368	-550.471	-575.408	-756.644	-561.346	-631.133
51.52	-408.534	-713.512	-529.368	-550.471	-572.531	-756.644	-558.469	-629.215
51.56	-402.78	-713.512	-529.368	-548.553	-569.654	-756.644	-561.346	-629.215
51.6	-402.78	-713.512	-529.368	-548.553	-572.531	-759.521	-558.469	-630.174
51.64	-402.78	-713.512	-529.368	-548.553	-572.531	-759.521	-561.346	-631.133
51.68	-402.78	-713.512	-529.368	-548.553	-572.531	-756.644	-564.223	-631.133
51.72	-402.78	-713.512	-529.368	-548.553	-569.654	-756.644	-558.469	-628.256
51.76	-402.78	-713.512	-529.368	-548.553	-572.531	-756.644	-558.469	-629.215
51.8	-402.78	-713.512	-529.368	-548.553	-572.531	-753.767	-558.469	-628.256
51.84	-402.78	-713.512	-529.368	-548.553	-572.531	-753.767	-561.346	-629.215
51.88	-402.78	-713.512	-529.368	-548.553	-572.531	-753.767	-561.346	-629.215
51.92	-402.78	-713.512	-529.368	-548.553	-572.531	-753.767	-558.469	-628.256
51.96	-402.78	-713.512	-529.368	-548.553	-572.531	-756.644	-561.346	-630.174
52	-402.78	-713.512	-529.368	-548.553	-569.654	-753.767	-561.346	-628.256
52.04	-402.78	-713.512	-529.368	-548.553	-572.531	-753.767	-558.469	-628.256
52.08	-402.78	-713.512	-529.368	-548.553	-572.531	-753.767	-558.469	-628.256
52.12	-402.78	-713.512	-529.368	-548.553	-569.654	-753.767	-558.469	-627.297
52.16	-402.78	-713.512	-529.368	-548.553	-572.531	-753.767	-558.469	-628.256
52.2	-402.78	-713.512	-529.368	-548.553	-572.531	-753.767	-558.469	-628.256
52.24	-402.78	-713.512	-529.368	-548.553	-572.531	-753.767	-561.346	-629.215
52.28	-402.78	-713.512	-529.368	-548.553	-572.531	-753.767	-561.346	-629.215
52.32	-402.78	-713.512	-529.368	-548.553	-572.531	-750.89	-558.469	-627.297
52.36	-402.78	-713.512	-529.368	-548.553	-572.531	-750.89	-558.469	-627.297
52.4	-402.78	-713.512	-529.368	-548.553	-569.654	-750.89	-561.346	-627.297
52.44	-402.78	-713.512	-529.368	-548.553	-572.531	-750.89	-561.346	-628.256
52.48	-402.78	-713.512	-529.368	-548.553	-572.531	-750.89	-558.469	-627.297
52.52	-402.78	-713.512	-529.368	-548.553	-569.654	-750.89	-561.346	-627.297
52.56	-402.78	-713.512	-529.368	-548.553	-572.531	-750.89	-561.346	-628.256
52.6	-402.78	-713.512	-529.368	-548.553	-569.654	-750.89	-558.469	-626.338
52.64	-402.78	-713.512	-529.368	-548.553	-569.654	-750.89	-561.346	-627.297
52.68	-402.78	-713.512	-529.368	-548.553	-566.777	-750.89	-558.469	-625.379
52.72	-402.78	-713.512	-529.368	-548.553	-569.654	-750.89	-558.469	-626.338
52.76	-402.78	-713.512	-529.368	-548.553	-569.654	-750.89	-561.346	-627.297
52.8	-402.78	-713.512	-529.368	-548.553	-569.654	-750.89	-555.592	-625.379
52.84	-402.78	-713.512	-529.368	-548.553	-569.654	-750.89	-555.592	-625.379
52.88	-402.78	-713.512	-529.368	-548.553	-566.777	-750.89	-558.469	-625.379
52.92	-402.78	-713.512	-529.368	-548.553	-569.654	-750.89	-555.592	-625.379
52.96	-402.78	-713.512	-529.368	-548.553	-569.654	-750.89	-555.592	-625.379
53	-402.78	-713.512	-523.614	-546.635	-569.654	-750.89	-555.592	-625.379
53.04	-402.78	-713.512	-523.614	-546.635	-566.777	-750.89	-555.592	-624.42
53.08	-402.78	-713.512	-517.86	-544.717	-566.777	-750.89	-558.469	-625.379
53.12	-402.78	-713.512	-517.86	-544.717	-566.777	-750.89	-558.469	-625.379
53.16	-402.78	-713.512	-517.86	-544.717	-569.654	-750.89	-558.469	-626.338
53.2	-402.78	-713.512	-517.86	-544.717	-569.654	-750.89	-555.592	-625.379
53.24	-402.78	-713.512	-517.86	-544.717	-569.654	-750.89	-558.469	-626.338
53.28	-402.78	-713.512	-517.86	-544.717	-569.654	-748.013	-555.592	-624.42
53.32	-402.78	-713.512	-517.86	-544.717	-566.777	-748.013	-555.592	-623.461
53.36	-397.026	-713.512	-517.86	-542.799	-566.777	-748.013	-558.469	-624.42
53.4	-397.026	-713.512	-517.86	-542.799	-569.654	-748.013	-555.592	-624.42
53.44	-397.026	-713.512	-517.86	-542.799	-569.654	-748.013	-555.592	-624.42
53.48	-397.026	-713.512	-517.86	-542.799	-566.777	-748.013	-555.592	-623.461
53.52	-397.026	-713.512	-517.86	-542.799	-569.654	-748.013	-555.592	-624.42
53.56	-397.026	-713.512	-517.86	-542.799	-566.777	-748.013	-555.592	-623.461
53.6	-397.026	-713.512	-517.86	-542.799	-566.777	-748.013	-555.592	-623.461
53.64	-397.026	-713.512	-517.86	-542.799	-569.654	-748.013	-555.592	-624.42
53.68	-397.026	-713.512	-517.86	-542.799	-566.777	-748.013	-555.592	-623.461
53.72	-397.026	-713.512	-517.86	-542.799	-566.777	-748.013	-555.592	-623.461
53.76	-397.026	-713.512	-517.86	-542.799	-566.777	-748.013	-555.592	-623.461
53.8	-397.026	-713.512	-517.86	-542.799	-566.777	-745.136	-555.592	-622.502
53.84	-397.026	-713.512	-517.86	-542.799	-566.777	-745.136	-555.592	-622.502
53.88	-397.026	-713.512	-517.86	-542.799	-569.654	-745.136	-555.592	-623.461
53.92	-397.026	-713.512	-517.86	-542.799	-566.777	-745.136	-555.592	-622.502
53.96	-397.026	-713.512	-517.86	-542.799	-566.777	-745.136	-555.592	-622.502
54	-397.026	-713.512	-517.86	-542.799	-566.777	-742.259	-555.592	-621.543
54.04	-397.026	-713.512	-517.86	-542.799	-566.777	-742.259	-555.592	-621.543
54.08	-397.026	-713.512	-517.86	-542.799	-566.777	-742.259	-555.592	-621.543
54.12	-397.026	-713.512	-517.86	-542.799	-566.777	-742.259	-555.592	-621.543
54.16	-397.026	-713.512	-517.86	-542.799	-566.777	-742.259	-555.592	-621.543
54.2	-397.026	-713.512	-517.86	-542.799	-566.777	-742.259	-555.592	-621.543
54.24	-397.026	-713.512	-517.86	-542.799	-566.777	-742.259	-555.592	-621.543
54.28	-397.026	-713.512	-517.86	-542.799	-566.777	-742.259	-555.592	-621.543
54.32	-397.026	-713.512	-517.86	-542.799	-566.777	-742.259	-555.592	-621.543
54.36	-397.026	-713.512	-512.106	-540.881	-569.654	-742.259	-555.592	-622.502
54.4	-397.026	-713.512	-517.86	-542.799	-566.777	-742.259	-555.592	-621.543
54.44	-397.026	-713.512	-517.86	-542.799	-566.777	-742.259	-555.592	-621.543
54.48	-397.026	-713.512	-517.86	-542.799	-566.777	-736.505	-555.592	-619.625
54.52	-397.026	-713.512	-517.86	-542.799	-566.777	-742.259	-555.592	-621.543
54.56	-397.026	-713.512	-517.86	-542.799	-566.777	-742.259	-555.592	-621.543
54.6	-397.026	-713.512	-512.106	-540.881	-566.777	-742.259	-555.592	-621.543
54.64	-397.026	-713.512	-517.86	-542.799	-566.777	-742.259	-555.592	-621.543
54.68	-397.026	-713.512	-512.106	-540.881	-566.777	-742.259	-555.592	-621.543
54.72	-397.026	-713.512	-517.86	-542.799	-566.777	-742.259	-555.592	-621.543
54.76	-397.026	-713.512	-517.86	-542.799	-566.777	-736.505	-552.715	-618.666
54.8	-397.026	-713.512	-512.106	-540.881	-566.777	-733.628	-555.592	-618.666
54.84	-397.026	-713.512	-517.86	-542.799	-566.777	-739.382	-555.592	-620.584
54.88	-397.026	-713.512	-517.86	-542.799	-566.777	-736.505	-552.715	-618.666
54.92	-397.026	-713.512	-512.106	-540.881	-566.777	-736.505	-552.715	-618.666
54.96	-397.026	-713.512	-517.86	-542.799	-566.777	-736.505	-552.715	-618.666
55	-397.026	-713.512	-512.106	-540.881	-566.777	-736.505	-552.715	-618.666
55.04	-397.026	-713.512	-517.86	-542.799	-566.777	-736.505	-555.592	-619.625
55.08	-397.026	-713.512	-512.106	-540.881	-566.777	-730.751	-552.715	-616.748
55.12	-397.026	-713.512	-512.106	-540.881	-566.777	-736.505	-555.592	-619.625
55.16	-397.026	-713.512	-512.106	-540.881	-566.777	-733.628	-552.715	-617.707
55.2	-397.026	-713.512	-512.106	-540.881	-566.777	-736.505	-552.715	-618.666
55.24	-397.026	-713.512	-512.106	-540.881	-566.777	-736.505	-552.715	-618.666
55.28	-397.026	-713.512	-517.86	-542.799	-566.777	-733.628	-555.592	-618.666
55.32	-397.026	-713.512	-512.106	-540.881	-566.777	-733.628	-555.592	-618.666
55.36	-397.026	-713.512	-512.106	-540.881	-563.9	-733.628	-552.715	-616.748
55.4	-397.026	-713.512	-517.86	-542.799	-563.9	-733.628	-555.592	-617.707
55.44	-397.026	-713.512	-512.106	-540.881	-561.023	-730.751	-552.715	-614.83
55.48	-397.026	-713.512	-512.106	-540.881	-561.023	-733.628	-552.715	-615.789
55.52	-397.026	-713.512	-512.106	-540.881	-561.023	-730.751	-552.715	-614.83
55.56	-397.026	-713.512	-512.106	-540.881	-561.023	-733.628	-555.592	-616.748
55.6	-397.026	-713.512	-517.86	-542.799	-561.023	-730.751	-552.715	-614.83
55.64	-397.026	-713.512	-512.106	-540.881	-561.023	-730.751	-552.715	-614.83
55.68	-397.026	-713.512	-517.86	-542.799	-561.023	-730.751	-555.592	-615.789
55.72	-397.026	-713.512	-512.106	-540.881	-561.023	-730.751	-552.715	-614.83
55.76	-397.026	-713.512	-512.106	-540.881	-561.023	-730.751	-552.715	-614.83
55.8	-397.026	-713.512	-512.106	-540.881	-561.023	-727.874	-552.715	-613.871
55.84	-397.026	-713.512	-512.106	-540.881	-561.023	-730.751	-552.715	-614.83
55.88	-397.026	-713.512	-512.106	-540.881	-561.023	-730.751	-555.592	-615.789
55.92	-397.026	-713.512	-512.106	-540.881	-561.023	-727.874	-555.592	-614.83
55.96	-397.026	-707.758	-512.106	-538.963	-561.023	-730.751	-552.715	-614.83
56	-397.026	-707.758	-512.106	-538.963	-561.023	-730.751	-552.715	-614.83
56.04	-397.026	-702.004	-512.106	-537.045	-561.023	-727.874	-555.592	-614.83
56.08	-397.026	-702.004	-512.106	-537.045	-558.146	-724.997	-552.715	-611.953
56.12	-397.026	-702.004	-512.106	-537.045	-561.023	-727.874	-552.715	-613.871
56.16	-397.026	-702.004	-512.106	-537.045	-561.023	-730.751	-552.715	-614.83
56.2	-397.026	-702.004	-512.106	-537.045	-561.023	-727.874	-555.592	-614.83
56.24	-397.026	-702.004	-512.106	-537.045	-561.023	-727.874	-552.715	-613.871
56.28	-397.026	-702.004	-512.106	-537.045	-561.023	-724.997	-552.715	-612.912
56.32	-397.026	-702.004	-517.86	-538.963	-561.023	-727.874	-552.715	-613.871
56.36	-397.026	-702.004	-506.352	-535.127	-561.023	-724.997	-552.715	-612.912
56.4	-397.026	-702.004	-512.106	-537.045	-561.023	-724.997	-552.715	-612.912
56.44	-397.026	-702.004	-512.106	-537.045	-558.146	-727.874	-552.715	-612.912
56.48	-397.026	-702.004	-512.106	-537.045	-561.023	-724.997	-552.715	-612.912
56.52	-397.026	-702.004	-512.106	-537.045	-561.023	-724.997	-552.715	-612.912
56.56	-397.026	-702.004	-512.106	-537.045	-561.023	-724.997	-552.715	-612.912
56.6	-397.026	-702.004	-512.106	-537.045	-561.023	-724.997	-552.715	-612.912
56.64	-397.026	-702.004	-512.106	-537.045	-561.023	-724.997	-552.715	-612.912
56.68	-397.026	-702.004	-512.106	-537.045	-561.023	-727.874	-552.715	-613.871
56.72	-397.026	-702.004	-512.106	-537.045	-561.023	-724.997	-552.715	-612.912
56.76	-397.026	-696.25	-512.106	-535.127	-561.023	-727.874	-552.715	-613.871
56.8	-397.026	-696.25	-512.106	-535.127	-561.023	-724.997	-552.715	-612.912
56.84	-397.026	-690.496	-512.106	-533.209	-561.023	-727.874	-552.715	-613.871
56.88	-397.026	-690.496	-512.106	-533.209	-558.146	-724.997	-552.715	-611.953
56.92	-391.272	-684.742	-512.106	-529.373	-561.023	-724.997	-552.715	-612.912
56.96	-391.272	-684.742	-517.86	-531.291	-561.023	-724.997	-552.715	-612.912
57	-391.272	-684.742	-512.106	-529.373	-558.146	-724.997	-552.715	-611.953
57.04	-391.272	-684.742	-512.106	-529.373	-561.023	-724.997	-552.715	-612.912
57.08	-391.272	-684.742	-512.106	-529.373	-561.023	-722.12	-552.715	-611.953
57.12	-391.272	-684.742	-512.106	-529.373	-561.023	-722.12	-552.715	-611.953
57.16	-391.272	-684.742	-512.106	-529.373	-561.023	-724.997	-552.715	-612.912
57.2	-391.272	-684.742	-512.106	-529.373	-561.023	-722.12	-552.715	-611.953
57.24	-391.272	-684.742	-512.106	-529.373	-558.146	-722.12	-552.715	-610.994
57.28	-391.272	-684.742	-512.106	-529.373	-555.269	-722.12	-552.715	-610.035
57.32	-391.272	-684.742	-517.86	-531.291	-555.269	-722.12	-552.715	-610.035
57.36	-391.272	-684.742	-512.106	-529.373	-552.392	-722.12	-552.715	-609.076
57.4	-391.272	-684.742	-512.106	-529.373	-555.269	-724.997	-552.715	-610.994
57.44	-391.272	-684.742	-512.106	-529.373	-552.392	-722.12	-552.715	-609.076
57.48	-391.272	-684.742	-512.106	-529.373	-555.269	-722.12	-552.715	-610.035
57.52	-391.272	-684.742	-512.106	-529.373	-555.269	-724.997	-552.715	-610.994
57.56	-391.272	-684.742	-512.106	-529.373	-555.269	-722.12	-552.715	-610.035
57.6	-391.272	-684.742	-512.106	-529.373	-555.269	-719.243	-552.715	-609.076
57.64	-391.272	-684.742	-512.106	-529.373	-555.269	-722.12	-552.715	-610.035
57.68	-391.272	-684.742	-512.106	-529.373	-552.392	-719.243	-552.715	-608.117
57.72	-391.272	-684.742	-506.352	-527.455	-552.392	-716.366	-552.715	-607.158
57.76	-391.272	-684.742	-512.106	-529.373	-555.269	-716.366	-552.715	-608.117
57.8	-391.272	-684.742	-512.106	-529.373	-555.269	-713.489	-552.715	-607.158
57.84	-385.518	-684.742	-512.106	-527.455	-555.269	-713.489	-552.715	-607.158
57.88	-385.518	-684.742	-512.106	-527.455	-555.269	-716.366	-552.715	-608.117
57.92	-379.764	-684.742	-512.106	-525.537	-552.392	-716.366	-552.715	-607.158
57.96	-379.764	-684.742	-512.106	-525.537	-555.269	-713.489	-552.715	-607.158
58	-379.764	-684.742	-512.106	-525.537	-552.392	-713.489	-552.715	-606.199
58.04	-379.764	-684.742	-512.106	-525.537	-552.392	-713.489	-552.715	-606.199
58.08	-379.764	-684.742	-512.106	-525.537	-549.515	-713.489	-552.715	-605.24
58.12	-379.764	-684.742	-512.106	-525.537	-552.392	-713.489	-552.715	-606.199
58.16	-379.764	-684.742	-506.352	-523.619	-552.392	-713.489	-552.715	-606.199
58.2	-379.764	-684.742	-506.352	-523.619	-552.392	-713.489	-552.715	-606.199
58.24	-379.764	-684.742	-512.106	-525.537	-552.392	-713.489	-552.715	-606.199
58.28	-379.764	-684.742	-512.106	-525.537	-546.638	-713.489	-552.715	-604.281
58.32	-379.764	-684.742	-506.352	-523.619	-549.515	-713.489	-552.715	-605.24
58.36	-379.764	-684.742	-512.106	-525.537	-540.884	-713.489	-552.715	-602.363
58.4	-379.764	-684.742	-512.106	-525.537	-543.761	-713.489	-552.715	-603.322
58.44	-379.764	-684.742	-512.106	-525.537	-549.515	-713.489	-555.592	-606.199
58.48	-379.764	-684.742	-512.106	-525.537	-546.638	-713.489	-555.592	-605.24
58.52	-379.764	-684.742	-506.352	-523.619	-555.269	-713.489	-555.592	-608.117
58.56	-379.764	-684.742	-512.106	-525.537	-552.392	-713.489	-555.592	-607.158
58.6	-379.764	-684.742	-512.106	-525.537	-555.269	-713.489	-555.592	-608.117
58.64	-379.764	-684.742	-512.106	-525.537	-552.392	-713.489	-555.592	-607.158
58.68	-379.764	-684.742	-512.106	-525.537	-561.023	-713.489	-555.592	-610.035
58.72	-374.01	-684.742	-512.106	-523.619	-555.269	-713.489	-555.592	-608.117
58.76	-374.01	-684.742	-506.352	-521.701	-558.146	-713.489	-555.592	-609.076
58.8	-374.01	-684.742	-512.106	-523.619	-558.146	-713.489	-555.592	-609.076
58.84	-374.01	-684.742	-512.106	-523.619	-558.146	-713.489	-555.592	-609.076
58.88	-374.01	-684.742	-512.106	-523.619	-555.269	-713.489	-555.592	-608.117
58.92	-374.01	-684.742	-512.106	-523.619	-558.146	-713.489	-555.592	-609.076
58.96	-374.01	-684.742	-512.106	-523.619	-561.023	-713.489	-555.592	-610.035
59	-374.01	-684.742	-512.106	-523.619	-558.146	-713.489	-555.592	-609.076
59.04	-374.01	-684.742	-512.106	-523.619	-558.146	-713.489	-555.592	-609.076
59.08	-374.01	-684.742	-512.106	-523.619	-558.146	-713.489	-555.592	-609.076
59.12	-374.01	-684.742	-506.352	-521.701	-558.146	-713.489	-555.592	-609.076
59.16	-374.01	-684.742	-512.106	-523.619	-561.023	-713.489	-555.592	-610.035
59.2	-374.01	-684.742	-512.106	-523.619	-558.146	-713.489	-555.592	-609.076
59.24	-374.01	-684.742	-506.352	-521.701	-555.269	-713.489	-555.592	-608.117
59.28	-374.01	-684.742	-506.352	-521.701	-561.023	-713.489	-555.592	-610.035
59.32	-374.01	-684.742	-506.352	-521.701	-558.146	-713.489	-555.592	-609.076
59.36	-374.01	-684.742	-512.106	-523.619	-558.146	-713.489	-555.592	-609.076
59.4	-374.01	-684.742	-512.106	-523.619	-555.269	-713.489	-555.592	-608.117
59.44	-374.01	-684.742	-512.106	-523.619	-555.269	-713.489	-555.592	-608.117
59.48	-374.01	-684.742	-512.106	-523.619	-555.269	-713.489	-555.592	-608.117
59.52	-374.01	-684.742	-512.106	-523.619	-558.146	-713.489	-555.592	-609.076
59.56	-374.01	-684.742	-506.352	-521.701	-558.146	-713.489	-555.592	-609.076
59.6	-374.01	-684.742	-506.352	-521.701	-558.146	-710.612	-555.592	-608.117
59.64	-374.01	-684.742	-512.106	-523.619	-558.146	-713.489	-555.592	-609.076
59.68	-374.01	-684.742	-512.106	-523.619	-558.146	-707.735	-555.592	-607.158
59.72	-374.01	-684.742	-506.352	-521.701	-555.269	-707.735	-555.592	-606.199
59.76	-374.01	-684.742	-512.106	-523.619	-555.269	-707.735	-555.592	-606.199
59.8	-374.01	-684.742	-512.106	-523.619	-555.269	-707.735	-555.592	-606.199
59.84	-374.01	-684.742	-512.106	-523.619	-558.146	-707.735	-555.592	-607.158
59.88	-374.01	-684.742	-506.352	-521.701	-558.146	-707.735	-552.715	-606.199
59.92	-374.01	-684.742	-512.106	-523.619	-558.146	-707.735	-552.715	-606.199
59.96	-374.01	-684.742	-512.106	-523.619	-558.146	-707.735	-552.715	-606.199
60	-374.01	-684.742	-512.106	-523.619	-555.269	-707.735	-552.715	-605.24
60.04	-374.01	-684.742	-512.106	-523.619	-555.269	-707.735	-552.715	-605.24
60.08	-374.01	-684.742	-512.106	-523.619	-555.269	-704.858	-552.715	-604.281
60.12	-374.01	-684.742	-506.352	-521.701	-558.146	-707.735	-552.715	-606.199
60.16	-374.01	-684.742	-512.106	-523.619	-558.146	-704.858	-552.715	-605.24
60.2	-374.01	-684.742	-506.352	-521.701	-558.146	-704.858	-552.715	-605.24
60.24	-374.01	-684.742	-506.352	-521.701	-555.269	-704.858	-552.715	-604.281
60.28	-374.01	-684.742	-506.352	-521.701	-558.146	-704.858	-552.715	-605.24
60.32	-374.01	-684.742	-506.352	-521.701	-558.146	-704.858	-549.838	-604.281
60.36	-374.01	-684.742	-512.106	-523.619	-558.146	-704.858	-552.715	-605.24
60.4	-374.01	-684.742	-512.106	-523.619	-558.146	-704.858	-552.715	-605.24
60.44	-374.01	-684.742	-506.352	-521.701	-558.146	-704.858	-552.715	-605.24
60.48	-374.01	-684.742	-512.106	-523.619	-558.146	-704.858	-552.715	-605.24
60.52	-374.01	-684.742	-512.106	-523.619	-555.269	-704.858	-552.715	-604.281
60.56	-374.01	-684.742	-506.352	-521.701	-555.269	-704.858	-549.838	-603.322
60.6	-374.01	-684.742	-506.352	-521.701	-555.269	-701.981	-549.838	-602.363
60.64	-374.01	-684.742	-512.106	-523.619	-555.269	-704.858	-552.715	-604.281
60.68	-374.01	-684.742	-512.106	-523.619	-555.269	-701.981	-552.715	-603.322
60.72	-374.01	-684.742	-512.106	-523.619	-558.146	-704.858	-552.715	-605.24
60.76	-374.01	-684.742	-506.352	-521.701	-555.269	-701.981	-552.715	-603.322
60.8	-374.01	-684.742	-512.106	-523.619	-555.269	-701.981	-552.715	-603.322
60.84	-374.01	-684.742	-512.106	-523.619	-555.269	-704.858	-555.592	-605.24
60.88	-374.01	-684.742	-512.106	-523.619	-555.269	-701.981	-552.715	-603.322
60.92	-374.01	-684.742	-506.352	-521.701	-552.392	-701.981	-555.592	-603.322
60.96	-374.01	-684.742	-506.352	-521.701	-555.269	-701.981	-555.592	-604.281
61	-374.01	-684.742	-506.352	-521.701	-552.392	-704.858	-552.715	-603.322
61.04	-374.01	-684.742	-506.352	-521.701	-552.392	-701.981	-555.592	-603.322
61.08	-374.01	-684.742	-506.352	-521.701	-552.392	-704.858	-552.715	-603.322
61.12	-374.01	-684.742	-512.106	-523.619	-555.269	-704.858	-555.592	-605.24
61.16	-374.01	-684.742	-512.106	-523.619	-555.269	-704.858	-555.592	-605.24
61.2	-374.01	-684.742	-512.106	-523.619	-552.392	-701.981	-555.592	-603.322
61.24	-374.01	-684.742	-512.106	-523.619	-552.392	-701.981	-552.715	-602.363
61.28	-379.764	-684.742	-512.106	-525.537	-552.392	-699.104	-552.715	-601.404
61.32	-379.764	-684.742	-506.352	-523.619	-552.392	-699.104	-555.592	-602.363
61.36	-379.764	-684.742	-512.106	-525.537	-552.392	-699.104	-555.592	-602.363
61.4	-379.764	-684.742	-512.106	-525.537	-552.392	-699.104	-555.592	-602.363
61.44	-379.764	-684.742	-512.106	-525.537	-552.392	-699.104	-555.592	-602.363
61.48	-379.764	-684.742	-512.106	-525.537	-552.392	-699.104	-555.592	-602.363
61.52	-379.764	-684.742	-512.106	-525.537	-552.392	-699.104	-555.592	-602.363
61.56	-379.764	-684.742	-506.352	-523.619	-555.269	-701.981	-558.469	-605.24
61.6	-379.764	-684.742	-512.106	-525.537	-552.392	-699.104	-555.592	-602.363
61.64	-379.764	-684.742	-506.352	-523.619	-552.392	-701.981	-555.592	-603.322
61.68	-379.764	-684.742	-506.352	-523.619	-552.392	-696.227	-555.592	-601.404
61.72	-379.764	-684.742	-512.106	-525.537	-552.392	-696.227	-555.592	-601.404
61.76	-379.764	-684.742	-506.352	-523.619	-552.392	-696.227	-555.592	-601.404
61.8	-379.764	-684.742	-506.352	-523.619	-552.392	-696.227	-555.592	-601.404
61.84	-379.764	-684.742	-506.352	-523.619	-552.392	-696.227	-555.592	-601.404
61.88	-379.764	-684.742	-506.352	-523.619	-555.269	-693.35	-558.469	-602.363
61.92	-379.764	-684.742	-506.352	-523.619	-552.392	-693.35	-555.592	-600.445
61.96	-379.764	-684.742	-506.352	-523.619	-552.392	-693.35	-555.592	-600.445
62	-379.764	-684.742	-506.352	-523.619	-555.269	-693.35	-558.469	-602.363
62.04	-379.764	-684.742	-506.352	-523.619	-552.392	-693.35	-558.469	-601.404
62.08	-379.764	-684.742	-512.106	-525.537	-555.269	-693.35	-558.469	-602.363
62.12	-379.764	-684.742	-512.106	-525.537	-552.392	-693.35	-561.346	-602.363
62.16	-379.764	-684.742	-512.106	-525.537	-555.269	-693.35	-558.469	-602.363
62.2	-379.764	-684.742	-506.352	-523.619	-552.392	-693.35	-558.469	-601.404
62.24	-379.764	-684.742	-512.106	-525.537	-555.269	-696.227	-558.469	-603.322
62.28	-379.764	-684.742	-506.352	-523.619	-552.392	-693.35	-555.592	-600.445
62.32	-379.764	-684.742	-512.106	-525.537	-555.269	-696.227	-555.592	-602.363
62.36	-379.764	-684.742	-506.352	-523.619	-552.392	-687.596	-555.592	-598.527
62.4	-379.764	-684.742	-512.106	-525.537	-555.269	-687.596	-555.592	-599.486
62.44	-379.764	-684.742	-506.352	-523.619	-552.392	-687.596	-555.592	-598.527
62.48	-379.764	-684.742	-512.106	-525.537	-552.392	-687.596	-555.592	-598.527
62.52	-379.764	-684.742	-506.352	-523.619	-552.392	-687.596	-555.592	-598.527
62.56	-379.764	-684.742	-506.352	-523.619	-552.392	-687.596	-555.592	-598.527
62.6	-379.764	-684.742	-506.352	-523.619	-552.392	-687.596	-555.592	-598.527
62.64	-379.764	-684.742	-506.352	-523.619	-555.269	-687.596	-558.469	-600.445
62.68	-379.764	-684.742	-512.106	-525.537	-552.392	-687.596	-555.592	-598.527
62.72	-379.764	-684.742	-512.106	-525.537	-552.392	-687.596	-555.592	-598.527
62.76	-379.764	-684.742	-512.106	-525.537	-552.392	-687.596	-555.592	-598.527
62.8	-379.764	-684.742	-506.352	-523.619	-552.392	-687.596	-555.592	-598.527
62.84	-379.764	-684.742	-506.352	-523.619	-552.392	-687.596	-555.592	-598.527
62.88	-379.764	-684.742	-506.352	-523.619	-552.392	-684.719	-555.592	-597.568
62.92	-379.764	-684.742	-512.106	-525.537	-552.392	-684.719	-555.592	-597.568
62.96	-379.764	-684.742	-506.352	-523.619	-552.392	-684.719	-555.592	-597.568
63	-379.764	-684.742	-506.352	-523.619	-552.392	-684.719	-558.469	-598.527
63.04	-379.764	-684.742	-506.352	-523.619	-552.392	-684.719	-555.592	-597.568
63.08	-379.764	-684.742	-506.352	-523.619	-552.392	-684.719	-558.469	-598.527
63.12	-379.764	-684.742	-500.598	-521.701	-549.515	-684.719	-555.592	-596.609
63.16	-379.764	-684.742	-500.598	-521.701	-552.392	-684.719	-555.592	-597.568
63.2	-379.764	-684.742	-500.598	-521.701	-552.392	-684.719	-555.592	-597.568
63.24	-379.764	-684.742	-506.352	-523.619	-552.392	-684.719	-555.592	-597.568
63.28	-379.764	-684.742	-500.598	-521.701	-552.392	-681.842	-555.592	-596.609
63.32	-379.764	-684.742	-500.598	-521.701	-552.392	-681.842	-555.592	-596.609
63.36	-379.764	-684.742	-506.352	-523.619	-552.392	-678.965	-555.592	-595.65
63.4	-379.764	-684.742	-500.598	-521.701	-549.515	-678.965	-555.592	-594.691
63.44	-379.764	-684.742	-500.598	-521.701	-549.515	-678.965	-555.592	-594.691
63.48	-379.764	-684.742	-506.352	-523.619	-552.392	-678.965	-555.592	-595.65
63.52	-379.764	-684.742	-500.598	-521.701	-552.392	-678.965	-555.592	-595.65
63.56	-379.764	-684.742	-500.598	-521.701	-549.515	-678.965	-555.592	-594.691
63.6	-379.764	-684.742	-506.352	-523.619	-549.515	-678.965	-555.592	-594.691
63.64	-379.764	-684.742	-500.598	-521.701	-549.515	-678.965	-555.592	-594.691
63.68	-379.764	-684.742	-500.598	-521.701	-549.515	-678.965	-555.592	-594.691
63.72	-379.764	-684.742	-500.598	-521.701	-549.515	-678.965	-555.592	-594.691
63.76	-379.764	-684.742	-494.844	-519.783	-549.515	-676.088	-555.592	-593.732
63.8	-379.764	-684.742	-494.844	-519.783	-549.515	-676.088	-555.592	-593.732
63.84	-379.764	-684.742	-500.598	-521.701	-549.515	-676.088	-555.592	-593.732
63.88	-379.764	-684.742	-494.844	-519.783	-549.515	-676.088	-555.592	-593.732
63.92	-379.764	-684.742	-500.598	-521.701	-549.515	-676.088	-555.592	-593.732
63.96	-379.764	-684.742	-500.598	-521.701	-546.638	-673.211	-555.592	-591.814
64	-379.764	-684.742	-494.844	-519.783	-546.638	-673.211	-555.592	-591.814
64.04	-379.764	-684.742	-500.598	-521.701	-546.638	-673.211	-555.592	-591.814
64.08	-379.764	-684.742	-500.598	-521.701	-546.638	-673.211	-555.592	-591.814
64.12	-379.764	-684.742	-500.598	-521.701	-546.638	-673.211	-555.592	-591.814
64.16	-379.764	-684.742	-494.844	-519.783	-546.638	-673.211	-555.592	-591.814
64.2	-379.764	-684.742	-494.844	-519.783	-546.638	-673.211	-555.592	-591.814
64.24	-379.764	-684.742	-500.598	-521.701	-546.638	-673.211	-555.592	-591.814
64.28	-379.764	-684.742	-506.352	-523.619	-546.638	-673.211	-555.592	-591.814
64.32	-379.764	-684.742	-500.598	-521.701	-546.638	-673.211	-555.592	-591.814
64.36	-379.764	-684.742	-500.598	-521.701	-546.638	-673.211	-555.592	-591.814
64.4	-379.764	-684.742	-500.598	-521.701	-546.638	-673.211	-555.592	-591.814
64.44	-379.764	-684.742	-494.844	-519.783	-546.638	-673.211	-555.592	-591.814
64.48	-379.764	-684.742	-500.598	-521.701	-546.638	-673.211	-555.592	-591.814
64.52	-379.764	-684.742	-506.352	-523.619	-546.638	-673.211	-555.592	-591.814
64.56	-379.764	-684.742	-500.598	-521.701	-546.638	-673.211	-555.592	-591.814
64.6	-379.764	-684.742	-500.598	-521.701	-546.638	-673.211	-555.592	-591.814
64.64	-379.764	-684.742	-500.598	-521.701	-546.638	-673.211	-555.592	-591.814
64.68	-379.764	-684.742	-500.598	-521.701	-546.638	-673.211	-555.592	-591.814
64.72	-379.764	-684.742	-500.598	-521.701	-546.638	-673.211	-555.592	-591.814
64.76	-379.764	-684.742	-494.844	-519.783	-543.761	-673.211	-555.592	-590.855
64.8	-379.764	-684.742	-500.598	-521.701	-543.761	-673.211	-555.592	-590.855
64.84	-379.764	-684.742	-500.598	-521.701	-543.761	-673.211	-555.592	-590.855
64.88	-379.764	-684.742	-500.598	-521.701	-543.761	-670.334	-555.592	-589.896
64.92	-379.764	-684.742	-500.598	-521.701	-543.761	-670.334	-555.592	-589.896
64.96	-379.764	-684.742	-500.598	-521.701	-543.761	-670.334	-555.592	-589.896
65	-379.764	-684.742	-500.598	-521.701	-543.761	-670.334	-555.592	-589.896
65.04	-379.764	-684.742	-500.598	-521.701	-543.761	-670.334	-555.592	-589.896
65.08	-379.764	-684.742	-494.844	-519.783	-543.761	-670.334	-555.592	-589.896
65.12	-379.764	-684.742	-500.598	-521.701	-543.761	-670.334	-555.592	-589.896
65.16	-379.764	-684.742	-494.844	-519.783	-543.761	-670.334	-555.592	-589.896
65.2	-379.764	-684.742	-506.352	-523.619	-543.761	-670.334	-555.592	-589.896
65.24	-379.764	-684.742	-494.844	-519.783	-546.638	-670.334	-555.592	-590.855
65.28	-379.764	-684.742	-500.598	-521.701	-543.761	-670.334	-555.592	-589.896
65.32	-379.764	-684.742	-500.598	-521.701	-543.761	-670.334	-555.592	-589.896
65.36	-379.764	-684.742	-500.598	-521.701	-543.761	-670.334	-555.592	-589.896
65.4	-379.764	-684.742	-500.598	-521.701	-543.761	-670.334	-555.592	-589.896
65.44	-379.764	-684.742	-500.598	-521.701	-543.761	-670.334	-555.592	-589.896
65.48	-379.764	-684.742	-489.09	-517.865	-540.884	-670.334	-555.592	-588.937
65.52	-379.764	-684.742	-494.844	-519.783	-540.884	-670.334	-555.592	-588.937
65.56	-379.764	-684.742	-494.844	-519.783	-538.007	-670.334	-555.592	-587.978
65.6	-379.764	-684.742	-494.844	-519.783	-538.007	-670.334	-555.592	-587.978
65.64	-379.764	-684.742	-500.598	-521.701	-535.13	-670.334	-555.592	-587.019
65.68	-379.764	-684.742	-489.09	-517.865	-535.13	-670.334	-555.592	-587.019
65.72	-379.764	-684.742	-494.844	-519.783	-535.13	-670.334	-555.592	-587.019
65.76	-379.764	-684.742	-494.844	-519.783	-535.13	-670.334	-555.592	-587.019
65.8	-379.764	-684.742	-489.09	-517.865	-535.13	-670.334	-555.592	-587.019
65.84	-379.764	-684.742	-494.844	-519.783	-535.13	-670.334	-555.592	-587.019
65.88	-374.01	-684.742	-494.844	-517.865	-535.13	-667.457	-555.592	-586.06
65.92	-374.01	-684.742	-489.09	-515.947	-535.13	-670.334	-555.592	-587.019
65.96	-374.01	-684.742	-489.09	-515.947	-535.13	-670.334	-555.592	-587.019
66	-374.01	-684.742	-494.844	-517.865	-535.13	-670.334	-552.715	-586.06
66.04	-374.01	-684.742	-494.844	-517.865	-535.13	-670.334	-555.592	-587.019
66.08	-374.01	-684.742	-489.09	-515.947	-535.13	-670.334	-555.592	-587.019
66.12	-374.01	-684.742	-494.844	-517.865	-535.13	-670.334	-555.592	-587.019
66.16	-374.01	-684.742	-489.09	-515.947	-535.13	-667.457	-555.592	-586.06
66.2	-374.01	-684.742	-489.09	-515.947	-535.13	-667.457	-555.592	-586.06
66.24	-374.01	-684.742	-494.844	-517.865	-532.253	-667.457	-552.715	-584.142
66.28	-374.01	-684.742	-489.09	-515.947	-532.253	-667.457	-549.838	-583.183
66.32	-374.01	-684.742	-489.09	-515.947	-532.253	-664.58	-552.715	-583.183
66.36	-374.01	-684.742	-489.09	-515.947	-532.253	-667.457	-552.715	-584.142
66.4	-374.01	-684.742	-489.09	-515.947	-532.253	-664.58	-552.715	-583.183
66.44	-374.01	-684.742	-489.09	-515.947	-532.253	-667.457	-552.715	-584.142
66.48	-374.01	-684.742	-489.09	-515.947	-532.253	-664.58	-552.715	-583.183
66.52	-374.01	-684.742	-489.09	-515.947	-532.253	-664.58	-552.715	-583.183
66.56	-374.01	-684.742	-489.09	-515.947	-532.253	-661.703	-549.838	-581.265
66.6	-374.01	-684.742	-494.844	-517.865	-532.253	-664.58	-552.715	-583.183
66.64	-374.01	-684.742	-494.844	-517.865	-532.253	-661.703	-552.715	-582.224
66.68	-374.01	-684.742	-489.09	-515.947	-532.253	-664.58	-552.715	-583.183
66.72	-374.01	-684.742	-489.09	-515.947	-532.253	-661.703	-552.715	-582.224
66.76	-374.01	-684.742	-494.844	-517.865	-529.376	-664.58	-552.715	-582.224
66.8	-374.01	-684.742	-489.09	-515.947	-529.376	-664.58	-552.715	-582.224
66.84	-374.01	-684.742	-489.09	-515.947	-529.376	-661.703	-549.838	-580.306
66.88	-368.256	-684.742	-489.09	-514.029	-529.376	-661.703	-549.838	-580.306
66.92	-368.256	-678.988	-489.09	-512.111	-529.376	-661.703	-549.838	-580.306
66.96	-368.256	-678.988	-494.844	-514.029	-529.376	-661.703	-549.838	-580.306
67	-368.256	-678.988	-489.09	-512.111	-529.376	-661.703	-549.838	-580.306
67.04	-368.256	-678.988	-489.09	-512.111	-529.376	-661.703	-549.838	-580.306
67.08	-368.256	-678.988	-489.09	-512.111	-529.376	-661.703	-546.961	-579.347
67.12	-368.256	-678.988	-494.844	-514.029	-529.376	-661.703	-549.838	-580.306
67.16	-368.256	-678.988	-489.09	-512.111	-529.376	-661.703	-549.838	-580.306
67.2	-368.256	-678.988	-489.09	-512.111	-529.376	-664.58	-549.838	-581.265
67.24	-368.256	-678.988	-494.844	-514.029	-529.376	-661.703	-549.838	-580.306
67.28	-368.256	-673.234	-489.09	-510.193	-529.376	-664.58	-549.838	-581.265
67.32	-368.256	-678.988	-489.09	-512.111	-529.376	-661.703	-549.838	-580.306
67.36	-368.256	-678.988	-494.844	-514.029	-529.376	-661.703	-549.838	-580.306
67.4	-368.256	-678.988	-489.09	-512.111	-529.376	-661.703	-549.838	-580.306
67.44	-368.256	-678.988	-489.09	-512.111	-529.376	-661.703	-549.838	-580.306
67.48	-368.256	-678.988	-489.09	-512.111	-529.376	-661.703	-549.838	-580.306
67.52	-368.256	-673.234	-494.844	-512.111	-529.376	-661.703	-549.838	-580.306
67.56	-368.256	-673.234	-489.09	-510.193	-529.376	-661.703	-546.961	-579.347
67.6	-368.256	-673.234	-489.09	-510.193	-529.376	-661.703	-549.838	-580.306
67.64	-368.256	-673.234	-489.09	-510.193	-529.376	-661.703	-549.838	-580.306
67.68	-368.256	-673.234	-489.09	-510.193	-529.376	-661.703	-549.838	-580.306
67.72	-368.256	-673.234	-489.09	-510.193	-529.376	-661.703	-549.838	-580.306
67.76	-368.256	-673.234	-489.09	-510.193	-526.499	-661.703	-549.838	-579.347
67.8	-368.256	-673.234	-489.09	-510.193	-526.499	-661.703	-549.838	-579.347
67.84	-368.256	-673.234	-489.09	-510.193	-526.499	-661.703	-544.084	-577.429
67.88	-368.256	-673.234	-489.09	-510.193	-526.499	-661.703	-546.961	-578.388
67.92	-368.256	-667.48	-489.09	-508.275	-526.499	-661.703	-546.961	-578.388
67.96	-368.256	-667.48	-489.09	-508.275	-526.499	-661.703	-546.961	-578.388
68	-368.256	-661.726	-494.844	-508.275	-526.499	-661.703	-546.961	-578.388
68.04	-368.256	-661.726	-489.09	-506.357	-526.499	-658.826	-544.084	-576.47
68.08	-368.256	-655.972	-489.09	-504.439	-526.499	-658.826	-546.961	-577.429
68.12	-368.256	-655.972	-489.09	-504.439	-526.499	-655.949	-544.084	-575.511
68.16	-368.256	-655.972	-489.09	-504.439	-526.499	-655.949	-546.961	-576.47
68.2	-368.256	-650.218	-489.09	-502.521	-526.499	-655.949	-546.961	-576.47
68.24	-368.256	-650.218	-489.09	-502.521	-526.499	-655.949	-544.084	-575.511
68.28	-368.256	-655.972	-489.09	-504.439	-526.499	-655.949	-544.084	-575.511
68.32	-368.256	-655.972	-489.09	-504.439	-526.499	-655.949	-546.961	-576.47
68.36	-368.256	-650.218	-489.09	-502.521	-526.499	-655.949	-544.084	-575.511
68.4	-368.256	-655.972	-489.09	-504.439	-526.499	-655.949	-544.084	-575.511
68.44	-368.256	-655.972	-489.09	-504.439	-526.499	-655.949	-544.084	-575.511
68.48	-368.256	-655.972	-489.09	-504.439	-526.499	-655.949	-544.084	-575.511
68.52	-368.256	-655.972	-489.09	-504.439	-526.499	-655.949	-546.961	-576.47
68.56	-368.256	-650.218	-489.09	-502.521	-526.499	-655.949	-544.084	-575.511
68.6	-368.256	-655.972	-489.09	-504.439	-526.499	-655.949	-546.961	-576.47
68.64	-368.256	-655.972	-489.09	-504.439	-526.499	-655.949	-544.084	-575.511
68.68	-368.256	-655.972	-489.09	-504.439	-526.499	-655.949	-544.084	-575.511
68.72	-368.256	-644.464	-489.09	-500.603	-526.499	-655.949	-546.961	-576.47
68.76	-368.256	-650.218	-489.09	-502.521	-526.499	-655.949	-544.084	-575.511
68.8	-368.256	-638.71	-489.09	-498.685	-526.499	-655.949	-546.961	-576.47
68.84	-368.256	-644.464	-489.09	-500.603	-526.499	-655.949	-546.961	-576.47
68.88	-368.256	-644.464	-489.09	-500.603	-526.499	-655.949	-544.084	-575.511
68.92	-368.256	-644.464	-489.09	-500.603	-526.499	-655.949	-544.084	-575.511
68.96	-368.256	-638.71	-489.09	-498.685	-526.499	-655.949	-544.084	-575.511
69	-368.256	-638.71	-494.844	-500.603	-526.499	-655.949	-544.084	-575.511
69.04	-368.256	-644.464	-489.09	-500.603	-526.499	-655.949	-544.084	-575.511
69.08	-368.256	-644.464	-489.09	-500.603	-526.499	-655.949	-544.084	-575.511
69.12	-368.256	-638.71	-489.09	-498.685	-526.499	-655.949	-546.961	-576.47
69.16	-368.256	-638.71	-489.09	-498.685	-526.499	-653.072	-544.084	-574.552
69.2	-368.256	-632.956	-494.844	-498.685	-526.499	-653.072	-544.084	-574.552
69.24	-368.256	-632.956	-489.09	-496.767	-526.499	-650.195	-544.084	-573.593
69.28	-368.256	-632.956	-489.09	-496.767	-520.745	-650.195	-546.961	-572.634
69.32	-368.256	-632.956	-489.09	-496.767	-526.499	-650.195	-544.084	-573.593
69.36	-368.256	-638.71	-489.09	-498.685	-523.622	-650.195	-544.084	-572.634
69.4	-368.256	-638.71	-489.09	-498.685	-526.499	-650.195	-544.084	-573.593
69.44	-368.256	-638.71	-489.09	-498.685	-526.499	-650.195	-546.961	-574.552
69.48	-368.256	-632.956	-489.09	-496.767	-526.499	-650.195	-546.961	-574.552
69.52	-368.256	-632.956	-489.09	-496.767	-526.499	-650.195	-546.961	-574.552
69.56	-368.256	-638.71	-489.09	-498.685	-526.499	-650.195	-544.084	-573.593
69.6	-368.256	-632.956	-489.09	-496.767	-526.499	-650.195	-546.961	-574.552
69.64	-368.256	-632.956	-489.09	-496.767	-526.499	-650.195	-549.838	-575.511
69.68	-368.256	-638.71	-489.09	-498.685	-526.499	-650.195	-546.961	-574.552
69.72	-368.256	-632.956	-489.09	-496.767	-526.499	-650.195	-549.838	-575.511
69.76	-368.256	-632.956	-489.09	-496.767	-526.499	-650.195	-549.838	-575.511
69.8	-368.256	-638.71	-489.09	-498.685	-526.499	-650.195	-546.961	-574.552
69.84	-368.256	-638.71	-489.09	-498.685	-526.499	-647.318	-546.961	-573.593
69.88	-368.256	-638.71	-489.09	-498.685	-526.499	-647.318	-549.838	-574.552
69.92	-368.256	-627.202	-489.09	-494.849	-526.499	-644.441	-546.961	-572.634
69.96	-362.502	-627.202	-489.09	-492.931	-523.622	-644.441	-546.961	-571.675
70	-362.502	-627.202	-489.09	-492.931	-523.622	-644.441	-546.961	-571.675
70.04	-356.748	-621.448	-489.09	-489.095	-520.745	-641.564	-546.961	-569.757
70.08	-356.748	-615.694	-489.09	-487.177	-520.745	-641.564	-546.961	-569.757
70.12	-350.994	-609.94	-489.09	-483.341	-514.991	-638.687	-544.084	-565.921
70.16	-345.24	-604.186	-483.336	-477.587	-512.114	-638.687	-544.084	-564.962
70.2	-339.486	-581.17	-483.336	-467.997	-506.36	-635.81	-538.33	-560.167
70.24	-333.732	-575.416	-477.582	-462.243	-503.483	-630.056	-535.453	-556.331
70.28	-327.978	-569.662	-477.582	-458.407	-497.729	-627.179	-532.576	-552.495
70.32	-322.224	-558.154	-471.828	-450.735	-489.098	-621.425	-526.822	-545.782
70.36	-310.716	-546.646	-471.828	-443.063	-480.467	-615.671	-521.068	-539.069
70.4	-299.208	-379.78	-460.32	-379.769	-468.959	-612.794	-515.314	-532.356
70.44	-74.8019	-362.518	-460.32	-299.213	-385.526	-604.163	-506.683	-498.791
70.48	-63.2939	-339.502	-454.566	-285.787	-379.772	-598.409	-500.929	-493.037
70.52	-51.7859	-333.748	-443.058	-276.197	-371.141	-555.254	-489.421	-471.939
70.56	-17.2619	-327.994	-431.55	-258.935	-362.51	-540.869	-472.159	-458.513
70.6	-17.2619	-316.486	-420.042	-251.263	-353.879	-532.238	-454.897	-447.005
70.64	-17.2619	-304.978	-408.534	-243.591	-327.986	-514.976	-403.111	-415.358
70.68	-17.2619	-299.224	-397.026	-237.837	-319.355	-506.345	-371.464	-399.055
70.72	-17.2619	-287.716	-391.272	-232.083	-302.093	-500.591	-359.956	-387.547
70.76	-17.2619	-276.208	-379.764	-224.411	-293.462	-489.083	-357.079	-379.875
70.8	-17.2619	-264.7	-368.256	-216.739	-287.708	-480.452	-351.325	-373.162
70.84	-17.2619	-258.946	-230.16	-168.789	-279.077	-468.944	-345.571	-364.531
70.88	-17.2619	-253.192	-212.898	-161.117	-189.89	-460.313	-336.94	-329.048
70.92	-17.2619	-241.684	-207.144	-155.363	-163.997	-440.174	-325.432	-309.868
70.96	-17.2619	-235.93	-201.39	-151.527	-158.243	-420.035	-319.678	-299.319
71	-17.2619	-230.176	-195.636	-147.691	-155.366	-411.404	-313.924	-293.565
71.04	-17.2619	-224.422	-189.882	-143.855	-155.366	-399.896	-305.293	-286.852
71.08	-17.2619	-218.668	-189.882	-141.937	-152.489	-394.142	-296.662	-281.098
71.12	-17.2619	-207.16	-184.128	-136.183	-149.612	-388.388	-282.277	-273.426
71.16	-17.2619	-195.652	-184.128	-132.347	-146.735	-379.757	-270.769	-265.754
71.2	-17.2619	-189.898	-178.374	-128.511	-143.858	-371.126	-218.983	-244.656
71.24	-17.2619	-184.144	-172.62	-124.675	-140.981	-365.372	-198.844	-235.066
71.28	-17.2619	-178.39	-172.62	-122.757	-138.104	-359.618	-184.459	-227.394
71.32	-17.2619	-166.882	-172.62	-118.921	-132.35	-353.864	-175.828	-220.681
71.36	-17.2619	-161.128	-166.866	-115.085	-126.596	-350.987	-170.074	-215.886
71.4	-17.2619	-161.128	-166.866	-115.085	-117.965	-348.11	-164.32	-210.132
71.44	-17.2619	-155.374	-161.112	-111.249	-117.965	-342.356	-161.443	-207.255
71.48	-11.5079	-149.62	-161.112	-107.413	-117.965	-336.602	-158.566	-204.378
71.52	-11.5079	-149.62	-161.112	-107.413	-115.088	-327.971	-155.689	-199.583
71.56	-11.5079	-149.62	-155.358	-105.495	-115.088	-319.34	-149.935	-194.788
71.6	-11.5079	-143.866	-155.358	-103.577	-112.211	-313.586	-147.058	-190.952
71.64	-11.5079	-143.866	-155.358	-103.577	-112.211	-302.078	-144.181	-186.157
71.68	-11.5079	-138.112	-155.358	-101.659	-109.334	-302.078	-141.304	-184.239
71.72	-11.5079	-138.112	-155.358	-101.659	-109.334	-302.078	-141.304	-184.239
71.76	-11.5079	-132.358	-149.604	-97.8234	-109.334	-302.078	-138.427	-183.28
71.8	-11.5079	-126.604	-149.604	-95.9054	-109.334	-302.078	-135.55	-182.321
71.84	-11.5079	-126.604	-143.85	-93.9874	-109.334	-299.201	-132.673	-180.403
71.88	-11.5079	-126.604	-143.85	-93.9874	-109.334	-299.201	-132.673	-180.403
71.92	-11.5079	-126.604	-138.096	-92.0694	-106.457	-299.201	-129.796	-178.485
71.96	-11.5079	-126.604	-138.096	-92.0694	-106.457	-296.324	-126.919	-176.567
72	-11.5079	-120.85	-138.096	-90.1514	-103.58	-296.324	-126.919	-175.608
72.04	-11.5079	-120.85	-132.342	-88.2334	-103.58	-293.447	-124.042	-173.69
72.08	-5.7539	-115.096	-132.342	-84.3974	-103.58	-293.447	-124.042	-173.69
72.12	-5.7539	-115.096	-132.342	-84.3974	-103.58	-290.57	-124.042	-172.731
72.16	-11.5079	-115.096	-132.342	-86.3154	-103.58	-287.693	-121.165	-170.813
72.2	-11.5079	-115.096	-132.342	-86.3154	-103.58	-287.693	-121.165	-170.813
72.24	-11.5079	-115.096	-132.342	-86.3154	-103.58	-287.693	-121.165	-170.813
72.28	-11.5079	-115.096	-132.342	-86.3154	-103.58	-287.693	-121.165	-170.813
72.32	-11.5079	-115.096	-132.342	-86.3154	-100.703	-287.693	-121.165	-169.854
72.36	-11.5079	-115.096	-132.342	-86.3154	-100.703	-284.816	-118.288	-167.936
72.4	-11.5079	-109.342	-132.342	-84.3974	-100.703	-284.816	-118.288	-167.936
72.44	-11.5079	-109.342	-126.588	-82.4794	-100.703	-284.816	-118.288	-167.936
72.48	-11.5079	-109.342	-126.588	-82.4794	-100.703	-284.816	-118.288	-167.936
72.52	-11.5079	-109.342	-126.588	-82.4794	-100.703	-284.816	-118.288	-167.936
72.56	-11.5079	-109.342	-126.588	-82.4794	-100.703	-279.062	-118.288	-166.018
72.6	-11.5079	-109.342	-126.588	-82.4794	-100.703	-279.062	-118.288	-166.018
72.64	-11.5079	-109.342	-126.588	-82.4794	-100.703	-273.308	-118.288	-164.1
72.68	-5.7539	-109.342	-126.588	-80.5614	-100.703	-273.308	-118.288	-164.1
72.72	-5.7539	-109.342	-126.588	-80.5614	-100.703	-270.431	-112.534	-161.223
72.76	-5.7539	-109.342	-126.588	-80.5614	-100.703	-270.431	-112.534	-161.223
72.8	-5.7539	-109.342	-126.588	-80.5614	-97.8259	-270.431	-109.657	-159.305
72.84	-5.7539	-109.342	-126.588	-80.5614	-94.9489	-270.431	-109.657	-158.346
72.88	-5.7539	-109.342	-126.588	-80.5614	-94.9489	-270.431	-109.657	-158.346
72.92	-5.7539	-109.342	-120.834	-78.6434	-94.9489	-267.554	-109.657	-157.387
72.96	-5.7539	-109.342	-120.834	-78.6434	-94.9489	-267.554	-109.657	-157.387
73	-5.7539	-109.342	-115.08	-76.7254	-94.9489	-267.554	-109.657	-157.387
73.04	-5.7539	-109.342	-115.08	-76.7254	-94.9489	-267.554	-109.657	-157.387
73.08	-5.7539	-109.342	-109.326	-74.8074	-94.9489	-267.554	-109.657	-157.387
73.12	-5.7539	-109.342	-109.326	-74.8074	-92.072	-264.677	-109.657	-155.469
73.16	-5.7539	-109.342	-109.326	-74.8074	-92.072	-264.677	-109.657	-155.469
73.2	-5.7539	-109.342	-109.326	-74.8074	-92.072	-261.8	-106.78	-153.551
73.24	-5.7539	-109.342	-109.326	-74.8074	-92.072	-261.8	-106.78	-153.551
73.28	0.0001	-109.342	-109.326	-72.8894	-92.072	-261.8	-106.78	-153.551
73.32	0.0001	-109.342	-109.326	-72.8894	-92.072	-261.8	-106.78	-153.551
73.36	5.7541	-109.342	-109.326	-70.9714	-92.072	-261.8	-106.78	-153.551
73.4	5.7541	-103.588	-109.326	-69.0534	-89.195	-261.8	-106.78	-152.592
73.44	11.5081	-103.588	-109.326	-67.1354	-89.195	-261.8	-106.78	-152.592
73.48	11.5081	-103.588	-109.326	-67.1354	-86.3179	-261.8	-106.78	-151.633
73.52	11.5081	-103.588	-109.326	-67.1354	-86.3179	-261.8	-106.78	-151.633
73.56	5.7541	-103.588	-109.326	-69.0534	-83.441	-261.8	-106.78	-150.674
73.6	5.7541	-103.588	-109.326	-69.0534	-83.441	-261.8	-106.78	-150.674
73.64	5.7541	-103.588	-109.326	-69.0534	-83.441	-261.8	-103.903	-149.715
73.68	5.7541	-103.588	-109.326	-69.0534	-83.441	-261.8	-103.903	-149.715
73.72	5.7541	-103.588	-109.326	-69.0534	-80.564	-261.8	-103.903	-148.756
73.76	5.7541	-103.588	-109.326	-69.0534	-80.564	-261.8	-103.903	-148.756
73.8	5.7541	-97.8341	-109.326	-67.1354	-80.564	-261.8	-101.026	-147.797
73.84	5.7541	-97.8341	-109.326	-67.1354	-80.564	-261.8	-101.026	-147.797
73.88	5.7541	-92.0801	-109.326	-65.2174	-77.6869	-261.8	-101.026	-146.838
73.92	5.7541	-92.0801	-109.326	-65.2174	-77.6869	-258.923	-101.026	-145.879
73.96	5.7541	-92.0801	-109.326	-65.2174	-77.6869	-258.923	-101.026	-145.879
74	5.7541	-86.3261	-109.326	-63.2994	-77.6869	-258.923	-101.026	-145.879
74.04	5.7541	-86.3261	-109.326	-63.2994	-77.6869	-258.923	-101.026	-145.879
74.08	11.5081	-86.3261	-109.326	-61.3814	-77.6869	-258.923	-101.026	-145.879
74.12	11.5081	-86.3261	-109.326	-61.3814	-77.6869	-258.923	-98.149	-144.92
74.16	17.2621	-86.3261	-109.326	-59.4634	-77.6869	-258.923	-98.149	-144.92
74.2	17.2621	-86.3261	-109.326	-59.4634	-77.6869	-258.923	-95.272	-143.961
74.24	23.0161	-86.3261	-109.326	-57.5454	-77.6869	-258.923	-95.272	-143.961
74.28	23.0161	-86.3261	-109.326	-57.5454	-77.6869	-258.923	-92.395	-143.002
74.32	17.2621	-86.3261	-109.326	-59.4634	-77.6869	-258.923	-92.395	-143.002
74.36	17.2621	-86.3261	-109.326	-59.4634	-77.6869	-258.923	-89.518	-142.043
74.4	17.2621	-86.3261	-109.326	-59.4634	-77.6869	-258.923	-89.518	-142.043
74.44	17.2621	-86.3261	-109.326	-59.4634	-77.6869	-256.046	-89.518	-141.084
74.48	17.2621	-80.5721	-109.326	-57.5454	-77.6869	-256.046	-89.518	-141.084
74.52	17.2621	-80.5721	-109.326	-57.5454	-77.6869	-256.046	-89.518	-141.084
74.56	17.2621	-80.5721	-109.326	-57.5454	-77.6869	-256.046	-89.518	-141.084
74.6	17.2621	-80.5721	-109.326	-57.5454	-77.6869	-256.046	-89.518	-141.084
74.64	17.2621	-80.5721	-109.326	-57.5454	-77.6869	-256.046	-89.518	-141.084
74.68	17.2621	-74.8181	-109.326	-55.6274	-77.6869	-256.046	-89.518	-141.084
74.72	17.2621	-74.8181	-109.326	-55.6274	-74.81	-256.046	-89.518	-140.125
74.76	17.2621	-74.8181	-109.326	-55.6274	-74.81	-256.046	-89.518	-140.125
74.8	17.2621	-74.8181	-109.326	-55.6274	-74.81	-256.046	-89.518	-140.125
74.84	23.0161	-74.8181	-109.326	-53.7094	-74.81	-256.046	-89.518	-140.125
74.88	23.0161	-74.8181	-109.326	-53.7094	-74.81	-256.046	-89.518	-140.125
74.92	28.7701	-74.8181	-109.326	-51.7914	-74.81	-256.046	-89.518	-140.125
74.96	28.7701	-74.8181	-109.326	-51.7914	-74.81	-256.046	-89.518	-140.125
75	34.5241	-74.8181	-109.326	-49.8734	-74.81	-256.046	-89.518	-140.125
75.04	40.2781	-74.8181	-109.326	-47.9554	-74.81	-256.046	-86.641	-139.166
75.08	40.2781	-74.8181	-109.326	-47.9554	-74.81	-256.046	-86.641	-139.166
75.12	34.5241	-74.8181	-109.326	-49.8734	-74.81	-256.046	-83.764	-138.207
75.16	34.5241	-69.0641	-109.326	-47.9554	-74.81	-256.046	-83.764	-138.207
75.2	34.5241	-69.0641	-109.326	-47.9554	-74.81	-256.046	-83.764	-138.207
75.24	34.5241	-69.0641	-109.326	-47.9554	-74.81	-256.046	-83.764	-138.207
75.28	34.5241	-69.0641	-109.326	-47.9554	-74.81	-256.046	-83.764	-138.207
75.32	34.5241	-69.0641	-109.326	-47.9554	-74.81	-256.046	-83.764	-138.207
75.36	34.5241	-69.0641	-109.326	-47.9554	-74.81	-256.046	-83.764	-138.207
75.4	34.5241	-69.0641	-109.326	-47.9554	-74.81	-256.046	-83.764	-138.207
75.44	34.5241	-69.0641	-109.326	-47.9554	-74.81	-253.169	-83.764	-137.248
75.48	34.5241	-63.3101	-109.326	-46.0374	-71.9329	-253.169	-83.764	-136.289
75.52	34.5241	-63.3101	-109.326	-46.0374	-71.9329	-253.169	-83.764	-136.289
75.56	34.5241	-63.3101	-109.326	-46.0374	-69.0559	-253.169	-83.764	-135.33
75.6	34.5241	-63.3101	-109.326	-46.0374	-69.0559	-253.169	-86.641	-136.289
75.64	40.2781	-63.3101	-109.326	-44.1194	-69.0559	-253.169	-86.641	-136.289
75.68	40.2781	-63.3101	-109.326	-44.1194	-69.0559	-253.169	-89.518	-137.248
75.72	40.2781	-63.3101	-109.326	-44.1194	-69.0559	-253.169	-89.518	-137.248
75.76	40.2781	-63.3101	-109.326	-44.1194	-69.0559	-253.169	-89.518	-137.248
75.8	40.2781	-63.3101	-109.326	-44.1194	-69.0559	-253.169	-89.518	-137.248
75.84	40.2781	-63.3101	-109.326	-44.1194	-69.0559	-250.292	-89.518	-136.289
75.88	40.2781	-63.3101	-109.326	-44.1194	-69.0559	-250.292	-89.518	-136.289
75.92	40.2781	-63.3101	-109.326	-44.1194	-69.0559	-250.292	-89.518	-136.289
75.96	40.2781	-63.3101	-109.326	-44.1194	-69.0559	-250.292	-89.518	-136.289
76	40.2781	-63.3101	-109.326	-44.1194	-69.0559	-250.292	-89.518	-136.289
76.04	40.2781	-63.3101	-109.326	-44.1194	-69.0559	-250.292	-89.518	-136.289
76.08	40.2781	-63.3101	-109.326	-44.1194	-69.0559	-250.292	-89.518	-136.289
76.12	40.2781	-63.3101	-109.326	-44.1194	-69.0559	-250.292	-86.641	-135.33
76.16	40.2781	-63.3101	-109.326	-44.1194	-69.0559	-250.292	-86.641	-135.33
76.2	40.2781	-63.3101	-109.326	-44.1194	-69.0559	-250.292	-86.641	-135.33
76.24	46.0321	-63.3101	-109.326	-42.2014	-66.179	-250.292	-86.641	-134.371
76.28	46.0321	-63.3101	-109.326	-42.2014	-66.179	-250.292	-86.641	-134.371
76.32	46.0321	-63.3101	-109.326	-42.2014	-66.179	-250.292	-86.641	-134.371
76.36	46.0321	-63.3101	-109.326	-42.2014	-66.179	-250.292	-86.641	-134.371
76.4	46.0321	-63.3101	-109.326	-42.2014	-66.179	-250.292	-86.641	-134.371
76.44	46.0321	-63.3101	-109.326	-42.2014	-66.179	-250.292	-86.641	-134.371
76.48	46.0321	-63.3101	-109.326	-42.2014	-66.179	-250.292	-86.641	-134.371
76.52	46.0321	-63.3101	-109.326	-42.2014	-66.179	-250.292	-86.641	-134.371
76.56	46.0321	-63.3101	-109.326	-42.2014	-66.179	-250.292	-86.641	-134.371
76.6	46.0321	-63.3101	-109.326	-42.2014	-66.179	-250.292	-86.641	-134.371
76.64	46.0321	-63.3101	-109.326	-42.2014	-66.179	-250.292	-86.641	-134.371
76.68	46.0321	-63.3101	-109.326	-42.2014	-66.179	-250.292	-86.641	-134.371
76.72	46.0321	-63.3101	-109.326	-42.2014	-66.179	-247.415	-86.641	-133.412
76.76	46.0321	-63.3101	-109.326	-42.2014	-66.179	-247.415	-86.641	-133.412
76.8	46.0321	-63.3101	-109.326	-42.2014	-63.302	-247.415	-86.641	-132.453
76.84	51.7861	-63.3101	-109.326	-40.2834	-60.425	-247.415	-86.641	-131.494
76.88	51.7861	-57.5561	-109.326	-38.3654	-60.425	-247.415	-86.641	-131.494
76.92	51.7861	-57.5561	-109.326	-38.3654	-60.425	-247.415	-86.641	-131.494
76.96	51.7861	-57.5561	-109.326	-38.3654	-60.425	-247.415	-86.641	-131.494
77	51.7861	-57.5561	-109.326	-38.3654	-60.425	-247.415	-86.641	-131.494
77.04	51.7861	-57.5561	-109.326	-38.3654	-60.425	-247.415	-86.641	-131.494
77.08	51.7861	-57.5561	-109.326	-38.3654	-60.425	-247.415	-86.641	-131.494
77.12	51.7861	-57.5561	-109.326	-38.3654	-60.425	-244.538	-86.641	-130.535
77.16	51.7861	-57.5561	-109.326	-38.3654	-60.425	-244.538	-86.641	-130.535
77.2	51.7861	-57.5561	-109.326	-38.3654	-60.425	-241.661	-86.641	-129.576
77.24	51.7861	-57.5561	-109.326	-38.3654	-60.425	-241.661	-86.641	-129.576
77.28	51.7861	-57.5561	-109.326	-38.3654	-60.425	-241.661	-86.641	-129.576
77.32	51.7861	-57.5561	-109.326	-38.3654	-60.425	-241.661	-86.641	-129.576
77.36	51.7861	-51.8021	-109.326	-36.4474	-60.425	-241.661	-86.641	-129.576
77.4	51.7861	-51.8021	-109.326	-36.4474	-60.425	-241.661	-86.641	-129.576
77.44	51.7861	-51.8021	-109.326	-36.4474	-60.425	-241.661	-86.641	-129.576
77.48	51.7861	-51.8021	-109.326	-36.4474	-60.425	-241.661	-86.641	-129.576
77.52	51.7861	-51.8021	-109.326	-36.4474	-60.425	-241.661	-86.641	-129.576
77.56	51.7861	-51.8021	-109.326	-36.4474	-60.425	-241.661	-86.641	-129.576
77.6	51.7861	-51.8021	-109.326	-36.4474	-60.425	-241.661	-86.641	-129.576
77.64	51.7861	-51.8021	-109.326	-36.4474	-60.425	-241.661	-86.641	-129.576
77.68	51.7861	-51.8021	-109.326	-36.4474	-60.425	-241.661	-86.641	-129.576
77.72	51.7861	-51.8021	-109.326	-36.4474	-57.548	-241.661	-86.641	-128.617
77.76	51.7861	-51.8021	-109.326	-36.4474	-57.548	-241.661	-86.641	-128.617
77.8	51.7861	-51.8021	-109.326	-36.4474	-57.548	-241.661	-86.641	-128.617
77.84	51.7861	-51.8021	-109.326	-36.4474	-57.548	-238.784	-86.641	-127.658
77.88	51.7861	-51.8021	-109.326	-36.4474	-57.548	-238.784	-86.641	-127.658
77.92	51.7861	-51.8021	-109.326	-36.4474	-57.548	-238.784	-86.641	-127.658
77.96	57.5401	-51.8021	-109.326	-34.5294	-57.548	-238.784	-86.641	-127.658
78	57.5401	-51.8021	-109.326	-34.5294	-57.548	-238.784	-86.641	-127.658
78.04	57.5401	-51.8021	-109.326	-34.5294	-57.548	-238.784	-86.641	-127.658
78.08	57.5401	-51.8021	-109.326	-34.5294	-57.548	-238.784	-86.641	-127.658
78.12	57.5401	-51.8021	-109.326	-34.5294	-57.548	-238.784	-86.641	-127.658
78.16	57.5401	-51.8021	-109.326	-34.5294	-57.548	-238.784	-86.641	-127.658
78.2	57.5401	-51.8021	-109.326	-34.5294	-57.548	-238.784	-86.641	-127.658
78.24	57.5401	-51.8021	-109.326	-34.5294	-57.548	-238.784	-86.641	-127.658
78.28	57.5401	-51.8021	-109.326	-34.5294	-57.548	-238.784	-86.641	-127.658
78.32	57.5401	-51.8021	-109.326	-34.5294	-57.548	-238.784	-86.641	-127.658
78.36	57.5401	-46.0481	-109.326	-32.6114	-57.548	-238.784	-86.641	-127.658
78.4	57.5401	-46.0481	-109.326	-32.6114	-57.548	-238.784	-86.641	-127.658
78.44	57.5401	-40.2941	-109.326	-30.6934	-57.548	-238.784	-86.641	-127.658
78.48	57.5401	-40.2941	-109.326	-30.6934	-54.6709	-238.784	-86.641	-126.699
78.52	57.5401	-40.2941	-109.326	-30.6934	-54.6709	-235.907	-86.641	-125.74
78.56	57.5401	-40.2941	-109.326	-30.6934	-51.794	-235.907	-86.641	-124.781
78.6	57.5401	-40.2941	-109.326	-30.6934	-51.794	-233.03	-86.641	-123.822
78.64	57.5401	-40.2941	-109.326	-30.6934	-48.917	-233.03	-86.641	-122.863
78.68	57.5401	-40.2941	-109.326	-30.6934	-48.917	-233.03	-83.764	-121.904
78.72	57.5401	-40.2941	-109.326	-30.6934	-48.917	-230.153	-83.764	-120.945
78.76	57.5401	-40.2941	-109.326	-30.6934	-48.917	-230.153	-80.887	-119.986
78.8
78.84
78.88
78.92
