# Supplementary material for: Activity-induced Ca2+ signaling in perisynaptic Schwann cells of the early postnatal mouse is mediated by P2Y1 receptors and regulates muscle fatigue
Source: eLife. 2018 Jan 31;7:e30839. doi: 10.7554/eLife.30839 (PMC5798932; doi:10.7554/eLife.30839)
Supplement: Figure 7—source data 4. — Averages of background-subtracted, normalized SD iu16 values were transformed into ∆f/f, in %, plotted and shown in Figure 7E. Below the plot, decibels were calculated for each of the samples and compared statistically. [file elife-30839-fig7-data4.xlsx]

## Sheet: Sheet1
time	WT	WT	WT	WT		KO	KO	KO	KO		MRS	MRS	MRS	MRS		time	WT	KO	WT+MRS	WT	KO	WT+MRS
	K+ 0106	K+918-2	K+ 1116	K+1003		K+ 0130	K+ other	K+ 0620	K+0619		1110	1115	1115	1116			avg	avg	avg	deltaf/f	deltaf/f	deltaf/f
0	2.9187	2.5001	2.4313	2.5987	2.6122	2.4517	2.4367	2.49	2.5638	2.48555	2.5805	2.5816	2.5202	2.4347	2.52925	0	2.6122	2.48555	2.52925	1.70006e-14	1.06051	1.75581e-14
0.04	2.9682	2.8498	2.3142	2.6598	2.698	2.3889	3.0705	2.5	2.1241	2.52087	2.5769	2.6694	2.7504	2.427	2.60592	0.04	2.698	2.52087	2.60592	3.28459	2.4968	3.03153
0.08	3.0576	2.6368	2.2337	2.4827	2.6027	2.4118	2.9721	2.4793	1.9086	2.44295	2.563	2.5685	2.8123	2.4161	2.58998	0.08	2.6027	2.44295	2.58998	-0.363678	-0.671568	2.40091
0.12	2.6219	2.7285	2.3444	2.5235	2.55457	2.3985	2.9254	2.5708	1.6759	2.39265	2.5529	2.4625	2.846	2.3878	2.5623	0.12	2.55457	2.39265	2.5623	-2.20599	-2.71673	1.30671
0.16	3.0531	2.7484	2.3931	2.5309	2.68137	2.3491	2.9651	2.5085	2.0207	2.46085	2.5589	2.4331	2.9104	2.5717	2.61852	0.16	2.68137	2.46085	2.61852	2.64815	0.0562317	3.5297
0.2	2.9289	2.2961	2.3273	2.4887	2.51025	2.3727	3.3342	2.4397	1.5983	2.43622	2.5711	2.4714	2.726	2.5335	2.5755	0.2	2.51025	2.43622	2.5755	-3.90284	-0.945001	1.82861
0.24	3.0244	2.5051	2.3031	2.5409	2.59337	2.3498	3.2532	2.4789	1.8483	2.48255	2.5371	2.6173	2.7514	2.4662	2.593	0.24	2.59337	2.48255	2.593	-0.720657	0.938537	2.52051
0.28	2.7218	2.7993	2.3542	2.4936	2.59222	2.3601	3.4566	2.5749	1.9431	2.58368	2.5607	2.3236	2.7511	2.4352	2.51765	0.28	2.59222	2.58368	2.51765	-0.764681	5.0502	-0.458634
0.32	2.8433	2.8215	2.3938	2.6067	2.66632	2.3705	3.4183	2.4996	1.8741	2.54063	2.5475	2.4641	2.8647	2.4214	2.57442	0.32	2.66632	2.54063	2.57442	2.07201	3.29982	1.7861
0.36	2.921	2.3752	2.3108	2.5467	2.53842	2.3373	3.4636	2.8686	1.9431	2.65315	2.5539	2.5002	2.7554	2.477	2.57163	0.36	2.53842	2.65315	2.57163	-2.82425	7.875	1.6754
0.4	3.0831	2.7001	2.3698	2.5392	2.67305	2.3203	3.2932	2.4432	1.6069	2.4159	2.5185	2.4607	2.809	2.4973	2.57138	0.4	2.67305	2.4159	2.57138	2.32945	-1.7714	1.66551
0.44	2.7771	2.6825	2.4081	2.5309	2.59965	2.3269	3.4616	2.6449	1.8052	2.55965	2.5236	2.3598	2.7318	2.4381	2.51333	0.44	2.59965	2.55965	2.51333	-0.480438	4.07336	-0.629633
0.48	2.8466	2.4877	2.3992	2.4384	2.54297	2.3446	3.4721	2.5608	1.9086	2.57153	2.5351	2.477	2.7237	2.3957	2.53288	0.48	2.54297	2.57153	2.53288	-2.65007	4.55619	0.143323
0.52	2.9608	2.6288	2.3253	2.5617	2.61915	2.3232	3.4516	2.0363	1.6328	2.36098	2.5257	2.4403	2.7786	2.4585	2.55077	0.52	2.61915	2.36098	2.55077	0.266059	-4.00461	0.851043
0.56	2.6888	2.4154	2.3964	2.3819	2.47063	2.2797	3.2774	2.7866	1.4948	2.45962	2.517	2.3034	2.7734	2.4028	2.49915	0.56	2.47063	2.45962	2.49915	-5.41976	0.00642416	-1.19008
0.6	2.9143	2.4294	2.2532	2.391	2.49697	2.3387	3.4297	1.9589	1.831	2.38957	2.5164	2.3585	2.8836	2.4066	2.54127	0.6	2.49697	2.38957	2.54127	-4.41103	-2.84175	0.475437
0.64	2.9748	2.6183	2.2709	2.5099	2.59348	2.31	3.3559	2.6129	1.5552	2.4585	2.5049	2.4502	2.804	2.4407	2.54995	0.64	2.59348	2.4585	2.54995	-0.716829	-0.0393175	0.818424			WT - decibels
0.68	2.66	2.3081	2.2794	2.4811	2.43215	2.2952	3.5189	2.4233	1.7534	2.4977	2.5203	2.4182	2.8655	2.4721	2.56902	0.68	2.43215	2.4977	2.56902	-6.89266	1.55452	1.5726		peak	38.22	18.12	19.01	18.7
0.72	2.8532	2.6288	2.3092	2.3802	2.54285	2.3269	3.1762	2.3144	1.4086	2.30652	2.5195	2.501	2.822	2.5003	2.5857	0.72	2.54285	2.30652	2.5857	-2.65485	-6.2185	2.23189		start	2.92	2.5	2.43	2.6
0.76	2.8334	2.5937	2.3085	2.4352	2.5427	2.2878	3.7213	2.3357	1.4431	2.44698	2.5094	2.3566	2.8853	2.5055	2.5642	0.76	2.5427	2.44698	2.5642	-2.66059	-0.507915	1.38183		ratio	13.089	7.248	7.82305	7.19231
0.8	2.7134	2.4569	2.3725	2.3669	2.47743	2.3166	3.4828	2.0087	1.5638	2.34297	2.5215	2.2726	2.7112	2.441	2.48658	0.8	2.47743	2.34297	2.48658	-5.15944	-4.73647	-1.68726		dB	22.3382	17.2044	17.8675	17.1374	18.6369	avg dB
0.84	2.7037	2.6657	2.2584	2.3604	2.49705	2.3041	3.4984	2.3344	1.8397	2.49415	2.4967	2.45	2.7913	2.5291	2.56678	0.84	2.49705	2.49415	2.56678	-4.40816	1.41018	1.48364							2.48945	stdev dB
0.88	3.239	2.5128	2.328	2.4126	2.6231	2.324	3.4531	2.1372	1.581	2.37383	2.4791	2.5287	2.762	2.4561	2.55647	0.88	2.6231	2.37383	2.55647	0.417273	-3.48214	1.07641			KO - decibels						0.0145059
0.92	3.0175	2.7429	2.3245	2.5946	2.66988	2.2893	3.7014	2.4389	1.1845	2.40353	2.4425	2.4463	2.7835	2.3954	2.51693	0.92	2.66988	2.40353	2.51693	2.20791	-2.27456	-0.487299		peak	11.6	16.13	13.9	11.6			t,WT vs. KO
0.96	2.6235	2.3271	2.286	2.434	2.41765	2.3092	3.4288	2.0721	1.831	2.41028	2.4716	2.5108	2.7294	2.4694	2.5453	0.96	2.41765	2.41028	2.5453	-7.44775	-2.00011	0.634575		start	2.45	2.44	2.49	2.56			alpha=.025; 2 comparisons
1	2.9149	2.4106	2.3872	2.4819	2.54865	2.2686	3.5886	2.3139	1.8483	2.50485	2.4642	2.3243	2.7277	2.4193	2.48387	1	2.54865	2.50485	2.48387	-2.43282	1.84524	-1.79401		ratio	4.73469	6.61066	5.58233	4.53125
1.04	2.768	2.4691	2.3393	2.4116	2.497	2.3166	3.687	2.3606	1.5983	2.49063	2.4734	2.2609	2.7212	2.3953	2.4627	1.04	2.497	2.49063	2.4627	-4.41008	1.26686	-2.63121		dB	13.5058	16.4049	14.9363	13.1244	14.4928	avg dB
1.08	2.7933	2.6844	2.3197	2.4417	2.55977	2.2768	3.539	2.5671	1.3224	2.42632	2.4582	2.5019	2.6362	2.4073	2.5009	1.08	2.55977	2.42632	2.5009	-2.00693	-1.34753	-1.12089							1.49438	stdev dB
1.12	2.876	2.209	2.3155	2.2798	2.42007	2.2768	3.4667	2.2477	1.8138	2.45125	2.4606	2.4515	2.8524	2.4755	2.56	1.12	2.42007	2.45125	2.56	-7.35491	-0.334097	1.21578			WT+MRS - decibels						0.00504964
1.16	2.9429	2.7432	2.2883	2.2883	2.56567	2.2723	3.9588	2.2497	1.4345	2.47882	2.426	2.4156	2.6531	2.4088	2.47587	1.16	2.56567	2.47882	2.47587	-1.78107	0.787081	-2.11031		peak	11.6	12.3	13.9	11.99			t,WT vs. WT+MRS
1.2	2.8711	2.4006	2.2387	2.2458	2.43905	2.276	3.478	2.2555	1.6155	2.40625	2.4425	2.5111	2.7842	2.4339	2.54293	1.2	2.43905	2.40625	2.54293	-6.62851	-2.16376	0.540674		start	2.58	2.58	2.52	2.43			alpha=.025; 2 comparisons
1.24	2.9728	2.4458	2.2338	2.4332	2.5214	2.2996	3.9098	2.3719	1.3914	2.49317	2.4486	2.2609	2.8796	2.328	2.47928	1.24	2.5214	2.49317	2.47928	-3.476	1.37054	-1.97588		ratio	4.49612	4.76744	5.51587	4.93416
1.28	2.6026	2.6837	2.2951	2.3089	2.47258	2.2472	3.9137	2.5723	1.5121	2.56132	2.4404	2.3687	2.7275	2.3661	2.47568	1.28	2.47258	2.56132	2.47568	-5.34511	4.14147	-2.11822		dB	13.0568	13.5657	14.8323	13.8643	13.8298	avg dB
1.32	3.0539	2.7611	2.2923	2.3171	2.6061	2.2952	3.5825	1.8709	1.6241	2.34318	2.4377	2.3703	2.7443	2.4218	2.49353	1.32	2.6061	2.34318	2.49353	-0.23352	-4.72834	-1.41247							0.74688	stdev dB
1.36	2.9685	2.7085	2.2677	2.4776	2.60557	2.2723	3.4883	2.2847	1.4	2.36132	2.4126	2.3531	2.6782	2.4073	2.4628	1.36	2.60557	2.36132	2.4628	-0.253618	-3.99038	-2.62726
1.4	2.7296	2.7647	2.3287	2.4004	2.55585	2.259	3.8677	2.2709	1.8397	2.55932	2.4086	2.3624	2.6893	2.4023	2.46565	1.4	2.55585	2.55932	2.46565	-2.15719	4.06015	-2.51458
1.44	2.8988	2.6049	2.2854	2.3784	2.54187	2.2399	3.419	2.2448	1.5121	2.35395	2.4002	2.3709	2.7874	2.4085	2.49175	1.44	2.54187	2.35395	2.49175	-2.69218	-4.29024	-1.48265
1.48	2.81	2.6173	2.4009	2.237	2.5163	2.2937	3.6353	2.3757	1.5897	2.4736	2.3762	2.394	2.6792	2.4238	2.4683	1.48	2.5163	2.4736	2.4683	-3.67123	0.574637	-2.40981
1.52	2.8776	2.0944	2.2969	2.2491	2.3795	2.2657	3.6341	2.0574	1.2448	2.3005	2.3731	2.3635	2.6286	2.4021	2.44183	1.52	2.3795	2.3005	2.44183	-8.9082	-6.46347	-3.45656
1.56	2.5647	2.6226	2.2755	2.4302	2.47325	2.2546	3.8701	2.6056	1.4259	2.53905	2.4087	2.3788	2.7044	2.4597	2.4879	1.56	2.47325	2.53905	2.4879	-5.31927	3.23578	-1.63487
1.6	2.7916	2.1944	2.2993	2.4384	2.43092	2.2576	3.7575	2.3303	1.5983	2.48592	2.3931	2.2326	2.6725	2.4556	2.43845	1.6	2.43092	2.48592	2.43845	-6.93955	1.07576	-3.59
1.64	2.9148	2.3004	2.304	2.2531	2.44307	2.2886	3.5272	2.2526	1.5121	2.39513	2.3773	2.4343	2.7793	2.445	2.50897	1.64	2.44307	2.39513	2.50897	-6.47443	-2.6161	-0.801621
1.68	2.8123	2.4212	2.1951	2.2641	2.42317	2.2871	4.0597	2.5473	1.969	2.71577	2.4086	2.4172	2.6477	2.4421	2.4789	1.68	2.42317	2.71577	2.4789	-7.23624	10.4213	-1.99071
1.72	2.9248	2.4948	2.3307	2.3338	2.52102	2.2531	3.8476	2.2912	1.3828	2.44368	2.3857	2.3251	2.67	2.4555	2.45907	1.72	2.52102	2.44368	2.45907	-3.49035	-0.64209	-2.77454
1.76	3.0362	2.7186	2.2716	2.3374	2.59095	2.276	3.8465	2.2827	1.6069	2.50303	2.3995	2.3064	2.697	2.3186	2.43037	1.76	2.59095	2.50303	2.43037	-0.813491	1.77103	-3.90926
1.8	2.9089	2.668	2.2857	2.289	2.5379	2.2494	3.811	2.362	1.2793	2.42542	2.3866	2.3355	2.7046	2.4113	2.4595	1.8	2.5379	2.42542	2.4595	-2.84435	-1.38412	-2.75773
1.84	2.9779	2.3015	2.2458	2.3234	2.46215	2.2539	3.9306	2.2233	1.7879	2.54892	2.3695	2.3211	2.5822	2.4673	2.43502	1.84	2.46215	2.54892	2.43502	-5.7442	3.63729	-3.72541
1.88	2.8751	2.689	2.3012	2.2874	2.53818	2.2937	4.0543	2.2263	1.4603	2.50865	2.3917	2.3656	2.5929	2.3676	2.42945	1.88	2.53818	2.50865	2.42945	-2.83382	1.99974	-3.94583
1.92	2.4604	1.9402	2.2243	2.2886	2.22837	2.2598	3.7599	2.5409	1.1845	2.43627	2.3633	2.3025	2.7473	2.3768	2.44747	1.92	2.22837	2.43627	2.44747	-14.6936	-0.942969	-3.23317
1.96	2.8306	2.5284	2.2919	2.359	2.50247	2.2635	3.6791	2.3843	1.5466	2.46837	2.374	2.3544	2.6714	2.3457	2.43637	1.96	2.50247	2.46837	2.43637	-4.20048	0.362192	-3.67204
2	2.5813	2.422	2.2449	2.37	2.40455	2.2605	3.6756	2.2451	1.6414	2.45565	2.3295	2.3719	2.7884	2.4515	2.48533	2	2.40455	2.45565	2.48533	-7.94924	-0.155196	-1.73668
2.04	2.6009	2.652	2.1984	2.3441	2.44885	2.2849	3.8756	2.5308	1.7534	2.61118	2.3478	2.428	2.5315	2.3887	2.424	2.04	2.44885	2.61118	2.424	-6.25335	6.16833	-4.16131
2.08	2.8319	2.5513	2.3686	2.3052	2.51425	2.2465	3.6615	2.2437	1.5724	2.43102	2.3154	2.2763	2.8301	2.3788	2.45015	2.08	2.51425	2.43102	2.45015	-3.74971	-1.15643	-3.12741
2.12	3.07	2.171	2.249	2.3354	2.45635	2.259	3.7529	2.5086	1.6759	2.5491	2.333	2.2386	2.6275	2.3217	2.3802	2.12	2.45635	2.5491	2.3802	-5.96624	3.64441	-5.89305
2.16	2.8267	2.0533	2.2685	2.3091	2.3644	2.2458	3.9435	1.8932	1.5034	2.39648	2.349	2.3694	2.6274	2.4119	2.43942	2.16	2.3644	2.39648	2.43942	-9.48626	-2.56121	-3.55145
2.2	2.6843	2.1702	2.3116	2.1159	2.3205	2.2332	4.0856	2.2093	1.3224	2.46262	2.3468	2.2104	2.7579	2.471	2.44652	2.2	2.3205	2.46262	2.44652	-11.1668	0.128402	-3.27073
2.24	2.6768	2.5315	2.2575	2.2589	2.43117	2.2487	3.8611	2.3864	2.0379	2.63352	2.3283	2.3046	2.7049	2.4126	2.4376	2.24	2.43117	2.63352	2.4376	-6.92998	7.07706	-3.6236
2.28	2.8562	2.1608	2.159	2.2521	2.35702	2.2657	3.5917	2.2922	1.6155	2.44127	2.3275	2.2199	2.7406	2.3915	2.41988	2.28	2.35702	2.44127	2.41988	-9.76859	-0.739672	-4.3244
2.32	2.7165	2.4391	2.2726	2.319	2.4368	2.279	3.5237	1.9005	1.2362	2.23485	2.3396	2.2076	2.7259	2.3687	2.41045	2.32	2.4368	2.23485	2.41045	-6.71465	-9.13275	-4.69704
2.36	2.7748	2.6476	2.2157	2.3411	2.4948	2.2539	3.695	2.3148	0.9603	2.306	2.2919	2.4055	2.7215	2.4641	2.47075	2.36	2.4948	2.306	2.47075	-4.4943	-6.23985	-2.31294
2.4	3.1217	2.213	2.2277	2.2288	2.4478	2.2649	3.7512	2.253	1.3914	2.41512	2.2942	2.2782	2.7259	2.3639	2.41555	2.4	2.4478	2.41512	2.41555	-6.29355	-1.80291	-4.4954
2.44	2.7731	2.0986	2.196	2.2619	2.3324	2.2266	4.131	2.1526	1.65	2.54005	2.2921	2.3772	2.755	2.4817	2.4765	2.44	2.3324	2.54005	2.4765	-10.7113	3.27644	-2.0856
2.48	3.0105	2.5294	2.3826	2.1093	2.50795	2.248	3.8045	2.0382	1.3914	2.37053	2.2972	2.3684	2.6819	2.3922	2.43493	2.48	2.50795	2.37053	2.43493	-3.99089	-3.61631	-3.72937
2.52	2.6859	2.4193	2.3083	2.1576	2.39278	2.2258	3.8434	2.0181	1.3483	2.3589	2.2889	2.3121	2.5662	2.3904	2.3894	2.52	2.39278	2.3589	2.3894	-8.40001	-4.08898	-5.52931
2.56	2.778	2.5471	2.2033	2.1919	2.43008	2.2236	3.9369	2.4433	1.3224	2.48155	2.282	2.1974	2.6229	2.3339	2.35905	2.56	2.43008	2.48155	2.35905	-6.97209	0.897877	-6.72927
2.6	2.825	2.723	2.3029	2.1123	2.4908	2.2207	4.0934	2.2181	1.3914	2.4809	2.2949	2.3544	2.6304	2.3863	2.4165	2.6	2.4908	2.4809	2.4165	-4.64742	0.871449	-4.45784
2.64	2.8551	2.6044	2.2251	2.1459	2.45763	2.2443	4.4263	2.0453	1.581	2.57423	2.2627	2.3965	2.7492	2.3514	2.43995	2.64	2.45763	2.57423	2.43995	-5.91743	4.66597	-3.53069
2.68	2.7961	2.4481	2.2967	2.1633	2.42605	2.2458	3.8111	2.2935	1.7879	2.53457	2.2863	2.3276	2.6146	2.4187	2.4118	2.68	2.42605	2.53457	2.4118	-7.12618	3.05383	-4.64367
2.72	2.8212	2.7404	2.2517	2.2018	2.50377	2.2236	4.3703	2.1888	1.6069	2.5974	2.3009	2.2299	2.7154	2.4517	2.42448	2.72	2.50377	2.5974	2.42448	-4.15072	5.60825	-4.14253
2.76	2.8813	2.3024	2.278	2.0927	2.3886	2.2015	4.363	2.5777	1.7707	2.72822	2.257	2.253	2.7005	2.2856	2.37402	2.76	2.3886	2.72822	2.37402	-8.55983	10.9275	-6.13719
2.8	2.7989	2.5127	2.2684	2.1995	2.44488	2.2162	4.2676	2.5307	1.7621	2.69415	2.2471	2.3311	2.7065	2.3426	2.40682	2.8	2.44488	2.69415	2.40682	-6.40552	9.54203	-4.84037
2.84	2.901	2.7006	2.2948	2.1415	2.50948	2.2258	4.1262	2.3716	1.7362	2.61495	2.2455	2.4428	2.5204	2.3613	2.3925	2.84	2.50948	2.61495	2.3925	-3.93251	6.32182	-5.40674
2.88	2.8224	2.3416	2.2644	2.2742	2.42565	2.1993	4.2892	2.2783	1.9431	2.67748	2.2408	2.2436	2.5371	2.4153	2.3592	2.88	2.42565	2.67748	2.3592	-7.14149	8.86403	-6.72334
2.92	2.8953	2.6373	2.3443	2.167	2.51097	2.2111	4.2276	2.0429	1.6241	2.52642	2.2528	2.2341	2.5815	2.373	2.36035	2.92	2.51097	2.52642	2.36035	-3.87509	2.72246	-6.67787
2.96	2.6602	2.1302	2.2409	2.3048	2.33403	2.2184	4.1999	2.6049	1.4517	2.61873	2.2575	2.435	2.5682	2.3555	2.40405	2.96	2.33403	2.61873	2.40405	-10.6491	6.47531	-4.95008
3	2.7853	2.5514	2.2516	2.0953	2.4209	2.2207	4.3922	2.7326	1.719	2.76613	2.2315	2.3487	2.5849	2.3528	2.37948	3	2.4209	2.76613	2.37948	-7.32333	12.4685	-5.92172
3.04	2.6124	2.6714	2.2034	2.1264	2.4034	2.2347	4.2215	2.6281	1.6069	2.6728	2.2594	2.246	2.5667	2.4448	2.37922	3.04	2.4034	2.6728	2.37922	-7.99326	8.67395	-5.9316
3.08	2.756	2.4654	2.2426	2.0794	2.38585	2.2325	4.1683	2.8326	1.6328	2.71655	2.2394	2.4047	2.6783	2.3376	2.415	3.08	2.38585	2.71655	2.415	-8.66511	10.4528	-4.51715
3.12	2.8778	2.6357	2.1844	2.2683	2.49155	2.2148	4.1758	2.0728	1.4862	2.4874	2.2289	2.3188	2.8041	2.4467	2.44962	3.12	2.49155	2.4874	2.44962	-4.61871	1.13573	-3.14817
3.16	2.8089	2.5011	2.1591	2.1597	2.4072	2.1823	4.3952	2.4725	1.3655	2.60387	2.224	2.3306	2.7035	2.3704	2.40713	3.16	2.4072	2.60387	2.40713	-7.84779	5.87152	-4.82851
3.2	2.7442	2.6666	2.2463	2.2362	2.47332	2.2111	3.662	2.1556	1.7362	2.44123	2.2182	2.3716	2.6882	2.3638	2.41045	3.2	2.47332	2.44123	2.41045	-5.3164	-0.741705	-4.69704
3.24	2.9328	2.6003	2.1838	2.1972	2.47853	2.1764	4.291	2.549	1.7017	2.67953	2.214	2.3424	2.7053	2.3817	2.41085	3.24	2.47853	2.67953	2.41085	-5.11733	8.94739	-4.68123
3.28	2.7182	2.4997	2.2728	2.1838	2.41863	2.1948	4.3209	2.299	1.469	2.57092	2.2381	2.233	2.7082	2.4239	2.4008	3.28	2.41863	2.57092	2.4008	-7.41042	4.53179	-5.07858
3.32	2.7908	2.7097	2.1906	1.9821	2.4183	2.2229	4.37	2.3869	1.5034	2.6208	2.2079	2.291	2.7546	2.3368	2.39758	3.32	2.4183	2.6208	2.39758	-7.42286	6.55967	-5.20609
3.36	2.6301	2.5745	2.2403	2.1107	2.3889	2.1779	4.2066	2.469	1.5293	2.5957	2.2189	2.2855	2.628	2.3656	2.3745	3.36	2.3889	2.5957	2.3745	-8.54835	5.53913	-6.11841
3.4	2.6313	2.3653	2.1216	2.2977	2.35397	2.1889	4.1968	2.4569	1.7707	2.65332	2.227	2.2288	2.468	2.3408	2.31615	3.4	2.35397	2.65332	2.31615	-9.88535	7.88211	-8.42542
3.44	2.8559	2.5886	2.1526	2.1788	2.44397	2.2037	4.1024	2.5421	1.6931	2.63532	2.1983	2.1988	2.4256	2.3307	2.28835	3.44	2.44397	2.63532	2.28835	-6.43997	7.15025	-9.52456
3.48	2.7077	2.5886	2.2594	2.1319	2.4219	2.2133	4.2755	2.5242	1.6414	2.6636	2.2115	2.277	2.6481	2.3465	2.37078	3.48	2.4219	2.6636	2.37078	-7.28505	8.29989	-6.26569
3.52	2.6271	2.7192	2.2424	2.1085	2.4243	2.1904	3.98	2.3968	1.1845	2.43792	2.1977	2.1812	2.6393	2.3418	2.34	3.52	2.4243	2.43792	2.34	-7.19317	-0.875881	-7.48246
3.56	2.8641	2.2761	2.201	2.1755	2.37917	2.2081	4.5377	2.3638	1.5121	2.65542	2.1916	2.2889	2.6032	2.3986	2.37057	3.56	2.37917	2.65542	2.37057	-8.92064	7.9675	-6.2736
3.6	2.7704	2.6901	2.2584	2.0328	2.43792	2.2391	4.622	2.3408	1.5121	2.6785	2.1656	2.2331	2.6544	2.3727	2.35645	3.6	2.43792	2.6785	2.35645	-6.67158	8.90571	-6.83206
3.64	2.7231	2.4597	2.2791	2.1677	2.4074	2.1668	4.3993	2.7215	1.7793	2.76673	2.1741	2.1541	2.6986	2.3119	2.33468	3.64	2.4074	2.76673	2.33468	-7.84013	12.4929	-7.69299
3.68	2.7987	2.5954	2.3232	2.1095	2.4567	2.2192	4.4149	2.6955	2.1069	2.85913	2.1535	2.2282	2.6423	2.3647	2.34718	3.68	2.4567	2.85913	2.34718	-5.95284	16.2498	-7.19877
3.72	2.7935	2.5889	2.2017	2.2346	2.45467	2.2118	4.4387	2.364	1.831	2.71138	2.1741	2.1713	2.5781	2.3152	2.30967	3.72	2.45467	2.71138	2.30967	-6.03036	10.2424	-8.68143
3.76	3.1049	2.664	2.1866	2.1414	2.52423	2.2317	4.3886	2.7752	1.3483	2.68595	2.1816	2.2943	2.6209	2.3243	2.35527	3.76	2.52423	2.68595	2.35527	-3.36785	9.20862	-6.87852
3.8	2.7179	2.7503	2.1562	2.2531	2.46937	2.1779	4.2656	2.1425	1.6155	2.55037	2.1611	2.2149	2.5821	2.3568	2.32873	3.8	2.46937	2.55037	2.32873	-5.46761	3.69625	-7.92824
3.84	2.7419	2.5166	2.223	2.1715	2.41325	2.2125	4.3227	2.6716	1.8224	2.7573	2.138	2.2839	2.6319	2.3709	2.35617	3.84	2.41325	2.7573	2.35617	-7.61619	12.1097	-6.84294
3.88	2.6343	2.9895	2.121	2.1285	2.46832	2.1897	4.5138	2.6905	1.7707	2.79117	2.1592	2.3524	2.6398	2.3586	2.3775	3.88	2.46832	2.79117	2.3775	-5.50781	13.487	-5.9998
3.92	2.935	2.7186	2.1773	2.0191	2.4625	2.197	4.4456	2.4286	1.6845	2.68893	2.1369	2.2278	2.659	2.3315	2.3388	3.92	2.4625	2.68893	2.3388	-5.7308	9.32958	-7.5299
3.96	2.6669	2.2378	2.1666	2.1114	2.29567	2.2125	4.5929	2.663	1.5466	2.75375	2.1327	2.253	2.5171	2.3768	2.3199	3.96	2.29567	2.75375	2.3199	-12.1172	11.9653	-8.27716
4	3.0045	2.4996	2.1189	1.9993	2.40557	2.197	4.7003	2.1081	0.9948	2.50005	2.1168	2.2248	2.6679	2.3531	2.34065	4	2.40557	2.50005	2.34065	-7.91	1.65007	-7.45676
4.04	2.9775	2.3322	2.2419	2.1424	2.4235	2.1756	4.8591	2.5596	1.5121	2.7766	2.1058	2.2539	2.6773	2.3706	2.3519	4.04	2.4235	2.7766	2.3519	-7.2238	12.8944	-7.01196
4.08	2.6333	2.5027	2.1112	2.0563	2.32587	2.1911	4.5287	2.3043	1.2534	2.56937	2.1299	2.2379	2.4834	2.3149	2.29153	4.08	2.32587	2.56937	2.29153	-10.9611	4.46877	-9.39903
4.12	2.7335	2.3931	2.1326	2.0241	2.32083	2.1911	4.7439	2.3436	1.7103	2.74723	2.1159	2.1279	2.7123	2.3568	2.32822	4.12	2.32083	2.74723	2.32822	-11.1544	11.7	-7.94801
4.16	2.8446	2.6722	2.2048	2.0868	2.4521	2.1528	4.351	2.3763	0.9862	2.46657	2.1347	2.2714	2.6014	2.2639	2.31785	4.16	2.4521	2.46657	2.31785	-6.12893	0.289006	-8.35821
4.2	2.6747	2.2888	2.1059	2.1099	2.29483	2.1911	4.7075	2.4674	1.5121	2.71953	2.1148	2.1991	2.6307	2.2669	2.30287	4.2	2.29483	2.71953	2.30287	-12.1497	10.5738	-8.95028
4.24	2.483	2.6833	2.123	2.1027	2.348	2.2096	4.7379	2.3954	1.1931	2.634	2.1129	2.1817	2.6273	2.3472	2.31728	4.24	2.348	2.634	2.31728	-10.1141	7.09637	-8.38094
4.28	2.7379	2.3307	2.2527	2.0438	2.34127	2.2221	4.5049	2.4005	1.581	2.67713	2.1078	2.2539	2.6445	2.3232	2.33235	4.28	2.34127	2.67713	2.33235	-10.3715	8.8498	-7.78492
4.32	3.0079	2.3402	2.2105	2.0191	2.39443	2.1845	4.3915	2.772	1.5897	2.73442	2.1168	2.166	2.6772	2.3063	2.31657	4.32	2.39443	2.73442	2.31657	-8.33684	11.1796	-8.40862
4.36	2.9614	2.2369	2.1847	2.1068	2.37245	2.1771	4.6874	2.5512	1.4086	2.70607	2.0893	2.3886	2.6634	2.2781	2.35485	4.36	2.37245	2.70607	2.35485	-9.17809	10.0269	-6.89532
4.4	2.6079	2.7638	2.2276	2.1181	2.42935	2.1402	4.6107	2.452	1.469	2.66797	2.0846	2.1559	2.5135	2.3027	2.26417	4.4	2.42935	2.66797	2.26417	-6.99985	8.47777	-10.4804
4.44	2.7433	2.5131	2.1255	2.0063	2.34705	2.1727	4.7269	2.2738	1.2276	2.60025	2.0738	2.1595	2.6135	2.3172	2.291	4.44	2.34705	2.60025	2.291	-10.1504	5.72413	-9.41979
4.48	2.5893	2.5107	2.1517	1.9889	2.31015	2.1528	4.5429	2.3349	1.9517	2.74557	2.0589	2.3849	2.5305	2.3138	2.32202	4.48	2.31015	2.74557	2.32202	-11.5631	11.6329	-8.19314
4.52	2.8988	2.6644	2.1226	2.1789	2.46618	2.1852	4.4385	2.3878	1.6069	2.6546	2.0941	2.0548	2.5153	2.2745	2.23468	4.52	2.46618	2.6546	2.23468	-5.59012	7.93395	-11.6467
4.56	2.726	2.3941	2.2069	2.0742	2.3503	2.1528	4.5403	2.0315	1.3397	2.51607	2.0696	2.2865	2.6824	2.3003	2.3347	4.56	2.3503	2.51607	2.3347	-10.026	2.30164	-7.692
4.6	2.7163	2.1462	2.0987	2.0948	2.264	2.1934	4.7236	2.2644	1.3655	2.63673	2.0606	2.2274	2.354	2.3276	2.2424	4.6	2.264	2.63673	2.2424	-13.3298	7.20717	-11.3413
4.64	2.5091	2.3234	2.1695	2.0958	2.27445	2.1808	4.454	2.7253	1.1931	2.6383	2.0467	2.1872	2.4806	2.3237	2.25955	4.64	2.27445	2.6383	2.25955	-12.9297	7.27121	-10.6632
4.68	2.7072	2.227	2.1215	2.0006	2.26408	2.1572	4.556	2.4311	1.2621	2.6016	2.0332	2.2366	2.532	2.3147	2.27913	4.68	2.26408	2.6016	2.27913	-13.3269	5.77902	-9.8893
4.72	2.9043	2.725	2.1382	2.0244	2.44798	2.183	4.9833	2.2843	1.219	2.6674	2.0484	2.2842	2.5613	2.3286	2.30562	4.72	2.44798	2.6674	2.30562	-6.28685	8.45439	-8.84155
4.76	2.9353	2.1476	2.1659	2.0206	2.31735	2.1926	4.6318	2.6814	1.7879	2.82342	2.0171	2.3264	2.4922	2.2105	2.26155	4.76	2.31735	2.82342	2.26155	-11.2874	14.7982	-10.5842
4.8	2.7069	2.6134	2.1828	2.1308	2.40848	2.138	4.7147	2.6282	1.581	2.76547	2.0563	2.4763	2.5227	2.2425	2.32445	4.8	2.40848	2.76547	2.32445	-7.79898	12.442	-8.09726
4.84	2.5848	2.4764	2.1954	2.0785	2.33378	2.1616	4.7416	2.7373	1.8397	2.87005	2.0239	2.3095	2.4649	2.2632	2.26538	4.84	2.33378	2.87005	2.26538	-10.6586	16.694	-10.4329
4.88	2.8827	2.5549	2.1843	2.1568	2.44468	2.1535	4.6269	2.2254	1.3397	2.58637	2.0409	2.2621	2.4386	2.31	2.2629	4.88	2.44468	2.58637	2.2629	-6.41318	5.15998	-10.5308
4.92	2.8392	2.4064	2.1651	2.112	2.38068	2.1565	4.8999	2.2721	1.2362	2.64118	2.015	2.2278	2.6362	2.3098	2.2972	4.92	2.38068	2.64118	2.2972	-8.86322	7.3881	-9.17466
4.96	2.4869	2.3984	2.2367	2.0687	2.29767	2.1601	4.5597	2.6738	1.7017	2.77383	1.9958	2.3199	2.5412	2.2767	2.2834	4.96	2.29767	2.77383	2.2834	-12.0406	12.7815	-9.72027
5	2.884	3.0114	2.2011	2.1432	2.55993	2.1587	4.7952	2.5721	1.6414	2.79185	2.0109	2.2448	2.492	2.2476	2.24883	5	2.55993	2.79185	2.24883	-2.00119	13.5144	-11.0873
5.04	2.8181	2.2377	2.177	2.0104	2.3108	2.1705	4.8924	2.5018	1.2448	2.70237	2.0363	2.2875	2.5217	2.2484	2.27348	5.04	2.3108	2.70237	2.27348	-11.5382	9.87645	-10.1127
5.08	2.891	2.4494	2.2202	2.0981	2.41467	2.155	4.6999	2.3401	1.7017	2.72417	2.0004	2.3029	2.5239	2.2914	2.27965	5.08	2.41467	2.72417	2.27965	-7.56163	10.7628	-9.86854
5.12	2.5235	2.5112	2.1727	2.0455	2.31322	2.1616	4.6847	2.3477	1.5034	2.67435	1.9944	2.31	2.579	2.2412	2.28115	5.12	2.31322	2.67435	2.28115	-11.4453	8.73697	-9.80923
5.16	2.7976	2.6625	2.1256	2.0032	2.39722	2.1616	4.49	2.643	1.4517	2.68657	1.9941	2.3831	2.4516	2.3002	2.28225	5.16	2.39722	2.68657	2.28225	-8.22965	9.23403	-9.76574
5.2	2.6705	2.4478	2.0671	1.9864	2.29295	2.1638	4.5877	2.4257	1.5724	2.6874	1.9857	2.3309	2.5144	2.2702	2.2753	5.2	2.29295	2.6874	2.2753	-12.2215	9.26758	-10.0405
5.24	2.8302	2.4653	2.1621	2.1316	2.3973	2.1697	4.4762	2.7052	1.6414	2.74812	1.9696	2.3543	2.581	2.292	2.29923	5.24	2.3973	2.74812	2.29923	-8.22678	11.7366	-9.09459
5.28	2.6281	2.6766	2.1818	2.071	2.38937	2.1542	4.7893	2.34	1.2793	2.6407	1.9556	2.2421	2.5307	2.2659	2.24858	5.28	2.38937	2.6407	2.24858	-8.53017	7.36879	-11.0972
5.32	2.8886	1.955	2.1482	2.0873	2.26978	2.1535	4.5508	2.5051	1.831	2.7601	1.9601	2.281	2.4522	2.261	2.23857	5.32	2.26978	2.7601	2.23857	-13.1087	12.2235	-11.4925
5.36	2.5934	2.3412	2.0639	2.1805	2.29475	2.169	4.8292	3.0797	2.581	3.16473	1.9664	2.2627	2.5791	2.3164	2.28115	5.36	2.29475	3.16473	2.28115	-12.1526	28.6752	-9.80923
5.4	2.7653	2.7414	2.1285	2.0798	2.42875	2.11	4.657	1.9472	0.1155	2.20742	1.9573	2.3019	2.6007	2.279	2.28472	5.4	2.42875	2.20742	2.28472	-7.02282	-10.2478	-9.66789
5.44	2.5238	2.3601	2.0868	2.0163	2.24675	2.1697	5.1089	0.906	-1.0655	1.77977	1.9682	2.448	2.5374	2.261	2.30365	5.44	2.24675	1.77977	2.30365	-13.9901	-27.6357	-8.91964
5.48	2.8728	2.4121	2.1944	2.1055	2.3962	2.1705	4.4682	2.5857	1.2621	2.62162	1.9492	2.2571	2.4226	2.2612	2.22253	5.48	2.3962	2.62162	2.22253	-8.26889	6.59322	-12.1271
5.52	2.785	2.3735	2.0911	2.0973	2.33672	2.1159	4.6369	2.6099	1.9172	2.81998	1.9552	2.2956	2.6204	2.2964	2.2919	5.52	2.33672	2.81998	2.2919	-10.5457	14.658	-9.3842
5.56	2.6863	2.2875	2.1771	2.0883	2.3098	2.1646	5.0051	2.4066	1.3052	2.72037	1.9624	2.1416	2.495	2.2508	2.21245	5.56	2.3098	2.72037	2.21245	-11.5764	10.6083	-12.5255
5.6	2.4882	2.3844	2.1215	1.9518	2.23647	2.1247	4.7099	1.8457	1.0293	2.4274	1.9663	2.182	2.6928	2.252	2.27327	5.6	2.23647	2.4274	2.27327	-14.3835	-1.30382	-10.1206
5.64	2.7973	2.6482	2.1604	2.2147	2.45515	2.1513	5.0309	2.3506	1.5034	2.75905	1.9236	2.4416	2.4313	2.2753	2.26795	5.64	2.45515	2.75905	2.26795	-6.01217	12.1808	-10.3311
5.68	2.5534	2.7276	2.1514	2.0579	2.37257	2.1498	4.7418	2.3671	1.5379	2.69915	1.9383	2.3167	2.595	2.2809	2.28272	5.68	2.37257	2.69915	2.28272	-9.1733	9.74532	-9.74696
5.72	2.5662	2.2413	2.0827	2.0731	2.24083	2.1683	4.8176	2.1652	1.7621	2.7283	1.961	2.2239	2.505	2.2322	2.23053	5.72	2.24083	2.7283	2.23053	-14.2169	10.9305	-11.8108
5.76	2.8174	2.4168	2.0534	1.9436	2.3078	2.1137	4.9047	3.233	2.8397	3.27277	1.938	2.2083	2.439	2.2425	2.20695	5.76	2.3078	3.27277	2.20695	-11.653	33.0685	-12.7429
5.8	2.8393	2.2	2.0459	2.0427	2.28197	2.1483	4.9185	3.5869	2.5897	3.31085	1.9298	2.3452	2.5537	2.2285	2.2643	5.8	2.28197	3.31085	2.2643	-12.6416	34.6166	-10.4754
5.84	2.6668	2.5871	2.1271	2.0575	2.35962	2.1055	4.999	3.4049	3.2362	3.4364	1.9213	2.3012	2.5725	2.2757	2.26768	5.84	2.35962	3.4364	2.26768	-9.66905	39.7213	-10.342
5.88	2.404	2.67	2.1475	2.1164	2.33447	2.1712	4.6181	3.4654	2.5207	3.19385	1.8938	2.2534	2.5289	2.2506	2.23168	5.88	2.33447	3.19385	2.23168	-10.6318	29.8594	-11.7653
5.92	2.619	2.6183	2.1686	2.0421	2.362	2.1513	5.0204	3.3742	2.8741	3.355	1.9066	2.2816	2.429	2.2758	2.22325	5.92	2.362	3.355	2.22325	-9.57813	36.4117	-12.0984
5.96	2.7395	2.2632	2.0969	2.0475	2.28677	2.1417	4.803	3.7877	3.9345	3.66673	1.8785	2.3178	2.4889	2.2554	2.23515	5.96	2.28677	3.66673	2.23515	-12.4579	49.0862	-11.628
6	2.5326	2.1983	2.0978	2.148	2.24417	2.1336	4.9356	4.1761	3.9862	3.80788	1.9038	2.3448	2.3916	2.2696	2.22745	6	2.24417	3.80788	2.22745	-14.0887	54.8252	-11.9324
6.04	2.7124	2.2165	2.0403	2.0746	2.26095	2.1395	4.7841	4.012	4.2017	3.78432	1.908	2.3662	2.5301	2.2253	2.2574	6.04	2.26095	3.78432	2.2574	-13.4465	53.8677	-10.7482
6.08	2.7591	2.384	2.1259	2.1314	2.3501	2.1528	4.7577	4.2085	3.9517	3.76767	1.912	2.288	2.4095	2.2257	2.2088	6.08	2.3501	3.76767	2.2088	-10.0337	53.1907	-12.6698
6.12	2.7268	2.2954	2.0973	2.2325	2.338	2.1661	4.5229	4.0734	4.0638	3.70655	1.8944	2.3665	2.4754	2.2561	2.2481	6.12	2.338	3.70655	2.2481	-10.4969	50.7054	-11.1159
6.16	2.6905	2.2813	2.0731	1.9824	2.25682	2.1395	4.5399	4.0457	3.8224	3.63687	1.5693	2.4243	2.4343	2.1867	2.15365	6.16	2.25682	3.63687	2.15365	-13.6044	47.8725	-14.8503
6.2	2.6986	2.4913	2.0995	2.0216	2.32775	2.1587	4.5991	3.9447	4.4	3.77563	2.181	2.392	2.4784	2.2939	2.33633	6.2	2.32775	3.77563	2.33633	-10.8893	53.514	-7.62776
6.24	2.6294	2.4504	2.109	2.1228	2.3279	2.1173	4.2648	3.9993	3.8397	3.55527	1.886	2.3986	2.4602	2.2715	2.25408	6.24	2.3279	3.55527	2.25408	-10.8835	44.5547	-10.8797
6.28	2.7703	2.3679	2.036	2.0831	2.31433	2.124	4.2809	4.2437	4.0034	3.663	1.739	2.1434	2.4728	2.2168	2.143	6.28	2.31433	3.663	2.143	-11.4032	48.9347	-15.2713
6.32	2.6184	2.4376	2.0126	1.9891	2.26443	2.1417	4.8609	4.064	4.0293	3.77398	1.7173	2.2153	2.4719	2.1978	2.15058	6.32	2.26443	3.77398	2.15058	-13.3135	53.4469	-14.9718
6.36	2.6969	2.5671	2.1486	1.9187	2.33282	2.152	4.2848	4.3133	4.0897	3.70995	1.7381	2.3578	2.4531	2.2405	2.19738	6.36	2.33282	3.70995	2.19738	-10.695	50.8437	-13.1215
6.4	2.754	2.4781	2.0628	1.9243	2.3048	2.1897	4.3858	4.2044	3.9948	3.69367	1.6623	2.2093	2.3562	2.2964	2.13105	6.4	2.3048	3.69367	2.13105	-11.7679	50.1819	-15.7438
6.44	2.8907	2.6132	2.0845	1.9166	2.37625	2.1292	4.5304	4.4444	3.969	3.76825	1.5687	2.2818	2.3823	2.2106	2.11085	6.44	2.37625	3.76825	2.11085	-9.03262	53.2141	-16.5425
6.48	2.6491	2.5506	2.1555	2.0005	2.33892	2.1395	4.2689	4.468	3.8052	3.6704	1.6774	2.4561	2.4106	2.1609	2.17625	6.48	2.33892	3.6704	2.17625	-10.4615	49.2356	-13.9567
6.52	2.8527	2.6196	2.1239	1.7597	2.33898	2.1196	4.3119	4.6752	3.8569	3.7409	1.7408	2.3662	2.3785	2.2533	2.1847	6.52	2.33898	3.7409	2.1847	-10.4596	52.1021	-13.6226
6.56	2.7165	2.6962	2.0594	2.0359	2.377	2.1454	4.2545	4.4851	3.6931	3.64452	1.8675	2.3785	2.5176	2.1693	2.23323	6.56	2.377	3.64452	2.23323	-9.0039	48.1835	-11.7041
6.6	2.4998	2.3494	2.0489	2.082	2.24502	2.1048	3.9671	4.3193	4.4	3.6978	1.9259	2.1318	2.4525	2.2413	2.18788	6.6	2.24502	3.6978	2.18788	-14.0562	50.3496	-13.4971
6.64	2.6902	2.4161	2.0522	1.9715	2.2825	2.124	4.4145	4.8421	4.15	3.88265	1.6978	2.4752	2.4952	2.2542	2.2306	6.64	2.2825	3.88265	2.2306	-12.6215	57.8655	-11.8078
6.68	2.6553	2.5536	2.0869	2.0461	2.33548	2.1196	3.9424	4.3142	3.9086	3.5712	1.6939	2.3812	2.4032	2.154	2.15807	6.68	2.33548	3.5712	2.15807	-10.5936	45.2022	-14.6753
6.72	2.9245	2.29	2.0829	1.9469	2.31107	2.1225	3.9111	4.3321	4.1241	3.62245	1.6562	2.3831	2.3103	2.2005	2.13752	6.72	2.31107	3.62245	2.13752	-11.5276	47.286	-15.4878
6.76	2.6794	2.0623	2.0751	2.0932	2.2275	2.1491	4.0801	4.551	4.0379	3.70452	1.6386	2.2272	2.5588	2.2199	2.16113	6.76	2.2275	3.70452	2.16113	-14.727	50.6231	-14.5547
6.8	2.7913	2.3615	2.1183	2.0593	2.3326	2.1697	3.7176	4.4567	4.1414	3.62135	1.5502	2.2807	2.3125	2.6721	2.20388	6.8	2.3326	3.62135	2.20388	-10.7036	47.2413	-12.8645
6.84	2.5932	2.4829	2.0849	2.1594	2.3301	2.1262	3.6089	4.739	4.2362	3.67758	1.5521	2.3119	2.2967	1.6443	1.95125	6.84	2.3301	3.67758	1.95125	-10.7993	49.5273	-22.8526
6.88	2.5958	2.4622	2.1085	1.9667	2.2833	2.1351	3.5256	4.8095	4.0724	3.63565	1.5706	2.1412	2.4044	2.3043	2.10513	6.88	2.2833	3.63565	2.10513	-12.5909	47.8227	-16.7688
6.92	2.804	2.5435	2.0943	1.9937	2.35887	2.0812	3.9066	4.763	4.0983	3.71227	1.5708	2.0633	2.4134	2.079	2.03162	6.92	2.35887	3.71227	2.03162	-9.69776	50.9382	-19.6748
6.96	2.6513	2.5	2.0399	1.9222	2.27835	2.1387	3.5364	4.8269	4.0121	3.62853	1.5923	2.1851	2.4237	2.3003	2.12535	6.96	2.27835	3.62853	2.12535	-12.7804	47.533	-15.9692
7	2.7747	2.2179	2.2138	1.983	2.29735	2.1483	3.671	4.8272	4.4	3.76163	1.6375	2.2006	2.4791	2.2733	2.14763	7	2.29735	3.76163	2.14763	-12.0531	52.9447	-15.0885
7.04	2.9122	2.5438	2.2381	1.9334	2.40687	2.1225	3.202	4.861	4.3914	3.64422	1.5789	2.1935	2.2775	2.3014	2.08782	7.04	2.40687	3.64422	2.08782	-7.86023	48.1713	-17.4528
7.08	2.7888	2.3617	2.1063	2.0398	2.32415	2.1092	4.0076	4.7084	4.0724	3.7244	1.6066	2.1599	2.4026	2.1131	2.07055	7.08	2.32415	3.7244	2.07055	-11.0271	51.4312	-18.1358
7.12	2.8813	2.3361	1.991	2.016	2.3061	2.1373	3.3904	5.1306	3.9086	3.64173	1.6695	2.2594	2.3707	2.4294	2.18225	7.12	2.3061	3.64173	2.18225	-11.7181	48.0697	-13.7195
7.16	2.6631	2.1725	1.9357	2.0658	2.20927	2.1417	3.614	5.4354	4.3224	3.87838	1.6178	2.2976	2.2607	2.3552	2.13282	7.16	2.20927	3.87838	2.13282	-15.4247	57.6917	-15.6736
7.2	2.4754	2.3387	1.9102	1.9659	2.17255	2.1461	3.5001	5.0631	4.0552	3.69113	1.6302	2.1177	2.6148	2.4462	2.20222	7.2	2.17255	3.69113	2.20222	-16.8306	50.0782	-12.9297
7.24	2.7574	2.3493	2.0521	1.9461	2.27622	2.0982	3.4843	5.1974	3.7879	3.64195	1.5936	2.21	2.3876	2.3157	2.12672	7.24	2.27622	3.64195	2.12672	-12.8618	48.0788	-15.9148
7.28	2.7863	2.4884	2.6566	2.1088	2.51002	2.1063	3.9277	5.347	4.219	3.9	1.615	2.3971	2.251	2.5006	2.19093	7.28	2.51002	3.9	2.19093	-3.91145	58.5709	-13.3765
7.32	2.9105	2.8389	2.3415	1.9162	2.50178	2.1151	3.7186	5.0224	4.15	3.75152	1.6118	2.3168	2.3037	2.4162	2.16213	7.32	2.50178	3.75152	2.16213	-4.22728	52.5341	-14.5152
7.36	2.7856	3.0497	2.004	1.9839	2.4558	2.1048	3.591	5.444	4.1328	3.81815	1.6769	2.3224	2.5016	2.4495	2.2376	7.36	2.4558	3.81815	2.2376	-5.98729	55.243	-11.5311
7.4	2.7242	2.4024	2.2009	1.8612	2.29717	2.1461	3.9053	5.8017	4.0034	3.96412	1.6602	2.4542	2.3722	2.3513	2.20948	7.4	2.29717	3.96412	2.20948	-12.0598	61.1782	-12.6431
7.44	2.793	2.2424	2.366	1.8852	2.32165	2.1107	3.7346	5.4524	4.3052	3.90072	1.6574	2.4131	2.5477	2.2946	2.2282	7.44	2.32165	3.90072	2.2282	-11.1228	58.6004	-11.9027
7.48	2.588	2.3359	2.1662	1.9207	2.2527	2.1321	3.5665	5.4002	4.1328	3.8079	1.679	2.5858	1.8298	2.3692	2.11595	7.48	2.2527	3.8079	2.11595	-13.7623	54.8262	-16.3408
7.52	2.6107	2.3412	2.0136	1.9401	2.2264	2.1565	3.8382	5.2109	4.1845	3.84752	1.708	2.4174	1.8329	2.3452	2.07588	7.52	2.2264	3.84752	2.07588	-14.7692	56.4374	-17.9253
7.56	2.6633	2.396	1.9416	2.1007	2.2754	2.1033	3.8912	5.3393	4.1586	3.8731	1.7226	2.4571	2.1789	2.4213	2.19498	7.56	2.2754	3.8731	2.19498	-12.8933	57.4772	-13.2164
7.6	2.6394	2.4629	1.926	2.0875	2.27895	2.1004	3.7503	5.6728	4.0379	3.89035	1.7665	2.5196	2.5301	2.5114	2.3319	7.6	2.27895	3.89035	2.3319	-12.7574	58.1786	-7.80271
7.64	2.4951	2.5148	1.9277	1.9583	2.22397	2.1292	3.9076	5.7476	4.2793	4.01593	1.796	2.535	2.9043	2.5837	2.45475	7.64	2.22397	4.01593	2.45475	-14.862	63.2844	-2.94554
7.68	2.9601	2.6403	1.8073	2.0515	2.3648	2.0804	3.4459	6.159	4.2621	3.98685	1.7757	2.4926	3.4892	2.5706	2.58203	7.68	2.3648	3.98685	2.58203	-9.47094	62.1022	2.08659
7.72	2.8713	2.2973	1.8557	2.0583	2.27065	2.093	3.7156	6.0118	4.5466	4.09175	1.7724	2.5737	3.5712	2.5926	2.62748	7.72	2.27065	4.09175	2.62748	-13.0752	66.3673	3.88356
7.76	2.7589	1.8018	1.8865	2.121	2.14205	2.121	3.8257	5.9331	4.1241	4.00098	1.7892	2.5511	3.8729	2.6679	2.72027	7.76	2.14205	4.00098	2.72027	-17.9982	62.6765	7.55263
7.8	2.5193	2.3298	1.8668	2.1103	2.20655	2.1159	3.9597	5.7929	4.719	4.14688	1.8184	2.7956	3.8651	2.6577	2.7842	7.8	2.20655	4.14688	2.7842	-15.5291	68.6087	10.0801
7.84	2.7374	2.3561	1.8368	2.0286	2.23973	2.0782	3.9177	5.8545	4.219	4.01735	1.8522	2.6362	3.758	2.7152	2.7404	7.84	2.23973	4.01735	2.7404	-14.2591	63.3423	8.34832
7.88	2.5559	2.3712	1.792	2.0067	2.18145	2.0989	3.7571	5.9754	4.3483	4.04493	1.859	2.7493	3.8719	2.7593	2.80987	7.88	2.18145	4.04493	2.80987	-16.4899	64.4635	11.0952
7.92	2.6628	2.4575	1.9055	2.0831	2.27723	2.0863	3.5495	6.0634	4.4172	4.0291	1.8629	2.9061	3.6547	2.8437	2.81685	7.92	2.27723	4.0291	2.81685	-12.8235	63.82	11.371
7.96	2.7794	2.1138	1.84	2.2032	2.2341	2.1122	3.5389	6.0964	4.9517	4.1748	1.8761	2.9131	3.9408	2.8538	2.89595	7.96	2.2341	4.1748	2.89595	-14.4744	69.7441	14.4984
8	2.7385	2.9426	1.9873	2.1418	2.45255	2.09	3.6666	6.0259	4.831	4.15337	1.9135	3.008	4.1134	2.9105	2.98635	8	2.45255	4.15337	2.98635	-6.11171	68.873	18.0726
8.04	2.5862	2.3905	1.9111	2.1423	2.25752	2.0871	3.7197	5.8869	4.4172	4.02773	1.9131	3.1534	4.0635	2.7974	2.98185	8.04	2.25752	4.02773	2.98185	-13.5776	63.7641	17.8946
8.08	2.9101	1.8221	2.0464	2.1569	2.23387	2.138	3.6039	6.0211	4.4	4.04075	1.9619	3.0699	4.1652	2.8132	3.00255	8.08	2.23387	4.04075	3.00255	-14.483	64.2937	18.7131
8.12	2.751	2.0932	2.1134	2.2596	2.3043	2.093	3.3436	6.0441	4.6414	4.03052	1.9469	3.1682	4.1351	2.6711	2.98033	8.12	2.3043	4.03052	2.98033	-11.787	63.878	17.8343
8.16	2.6419	2.262	2.0175	2.4349	2.33907	2.1159	3.8178	6.2347	4.7448	4.2283	1.9731	3.2387	4.0184	2.6758	2.9765	8.16	2.33907	4.2283	2.9765	-10.4557	71.9194	17.6831
8.2	2.7376	2.2702	1.9329	2.2016	2.28557	2.0753	3.9361	6.2205	4.5897	4.2054	2.007	3.1102	3.8501	2.7489	2.92905	8.2	2.28557	4.2054	2.92905	-12.5038	70.9883	15.8071
8.24	2.9085	2.6856	1.9958	2.2184	2.45207	2.076	3.9216	6.1854	4.6241	4.20177	1.994	3.2782	3.8481	2.828	2.98707	8.24	2.45207	4.20177	2.98707	-6.12989	70.8409	18.1012
8.28	2.6987	2.6291	1.9976	2.2903	2.40392	2.0989	4.188	6.3829	4.4431	4.27823	2.0198	3.2015	3.9276	2.8471	2.999	8.28	2.40392	4.27823	2.999	-7.97316	73.9493	18.5727
8.32	2.925	2.6025	2.1108	2.2395	2.46945	2.1328	4.2363	6.5744	4.8483	4.44795	2.0603	3.4009	3.9774	2.8857	3.08108	8.32	2.46945	4.44795	3.08108	-5.46474	80.8502	21.8177
8.36	3.0437	2.5336	2.0587	2.1839	2.45497	2.1203	3.8967	6.4178	4.8138	4.31215	2.0625	3.3107	4.1497	2.9049	3.10695	8.36	2.45497	4.31215	3.10695	-6.01887	75.3286	22.8408
8.4	2.7838	2.114	2.1084	2.1842	2.2976	2.1424	3.7728	6.4595	5.1586	4.38332	2.0793	3.5196	3.9913	2.9417	3.13298	8.4	2.2976	4.38332	3.13298	-12.0435	78.2226	23.8697
8.44	2.7848	2.4397	2.0633	2.133	2.3552	2.0531	3.9601	6.7788	4.7017	4.37342	2.0957	3.5881	4.2138	2.9618	3.21485	8.44	2.3552	4.37342	3.21485	-9.83845	77.82	27.1068
8.48	2.5884	2.5157	2.0155	2.1903	2.32747	2.1033	3.903	6.7871	4.6931	4.37163	2.1357	3.5305	4.2495	3.1001	3.25395	8.48	2.32747	4.37163	3.25395	-10.8998	77.7468	28.6528
8.52	2.8884	2.6166	2.0964	2.2085	2.45247	2.141	3.6184	6.3892	4.7621	4.22767	2.1414	3.5336	4.1108	3.1306	3.2291	8.52	2.45247	4.22767	3.2291	-6.11458	71.894	27.6703
8.56	2.6734	2.4233	2.0951	2.2634	2.3638	2.1063	3.6596	6.6785	4.9086	4.33825	2.1825	3.4953	4.1931	3.2192	3.27253	8.56	2.3638	4.33825	3.27253	-9.50923	76.3898	29.3872
8.6	2.5629	2.7187	2.1164	2.0702	2.36705	2.1122	4.0888	6.6318	4.7879	4.40517	2.1741	3.6131	4.1739	3.3419	3.32575	8.6	2.36705	4.40517	3.32575	-9.38481	79.111	31.4915
8.64	2.6161	2.4564	2.1172	2.2491	2.3597	2.079	3.9072	6.6199	5.0034	4.40237	2.1972	3.7079	4.4228	3.446	3.44347	8.64	2.3597	4.40237	3.44347	-9.66618	78.9971	36.1461
8.68	2.5854	2.2136	2.0911	2.1784	2.26713	2.0834	3.8747	6.9654	4.9776	4.47527	2.2154	3.7421	4.4362	3.577	3.49268	8.68	2.26713	4.47527	3.49268	-13.2101	81.9612	38.0913
8.72	2.6136	2.2379	2.1532	2.139	2.28592	2.0731	4.1879	6.5205	4.719	4.37513	2.2261	3.7496	4.3232	3.66	3.48972	8.72	2.28592	4.37513	3.48972	-12.4904	77.8892	37.9747
8.76	2.8257	2.3787	2.1563	2.1864	2.38677	2.0399	3.4675	7.0243	4.719	4.31267	2.2582	3.8415	4.4984	3.8218	3.60498	8.76	2.38677	4.31267	3.60498	-8.6297	75.35	42.5314
8.8	2.6579	2.2342	2.1261	2.1372	2.28885	2.0487	3.7413	6.7952	4.9862	4.39285	2.2626	3.8155	4.4993	3.9832	3.64015	8.8	2.28885	4.39285	3.64015	-12.3785	78.6098	43.9221
8.84	2.7794	2.5261	2.0862	2.0853	2.36925	2.0531	3.7735	7.047	5.3138	4.54685	2.2912	3.9299	4.7096	4.0404	3.74277	8.84	2.36925	4.54685	3.74277	-9.30059	84.8714	47.9796
8.88	2.8385	2.4965	2.1294	2.1204	2.3962	2.0443	3.8594	7.2057	5.2707	4.59502	2.328	3.8307	4.7541	4.2389	3.78793	8.88	2.3962	4.59502	3.78793	-8.26889	86.8301	49.7648
8.92	2.7046	2.5757	2.2255	2.0593	2.39127	2.0576	3.8718	6.6073	5.1069	4.4109	2.3221	3.8032	4.7574	4.4126	3.82383	8.92	2.39127	4.4109	3.82383	-8.45743	79.3437	51.1841
8.96	2.5884	2.262	2.2811	2.0834	2.30372	2.0635	4.0126	6.9097	4.9431	4.48223	2.3352	3.8275	4.9283	4.5176	3.90215	8.96	2.30372	4.48223	3.90215	-11.809	82.2438	54.2809
9	2.7656	2.5419	2.2159	2.1693	2.42318	2.0731	4.26	7.1845	5.2534	4.69275	2.3633	3.8083	5.0886	4.5487	3.95222	9	2.42318	4.69275	3.95222	-7.23624	90.8035	56.2607
9.04	2.6861	2.2247	2.1998	2.1002	2.3027	2.0679	4.2379	7.5148	5.7276	4.88705	2.3775	4.0028	5.3098	4.6803	4.0926	9.04	2.3027	4.88705	4.0926	-11.8483	98.7036	61.8108
9.08	2.706	2.3908	2.3268	2.1565	2.39502	2.0627	4.0934	7.0673	5.2793	4.62568	2.3808	4.0089	5.1435	4.7893	4.08063	9.08	2.39502	4.62568	4.08063	-8.31387	88.0763	61.3374
9.12	2.3962	2.7851	2.2156	2.0373	2.35855	2.0672	4.2076	7.2218	5.0121	4.62717	2.4412	3.9748	5.3042	4.887	4.1518	9.12	2.35855	4.62717	4.1518	-9.71021	88.1373	64.1514
9.16	2.6737	2.6384	2.2484	1.9996	2.39002	2.0745	3.9424	7.304	5.0121	4.58325	2.4344	4.1682	5.3309	4.9588	4.22307	9.16	2.39002	4.58325	4.22307	-8.50528	86.3514	66.9695
9.2	2.8097	2.315	2.312	2.0404	2.36928	2.0413	3.9955	6.9554	5.0207	4.50322	2.4547	4.2253	5.2492	5.0947	4.25598	9.2	2.36928	4.50322	4.25598	-9.29963	83.0976	68.2702
9.24	2.8039	2.5794	2.2459	1.9934	2.40565	2.0554	4.62	7.1377	5.3569	4.7925	2.4422	4.3428	5.3725	5.1022	4.31493	9.24	2.40565	4.7925	4.31493	-7.90713	94.8593	70.601
9.28	2.7783	2.2225	2.2926	2.0342	2.3319	2.1188	2.9195	7.0245	4.6414	4.17605	2.4858	4.1775	5.2555	5.2477	4.29162	9.28	2.3319	4.17605	4.29162	-10.7304	69.7949	69.6797
9.32	2.6092	2.2537	2.2848	2.0785	2.30655	2.1144	2.4498	7.6634	5.2103	4.35947	2.491	4.3057	5.4576	5.2568	4.37778	9.32	2.30655	4.35947	4.37778	-11.7009	77.2528	73.0859
9.36	2.7381	2.4838	2.4065	2.0471	2.41887	2.0465	4.2027	7.6989	5.6069	4.88875	2.527	4.3866	5.5366	5.3982	4.4621	9.36	2.41887	4.88875	4.4621	-7.40085	98.7727	76.4199
9.4	2.7063	2.4217	2.4144	1.9892	2.3829	2.0952	4.2031	7.0294	4.969	4.57418	2.5732	4.1942	5.5856	5.3242	4.4193	9.4	2.3829	4.57418	4.4193	-8.77804	85.9824	74.7277
9.44	2.821	2.1152	2.4854	2.0558	2.36935	2.0812	3.7366	7.0774	5.0897	4.49623	2.5409	4.3097	5.5423	5.4848	4.46942	9.44	2.36935	4.49623	4.46942	-9.29676	82.813	76.7095
9.48	2.7616	2.4218	2.4315	1.9634	2.39457	2.0694	3.7982	7.5473	5.2707	4.6714	2.6108	4.3558	5.8696	5.4605	4.57417	9.48	2.39457	4.6714	4.57417	-8.3311	89.9355	80.851
9.52	2.6305	2.1801	2.4495	2.0424	2.32563	2.0657	4.1841	7.6007	5.3828	4.80832	2.601	4.3147	5.7863	5.5936	4.5739	9.52	2.32563	4.80832	4.5739	-10.9706	95.5027	80.8402
9.56	2.8032	2.722	2.4185	2.0467	2.4976	2.1122	3.6957	7.3772	5.6328	4.70447	2.6016	4.4012	5.7933	5.6415	4.6094	9.56	2.4976	4.70447	4.6094	-4.38711	91.2803	82.2437
9.6	2.6834	2.4087	2.463	2.0917	2.4117	2.0613	3.7503	7.2589	5.1328	4.55082	2.6581	4.4723	5.9253	5.7436	4.69983	9.6	2.4117	4.55082	4.69983	-7.67552	85.033	85.8189
9.64	2.7936	2.3072	2.4744	1.9969	2.39303	2.0465	4.5498	7.63	5.6241	4.9626	2.6668	4.6628	6.1366	5.8273	4.82338	9.64	2.39303	4.9626	4.82338	-8.39044	101.775	90.7038
9.68	2.4403	2.1526	2.5495	1.9882	2.28265	2.0399	4.8543	7.3758	5.0207	4.82267	2.7056	4.69	6.0698	5.925	4.8476	9.68	2.28265	4.82267	4.8476	-12.6158	96.0862	91.6616
9.72	2.6508	2.0731	2.5052	1.9864	2.30387	2.0804	4.9258	7.2479	5.2534	4.87688	2.7461	4.6369	6.0868	5.9955	4.86632	9.72	2.30387	4.87688	4.86632	-11.8033	98.2899	92.4019
9.76	2.7881	2.2875	2.6018	1.9987	2.41903	2.0967	4.8616	7.6897	5.3741	5.00552	2.7431	4.7263	6.3301	6.072	4.96787	9.76	2.41903	5.00552	4.96787	-7.39511	103.521	96.4169
9.8	2.6379	2.3038	2.6425	1.9662	2.3876	2.0487	4.9118	7.9619	5.4	5.0806	2.765	4.6882	6.3937	6.1598	5.00168	9.8	2.3876	5.0806	5.00168	-8.59812	106.573	97.7533
9.84	2.7045	2.2417	2.7097	1.8858	2.38543	2.0694	5.0242	7.4348	5.5552	5.0209	2.7548	4.774	6.4669	6.4214	5.10428	9.84	2.38543	5.0209	5.10428	-8.68138	104.146	101.81
9.88	2.6926	2.1211	2.541	1.9088	2.31587	2.0546	5.5132	7.6528	5.8397	5.26508	2.8205	4.6163	6.6756	6.345	5.11435	9.88	2.31587	5.26508	5.11435	-11.3439	114.074	102.208
9.92	2.902	2.3069	2.7318	1.8465	2.4468	2.0738	5.7328	7.8553	5.2448	5.22667	2.8188	4.744	6.7605	6.5349	5.21455	9.92	2.4468	5.22667	5.21455	-6.33183	112.513	106.17
9.96	2.5139	1.9267	2.7407	2.0459	2.3068	2.0613	5.4787	8.054	5.6586	5.31315	2.8632	4.6424	6.884	6.7192	5.2772	9.96	2.3068	5.31315	5.2772	-11.6913	116.029	108.647
10	2.8331	2.0011	2.6885	2.0217	2.3861	2.0723	5.6045	7.9129	5.5121	5.27545	2.8848	4.7175	6.9843	6.8493	5.35897	10	2.3861	5.27545	5.35897	-8.65554	114.496	111.88
10.04	2.7087	2.4873	2.7405	1.9027	2.4598	2.0347	5.5672	8.0766	5.6931	5.3429	2.8946	4.7075	7.0129	6.9039	5.37973	10.04	2.4598	5.3429	5.37973	-5.83416	117.238	112.7
10.08	2.6278	2.5823	2.6583	1.9664	2.4587	2.0804	5.568	8.0066	5.9345	5.39738	2.925	4.8805	7.0067	6.9285	5.43518	10.08	2.4587	5.39738	5.43518	-5.87627	119.453	114.893
10.12	2.8965	2.3154	2.7036	1.9573	2.4682	2.0554	5.6222	8.182	5.719	5.39465	2.929	4.9063	7.1052	7.0851	5.5064	10.12	2.4682	5.39465	5.5064	-5.51259	119.342	117.709
10.16	2.7998	2.6019	2.6716	1.9256	2.49972	2.062	5.7744	8.0092	6.0552	5.4752	2.9654	4.8891	7.297	7.2463	5.59945	10.16	2.49972	5.4752	5.59945	-4.30576	122.617	121.388
10.2	2.6486	2.6607	2.697	2.1101	2.5291	2.0303	5.8633	8.0004	5.8741	5.44202	2.9902	4.883	7.4106	7.3743	5.66452	10.2	2.5291	5.44202	5.66452	-3.18123	121.268	123.961
10.24	2.7388	2.1664	2.7001	1.9868	2.39803	2.0642	5.7807	8.0145	5.8569	5.42907	3.0109	4.9988	7.342	7.561	5.72818	10.24	2.39803	5.42907	5.72818	-8.19903	120.742	126.477
10.28	2.7799	2.7621	2.662	2.1254	2.58235	2.0723	5.8687	8.0127	5.8052	5.43972	3.0323	4.9975	7.5325	7.6055	5.79195	10.28	2.58235	5.43972	5.79195	-1.14271	121.175	128.999
10.32	2.7481	2.117	2.7084	2.244	2.45437	2.0192	5.9828	7.9277	6.0293	5.48975	3.0487	4.8033	7.6316	7.7128	5.7991	10.32	2.45437	5.48975	5.7991	-6.04184	123.209	129.281
10.36	2.6752	2.1571	2.755	2.2048	2.44802	2.0413	5.9603	7.9922	6.219	5.5532	3.0858	5.0532	7.6541	7.8159	5.90225	10.36	2.44802	5.5532	5.90225	-6.28493	125.789	133.36
10.4	2.8107	2.4803	2.6868	2.2876	2.56635	2.0731	6.0231	8.0466	5.8914	5.50855	3.0911	5.0499	7.6366	7.8901	5.91692	10.4	2.56635	5.50855	5.91692	-1.75523	123.973	133.94
10.44	2.8445	2.5362	2.6463	2.5256	2.63815	2.0745	6.0549	8.3587	6.3741	5.71555	3.1262	4.9809	7.8233	7.9899	5.98007	10.44	2.63815	5.71555	5.98007	0.993416	132.39	136.437
10.48	2.7873	2.5837	2.6609	2.6652	2.67428	2.045	6.1976	8.0389	6.0552	5.58418	3.119	4.8221	7.7614	8.1558	5.96458	10.48	2.67428	5.58418	5.96458	2.37635	127.048	135.824
10.52	2.7423	2.121	2.6005	2.7123	2.54402	2.0185	6.4522	8.4016	6.0724	5.73617	3.1584	4.8628	7.9381	8.2404	6.04993	10.52	2.54402	5.73617	6.04993	-2.60987	133.228	139.198
10.56	2.7735	2.7102	2.6794	2.9521	2.7788	2.062	5.7206	8.5062	6.0552	5.586	3.181	4.9044	8.1774	8.3897	6.16312	10.56	2.7788	5.586	6.16312	6.37777	127.122	143.674
10.6	2.6509	2.3653	2.74	3.1195	2.71892	2.0716	6.2162	8.2853	6.1759	5.68725	3.2145	4.9607	8.1178	8.3935	6.17162	10.6	2.71892	5.68725	6.17162	4.08564	131.239	144.01
10.64	2.7402	2.5301	2.7404	3.1118	2.78062	2.0244	6.2923	8.7928	6.1241	5.8084	3.2676	4.9347	8.2625	8.5984	6.2658	10.64	2.78062	5.8084	6.2658	6.44763	136.165	147.734
10.68	2.6387	2.2036	2.7049	3.4534	2.75015	2.0443	6.2951	8.6919	6.7103	5.9354	3.2597	4.9637	8.2805	8.6976	6.30037	10.68	2.75015	5.9354	6.30037	5.28099	141.329	149.101
10.72	2.8799	2.287	2.6258	3.6715	2.86605	2.0524	6.1773	8.6352	6.5293	5.84855	3.2655	4.9922	8.429	8.7926	6.36983	10.72	2.86605	5.84855	6.36983	9.71786	137.797	151.846
10.76	2.604	2.1377	2.647	3.6681	2.7642	2.0487	6.2422	8.6729	6.4259	5.84742	3.3048	5.177	8.4364	8.932	6.46255	10.76	2.7642	5.84742	6.46255	5.81885	137.752	155.513
10.8	2.6005	2.4614	2.6577	4.2057	2.98133	2.0362	6.3283	8.5908	6.8741	5.95735	3.3109	5.0389	8.5695	9.1123	6.5079	10.8	2.98133	5.95735	6.5079	14.1308	142.221	157.306
10.84	2.7255	2.1963	2.7354	4.1125	2.94243	2.0273	6.3034	8.6016	6.8828	5.95377	3.3223	4.9396	8.7888	9.1777	6.5571	10.84	2.94243	5.95377	6.5571	12.6416	142.076	159.251
10.88	2.7798	2.241	2.7016	4.4323	3.03868	2.0317	6.4531	8.4377	6.5466	5.86727	3.354	5.2117	8.8331	9.3512	6.6875	10.88	3.03868	5.86727	6.6875	16.3263	138.559	164.406
10.92	2.7243	2.4666	2.7359	4.6237	3.13763	2.0391	6.4094	8.6466	6.15	5.81127	3.3729	5.0466	8.9337	9.434	6.6968	10.92	3.13763	5.81127	6.6968	20.1143	136.282	164.774
10.96	2.8474	2.7861	2.7504	4.868	3.31298	2.0074	6.2619	8.7013	6.7534	5.931	3.4245	5.0313	8.9542	9.4646	6.71865	10.96	3.31298	5.931	6.71865	26.827	141.15	165.638
11	2.7567	1.9558	2.665	5.0215	3.09975	2.0214	6.5534	9.0558	6.469	6.0249	3.4391	5.2787	9.0077	9.5401	6.8164	11	3.09975	6.0249	6.8164	18.6643	144.968	169.503
11.04	2.5881	2.4455	2.6124	5.3738	3.25495	2.0266	6.8498	8.5671	6.6155	6.01475	3.4558	5.2146	9.1695	9.6314	6.86782	11.04	3.25495	6.01475	6.86782	24.6057	144.555	171.536
11.08	2.6913	2.0503	2.7428	5.5134	3.24945	2.0472	6.5938	8.5807	6.4172	5.90973	3.4586	5.241	9.2246	9.6676	6.89795	11.08	3.24945	5.90973	6.89795	24.3951	140.285	172.727
11.12	2.8244	1.7088	2.6925	5.827	3.26318	2.0576	6.7188	8.9987	6.8483	6.15585	3.4949	5.1899	9.3347	9.7347	6.93855	11.12	3.26318	6.15585	6.93855	24.9206	150.292	174.332
11.16	2.5188	2.4307	2.6946	6.1128	3.43923	2.0295	6.6153	9.0137	6.6845	6.08575	3.5156	5.2352	9.4564	9.8024	7.0024	11.16	3.43923	6.08575	7.0024	31.6601	147.442	176.857
11.2	2.9404	2.1306	2.7166	6.2374	3.50625	2.0494	6.8867	9.0055	6.6931	6.15868	3.5449	5.2392	9.5802	9.9198	7.07103	11.2	3.50625	6.15868	7.07103	34.2259	150.407	179.57
11.24	2.8567	1.7731	2.7583	6.5189	3.47675	2.0406	7.0462	9.1058	7.0638	6.3141	3.5577	5.2729	9.5584	9.9298	7.0797	11.24	3.47675	6.3141	7.0797	33.0966	156.726	179.913
11.28	2.1752	2.2172	2.7709	6.8602	3.50588	2.0399	7.1723	8.8358	6.5724	6.1551	3.6181	5.1359	9.6455	9.9111	7.07765	11.28	3.50588	6.1551	7.07765	34.2116	150.262	179.832
11.32	2.6688	2.4137	2.7475	6.9772	3.7018	2.028	6.966	9.0947	6.6241	6.1782	3.6175	5.2206	9.6597	9.9742	7.118	11.32	3.7018	6.1782	7.118	41.712	151.201	181.427
11.36	2.7083	2.3692	2.7507	7.3222	3.7876	2.0376	7.0663	9.0656	6.8828	6.26307	3.6348	5.3003	9.9002	10.0826	7.22948	11.36	3.7876	6.26307	7.22948	44.9966	154.652	185.835
11.4	2.9933	2.3972	2.783	7.752	3.98137	1.9934	7.2662	9.1633	6.6069	6.25745	3.645	5.2455	10.0412	10.1587	7.2726	11.4	3.98137	6.25745	7.2726	52.4146	154.423	187.54
11.44	2.6473	2.4872	2.8223	7.7549	3.92792	2.0406	7.1377	8.859	6.9345	6.24295	3.7073	5.2574	10.0754	10.1709	7.30275	11.44	3.92792	6.24295	7.30275	50.3685	153.833	188.732
11.48	2.7768	2.1449	2.7886	8.2551	3.99135	2.0354	7.178	8.8273	6.8569	6.2244	3.6874	5.2355	10.143	10.2189	7.3212	11.48	3.99135	6.2244	7.3212	52.7965	153.079	189.461
11.52	2.7429	2.4693	2.7932	8.5518	4.1393	2.0376	7.3054	8.9016	6.9172	6.29045	3.731	5.2789	10.2811	10.2674	7.3896	11.52	4.1393	6.29045	7.3896	58.4603	155.765	192.166
11.56	2.5749	2.4899	2.795	8.7868	4.16165	2.0148	7.5325	9.6012	6.7966	6.48628	3.7685	5.2677	10.3815	10.3045	7.43055	11.56	4.16165	6.48628	7.43055	59.3159	163.727	193.785
11.6	2.7557	2.5002	2.8366	8.8801	4.24315	2.0391	7.3469	9.1037	7.4776	6.49182	3.7506	5.2884	10.5209	10.4385	7.4996	11.6	4.24315	6.49182	7.4996	62.4359	163.953	196.515
11.64	2.8808	2.4644	2.76	9.2648	4.3425	1.9779	7.3121	9.4006	7.3914	6.5205	3.8188	5.3406	10.6077	10.4339	7.55025	11.64	4.3425	6.5205	7.55025	66.2392	165.118	198.517
11.68	2.839	2.3197	2.8902	9.4304	4.36982	2.0096	7.2578	9.1267	7.1586	6.38818	3.8113	5.2574	10.7524	10.3975	7.55465	11.68	4.36982	6.38818	7.55465	67.2852	159.738	198.691
11.72	2.7892	2.1137	2.8735	9.6667	4.36078	1.9926	7.5106	9.0432	6.9259	6.36807	3.8638	5.3989	10.7783	10.4474	7.6221	11.72	4.36078	6.36807	7.6221	66.9388	158.921	201.358
11.76	2.7065	2.1827	2.8722	9.7608	4.38055	2.0362	7.2608	9.0808	7.1241	6.37547	3.8791	5.3006	10.9199	10.459	7.63965	11.76	4.38055	6.37547	7.63965	67.6958	159.222	202.052
11.8	2.7924	1.7949	2.8136	10.1517	4.38815	2.0347	7.5409	9.5148	7.5121	6.65062	3.8687	5.4046	10.9877	10.5529	7.70347	11.8	4.38815	6.65062	7.70347	67.9868	170.409	204.575
11.84	3.112	2.1644	2.9213	10.2407	4.6096	1.9956	7.8106	9.4388	7.0034	6.5621	3.9244	5.3642	11.1749	10.5341	7.7494	11.84	4.6096	6.5621	7.7494	76.4643	166.81	206.391
11.88	3.0229	2.115	2.8996	10.3665	4.601	2.0081	7.8523	9.3973	7.3483	6.6515	3.9457	5.5084	11.3135	10.5375	7.82627	11.88	4.601	6.6515	7.82627	76.1351	170.445	209.431
11.92	2.933	2.2711	2.9285	10.5548	4.67185	1.986	7.7336	9.6053	7.3828	6.67692	3.9676	5.4635	11.4466	10.5762	7.86347	11.92	4.67185	6.67692	7.86347	78.8473	171.479	210.901
11.96	3.1659	2.6534	2.7851	10.7623	4.84167	2.0317	7.7431	9.1952	7.2793	6.56232	3.98	5.2871	11.4841	10.6238	7.84375	11.96	4.84167	6.56232	7.84375	85.3486	166.819	210.122
12	3.3295	2.5039	2.929	10.8795	4.91047	2.0044	7.9732	9.2122	7.2707	6.61512	3.9941	5.3764	11.6698	10.6568	7.92428	12	4.91047	6.61512	7.92428	87.9824	168.966	213.305
12.04	3.2816	2.0797	2.8775	11.08	4.8297	2.0081	7.7136	9.0439	7.469	6.55865	4.0189	5.5426	11.6423	10.6751	7.96973	12.04	4.8297	6.55865	7.96973	84.8901	166.67	215.102
12.08	3.2783	2.3503	2.9458	11.2931	4.96687	2.0576	7.96	9.5001	7.4776	6.74883	4.0339	5.4608	11.8776	10.7552	8.03188	12.08	4.96687	6.74883	8.03188	90.1415	174.402	217.56
12.12	3.1309	2.1163	2.9353	11.3527	4.8838	2.017	7.8547	9.6429	7.3138	6.7071	4.0515	5.3457	12.0448	10.6805	8.03062	12.12	4.8838	6.7071	8.03062	86.9612	172.705	217.51
12.16	3.0314	2.2373	2.9725	11.5784	4.9549	1.9978	7.8953	9.31	7.331	6.63352	4.1117	5.3515	12.0769	10.7833	8.08085	12.16	4.9549	6.63352	8.08085	89.683	169.714	219.496
12.2	3.4955	1.9129	3.0297	11.7941	5.05805	2.0148	8.1945	9.3109	7.2966	6.7042	4.1246	5.3058	12.1794	10.7234	8.0833	12.2	5.05805	6.7042	8.0833	93.6318	172.588	219.593
12.24	3.6261	1.9441	3.0283	11.995	5.14837	1.9897	8.1723	9.5322	7.6672	6.84035	4.1509	5.3589	12.1428	10.7694	8.1055	12.24	5.14837	6.84035	8.1055	97.0896	178.123	220.47
12.28	3.718	2.105	3.05	12.1254	5.2496	2.0199	8.1613	9.4261	7.4086	6.75397	4.1676	5.3926	12.3224	10.8206	8.1758	12.28	5.2496	6.75397	8.1758	100.965	174.611	223.25
12.32	4.3074	2.2729	3.0232	12.1221	5.4314	1.9734	8.6207	9.6301	7.1414	6.8414	4.1978	5.4059	12.2616	10.8323	8.1744	12.32	5.4314	6.8414	8.1744	107.924	178.166	223.195
12.36	4.3001	2.2758	2.9953	12.3466	5.47945	1.9926	8.5628	9.6166	7.6069	6.94473	4.191	5.361	12.5207	10.8301	8.2257	12.36	5.47945	6.94473	8.2257	109.764	182.367	225.223
12.4	4.1268	2.1913	3.0153	12.4032	5.43415	2.0052	8.5043	9.3748	7.4086	6.82323	4.2428	5.485	12.5452	10.9038	8.2942	12.4	5.43415	6.82323	8.2942	108.03	177.427	227.931
12.44	4.1228	2.1733	2.9959	12.6072	5.4748	2.0207	8.2451	9.892	7.4517	6.90237	4.2594	5.3616	12.7468	10.8734	8.3103	12.44	5.4748	6.90237	8.3103	109.586	180.645	228.568
12.48	3.7913	2.3063	2.9794	12.8115	5.47213	1.9048	8.0235	9.7293	7.3741	6.75792	4.2888	5.3869	12.724	10.8879	8.3219	12.48	5.47213	6.75792	8.3219	109.483	174.772	229.026
12.52	3.8248	2.0437	3.0465	12.859	5.4435	2.1911	8.7229	9.5942	7.5121	7.00508	4.3012	5.4473	12.946	10.8908	8.39632	12.52	5.4435	7.00508	8.39632	108.388	184.821	231.969
12.56	3.72	2.1417	3.0795	12.9874	5.48215	2.1173	8.3771	9.5544	7.7017	6.93762	4.3062	5.4425	12.897	10.8642	8.37747	12.56	5.48215	6.93762	8.37747	109.867	182.078	231.224
12.6	3.8251	2.3723	3.1265	13.1295	5.61335	2.5077	8.4288	9.7403	7.6328	7.0774	4.3675	5.5975	12.8142	10.9235	8.42568	12.6	5.61335	7.0774	8.42568	114.89	187.762	233.129
12.64	4.0109	1.8006	3.0743	13.3111	5.54923	2.6347	8.3618	9.9135	8.0724	7.2456	4.386	5.5192	13.1008	10.9131	8.47977	12.64	5.54923	7.2456	8.47977	112.435	194.6	235.268
12.68	4.0477	2.023	3.2227	13.2941	5.64687	2.7196	8.8847	9.9201	7.5121	7.25912	4.429	5.4954	13.1093	10.9488	8.49563	12.68	5.64687	7.25912	8.49563	116.173	195.15	235.895
12.72	4.5195	2.3014	3.1158	13.5986	5.88382	2.9151	8.5617	10.2193	7.9603	7.4141	4.4343	5.6242	13.2125	10.8944	8.54135	12.72	5.88382	7.4141	8.54135	125.244	201.451	237.703
12.76	4.4599	2.2273	3.1948	13.6434	5.88135	2.9838	8.622	9.8412	7.4517	7.22467	4.4353	5.5228	13.2437	10.9221	8.53098	12.76	5.88135	7.22467	8.53098	125.149	193.75	237.293
12.8	4.7933	2.4067	3.2173	13.7568	6.04353	2.8177	8.6223	9.9965	7.7362	7.29317	4.4818	5.5984	13.1527	10.9069	8.53495	12.8	6.04353	7.29317	8.53495	131.358	196.535	237.45
12.84	4.5752	2.0934	3.1642	13.7994	5.90805	2.5882	8.2387	10.0781	7.5724	7.11935	4.5143	5.5104	13.1008	10.9219	8.51185	12.84	5.90805	7.11935	8.51185	126.171	189.467	236.537
12.88	4.8946	2.3234	3.1855	14.0256	6.10727	2.1948	8.825	10.6052	7.9431	7.39203	4.5269	5.5859	13.3769	10.9764	8.61652	12.88	6.10727	7.39203	8.61652	133.798	200.554	240.675
12.92	5.1974	1.7923	3.1857	14.1437	6.07977	2.4133	9.145	10.3402	7.7793	7.41945	4.5548	5.4863	13.3639	10.9096	8.57865	12.92	6.07977	7.41945	8.57865	132.745	201.669	239.178
12.96	5.2107	2.458	3.2278	14.2993	6.29895	1.8613	8.8534	10.3051	7.6672	7.17175	4.5816	5.6526	13.5342	10.951	8.67985	12.96	6.29895	7.17175	8.67985	141.136	191.598	243.179
13	5.4529	2.0151	3.2579	14.3061	6.258	1.9483	8.5792	10.3263	7.8483	7.17553	4.592	5.564	13.4745	10.9661	8.64915	13	6.258	7.17553	8.64915	139.568	191.751	241.965
13.04	5.7905	2.4502	3.309	14.6353	6.54625	1.9963	8.981	10.1005	8.1414	7.3048	4.6378	5.4286	13.4748	10.9944	8.6339	13.04	6.54625	7.3048	8.6339	150.603	197.007	241.362
13.08	5.6139	2.2493	3.2295	14.7131	6.45145	2.017	8.7414	10.546	8.2534	7.38945	4.6461	5.4826	13.3387	10.9422	8.6024	13.08	6.45145	7.38945	8.6024	146.974	200.449	240.117
13.12	5.872	2.3147	3.294	14.7456	6.55657	2.0664	8.876	10.1335	8.0121	7.272	4.6688	5.3413	13.5949	10.8666	8.6179	13.12	6.55657	7.272	8.6179	150.998	195.674	240.729
13.16	6.119	2.1879	3.301	14.9283	6.63405	2.1565	8.902	10.038	8.0121	7.27715	4.7017	5.5527	13.6017	10.9648	8.70523	13.16	6.63405	7.27715	8.70523	153.964	195.883	244.182
13.2	6.1492	2.1426	3.3461	14.9678	6.65142	2.1934	9.4143	10.3169	7.5552	7.36995	4.7331	5.4802	13.5254	10.9186	8.66432	13.2	6.65142	7.36995	8.66432	154.629	199.656	242.565
13.24	6.1564	2.3175	3.396	14.9975	6.71685	2.1941	9.0049	10.4845	7.7621	7.3614	4.7485	5.3636	13.701	10.9211	8.68355	13.24	6.71685	7.3614	8.68355	157.134	199.309	243.325
13.28	6.4384	2.2743	3.4605	15.2298	6.85075	2.197	9.2783	10.5477	7.7707	7.44842	4.7504	5.4955	13.5712	10.9187	8.68395	13.28	6.85075	7.44842	8.68395	162.26	202.847	243.341
13.32	6.688	1.7937	3.3706	15.3659	6.80455	2.2	9.0724	10.721	7.7362	7.4324	4.796	5.431	13.7237	10.892	8.71068	13.32	6.80455	7.4324	8.71068	160.491	202.196	244.398
13.36	6.5444	2.0775	3.3731	15.4484	6.86085	2.2517	9.1012	10.432	7.9603	7.4363	4.8481	5.4705	13.5899	10.9734	8.72048	13.36	6.86085	7.4363	8.72048	162.646	202.354	244.785
13.4	6.6914	2.4429	3.5115	15.6507	7.07413	2.2937	9.2147	10.9143	8.2103	7.65825	4.8513	5.53	13.4914	10.9035	8.69405	13.4	7.07413	7.65825	8.69405	170.811	211.378	243.74
13.44	6.7056	1.9622	3.3952	15.7512	6.95355	2.2937	9.3012	10.6095	8.0034	7.55195	4.8811	5.4875	13.7711	10.8417	8.74535	13.44	6.95355	7.55195	8.74535	166.195	207.056	245.769
13.48	6.9027	1.726	3.5242	15.9347	7.0219	2.3705	9.5261	10.6643	7.8914	7.61308	4.9105	5.3703	13.6817	10.8987	8.7153	13.48	7.0219	7.61308	8.7153	168.812	209.542	244.58
13.52	6.9028	1.9585	3.4944	16.0174	7.09327	2.3985	9.6246	11.0093	8.5379	7.89257	4.9009	5.398	13.67	10.8545	8.70585	13.52	7.09327	7.89257	8.70585	171.544	220.906	244.207
13.56	7.1626	1.9267	3.6443	16.0519	7.19638	2.4369	9.1183	10.8902	8.4259	7.71782	4.943	5.4583	13.6594	10.8835	8.73605	13.56	7.19638	7.71782	8.73605	175.491	213.801	245.401
13.6	7.2583	1.6166	3.648	16.253	7.19398	2.4937	9.5572	11.1678	8.4172	7.90897	4.9789	5.4545	13.7025	10.903	8.75972	13.6	7.19398	7.90897	8.75972	175.399	221.573	246.337
13.64	7.3659	2.0148	3.6053	16.084	7.2675	2.5321	9.2733	11.0988	8.7707	7.91872	4.9937	5.4478	13.5681	10.8261	8.70893	13.64	7.2675	7.91872	8.70893	178.214	221.969	244.328
13.68	7.2735	2.2471	3.6675	16.3457	7.38345	2.5793	9.3583	10.6836	8.1069	7.68202	5.0233	5.3333	13.6718	10.8066	8.70875	13.68	7.38345	7.68202	8.70875	182.653	212.345	244.321
13.72	7.6684	1.9355	3.6837	16.5924	7.47	2.6332	9.5873	11.284	8.7362	8.06018	5.0469	5.4537	13.7108	10.8418	8.7633	13.72	7.47	8.06018	8.7633	185.966	227.72	246.478
13.76	7.4809	2.5369	3.7033	16.7965	7.6294	2.7328	9.4437	11.0907	8.3655	7.90817	5.0732	5.4317	13.6909	10.8656	8.76535	13.76	7.6294	7.90817	8.76535	192.068	221.54	246.559
13.8	7.5992	1.9855	3.777	16.6958	7.51437	2.8081	9.7127	11.2018	8.9086	8.1578	5.1311	5.3196	13.7206	10.7653	8.73415	13.8	7.51437	8.1578	8.73415	187.665	231.69	245.326
13.84	7.3522	2.5148	3.7074	16.8683	7.61068	2.9196	9.5331	11.0606	8.4776	7.99772	5.1255	5.4828	13.6758	10.7749	8.76475	13.84	7.61068	7.99772	8.76475	191.351	225.181	246.536
13.88	7.7414	2.4519	3.8401	17.1428	7.79405	3.0214	9.6446	11.1003	8.4086	8.04372	5.141	5.3968	13.7259	10.8394	8.77577	13.88	7.79405	8.04372	8.77577	198.371	227.052	246.971
13.92	7.8792	1.7551	3.7834	17.2094	7.65677	3.062	9.9588	11.545	9.0121	8.39447	5.1747	5.3754	13.6735	10.792	8.7539	13.92	7.65677	8.39447	8.7539	193.116	241.313	246.107
13.96	7.7889	2.1262	3.7573	17.1944	7.7167	3.0878	9.7522	11.5018	8.8397	8.29537	5.185	5.4091	13.568	10.7895	8.7379	13.96	7.7167	8.29537	8.7379	195.41	237.283	245.474
14	7.9723	0.8019	3.8096	17.4444	7.50705	3.1993	9.7082	11.7399	8.4431	8.27263	5.2228	5.5237	13.626	10.8084	8.79523	14	7.50705	8.27263	8.79523	187.384	236.358	247.74
14.04	8.0964	1.807	3.8509	17.6336	7.84697	3.2613	9.6878	11.6548	9.2362	8.46002	5.2462	5.2852	13.9075	10.7995	8.8096	14.04	7.84697	8.46002	8.8096	200.397	243.978	248.309
14.08	8.1062	2.398	3.7942	17.4909	7.94732	3.2945	9.9968	11.96	8.8569	8.52705	5.2906	5.4045	13.6579	10.7318	8.7712	14.08	7.94732	8.52705	8.7712	204.239	246.703	246.791
14.12	8.4501	1.6313	3.8872	17.7395	7.92703	3.4081	10.1681	11.6155	8.8397	8.50785	5.2997	5.3122	13.5168	10.6899	8.70465	14.12	7.92703	8.50785	8.70465	203.462	245.923	244.159
14.16	8.5743	1.8946	3.8307	17.9376	8.0593	3.5358	9.9002	11.6074	8.7966	8.46	5.3381	5.3795	13.7089	10.7585	8.79625	14.16	8.0593	8.46	8.79625	208.525	243.977	247.781
14.2	8.6431	2.1147	3.888	17.9593	8.15127	3.5926	10.3694	11.574	8.8914	8.60685	5.3569	5.5649	13.795	10.7064	8.8558	14.2	8.15127	8.60685	8.8558	212.046	249.948	250.135
14.24	8.7329	2.3752	3.9443	17.9854	8.25945	3.7461	10.311	12.0359	8.969	8.7655	5.383	5.3766	13.6101	10.6647	8.7586	14.24	8.25945	8.7655	8.7586	216.188	256.398	246.292
14.28	8.9328	2.1471	4.0109	18.1753	8.31653	3.8406	10.3255	11.8211	8.8741	8.71532	5.4167	5.3648	13.5786	10.6815	8.7604	14.28	8.31653	8.71532	8.7604	218.372	254.358	246.364
14.32	9.0218	2.2896	3.9654	18.297	8.39345	3.9587	10.3404	12.1638	9.4259	8.9722	5.4637	5.4404	13.6261	10.706	8.80905	14.32	8.39345	8.9722	8.80905	221.317	264.803	248.287
14.36	9.1326	2.5174	3.9329	18.2349	8.45445	4.0347	10.3764	12.0967	9.2362	8.936	5.4701	5.3832	13.5241	10.6304	8.75195	14.36	8.45445	8.936	8.75195	223.652	263.331	246.029
14.4	9.2674	1.9453	3.9977	18.3637	8.39353	4.1601	10.405	12.041	9.219	8.95627	5.5016	5.4668	13.6723	10.6196	8.81508	14.4	8.39353	8.95627	8.81508	221.32	264.155	248.525
14.44	9.3395	2.4015	4.0825	18.4921	8.5789	4.259	9.8045	12.3466	9.5293	8.98485	5.5081	5.53	13.5232	10.6196	8.79523	14.44	8.5789	8.98485	8.79523	228.417	265.317	247.74
14.48	9.6663	2.3201	4.1187	18.3961	8.6253	4.397	10.1585	12.5427	9.6845	9.19568	5.5654	5.4779	13.5161	10.5887	8.78702	14.48	8.6253	9.19568	8.78702	230.193	273.889	247.416
14.52	9.6891	2.2923	4.1924	18.3506	8.6311	4.462	10.1291	12.1335	9.6241	9.08718	5.5796	5.5348	13.5061	10.5861	8.80165	14.52	8.6311	9.08718	8.80165	230.415	269.477	247.994
14.56	9.6515	2.2899	4.1848	18.4205	8.63668	4.5572	10.52	12.7443	9.6241	9.3614	5.6284	5.5246	13.3476	10.6246	8.7813	14.56	8.63668	9.3614	8.7813	230.628	280.627	247.19
14.6	9.8989	2.6182	4.1087	18.5014	8.7818	4.6768	10.6251	12.5394	9.831	9.41807	5.6446	5.415	13.3669	10.581	8.75187	14.6	8.7818	9.41807	8.75187	236.184	282.932	246.026
14.64	9.9646	2.1753	4.1614	18.4974	8.69967	4.7646	10.2547	12.5425	9.3655	9.23183	5.6572	5.4942	13.4883	10.5784	8.80452	14.64	8.69967	9.23183	8.80452	233.04	275.359	248.108
14.68	10.0797	2.5697	4.2177	18.5994	8.86662	4.9247	10.5543	12.5437	9.9172	9.48498	5.6865	5.5981	13.3839	10.5475	8.804	14.68	8.86662	9.48498	8.804	239.431	285.652	248.087
14.72	10.0421	2.266	4.3498	18.5166	8.79363	5.0037	10.5746	12.5573	9.4172	9.3882	5.716	5.4798	13.3197	10.4639	8.74485	14.72	8.79363	9.3882	8.74485	236.637	281.717	245.749
14.76	10.1251	2.8554	4.2144	18.5382	8.93328	5.1498	10.4903	12.7391	9.6672	9.5116	5.7316	5.5049	13.1243	10.576	8.7342	14.76	8.93328	9.5116	8.7342	241.983	286.734	245.328
14.8	10.4386	2.1139	4.3253	18.5681	8.86148	5.2627	10.5119	12.8154	10.1328	9.6807	5.7695	5.5717	13.2975	10.5554	8.79852	14.8	8.86148	9.6807	8.79852	239.234	293.61	247.871
14.84	10.2781	2.3546	4.463	18.6447	8.9351	5.369	10.5775	12.5761	9.8828	9.60135	5.8044	5.6252	13.3902	10.4979	8.82943	14.84	8.9351	9.60135	8.82943	242.053	290.383	249.093
14.88	10.5206	2.6129	4.4082	18.6253	9.04175	5.4959	10.7197	12.5538	9.7621	9.63287	5.8134	5.6972	13.2405	10.5236	8.81867	14.88	9.04175	9.63287	8.81867	246.135	291.665	248.668
14.92	10.3009	2.4998	4.4309	18.5543	8.94647	5.5993	10.6072	12.8477	9.9862	9.7601	5.839	5.6512	13.2638	10.4762	8.80755	14.92	8.94647	9.7601	8.80755	242.488	296.838	248.228
14.96	10.6408	2.8069	4.5203	18.4749	9.11073	5.6871	10.563	12.9116	10.1845	9.83655	5.859	5.5174	13.0657	10.5765	8.75465	14.96	9.11073	9.83655	8.75465	248.776	299.946	246.136
15	10.5361	2.8714	4.5992	18.6074	9.15353	5.8037	10.8994	13.0007	10.4517	10.0389	5.8872	5.5264	13.139	10.4929	8.76138	15	9.15353	10.0389	8.76138	250.414	308.173	246.402
15.04	10.6678	2.945	4.4977	18.6057	9.17905	5.893	10.7881	13.0316	9.9776	9.92257	5.9173	5.6985	13.1527	10.4898	8.81457	15.04	9.17905	9.92257	8.81457	251.392	303.444	248.505
15.08	10.7635	3.735	4.5965	18.5407	9.40892	6	10.7405	13.2171	9.9259	9.97087	5.9636	5.6976	13.0567	10.4829	8.8002	15.08	9.40892	9.97087	8.8002	260.192	305.408	247.937
15.12	10.6394	3.1783	4.6278	18.5078	9.23832	6.1432	10.7239	12.9658	10.2621	10.0237	5.9953	5.6777	13.0999	10.4861	8.81475	15.12	9.23832	10.0237	8.81475	253.661	307.558	248.512
15.16	10.7303	3.4584	4.5513	18.5252	9.3163	6.248	10.9362	13.2343	10.5121	10.2326	6.0213	5.6925	13.0488	10.5324	8.82375	15.16	9.3163	10.2326	8.82375	256.646	316.052	248.868
15.2	10.8262	3.8672	4.6864	18.3738	9.4384	6.3432	10.983	13.3139	10.1845	10.2062	6.0209	5.5656	12.7851	10.456	8.7069	15.2	9.4384	10.2062	8.7069	261.32	314.974	244.248
15.24	10.442	3.6981	4.6861	18.5282	9.3386	6.4148	10.8421	13.1031	10.4345	10.1986	6.0566	5.6893	12.9649	10.5466	8.81435	15.24	9.3386	10.1986	8.81435	257.499	314.668	248.497
15.28	10.6296	3.8808	4.7352	18.5661	9.45292	6.5528	11.1007	13.1913	10.5724	10.3543	6.0977	5.6693	12.7571	10.4673	8.74785	15.28	9.45292	10.3543	8.74785	261.876	320.998	245.867
15.32	10.9001	4.2372	4.7742	18.6906	9.65053	6.6694	11.0132	13.442	10.3655	10.3725	6.1186	5.6029	12.7358	10.5232	8.74512	15.32	9.65053	10.3725	8.74512	269.441	321.739	245.76
15.36	10.714	4.046	4.8502	18.5577	9.54198	6.7815	10.737	13.1972	10.5207	10.3091	6.1533	5.7493	12.7541	10.5121	8.7922	15.36	9.54198	10.3091	8.7922	265.285	319.16	247.621
15.4	10.6871	4.7134	4.7628	18.5234	9.67168	6.9299	11.0288	13.3854	10.6241	10.492	6.1787	5.7983	12.6812	10.5205	8.79467	15.4	9.67168	10.492	8.79467	270.25	326.599	247.719
15.44	10.7284	4.4018	4.8742	18.5491	9.63837	7.0155	10.898	13.4783	10.6328	10.5061	6.2262	5.8465	12.7578	10.4897	8.83005	15.44	9.63837	10.5061	8.83005	268.975	327.172	249.117
15.48	10.9718	4.9739	4.8769	18.6217	9.86108	7.0915	11.3122	13.3735	11.1931	10.7426	6.2385	5.8715	12.6142	10.4162	8.7851	15.48	9.86108	10.7426	8.7851	277.501	336.785	247.34
15.52	10.6791	4.873	4.9903	18.4499	9.74808	7.2125	11.0167	13.1959	10.65	10.5188	6.2803	5.8392	12.7274	10.5074	8.83857	15.52	9.74808	10.5188	8.83857	273.175	327.685	249.454
15.56	10.7825	4.8069	5.0142	18.5095	9.77827	7.2908	10.9774	13.5396	10.7448	10.6382	6.3094	5.8865	12.6037	10.5067	8.82658	15.56	9.77827	10.6382	8.82658	274.331	332.539	248.98
15.6	10.8015	5.4219	4.9446	18.3741	9.88552	7.3838	10.8812	13.5996	11.0983	10.7407	6.319	6.0324	12.4574	10.5218	8.83265	15.6	9.88552	10.7407	8.83265	278.437	336.709	249.22
15.64	10.9087	5.0344	5.0608	18.4103	9.85355	7.445	11.1181	13.7125	11.1155	10.8478	6.356	6.0563	12.5417	10.4325	8.84662	15.64	9.85355	10.8478	8.84662	277.213	341.062	249.773
15.68	10.9048	5.5031	5.2515	18.4979	10.0393	7.5232	11.2935	13.7711	10.8138	10.8504	6.3785	5.915	12.3892	10.4763	8.78975	15.68	10.0393	10.8504	8.78975	284.325	341.169	247.524
15.72	10.565	5.5436	5.2033	18.4136	9.93138	7.6421	11.1603	13.6822	11.1414	10.9065	6.4207	5.8084	12.493	10.4984	8.80513	15.72	9.93138	10.9065	8.80513	280.192	343.45	248.132
15.76	10.9332	5.8675	5.182	18.4677	10.1126	7.7048	10.9975	13.6285	11.1672	10.8745	6.4182	6.0458	12.3326	10.5963	8.84822	15.76	10.1126	10.8745	8.84822	287.13	342.149	249.836
15.8	10.9712	5.8945	5.2489	18.4234	10.1345	7.7771	11.2117	13.6512	10.9259	10.8915	6.4931	5.9589	12.2962	10.4648	8.80325	15.8	10.1345	10.8915	8.80325	287.968	342.839	248.058
15.84	11.0361	5.777	5.2433	18.3394	10.0989	7.8775	11.3071	13.8134	11.2362	11.0586	6.5192	6.0147	12.2657	10.5585	8.83953	15.84	10.0989	11.0586	8.83953	286.607	349.632	249.492
15.88	11.0099	5.5825	5.3323	18.6156	10.1351	7.9646	10.9641	13.2892	10.9086	10.7816	6.5258	6.2649	12.1561	10.5144	8.8653	15.88	10.1351	10.7816	8.8653	287.99	338.372	250.511
15.92	10.9221	6.431	5.2575	18.4735	10.271	8.0413	11.2188	13.68	11.1155	11.0139	6.5918	6.0518	12.1869	10.5703	8.8502	15.92	10.271	11.0139	8.8502	293.194	347.817	249.914
15.96	10.8837	6.676	5.442	18.3504	10.338	8.1085	11.0733	13.647	10.6328	10.8654	6.5742	6.0258	12.1529	10.5209	8.81845	15.96	10.338	10.8654	8.81845	295.759	341.779	248.659
16	10.8846	6.4459	5.4926	18.4318	10.3137	8.1956	11.3117	13.4945	11.2707	11.0681	6.6069	6.0524	12.0002	10.5935	8.81325	16	10.3137	11.0681	8.81325	294.829	350.021	248.453
16.04	10.8018	6.8328	5.5221	18.3813	10.3845	8.2841	11.5143	13.4727	10.8397	11.0277	6.6592	6.0823	12.0701	10.5344	8.8365	16.04	10.3845	11.0277	8.8365	297.538	348.378	249.372
16.08	10.9999	7.2292	5.6179	18.5527	10.5999	8.3756	11.3703	13.6796	11.3224	11.187	6.6769	6.0543	11.9702	10.6117	8.82827	16.08	10.5999	11.187	8.82827	305.785	354.854	249.047
16.12	10.8979	7.2618	5.6031	18.566	10.5822	8.4768	11.4054	13.6059	11.4776	11.2414	6.688	6.2216	12.0473	10.6433	8.90005	16.12	10.5822	11.2414	8.90005	305.107	357.068	251.885
16.16	10.751	7.5295	5.7434	18.4836	10.6269	8.5196	11.5682	13.1878	10.6845	10.99	6.7291	6.1393	11.9307	10.5525	8.8379	16.16	10.6269	10.99	8.8379	306.817	346.846	249.428
16.2	11.0289	7.8352	5.746	18.5726	10.7957	8.6458	11.1684	13.4418	11.0207	11.0692	6.7796	6.0645	12.0935	10.5974	8.88375	16.2	10.7957	11.0692	8.88375	313.279	350.064	251.24
16.24	10.6678	8.1279	5.7653	18.6067	10.7919	8.7269	11.4883	13.6251	10.9948	11.2088	6.819	6.1529	12.0236	10.6688	8.91608	16.24	10.7919	11.2088	8.91608	313.135	355.74	252.519
16.28	11.0536	8.056	5.7575	18.381	10.812	8.8236	11.5359	13.7193	11.4259	11.3762	6.8869	6.2723	12.0275	10.5696	8.93908	16.28	10.812	11.3762	8.93908	313.905	362.546	253.428
16.32	10.8815	8.4698	5.9156	18.5318	10.9497	8.9247	11.5306	13.2732	10.8138	11.1356	6.8872	6.1932	11.7605	10.6099	8.8627	16.32	10.9497	11.1356	8.8627	319.174	352.764	250.408
16.36	10.9222	8.3203	5.87	18.3427	10.8638	9.0435	11.7921	13.4229	11.15	11.3521	6.9451	6.3102	11.8024	10.649	8.92667	16.36	10.8638	11.3521	8.92667	315.887	361.569	252.938
16.4	10.9853	8.9748	5.8972	18.5554	11.1032	9.1151	11.4475	13.7262	11.2276	11.3791	6.955	6.4391	11.7272	10.6388	8.94002	16.4	11.1032	11.3791	8.94002	325.051	362.665	253.465
16.44	10.6708	9.2407	6.0208	18.4367	11.0922	9.2059	12.2588	13.6946	11.1931	11.5881	6.9916	6.3083	11.6801	10.663	8.91075	16.44	11.0922	11.5881	8.91075	324.632	371.163	252.308
16.48	10.9037	9.2328	6.0157	18.386	11.1346	9.307	11.9979	13.8732	11.7621	11.735	7.009	6.3505	11.7188	10.6776	8.93897	16.48	11.1346	11.735	8.93897	326.252	377.138	253.424
16.52	10.7786	9.5007	6.0986	18.4275	11.2014	9.4251	11.8718	13.5293	11.3655	11.5479	7.07	6.3841	11.6966	10.6718	8.95562	16.52	11.2014	11.5479	8.95562	328.809	369.53	254.082
16.56	11.0082	9.3326	6.0122	18.5109	11.216	9.4871	11.8178	13.5356	11.1155	11.489	7.0891	6.5082	11.4863	10.6646	8.93705	16.56	11.216	11.489	8.93705	329.369	367.134	253.348
16.6	11.102	9.5745	6.1954	18.4809	11.3382	9.6214	12.1364	13.5482	11.5983	11.7261	7.1365	6.3233	11.3929	10.7514	8.90103	16.6	11.3382	11.7261	8.90103	334.048	376.773	251.923
16.64	10.8642	10.0431	6.1898	18.4359	11.3833	9.6531	11.9769	13.9066	11.3138	11.7126	7.1786	6.5683	11.554	10.7452	9.01153	16.64	11.3833	11.7126	9.01153	335.773	376.225	256.292
16.68	10.8994	9.9862	6.2519	18.654	11.4479	9.8044	11.6996	13.6589	11.0034	11.5416	7.1915	6.5085	11.483	10.7481	8.98278	16.68	11.4479	11.5416	8.98278	338.246	369.271	255.156
16.72	10.9396	10.2539	6.3489	18.6486	11.5478	9.8672	12.1423	13.7115	11.5207	11.8104	7.2313	6.6711	11.3663	10.7835	9.01305	16.72	11.5478	11.8104	9.01305	342.07	380.203	256.353
16.76	10.7718	10.4382	6.4516	18.4707	11.5331	9.9823	12.0799	13.742	11.1414	11.7364	7.2597	6.5485	11.4414	10.7955	9.01128	16.76	11.5331	11.7364	9.01128	341.508	377.193	256.282
16.8	10.7345	10.0793	6.3664	18.5155	11.4239	10.0708	11.949	13.5859	11.5466	11.7881	7.3047	6.716	11.3806	10.702	9.02582	16.8	11.4239	11.7881	9.02582	337.33	379.294	256.858
16.84	11.0194	10.9231	6.5037	18.5714	11.7544	10.152	11.9962	13.7588	11.5983	11.8763	7.3268	6.6826	11.4064	10.8387	9.06363	16.84	11.7544	11.8763	9.06363	349.981	382.882	258.352
16.88	10.9819	10.9509	6.5562	18.5342	11.7558	10.2391	12.4487	13.5149	11.2103	11.8532	7.3504	6.7437	11.15	10.7857	9.00745	16.88	11.7558	11.8532	9.00745	350.034	381.944	256.131
16.92	10.689	11.5878	6.5743	18.6439	11.8738	10.2635	12.2398	13.8009	11.3914	11.9239	7.4101	6.7629	11.0778	10.8425	9.02332	16.92	11.8738	11.9239	9.02332	354.55	384.816	256.759
16.96	10.6902	11.7719	6.6431	18.504	11.9023	10.3889	12.6939	13.492	11.1328	11.9269	7.4075	6.8054	11.1685	10.8863	9.06692	16.96	11.9023	11.9269	9.06692	355.643	384.938	258.483
17	10.9713	11.5273	6.6391	18.5873	11.9313	10.4753	12.4859	13.543	11.3138	11.9545	7.4343	6.7816	11.1369	10.8505	9.05083	17	11.9313	11.9545	9.05083	356.751	386.061	257.846
17.04	11.2625	11.5636	6.8464	18.5015	12.0435	10.6015	12.1281	13.3051	11.2534	11.822	7.4746	6.9638	11.1027	10.8929	9.1085	17.04	12.0435	11.822	9.1085	361.048	380.674	260.127
17.08	11.0476	11.9471	6.7722	18.5155	12.0706	10.6406	12.2027	13.5281	11.081	11.8631	7.5224	6.8485	11.0954	10.9198	9.09652	17.08	12.0706	11.8631	9.09652	362.086	382.344	259.653
17.12	11.1341	12.3804	6.9219	18.5069	12.2358	10.7269	12.6257	13.2583	11.5207	12.0329	7.5742	6.8097	11.058	10.966	9.10197	17.12	12.2358	12.0329	9.10197	368.411	389.248	259.869
17.16	11.1105	12.2448	6.977	18.5929	12.2313	10.7845	12.4972	13.5106	11.3224	12.0287	7.5887	6.8907	11.0028	10.9171	9.09982	17.16	12.2313	12.0287	9.09982	368.238	389.076	259.784
17.2	11.356	12.5832	7.0108	18.5405	12.3726	10.8605	13.106	13.6802	11.2448	12.2229	7.6186	6.9284	10.81	10.9521	9.07728	17.2	12.3726	12.2229	9.07728	373.648	396.973	258.892
17.24	11.2434	12.5929	7.1269	18.5632	12.3816	10.9446	12.6264	13.5341	11.4517	12.1392	7.6682	7.0102	10.9365	11.0125	9.15685	17.24	12.3816	12.1392	9.15685	373.991	393.57	262.038
17.28	11.1917	12.4049	7.1627	18.5731	12.3331	11.014	12.8065	13.465	11.3052	12.1477	7.6807	7.08	10.7914	11.0235	9.1439	17.28	12.3331	12.1477	9.1439	372.135	393.915	261.526
17.32	11.4662	12.8332	7.3681	18.5535	12.5553	11.0642	12.9564	13.7385	11.4172	12.2941	7.7155	7.0643	10.7588	11.0503	9.14722	17.32	12.5553	12.2941	9.14722	380.639	399.867	261.658
17.36	11.5163	12.7944	7.2656	18.6036	12.545	11.121	12.7908	13.2929	11.3138	12.1296	7.7785	7.0408	10.8469	10.961	9.1568	17.36	12.545	12.1296	9.1568	380.246	393.181	262.036
17.4	11.4432	13.1367	7.51	18.675	12.6912	11.1225	12.9756	13.5542	11.0466	12.1747	7.7915	7.1434	10.7938	11.1285	9.2143	17.4	12.6912	12.1747	9.2143	385.844	395.015	264.31
17.44	11.4158	13.1036	7.562	18.6971	12.6946	11.2125	13.0071	13.3371	11.1328	12.1724	7.8447	7.1059	10.8861	11.0489	9.2214	17.44	12.6946	12.1724	9.2214	385.974	394.919	264.59
17.48	11.5267	13.4595	7.5704	18.6533	12.8025	11.2502	12.992	13.3002	11.0983	12.1602	7.8275	7.216	10.5931	11.1067	9.18582	17.48	12.8025	12.1602	9.18582	390.103	394.423	263.184
17.52	11.5267	13.1815	7.6775	18.6869	12.7681	11.3026	12.8732	13.695	10.7448	12.1539	7.9162	7.2756	10.5829	11.0405	9.2038	17.52	12.7681	12.1539	9.2038	388.789	394.168	263.894
17.56	11.5541	13.2227	7.7114	18.6023	12.7726	11.3579	12.8187	13.0695	10.9259	12.043	7.9386	7.2451	10.6105	11.1801	9.24357	17.56	12.7726	12.043	9.24357	388.96	389.659	265.467
17.6	11.673	13.9123	7.9086	18.5467	13.0101	11.3461	13.2498	13.0565	10.9259	12.1446	7.944	7.3315	10.5703	11.0622	9.227	17.6	13.0101	12.1446	9.227	398.053	393.789	264.812
17.64	11.7987	13.4362	7.8141	18.5059	12.8887	11.3801	13.2444	13.0876	10.6586	12.0927	8.0046	7.4189	10.439	11.1775	9.26	17.64	12.8887	12.0927	9.26	393.405	391.679	266.116
17.68	12.1766	13.7254	7.9069	18.6079	13.1042	11.4347	12.9581	12.9917	10.969	12.0884	8.0278	7.3194	10.5573	11.1675	9.268	17.68	13.1042	12.0884	9.268	401.654	391.504	266.433
17.72	11.914	13.6783	8.0379	18.679	13.0773	11.4716	13.1124	13.1574	10.8224	12.141	8.0645	7.5002	10.2457	11.1364	9.2367	17.72	13.0773	12.141	9.2367	400.624	393.642	265.195
17.76	12.0468	13.6943	8.0598	18.6351	13.109	11.5004	13.3969	13.0383	11.0207	12.2391	8.1029	7.497	10.5058	11.135	9.31017	17.76	13.109	12.2391	9.31017	401.838	397.631	268.1
17.8	11.902	14.0085	8.1686	18.5392	13.1546	11.4908	13.3834	13.1304	10.9086	12.2283	8.1386	7.3641	10.2966	11.2048	9.25103	17.8	13.1546	12.2283	9.25103	403.582	397.193	265.762
17.84	12.1346	14.1292	8.1461	18.5842	13.2485	11.5041	13.5896	13.1367	10.6414	12.218	8.1805	7.468	10.3542	11.1905	9.2983	17.84	13.2485	12.218	9.2983	407.179	396.772	267.631
17.88	12.2373	14.2233	8.2955	18.5942	13.3376	11.5461	13.4254	13.0694	10.8655	12.2266	8.2122	7.4913	10.3902	11.2962	9.34747	17.88	13.3376	12.2266	9.34747	410.588	397.124	269.575
17.92	12.29	14.4123	8.2643	18.4764	13.3607	11.5793	13.5909	13.321	11.0207	12.378	8.2247	7.59	10.2603	11.2837	9.33968	17.92	13.3607	12.378	9.33968	411.475	403.279	269.267
17.96	12.252	14.0672	8.3881	18.4483	13.2889	11.6081	13.7002	12.8509	10.9517	12.2777	8.2886	7.6307	10.1699	11.3032	9.3481	17.96	13.2889	12.2777	9.3481	408.724	399.203	269.6
18	12.1773	14.135	8.4829	18.4832	13.3196	11.5845	13.7169	12.7026	10.581	12.1463	8.3131	7.5839	10.1417	11.2698	9.32713	18	13.3196	12.1463	9.32713	409.9	393.857	268.77
18.04	12.3828	14.572	8.4823	18.542	13.4948	11.5764	13.7355	12.8348	10.6759	12.2057	8.3423	7.6927	10.1864	11.2593	9.37017	18.04	13.4948	12.2057	9.37017	416.606	396.272	270.472
18.08	12.4546	14.6979	8.5184	18.4427	13.5284	11.5956	14.0663	12.8197	10.5638	12.2614	8.394	7.6409	10.1093	11.3661	9.37758	18.08	13.5284	12.2614	9.37758	417.893	398.537	270.765
18.12	12.8447	14.7846	8.4742	18.5734	13.6692	11.583	14.1382	12.8599	10.7621	12.3358	8.3955	7.6402	10.2423	11.3117	9.39742	18.12	13.6692	12.3358	9.39742	423.284	401.564	271.55
18.16	12.765	14.6569	8.674	18.56	13.664	11.597	14.0604	12.756	10.8397	12.3133	8.4496	7.5666	10.0968	11.3267	9.35993	18.16	13.664	12.3133	9.35993	423.083	400.648	270.067
18.2	12.7934	14.6423	8.6953	18.4275	13.6396	11.6096	14.0477	13.2562	10.6414	12.3887	8.4655	7.8013	9.9439	11.3738	9.39613	18.2	13.6396	12.3887	9.39613	422.151	403.716	271.498
18.24	12.7214	14.5128	8.8465	18.3708	13.6129	11.5756	14.388	13.0524	10.6155	12.4079	8.5254	7.7877	9.9429	11.4209	9.41922	18.24	13.6129	12.4079	9.41922	421.127	404.494	272.412
18.28	13.0624	14.749	8.856	18.445	13.7781	11.5815	14.1282	12.6657	10.7448	12.28	8.5442	7.6952	10.0204	11.3616	9.40535	18.28	13.7781	12.28	9.40535	427.452	399.297	271.863
18.32	12.9076	14.9585	8.9213	18.366	13.7884	11.6258	14.4011	12.5834	10.0638	12.1685	8.5963	7.9597	9.9137	11.4302	9.47498	18.32	13.7884	12.1685	9.47498	427.844	394.763	274.616
18.36	12.8594	15.3612	8.9465	18.2562	13.8558	11.6037	14.5475	12.5411	10.6155	12.327	8.6057	7.8545	9.8612	11.4694	9.4477	18.36	13.8558	12.327	9.4477	430.427	401.204	273.538
18.4	12.9691	14.6185	9.0464	18.3047	13.7347	11.5934	14.169	12.9171	10.3741	12.2634	8.6458	7.8186	10.0048	11.4616	9.4827	18.4	13.7347	12.2634	9.4827	425.79	398.62	274.921
18.44	13.1724	15.3146	9.1514	18.3355	13.9935	11.6037	14.2628	12.6275	10.3483	12.2106	8.6744	8.0338	9.8098	11.4346	9.48815	18.44	13.9935	12.2106	9.48815	435.697	396.472	275.137
18.48	13.1857	15.1328	9.1617	18.2618	13.9355	11.5358	14.4467	12.5835	10.3052	12.2178	8.705	8.0039	9.9526	11.4874	9.53723	18.48	13.9355	12.2178	9.53723	433.478	396.766	277.077
18.52	13.3116	15.3317	9.337	18.2246	14.0512	11.5469	14.3213	12.4143	10.4086	12.1728	8.7543	8.2694	9.7216	11.5244	9.56743	18.52	14.0512	12.1728	9.56743	437.908	394.935	278.271
18.56	13.4731	14.9984	9.3565	18.1591	13.9968	11.5624	14.5198	12.7592	10.4259	12.3168	8.8035	8.0617	9.7465	11.484	9.52393	18.56	13.9968	12.3168	9.52393	435.823	400.792	276.551
18.6	13.2397	14.743	9.4681	18.1396	13.8976	11.5114	14.6255	12.5239	10.2448	12.2264	8.8704	8.2275	9.6642	11.5465	9.57715	18.6	13.8976	12.2264	9.57715	432.027	397.116	278.656
18.64	13.5068	15.3755	9.5617	18.0122	14.114	11.5535	14.3683	12.6231	10.5121	12.2642	8.8534	8.143	9.7327	11.5018	9.55773	18.64	14.114	12.2642	9.55773	440.313	398.655	277.888
18.68	13.3594	15.9178	9.5487	18.1232	14.2373	11.5513	14.5007	12.3217	10.1328	12.1266	8.8989	8.361	9.6518	11.5901	9.62545	18.68	14.2373	12.1266	9.62545	445.03	393.059	280.565
18.72	13.6104	15.4832	9.6648	18.0069	14.1913	11.5151	14.6739	12.3579	10.4259	12.2432	8.9523	8.2388	9.7272	11.6097	9.632	18.72	14.1913	12.2432	9.632	443.271	397.799	280.824
18.76	13.7113	15.3049	9.5835	18.0855	14.1713	11.5159	14.9265	12.2564	9.969	12.1669	8.9747	8.3433	9.5108	11.593	9.60545	18.76	14.1713	12.1669	9.60545	442.504	394.699	279.775
18.8	14.0864	15.9544	9.8323	18.1164	14.4974	11.4694	15.1188	12.3874	10.1328	12.2771	9.0069	8.2929	9.5941	11.5698	9.61592	18.8	14.4974	12.2771	9.61592	454.987	399.177	280.189
18.84	14.1386	15.3356	9.792	17.9672	14.3084	11.4834	15.0178	12.6759	10.15	12.3318	9.072	8.3139	9.7052	11.7028	9.69848	18.84	14.3084	12.3318	9.69848	447.751	401.4	283.453
18.88	14.0647	15.5734	9.8251	18.0176	14.3702	11.4967	15.1669	12.4596	10.0121	12.2838	9.0676	8.3191	9.6113	11.6844	9.6706	18.88	14.3702	12.2838	9.6706	450.119	399.451	282.35
18.92	14.2677	15.5921	9.9471	17.9493	14.439	11.4819	14.9406	12.2732	9.8828	12.1446	9.1255	8.4133	9.4024	11.7095	9.66268	18.92	14.439	12.1446	9.66268	452.754	393.791	282.037
18.96	14.4369	15.6084	10.0015	17.898	14.4862	11.4627	15.0108	12.1983	10.0034	12.1688	9.127	8.4321	9.5091	11.6639	9.68303	18.96	14.4862	12.1688	9.68303	454.559	394.774	282.842
19	14.3715	15.9397	10.1107	17.9278	14.5874	11.4863	15.2311	12.0402	9.65	12.1019	9.1879	8.4325	9.3206	11.6417	9.64567	19	14.5874	12.1019	9.64567	458.434	392.054	281.365
19.04	14.4493	15.5641	10.1562	17.8242	14.4985	11.4886	15.3283	11.7052	10.1414	12.1659	9.2369	8.5684	9.2977	11.6956	9.69965	19.04	14.4985	12.1659	9.69965	455.028	394.655	283.499
19.08	14.4707	15.9325	10.3489	17.827	14.6448	11.4133	15.2748	12.1068	9.7103	12.1263	9.2519	8.5739	9.2179	11.641	9.67117	19.08	14.6448	12.1263	9.67117	460.63	393.046	282.373
19.12	14.87	15.8727	10.2884	17.8082	14.7098	11.4339	15.3687	11.7473	9.6586	12.0521	9.2895	8.5033	9.1372	11.6424	9.6431	19.12	14.7098	12.0521	9.6431	463.12	390.03	281.263
19.16	14.7641	15.8689	10.3034	17.7002	14.6591	11.4133	15.4019	11.9537	10.0724	12.2103	9.3397	8.628	9.2894	11.7449	9.7505	19.16	14.6591	12.2103	9.7505	461.18	396.462	285.51
19.2	14.9112	15.8757	10.5067	17.6615	14.7388	11.383	15.3843	11.9886	9.6414	12.0993	9.3432	8.6691	9.2282	11.759	9.74987	19.2	14.7388	12.0993	9.74987	464.228	391.949	285.485
19.24	14.9258	16.1358	10.5733	17.6733	14.827	11.397	15.4182	12.382	9.7793	12.2441	9.3869	8.6596	9.214	11.8074	9.76697	19.24	14.827	12.2441	9.76697	467.608	397.837	286.161
19.28	14.8889	15.9904	10.5653	17.5175	14.7405	11.3631	15.5972	11.7817	9.7793	12.1303	9.4125	8.6889	9.1467	11.7892	9.75933	19.28	14.7405	12.1303	9.75933	464.295	393.21	285.858
19.32	15.0249	16.0581	10.6494	17.5877	14.83	11.3816	15.5477	11.9494	9.2534	12.033	9.4376	8.7378	9.1107	11.7705	9.76415	19.32	14.83	12.033	9.76415	467.722	389.253	286.049
19.36	15.1216	16.383	10.7343	17.5958	14.9587	11.3483	15.8392	11.7837	9.7362	12.1768	9.4848	8.9962	9.2035	11.7675	9.863	19.36	14.9587	12.1768	9.863	472.647	395.101	289.957
19.4	15.4772	15.9286	10.7424	17.3767	14.8812	11.3513	15.567	11.7794	9.331	12.0072	9.5012	8.8782	9.2812	11.7513	9.85297	19.4	14.8812	12.0072	9.85297	469.682	388.202	289.561
19.44	15.4391	16.0436	10.8659	17.5379	14.9716	11.3255	15.5185	11.8963	9.6328	12.0933	9.558	8.9435	9.0972	11.8358	9.85862	19.44	14.9716	12.0933	9.85862	473.142	391.703	289.785
19.48	15.4607	16.2688	10.9722	17.4929	15.0487	11.2937	15.6513	11.3678	9.6241	11.9842	9.5574	8.9065	9.1526	11.7824	9.84972	19.48	15.0487	11.9842	9.84972	476.091	387.269	289.433
19.52	15.7837	16.0345	10.9404	17.3887	15.0368	11.3351	15.7243	11.965	9.5638	12.147	9.6529	8.8886	8.9835	11.753	9.8195	19.52	15.0368	12.147	9.8195	475.638	393.89	288.238
19.56	15.3252	16.4288	11.0885	17.4011	15.0609	11.2745	15.837	11.8431	9.5638	12.1296	9.6443	8.9541	8.9232	11.7474	9.81725	19.56	15.0609	12.1296	9.81725	476.56	393.18	288.149
19.6	15.677	16.0413	11.1291	17.2201	15.0169	11.2686	15.4645	11.7529	9.0897	11.8939	9.6984	9.1482	8.9647	11.7975	9.9022	19.6	15.0169	11.8939	9.9022	474.875	383.598	291.507
19.64	15.6839	16.4351	11.1616	17.4209	15.1754	11.2376	15.7761	11.2374	8.9603	11.8028	9.7229	9.1994	8.8812	11.7769	9.8951	19.64	15.1754	11.8028	9.8951	480.942	379.895	291.227
19.68	15.9923	16.1961	11.3361	17.3092	15.2084	11.2797	15.6068	11.461	8.9603	11.8269	9.7509	9.044	9.017	11.7731	9.89625	19.68	15.2084	11.8269	9.89625	482.208	380.875	291.272
19.72	15.6609	16.4436	11.3644	17.1582	15.1568	11.2362	15.8095	11.6339	8.9345	11.9035	9.831	9.2443	8.8883	11.8938	9.96435	19.72	15.1568	11.9035	9.96435	480.23	383.988	293.965
19.76	16.2838	15.9098	11.3377	17.2554	15.1967	11.2022	15.4894	11.5465	9.1672	11.8513	9.825	9.1592	8.7353	11.9214	9.91023	19.76	15.1967	11.8513	9.91023	481.758	381.866	291.825
19.8	16.1966	16.6522	11.6354	17.2449	15.4323	11.2325	15.5562	11.675	9.2793	11.9357	9.8364	9.282	8.7562	11.8048	9.91985	19.8	15.4323	11.9357	9.91985	490.777	385.298	292.205
19.84	16.3515	16.1835	11.639	17.1989	15.3432	11.2007	15.4158	11.3311	8.831	11.6946	9.9041	9.3431	8.8189	11.9351	10.0003	19.84	15.3432	11.6946	10.0003	487.368	375.495	295.386
19.88	16.3107	16.6409	11.6518	17.0067	15.4025	11.2177	15.7542	11.3551	8.6586	11.7464	9.9412	9.2241	8.7795	11.8172	9.9405	19.88	15.4025	11.7464	9.9405	489.638	377.599	293.022
19.92	16.4872	16.7811	11.629	17.0781	15.4939	11.1454	15.3231	11.2726	8.831	11.643	9.9962	9.3358	8.7015	11.9541	9.9969	19.92	15.4939	11.643	9.9969	493.134	373.396	295.252
19.96	16.4706	16.7813	11.7146	16.9696	15.484	11.1314	15.9773	11.4502	8.8224	11.8453	10.0147	9.276	8.6855	11.9072	9.97085	19.96	15.484	11.8453	9.97085	492.758	381.622	294.222
20	16.6537	16.6886	11.8463	16.9647	15.5383	11.1668	15.852	10.9753	8.4431	11.6093	10.0412	9.4505	8.5666	11.9305	9.9972	20	15.5383	11.6093	9.9972	494.837	372.025	295.263
20.04	16.6776	16.6288	11.8665	17.0585	15.5578	11.0908	15.3495	11.0447	8.7276	11.5531	10.0956	9.3947	8.7026	11.8653	10.0145	20.04	15.5578	11.5531	10.0145	495.584	369.742	295.949
20.08	16.6871	16.4577	11.9351	16.8996	15.4949	11.0782	15.661	11.1205	8.7879	11.6619	10.1172	9.5143	8.5609	11.848	10.0101	20.08	15.4949	11.6619	10.0101	493.173	374.164	295.773
20.12	16.6762	16.1318	12.0938	16.9479	15.4624	11.0841	15.4773	11.06	8.4517	11.5183	10.1434	9.5876	8.5748	11.9197	10.0564	20.12	15.4624	11.5183	10.0564	491.931	368.324	297.603
20.16	17.1027	16.8699	11.9877	16.7878	15.687	11.0649	15.7776	11.1492	8.8741	11.7164	10.1333	9.6403	8.5073	11.8732	10.0385	20.16	15.687	11.7164	10.0385	500.529	376.382	296.897
20.2	17.0403	16.8343	12.1848	16.7992	15.7147	11.0524	15.6774	10.8572	8.331	11.4795	10.2172	9.6106	8.4935	11.994	10.0788	20.2	15.7147	11.4795	10.0788	501.587	366.747	298.491
20.24	17.0041	16.584	12.1916	16.9105	15.6725	11.0007	15.6872	10.6997	8.15	11.3844	10.2375	9.6307	8.5833	11.9189	10.0926	20.24	15.6725	11.3844	10.0926	499.975	362.881	299.035
20.28	17.1877	16.4673	12.2967	16.7102	15.6655	10.9963	15.8996	10.8057	8.2621	11.4909	10.2661	9.6917	8.4403	11.9589	10.0892	20.28	15.6655	11.4909	10.0892	499.704	367.212	298.903
20.32	17.3854	16.6401	12.3784	16.8389	15.8107	10.9742	16.1356	10.9817	8.2707	11.5905	10.3127	9.7677	8.5387	11.9246	10.1359	20.32	15.8107	11.5905	10.1359	505.264	371.263	300.748
20.36	17.1098	16.4552	12.4702	16.6365	15.6679	10.9823	16.0523	11.0305	8.3741	11.6098	10.3441	9.7933	8.3023	11.8975	10.0843	20.36	15.6679	11.6098	10.0843	499.798	372.045	298.707
20.4	17.121	16.7787	12.4068	16.5513	15.7144	10.9269	15.5563	10.8348	8.2966	11.4036	10.3747	9.8385	8.3843	11.881	10.1196	20.4	15.7144	11.4036	10.1196	501.579	363.663	300.104
20.44	17.5827	16.2554	12.4734	16.6015	15.7283	10.9129	15.7112	10.8048	8.2276	11.4141	10.4143	9.7745	8.368	11.8573	10.1035	20.44	15.7283	11.4141	10.1035	502.107	364.089	299.467
20.48	17.6966	16.6833	12.6214	16.6113	15.9032	10.879	16.1296	10.7282	8.219	11.489	10.4484	9.9377	8.3348	11.8262	10.1368	20.48	15.9032	11.489	10.1368	508.803	367.132	300.782
20.52	17.6581	16.8333	12.5833	16.4875	15.8905	10.8406	15.6218	10.617	8.1069	11.2966	10.4679	9.9521	8.4465	11.8507	10.1793	20.52	15.8905	11.2966	10.1793	508.321	359.31	302.463
20.56	17.6321	16.7834	12.7468	16.4074	15.8924	10.8111	15.6209	10.8859	8.581	11.4747	10.5156	10.0535	8.1908	11.8357	10.1489	20.56	15.8924	11.4747	10.1489	508.392	366.553	301.261
20.6	17.9299	16.6381	12.7504	16.3445	15.9157	10.8214	15.6104	10.4093	7.9603	11.2003	10.558	9.9802	8.3228	11.9235	10.1961	20.6	15.9157	11.2003	10.1961	509.284	355.397	303.128
20.64	17.9633	16.8099	12.8188	16.3544	15.9866	10.8118	15.8443	10.3907	8.1069	11.2884	10.5684	10.0155	8.3889	11.94	10.2282	20.64	15.9866	11.2884	10.2282	511.998	358.979	304.397
20.68	18.0757	17.0679	12.8911	16.4699	16.1261	10.7683	15.8278	10.7343	7.6414	11.2429	10.5987	9.9	8.2177	11.8291	10.1364	20.68	16.1261	11.2429	10.1364	517.34	357.13	300.766
20.72	18.1125	16.4984	13.0009	16.3613	15.9933	10.7151	15.851	10.5671	7.6672	11.2001	10.6238	10.1675	8.1614	11.8643	10.2043	20.72	15.9933	11.2001	10.2043	512.253	355.387	303.45
20.76	18.0628	16.7154	12.9744	16.3939	16.0366	10.6487	15.6565	10.5442	7.7448	11.1485	10.658	9.872	8.237	11.8843	10.1628	20.76	16.0366	11.1485	10.1628	513.913	353.291	301.812
20.8	18.3411	16.9667	13.1415	16.2296	16.1697	10.6716	15.4697	10.704	7.8224	11.1669	10.6901	10.1241	8.1544	11.8196	10.1971	20.8	16.1697	11.1669	10.1971	519.008	354.038	303.165
20.84	18.46	17.2579	13.2398	16.1999	16.2894	10.6524	15.8478	10.426	7.5379	11.116	10.7391	10.2542	8.0656	11.9404	10.2498	20.84	16.2894	11.116	10.2498	523.589	351.969	305.252
20.88	18.738	16.7604	13.4602	16.1874	16.2865	10.6074	15.7652	10.5438	7.719	11.1588	10.7683	10.1782	8.1096	11.9341	10.2476	20.88	16.2865	11.1588	10.2476	523.478	353.71	305.162
20.92	18.3758	17.228	13.4015	16.1519	16.2893	10.6074	15.6736	10.2061	7.6759	11.0407	10.7542	10.2375	7.998	11.915	10.2262	20.92	16.2893	11.0407	10.2262	523.585	348.908	304.316
20.96	18.6205	16.7889	13.3727	16.0258	16.202	10.5683	15.3224	10.5689	7.7534	11.0533	10.8534	10.2451	7.8334	11.981	10.2282	20.96	16.202	11.0533	10.2282	520.243	349.416	304.398
21	18.9145	16.9959	13.4991	16.1917	16.4003	10.51	15.7374	10.128	7.6672	11.0107	10.8393	10.2951	7.932	11.7624	10.2072	21	16.4003	11.0107	10.2072	527.835	347.684	303.566
21.04	18.6753	16.9003	13.626	16.0483	16.3125	10.4716	15.7329	10.4842	7.7879	11.1191	10.8991	10.4579	7.7904	11.8757	10.2558	21.04	16.3125	11.1191	10.2558	524.473	352.096	305.487
21.08	18.8709	17.0755	13.6215	15.949	16.3792	10.4723	15.6247	10.5901	7.1414	10.9571	10.9096	10.4151	7.9056	11.9191	10.2873	21.08	16.3792	10.9571	10.2873	527.028	345.508	306.735
21.12	18.9676	17.034	13.7216	15.882	16.4013	10.4066	15.4948	10.3693	7.581	10.9629	10.9397	10.4487	8.0041	11.8133	10.3015	21.12	16.4013	10.9629	10.3015	527.873	345.744	307.293
21.16	18.9591	16.8676	13.8512	15.8728	16.3877	10.4007	15.7431	10.0737	7.2966	10.8785	10.9343	10.5056	7.8672	11.9185	10.3064	21.16	16.3877	10.8785	10.3064	527.351	342.312	307.488
21.2	19.1152	17.1326	14.0231	15.9217	16.5481	10.355	15.5239	10.1604	7.5897	10.9072	10.9603	10.5153	7.8734	11.8529	10.3005	21.2	16.5481	10.9072	10.3005	533.495	343.48	307.254
21.24	19.3034	16.9212	13.9362	15.8106	16.4928	10.3269	15.3432	10.1647	7.1069	10.7354	11.0018	10.5482	7.7684	11.8671	10.2964	21.24	16.4928	10.7354	10.2964	531.378	336.494	307.092
21.28	19.28	17.3682	13.9706	15.7537	16.5931	10.321	15.4658	10.2306	7.5724	10.8974	11.0457	10.4947	7.9138	11.8986	10.3382	21.28	16.5931	10.8974	10.3382	535.216	343.082	308.746
21.32	19.5363	17.021	13.9694	15.6965	16.5558	10.2635	15.4266	9.8398	7.2017	10.6829	11.0461	10.5618	7.7817	11.848	10.3094	21.32	16.5558	10.6829	10.3094	533.788	334.358	307.607
21.36	19.4204	17.3966	13.9814	15.649	16.6118	10.2295	15.3882	10.1028	6.969	10.6724	11.0834	10.7023	7.7152	11.8383	10.3348	21.36	16.6118	10.6724	10.3348	535.933	333.93	308.611
21.4	19.3327	17.3622	13.959	15.5259	16.545	10.1705	15.6004	10.0073	6.969	10.6868	11.1035	10.6497	7.6186	11.7542	10.2815	21.4	16.545	10.6868	10.2815	533.372	334.517	306.504
21.44	19.5538	17.2683	14.3006	15.5732	16.674	10.1631	15.5513	9.8374	7.4776	10.7573	11.1175	10.6642	7.8105	11.8313	10.3559	21.44	16.674	10.7573	10.3559	538.312	337.385	309.444
21.48	19.6459	16.9215	14.2873	15.6558	16.6276	10.0952	15.5945	9.8604	6.7103	10.5651	11.1177	10.6961	7.6869	11.8738	10.3436	21.48	16.6276	10.5651	10.3436	536.537	329.569	308.96
21.52	19.8035	17.3995	14.5511	15.6501	16.8511	10.0664	15.4601	10.0504	7.1586	10.6839	11.1329	10.6187	7.5932	11.7348	10.2699	21.52	16.8511	10.6839	10.2699	545.09	334.398	306.045
21.56	19.8753	17.5661	14.5916	15.4818	16.8787	10.059	15.2306	10.0295	6.8138	10.5332	11.1587	10.8488	7.5079	11.719	10.3086	21.56	16.8787	10.5332	10.3086	546.149	328.273	307.575
21.6	19.9324	17.3537	14.7013	15.2812	16.8172	9.9867	15.4538	10.2294	7.219	10.7222	11.1913	10.813	7.5299	11.9024	10.3591	21.6	16.8172	10.7222	10.3591	543.793	335.957	309.574
21.64	19.9478	17.1771	14.5729	15.252	16.7375	9.952	15.3956	9.8433	6.7017	10.4731	11.217	10.8213	7.5853	11.7323	10.339	21.64	16.7375	10.4731	10.339	540.742	325.83	308.776
21.68	20.1217	17.5693	14.7333	15.2463	16.9177	9.941	15.3947	9.994	7.15	10.6199	11.233	10.958	7.5891	11.6682	10.3621	21.68	16.9177	10.6199	10.3621	547.64	331.798	309.69
21.72	20.2625	17.5982	14.7916	15.3772	17.0074	9.8177	15.1535	9.6468	6.969	10.3968	11.2889	10.8606	7.4993	11.8627	10.3779	21.72	17.0074	10.3968	10.3779	551.075	322.724	310.314
21.76	20.3015	17.7032	14.7399	15.3105	17.0138	9.8251	15.1479	9.806	6.4259	10.3012	11.285	10.9937	7.3539	11.7337	10.3416	21.76	17.0138	10.3012	10.3416	551.32	318.84	308.879
21.8	20.3562	17.4583	15.0229	15.2115	17.0122	9.8443	15.0482	9.4257	6.7362	10.2636	11.2761	10.8975	7.3902	11.6705	10.3086	21.8	17.0122	10.2636	10.3086	551.26	317.31	307.574
21.84	20.451	17.5808	15.152	15.1816	17.0914	9.7358	14.9686	9.9413	6.8483	10.3735	11.3119	11.1587	7.4874	11.7402	10.4245	21.84	17.0914	10.3735	10.4245	554.289	321.778	312.16
21.88	20.3218	17.0014	15.1996	15.1937	16.9291	9.6974	14.917	9.3166	6.7793	10.1776	11.3133	11.0342	7.4521	11.7613	10.3902	21.88	16.9291	10.1776	10.3902	548.079	313.812	310.803
21.92	20.6021	17.4675	15.0963	15.0815	17.0618	9.7018	14.7735	9.6559	6.5034	10.1586	11.363	11.0376	7.3095	11.535	10.3113	21.92	17.0618	10.1586	10.3113	553.16	313.043	307.681
21.96	20.895	17.3547	15.3293	14.9891	17.142	9.6399	15.0021	9.6431	6.6845	10.2424	11.3593	11.0174	7.2171	11.7614	10.3388	21.96	17.142	10.2424	10.3388	556.229	316.448	308.769
22	20.832	17.4376	15.2587	14.8917	17.105	9.6037	15.0058	9.4996	6.3914	10.1251	11.3878	11.109	7.3608	11.6816	10.3848	22	17.105	10.1251	10.3848	554.812	311.68	310.588
22.04	20.9744	17.7674	15.2988	14.9851	17.2564	9.6472	14.8901	9.3985	6.1672	10.0258	11.382	11.2013	7.1744	11.6183	10.344	22.04	17.2564	10.0258	10.344	560.609	307.639	308.975
22.08	21.0594	17.8078	15.3969	14.8318	17.274	9.5284	14.9953	9.1093	6.4259	10.0147	11.4009	11.0918	7.2834	11.6436	10.3549	22.08	17.274	10.0147	10.3549	561.281	307.191	309.407
22.12	21.1791	17.1701	15.49	14.9721	17.2028	9.507	15.1889	9.2048	6.3397	10.0601	11.4008	11.0919	7.1885	11.6324	10.3284	22.12	17.2028	10.0601	10.3284	558.557	309.036	308.358
22.16	21.143	17.2785	15.5128	14.826	17.1901	9.4635	14.8525	9.4636	5.9259	9.92638	11.4182	11.2883	7.2073	11.5665	10.3701	22.16	17.1901	9.92638	10.3701	558.069	303.599	310.006
22.2	21.1095	17.461	15.7578	14.8001	17.2821	9.4421	15.0663	9.4228	6.2707	10.0505	11.4344	11.2297	7.2711	11.488	10.3558	22.2	17.2821	10.0505	10.3558	561.592	308.644	309.442
22.24	21.4218	17.7246	15.7466	14.7169	17.4025	9.4052	14.7772	9.0356	6.4776	9.9239	11.4698	11.3169	7.1726	11.6772	10.4091	22.24	17.4025	9.9239	10.4091	566.2	303.498	311.55
22.28	21.3417	17.0268	15.7993	14.6653	17.2083	9.3594	14.8568	9.6254	6.2103	10.013	11.4471	11.3898	7.0385	11.5963	10.3679	22.28	17.2083	10.013	10.3679	558.766	307.12	309.921
22.32	21.4803	17.2273	15.7714	14.5539	17.2582	9.2959	15.263	9.1108	5.8138	9.87088	11.4743	11.5063	7.0654	11.5552	10.4003	22.32	17.2582	9.87088	10.4003	560.678	301.342	311.201
22.36	21.7584	17.2266	15.9124	14.5649	17.3656	9.2967	14.5613	9.6911	6.0121	9.8903	11.4831	11.3862	7.1246	11.5293	10.3808	22.36	17.3656	9.8903	10.3808	564.787	302.132	310.43
22.4	21.7391	17.3463	15.8827	14.5254	17.3734	9.2613	15.0153	9.092	6.2276	9.89905	11.5001	11.3853	6.9879	11.5337	10.3518	22.4	17.3734	9.89905	10.3518	565.086	302.488	309.281
22.44	21.9718	17.7081	16.0354	14.4383	17.5384	9.2052	14.4798	9.349	5.8397	9.71842	11.5146	11.5441	7.0242	11.3971	10.37	22.44	17.5384	9.71842	10.37	571.403	295.144	310.003
22.48	21.8327	17.4595	16.1522	14.4142	17.4646	9.1882	14.5236	9.5392	6.2276	9.86965	11.5127	11.5324	6.9395	11.5353	10.38	22.48	17.4646	9.86965	10.38	568.58	301.292	310.397
22.52	21.8897	17.4973	16.0087	14.3642	17.44	9.1387	14.7361	9.1977	5.8397	9.72805	11.5395	11.4684	6.9758	11.4871	10.3677	22.52	17.44	9.72805	10.3677	567.636	295.535	309.912
22.56	22.0543	17.5259	16.1157	14.3845	17.5201	9.0768	14.6966	9.1957	6.0897	9.7647	11.5212	11.5738	6.8545	11.4244	10.3435	22.56	17.5201	9.7647	10.3435	570.703	297.025	308.954
22.6	21.968	18.0553	16.2068	14.223	17.6133	9.0635	14.7424	8.7381	5.8397	9.59592	11.5436	11.4309	6.8704	11.4236	10.3171	22.6	17.6133	9.59592	10.3171	574.27	290.163	307.912
22.64	22.4067	17.681	16.2567	14.1069	17.6128	9.0044	14.437	9.176	5.7879	9.60133	11.5347	11.6547	6.8486	11.3936	10.3579	22.64	17.6128	9.60133	10.3579	574.253	290.382	309.525
22.68	22.2397	17.8599	16.3052	14.2094	17.6535	8.9963	14.6462	8.758	5.5983	9.4997	11.5294	11.6664	6.7588	11.35	10.3262	22.68	17.6535	9.4997	10.3262	575.812	286.25	308.269
22.72	22.4964	17.8741	16.4242	14.2583	17.7632	8.955	14.7328	9.06	6.2966	9.7611	11.5643	11.5264	6.9758	11.3381	10.3511	22.72	17.7632	9.7611	10.3511	580.011	296.879	309.258
22.76	22.276	17.4731	16.4668	14.2171	17.6083	8.8782	14.3428	8.5194	5.7448	9.3713	11.5712	11.6089	6.8245	11.3621	10.3417	22.76	17.6083	9.3713	10.3417	574.077	281.03	308.883
22.8	22.4384	17.7211	16.4399	14.0556	17.6637	8.8827	14.1988	9.278	6.0552	9.60368	11.5875	11.7677	6.6531	11.2466	10.3137	22.8	17.6637	9.60368	10.3137	576.202	290.478	307.778
22.84	22.8177	17.2329	16.6474	13.9622	17.6651	8.8435	14.3761	8.7927	5.4517	9.366	11.5824	11.6684	6.9	11.2377	10.3471	22.84	17.6651	9.366	10.3471	576.252	280.814	309.099
22.88	22.8495	17.7797	16.6011	13.9601	17.7976	8.8192	13.9931	9.0498	5.6069	9.36725	11.598	11.6653	6.8182	11.2873	10.3422	22.88	17.7976	9.36725	10.3422	581.326	280.865	308.904
22.92	22.6556	17.6025	16.6318	14.0309	17.7302	8.786	14.5049	8.5846	5.8397	9.4288	11.5817	11.6423	6.7875	11.1828	10.2986	22.92	17.7302	9.4288	10.2986	578.746	283.368	307.179
22.96	22.8458	17.636	16.819	13.8069	17.7769	8.7941	14.3928	9.0724	5.8655	9.5312	11.6208	11.8842	6.6007	11.1789	10.3212	22.96	17.7769	9.5312	10.3212	580.535	287.531	308.072
23	23.1261	17.7808	16.7887	13.8073	17.8757	8.6576	14.2816	8.9248	5.5466	9.35265	11.6132	11.8907	6.5082	11.1582	10.2926	23	17.8757	9.35265	10.2926	584.317	280.271	306.942
23.04	23.0992	17.181	16.885	13.6959	17.7153	8.707	14.2488	8.3927	5.6931	9.2604	11.6043	11.7964	6.5027	11.185	10.2721	23.04	17.7153	9.2604	10.2721	578.175	276.521	306.132
23.08	23.33	18.1226	16.8763	13.7999	18.0322	8.6288	14.1551	8.7271	5.1931	9.17603	11.6444	11.875	6.5305	11.132	10.2955	23.08	18.0322	9.17603	10.2955	590.307	273.09	307.056
23.12	23.3872	17.6373	16.886	13.7892	17.9249	8.6221	14.5774	8.9303	5.6241	9.43848	11.6097	12.0027	6.5649	11.1684	10.3364	23.12	17.9249	9.43848	10.3364	586.2	283.761	308.675
23.16	23.6518	17.8198	17.0096	13.6966	18.0445	8.6273	14.2997	8.6599	5.469	9.26397	11.5983	11.9643	6.4427	11.0535	10.2647	23.16	18.0445	9.26397	10.2647	590.776	276.666	305.84
23.2	23.3636	17.832	17.0543	13.5362	17.9465	8.5491	14.0637	8.5988	5.5379	9.18737	11.6404	11.9381	6.4461	11.0533	10.2695	23.2	17.9465	9.18737	10.2695	587.027	273.551	306.028
23.24	23.4801	17.4402	17.0102	13.5502	17.8702	8.5166	14.4124	8.5613	5.6241	9.2786	11.6323	12.1534	6.4629	11.0707	10.3298	23.24	17.8702	9.2786	10.3298	584.104	277.261	308.415
23.28	23.6334	17.5972	17.097	13.7117	18.0098	8.4952	13.8397	8.669	5.3569	9.0902	11.6644	11.9864	6.4857	11.0547	10.2978	23.28	18.0098	9.0902	10.2978	589.45	269.6	307.148
23.32	23.7983	17.9004	17.1806	13.4613	18.0851	8.4576	13.9418	8.6517	5.5121	9.1408	11.6276	12.1307	6.3844	10.9703	10.2782	23.32	18.0851	9.1408	10.2782	592.334	271.658	306.375
23.36	23.5046	17.7651	17.1793	13.4376	17.9717	8.4325	13.5726	8.7734	5.2534	9.00798	11.6338	12.0105	6.4397	10.9492	10.2583	23.36	17.9717	9.00798	10.2583	587.989	266.257	305.587
23.4	23.7601	17.8846	17.2356	13.4541	18.0836	8.4177	13.7678	8.777	5.331	9.07337	11.6377	12.0885	6.4034	11.0109	10.2851	23.4	18.0836	9.07337	10.2851	592.275	268.916	306.647
23.44	23.6924	17.7381	17.288	13.4723	18.0477	8.3786	14.0178	8.72	5.1241	9.06012	11.6468	12.1306	6.2633	10.9309	10.2429	23.44	18.0477	9.06012	10.2429	590.9	268.378	304.978
23.48	23.9866	17.6567	17.3242	13.3528	18.0801	8.3756	14.027	8.6413	5.3569	9.1002	11.6502	12.2511	6.3243	10.8201	10.2614	23.48	18.0801	9.1002	10.2614	592.14	270.007	305.71
23.52	24.0498	17.7738	17.4084	13.2609	18.1232	8.3144	13.6699	8.7988	5.5466	9.08242	11.653	12.0071	6.2752	10.8885	10.206	23.52	18.1232	9.08242	10.206	593.792	269.284	303.517
23.56	24.2551	17.6801	17.4511	13.1659	18.138	8.3055	13.3439	8.2145	5.2276	8.77287	11.6586	12.2342	6.1891	10.9223	10.2511	23.56	18.138	8.77287	10.2511	594.359	256.698	305.3
23.6	24.5014	17.6733	17.4096	13.1563	18.1852	8.3011	13.667	8.5628	5.2448	8.94393	11.6539	12.1802	6.2257	10.8166	10.2191	23.6	18.1852	8.94393	10.2191	596.162	263.653	304.037
23.64	24.3011	17.5548	17.6295	13.1917	18.1693	8.245	13.6286	8.1112	5.0121	8.74922	11.6299	12.198	6.18	10.8216	10.2074	23.64	18.1693	8.74922	10.2074	595.555	255.737	303.573
23.68	24.5328	17.5221	17.5012	12.9792	18.1338	8.214	13.8445	8.542	5.0983	8.9247	11.6706	12.3096	6.1931	10.7531	10.2316	23.68	18.1338	8.9247	10.2316	594.197	262.871	304.531
23.72	24.7441	17.6297	17.615	13.0072	18.249	8.197	13.534	8.5128	5.4948	8.93465	11.6635	12.2177	6.1615	10.6617	10.1761	23.72	18.249	8.93465	10.1761	598.607	263.276	302.337
23.76	24.5732	17.7791	17.7223	12.9365	18.2528	8.1661	13.3148	8.3856	5.0897	8.73905	11.6393	12.492	5.9483	10.7111	10.1977	23.76	18.2528	8.73905	10.1977	598.751	255.323	303.19
23.8	24.8876	17.3074	17.6676	13.0177	18.2201	8.1277	13.5693	8.4437	4.9862	8.78172	11.6649	12.1831	6.0753	10.6792	10.1506	23.8	18.2201	8.78172	10.1506	597.499	257.058	301.329
23.84	25.1045	17.7937	17.7076	12.9538	18.3899	8.1026	13.5554	8.1534	5.1845	8.74897	11.6523	12.2369	5.877	10.603	10.0923	23.84	18.3899	8.74897	10.0923	604	255.726	299.023
23.88	25.1519	17.4873	17.6885	12.8353	18.2908	8.0768	13.4188	8.1868	4.9948	8.6693	11.6371	12.3005	6.1481	10.6237	10.1773	23.88	18.2908	8.6693	10.1773	600.205	252.487	302.386
23.92	24.999	17.6888	17.8923	12.8257	18.3514	8.0347	13.5565	8.3935	5.0293	8.7535	11.6667	12.4437	5.8725	10.4989	10.1204	23.92	18.3514	8.7535	10.1204	602.529	255.91	300.136
23.96	25.1167	17.4773	17.9364	12.8059	18.3341	8.0288	13.6166	8.4244	4.7621	8.70797	11.6446	12.3074	5.8917	10.5117	10.0888	23.96	18.3341	8.70797	10.0888	601.863	254.059	298.887
24	25.0514	17.848	17.9877	12.5832	18.3676	8.0118	13.5408	8.2893	4.6586	8.62512	11.6659	12.386	5.834	10.4918	10.0944	24	18.3676	8.62512	10.0944	603.146	250.691	299.107
24.04	25.0045	17.6296	17.9499	12.5682	18.288	7.9446	13.2475	8.216	4.719	8.53177	11.6486	12.3829	5.8054	10.4343	10.0678	24.04	18.288	8.53177	10.0678	600.101	246.895	298.055
24.08	25.3616	17.3775	18.0089	12.5516	18.3249	7.8871	13.2374	8.1445	5.1241	8.59828	11.6232	12.4322	5.9444	10.3864	10.0966	24.08	18.3249	8.59828	10.0966	601.512	249.599	299.191
24.12	25.4905	17.2479	17.9258	12.5591	18.3058	7.9181	13.3294	8.0514	4.9776	8.56912	11.5915	12.4469	5.8339	10.3786	10.0627	24.12	18.3058	8.56912	10.0627	600.782	248.414	297.854
24.16	25.6222	17.4911	18.0385	12.4385	18.3976	7.89	13.0927	8.5095	4.8138	8.5765	11.6072	12.6737	5.6964	10.3666	10.086	24.16	18.3976	8.5765	10.086	604.294	248.714	298.773
24.2	25.5287	17.56	18.0793	12.4703	18.4096	7.8952	13.0164	8.269	4.8828	8.51585	11.6031	12.4066	5.7748	10.3667	10.0378	24.2	18.4096	8.51585	10.0378	604.754	246.248	296.869
24.24	25.7985	17.3642	18.0437	12.3762	18.3957	7.8502	12.8804	7.9028	4.5034	8.2842	11.6048	12.391	5.5823	10.3547	9.9832	24.24	18.3957	8.2842	9.9832	604.221	236.829	294.71
24.28	25.9333	17.4078	18.1006	12.3211	18.4407	7.8074	12.9669	7.8831	4.969	8.4066	11.6048	12.5913	5.5597	10.3516	10.0268	24.28	18.4407	8.4066	10.0268	605.945	241.806	296.436
24.32	26.0205	17.1521	18.2072	12.2344	18.4035	7.7978	12.8766	8.1538	4.7448	8.39325	11.5873	12.6765	5.5789	10.2875	10.0325	24.32	18.4035	8.39325	10.0325	604.523	241.263	296.661
24.36	26.0227	17.6948	18.0808	12.1742	18.4931	7.7255	13.1561	8.1123	4.3138	8.32692	11.5807	12.6755	5.5635	10.2026	10.0056	24.36	18.4931	8.32692	10.0056	607.952	238.566	295.595
24.4	26.0269	17.4409	18.216	12.0891	18.4432	7.7535	13.0063	8.3295	4.9	8.49733	11.5992	12.659	5.5138	10.2028	9.9937	24.4	18.4432	8.49733	9.9937	606.042	245.495	295.125
24.44	26.2161	17.5184	18.1282	11.9628	18.4564	7.7277	13.3609	8.1384	5.0207	8.56192	11.5861	12.6204	5.5444	10.1019	9.9632	24.44	18.4564	8.56192	9.9632	606.545	248.121	293.919
24.48	26.3824	17.51	18.1778	12.0252	18.5239	7.6458	12.8557	7.7463	4.0293	8.06927	11.5828	12.5201	5.4294	10.1427	9.91875	24.48	18.5239	8.06927	9.91875	609.128	228.09	292.162
24.52	26.2392	17.4783	18.2576	12.0341	18.5023	7.6886	12.8194	7.774	4.5552	8.2093	11.5511	12.674	5.4321	10.1526	9.95245	24.52	18.5023	8.2093	9.95245	608.303	233.784	293.494
24.56	26.4665	17.4747	18.366	11.9381	18.5613	7.6332	13.0208	7.7924	4.3224	8.1922	11.5412	12.76	5.3564	9.9873	9.91123	24.56	18.5613	8.1922	9.91123	610.563	233.088	291.864
24.6	26.4843	17.2009	18.4417	12.0024	18.5323	7.6052	12.5265	7.7575	4.8052	8.1736	11.5562	12.8455	5.3187	9.8861	9.90162	24.6	18.5323	8.1736	9.90162	609.453	232.332	291.485
24.64	26.5624	17.4096	18.4133	11.8563	18.5604	7.5764	12.7503	7.9803	4.6931	8.25002	11.5451	12.8684	5.3115	9.9773	9.92558	24.64	18.5604	8.25002	9.92558	610.528	235.44	292.432
24.68	26.7133	17.5295	18.3846	11.9018	18.6323	7.631	12.9934	7.6964	4.2966	8.15435	11.5261	12.8112	5.2306	9.9785	9.8866	24.68	18.6323	8.15435	9.8866	613.28	231.549	290.891
24.72	26.9263	17.2186	18.4019	11.8163	18.5908	7.569	12.566	7.7803	4.3914	8.07667	11.5088	12.8377	5.261	9.7814	9.84722	24.72	18.5908	8.07667	9.84722	611.69	228.391	289.334
24.76	26.9847	17.2862	18.3716	11.5844	18.5567	7.5395	12.8915	7.5671	4.2879	8.0715	11.5276	12.7476	5.1756	9.7902	9.81025	24.76	18.5567	8.0715	9.81025	610.387	228.181	287.872
24.8	27.0231	17.2697	18.4195	11.7726	18.6212	7.5041	12.5864	7.3281	4.4517	7.96757	11.5121	12.7149	5.1608	9.7806	9.7921	24.8	18.6212	7.96757	9.7921	612.856	223.955	287.154
24.84	27.3033	17.1734	18.4302	11.6007	18.6269	7.4605	12.962	7.7281	4.0207	8.04283	11.5087	12.7817	5.2097	9.7789	9.81975	24.84	18.6269	8.04283	9.81975	613.073	227.015	288.248
24.88	27.2499	17.4101	18.4667	11.5552	18.6705	7.521	12.7547	8.1223	4.5466	8.23615	11.4938	12.8108	5.1378	9.7375	9.79497	24.88	18.6705	8.23615	9.79497	614.741	234.875	287.268
24.92	27.1685	17.8395	18.5391	11.5256	18.7682	7.4642	12.4743	7.3878	4.3138	7.91002	11.5249	12.8853	5.2129	9.7328	9.83897	24.92	18.7682	7.91002	9.83897	618.482	221.615	289.008
24.96	27.3645	17.3704	18.5814	11.4719	18.6971	7.3963	12.6082	7.7936	4.2534	8.01288	11.4698	12.8443	5.1648	9.6588	9.78442	24.96	18.6971	8.01288	9.78442	615.759	225.797	286.851
25	27.3422	17.3589	18.6031	11.4968	18.7003	7.4066	12.2189	7.6255	3.9517	7.80067	11.4752	12.9729	5.0667	9.6232	9.7845	25	18.7003	7.80067	9.7845	615.881	217.169	286.854
25.04	27.4833	17.241	18.5904	11.4209	18.6839	7.3638	12.1456	7.4166	4.0121	7.73452	11.4643	12.9526	5.1813	9.6233	9.80537	25.04	18.6839	7.73452	9.80537	615.255	214.48	287.679
25.08	27.7317	17.3057	18.6344	11.2319	18.7259	7.3845	12.567	7.459	3.9	7.82763	11.4386	13.0555	5.0158	9.3849	9.7237	25.08	18.7259	7.82763	9.7237	616.864	218.265	284.45
25.12	27.2562	17.4311	18.6001	11.3046	18.648	7.3587	12.1994	7.3292	4.1931	7.7701	11.4681	12.9371	4.9513	9.1123	9.6172	25.12	18.648	7.7701	9.6172	613.881	215.926	280.239
25.16	27.8697	17.2131	18.6826	11.2763	18.7604	7.3004	12.568	7.4454	4.1414	7.8638	11.4478	13.031	4.939	9.5641	9.74547	25.16	18.7604	7.8638	9.74547	618.185	219.736	285.311
25.2	27.7962	17.0958	18.6482	11.2199	18.69	7.3417	12.2123	7.4731	4.2448	7.81797	11.4496	13.014	4.9661	9.7005	9.78255	25.2	18.69	7.81797	9.78255	615.49	217.873	286.777
25.24	28.0427	17.281	18.5791	11.1606	18.7659	7.2937	12.0897	7.4362	4.1414	7.74025	11.4364	13.1498	4.9729	9.1029	9.6655	25.24	18.7659	7.74025	9.6655	618.393	214.712	282.149
25.28	28.0054	16.8621	18.6084	11.0467	18.6307	7.2768	12.0524	7.9097	3.9603	7.7998	11.3759	13.0074	4.8396	9.3565	9.64485	25.28	18.6307	7.7998	9.64485	613.217	217.134	281.332
25.32	28.1454	16.8478	18.7849	11.0365	18.7037	7.2184	12.2782	7.4757	4.0466	7.75472	11.4036	13.19	4.8691	9.5947	9.76435	25.32	18.7037	7.75472	9.76435	616.011	215.301	286.057
25.36	27.9555	16.7996	18.7759	10.9662	18.6243	7.1343	12.209	7.4266	4.2448	7.75367	11.3768	13.1618	4.7361	9.0745	9.5873	25.36	18.6243	7.75367	9.5873	612.974	215.258	279.057
25.4	28.6341	17.2189	18.7483	10.9719	18.8933	7.3159	12.4765	7.2053	3.7103	7.677	11.3782	13.0828	4.8226	9.1054	9.59725	25.4	18.8933	7.677	9.59725	623.272	212.141	279.45
25.44	28.2395	17.408	18.819	10.8941	18.8401	7.1358	12.0258	7.5125	4.219	7.72327	11.3947	13.2799	4.7501	9.5332	9.73947	25.44	18.8401	7.72327	9.73947	621.237	214.022	285.074
25.48	28.5912	16.8385	18.812	10.8705	18.7781	7.1838	12.5219	7.5659	3.6241	7.72393	11.3477	13.2572	4.8415	8.9538	9.60005	25.48	18.7781	7.72393	9.60005	618.86	214.049	279.561
25.52	28.4178	17.1106	18.749	10.8333	18.7777	7.1756	12.2115	6.9024	3.9862	7.56893	11.3522	13.166	4.7226	8.6712	9.478	25.52	18.7777	7.56893	9.478	618.845	207.747	274.736
25.56	28.7385	17.3194	18.8112	10.7566	18.9064	7.0812	12.3143	7.3039	3.7534	7.6132	11.3481	13.2206	4.6322	9.3062	9.62678	25.56	18.9064	7.6132	9.62678	623.774	209.547	280.618
25.6	28.5691	17.1448	18.8654	10.6539	18.8083	7.1483	11.8978	7.002	4.0466	7.52367	11.3203	13.336	4.687	9.0761	9.60485	25.6	18.8083	7.52367	9.60485	620.018	205.907	279.751
25.64	28.6183	16.9658	18.8115	10.7874	18.7958	7.1092	12.1169	7.3142	3.7276	7.56697	11.2928	13.1294	4.683	8.8167	9.48048	25.64	18.7958	7.56697	9.48048	619.537	207.667	274.833
25.68	29.0258	17.0905	18.7875	10.6152	18.8797	7.0155	12.048	7.5261	4.1328	7.6806	11.3182	13.4179	4.496	9.1272	9.58983	25.68	18.8797	7.6806	9.58983	622.753	212.287	279.157
25.72	28.9902	17.2158	18.9588	10.5995	18.9411	7.1033	11.8879	7.3307	3.7448	7.51667	11.2879	13.4224	4.539	9.1925	9.61045	25.72	18.9411	7.51667	9.61045	625.1	205.622	279.972
25.76	29.2369	16.9658	18.7391	10.4724	18.8535	7.0657	11.9972	6.9943	3.9603	7.50437	11.282	13.3377	4.4621	8.5831	9.41623	25.76	18.8535	7.50437	9.41623	621.75	205.122	272.293
25.8	29.1633	16.9429	18.8404	10.5501	18.8742	6.9705	11.5579	6.9668	3.8483	7.33587	11.2552	13.3055	4.4234	8.8384	9.45562	25.8	18.8742	7.33587	9.45562	622.539	198.271	273.851
25.84	29.1167	16.6334	18.8404	10.432	18.7556	7.0694	11.9409	7.0335	3.65	7.42345	11.2431	13.2712	4.5037	9.2326	9.56265	25.84	18.7556	7.42345	9.56265	618.001	201.832	278.082
25.88	29.2346	16.8329	18.8038	10.393	18.8161	6.9675	11.8816	6.8559	3.8483	7.38833	11.2092	13.3716	4.398	8.5359	9.37868	25.88	18.8161	7.38833	9.37868	620.315	200.404	270.809
25.92	29.2174	17.1046	18.7288	10.2781	18.8322	6.9151	11.8661	7.1244	3.6241	7.38243	11.2238	13.4075	4.4497	8.7066	9.4469	25.92	18.8322	7.38243	9.4469	620.934	200.164	273.506
25.96	29.3979	16.8651	18.9775	10.2943	18.8837	6.9609	11.5437	7.2277	3.9603	7.42315	11.1904	13.5219	4.3803	9.0955	9.54702	25.96	18.8837	7.42315	9.54702	622.904	201.819	277.465
26	29.6661	16.874	18.8929	10.2195	18.9131	6.9085	11.6564	7.0135	3.3052	7.2209	11.1968	13.4564	4.304	8.5919	9.38728	26	18.9131	7.2209	9.38728	624.031	193.596	271.149
26.04	29.7066	16.905	18.8191	10.2246	18.9138	6.8782	11.3067	7.0311	3.5379	7.18847	11.1632	13.3303	4.222	8.6008	9.32908	26.04	18.9138	7.18847	9.32908	624.057	192.278	268.847
26.08	29.6829	17.0525	18.9576	10.144	18.9593	6.9166	11.5609	7.0502	3.6328	7.29013	11.1553	13.519	4.3009	8.7691	9.43608	26.08	18.9593	7.29013	9.43608	625.796	196.411	273.078
26.12	29.6349	16.5983	18.9492	10.1469	18.8323	6.8177	11.6076	6.8421	3.4	7.16685	11.1557	13.4356	4.2663	8.5951	9.36318	26.12	18.8323	7.16685	9.36318	620.937	191.399	270.196
26.16	29.7225	16.7434	18.8762	10.0171	18.8398	6.8827	11.6885	6.9661	3.5638	7.27527	11.1309	13.5821	4.3613	8.5775	9.41295	26.16	18.8398	7.27527	9.41295	621.223	195.807	272.164
26.2	29.8807	16.6265	18.8144	10.024	18.8364	6.8649	11.633	7.056	3.2448	7.19968	11.1045	13.5392	4.1585	8.5545	9.33918	26.2	18.8364	7.19968	9.33918	621.093	192.733	269.247
26.24	29.9991	16.99	18.8704	10.0175	18.9692	6.7528	11.8032	6.95	3.1586	7.16615	11.09	13.5357	4.2399	8.5337	9.34983	26.24	18.9692	7.16615	9.34983	626.179	191.37	269.668
26.28	29.9949	17.0528	18.7249	9.9079	18.9201	6.8133	11.6898	6.6287	3.0466	7.0446	11.0804	13.59	4.2057	8.4512	9.33183	26.28	18.9201	7.0446	9.33183	624.298	186.428	268.956
26.32	29.9795	16.9537	18.9523	9.8352	18.9302	6.8074	11.4494	6.8151	3.1845	7.0641	11.0594	13.5158	4.1389	8.3147	9.2572	26.32	18.9302	7.0641	9.2572	624.683	187.221	266.006
26.36	30.1809	17.0519	18.9242	9.7464	18.9759	6.7041	11.7018	6.8317	3.5034	7.18525	11.0445	13.4657	4.1685	8.5479	9.30665	26.36	18.9759	7.18525	9.30665	626.432	192.147	267.961
26.4	30.2444	16.4584	18.8361	9.7745	18.8284	6.7764	11.4666	6.2859	2.4259	6.7387	11.0094	13.6745	4.0898	8.1922	9.24148	26.4	18.8284	6.7387	9.24148	620.785	173.99	265.384
26.44	30.5714	16.7645	18.9447	9.7994	19.02	6.7306	11.4562	7.3785	4.0207	7.3965	10.9888	13.6414	4.0688	8.254	9.23825	26.44	19.02	7.3965	9.23825	628.122	200.736	265.256
26.48	30.7003	16.943	18.929	9.5311	19.0258	6.6982	11.3535	6.7256	3.081	6.96457	10.9834	13.7039	4.0342	8.3638	9.27132	26.48	19.0258	6.96457	9.27132	628.346	183.174	266.564
26.52	30.7609	16.6956	18.9799	9.5954	19.0079	6.7085	11.3012	6.7605	3.0897	6.96498	10.9731	13.5496	3.9606	8.0416	9.13123	26.52	19.0079	6.96498	9.13123	627.661	183.19	261.025
26.56	30.543	16.6402	18.765	9.613	18.8903	6.628	11.1059	6.8473	2.6931	6.81857	10.9747	13.794	4.0657	8.124	9.2396	26.56	18.8903	6.81857	9.2396	623.157	177.238	265.31
26.6	30.6569	16.7622	18.854	9.5425	18.9539	6.6295	11.5886	6.825	3.3138	7.08922	10.917	13.6759	4.0098	8.2371	9.20995	26.6	18.9539	7.08922	9.20995	625.591	188.242	264.138
26.64	30.939	16.7122	19.0078	9.4248	19.021	6.6443	11.3061	6.2257	2.581	6.68928	10.9194	13.7246	3.9516	8.0487	9.16108	26.64	19.021	6.68928	9.16108	628.158	171.981	262.205
26.68	30.869	16.5512	18.7106	9.4023	18.8833	6.6303	11.351	7.1897	3.2707	7.11042	10.9278	13.663	3.8378	7.9443	9.09323	26.68	18.8833	7.11042	9.09323	622.888	189.104	259.523
26.72	30.8587	16.6817	18.8535	9.4387	18.9581	6.6096	10.9644	6.4005	2.6672	6.66042	10.9	13.7177	3.9255	8.1175	9.16517	26.72	18.9581	6.66042	9.16517	625.754	170.808	262.367
26.76	31.1149	16.6322	18.8546	9.3529	18.9886	6.6059	11.0243	6.8956	3.081	6.9017	10.8799	13.8168	3.9113	8.0391	9.16178	26.76	18.9886	6.9017	9.16178	626.922	180.618	262.233
26.8	31.0967	16.5733	18.7454	9.2449	18.9151	6.5114	11.1681	6.4827	3.4776	6.90995	10.8517	13.7946	3.8601	7.9717	9.11952	26.8	18.9151	6.90995	9.11952	624.105	180.953	260.562
26.84	31.5505	16.7297	18.8186	9.2234	19.0805	6.552	11.0001	6.3495	2.581	6.62065	10.8519	13.7455	3.7871	7.9121	9.07415	26.84	19.0805	6.62065	9.07415	630.44	169.19	258.768
26.88	31.3275	16.4316	18.8003	9.1692	18.9322	6.5387	11.2178	6.6922	3.0379	6.87165	10.8671	13.8748	3.7943	7.9888	9.13125	26.88	18.9322	6.87165	9.13125	624.759	179.396	261.026
26.92	31.2342	16.2374	18.6659	9.1078	18.8113	6.4937	10.8985	6.3846	2.7362	6.62825	10.8173	13.8012	3.8039	7.8621	9.07112	26.92	18.8113	6.62825	9.07112	620.133	169.499	258.649
26.96	31.4631	16.7314	18.7446	9.2006	19.0349	6.5129	11.1068	6.1132	2.65	6.59573	10.7888	13.9884	3.6741	7.9798	9.10778	26.96	19.0349	6.59573	9.10778	628.693	168.177	260.098
27	31.6669	16.2637	18.7558	9.0924	18.9447	6.4849	11.0125	6.1744	2.4603	6.53303	10.7636	13.8708	3.7246	7.8059	9.04123	27	18.9447	6.53303	9.04123	625.239	165.628	257.467
27.04	31.6421	16.7028	18.9039	9.319	19.142	6.4797	10.5763	6.5597	3.081	6.67417	10.7459	13.9249	3.8153	7.5275	9.0034	27.04	19.142	6.67417	9.0034	632.79	171.367	255.971
27.08	31.7441	16.328	18.8347	9.1019	19.0022	6.4576	10.9323	6.082	2.5121	6.496	10.7416	13.9705	3.7712	7.7432	9.05663	27.08	19.0022	6.496	9.05663	627.44	164.122	258.076
27.12	31.7913	16.1891	18.7511	8.9239	18.9139	6.4325	10.9567	6.4076	2.9603	6.68928	10.7228	13.9676	3.7299	7.6727	9.02325	27.12	18.9139	6.68928	9.02325	624.058	171.981	256.756
27.16	31.8754	16.5413	18.8232	8.9685	19.0521	6.4066	11.282	6.2598	2.719	6.66685	10.7291	13.9584	3.6154	7.3524	8.91383	27.16	19.0521	6.66685	8.91383	629.351	171.069	252.43
27.2	31.9663	16.4769	18.5987	8.913	18.9887	6.3838	10.8709	6.2109	2.6328	6.5246	10.693	13.8299	3.6183	7.577	8.92955	27.2	18.9887	6.5246	8.92955	626.925	165.285	253.051
27.24	32.0823	16.6567	18.969	8.8334	19.1353	6.3491	11.0136	6.2366	2.7276	6.58172	10.6647	13.9355	3.6707	7.5287	8.9499	27.24	19.1353	6.58172	8.9499	632.538	167.608	253.856
27.28	31.9769	16.3099	18.8342	8.7	18.9553	6.3365	10.7306	6.4931	2.8138	6.5935	10.6464	13.992	3.6142	7.4042	8.9142	27.28	18.9553	6.5935	8.9142	625.643	168.087	252.444
27.32	32.1514	15.9892	18.6615	8.8401	18.9106	6.3572	10.7483	6.0524	2.2017	6.3399	10.6275	13.9367	3.5307	7.4486	8.88588	27.32	18.9106	6.3399	8.88588	623.932	157.775	251.325
27.36	32.3756	16.1044	18.8234	8.5282	18.9579	6.2819	10.9439	6.2742	2.7362	6.55905	10.6127	13.9735	3.4658	7.454	8.8765	27.36	18.9579	6.55905	8.8765	625.745	166.686	250.954
27.4	32.3252	15.8703	18.9566	8.5598	18.928	6.3159	10.6677	6.6853	3.1672	6.70902	10.5845	14.0804	3.4991	7.1732	8.8343	27.4	18.928	6.70902	8.8343	624.599	172.784	249.285
27.44	32.3992	16.3354	18.7008	8.7465	19.0455	6.3026	10.6186	5.8421	2.1069	6.21755	10.5861	13.9677	3.466	7.1237	8.78587	27.44	19.0455	6.21755	8.78587	629.097	152.801	247.371
27.48	32.5632	16.3753	18.6947	8.4752	19.0271	6.276	10.7693	6.869	3.0034	6.72942	10.5302	13.9784	3.4106	6.9927	8.72798	27.48	19.0271	6.72942	8.72798	628.394	173.613	245.082
27.52	32.3481	16.3032	18.8746	8.4792	19.0013	6.2546	10.5387	6.0355	2.7103	6.38478	10.5257	13.9826	3.498	7.0039	8.75255	27.52	19.0013	6.38478	8.75255	627.405	159.6	246.053
27.56	32.7518	16.1982	18.8441	8.5124	19.0766	6.2745	10.844	5.8601	2.4	6.34465	10.4896	14.1051	3.386	7.0483	8.75725	27.56	19.0766	6.34465	8.75725	630.29	157.968	246.239
27.6	32.5266	16.2699	18.792	8.4073	18.999	6.2037	10.9518	6.0721	2.6241	6.46292	10.4676	14.1204	3.3086	6.8793	8.69398	27.6	18.999	6.46292	8.69398	627.316	162.777	243.737
27.64	32.7591	16.2454	18.8523	8.2156	19.0181	6.231	10.7665	6.4825	2.0034	6.37085	10.4652	14.0853	3.3708	6.9937	8.72875	27.64	19.0181	6.37085	8.72875	628.049	159.034	245.112
27.68	33.0077	15.9401	18.6231	8.2613	18.9581	6.2332	10.2912	6.4988	2.5379	6.39027	10.4439	14.0665	3.4323	6.9841	8.7317	27.68	18.9581	6.39027	8.7317	625.75	159.824	245.229
27.72	33.0702	16.2966	18.6755	8.2601	19.0756	6.1579	10.562	6.3014	2.6845	6.42645	10.4268	14.0431	3.3012	6.8065	8.6444	27.72	19.0756	6.42645	8.6444	630.25	161.294	241.777
27.76	32.7775	15.6122	18.8342	8.0147	18.8096	6.2177	10.1366	6.0924	2.3914	6.20952	10.4	13.9679	3.3849	6.8261	8.64473	27.76	18.8096	6.20952	8.64473	620.069	152.474	241.79
27.8	32.9365	16.0827	18.7636	8.2952	19.0195	6.1727	10.8036	6.3739	1.9345	6.32118	10.3881	13.8961	3.3804	6.8952	8.63995	27.8	19.0195	6.32118	8.63995	628.103	157.014	241.601
27.84	33.0036	15.7997	18.7316	8.1204	18.9138	6.152	10.3475	6.6765	2.7879	6.49097	10.3799	13.8706	3.2905	6.7385	8.56988	27.84	18.9138	6.49097	8.56988	624.057	163.918	238.831
27.88	32.8353	15.8173	18.8308	8.1082	18.8979	6.1336	10.3877	6.3822	2.7707	6.41855	10.3545	13.9489	3.275	6.8442	8.60565	27.88	18.8979	6.41855	8.60565	623.448	160.973	240.245
27.92	33.1941	16.0854	18.7875	8.1634	19.0576	6.1218	10.6185	5.8785	1.6414	6.06505	10.3402	14.067	3.4973	6.9333	8.70945	27.92	19.0576	6.06505	8.70945	629.561	146.6	244.349
27.96	33.2115	15.9455	18.7533	7.9497	18.965	6.0827	10.4776	7.056	2.7103	6.58165	10.2889	14.0821	3.2092	6.6947	8.56873	27.96	18.965	6.58165	8.56873	626.016	167.605	238.785
28	33.2629	15.9684	18.7903	7.9674	18.9973	6.0937	10.3856	6.7163	2.469	6.41615	10.282	13.9241	3.2034	6.6442	8.51343	28	18.9973	6.41615	8.51343	627.251	160.876	236.599
28.04	33.4157	15.743	18.7587	7.9168	18.9586	6.0952	10.6336	6.0379	1.7103	6.11925	10.2536	14.0195	3.1417	6.8796	8.5736	28.04	18.9586	6.11925	8.5736	625.769	148.804	238.978
28.08	33.5977	15.8281	18.5635	7.9589	18.9871	6.0354	10.4204	7.5571	3.081	6.77347	10.2492	13.9407	3.2595	6.7142	8.5409	28.08	18.9871	6.77347	8.5409	626.861	175.404	237.685
28.12	33.6521	15.5098	18.7202	7.8331	18.9288	6.0642	10.5668	6.331	2.0121	6.24353	10.2119	14.1221	3.2164	6.553	8.52585	28.12	18.9288	6.24353	8.52585	624.631	153.857	237.09
28.16	33.5672	15.9167	18.7964	7.9389	19.0548	6.0236	10.2287	6.425	1.65	6.08183	10.2028	14.105	3.0831	6.703	8.52347	28.16	19.0548	6.08183	8.52347	629.454	147.282	236.996
28.2	33.5563	15.6005	18.7109	7.9336	18.9503	6.0428	10.4675	7.1994	2.6328	6.58563	10.1571	14.1458	3.1222	6.7137	8.5347	28.2	18.9503	6.58563	8.5347	625.455	167.766	237.44
28.24	34.0154	16.0817	18.6029	7.8717	19.1429	6.0192	9.9558	6.4404	1.6069	6.00557	10.1517	14.0429	3.1715	6.4355	8.4504	28.24	19.1429	6.00557	8.4504	632.828	144.182	234.107
28.28	33.7366	15.9784	18.6635	7.7635	19.0355	5.9993	10.1465	6.5049	1.7793	6.1075	10.1237	14.128	2.9617	6.5649	8.44458	28.28	19.0355	6.1075	8.44458	628.715	148.326	233.877
28.32	33.7204	16.0799	18.694	7.5712	19.0164	5.9734	10.2383	6.5406	2.1931	6.23635	10.1189	13.992	3.1045	6.6249	8.46007	28.32	19.0164	6.23635	8.46007	627.983	153.565	234.489
28.36	33.8012	15.5428	18.6964	7.5328	18.8933	5.941	10.0558	6.5768	2.1414	6.17875	10.0814	14.1978	3.0565	6.327	8.41567	28.36	18.8933	6.17875	8.41567	623.272	151.223	232.734
28.4	34.0457	15.7506	18.6492	7.499	18.9861	5.9985	9.954	6.1599	1.8397	5.98802	10.0541	14.126	3.0116	6.4285	8.40505	28.4	18.9861	5.98802	8.40505	626.825	143.468	232.314
28.44	34.1324	15.8264	18.6676	7.5545	19.0452	5.9675	10.0563	6.8908	2.2966	6.3028	10.0437	14.1064	3.0215	6.5004	8.418	28.44	19.0452	6.3028	8.418	629.088	156.267	232.826
28.48	34.1025	15.6838	18.5524	7.4609	18.9499	5.9358	10.1979	6.3916	2.0207	6.1365	10.0052	14.1563	2.9822	6.3074	8.36277	28.48	18.9499	6.1365	8.36277	625.438	149.505	230.642
28.52	34.1471	15.4454	18.5254	7.5655	18.9208	5.9055	10.3311	6.1493	2.0379	6.10595	9.9974	14.292	2.8795	6.3426	8.37788	28.52	18.9208	6.10595	8.37788	624.326	148.263	231.239
28.56	34.2126	15.8987	18.499	7.2795	18.9724	5.921	9.9926	6.6972	2.4086	6.25485	9.9513	14.1515	3.0557	6.2539	8.3531	28.56	18.9724	6.25485	8.3531	626.302	154.317	230.26
28.6	34.4897	15.6562	18.6481	7.3355	19.0324	5.893	9.8373	6.2378	2.1241	6.02305	9.9358	14.2471	3.1086	6.2977	8.3973	28.6	19.0324	6.02305	8.3973	628.596	144.892	232.008
28.64	34.5271	15.0519	18.5588	7.3168	18.8636	5.8893	9.9293	6.357	2.0121	6.04692	9.9083	14.2409	2.9519	6.2202	8.33033	28.64	18.8636	6.04692	8.33033	622.137	145.863	229.359
28.68	34.4782	15.4884	18.5314	7.2989	18.9492	5.8856	10.2029	6.5121	2.2017	6.20057	9.9155	14.2298	3.0211	6.2833	8.36242	28.68	18.9492	6.20057	8.36242	625.412	152.111	230.629
28.72	34.6518	15.4052	18.4432	7.2373	18.9344	5.8421	10.1002	6.1333	1.5983	5.91847	9.8887	14.0848	2.9011	6.2651	8.28492	28.72	18.9344	5.91847	8.28492	624.844	140.641	227.564
28.76	34.5679	15.7222	18.4704	7.3332	19.0234	5.8716	10.2846	6.3132	1.831	6.0751	9.8242	14.2828	2.9362	6.0431	8.27158	28.76	19.0234	6.0751	8.27158	628.253	147.009	227.037
28.8	34.5845	15.7946	18.4453	7.1316	18.989	5.8089	9.8676	6.411	2.0034	6.02273	9.8134	14.073	2.824	6.2023	8.22817	28.8	18.989	6.02273	8.22817	626.935	144.879	225.321
28.84	34.7736	15.151	18.4389	7.1422	18.8764	5.8214	9.8327	6.1804	1.7621	5.89915	9.8152	14.2507	2.8677	6.176	8.2774	28.84	18.8764	5.89915	8.2774	622.626	139.855	227.267
28.88	34.9658	15.3386	18.4175	7.1563	18.9696	5.803	9.9926	6.1302	2.0983	6.00603	9.7897	14.2089	2.8101	6.0204	8.20727	28.88	18.9696	6.00603	8.20727	626.191	144.2	224.494
28.92	34.9316	15.6306	18.3984	6.985	18.9864	5.7727	10.0186	6.6404	2.1586	6.14757	9.7521	14.3495	2.8485	6.0334	8.24587	28.92	18.9864	6.14757	8.24587	626.836	149.956	226.021
28.96	34.8886	15.5279	18.3442	6.9936	18.9386	5.7889	9.6903	5.8764	1.6931	5.76217	9.7243	14.2222	2.7111	6.122	8.1949	28.96	18.9386	5.76217	8.1949	625.005	134.286	224.005
29	34.9976	15.3878	18.2679	6.9441	18.8993	5.7417	10.0905	6.015	1.6931	5.88507	9.7163	14.2954	2.8929	5.9442	8.2122	29	18.8993	5.88507	8.2122	623.503	139.283	224.689
29.04	35.0042	15.5177	18.3265	6.9696	18.9545	5.7358	9.8365	6.367	1.8569	5.94905	9.6619	14.3019	2.6635	5.9867	8.1535	29.04	18.9545	5.94905	8.1535	625.614	141.884	222.368
29.08	35.0084	15.105	18.3134	6.9009	18.8319	5.7565	10.0709	6.0017	1.5638	5.84823	9.6386	14.2909	2.6776	5.9223	8.13235	29.08	18.8319	5.84823	8.13235	620.922	137.784	221.532
29.12	35.0503	15.0534	18.291	6.8151	18.8025	5.7343	9.6081	6.1349	1.6414	5.77968	9.6565	14.2757	2.6804	5.8454	8.1145	29.12	18.8025	5.77968	8.1145	619.794	134.997	220.826
29.16	35.2054	14.9941	18.3471	6.7642	18.8277	5.7144	9.926	6.4388	1.9603	6.00987	9.6338	14.3586	2.5743	5.8783	8.11125	29.16	18.8277	6.00987	8.11125	620.76	144.357	220.698
29.2	35.0164	15.4001	18.2514	6.8997	18.8919	5.6871	9.7295	6.1138	1.7621	5.82313	9.5999	14.2718	2.7155	5.8771	8.11607	29.2	18.8919	5.82313	8.11607	623.218	136.764	220.889
29.24	35.3811	14.9514	18.1702	6.9265	18.8573	5.6908	9.8744	5.9113	1.1155	5.648	9.5736	14.2759	2.5775	5.9294	8.0891	29.24	18.8573	5.648	8.0891	621.893	129.643	219.822
29.28	35.6732	14.8277	18.1178	6.7759	18.8486	5.6664	9.702	6.5578	1.969	5.9738	9.5339	14.3063	2.6267	5.7404	8.05183	29.28	18.8486	5.9738	8.05183	621.562	142.89	218.348
29.32	35.4681	14.8505	18.0873	6.7971	18.8007	5.6627	9.6736	6.3115	1.5034	5.7878	9.5207	14.2542	2.6023	5.8071	8.04608	29.32	18.8007	5.7878	8.04608	619.729	135.327	218.121
29.36	35.3825	15.2285	18.2104	6.7562	18.8944	5.6694	9.7066	6.2285	1.8914	5.87397	9.4686	14.3752	2.6201	5.8683	8.08305	29.36	18.8944	5.87397	8.08305	623.314	138.831	219.583
29.4	35.3761	14.8222	18.2015	6.6368	18.7591	5.6332	9.4175	5.8731	1.5207	5.61113	9.4368	14.3332	2.5846	5.6388	7.99835	29.4	18.7591	5.61113	7.99835	618.136	128.144	216.234
29.44	35.4318	15.1575	18.0082	6.5712	18.7922	5.6074	9.3788	5.7222	1.65	5.5896	9.4516	14.3481	2.6433	5.6827	8.03143	29.44	18.7922	5.5896	8.03143	619.4	127.269	217.542
29.48	35.3681	15.3274	18.1174	6.5182	18.8328	5.6148	9.3635	6.2694	1.8052	5.76323	9.4036	14.4451	2.4639	5.7248	8.00935	29.48	18.8328	5.76323	8.00935	620.955	134.328	216.669
29.52	35.6652	14.8381	18.0935	6.5179	18.7787	5.6155	9.6249	6.006	1.4862	5.68315	9.3537	14.6124	2.594	5.5973	8.03935	29.52	18.7787	5.68315	8.03935	618.884	131.072	217.855
29.56	35.7963	14.8463	17.9088	6.5525	18.776	5.5889	9.7052	5.5307	1.9086	5.68335	9.3499	14.373	2.5629	5.5291	7.95373	29.56	18.776	5.68335	7.95373	618.78	131.081	214.47
29.6	35.6692	15.0309	18.0127	6.4928	18.8014	5.5978	9.5595	5.6149	1.6069	5.59478	9.3412	14.3828	2.4839	5.6031	7.95275	29.6	18.8014	5.59478	7.95275	619.753	127.479	214.431
29.64	35.646	14.8732	18.0071	6.4343	18.7401	5.5705	9.4752	5.5621	1.4431	5.51272	9.305	14.4308	2.5594	5.534	7.9573	29.64	18.7401	5.51272	7.9573	617.409	124.143	214.611
29.68	35.6022	15.0573	17.9382	6.3683	18.7415	5.5779	9.3978	5.3622	1.2879	5.40645	9.2832	14.5279	2.4793	5.4939	7.94607	29.68	18.7415	5.40645	7.94607	617.46	119.822	214.167
29.72	35.9249	14.7288	17.9502	6.3065	18.7276	5.5085	9.8779	5.8707	2.0293	5.8216	9.25	14.4388	2.4638	5.4893	7.91047	29.72	18.7276	5.8216	7.91047	616.928	136.702	212.76
29.76	36.0392	14.882	17.8193	6.5168	18.8143	5.4967	9.5558	5.5286	1.9345	5.6289	9.2026	14.5488	2.2733	5.4603	7.87125	29.76	18.8143	5.6289	7.87125	620.248	128.867	211.209
29.8	35.7551	15.1178	17.8187	6.2299	18.7304	5.5063	9.1737	4.8034	1.0034	5.1217	9.1796	14.5708	2.5105	5.3413	7.90055	29.8	18.7304	5.1217	7.90055	617.034	108.244	212.367
29.84	35.9892	14.906	17.7581	6.3885	18.7604	5.5247	9.4583	6.4231	2.4259	5.958	9.1303	14.5452	2.5072	5.3755	7.88955	29.84	18.7604	5.958	7.88955	618.186	142.248	211.932
29.88	35.9088	15.0193	17.7985	6.2277	18.7386	5.4959	9.1791	5.3903	0.9431	5.2521	9.1492	14.5126	2.4335	5.2437	7.83475	29.88	18.7386	5.2521	7.83475	617.348	113.546	209.766
29.92	36.0449	14.8157	17.7863	6.187	18.7085	5.4819	9.3504	5.0412	1.0121	5.2214	9.1214	14.5728	2.3101	5.3185	7.8307	29.92	18.7085	5.2214	7.8307	616.196	112.298	209.606
29.96	36.2877	14.6021	17.692	6.1351	18.6792	5.4517	9.2571	5.9238	2.3828	5.75385	9.0897	14.6148	2.3177	5.2632	7.82135	29.96	18.6792	5.75385	7.82135	615.076	133.947	209.236
30	36.0052	14.3161	17.6161	6.1621	18.5249	5.4251	8.9069	5.4941	0.8914	5.17938	9.064	14.5852	2.3499	5.0666	7.76642	30	18.5249	5.17938	7.76642	609.168	110.589	207.064
30.04	36.2923	15.2364	17.6316	6.0049	18.7913	5.4642	9.0466	5.2802	1.5552	5.33655	9.0276	14.5063	2.3566	5.2746	7.79128	30.04	18.7913	5.33655	7.79128	619.367	116.98	208.047
30.08	36.3445	14.5469	17.6245	6.0726	18.6471	5.4391	9.2885	5.8684	2.0983	5.67357	9.0221	14.5649	2.3204	5.1684	7.76895	30.08	18.6471	5.67357	7.76895	613.848	130.683	207.164
30.12	36.4232	14.9956	17.6066	6.0013	18.7567	5.4487	8.8786	5.468	0.9776	5.19322	8.9741	14.6124	2.3288	4.9474	7.71568	30.12	18.7567	5.19322	7.71568	618.041	111.152	205.058
30.16	36.5473	14.6954	17.5428	6.1252	18.7277	5.383	8.9861	5.4105	1.6241	5.35092	8.9621	14.6547	2.3068	5.2586	7.79555	30.16	18.7277	5.35092	7.79555	616.931	117.564	208.216
30.2	36.5245	14.4591	17.5697	5.9005	18.6135	5.3904	8.8603	5.6147	2.081	5.4866	8.931	14.6222	2.3208	4.9359	7.70247	30.2	18.6135	5.4866	7.70247	612.558	123.081	204.536
30.24	36.589	14.634	17.426	5.9222	18.6428	5.3867	9.1981	4.9758	0.7707	5.08283	8.895	14.7554	2.293	4.955	7.7246	30.24	18.6428	5.08283	7.7246	613.682	106.664	205.411
30.28	36.3453	14.8425	17.4545	5.7664	18.6022	5.3793	8.523	5.5273	1.4	5.2074	8.8644	14.5921	2.2956	5.1531	7.7263	30.28	18.6022	5.2074	7.7263	612.127	111.729	205.478
30.32	36.6158	14.7467	17.399	5.9519	18.6783	5.3594	9.6679	5.9585	1.6328	5.65465	8.8304	14.6824	2.2808	4.8991	7.67318	30.32	18.6783	5.65465	7.67318	615.043	129.914	203.377
30.36	36.573	14.7167	17.4724	5.8907	18.6632	5.352	8.9321	5.1834	0.8397	5.0768	8.8337	14.6482	2.0866	5.0398	7.65208	30.36	18.6632	5.0768	7.65208	614.463	106.419	202.543
30.4	36.7935	14.5448	17.3666	5.6859	18.5977	5.355	8.9887	5.7918	1.6586	5.44853	8.8098	14.6437	2.3209	5.0355	7.70247	30.4	18.5977	5.44853	7.70247	611.955	121.533	204.536
30.44	36.6183	14.9064	17.329	5.8592	18.6782	5.307	8.9041	5.5497	1.7534	5.37855	8.7766	14.6592	2.218	4.9071	7.64023	30.44	18.6782	5.37855	7.64023	615.038	118.688	202.075
30.48	36.8367	14.805	17.3642	5.8056	18.7029	5.3417	9.054	5.095	0.9086	5.09983	8.714	14.4561	2.1435	4.8669	7.54513	30.48	18.7029	5.09983	7.54513	615.982	107.355	198.315
30.52	36.6162	14.5556	17.3139	5.676	18.5404	5.3255	8.5034	5.4877	1.8138	5.2826	8.7261	14.5369	2.2469	4.8958	7.60142	30.52	18.5404	5.2826	7.60142	609.763	114.786	200.541
30.56	36.8083	14.962	17.2864	5.7579	18.7036	5.2797	9.2166	5.2386	1.4517	5.29665	8.6727	14.5987	2.3164	4.951	7.6347	30.56	18.7036	5.29665	7.6347	616.011	115.358	201.856
30.6	36.7364	14.5244	17.3181	5.7998	18.5947	5.3299	8.6105	5.4246	1.1328	5.12445	8.6293	14.7117	2.1577	4.7308	7.55737	30.6	18.5947	5.12445	7.55737	611.84	108.356	198.799
30.64	36.8876	14.7391	17.2051	5.6747	18.6266	5.2531	8.9868	5.5857	1.5379	5.34087	8.604	14.6957	2.0184	4.8715	7.5474	30.64	18.6266	5.34087	7.5474	613.063	117.156	198.405
30.68	36.8995	14.4445	17.1808	5.6878	18.5531	5.3055	8.9898	5.3598	1.469	5.28102	8.5849	14.7223	2.0427	4.8178	7.54192	30.68	18.5531	5.28102	7.54192	610.25	114.722	198.188
30.72	36.8323	14.5439	17.163	5.5351	18.5186	5.2731	8.8331	5.1918	1.0466	5.08615	8.5496	14.7268	2.2385	4.6555	7.5426	30.72	18.5186	5.08615	7.5426	608.926	106.799	198.215
30.76	36.8209	14.5361	17.183	5.5178	18.5144	5.2731	8.6111	5.4891	1.6155	5.2472	8.5153	14.6746	2.0962	4.8305	7.52915	30.76	18.5144	5.2472	7.52915	608.768	113.347	197.683
30.8	37.042	14.4838	17.0935	5.6302	18.5624	5.2465	8.8242	5.1004	1.2966	5.11693	8.5004	14.5866	2.1255	4.7598	7.49307	30.8	18.5624	5.11693	7.49307	610.603	108.05	196.257
30.84	36.9225	14.9862	16.9581	5.4182	18.5712	5.2022	8.6227	5.2357	1.0552	5.02895	8.4601	14.6508	2.0141	4.5752	7.42505	30.84	18.5712	5.02895	7.42505	610.943	104.473	193.567
30.88	37.0773	14.1839	16.9747	5.3476	18.3959	5.1845	8.7243	5.1499	1.5034	5.14052	8.4504	14.7127	2.1153	4.7548	7.5083	30.88	18.3959	5.14052	7.5083	604.229	109.01	196.859
30.92	37.1731	14.001	17.0035	5.3985	18.394	5.2347	8.8434	5.3882	0.9948	5.11528	8.4349	14.6376	2.0277	4.6748	7.44375	30.92	18.394	5.11528	7.44375	604.158	107.983	194.307
30.96	36.9714	14.7532	16.9837	5.3222	18.5076	5.2472	8.5112	5.1465	0.8914	4.94907	8.4023	14.6354	2.1161	4.5456	7.42485	30.96	18.5076	4.94907	7.42485	608.507	101.226	193.559
31	37.0462	14.3637	16.9414	5.3984	18.4374	5.1978	8.4837	5.3918	1.15	5.05582	8.3698	14.6358	1.8348	4.6323	7.36818	31	18.4374	5.05582	7.36818	605.82	105.566	191.319
31.04	36.9642	14.5079	16.934	5.4078	18.4535	5.1446	8.6637	5.0067	1.2362	5.0128	8.3215	14.4896	2.0891	4.7016	7.40045	31.04	18.4535	5.0128	7.40045	606.434	103.817	192.595
31.08	37.2342	14.1492	16.8639	5.2111	18.3646	5.1181	8.4955	5.5837	1.4345	5.15795	8.3178	14.6568	1.9968	4.6204	7.39795	31.08	18.3646	5.15795	7.39795	603.032	109.718	192.496
31.12	37.1469	14.2792	16.7939	5.2193	18.3598	5.1882	8.6865	5.3506	1.8828	5.27702	8.2883	14.6871	1.886	4.5159	7.34432	31.12	18.3598	5.27702	7.34432	602.849	114.56	190.376
31.16	37.4455	14.5463	16.7735	5.1814	18.4867	5.1454	8.9754	5.1869	0.9345	5.06055	8.2513	14.638	2.0418	4.6157	7.3867	31.16	18.4867	5.06055	7.3867	607.705	105.758	192.051
31.2	37.2787	14.513	16.6958	5.2722	18.4399	5.1225	8.235	5.536	1.1155	5.00225	8.2539	14.666	1.9422	4.5725	7.35865	31.2	18.4399	5.00225	7.35865	605.916	103.388	190.942
31.24	37.2724	14.3302	16.6803	5.0368	18.3299	5.1469	8.7232	5.4054	1.3828	5.16457	8.1822	14.6299	2.0216	4.485	7.32967	31.24	18.3299	5.16457	7.32967	601.705	109.988	189.796
31.28	37.3891	14.4494	16.6276	5.2395	18.4264	5.1579	9.1705	4.9645	0.9345	5.05685	8.1462	14.5385	1.9906	4.5357	7.30275	31.28	18.4264	5.05685	7.30275	605.398	105.608	188.732
31.32	37.2322	14.2872	16.6642	5.2278	18.3529	5.1151	8.4345	5.3063	1.3138	5.04242	8.1064	14.6756	1.8081	4.439	7.25727	31.32	18.3529	5.04242	7.25727	602.582	105.021	186.934
31.36	37.3134	14.4647	16.6008	5.0997	18.3697	5.1232	8.709	5.427	1.4948	5.1885	8.1262	14.6544	1.9922	4.3258	7.27465	31.36	18.3697	5.1885	7.27465	603.225	110.96	187.621
31.4	37.3857	14.0274	16.5678	5.0222	18.2508	5.0952	8.6627	4.9043	1.2103	4.96812	8.0906	14.5477	1.8915	4.4893	7.25478	31.4	18.2508	4.96812	7.25478	598.674	102	186.835
31.44	37.2535	14.3298	16.5058	4.986	18.2688	5.1107	8.3391	5.1736	1.3224	4.98645	8.0422	14.7126	1.9427	4.4384	7.28397	31.44	18.2688	4.98645	7.28397	599.364	102.745	187.99
31.48	37.2425	14.343	16.3901	5.031	18.2516	5.0878	8.584	5.1489	1.3569	5.0444	8.0126	14.7522	1.8875	4.4	7.26308	31.48	18.2516	5.0444	7.26308	598.708	105.101	187.163
31.52	37.2652	14.2054	16.5274	5.1389	18.2842	5.0664	8.1502	5.0732	0.6931	4.74572	7.9801	14.7385	2.0013	4.3852	7.27628	31.52	18.2842	4.74572	7.27628	599.955	92.9575	187.685
31.56	37.4139	14.0585	16.4689	4.8056	18.1867	5.0989	8.329	5.5085	0.8224	4.9397	7.9304	14.6112	1.8906	4.4148	7.21175	31.56	18.1867	4.9397	7.21175	596.223	100.844	185.134
31.6	37.5918	14.1168	16.3097	5.053	18.2678	5.0871	8.9089	5.046	1.1155	5.03937	7.9434	14.692	1.8581	4.3656	7.21477	31.6	18.2678	5.03937	7.21477	599.327	104.897	185.254
31.64	37.5528	14.5078	16.4106	5.0094	18.3702	5.0524	8.4526	5.0346	1.0207	4.89008	7.8734	14.6875	1.8884	4.3723	7.2054	31.64	18.3702	4.89008	7.2054	603.244	98.8266	184.883
31.68	37.4792	14.1187	16.311	4.8571	18.1915	5.0406	8.2167	5.0547	1.331	4.91075	7.8569	14.5972	1.8078	4.4046	7.16663	31.68	18.1915	4.91075	7.16663	596.405	99.6672	183.35
31.72	37.4789	14.0176	16.2947	4.9183	18.1774	5.0199	8.6283	5.599	1.3483	5.14888	7.8504	14.584	1.7792	4.3397	7.13833	31.72	18.1774	5.14888	7.13833	595.865	109.349	182.231
31.76	37.2862	14.0385	16.1772	4.9167	18.1046	5.0273	8.2678	4.9654	0.8741	4.78365	7.8178	14.668	1.8856	4.2811	7.16312	31.76	18.1046	4.78365	7.16312	593.081	94.4995	183.211
31.8	37.4707	14.3252	16.2094	4.7931	18.1996	4.9941	7.8718	4.855	0.9862	4.67678	7.7981	14.577	1.8354	4.2713	7.12045	31.8	18.1996	4.67678	7.12045	596.715	90.154	181.524
31.84	37.5968	13.8355	16.0642	4.893	18.0974	5.0177	8.7715	4.9161	1.1328	4.95953	7.7868	14.655	1.8287	4.2327	7.1258	31.84	18.0974	4.95953	7.1258	592.802	101.65	181.736
31.88	37.6874	14.0296	16.1719	4.6927	18.1454	5.0022	8.7112	5.1291	0.9862	4.95718	7.7599	14.6134	1.8338	4.2282	7.10883	31.88	18.1454	4.95718	7.10883	594.641	101.555	181.065
31.92	37.7317	13.3811	16.0607	4.7663	17.9849	4.9911	7.8809	4.6486	1.1931	4.67843	7.7104	14.5276	1.7126	4.2762	7.0567	31.92	17.9849	4.67843	7.0567	588.498	90.2211	179.004
31.96	37.7317	13.9201	15.9073	4.7436	18.0757	5.0074	8.7809	5.1389	0.7966	4.93095	7.6736	14.6809	1.7038	4.195	7.06333	31.96	18.0757	4.93095	7.06333	591.971	100.489	179.266
32	37.7867	13.9943	16.0042	4.7635	18.1372	4.9572	8.0322	5.1215	0.6931	4.701	7.6508	14.605	1.8293	4.204	7.07228	32	18.1372	4.701	7.07228	594.326	91.139	179.619
32.04	37.7362	13.7634	16.0663	4.6812	18.0618	5.0052	7.9591	5.2432	0.8397	4.7618	7.6384	14.5941	1.7687	4.216	7.0543	32.04	18.0618	4.7618	7.0543	591.439	93.6111	178.909
32.08	37.633	13.7248	15.8977	4.6432	17.9747	4.9661	8.8431	4.9742	0.8397	4.90578	7.5851	14.8263	1.704	4.1332	7.06215	32.08	17.9747	4.90578	7.06215	588.105	99.465	179.219
32.12	37.6365	13.8057	16.0354	4.5512	18.0072	4.969	7.9927	5.0763	1.0983	4.78408	7.5727	14.7284	1.7757	4.1511	7.05697	32.12	18.0072	4.78408	7.05697	589.35	94.5167	179.015
32.16	37.7794	13.9889	15.8634	4.5679	18.0499	4.9299	7.8557	4.9763	0.9776	4.68488	7.5347	14.611	1.7036	4.1288	6.99452	32.16	18.0499	4.68488	6.99452	590.985	90.4833	176.545
32.2	37.761	13.6895	15.814	4.5401	17.9511	4.9535	8.0287	4.6883	0.4862	4.53918	7.4861	14.6433	1.7286	4.0791	6.98428	32.2	17.9511	4.53918	6.98428	587.204	84.5593	176.14
32.24	37.7327	13.6334	15.7979	4.7443	17.9771	4.9498	8.2184	4.8912	1.2276	4.82175	7.492	14.6444	1.7111	4.1524	6.99998	32.24	17.9771	4.82175	6.99998	588.197	96.0486	176.761
32.28	38.013	13.4143	15.7147	4.4334	17.8939	4.9764	7.7245	5.195	1.0638	4.73993	7.4374	14.7405	1.7678	4.1691	7.0287	32.28	17.8939	4.73993	7.0287	585.011	92.7216	177.897
32.32	37.6315	14.0913	15.6897	4.4033	17.9539	4.941	8.3648	4.7608	0.6586	4.6813	7.4238	14.5937	1.5681	4.1023	6.92198	32.32	17.9539	4.6813	6.92198	587.311	90.338	173.677
32.36	37.7727	13.8516	15.6952	4.4193	17.9347	4.9011	8.4109	4.9188	0.7362	4.74175	7.3931	14.7298	1.6368	4.0004	6.94003	32.36	17.9347	4.74175	6.94003	586.575	92.7958	174.391
32.4	37.4944	13.6594	15.6584	4.5369	17.8373	4.9033	7.6166	4.9638	0.8569	4.58515	7.3379	14.6014	1.6625	4.0351	6.90923	32.4	17.8373	4.58515	6.90923	582.845	86.4286	173.173
32.44	38.0414	13.8676	15.6084	4.4261	17.9859	4.8871	8.0944	4.9396	0.7448	4.66648	7.3259	14.7093	1.5759	4.0354	6.91162	32.44	17.9859	4.66648	6.91162	588.534	89.7352	173.268
32.48	37.8256	13.8748	15.4622	4.4919	17.9136	4.9048	8.0528	4.8338	0.3569	4.53707	7.2667	14.5884	1.683	4.0066	6.88617	32.48	17.9136	4.53707	6.88617	585.768	84.4739	172.262
32.52	38.0031	13.748	15.5109	4.3854	17.9119	4.8849	8.0208	4.7825	0.9431	4.65782	7.2818	14.7015	1.5784	3.9886	6.88758	32.52	17.9119	4.65782	6.88758	585.7	89.3835	172.317
32.56	37.8398	13.4561	15.4771	4.3932	17.7915	4.8967	8.2571	4.7821	0.1931	4.53225	7.2491	14.6	1.6544	3.9993	6.8757	32.56	17.7915	4.53225	6.8757	581.094	84.2777	171.847
32.6	37.977	13.7689	15.4539	4.36	17.8899	4.876	7.9402	4.7472	0.6328	4.54905	7.2092	14.5872	1.6166	3.9476	6.84015	32.6	17.8899	4.54905	6.84015	584.861	84.9608	170.442
32.64	37.7832	13.2713	15.4124	4.3379	17.7012	4.8694	8.0777	4.8672	0.8828	4.67428	7.1568	14.6518	1.6059	3.8939	6.8271	32.64	17.7012	4.67428	6.8271	577.636	90.0524	169.926
32.68	37.9886	13.5799	15.4456	4.1291	17.7858	4.8827	7.9385	5.0734	0.9603	4.71373	7.152	14.751	1.5958	3.9328	6.8579	32.68	17.7858	4.71373	6.8579	580.874	91.6564	171.144
32.72	38.0394	13.3892	15.3291	4.4294	17.7968	4.8649	8.0906	4.6856	0.7707	4.60295	7.1097	14.5499	1.6464	3.863	6.79225	32.72	17.7968	4.60295	6.79225	581.295	87.1523	168.548
32.76	38.0694	13.2554	15.2705	4.2369	17.7081	4.8428	7.8216	5.0793	0.7879	4.6329	7.0842	14.6246	1.6094	3.8832	6.80035	32.76	17.7081	4.6329	6.80035	577.898	88.3701	168.868
32.8	37.735	13.7314	15.1895	4.2147	17.7176	4.8339	8.0471	5.1491	0.5983	4.6571	7.0221	14.6847	1.4771	3.8091	6.74825	32.8	17.7176	4.6571	6.74825	578.265	89.354	166.808
32.84	38.0085	13.2653	15.1572	4.2759	17.6767	4.817	8.0318	4.7643	0.6241	4.5593	7.0173	14.4428	1.4878	3.9046	6.71312	32.84	17.6767	4.5593	6.71312	576.699	85.3776	165.42
32.88	38.0574	13.4746	15.1131	4.1833	17.7071	4.8546	7.7518	4.4161	0.5379	4.3901	6.9929	14.6821	1.5112	3.8074	6.7484	32.88	17.7071	4.3901	6.7484	577.862	78.498	166.814
32.92	38.0218	13.6423	15.1209	4.2566	17.7604	4.8384	8.0602	4.6008	0.5638	4.5158	6.9756	14.4377	1.5115	3.7946	6.67985	32.92	17.7604	4.5158	6.67985	579.902	83.6089	164.104
32.96	37.9261	13.6499	15.006	4.0756	17.6644	4.8044	8.1507	4.8762	0.469	4.57507	6.9541	14.6975	1.5073	3.7444	6.72583	32.96	17.6644	4.57507	6.72583	576.227	86.019	165.922
33	37.8798	13.2801	14.9969	4.1316	17.5721	4.7889	7.8596	4.7023	0.6586	4.50235	6.8961	14.5652	1.4638	3.8087	6.68345	33	17.5721	4.50235	6.68345	572.694	83.062	164.246
33.04	38.0182	13.7816	15.0437	4.0535	17.7243	4.8376	8.0462	4.7743	0.4086	4.51668	6.8884	14.5385	1.4881	3.7449	6.66498	33.04	17.7243	4.51668	6.66498	578.518	83.6445	163.516
33.08	37.6603	13.5844	14.8642	4.1441	17.5632	4.7889	7.7698	4.4274	0.5034	4.37237	6.8597	14.5236	1.5034	3.76	6.66167	33.08	17.5632	4.37237	6.66167	572.355	77.7773	163.385
33.12	38.2213	13.8252	14.9464	3.9975	17.7476	4.831	7.6409	4.746	0.5638	4.44542	6.8172	14.5856	1.4823	3.7712	6.66408	33.12	17.7476	4.44542	6.66408	579.412	80.7475	163.48
33.16	38.0743	13.381	14.8672	4.0207	17.5858	4.7956	8.3305	4.7171	0.6586	4.62545	6.7903	14.6198	1.3032	3.6952	6.60213	33.16	17.5858	4.62545	6.60213	573.218	88.0672	161.031
33.2	37.8051	13.228	14.8113	4.063	17.4768	4.7764	7.7521	4.8877	0.6931	4.52732	6.7476	14.5776	1.4225	3.6927	6.6101	33.2	17.4768	4.52732	6.6101	569.047	84.0775	161.346
33.24	38.0053	13.5101	14.8105	3.9052	17.5578	4.7897	7.8116	4.5307	0.5121	4.41103	6.7474	14.6396	1.4924	3.6954	6.6437	33.24	17.5578	4.41103	6.6437	572.145	79.3488	162.675
33.28	37.9465	12.9904	14.7242	3.9833	17.4111	4.7904	7.9336	4.6871	0.3224	4.43337	6.7071	14.538	1.4412	3.7017	6.597	33.28	17.4111	4.43337	6.597	566.53	80.2576	160.828
33.32	38.074	13.2952	14.6362	3.9493	17.4887	4.755	7.7962	4.9321	0.4862	4.49237	6.7019	14.4897	1.3714	3.7	6.56575	33.32	17.4887	4.49237	6.56575	569.5	82.6564	159.593
33.36	38.0935	13.2764	14.7294	3.9709	17.5175	4.7675	8.0483	4.8075	0.4086	4.50797	6.6559	14.5883	1.355	3.6391	6.55957	33.36	17.5175	4.50797	6.55957	570.605	83.2907	159.349
33.4	37.9292	13.2843	14.5469	3.9253	17.4214	4.7616	7.8941	4.817	0.2621	4.4337	6.6041	14.4642	1.3939	3.6152	6.51935	33.4	17.4214	4.4337	6.51935	566.925	80.2708	157.758
33.44	37.8163	12.905	14.4968	3.8459	17.266	4.7439	7.7234	4.3282	0.1759	4.24285	6.5894	14.572	1.3309	3.6728	6.54128	33.44	17.266	4.24285	6.54128	560.975	72.511	158.625
33.48	37.7783	13.4873	14.6184	3.8971	17.4453	4.7439	7.8466	4.5706	0.3483	4.37735	6.5577	14.3562	1.2798	3.5773	6.44275	33.48	17.4453	4.37735	6.44275	567.838	77.9796	154.73
33.52	38.0101	13.0375	14.5396	3.848	17.3588	4.6775	8.0855	4.3784	0.6931	4.45862	6.5249	14.3625	1.4381	3.5302	6.46392	33.52	17.3588	4.45862	6.46392	564.528	81.2842	155.567
33.56	38.0188	13.2228	14.4215	3.782	17.3613	4.7225	7.6222	4.7536	0.4948	4.39828	6.5231	14.354	1.3574	3.5773	6.45295	33.56	17.3613	4.39828	6.45295	564.623	78.8304	155.133
33.6	38.168	13.2145	14.3815	3.8773	17.4103	4.7092	8.299	4.386	0.2017	4.39897	6.4819	14.5487	1.4263	3.5382	6.49877	33.6	17.4103	4.39897	6.49877	566.5	78.8589	156.945
33.64	38.08	13.3465	14.3456	3.8603	17.4081	4.7395	8.0425	4.3603	-0.1862	4.23902	6.4373	14.577	1.3158	3.5882	6.47957	33.64	17.4081	4.23902	6.47957	566.415	72.3554	156.186
33.68	38.075	13.1666	14.2955	3.7214	17.3146	4.69	7.2364	4.7289	0.4431	4.2746	6.4063	14.4808	1.2538	3.4811	6.4055	33.68	17.3146	4.2746	6.4055	562.837	73.8019	153.257
33.72	37.9537	13.3025	14.3241	3.7192	17.3249	4.6923	8.5451	4.5571	0.1414	4.48397	6.4029	14.5952	1.2949	3.5028	6.44895	33.72	17.3249	4.48397	6.44895	563.229	82.3149	154.975
33.76	38.039	13.0548	14.2688	3.8029	17.2914	4.7358	7.4267	3.8738	-0.2466	3.94743	6.3265	14.4083	1.2941	3.469	6.37448	33.76	17.2914	3.94743	6.37448	561.947	60.4992	152.03
33.8	37.8924	12.9168	14.2129	3.6715	17.1734	4.6959	7.464	4.4741	0.6586	4.32315	6.3459	14.3595	1.3104	3.5448	6.39015	33.8	17.1734	4.32315	6.39015	557.431	75.7759	152.65
33.84	37.754	13.3767	14.1441	3.7602	17.2587	4.7292	8.3348	4.2596	0.15	4.3684	6.3113	14.49	1.2182	3.4269	6.3616	33.84	17.2587	4.3684	6.3616	560.698	77.6157	151.521
33.88	38.1588	13.1391	14.1052	3.7587	17.2904	4.7092	7.3716	4.4216	0.1759	4.16957	6.2799	14.5532	1.2236	3.4789	6.3839	33.88	17.2904	4.16957	6.3839	561.911	69.5317	152.403
33.92	38.0304	13.0898	13.9199	3.6937	17.1835	4.6753	7.7997	4.5472	0.1241	4.28658	6.2238	14.4175	1.2761	3.4963	6.35342	33.92	17.1835	4.28658	6.35342	557.815	74.2888	151.198
33.96	38.0924	12.7402	13.9907	3.6157	17.1098	4.6841	8.0167	4.5276	0.2362	4.36615	6.2226	14.5617	1.2055	3.4765	6.36658	33.96	17.1098	4.36615	6.36658	554.994	77.5242	151.718
34	37.8971	12.9216	13.9293	3.5844	17.0831	4.6576	6.9725	4.2128	0.1845	4.00685	6.2181	14.4322	1.2195	3.4226	6.3231	34	17.0831	4.00685	6.3231	553.974	62.9154	149.999
34.04	37.8878	13.2468	13.8306	3.5643	17.1324	4.6708	7.863	4.74	0.2966	4.3926	6.1363	14.5713	1.2292	3.4335	6.34258	34.04	17.1324	4.3926	6.34258	555.86	78.5997	150.769
34.08	38.0598	13.2327	13.8642	3.607	17.1909	4.6841	7.9951	4.3069	0.1931	4.2948	6.1265	14.2835	1.1895	3.3712	6.24268	34.08	17.1909	4.2948	6.24268	558.101	74.6232	146.819
34.12	38.153	12.8012	13.8039	3.6449	17.1007	4.6399	7.3734	4.1373	0.2966	4.1118	6.1172	14.4137	1.218	3.3915	6.2851	34.12	17.1007	4.1118	6.2851	554.649	67.1826	148.497
34.16	37.8185	12.8891	13.7184	3.6084	17.0086	4.6458	7.5583	4.2738	0.0724	4.13757	6.0473	14.3939	1.1888	3.381	6.25275	34.16	17.0086	4.13757	6.25275	551.122	68.2306	147.218
34.2	37.9486	12.5164	13.7045	3.5326	16.9255	4.6354	7.7234	4.2887	0.0638	4.17782	6.0478	14.3826	1.1801	3.3817	6.24805	34.2	16.9255	4.17782	6.24805	547.941	69.8671	147.032
34.24	38.0811	13.0326	13.6718	3.4899	17.0688	4.628	7.4072	4.2996	0.219	4.13845	6.0082	14.3129	1.25	3.3974	6.24212	34.24	17.0688	4.13845	6.24212	553.428	68.2661	146.797
34.28	37.9754	13.0893	13.6253	3.5017	17.0479	4.662	8.2354	4.4234	-0.0655	4.31382	5.9982	14.2765	1.21	3.3386	6.20583	34.28	17.0479	4.31382	6.20583	552.627	75.3967	145.362
34.32	37.9735	12.611	13.5457	3.5414	16.9179	4.6288	7.8279	4.0315	0.1586	4.1617	5.9474	14.3804	1.0596	3.2827	6.16753	34.32	16.9179	4.1617	6.16753	547.649	69.2115	143.848
34.36	37.9087	12.9117	13.4902	3.427	16.9344	4.6199	7.4061	4.2372	0.2017	4.11622	5.8973	14.3479	1.1836	3.3197	6.18712	34.36	16.9344	4.11622	6.18712	548.281	67.3625	144.623
34.4	37.7601	12.8733	13.4048	3.5732	16.9028	4.6199	7.7438	4.6781	0.2448	4.32165	5.8968	14.2874	1.1827	3.2696	6.15913	34.4	16.9028	4.32165	6.15913	547.073	75.7149	143.516
34.44	37.5994	12.7482	13.3335	3.4826	16.7909	4.6089	7.8747	3.9382	-0.2724	4.03735	5.857	14.3464	1.1122	3.2889	6.15113	34.44	16.7909	4.03735	6.15113	542.789	64.1555	143.2
34.48	38.1642	12.4965	13.3086	3.4765	16.8615	4.586	7.8307	4.1979	-0.3241	4.07263	5.8576	14.2567	1.1689	3.2377	6.13023	34.48	16.8615	4.07263	6.13023	545.488	65.5897	142.373
34.52	37.8172	12.8313	13.3115	3.3335	16.8234	4.6391	7.9944	4.3735	-0.1172	4.22245	5.8149	14.3247	1.1472	3.2676	6.1386	34.52	16.8234	4.22245	6.1386	544.031	71.6815	142.704
34.56	37.9481	12.4419	13.2292	3.4903	16.7774	4.6229	7.532	4.3232	0.1328	4.15272	5.7715	14.3193	1.1927	3.2511	6.13365	34.56	16.7774	4.15272	6.13365	542.27	68.8465	142.509
34.6	37.829	12.4838	13.2399	3.2398	16.6981	4.5852	7.53	4.5598	0.0983	4.19332	5.7567	14.3673	1.1469	3.2296	6.12513	34.6	16.6981	4.19332	6.12513	539.236	70.4973	142.172
34.64	37.8446	12.4259	13.259	3.4257	16.7388	4.572	7.6917	4.0566	-0.2293	4.02275	5.7321	14.2207	1.1073	3.1799	6.06	34.64	16.7388	4.02275	6.06	540.793	63.5619	139.597
34.68	37.884	12.5029	13.0981	3.3487	16.7084	4.5852	7.3996	3.8924	-0.0397	3.95937	5.7059	14.2456	1.1503	3.1285	6.05758	34.68	16.7084	3.95937	6.05758	539.63	60.9851	139.501
34.72	37.8204	12.5167	13.1568	3.2362	16.6825	4.5823	7.5655	4.3556	-0.3155	4.04698	5.6631	14.2983	1.0183	3.1705	6.03755	34.72	16.6825	4.04698	6.03755	538.639	64.5468	138.709
34.76	37.7423	12.2757	13.1155	3.3503	16.621	4.5683	7.5294	4.1318	-0.0483	4.0453	5.6682	14.2142	1.0383	3.1857	6.0266	34.76	16.621	4.0453	6.0266	536.282	64.4787	138.276
34.8	37.8921	12.2528	12.9878	3.2205	16.5883	4.5594	7.4973	4.1992	-0.4879	3.942	5.6243	14.0477	1.076	3.156	5.976	34.8	16.5883	3.942	5.976	535.032	60.2786	136.276
34.84	37.9742	12.529	12.9756	3.3219	16.7002	4.6007	7.6065	4.1682	0.1931	4.14213	5.5954	14.2707	1.0145	3.1305	6.00277	34.84	16.7002	4.14213	6.00277	539.315	68.4156	137.334
34.88	37.7165	12.703	12.9064	3.2817	16.6519	4.6295	7.4717	4.4455	-0.3931	4.0384	5.5987	14.3068	1.0048	3.0999	6.00255	34.88	16.6519	4.0384	6.00255	537.467	64.1982	137.325
34.92	37.9512	12.4066	12.8368	3.1878	16.5956	4.5808	7.5086	4.0727	-0.2466	3.97887	5.5738	14.2163	1.0506	3.1292	5.99248	34.92	16.5956	3.97887	5.99248	535.311	61.7779	136.927
34.96	37.6539	12.4602	12.8203	3.2607	16.5488	4.5668	7.596	4.3966	0.0034	4.1407	5.5409	14.2029	1.0629	3.1348	5.98538	34.96	16.5488	4.1407	5.98538	533.519	68.3576	136.646
35	37.6488	12.6062	12.8697	3.1165	16.5603	4.5616	7.6096	4.0954	-0.1	4.04165	5.4958	14.1443	1.0316	3.1343	5.9515	35	16.5603	4.04165	5.9515	533.96	64.3303	135.307
35.04	37.8645	12.579	12.7623	3.1856	16.5978	4.5557	7.5702	4.3263	-0.3241	4.03202	5.4676	14.1596	1.0055	3.0804	5.92828	35.04	16.5978	4.03202	5.92828	535.397	63.939	134.389
35.08	37.7658	12.5053	12.7616	3.1716	16.5511	4.5616	7.6694	4.209	-0.3759	4.01602	5.4526	14.0853	1.052	3.0655	5.91385	35.08	16.5511	4.01602	5.91385	533.607	63.2884	133.818
35.12	37.7164	12.5719	12.7061	3.2891	16.5709	4.5542	7.6841	3.9736	-0.2983	3.9784	5.4045	14.2119	0.9687	3.0952	5.92007	35.12	16.5709	3.9784	5.92007	534.365	61.7586	134.064
35.16	37.5934	12.382	12.6699	3.2157	16.4652	4.5528	6.9787	4.1236	-0.0569	3.89955	5.379	14.2349	0.9764	3.0415	5.90795	35.16	16.4652	3.89955	5.90795	530.321	58.5526	133.585
35.2	37.7671	12.2141	12.5992	3.0542	16.4086	4.5491	7.8795	3.9907	-0.3586	4.01517	5.3317	14.166	1.0058	3.0398	5.88583	35.2	16.4086	4.01517	5.88583	528.154	63.2539	132.71
35.24	37.6794	12.2563	12.5501	3.0561	16.3855	4.5225	7.6159	4.054	-0.4448	3.9369	5.3445	14.2209	1.0538	3.0092	5.9071	35.24	16.3855	3.9369	5.9071	527.267	60.0713	133.551
35.28	37.6919	12.1826	12.4487	3.1123	16.3589	4.5683	7.4059	3.94	-0.4621	3.86302	5.3066	14.1987	1.016	2.9701	5.87285	35.28	16.3589	3.86302	5.87285	526.249	57.0676	132.197
35.32	37.6655	12.1143	12.4336	2.9934	16.3017	4.5402	7.3437	3.8071	-0.1345	3.88912	5.2755	14.1592	0.9786	3.0202	5.85837	35.32	16.3017	3.88912	5.85837	524.06	58.1288	131.625
35.36	37.8137	12.146	12.443	3.0858	16.3721	4.5107	7.4236	3.8789	-0.2379	3.89383	5.2271	13.8987	0.9992	2.9741	5.77478	35.36	16.3721	3.89383	5.77478	526.756	58.3199	128.32
35.4	37.4685	12.0205	12.3352	2.9141	16.1846	4.5026	7.4703	4.0006	-0.1259	3.9619	5.2408	14.0777	0.9856	3.042	5.83652	35.4	16.1846	3.9619	5.83652	519.576	61.0877	130.761
35.44	37.7823	12.1435	12.3611	3.0959	16.3457	4.5129	7.2706	4.2159	-0.3328	3.91665	5.1993	14.1216	1.0042	3.0568	5.84548	35.44	16.3457	3.91665	5.84548	525.745	59.2479	131.115
35.48	37.556	12.1006	12.3058	2.9748	16.2343	4.4908	7.4537	3.7242	-0.5138	3.78873	5.1551	14.0207	0.913	2.9325	5.75532	35.48	16.2343	3.78873	5.75532	521.48	54.0466	127.551
35.52	37.5788	11.9	12.3187	2.8716	16.1673	4.5188	7.3654	4.111	-0.2121	3.94577	5.1204	14.0239	0.9389	2.9817	5.76623	35.52	16.1673	3.94577	5.76623	518.914	60.4321	127.982
35.56	37.9168	12.0694	12.2422	2.9732	16.3004	4.4819	7.5361	4.0775	-0.3931	3.9256	5.1129	14.0653	0.9541	2.9148	5.76178	35.56	16.3004	3.9256	5.76178	524.01	59.6118	127.806
35.6	37.5281	12.2965	12.0875	2.9526	16.2162	4.4804	7.1882	4.1316	-0.5397	3.81512	5.0851	13.9964	0.9682	2.9375	5.7468	35.6	16.2162	3.81512	5.7468	520.786	55.12	127.214
35.64	37.6959	12.0338	12.039	3.0671	16.2089	4.5151	7.2278	4.028	0.0207	3.9479	5.0646	13.9565	0.9488	2.8521	5.7055	35.64	16.2089	3.9479	5.7055	520.51	60.5185	125.581
35.68	37.6765	12.3793	11.9995	3.0179	16.2683	4.4568	7.1505	4.1696	-0.531	3.81148	5.0209	13.8407	0.9161	2.9178	5.67388	35.68	16.2683	3.81148	5.67388	522.782	54.9716	124.33
35.72	37.6027	11.9752	11.8957	2.7897	16.0658	4.4797	7.393	4.0298	-0.8069	3.7739	5.0138	13.9542	0.9507	2.8559	5.69365	35.72	16.0658	3.7739	5.69365	515.03	53.4438	125.112
35.76	37.6937	12.0799	11.9775	2.8672	16.1546	4.4649	7.4503	4.1253	-0.2983	3.93555	4.971	13.8888	0.9025	2.9122	5.66863	35.76	16.1546	3.93555	5.66863	518.428	60.0164	124.123
35.8	37.7124	12.3128	11.8654	3.1389	16.2574	4.4841	7.5132	4.1221	-0.4621	3.91433	4.9785	14.0088	0.9376	2.8603	5.6963	35.8	16.2574	3.91433	5.6963	522.363	59.1534	125.217
35.84	37.5409	12.1275	11.7684	2.8269	16.0659	4.4708	7.336	3.8839	-0.0052	3.92138	4.9168	13.9231	0.9038	2.7987	5.6356	35.84	16.0659	3.92138	5.6356	515.034	59.44	122.817
35.88	37.6092	12.4918	11.8314	2.9596	16.223	4.4886	7.1786	3.5897	-0.5138	3.68577	4.8778	13.8946	0.8755	2.8727	5.63015	35.88	16.223	3.68577	5.63015	521.047	49.8607	122.602
35.92	37.4442	12.3059	11.7488	2.7413	16.0601	4.4731	7.2228	3.7011	-0.3845	3.75312	4.9009	13.9103	0.8765	2.8028	5.62262	35.92	16.0601	3.75312	5.62262	514.809	52.5991	122.304
35.96	37.7766	11.8818	11.6184	2.9755	16.0631	4.4546	7.4229	3.8933	-0.2121	3.88967	4.8427	13.8818	0.8707	2.8175	5.60318	35.96	16.0631	3.88967	5.60318	514.925	58.1511	121.535
36	37.642	12.0144	11.5934	2.7203	15.9925	4.479	7.4549	3.9105	-0.8241	3.75507	4.8048	13.8421	0.8819	2.7278	5.56415	36	15.9925	3.75507	5.56415	512.224	52.6784	119.992
36.04	37.7704	12.4314	11.5515	2.9276	16.1702	4.4561	7.5735	4.0239	-0.8586	3.79873	4.7626	13.8776	0.8875	2.7145	5.56055	36.04	16.1702	3.79873	5.56055	519.027	54.4532	119.85
36.08	37.4115	11.8878	11.6868	2.9694	15.9889	4.4465	6.9349	4.2943	-0.6948	3.74523	4.7396	13.8425	0.8344	2.6862	5.52567	36.08	15.9889	3.74523	5.52567	512.085	52.2779	118.471
36.12	37.4772	11.9028	11.4914	2.9025	15.9435	4.4155	7.4275	3.933	-0.5569	3.80477	4.7322	13.8715	0.7729	2.7433	5.52997	36.12	15.9435	3.80477	5.52997	510.347	54.6992	118.641
36.16	37.4536	11.9796	11.5133	2.7794	15.9315	4.4111	7.3281	3.8727	-0.5655	3.7616	4.6747	13.8467	0.8784	2.7588	5.53965	36.16	15.9315	3.7616	5.53965	509.887	52.9437	119.023
36.2	37.4941	11.981	11.4228	2.8051	15.9258	4.4576	7.0276	3.5682	-0.7293	3.58103	4.6801	13.9191	0.809	2.7393	5.53688	36.2	15.9258	3.58103	5.53688	509.668	45.6017	118.914
36.24	37.3364	12.0604	11.4686	2.8307	15.924	4.4236	7.5117	4.3619	-0.5655	3.93293	4.6429	13.7989	0.8394	2.7003	5.49538	36.24	15.924	3.93293	5.49538	509.602	59.9096	117.273
36.28	37.3283	11.9207	11.335	2.7431	15.8318	4.4236	7.3307	3.787	-0.7897	3.6879	4.6099	13.7528	0.8199	2.6976	5.47005	36.28	15.8318	3.6879	5.47005	506.071	49.9471	116.272
36.32	37.2159	11.9973	11.2716	2.7436	15.8071	4.4406	7.2082	3.7258	-0.8069	3.64193	4.579	13.8557	0.8373	2.6677	5.48492	36.32	15.8071	3.64193	5.48492	505.126	48.0778	116.86
36.36	37.1267	11.9414	11.271	2.7348	15.7685	4.4413	6.9417	4.4163	-0.531	3.81708	4.598	13.6591	0.8162	2.6387	5.428	36.36	15.7685	3.81708	5.428	503.647	55.1993	114.609
36.4	37.3699	11.9305	11.1826	2.8765	15.8399	4.4509	7.3613	3.974	-0.4707	3.82888	4.5404	13.6932	0.777	2.6325	5.41078	36.4	15.8399	3.82888	5.41078	506.381	55.6791	113.928
36.44	37.1001	11.7526	11.1321	2.5974	15.6455	4.3941	7.2424	3.7369	-0.7121	3.66532	4.5377	13.7466	0.7826	2.5946	5.41538	36.44	15.6455	3.66532	5.41538	498.942	49.0292	114.11
36.48	37.091	12.159	11.1831	2.7518	15.7962	4.4103	7.2472	3.7971	-0.9362	3.6296	4.5016	13.7893	0.737	2.5389	5.3917	36.48	15.7962	3.6296	5.3917	504.71	47.5767	113.174
36.52	37.1396	11.8884	11.1307	2.7959	15.7387	4.4207	7.2842	4.3988	-0.5483	3.88885	4.4822	13.7825	0.7973	2.5581	5.40503	36.52	15.7387	3.88885	5.40503	502.506	58.1176	113.701
36.56	37.1468	11.532	11.065	2.7036	15.6119	4.3801	7.2639	3.9802	-0.9621	3.66552	4.4371	13.6865	0.7436	2.5648	5.358	36.56	15.6119	3.66552	5.358	497.651	49.0374	111.841
36.6	37.1256	11.688	10.9682	2.7022	15.621	4.3786	7.0048	3.6292	-0.8586	3.5385	4.4207	13.7246	0.7719	2.5874	5.37615	36.6	15.621	3.5385	5.37615	498.002	43.8726	112.559
36.64	37.0887	11.5753	10.9411	2.7541	15.5898	4.3963	7.5034	3.5204	-0.7466	3.66838	4.4123	13.7239	0.7583	2.5027	5.3493	36.64	15.5898	3.66838	5.3493	496.807	49.1533	111.497
36.68	37.0658	11.4414	10.9091	2.7169	15.5333	4.4103	7.424	3.875	-0.9879	3.68035	4.3687	13.717	0.7382	2.5665	5.3476	36.68	15.5333	3.68035	5.3476	494.644	49.6401	111.43
36.72	37.1144	11.5711	10.8328	2.6501	15.5421	4.4007	7.2581	4.1963	-0.531	3.83102	4.3215	13.6822	0.7206	2.5252	5.31238	36.72	15.5421	3.83102	5.31238	494.981	55.7665	110.038
36.76	36.8897	11.5375	10.8178	2.6314	15.4691	4.4177	6.9801	4.0015	-0.5138	3.72138	4.3152	13.6111	0.7369	2.5391	5.30057	36.76	15.4691	3.72138	5.30057	492.187	51.3082	109.571
36.8	37.0605	11.5802	10.857	2.6047	15.5256	4.4192	7.2315	3.9532	-0.5483	3.7639	4.2892	13.6324	0.7237	2.5148	5.29002	36.8	15.5256	3.7639	5.29002	494.35	53.0372	109.154
36.84	36.9323	11.6095	10.7672	2.5446	15.4634	4.3764	7.1032	3.8928	-0.9707	3.60042	4.2513	13.6991	0.7351	2.5511	5.30915	36.84	15.4634	3.60042	5.30915	491.968	46.3905	109.91
36.88	36.7644	11.5152	10.6475	2.6374	15.3911	4.3587	7.1	3.9	-0.6948	3.66597	4.2258	13.5988	0.7211	2.462	5.25192	36.88	15.3911	3.66597	5.25192	489.202	49.0557	107.648
36.92	36.9572	11.6431	10.617	2.706	15.4808	4.397	7.0298	3.691	-0.5914	3.6316	4.2145	13.5642	0.7042	2.5395	5.2556	36.92	15.4808	3.6316	5.2556	492.636	47.658	107.793
36.96	36.9994	11.3322	10.6188	2.756	15.4266	4.3705	6.8311	4.0056	-0.6345	3.64317	4.1792	13.6324	0.7138	2.4692	5.24865	36.96	15.4266	3.64317	5.24865	490.56	48.1286	107.518
37	36.8071	11.9146	10.4924	2.5124	15.4316	4.3756	6.9542	3.6022	-0.781	3.53775	4.1638	13.6589	0.7015	2.5182	5.2606	37	15.4316	3.53775	5.2606	490.752	43.8421	107.991
37.04	37.1007	11.5911	10.509	2.6796	15.4701	4.3395	7.1004	3.8854	-0.9707	3.58865	4.1246	13.594	0.7019	2.4372	5.21442	37.04	15.4701	3.58865	5.21442	492.225	45.9117	106.165
37.08	36.928	11.6379	10.4083	2.5443	15.3796	4.3771	7.007	3.7983	-0.5397	3.66067	4.0983	13.6684	0.6798	2.3909	5.20935	37.08	15.3796	3.66067	5.20935	488.761	48.8402	105.964
37.12	36.8142	11.4153	10.4224	2.6924	15.3361	4.3579	7.2066	4.1181	-0.6	3.77065	4.0885	13.5355	0.6611	2.3682	5.16333	37.12	15.3361	3.77065	5.16333	487.094	53.3117	104.145
37.16	36.9358	11.4479	10.457	2.596	15.3592	4.3631	6.9918	4.1195	-0.9707	3.62592	4.0763	13.4257	0.6524	2.3848	5.1348	37.16	15.3592	3.62592	5.1348	487.979	47.4273	103.017
37.2	36.6957	11.6368	10.4344	2.6414	15.3521	4.3749	6.8305	3.7186	-0.919	3.50125	4.0425	13.3889	0.6638	2.4163	5.12787	37.2	15.3521	3.50125	5.12787	487.707	42.3581	102.743
37.24	36.7215	11.5764	10.2827	2.5375	15.2795	4.3439	7.046	3.9893	-1.0397	3.58487	4.0257	13.6328	0.6617	2.3383	5.16462	37.24	15.2795	3.58487	5.16462	484.929	45.7582	104.196
37.28	36.9924	11.2689	10.2955	2.4977	15.2636	4.3771	7.0379	4.1067	-0.5914	3.73257	3.9755	13.5647	0.6728	2.4285	5.16038	37.28	15.2636	3.73257	5.16038	484.321	51.7636	104.028
37.32	36.7055	11.4438	10.224	2.5134	15.2217	4.3624	6.8998	4.1165	-0.8414	3.63433	3.9468	13.3896	0.638	2.3107	5.07128	37.32	15.2217	3.63433	5.07128	482.715	47.7688	100.505
37.36	36.7751	11.0926	10.2336	2.5523	15.1634	4.3668	6.8041	4.3248	-0.8155	3.67005	3.9559	13.5907	0.6372	2.3597	5.13588	37.36	15.1634	3.67005	5.13588	480.484	49.2214	103.059
37.4	36.8071	11.4611	10.1817	2.4448	15.2237	4.3528	7.1048	3.8928	-1.0569	3.57338	3.8925	13.3619	0.6318	2.3239	5.05253	37.4	15.2237	3.57338	5.05253	482.791	45.2906	99.7638
37.44	36.8993	11.2926	9.9517	2.5463	15.1725	4.3351	6.9487	4.068	-0.781	3.6427	3.8886	13.5006	0.6219	2.3444	5.08888	37.44	15.1725	3.6427	5.08888	480.831	48.1093	101.201
37.48	36.5038	11.3802	10.0604	2.4983	15.1107	4.3476	6.5679	4.1797	-0.9534	3.53545	3.8856	13.4323	0.5916	2.3212	5.05767	37.48	15.1107	3.53545	5.05767	478.465	43.7486	99.9674
37.52	36.6171	11.4139	9.9191	2.5207	15.1177	4.3373	6.5661	4.2381	-0.6948	3.61167	3.8504	13.399	0.5849	2.2875	5.03045	37.52	15.1177	3.61167	5.03045	478.734	46.8479	98.891
37.56	36.5794	11.6401	9.9068	2.4674	15.1484	4.3395	7.0948	4.7247	-1.0828	3.76905	3.8119	13.5097	0.5947	2.2992	5.05387	37.56	15.1484	3.76905	5.05387	479.911	53.2466	99.8171
37.6	36.4891	11.2896	9.8828	2.4582	15.0299	4.3151	6.8556	4.1757	-0.919	3.60685	3.8166	13.2795	0.5675	2.2146	4.96955	37.6	15.0299	3.60685	4.96955	475.374	46.6517	96.4831
37.64	36.4235	11.5503	9.8654	2.4793	15.0796	4.338	6.7007	4.2443	-0.8931	3.59748	3.7785	13.3729	0.5949	2.3136	5.01497	37.64	15.0796	3.59748	5.01497	477.277	46.2705	98.2791
37.68	36.3988	11.1297	9.832	2.478	14.9596	4.3159	6.8449	4.2844	-1.0569	3.59707	3.763	13.2585	0.5389	2.2146	4.94375	37.68	14.9596	3.59707	4.94375	472.683	46.2542	95.4631
37.72	36.5638	11.111	9.7731	2.617	15.0162	4.324	6.8727	4.0655	-1.3241	3.48452	3.716	13.4416	0.5869	2.2416	4.99652	37.72	15.0162	3.48452	4.99652	474.85	41.6781	97.5497
37.76	36.55	10.94	9.8409	2.3993	14.9325	4.3055	6.5412	4.2736	-1.2034	3.47922	3.6934	13.2391	0.5527	2.2153	4.92512	37.76	14.9325	3.47922	4.92512	471.647	41.4626	94.7267
37.8	36.2236	10.9807	9.7051	2.4365	14.8365	4.3498	6.7516	3.7716	-1.5828	3.32255	3.6695	13.1798	0.5425	2.1867	4.89462	37.8	14.8365	3.32255	4.89462	467.969	35.0923	93.5208
37.84	36.2723	11.2013	9.7058	2.5423	14.9304	4.3122	6.3423	3.8081	-1.2293	3.30832	3.6565	13.2634	0.5605	2.2461	4.93163	37.84	14.9304	3.30832	4.93163	471.565	34.5139	94.9837
37.88	36.1153	11.3813	9.6472	2.4313	14.8938	4.2679	7.0233	3.9791	-1.0138	3.56413	3.6697	13.3101	0.5448	2.1412	4.91645	37.88	14.8938	3.56413	4.91645	470.162	44.9145	94.3837
37.92	36.3681	10.8677	9.4985	2.4333	14.7919	4.3144	6.8629	4.192	-1.3241	3.5113	3.6153	13.2818	0.5462	2.1852	4.90712	37.92	14.7919	3.5113	4.90712	466.262	42.7667	94.015
37.96	36.1552	10.9445	9.6238	2.4337	14.7893	4.324	6.539	3.529	-1.7121	3.16997	3.5781	13.1695	0.5411	2.1472	4.85897	37.96	14.7893	3.16997	4.85897	466.163	28.8887	92.1113
38	36.2722	10.9952	9.4895	2.4244	14.7953	4.3018	6.6661	3.6753	-1.6948	3.2371	3.553	13.0828	0.5238	2.1866	4.83655	38	14.7953	3.2371	4.83655	466.393	31.6179	91.2247
38.04	36.4448	11.1394	9.4693	2.3782	14.8579	4.2627	6.5484	3.1221	-1.7552	3.0445	3.5321	13.2661	0.5434	2.176	4.8794	38.04	14.8579	3.0445	4.8794	468.79	23.787	92.9188
38.08	36.1072	10.9965	9.4505	2.3721	14.7316	4.3122	6.7797	3.3149	-1.5138	3.22325	3.5209	13.1389	0.5083	2.0844	4.81312	38.08	14.7316	3.22325	4.81312	463.953	31.0548	90.2985
38.12	36.1762	11.1579	9.507	2.3717	14.8032	4.2819	6.6236	3.4996	-2.031	3.09352	3.474	13.2027	0.5096	2.0779	4.81605	38.12	14.8032	3.09352	4.81605	466.695	25.7803	90.4142
38.16	35.9915	11.4745	9.1936	2.2667	14.7316	4.3004	6.7252	3.0763	-2.0483	3.0134	3.4767	13.1631	0.4961	2.0485	4.7961	38.16	14.7316	3.0134	4.7961	463.953	22.5225	89.6254
38.2	35.8922	10.8158	9.2768	2.2693	14.5635	4.2472	6.6956	2.8059	-1.6603	3.0221	3.4498	13.1434	0.5123	2.1105	4.804	38.2	14.5635	3.0221	4.804	457.52	22.8762	89.9377
38.24	35.8895	10.9054	9.2561	2.4019	14.6132	4.2723	6.5538	2.8353	-2.1862	2.8688	3.3946	12.9789	0.4857	2.0601	4.72982	38.24	14.6132	2.8688	4.72982	459.422	16.6432	87.005
38.28	35.8644	11.1097	9.1714	2.1615	14.5767	4.2487	6.9285	2.8446	-2.4879	2.88347	3.4059	13.1408	0.4909	2.0561	4.77343	38.28	14.5767	2.88347	4.77343	458.026	17.2398	88.7289
38.32	35.6947	11.2059	9.1328	2.33	14.5908	4.2458	6.7542	3.2408	-1.7121	3.13217	3.3851	13.0615	0.4624	2.0957	4.75117	38.32	14.5908	3.13217	4.75117	458.566	27.3518	87.8492
38.36	35.9684	10.967	9.1275	2.3513	14.6036	4.2642	6.8141	2.8351	-2.0397	2.96842	3.3632	12.9702	0.4796	2.0606	4.7184	38.36	14.6036	2.96842	4.7184	459.052	20.6938	86.5533
38.4	35.7803	10.5744	9.1169	2.294	14.4414	4.2273	6.705	2.9524	-1.669	3.05393	3.3109	13.0677	0.4876	1.9899	4.71402	38.4	14.4414	3.05393	4.71402	452.844	24.1702	86.3803
38.44	35.7727	10.9799	8.9963	2.3409	14.5224	4.2627	6.3948	2.9134	-2.2638	2.82677	3.3128	13.1213	0.4326	1.9537	4.7051	38.44	14.5224	2.82677	4.7051	455.947	14.9345	86.0275
38.48	35.9712	10.7729	9.044	2.3466	14.5337	4.2258	6.5292	3.1165	-1.9103	2.9903	3.3151	13.0498	0.4259	1.9638	4.68865	38.48	14.5337	2.9903	4.68865	456.377	21.5833	85.3771
38.52	35.6237	10.9168	8.9528	2.2611	14.4386	4.2443	6.3329	2.9861	-2.1	2.86583	3.263	13.0766	0.4607	1.9497	4.6875	38.52	14.4386	2.86583	4.6875	452.737	16.5222	85.3316
38.56	35.6241	10.8881	8.9608	2.1814	14.4136	4.2325	6.4304	2.5185	-2.0828	2.77465	3.2426	13.1363	0.4243	1.9494	4.68815	38.56	14.4136	2.77465	4.68815	451.78	12.8151	85.3573
38.6	35.69	10.7042	8.8875	2.2473	14.3822	4.2406	6.5341	2.7562	-2.1259	2.85125	3.2229	12.8767	0.379	1.8954	4.5935	38.6	14.3822	2.85125	4.5935	450.58	15.9296	81.6151
38.64	35.4463	10.7352	8.847	2.2262	14.3137	4.2531	6.6682	3.2249	-1.8845	3.06543	3.2101	13.0488	0.4039	1.8972	4.64	38.64	14.3137	3.06543	4.64	447.955	24.6378	83.4536
38.68	35.6495	10.6075	8.8301	2.2489	14.334	4.2384	6.8596	2.8699	-2.169	2.94972	3.1763	12.8729	0.4231	1.932	4.60107	38.68	14.334	2.94972	4.60107	448.733	19.9335	81.9146
38.72	35.5155	10.8744	8.7075	2.2714	14.3422	4.2148	6.706	2.7364	-2.0741	2.89578	3.1425	12.8191	0.3969	1.9147	4.5683	38.72	14.3422	2.89578	4.5683	449.047	17.7399	80.6188
38.76	35.5058	10.5759	8.732	2.242	14.2639	4.2148	6.7699	2.615	-2.031	2.89218	3.1495	12.8166	0.3709	1.8805	4.55438	38.76	14.2639	2.89218	4.55438	446.05	17.5936	80.0682
38.8	35.5315	10.4948	8.6283	2.2087	14.2158	4.2517	6.2912	2.709	-1.919	2.83323	3.0996	12.8869	0.4123	1.8049	4.55093	38.8	14.2158	2.83323	4.55093	444.209	15.1967	79.9318
38.84	35.3041	10.611	8.6401	2.1463	14.1754	4.2184	6.1238	2.7449	-1.7293	2.83945	3.0819	12.8312	0.3898	1.8836	4.54662	38.84	14.1754	2.83945	4.54662	442.66	15.4498	79.7618
38.88	35.2868	10.5632	8.5979	2.345	14.1982	4.1823	6.466	2.6726	-2.1345	2.7966	3.0999	12.7768	0.3549	1.8307	4.51557	38.88	14.1982	2.7966	4.51557	443.535	13.7076	78.5342
38.92	35.207	10.1564	8.5605	2.2904	14.0536	4.186	6.5833	2.7507	-2.169	2.83775	3.0317	12.8932	0.3674	1.8133	4.5264	38.92	14.0536	2.83775	4.5264	437.998	15.3807	78.9621
38.96	35.3361	10.7595	8.6329	2.1365	14.2162	4.183	6.5792	2.6288	-1.9276	2.86585	3.0454	12.8342	0.3323	1.7956	4.50188	38.96	14.2162	2.86585	4.50188	444.225	16.5232	77.9925
39	35.0243	10.5434	8.4947	2.3978	14.1151	4.1683	6.4664	2.7036	-1.8328	2.87637	3.0272	12.8937	0.3757	1.83	4.53165	39	14.1151	2.87637	4.53165	440.351	16.9512	79.1697
39.04	35.0615	10.852	8.5177	2.0581	14.1223	4.1904	6.3917	2.525	-2.0655	2.7604	3.0088	12.8005	0.3624	1.7167	4.4721	39.04	14.1223	2.7604	4.4721	440.63	12.2357	76.8153
39.08	35.1046	10.6767	8.532	2.1142	14.1069	4.1631	6.3735	2.3832	-2.1603	2.68988	2.9906	12.8326	0.3374	1.7691	4.48242	39.08	14.1069	2.68988	4.48242	440.038	9.36821	77.2235
39.12	35.0419	10.3189	8.4488	2.1471	13.9892	4.1934	6.523	2.2791	-2.169	2.70662	2.9669	12.7544	0.3763	1.7144	4.453	39.12	13.9892	2.70662	4.453	435.532	10.0493	76.0601
39.16	35.1889	10.373	8.3978	2.1476	14.0268	4.1498	6.1578	2.696	-2.1948	2.7022	2.948	12.6326	0.3529	1.7231	4.41415	39.16	14.0268	2.7022	4.41415	436.974	9.86933	74.5241
39.2	34.9322	10.3849	8.3111	2.1475	13.9439	4.1306	6.1767	2.5778	-2.3414	2.63593	2.9242	12.6975	0.3311	1.7121	4.41623	39.2	13.9439	2.63593	4.41623	433.8	7.17464	74.6061
39.24	34.7817	10.3004	8.3616	2.1761	13.9049	4.1742	6.0357	2.6871	-1.9966	2.7251	2.9146	12.7073	0.3519	1.7444	4.42955	39.24	13.9049	2.7251	4.42955	432.308	10.8004	75.1329
39.28	34.6867	10.5481	8.361	2.2699	13.9664	4.1461	6.2582	2.3991	-1.8845	2.72972	2.8725	12.726	0.3387	1.688	4.4063	39.28	13.9664	2.72972	4.4063	434.661	10.9885	74.2137
39.32	34.8304	10.3704	8.2777	2.2685	13.9367	4.1232	6.6286	2.862	-1.7293	2.97112	2.8376	12.7097	0.2904	1.6576	4.37383	39.32	13.9367	2.97112	4.37383	433.525	20.8036	72.9297
39.36	34.8362	10.6932	8.16	2.1553	13.9612	4.141	6.2025	2.1352	-2.1	2.59468	2.8451	12.6842	0.3199	1.6667	4.37897	39.36	13.9612	2.59468	4.37897	434.46	5.49745	73.1333
39.4	34.9013	10.3715	8.2297	2.225	13.9319	4.1114	6.3475	2.6746	-1.9448	2.79718	2.7963	12.7181	0.3089	1.6334	4.36417	39.4	13.9319	2.79718	4.36417	433.339	13.7309	72.5482
39.44	34.9087	10.1865	8.1525	2.0497	13.8243	4.1402	6.1407	2.2317	-2.2552	2.56435	2.7742	12.513	0.3067	1.6022	4.29903	39.44	13.8243	2.56435	4.29903	429.222	4.26446	69.9723
39.48	34.6842	10.4552	8.0533	2.2314	13.856	4.1277	6.2733	3.0046	-2.1086	2.82425	2.7698	12.638	0.2808	1.6923	4.34523	39.48	13.856	2.82425	4.34523	430.435	14.8318	71.799
39.52	34.5332	10.5245	8.0611	2.2147	13.8334	4.1277	6.3102	2.5216	-1.7121	2.81185	2.7727	12.6623	0.2828	1.5789	4.32417	39.52	13.8334	2.81185	4.32417	429.568	14.3276	70.9667
39.56	34.5636	10.2405	8.1106	2.1307	13.7613	4.0908	6.368	2.507	-1.7552	2.80265	2.7363	12.5619	0.2923	1.6022	4.29818	39.56	13.7613	2.80265	4.29818	426.811	13.9536	69.9387
39.6	34.6964	10.111	8.0659	2.2212	13.7736	4.1196	6.4798	2.4861	-1.8931	2.7981	2.7175	12.7134	0.2847	1.6005	4.32902	39.6	13.7736	2.7981	4.32902	427.281	13.7686	71.1584
39.64	34.3991	10.1225	8.0127	2.037	13.6428	4.1114	6.4847	2.866	-1.7293	2.9332	2.7213	12.412	0.2805	1.5737	4.24688	39.64	13.6428	2.9332	4.24688	422.273	19.2616	67.9104
39.68	34.4469	10.2096	7.9922	2.1254	13.6935	4.1033	6.426	2.6384	-1.85	2.82942	2.6931	12.5247	0.2669	1.5734	4.26452	39.68	13.6935	2.82942	4.26452	424.214	15.0422	68.6083
39.72	34.3581	10.4498	7.9442	2.1989	13.7377	4.107	6.4356	2.4079	-1.7552	2.79882	2.6563	12.5276	0.2635	1.5365	4.24597	39.72	13.7377	2.79882	4.24597	425.907	13.798	67.8749
39.76	34.593	10.216	7.8917	2.2361	13.7342	4.1137	6.2175	3.0453	-1.8155	2.89025	2.6243	12.444	0.2536	1.6007	4.23065	39.76	13.7342	2.89025	4.23065	425.771	17.5153	67.269
39.8	34.113	10.1366	7.799	2.1047	13.5383	4.1159	6.5545	3.143	-1.6948	3.02965	2.636	12.4742	0.2223	1.5625	4.22375	39.8	13.5383	3.02965	4.22375	418.273	23.1832	66.9961
39.84	34.0871	10.1846	7.8626	2.232	13.5916	4.0908	6.1672	2.6038	-2.0138	2.712	2.6058	12.4484	0.2406	1.5008	4.1989	39.84	13.5916	2.712	4.1989	420.311	10.2678	66.0136
39.88	34.212	10.4205	7.8577	2.1316	13.6554	4.0679	6.1756	2.8878	-1.5052	2.90652	2.5908	12.3991	0.2602	1.4477	4.17445	39.88	13.6554	2.90652	4.17445	422.757	18.177	65.047
39.92	34.2372	10.4775	7.8131	2.0518	13.6449	4.0517	6.2064	2.9284	-1.5138	2.91818	2.5607	12.4212	0.2114	1.4953	4.17215	39.92	13.6449	2.91818	4.17215	422.353	18.6507	64.956
39.96	34.2592	10.3871	7.7331	2.0476	13.6068	4.0841	6.3637	2.6873	-1.9362	2.79972	2.5418	12.2786	0.2305	1.5148	4.14143	39.96	13.6068	2.79972	4.14143	420.892	13.8346	63.7412
40	34.0294	9.7956	7.7322	2.065	13.4055	4.045	6.4489	2.9888	-1.9879	2.8737	2.5132	12.3216	0.2227	1.4058	4.11583	40	13.4055	2.8737	4.11583	413.19	16.8424	62.7291
40.04	33.8224	10.315	7.6831	2.0287	13.4623	4.0472	6.2742	3.1645	-1.4621	3.00595	2.5046	12.361	0.2075	1.3926	4.11643	40.04	13.4623	3.00595	4.11643	415.363	22.2196	62.7528
40.08	34.0331	10.1832	7.6553	2.113	13.4962	4.0827	5.9599	3.0093	-1.531	2.88023	2.4752	12.3294	0.2198	1.3861	4.10262	40.08	13.4962	2.88023	4.10262	416.658	17.1077	62.2072
40.12	33.8974	10.0646	7.6342	2.294	13.4726	4.048	6.1113	2.9573	-1.3931	2.93088	2.4719	12.4832	0.1718	1.3636	4.12262	40.12	13.4726	2.93088	4.12262	415.755	19.1671	62.9979
40.16	33.8832	10.153	7.5479	2.1403	13.4311	4.059	6.0845	3.2042	-1.8845	2.8658	2.4475	12.2085	0.1908	1.3185	4.04133	40.16	13.4311	2.8658	4.04133	414.168	16.5212	59.7835
40.2	33.9163	10.1863	7.5355	2.0569	13.4237	4.0421	6.1227	2.8961	-1.8845	2.7941	2.4268	12.2658	0.204	1.4	4.07415	40.2	13.4237	2.7941	4.07415	413.887	13.6059	61.0813
40.24	33.7472	9.9003	7.5059	2.0439	13.2993	4.0435	6.2361	2.8916	-1.8069	2.84108	2.4192	12.3415	0.1867	1.3895	4.08422	40.24	13.2993	2.84108	4.08422	409.124	15.5159	61.4797
40.28	33.5196	9.9669	7.5317	2.1436	13.2905	4.0413	6.3675	2.8589	-1.5741	2.9234	2.3883	12.0928	0.1537	1.3656	4.0001	40.28	13.2905	2.9234	4.0001	408.784	18.8632	58.1536
40.32	33.5898	9.9443	7.4877	2.0992	13.2802	4.0332	6.1161	2.6819	-1.8155	2.75393	2.3781	12.3501	0.1621	1.3657	4.064	40.32	13.2802	2.75393	4.064	408.393	11.9724	60.68
40.36	33.5624	9.6159	7.4096	2.0438	13.1579	3.997	5.9839	2.8519	-1.5655	2.81682	2.3723	12.3137	0.1692	1.276	4.0328	40.36	13.1579	2.81682	4.0328	403.71	14.5299	59.4465
40.4	33.6163	9.8806	7.4258	2.1117	13.2586	4.0325	6.0519	2.7556	-1.5483	2.82292	2.3403	12.1727	0.1508	1.3211	3.99623	40.4	13.2586	2.82292	3.99623	407.565	14.7779	58.0004
40.44	33.6482	9.7807	7.3666	1.9253	13.1802	4.0303	6.1939	3.0809	-1.7379	2.8918	2.2973	12.1808	0.1512	1.2549	3.97105	40.44	13.1802	2.8918	3.97105	404.563	17.5783	57.005
40.48	33.4708	10.036	7.2552	2.0612	13.2058	4.0059	6.0007	2.7152	-1.8586	2.7158	2.2969	12.1731	0.1536	1.2485	3.96802	40.48	13.2058	2.7158	3.96802	405.543	10.4223	56.8854
40.52	33.4673	9.8846	7.2864	2.081	13.1798	4.028	5.8831	3.0824	-1.4879	2.8764	2.2826	12.0475	0.1465	1.2909	3.94188	40.52	13.1798	2.8764	3.94188	404.549	16.9522	55.8515
40.56	33.4939	9.9179	7.3372	2.003	13.188	4.0103	5.9274	2.7916	-1.5569	2.7931	2.2709	12.2209	0.1363	1.2481	3.96905	40.56	13.188	2.7931	3.96905	404.862	13.5653	56.926
40.6	33.1816	9.5513	7.1766	2.1164	13.0065	4.0066	6.2221	3.0271	-1.5224	2.93335	2.2733	12.252	0.1385	1.2667	3.98262	40.6	13.0065	2.93335	3.98262	397.913	19.2677	57.4627
40.64	33.0751	9.538	7.163	1.9786	12.9387	3.9801	6.4708	2.802	-1.7724	2.87013	2.2557	12.0777	0.1023	1.2506	3.92157	40.64	12.9387	2.87013	3.92157	395.317	16.697	55.0489
40.68	33.2758	9.8011	7.1866	2.0935	13.0892	3.9631	6.3185	3.0603	-1.3414	3.00013	2.1993	12.0599	0.1142	1.217	3.8976	40.68	13.0892	3.00013	3.8976	401.081	21.9827	54.101
40.72	33.2625	9.4564	7.1458	1.9487	12.9534	3.983	5.9142	2.9652	-1.8241	2.75957	2.1886	12.1291	0.1279	1.178	3.9059	40.72	12.9534	2.75957	3.9059	395.879	12.2022	54.4292
40.76	32.9733	9.7127	7.1205	2.0529	12.9648	3.9661	5.8945	3.0768	-1.5569	2.84513	2.181	11.8468	0.1097	1.2086	3.83652	40.76	12.9648	2.84513	3.83652	396.319	15.6806	51.6863
40.8	33.0949	9.3135	7.1999	2.1462	12.9386	3.9675	5.8911	3.059	-1.8328	2.7712	2.1526	11.9664	0.1155	1.1226	3.83928	40.8	12.9386	2.7712	3.83928	395.315	12.6748	51.795
40.84	32.9718	9.6145	7.0681	2.1604	12.9537	3.9919	5.844	2.8352	-1.6259	2.7613	2.1575	12.0693	0.0902	1.1535	3.86763	40.84	12.9537	2.7613	3.86763	395.892	12.2723	52.9159
40.88	32.9433	9.6739	7.1287	2.097	12.9607	3.9683	5.8847	2.8187	-1.2983	2.84335	2.1312	11.9821	0.0548	1.129	3.82428	40.88	12.9607	2.84335	3.82428	396.161	15.6084	51.2019
40.92	32.7915	9.7417	7.0486	1.9761	12.8895	3.9373	6.0803	2.811	-1.7897	2.75973	2.1166	11.943	0.1104	1.0677	3.80943	40.92	12.8895	2.75973	3.80943	393.434	12.2083	50.6148
40.96	32.6852	9.5894	7.0408	2.0232	12.8346	3.9661	6.3806	2.7669	-1.6086	2.87625	2.0763	11.8844	0.0908	1.1147	3.79155	40.96	12.8346	2.87625	3.79155	391.335	16.9461	49.9081
41	32.9668	9.6652	6.9095	2.0406	12.8955	3.9461	5.728	3.0395	-1.4534	2.81505	2.0669	11.8429	0.0983	1.0999	3.777	41	12.8955	2.81505	3.777	393.665	14.4577	49.3328
41.04	32.6887	9.3161	6.9101	1.9966	12.7279	3.9653	5.8576	2.7577	-1.7379	2.71068	2.0622	11.9388	0.0551	1.0772	3.78333	41.04	12.7279	2.71068	3.78333	387.247	10.2139	49.5829
41.08	32.5519	9.6285	6.8574	1.9174	12.7388	3.9498	5.8145	3.0977	-1.3069	2.88877	2.03	11.8472	0.0943	1.0732	3.76118	41.08	12.7388	2.88877	3.76118	387.666	17.4553	48.7071
41.12	32.5677	9.352	6.8315	1.919	12.6676	3.8989	6.1297	2.9353	-1.7466	2.80433	2.0171	11.9387	0.0684	1.0232	3.76185	41.12	12.6676	2.80433	3.76185	384.938	14.0217	48.7338
41.16	32.6113	9.4635	6.9328	2.0191	12.7567	3.9262	6.0969	2.9075	-1.5914	2.8348	2.0161	11.8507	0.0773	1.0607	3.7512	41.16	12.7567	2.8348	3.7512	388.35	15.2607	48.3127
41.2	32.4522	9.524	6.8537	1.9541	12.696	3.9255	5.9199	3.2346	-1.6431	2.85923	1.9761	11.9981	0.0704	1.0185	3.76578	41.2	12.696	2.85923	3.76578	386.027	16.2538	48.889
41.24	32.5712	9.2969	6.8385	2.056	12.6906	3.9203	6.1996	2.9083	-1.8759	2.78808	1.9604	11.9679	0.043	1.0347	3.7515	41.24	12.6906	2.78808	3.7515	385.822	13.3609	48.3246
41.28	32.597	9.7307	6.7393	1.977	12.761	3.9077	5.8882	2.8825	-1.35	2.8321	1.9678	11.8342	0.0485	0.9497	3.70005	41.28	12.761	2.8321	3.70005	388.515	15.151	46.2904
41.32	32.4663	9.5948	6.7557	2.0645	12.7203	3.8974	6.1546	2.2798	-1.8155	2.62908	1.9277	11.9564	0.0534	0.9359	3.71835	41.32	12.7203	2.62908	3.71835	386.958	6.89613	47.0139
41.36	32.4498	9.411	6.7329	1.8688	12.6156	3.8841	5.9664	2.9353	-1.5741	2.80293	1.9239	11.822	0.0431	0.9523	3.68532	41.36	12.6156	2.80293	3.68532	382.95	13.9647	45.7082
41.4	32.0825	9.3072	6.8014	2.0386	12.5574	3.8804	6.0263	2.5597	-1.7379	2.68213	1.9135	11.8011	0.0368	0.9199	3.66783	41.4	12.5574	2.68213	3.66783	380.722	9.0531	45.0163
41.44	32.2652	9.6265	6.7522	2.0944	12.6846	3.8959	5.7569	2.8866	-1.8069	2.68313	1.8922	11.7702	0.0337	0.9914	3.67188	41.44	12.6846	2.68313	3.67188	385.59	9.09376	45.1764
41.48	31.9435	9.685	6.7178	1.9027	12.5623	3.8731	5.8196	2.7767	-1.6603	2.70227	1.8647	11.6755	0.0134	0.9119	3.61638	41.48	12.5623	2.70227	3.61638	380.907	9.87238	42.9821
41.52	32.0667	9.2403	6.6522	1.9686	12.4819	3.7151	5.9306	2.8826	-1.5397	2.74715	1.8182	11.8563	0.0267	0.9239	3.65627	41.52	12.4819	2.74715	3.65627	377.833	11.697	44.5597
41.56	31.8139	9.1698	6.6475	1.8937	12.3812	3.7661	5.8449	2.5991	-1.7897	2.6051	1.8554	11.6786	0.0188	0.9204	3.6183	41.56	12.3812	2.6051	3.6183	373.977	5.92132	43.0582
41.6	31.7757	9.2082	6.604	1.8723	12.3651	3.8354	5.5647	3.0682	-1.8672	2.65027	1.8056	11.8728	0.0089	0.8846	3.64298	41.6	12.3651	2.65027	3.64298	373.358	7.7581	44.0338
41.64	31.7691	9.2037	6.4685	2.0312	12.3681	3.8258	5.8781	2.7691	-1.7466	2.6816	1.7919	11.7801	-0.021	0.8925	3.61088	41.64	12.3681	2.6816	3.61088	373.475	9.03175	42.7647
41.68	31.7862	9.2281	6.504	1.9413	12.3649	3.8635	5.5546	2.3661	-1.7293	2.51372	1.7722	11.5936	-0.0078	0.8736	3.5579	41.68	12.3649	2.51372	3.5579	373.352	2.20609	40.6702
41.72	32.073	9.3418	6.497	1.9654	12.4693	3.7277	5.582	2.9187	-1.5569	2.66787	1.7467	11.7773	-0.0083	0.8351	3.5877	41.72	12.4693	2.66787	3.5877	377.349	8.47371	41.8484
41.76	31.7892	9.4932	6.4401	1.9114	12.4085	3.6871	5.5663	2.696	-1.8069	2.53563	1.7358	11.6541	-0.0208	0.8058	3.54373	41.76	12.4085	2.53563	3.54373	375.02	3.09652	40.1097
41.8	31.6362	8.972	6.4807	1.9166	12.2514	3.8716	5.7768	2.7242	-2.0052	2.59185	1.7249	11.5828	-0.0073	0.7954	3.52395	41.8	12.2514	2.59185	3.52395	369.006	5.38259	39.3279
41.84	31.8384	9.0877	6.4182	2.0075	12.338	3.8192	5.5582	2.9654	-1.8069	2.63397	1.6826	11.6629	-0.0136	0.7871	3.52975	41.84	12.338	2.63397	3.52975	372.32	7.09536	39.5572
41.88	31.5382	9.454	6.4477	1.8985	12.3346	3.8295	5.4594	2.7902	-1.8069	2.56805	1.6763	11.4822	-0.0237	0.7795	3.47858	41.88	12.3346	2.56805	3.47858	372.192	4.4149	37.5339
41.92	31.4124	9.0422	6.3671	1.9305	12.1881	3.8103	5.4315	2.6776	-1.5138	2.6014	1.6733	11.5798	-0.0271	0.7336	3.4899	41.92	12.1881	2.6014	3.4899	366.582	5.77088	37.9816
41.96	31.564	9.1871	6.4023	1.8495	12.2507	3.7823	5.2701	2.8403	-1.4362	2.61412	1.6541	11.4679	-0.0358	0.7833	3.46738	41.96	12.2507	2.61412	3.46738	368.981	6.28827	37.091
42	31.3645	8.914	6.2671	1.8649	12.1026	3.8362	5.169	2.6959	-2.0052	2.42397	1.6542	11.6406	-0.0474	0.7241	3.49288	42	12.1026	2.42397	3.49288	363.312	-1.44308	38.0992
42.04	31.4938	8.872	6.2694	1.8983	12.1334	3.783	4.9514	2.8298	-1.7638	2.4501	1.6189	11.5078	-0.0451	0.7296	3.4528	42.04	12.1334	2.4501	3.4528	364.489	-0.380855	36.5148
42.08	31.1696	9.064	6.346	1.948	12.1319	3.7904	5.1045	2.6844	-1.531	2.51207	1.5751	11.561	-0.0515	0.7231	3.45193	42.08	12.1319	2.51207	3.45193	364.432	2.139	36.4802
42.12	31.1853	9.2995	6.2485	1.912	12.1613	3.8074	4.9068	3.005	-1.9276	2.4479	1.5772	11.4488	-0.0568	0.755	3.43105	42.12	12.1613	2.4479	3.43105	365.559	-0.470305	35.6548
42.16	31.3759	8.7207	6.1771	1.9987	12.0681	3.7535	4.659	2.6079	-1.8241	2.29907	1.5818	11.5281	-0.0578	0.6872	3.43483	42.16	12.0681	2.29907	3.43483	361.99	-6.52141	35.8041
42.2	31.2638	8.8357	6.2697	1.9627	12.083	3.7387	5.0676	2.7503	-1.9793	2.39432	1.556	11.4296	-0.0709	0.6717	3.3966	42.2	12.083	2.39432	3.3966	362.559	-2.64862	34.2928
42.24	30.9648	9.1892	6.1841	1.889	12.0568	3.7491	4.5948	2.7668	-2.4362	2.16862	1.5327	11.3741	-0.069	0.7491	3.39673	42.24	12.0568	2.16862	3.39673	361.556	-11.8254	34.2977
42.28	30.9549	8.7166	6.1575	1.9074	11.9341	3.741	4.9339	2.6199	-1.8672	2.3569	1.5275	11.6332	-0.0668	0.6966	3.44762	42.28	11.9341	2.3569	3.44762	356.86	-4.17029	36.3102
42.32	31.0752	8.5291	6.1301	2.0395	11.9435	3.7225	4.4706	2.6796	-2.0397	2.20825	1.5079	11.587	-0.0859	0.6804	3.42235	42.32	11.9435	2.20825	3.42235	357.219	-10.2143	35.3109
42.36	31.1474	8.8386	5.9951	1.9809	11.9905	3.7624	4.9238	2.6635	-2.2293	2.2801	1.4725	11.4367	-0.0941	0.6418	3.36422	42.36	11.9905	2.2801	3.36422	359.019	-7.29292	33.0128
42.4	30.6601	8.9091	5.9965	2.0007	11.8916	3.7077	4.9823	2.6376	-2.1603	2.29182	1.4753	11.4639	-0.1016	0.6059	3.36088	42.4	11.8916	2.29182	3.36088	355.233	-6.81619	32.8803
42.44	30.7338	9.0049	6.0296	1.9553	11.9309	3.741	4.817	2.5214	-1.8241	2.31382	1.4592	11.3021	-0.1211	0.6161	3.31408	42.44	11.9309	2.31382	3.31408	356.738	-5.92169	31.0299
42.48	30.8319	8.8106	6.0996	1.9743	11.9291	3.7432	4.7304	2.822	-1.9017	2.34847	1.4349	11.4666	-0.1214	0.6352	3.35383	42.48	11.9291	2.34847	3.35383	356.669	-4.51285	32.6016
42.52	30.6232	9.1165	5.9205	2.0041	11.9161	3.7306	5.1458	2.4291	-2.2293	2.26905	1.4147	11.4123	-0.1042	0.533	3.31395	42.52	11.9161	2.26905	3.31395	356.17	-7.74221	31.025
42.56	30.5688	9.0733	5.8755	1.839	11.8391	3.7306	4.9243	2.3991	-2.2379	2.20402	1.4371	11.2962	-0.103	0.6227	3.31325	42.56	11.8391	2.20402	3.31325	353.225	-10.3861	30.9973
42.6	30.3064	8.4337	5.9365	1.9322	11.6522	3.6982	5.0814	2.3481	-2.2724	2.21382	1.3922	11.3428	-0.116	0.557	3.294	42.6	11.6522	2.21382	3.294	346.068	-9.98761	30.2362
42.64	30.5891	8.7783	5.9745	1.9687	11.8276	3.6996	5.1797	2.4656	-2.3155	2.25735	1.3749	11.3617	-0.1753	0.574	3.28382	42.64	11.8276	2.25735	3.28382	352.785	-8.21792	29.8339
42.68	30.4038	8.8039	5.8981	1.9444	11.7626	3.679	4.7962	2.3292	-2.1086	2.17395	1.3602	11.401	-0.1302	0.5629	3.29847	42.68	11.7626	2.17395	3.29847	350.293	-11.6089	30.4132
42.72	30.5387	8.5927	5.9003	1.9702	11.7505	3.69	5.0126	2.7918	-2.2034	2.32275	1.3441	11.4671	-0.1305	0.5235	3.30105	42.72	11.7505	2.32275	3.30105	349.831	-5.55881	30.515
42.76	30.3314	9.2334	5.8208	1.8529	11.8096	3.6413	4.8019	2.4089	-1.2466	2.40138	1.3229	11.3745	-0.1347	0.5753	3.2845	42.76	11.8096	2.40138	3.2845	352.095	-2.36198	29.8606
42.8	30.3346	8.9598	5.7896	1.9639	11.762	3.6768	4.771	2.6993	-1.9966	2.28763	1.3071	11.1875	-0.1359	0.5308	3.22238	42.8	11.762	2.28763	3.22238	350.271	-6.98696	27.4044
42.84	30.2008	8.7009	5.8093	1.8588	11.6425	3.6657	4.9732	2.4221	-1.9276	2.28335	1.2873	11.2394	-0.1509	0.469	3.2112	42.84	11.6425	2.28335	3.2112	345.695	-7.16078	26.9625
42.88	30.0801	8.7412	5.7781	1.9613	11.6402	3.6155	5.2588	2.1494	-1.9362	2.27187	1.2664	11.1057	-0.1447	0.4728	3.17505	42.88	11.6402	2.27187	3.17505	345.608	-7.62734	25.5333
42.92	29.8959	9.0644	5.7248	1.9166	11.6504	3.6303	5.0683	2.5225	-1.8155	2.3514	1.2479	11.341	-0.1468	0.4396	3.22043	42.92	11.6504	2.3514	3.22043	346	-4.39392	27.3273
42.96	29.8965	8.8172	5.7421	1.9192	11.5938	3.6354	5.1345	2.6199	-1.9534	2.3591	1.2506	11.3198	-0.1936	0.488	3.2162	42.96	11.5938	2.3591	3.2162	343.831	-4.08084	27.1602
43	30.0664	8.4349	5.7232	1.8227	11.5118	3.6384	5.0057	2.3715	-1.8845	2.28277	1.2136	11.25	-0.1966	0.4449	3.17797	43	11.5118	2.28277	3.17797	340.694	-7.18416	25.6489
43.04	29.7669	8.6302	5.6986	1.7901	11.4714	3.6118	5.0049	2.2022	-2.0138	2.20128	1.2196	11.2662	-0.1944	0.4137	3.17627	43.04	11.4714	2.20128	3.17627	339.149	-10.4979	25.5817
43.08	30.0069	8.5073	5.5935	1.9205	11.507	3.631	4.9794	2.559	-2.1172	2.26305	1.201	11.0943	-0.1883	0.3697	3.11917	43.08	11.507	2.26305	3.11917	340.512	-7.98616	23.3241
43.12	29.5947	8.5957	5.6421	1.7641	11.3991	3.6089	5.1835	2.6658	-2.2638	2.2986	1.181	11.1718	-0.1865	0.377	3.13583	43.12	11.3991	2.2986	3.13583	336.381	-6.54073	23.9824
43.16	29.8799	8.5122	5.6384	1.8514	11.4705	3.5926	4.9523	2.4884	-2.1172	2.22903	1.1357	11.1542	-0.1869	0.3587	3.11543	43.16	11.4705	2.22903	3.11543	339.112	-9.36959	23.1758
43.2	29.5773	8.4285	5.5079	1.878	11.3479	3.6185	5.3296	2.5491	-2.0138	2.37085	1.188	11.0482	-0.2026	0.3713	3.10123	43.2	11.3479	2.37085	3.10123	334.42	-3.6031	22.6144
43.24	29.5058	8.2805	5.6933	1.8692	11.3372	3.5889	4.6752	2.5293	-2.3069	2.12162	1.1372	11.0801	-0.2091	0.2542	3.0656	43.24	11.3372	2.12162	3.0656	334.01	-13.7364	21.2059
43.28	29.7671	8.4635	5.587	1.9083	11.4315	3.583	5.0753	2.1858	-2.6172	2.05673	1.1199	11.1275	-0.2546	0.2917	3.07113	43.28	11.4315	2.05673	3.07113	337.619	-16.3752	21.4243
43.32	29.6365	8.131	5.2898	1.8404	11.2244	3.5779	5.1067	2.3601	-2.4103	2.1586	1.1288	11.0843	-0.2348	0.3089	3.0718	43.32	11.2244	2.1586	3.0718	329.692	-12.233	21.451
43.36	29.3733	8.5914	5.6579	1.8744	11.3743	3.5897	5.3605	2.401	-2.1345	2.30417	1.0944	11.0742	-0.2523	0.3316	3.06198	43.36	11.3743	2.30417	3.06198	335.428	-6.31405	21.0626
43.4	29.4097	8.3853	5.5936	1.9033	11.323	3.5867	5.034	2.7834	-1.9534	2.36268	1.0654	11.231	-0.2283	0.2811	3.0873	43.4	11.323	2.36268	3.0873	333.465	-3.93549	22.0639
43.44	29.3415	8.276	5.156	1.8979	11.1678	3.5579	5.6988	2.1224	-2.5052	2.21847	1.0572	11.3072	-0.2395	0.2432	3.09203	43.44	11.1678	2.21847	3.09203	327.527	-9.79855	22.2507
43.48	29.2298	8.3092	5.6491	1.8581	11.2616	3.5469	5.3556	2.9065	-2.1603	2.41217	1.0425	10.9635	-0.2514	0.2331	2.99693	43.48	11.2616	2.41217	2.99693	331.114	-1.92286	18.4907
43.52	29.157	8.4971	5.5518	1.9386	11.2861	3.5823	5.5019	2.8318	-2.1948	2.4303	1.0191	10.9769	-0.2469	0.2505	2.9999	43.52	11.2861	2.4303	2.9999	332.054	-1.18591	18.6083
43.56	28.9417	8.6435	5.3089	1.8516	11.1864	3.5328	5.1014	2.3476	-2.1948	2.19675	1.0452	10.9853	-0.2333	0.2899	3.02178	43.56	11.1864	2.19675	3.02178	328.238	-10.6819	19.4732
43.6	29.1807	7.9798	5.3945	1.9163	11.1178	3.4878	5.0812	2.4922	-2.1776	2.2209	1.0003	10.9756	-0.2586	0.2133	2.98265	43.6	11.1178	2.2209	2.98265	325.612	-9.69995	17.9263
43.64	28.857	8.3416	5.3905	1.928	11.1293	3.5011	5.5134	2.2924	-2.3931	2.22845	0.9995	10.8353	-0.2537	0.2483	2.95735	43.64	11.1293	2.22845	2.95735	326.05	-9.39297	16.926
43.68	28.8488	8.4667	5.3476	1.8573	11.1301	3.5107	5.2042	2.3699	-1.9362	2.28715	0.9749	10.9954	-0.2719	0.2339	2.98307	43.68	11.1301	2.28715	2.98307	326.081	-7.00627	17.9431
43.72	29.128	8.0627	5.3392	1.7775	11.0769	3.507	5.0844	2.3289	-2.0828	2.20937	0.9667	10.8614	-0.2393	0.1959	2.94618	43.72	11.0769	2.20937	2.94618	324.043	-10.1685	16.4841
43.76	28.5701	8.4937	5.4493	1.8775	11.0976	3.4886	5.4414	2.593	-2.031	2.373	0.9573	10.8715	-0.2631	0.1967	2.9406	43.76	11.0976	2.373	2.9406	324.839	-3.51568	16.2637
43.8	28.7468	8.0715	5.3661	1.8762	11.0151	3.4694	5.2614	2.5206	-2.0052	2.31155	0.9256	10.931	-0.2984	0.124	2.92055	43.8	11.0151	2.31155	2.92055	321.681	-6.01419	15.471
43.84	28.5694	8.2282	5.2115	1.8606	10.9674	3.4841	5.2647	2.5091	-2.3155	2.2356	0.9341	10.9511	-0.2645	0.1162	2.93422	43.84	10.9674	2.2356	2.93422	319.854	-9.10226	16.0117
43.88	29.0595	8.053	5.2769	1.8842	11.0684	3.5321	5.0379	2.8594	-2.1603	2.31728	0.9377	10.9683	-0.254	0.1537	2.95142	43.88	11.0684	2.31728	2.95142	323.719	-5.78142	16.6917
43.92	28.5761	8.1919	5.293	1.811	10.968	3.4583	5.3685	2.918	-2.2293	2.37887	0.8964	10.8494	-0.2656	0.1419	2.90552	43.92	10.968	2.37887	2.90552	319.876	-3.27681	14.8769
43.96	28.629	8.2587	5.149	1.7603	10.9492	3.4384	5.2818	3.3376	-2.6172	2.36015	0.869	10.9406	-0.2764	0.123	2.91405	43.96	10.9492	2.36015	2.91405	319.158	-4.03815	15.214
44	28.3737	8.1997	5.4177	1.8546	10.9614	3.4015	5.8209	3.3208	-1.9621	2.64527	0.8887	10.8708	-0.2719	0.0727	2.89008	44	10.9614	2.64527	2.89008	319.624	7.55481	14.2661
44.04	28.5873	8.5918	5.2961	1.8394	11.0787	3.4384	5.7466	3.049	-2.1431	2.52272	0.8402	10.6631	-0.267	0.1047	2.83525	44.04	11.0787	2.52272	2.83525	324.112	2.57202	12.0984
44.08	28.4662	7.9051	5.0609	1.8905	10.8307	3.4303	5.2883	3.422	-2.4879	2.41317	0.8585	10.9717	-0.2916	0.1342	2.9182	44.08	10.8307	2.41317	2.9182	314.619	-1.8822	15.3781
44.12	28.4408	8.32	5.152	1.9368	10.9624	3.4613	5.2909	3.0064	-2.1172	2.41035	0.8295	10.9846	-0.278	0.0735	2.9024	44.12	10.9624	2.41035	2.9024	319.662	-1.99706	14.7534
44.16	28.2808	8.1645	5.1553	1.8153	10.854	3.4258	5.3453	3.4335	-2.5655	2.40977	0.8293	10.7346	-0.2845	0.0352	2.82865	44.16	10.854	2.40977	2.82865	315.511	-2.02044	11.8375
44.2	28.2168	8.0242	5.107	1.7922	10.7851	3.4089	5.2918	3.2534	-2.4534	2.37517	0.8248	10.8438	-0.2875	-0.0297	2.83785	44.2	10.7851	2.37517	2.83785	312.872	-3.42725	12.2012
44.24	27.954	8.0704	5.148	1.841	10.7534	3.3756	5.4063	3.1722	-2.1862	2.44197	0.7719	10.8144	-0.2803	-0.0001	2.82648	44.24	10.7534	2.44197	2.82648	311.659	-0.711211	11.7515
44.28	28.0271	8.3	5.1176	1.8204	10.8163	3.3934	5.6443	3.1959	-2.2897	2.48597	0.7901	10.6754	-0.2722	-0.061	2.78308	44.28	10.8163	2.48597	2.78308	314.068	1.07779	10.0356
44.32	28.1427	7.9719	5.1565	1.8829	10.7885	3.4066	5.4658	3.2271	-2.5224	2.39428	0.7596	10.8814	-0.3228	0.0094	2.8319	44.32	10.7885	2.39428	2.8319	313.004	-2.65066	11.966
44.36	27.9758	8.1487	4.9761	1.9383	10.7597	3.397	5.1959	2.8732	-2.6172	2.21223	0.7403	10.62	-0.2954	-0.0483	2.75415	44.36	10.7597	2.21223	2.75415	311.903	-10.0527	8.89196
44.4	28.0387	7.9488	5.1922	1.9859	10.7914	3.3897	5.6074	2.7458	-2.0828	2.41502	0.7288	10.5734	-0.3	0.0054	2.7519	44.4	10.7914	2.41502	2.7519	313.115	-1.80698	8.803
44.44	27.9691	8.0163	5.1647	1.846	10.749	3.3697	5.2368	3.4085	-2.4793	2.38392	0.7237	10.7788	-0.3062	-0.095	2.77532	44.44	10.749	2.38392	2.77532	311.493	-3.07148	9.72917
44.48	27.7685	7.9048	4.9979	1.7343	10.6014	3.3911	5.5788	3.1772	-2.3328	2.45357	0.7261	10.7962	-0.3213	-0.0717	2.78233	44.48	10.6014	2.45357	2.78233	305.841	-0.239564	10.0059
44.52	27.7216	7.9791	5.0574	1.7927	10.6377	3.3513	5.2116	3.0608	-2.35	2.31842	0.721	10.7251	-0.3319	-0.0972	2.75425	44.52	10.6377	2.31842	2.75425	307.231	-5.73466	8.89592
44.56	27.4391	7.8981	5.079	1.8322	10.5621	3.3712	5.5418	2.984	-2.2983	2.39967	0.713	10.6346	-0.3239	-0.104	2.72993	44.56	10.5621	2.39967	2.72993	304.337	-2.4311	7.93417
44.6	27.7079	7.8073	4.9022	1.9334	10.5877	3.3756	5.4422	3.3172	-2.2121	2.48072	0.6901	10.6256	-0.3219	-0.1596	2.70855	44.6	10.5877	2.48072	2.70855	305.317	0.864334	7.08906
44.64	27.5513	7.9443	4.9793	1.8342	10.5773	3.3646	5.4301	3.2686	-2.2552	2.45202	0.671	10.5418	-0.3634	-0.1585	2.67273	44.64	10.5773	2.45202	2.67273	304.918	-0.302586	5.67263
44.68	27.7709	7.7772	5.0081	1.7748	10.5828	3.3454	5.4649	2.9222	-2.5483	2.29605	0.6604	10.5707	-0.3427	-0.1285	2.68998	44.68	10.5828	2.29605	2.68998	305.128	-6.64441	6.35465
44.72	27.3796	7.8907	4.9501	1.7537	10.4935	3.3358	5.577	3.3728	-2.0828	2.5507	0.6465	10.5686	-0.3457	-0.144	2.68135	44.72	10.4935	2.5507	2.68135	301.712	3.70946	6.01364
44.76	27.4003	8.0063	4.8775	1.882	10.5415	3.3439	5.7676	3.4352	-1.9621	2.64615	0.6362	10.6007	-0.3987	-0.1323	2.67647	44.76	10.5415	2.64615	2.67647	303.55	7.59038	5.8209
44.8	27.2238	7.85	4.9566	1.8228	10.4633	3.307	5.2372	3.1122	-2.2983	2.33952	0.635	10.6041	-0.3443	-0.1419	2.68823	44.8	10.4633	2.33952	2.68823	300.555	-4.87675	6.28546
44.84	27.028	7.827	4.9468	1.8167	10.4046	3.3114	5.7044	3.2521	-2.281	2.49672	0.61	10.3898	-0.3548	-0.1885	2.61413	44.84	10.4046	2.49672	2.61413	298.309	1.51488	3.35574
44.88	27.0392	7.3703	4.8385	1.7685	10.2541	3.29	5.4485	3.5876	-1.9534	2.59317	0.5861	10.5742	-0.3604	-0.1947	2.6513	44.88	10.2541	2.59317	2.6513	292.547	5.43646	4.82554
44.92	27.1488	7.8592	4.9979	1.693	10.4247	3.2708	5.5303	2.8152	-2.3241	2.32305	0.5863	10.5882	-0.3559	-0.2081	2.65263	44.92	10.4247	2.32305	2.65263	299.078	-5.54661	4.87793
44.96	26.9612	7.8671	4.8183	1.8349	10.3704	3.2657	5.4289	3.4243	-2.1862	2.48317	0.5667	10.6249	-0.3688	-0.2176	2.6513	44.96	10.3704	2.48317	2.6513	296.998	0.963949	4.82554
45	26.916	7.7286	4.7593	1.9592	10.3408	3.2509	5.4533	3.5614	-2.1776	2.522	0.5864	10.5725	-0.371	-0.1895	2.6496	45	10.3408	2.522	2.6496	295.865	2.54254	4.75833
45.04	27.3145	7.7495	4.9494	1.8616	10.4688	3.2561	5.7761	2.9558	-2.6086	2.34485	0.5509	10.4863	-0.3872	-0.2521	2.59947	45.04	10.4688	2.34485	2.59947	300.764	-4.66024	2.77651
45.08	26.8729	7.3419	4.9572	1.8185	10.2476	3.2708	5.7584	3.3198	-2.6517	2.42432	0.5374	10.5392	-0.3952	-0.2494	2.608	45.08	10.2476	2.42432	2.608	292.299	-1.42885	3.11357
45.12	26.9046	7.8689	4.7678	1.8715	10.3532	3.2443	5.3819	3.3583	-2.0052	2.49482	0.541	10.5488	-0.4048	-0.302	2.59575	45.12	10.3532	2.49482	2.59575	296.34	1.43763	2.62924
45.16	26.7142	7.8982	4.8344	1.785	10.3079	3.2325	5.3808	3.1357	-2.6517	2.27432	0.5245	10.4657	-0.4131	-0.2574	2.57993	45.16	10.3079	2.27432	2.57993	294.608	-7.52773	2.00356
45.2	26.6958	7.7804	4.7883	1.8847	10.2873	3.2059	5.1008	3.3817	-2.3414	2.33675	0.4867	10.6565	-0.3836	-0.2262	2.63335	45.2	10.2873	2.33675	2.63335	293.817	-4.98958	4.11584
45.24	26.4968	7.6379	4.7911	1.6265	10.1381	3.2339	5.1819	3.0063	-2.6172	2.20122	0.5143	10.4447	-0.4054	-0.3439	2.55243	45.24	10.1381	2.20122	2.55243	288.105	-10.4999	0.91628
45.28	26.487	7.7001	4.7372	1.8827	10.2018	3.2066	5.1498	3.1279	-2.3931	2.2728	0.4681	10.4277	-0.402	-0.29	2.55095	45.28	10.2018	2.2728	2.55095	290.542	-7.58973	0.857962
45.32	26.4117	7.7178	4.8326	1.9109	10.2182	3.245	5.4931	3.2057	-2.3328	2.40275	0.4804	10.4078	-0.4057	-0.3074	2.54377	45.32	10.2182	2.40275	2.54377	291.174	-2.30607	0.574281
45.36	26.4479	7.5721	4.7009	1.8243	10.1363	3.1897	5.6745	2.7875	-2.3845	2.3168	0.4577	10.435	-0.4143	-0.3028	2.5439	45.36	10.1363	2.3168	2.5439	288.037	-5.80073	0.579223
45.4	26.5205	7.5872	4.7665	1.8459	10.18	3.203	5.5233	3.1547	-2.781	2.275	0.4555	10.4323	-0.4198	-0.3425	2.53138	45.4	10.18	2.275	2.53138	289.711	-7.50028	0.084017
45.44	26.055	7.5049	4.7397	1.8956	10.0488	3.2111	5.0606	2.6952	-2.3845	2.1456	0.4507	10.4144	-0.4296	-0.3587	2.5192	45.44	10.0488	2.1456	2.5192	284.687	-12.7616	-0.397351
45.48	26.3583	7.567	4.7227	1.8852	10.1333	3.1934	5.6082	2.6703	-2.7293	2.18565	0.4168	10.2838	-0.431	-0.3831	2.47162	45.48	10.1333	2.18565	2.47162	287.922	-11.1332	-2.27834
45.52	26.0822	7.327	4.68	1.7726	9.96545	3.1904	5.4756	2.4402	-2.531	2.1438	0.4186	10.277	-0.4374	-0.3875	2.46768	45.52	9.96545	2.1438	2.46768	281.496	-12.8348	-2.43452
45.56	26.3601	7.3279	4.7312	1.6376	10.0142	3.1808	5.4398	2.5432	-2.8155	2.08707	0.4075	10.4116	-0.4515	-0.3733	2.49858	45.56	10.0142	2.08707	2.49858	283.363	-15.1412	-1.21281
45.6	26.0708	7.4582	4.4677	1.7886	9.94632	3.1638	5.6675	2.8666	-2.3759	2.3305	0.3842	10.3653	-0.4434	-0.4267	2.46985	45.6	9.94632	2.3305	2.46985	280.764	-5.2437	-2.34852
45.64	26.0138	7.3675	4.6974	1.9079	9.99665	3.1336	5.3683	2.5779	-2.6	2.11995	0.4119	10.3499	-0.4534	-0.4004	2.477	45.64	9.99665	2.11995	2.477	282.691	-13.8045	-2.06583
45.68	26.3521	7.4282	4.633	1.8265	10.0599	3.1742	5.402	2.4951	-2.2983	2.19325	0.3665	10.2869	-0.4699	-0.4577	2.43145	45.68	10.0599	2.19325	2.43145	285.114	-10.8242	-3.86676
45.72	26.0723	7.5193	4.6343	1.804	10.0075	3.1336	5.2765	2.3394	-2.5052	2.06107	0.3615	10.4351	-0.4754	-0.3924	2.4822	45.72	10.0075	2.06107	2.4822	283.105	-16.1983	-1.86024
45.76	25.9136	7.6173	4.6008	1.7199	9.9629	3.0915	5.492	2.4884	-2.4621	2.15245	0.3499	10.3098	-0.4811	-0.3993	2.44482	45.76	9.9629	2.15245	2.44482	281.399	-12.4831	-3.33795
45.8	25.6302	7.4752	4.6136	1.7891	9.87703	3.1284	5.4249	2.4081	-2.6862	2.0688	0.3575	10.2383	-0.4741	-0.4675	2.41355	45.8	9.87703	2.0688	2.41355	278.111	-15.8842	-4.57448
45.84	25.8867	7.3857	4.6022	1.8003	9.91873	3.1513	5.2675	2.7941	-2.4017	2.2028	0.3212	10.2263	-0.4849	-0.4081	2.41363	45.84	9.91873	2.2028	2.41363	279.708	-10.4359	-4.57151
45.88	25.6429	7.2357	4.5638	1.8443	9.82167	3.138	5.1839	2.3217	-2.1776	2.1165	0.3145	10.2918	-0.4781	-0.4983	2.40747	45.88	9.82167	2.1165	2.40747	275.992	-13.9448	-4.81467
45.92	25.6613	7.2494	4.5267	1.9226	9.84	3.0952	5.3856	2.4009	-2.5914	2.07258	0.2963	10.1916	-0.4836	-0.4993	2.37625	45.92	9.84	2.07258	2.37625	276.694	-15.7307	-6.04922
45.96	25.6416	7.2832	4.4725	1.8385	9.80895	3.0959	5.1801	2.5401	-2.6086	2.05187	0.2844	10.1257	-0.4783	-0.4789	2.36322	45.96	9.80895	2.05187	2.36322	275.505	-16.5724	-6.5642
46	25.5051	7.1806	4.3154	1.7626	9.69093	3.0731	5.2256	2.4061	-2.6172	2.0219	0.2904	10.2905	-0.4947	-0.5265	2.38993	46	9.69093	2.0219	2.38993	270.987	-17.7911	-5.50855
46.04	25.7153	7.2817	4.4485	1.6896	9.78377	3.0871	5.2346	2.4622	-2.6431	2.0352	0.2879	10.1443	-0.5241	-0.5354	2.34317	46.04	9.78377	2.0352	2.34317	274.542	-17.2504	-7.35692
46.08	25.543	7.385	4.4694	1.8725	9.81747	3.0989	5.5088	2.2498	-2.6	2.06438	0.2554	10.1455	-0.5034	-0.5262	2.34282	46.08	9.81747	2.06438	2.34282	275.832	-16.0641	-7.37076
46.12	25.5325	7.3812	4.4301	1.7323	9.76902	3.0605	5.4445	2.8333	-2.5569	2.19535	0.2473	10.1657	-0.5085	-0.5877	2.3292	46.12	9.76902	2.19535	2.3292	273.977	-10.7388	-7.90946
46.16	25.4153	6.9155	4.4472	1.7333	9.62783	3.0642	5.592	2.2867	-2.4793	2.1159	0.2411	10.1438	-0.502	-0.5665	2.3291	46.16	9.62783	2.1159	2.3291	268.572	-13.9692	-7.91341
46.2	25.3821	7.7298	4.445	1.8077	9.84115	3.0303	5.5333	2.6493	-2.5138	2.17478	0.2354	10.0594	-0.517	-0.5525	2.30633	46.2	9.84115	2.17478	2.30633	276.738	-11.5754	-8.81388
46.24	25.1434	7.193	4.3747	1.7368	9.61198	3.0517	5.2097	2.6292	-2.2293	2.16533	0.2357	10.1045	-0.5227	-0.5604	2.31427	46.24	9.61198	2.16533	2.31427	267.965	-11.9596	-8.49956
46.28	25.3218	7.1477	4.3299	1.8924	9.67295	3.0236	5.2236	2.0181	-2.8586	1.85167	0.2113	10.1168	-0.5326	-0.5892	2.30157	46.28	9.67295	1.85167	2.30157	270.299	-24.7123	-9.00168
46.32	25.1432	7.1048	4.4495	1.8043	9.62545	3.017	5.3464	2.3188	-2.6345	2.01192	0.2044	10.1074	-0.5275	-0.6303	2.2885	46.32	9.62545	2.01192	2.2885	268.481	-18.1967	-9.51863
46.36	25.2556	7.1151	4.2865	1.8276	9.6212	3.0229	5.0768	2.3796	-2.7121	1.9418	0.1889	9.9902	-0.5255	-0.6189	2.25867	46.36	9.6212	1.9418	2.25867	268.318	-21.0479	-10.6978
46.4	24.9232	7.2199	4.342	1.7333	9.5546	3.0199	5.3112	2.6294	-2.2121	2.1871	0.2004	10.0242	-0.5227	-0.6157	2.27155	46.4	9.5546	2.1871	2.27155	265.768	-11.0742	-10.1888
46.44	24.8627	7.5182	4.3384	1.7677	9.62175	2.9934	5.6961	2.531	-2.6086	2.15297	0.1665	10.0706	-0.5465	-0.6028	2.27195	46.44	9.62175	2.15297	2.27195	268.339	-12.4617	-10.173
46.48	25.0208	7.1979	4.3013	1.7581	9.56952	2.9911	5.2356	2.4064	-2.5138	2.02983	0.1747	10.0811	-0.5345	-0.6559	2.26635	46.48	9.56952	2.02983	2.26635	266.34	-17.4689	-10.3944
46.52	24.8699	7.0325	4.3848	1.835	9.53055	2.9808	5.3692	2.5753	-2.6776	2.06192	0.1697	10.1129	-0.527	-0.6632	2.2731	46.52	9.53055	2.06192	2.2731	264.848	-16.1637	-10.1275
46.56	25.0065	6.8634	4.3072	1.7706	9.48692	2.9557	5.2342	2.7385	-2.2983	2.15752	0.1252	9.9164	-0.5451	-0.7094	2.19678	46.56	9.48692	2.15752	2.19678	263.178	-12.2767	-13.1452
46.6	24.7409	6.7753	4.2144	1.8122	9.3857	2.9875	4.8176	2.4123	-2.7207	1.87418	0.1492	9.9378	-0.5522	-0.6988	2.209	46.6	9.3857	1.87418	2.209	259.303	-23.7975	-12.6619
46.64	24.7888	7.0854	4.2228	1.8951	9.49803	2.9638	5.2245	2.2045	-2.9534	1.85985	0.1381	10.0193	-0.5411	-0.666	2.23758	46.64	9.49803	1.85985	2.23758	263.603	-24.38	-11.5321
46.68	24.4745	7.4292	4.2727	1.7466	9.48075	2.9247	5.1118	2.4348	-2.6431	1.95705	0.1026	9.8548	-0.5593	-0.7329	2.1663	46.68	9.48075	1.95705	2.1663	262.941	-20.4279	-14.3501
46.72	24.4632	6.9088	4.1398	2.0233	9.38377	2.9528	5.1764	2.4332	-2.6086	1.98845	0.1037	9.8718	-0.5615	-0.7256	2.1721	46.72	9.38377	1.98845	2.1721	259.229	-19.1512	-14.1208
46.76	24.6323	7.0116	4.1789	1.8399	9.41568	2.9801	5.0744	2.3498	-2.7724	1.90798	0.1087	9.9525	-0.5692	-0.7462	2.18645	46.76	9.41568	1.90798	2.18645	260.45	-22.4232	-13.5534
46.8	24.4956	6.9372	4.1331	1.8485	9.3536	2.9247	5.174	2.1167	-2.7638	1.8629	0.0912	9.8781	-0.5665	-0.717	2.17145	46.8	9.3536	1.8629	2.17145	258.074	-24.2559	-14.1465
46.84	24.3629	7.2623	4.2485	1.9217	9.44885	2.9646	5.0379	2.467	-2.5741	1.97385	0.0804	9.8679	-0.5682	-0.7623	2.15445	46.84	9.44885	1.97385	2.15445	261.72	-19.7448	-14.8186
46.88	24.4503	6.9713	4.1949	1.9054	9.38048	2.9314	5.0998	2.033	-2.5397	1.88112	0.0824	9.9484	-0.5755	-0.7582	2.17428	46.88	9.38048	1.88112	2.17428	259.102	-23.5149	-14.0348
46.92	24.201	7.2491	4.2486	1.5605	9.3148	2.8908	4.817	2.2229	-2.6776	1.81327	0.0697	9.9161	-0.5782	-0.7995	2.15203	46.92	9.3148	1.81327	2.15203	256.588	-26.2737	-14.9145
46.96	24.2726	6.9755	4.1421	1.7599	9.28752	2.9292	5.2459	1.8316	-2.3241	1.92065	0.0645	9.747	-0.5901	-0.8197	2.10043	46.96	9.28752	1.92065	2.10043	255.544	-21.9079	-16.9546
47	24.2433	6.8677	4.0219	1.8301	9.24075	2.8819	5.2149	2.1478	-2.4448	1.94995	0.0565	9.8963	-0.609	-0.8566	2.1218	47	9.24075	1.94995	2.1218	253.754	-20.7166	-16.1095
47.04	24.1788	6.6052	4.1105	1.6069	9.12535	2.8635	5.0636	2.4031	-2.5138	1.9541	0.04	9.8462	-0.6163	-0.8123	2.1144	47.04	9.12535	1.9541	2.1144	249.336	-20.5478	-16.4021
47.08	24.3609	7.1504	4.0843	1.7645	9.34002	2.8856	5.0954	1.8444	-2.7724	1.76325	0.0521	10.0077	-0.6237	-0.7886	2.16187	47.08	9.34002	1.76325	2.16187	257.554	-28.3076	-14.5251
47.12	23.9854	6.8724	4.0068	1.7738	9.1596	2.8996	5.3139	2.2607	-2.4966	1.9944	0.0188	9.7917	-0.6392	-0.8214	2.08748	47.12	9.1596	1.9944	2.08748	250.647	-18.9093	-17.4666
47.16	24.1604	6.8705	4.114	1.7991	9.236	2.8694	5.0176	2.1166	-2.7983	1.80133	0.0073	9.9099	-0.6527	-0.7903	2.11855	47.16	9.236	1.80133	2.11855	253.572	-26.7595	-16.238
47.2	23.8896	6.8846	4.1524	1.8845	9.20277	2.8738	5.0169	2.0919	-2.7724	1.80255	0.0191	9.7604	-0.6716	-0.8721	2.05895	47.2	9.20277	1.80255	2.05895	252.3	-26.7097	-18.5944
47.24	23.8167	6.8659	4.0531	1.7339	9.1174	2.879	5.2319	2.1121	-2.6948	1.88205	-0.0184	9.7384	-0.6828	-0.8293	2.05197	47.24	9.1174	1.88205	2.05197	249.031	-23.4773	-18.8702
47.28	23.5451	6.4511	4.0888	1.7247	8.95243	2.8672	5.6274	2.1756	-2.3586	2.0779	-0.0354	9.7108	-0.7125	-0.8708	2.02303	47.28	8.95243	2.0779	2.02303	242.716	-15.5142	-20.0148
47.32	23.8849	6.6976	3.942	1.8374	9.09047	2.8435	4.8873	2.0292	-2.5052	1.8137	-0.0197	9.8066	-0.6949	-0.9284	2.0409	47.32	9.09047	1.8137	2.0409	248.001	-26.2564	-19.3081
47.36	23.8512	6.782	4.0309	1.8194	9.12088	2.8185	5.1188	2.1057	-2.8069	1.80902	-0.0381	9.8907	-0.7105	-0.901	2.06027	47.36	9.12088	1.80902	2.06027	249.164	-26.4465	-18.5421
47.4	23.6337	6.6612	3.9727	1.6737	8.98532	2.8288	5.1951	2.2867	-2.4534	1.9643	-0.0698	9.611	-0.7286	-0.861	1.9879	47.4	8.98532	1.9643	1.9879	243.975	-20.1331	-21.4036
47.44	23.6483	6.9067	4.0109	1.686	9.06298	2.8317	4.9386	2.3997	-2.2638	1.97655	-0.0469	9.7396	-0.7296	-0.9242	2.00973	47.44	9.06298	1.97655	2.00973	246.948	-19.635	-20.5407
47.48	23.4414	7.038	3.9426	1.5877	9.00242	2.7963	4.928	1.9377	-2.8931	1.69222	-0.0618	9.5668	-0.7406	-0.9548	1.9524	47.48	9.00242	1.69222	1.9524	244.63	-31.1955	-22.8072
47.52	23.6227	6.7777	3.9237	1.7528	9.01923	2.7911	4.973	2.0386	-2.6603	1.7856	-0.059	9.7436	-0.7481	-0.9036	2.00823	47.52	9.01923	1.7856	2.00823	245.273	-27.3989	-20.6
47.56	23.6711	6.8946	3.8299	1.8288	9.0561	2.7838	5.0503	2.2688	-2.4879	1.90375	-0.0549	9.7134	-0.7577	-0.9617	1.98478	47.56	9.0561	1.90375	1.98478	246.685	-22.595	-21.5271
47.6	23.5354	6.983	3.9092	1.8124	9.06	2.8111	5.1225	1.9673	-2.6517	1.8123	-0.0707	9.7127	-0.7623	-0.9831	1.97415	47.6	9.06	1.8123	1.97415	246.834	-26.3133	-21.9472
47.64	23.3594	6.8798	3.9108	1.6626	8.95315	2.724	4.912	1.9206	-3.1948	1.59045	-0.0732	9.6351	-0.7803	-0.9175	1.96602	47.64	8.95315	1.59045	1.96602	242.744	-35.3335	-22.2685
47.68	23.3979	6.8088	3.801	1.9217	8.98235	2.7668	5.0837	2.3052	-2.4103	1.93635	-0.1084	9.7111	-0.7839	-0.9935	1.95633	47.68	8.98235	1.93635	1.95633	243.861	-21.2695	-22.652
47.72	23.1729	6.5985	3.8601	1.7533	8.8462	2.7764	4.6999	2.1373	-2.4793	1.78357	-0.1039	9.6309	-0.8033	-0.9666	1.93928	47.72	8.8462	1.78357	1.93928	238.649	-27.4812	-23.3261
47.76	23.4768	6.605	3.9302	1.7541	8.94153	2.7771	5.3203	2.2221	-2.6	1.92988	-0.115	9.5385	-0.8054	-1.0206	1.89937	47.76	8.94153	1.92988	1.89937	242.299	-21.5328	-24.9036
47.8	23.2694	6.9952	3.8036	1.8572	8.98135	2.7594	5.631	2.0254	-2.3931	2.00568	-0.1437	9.5858	-0.8157	-1.0275	1.89973	47.8	8.98135	2.00568	1.89973	243.823	-18.4508	-24.8898
47.84	22.9589	6.4997	3.8516	1.8225	8.78318	2.7815	5.2956	2.2354	-2.5138	1.94968	-0.126	9.5504	-0.8141	-0.9649	1.91135	47.84	8.78318	1.94968	1.91135	236.237	-20.7277	-24.4302
47.88	23.2062	6.9018	3.8481	1.7452	8.92532	2.7476	5.4389	2.1529	-2.7034	1.909	-0.1449	9.4704	-0.8307	-1.0083	1.87162	47.88	8.92532	1.909	1.87162	241.678	-22.3816	-26.0008
47.92	23.1687	6.8125	3.8087	1.8864	8.91907	2.7144	5.0261	2.1529	-2.781	1.7781	-0.1526	9.464	-0.836	-1.0322	1.8608	47.92	8.91907	1.7781	1.8608	241.439	-27.7038	-26.4288
													-0.8684
